# Supplementary material for: Structural basis of hydroxycarboxylic acid receptor signaling mechanisms through ligand binding
Source: Nat Commun. 2023 Sep 22;14:5899. doi: 10.1038/s41467-023-41650-7 (PMC10516952; doi:10.1038/s41467-023-41650-7)
Supplement: Supplementary file 4 — Source Data [file 41467_2023_41650_MOESM4_ESM.zip]

Archive with 72 entries (64 files):
- source file/molecular dynamics simulations trajectories/
- source file/molecular dynamics simulations trajectories/raw data related supplementary Fig.13/
- source file/molecular dynamics simulations trajectories/raw data related supplementary Fig.13/hca2_gsk_nolig_run1_distance.csv
- source file/molecular dynamics simulations trajectories/raw data related supplementary Fig.13/hca2_gsk_nolig_run2_distance.csv
- source file/molecular dynamics simulations trajectories/raw data related supplementary Fig.13/hca2_gsk_nolig_run3_distance.csv
- source file/molecular dynamics simulations trajectories/raw data related supplementary Fig.13/hca2_gsk_ref_distance.csv
- source file/molecular dynamics simulations trajectories/raw data related supplementary Fig.13/hca2_gsk_run1_distance.csv
- source file/molecular dynamics simulations trajectories/raw data related supplementary Fig.13/hca2_gsk_run2_distance.csv
- source file/molecular dynamics simulations trajectories/raw data related supplementary Fig.13/hca2_gsk_run3_distance.csv
- source file/molecular dynamics simulations trajectories/with_gsk_init.pdb
- source file/molecular dynamics simulations trajectories/with_gsk_run1/
- source file/molecular dynamics simulations trajectories/with_gsk_run1/with_gsk_run1_100ns.pdb
- source file/molecular dynamics simulations trajectories/with_gsk_run1/with_gsk_run1_200ns.pdb
- source file/molecular dynamics simulations trajectories/with_gsk_run1/with_gsk_run1_300ns.pdb
- source file/molecular dynamics simulations trajectories/with_gsk_run1/with_gsk_run1_400ns.pdb
- source file/molecular dynamics simulations trajectories/with_gsk_run1/with_gsk_run1_500ns.pdb
- source file/molecular dynamics simulations trajectories/with_gsk_run1/with_gsk_run1_600ns.pdb
- source file/molecular dynamics simulations trajectories/with_gsk_run1/with_gsk_run1_700ns.pdb
- source file/molecular dynamics simulations trajectories/with_gsk_run1/with_gsk_run1_800ns.pdb
- source file/molecular dynamics simulations trajectories/with_gsk_run1/with_gsk_run1_900ns.pdb
- source file/molecular dynamics simulations trajectories/with_gsk_run2/
- source file/molecular dynamics simulations trajectories/with_gsk_run2/with_gsk_run2_100ns.pdb
- source file/molecular dynamics simulations trajectories/with_gsk_run2/with_gsk_run2_200ns.pdb
- source file/molecular dynamics simulations trajectories/with_gsk_run2/with_gsk_run2_300ns.pdb
- source file/molecular dynamics simulations trajectories/with_gsk_run2/with_gsk_run2_400ns.pdb
- source file/molecular dynamics simulations trajectories/with_gsk_run2/with_gsk_run2_500ns.pdb
- source file/molecular dynamics simulations trajectories/with_gsk_run2/with_gsk_run2_600ns.pdb
- source file/molecular dynamics simulations trajectories/with_gsk_run2/with_gsk_run2_700ns.pdb
- source file/molecular dynamics simulations trajectories/with_gsk_run2/with_gsk_run2_800ns.pdb
- source file/molecular dynamics simulations trajectories/with_gsk_run2/with_gsk_run2_900ns.pdb
- source file/molecular dynamics simulations trajectories/with_gsk_run3/
- source file/molecular dynamics simulations trajectories/with_gsk_run3/with_gsk_run3_100ns.pdb
- source file/molecular dynamics simulations trajectories/with_gsk_run3/with_gsk_run3_200ns.pdb
- source file/molecular dynamics simulations trajectories/with_gsk_run3/with_gsk_run3_300ns.pdb
- source file/molecular dynamics simulations trajectories/with_gsk_run3/with_gsk_run3_400ns.pdb
- source file/molecular dynamics simulations trajectories/with_gsk_run3/with_gsk_run3_500ns.pdb
- source file/molecular dynamics simulations trajectories/with_gsk_run3/with_gsk_run3_600ns.pdb
- source file/molecular dynamics simulations trajectories/with_gsk_run3/with_gsk_run3_700ns.pdb
- source file/molecular dynamics simulations trajectories/with_gsk_run3/with_gsk_run3_800ns.pdb
- source file/molecular dynamics simulations trajectories/with_gsk_run3/with_gsk_run3_900ns.pdb
- source file/molecular dynamics simulations trajectories/without_gsk_init.pdb
- source file/molecular dynamics simulations trajectories/without_gsk_run1/
- source file/molecular dynamics simulations trajectories/without_gsk_run1/without_gsk_run1_100ns.pdb
- source file/molecular dynamics simulations trajectories/without_gsk_run1/without_gsk_run1_200ns.pdb
- source file/molecular dynamics simulations trajectories/without_gsk_run1/without_gsk_run1_300ns.pdb
- source file/molecular dynamics simulations trajectories/without_gsk_run1/without_gsk_run1_400ns.pdb
- source file/molecular dynamics simulations trajectories/without_gsk_run1/without_gsk_run1_500ns.pdb
- source file/molecular dynamics simulations trajectories/without_gsk_run1/without_gsk_run1_600ns.pdb
- source file/molecular dynamics simulations trajectories/without_gsk_run1/without_gsk_run1_700ns.pdb
- source file/molecular dynamics simulations trajectories/without_gsk_run1/without_gsk_run1_800ns.pdb
- source file/molecular dynamics simulations trajectories/without_gsk_run1/without_gsk_run1_900ns.pdb
- source file/molecular dynamics simulations trajectories/without_gsk_run2/
- source file/molecular dynamics simulations trajectories/without_gsk_run2/without_gsk_run2_100ns.pdb
- source file/molecular dynamics simulations trajectories/without_gsk_run2/without_gsk_run2_200ns.pdb
- source file/molecular dynamics simulations trajectories/without_gsk_run2/without_gsk_run2_300ns.pdb
- source file/molecular dynamics simulations trajectories/without_gsk_run2/without_gsk_run2_400ns.pdb
- source file/molecular dynamics simulations trajectories/without_gsk_run2/without_gsk_run2_500ns.pdb
- source file/molecular dynamics simulations trajectories/without_gsk_run2/without_gsk_run2_600ns.pdb
- source file/molecular dynamics simulations trajectories/without_gsk_run2/without_gsk_run2_700ns.pdb
- source file/molecular dynamics simulations trajectories/without_gsk_run2/without_gsk_run2_800ns.pdb
- source file/molecular dynamics simulations trajectories/without_gsk_run2/without_gsk_run2_900ns.pdb
- source file/molecular dynamics simulations trajectories/without_gsk_run3/
- source file/molecular dynamics simulations trajectories/without_gsk_run3/without_gsk_run3_100ns.pdb
- source file/molecular dynamics simulations trajectories/without_gsk_run3/without_gsk_run3_200ns.pdb
- source file/molecular dynamics simulations trajectories/without_gsk_run3/without_gsk_run3_300ns.pdb
- source file/molecular dynamics simulations trajectories/without_gsk_run3/without_gsk_run3_400ns.pdb
- source file/molecular dynamics simulations trajectories/without_gsk_run3/without_gsk_run3_500ns.pdb
- source file/molecular dynamics simulations trajectories/without_gsk_run3/without_gsk_run3_600ns.pdb
- source file/molecular dynamics simulations trajectories/without_gsk_run3/without_gsk_run3_700ns.pdb
- source file/molecular dynamics simulations trajectories/without_gsk_run3/without_gsk_run3_800ns.pdb
- source file/molecular dynamics simulations trajectories/without_gsk_run3/without_gsk_run3_900ns.pdb
- source file/source data.xlsx
