# Supplementary material for: Structural basis of hydroxycarboxylic acid receptor signaling mechanisms through ligand binding
Source: Nat Commun. 2023 Sep 22;14:5899. doi: 10.1038/s41467-023-41650-7 (PMC10516952; doi:10.1038/s41467-023-41650-7)
Supplement: Supplementary file 4 — Source Data [file 41467_2023_41650_MOESM4_ESM.zip › source file/molecular dynamics simulations trajectories/raw data related supplementary Fig.13/hca2_gsk_nolig_run1_distance.csv]

frame	time_ps	L158-W188-all	L158-W188-ca	L158-W188-sc
0.0	0.0	1.7334654965072227	8.986537604194167	2.6094648047807207
1.0	100.0	2.71576933300312	8.612753737744466	2.71576933300312
2.0	200.0	1.840378782841845	8.925693014471145	2.3831457137694465
3.0	300.0	2.0376957741525756	8.935757675793258	2.683893500138711
4.0	400.0	2.174279016726597	9.280781349634397	2.7242642937857324
5.0	500.0	2.120633220757952	8.65111401408704	2.120633220757952
6.0	600.0	1.718401911679366	9.235288980091955	2.309307721926755
7.0	700.0	2.419624488014565	8.847347712957768	2.419624488014565
8.0	800.0	2.0707925991154967	9.301667275562304	2.1808484615481327
9.0	900.0	2.589693287250551	9.628916640778115	2.8136955510264783
10.0	1000.0	1.8786746893211212	9.435174561035508	2.4820363126281197
11.0	1100.0	1.9944672181544425	9.272139742249703	2.192944208816223
12.0	1200.0	2.0795172424614194	9.4194700249941	2.0795172424614194
13.0	1300.0	2.09504645467453	9.253117008576206	2.474612139901858
14.0	1400.0	1.9852671361385157	9.185198054455467	2.192644594970319
15.0	1500.0	2.03737458424734	9.447518068909412	2.1218394421859657
16.0	1600.0	2.456383584778598	9.193225228401491	2.5334195400858626
17.0	1700.0	2.215830335823199	9.054719300999697	2.215830335823199
18.0	1800.0	2.2119860401544984	9.15153375363822	2.2119860401544984
19.0	1900.0	2.313656548049436	8.776362780527311	2.313656548049436
20.0	2000.0	2.15576255601284	9.337047292824675	2.15576255601284
21.0	2100.0	2.355187316704988	8.661181342445317	2.355187316704988
22.0	2200.0	2.938112261659324	9.096448024174737	2.938112261659324
23.0	2300.0	2.2456408701079753	8.599329553243528	2.2456408701079753
24.0	2400.0	2.4511818544387234	8.787886693572748	2.574451304224711
25.0	2500.0	2.6946465730822413	9.206704307147175	2.904238410434624
26.0	2600.0	2.2043149282709296	8.413929759718606	2.2043149282709296
27.0	2700.0	2.399356395256269	9.159462315634057	2.4776437893624523
28.0	2800.0	2.7298521031157557	9.285722843889754	2.7298521031157557
29.0	2900.0	2.4696970889084935	9.634056808162189	2.4696970889084935
30.0	3000.0	2.0585626658052254	9.158197336351487	2.367806717568571
31.0	3100.0	2.9721549701573875	9.746203362359688	2.9841923378533344
32.0	3200.0	2.179749796798937	9.26958531082895	2.179749796798937
33.0	3300.0	2.203836517280664	8.795136704502761	2.2935761247131907
34.0	3400.0	2.5457008125390304	9.949177287532772	2.7117846360843068
35.0	3500.0	2.6607851828607423	9.45848890789056	2.6607851828607423
36.0	3600.0	2.2735194478975043	8.68510191739629	2.5412262541312405
37.0	3700.0	2.7349975095049612	8.59468544748967	2.7349975095049612
38.0	3800.0	2.479636549620568	8.377357106939758	2.479636549620568
39.0	3900.0	2.6007093395122536	9.442568756007343	2.735597910131703
40.0	4000.0	2.070003011955731	9.318324575496826	2.070003011955731
41.0	4100.0	2.251956354349423	9.534932621046462	2.4958792992847196
42.0	4200.0	2.2024983663922546	8.884699444858358	2.2449249703665313
43.0	4300.0	2.2420293858976015	9.47242677041717	2.3469401901784983
44.0	4400.0	2.5275432023858966	9.26506105471865	2.5275432023858966
45.0	4500.0	3.135876109773127	9.612891230406536	3.135876109773127
46.0	4600.0	2.4039338601865516	8.907630260886021	2.4039338601865516
47.0	4700.0	2.3260464911642473	8.804605175484234	2.7162264088151495
48.0	4800.0	3.4703585854419288	9.380574915335036	3.4703585854419288
49.0	4900.0	2.38193231181921	9.282080454451048	2.38193231181921
50.0	5000.0	2.524704588894031	9.4316127976406	2.524704588894031
51.0	5100.0	2.384727607069067	8.77401850292669	2.4810482787578994
52.0	5200.0	3.2914750889404187	9.270495148472738	3.2914750889404187
53.0	5300.0	2.9635650595099454	9.60788947089044	2.9920530312099447
54.0	5400.0	2.5837503324989393	9.006679369929332	2.5837503324989393
55.0	5500.0	4.332274301399944	10.151206194236245	4.332274301399944
56.0	5600.0	3.190452425455238	9.720782772616804	3.190452425455238
57.0	5700.0	4.589672904736198	10.391448724104865	4.589672904736198
58.0	5800.0	4.207114646342809	10.965970729401453	4.207114646342809
59.0	5900.0	5.4740693934133775	10.732698577246898	5.4740693934133775
60.0	6000.0	3.759854373954603	9.215041447349641	3.759854373954603
61.0	6100.0	4.3506439493540245	10.156859939017115	4.3506439493540245
62.0	6200.0	4.25117863187873	10.909806124663827	4.25117863187873
63.0	6300.0	4.2714485080814715	10.334299666655099	4.2714485080814715
64.0	6400.0	4.689252654763559	10.162431765019523	4.689252654763559
65.0	6500.0	6.343677095102838	11.176486042118114	6.343677095102838
66.0	6600.0	6.505772027803777	11.505244496121993	6.505772027803777
67.0	6700.0	5.429274641455259	10.929674469480636	5.429274641455259
68.0	6800.0	6.02803320394625	11.358296944739935	6.02803320394625
69.0	6900.0	4.466535819196378	10.928223420552841	4.466535819196378
70.0	7000.0	5.19958586848688	10.084014868067621	5.19958586848688
71.0	7100.0	5.7723302801215635	10.697738852334	5.7723302801215635
72.0	7200.0	3.369556415920312	9.866198315700284	3.369556415920312
73.0	7300.0	3.2752565174572736	10.19691385771626	3.2752565174572736
74.0	7400.0	2.2435010382373535	9.961372730687962	2.2435010382373535
75.0	7500.0	2.2211261848294583	8.764546042838884	2.2211261848294583
76.0	7600.0	2.843622686669281	10.008333074930173	2.843622686669281
77.0	7700.0	4.232140900486936	10.029645900695026	4.446414400310926
78.0	7800.0	2.022226941663717	9.529363721521255	2.022226941663717
79.0	7900.0	2.1630054228210227	9.424746296916721	2.1630054228210227
80.0	8000.0	2.78499811032819	10.144051019721188	2.78499811032819
81.0	8100.0	2.8266753001676608	9.768920498796568	2.8266753001676608
82.0	8200.0	2.45953672683788	9.264022800319195	2.489355303180095
83.0	8300.0	2.3396313897144827	9.310669465052829	2.3396313897144827
84.0	8400.0	2.1450853095196885	9.751581348374147	2.1450853095196885
85.0	8500.0	4.124910515205185	10.803232809194007	4.124910515205185
86.0	8600.0	3.3102400480064755	11.854487979795062	3.3102400480064755
87.0	8700.0	3.3446547239134645	10.996611330237224	3.3446547239134645
88.0	8800.0	3.709206400923565	11.117685135642576	3.709206400923565
89.0	8900.0	3.4313510762935	10.235075817341608	3.4313510762935
90.0	9000.0	4.671495775593073	10.960073514260584	4.671495775593073
91.0	9100.0	4.455137388299165	10.656418906889021	4.455137388299165
92.0	9200.0	4.3226181792514415	10.806088386170353	4.3226181792514415
93.0	9300.0	6.135493571756591	11.387774637874228	6.135493571756591
94.0	9400.0	8.340013895366672	12.240319892468326	8.340013895366672
95.0	9500.0	7.153979693480238	12.169769314136751	7.153979693480238
96.0	9600.0	4.836165502248582	11.61743549208461	5.275059634484415
97.0	9700.0	4.543963889022011	11.934498681166797	5.2711601512009505
98.0	9800.0	3.3286837747123212	11.3560062351307	3.6715268626556004
99.0	9900.0	3.5896043709348815	11.585639235009415	3.5896043709348815
100.0	10000.0	3.8834791964101485	10.976814752996306	3.8834791964101485
101.0	10100.0	4.3706478883444495	11.653648437136074	4.3706478883444495
102.0	10200.0	4.173700767246084	11.107012130047979	4.173700767246084
103.0	10300.0	5.215882373458384	11.01105166368524	5.215882373458384
104.0	10400.0	3.05707585959086	10.262337457858182	3.05707585959086
105.0	10500.0	3.891671293885776	11.258016231458626	3.891671293885776
106.0	10600.0	3.2302484621098273	9.863038551315547	3.2302484621098273
107.0	10700.0	3.8353243762011164	10.868970674070274	3.8353243762011164
108.0	10800.0	4.029006727693174	11.053604124669292	4.029006727693174
109.0	10900.0	4.455784492309121	11.536077737253553	4.455784492309121
110.0	11000.0	4.188040738029789	11.031023882382513	4.188040738029789
111.0	11100.0	4.655772642597954	10.811898185786186	4.655772642597954
112.0	11200.0	3.9624527196174055	10.284527185057952	4.318982758319016
113.0	11300.0	4.039838385040542	10.880850449451543	4.039838385040542
114.0	11400.0	4.181206700396454	10.989589542989213	4.3006256812255925
115.0	11500.0	2.7291746799451015	10.39901251623824	2.7291746799451015
116.0	11600.0	3.646051370249091	11.026292185240571	3.646051370249091
117.0	11700.0	2.28293226179461	10.428185810373106	2.28293226179461
118.0	11800.0	3.385217903370083	10.89336285178225	3.385217903370083
119.0	11900.0	3.976592835102507	11.267984707981045	3.976592835102507
120.0	12000.0	3.0438450353962687	10.495659287505742	3.0438450353962687
121.0	12100.0	4.825144312781616	11.411982598402295	4.825144312781616
122.0	12200.0	5.125510336576325	12.084904688948079	5.125510336576325
123.0	12300.0	5.738893877111011	11.61648494993938	5.914712785470686
124.0	12400.0	5.806382038632664	12.730008294042376	5.806382038632664
125.0	12500.0	6.030700475392822	12.189125089346572	6.030700475392822
126.0	12600.0	5.888637870448268	11.879764675289236	5.888637870448268
127.0	12700.0	5.697763704338005	11.718061119466233	5.697763704338005
128.0	12800.0	6.955540743444818	12.320813814755484	6.955540743444818
129.0	12900.0	6.326720768678275	12.358487638520405	6.326720768678275
130.0	13000.0	6.470991102009924	11.847969326456465	6.470991102009924
131.0	13100.0	5.85965945534231	10.862869289148422	5.85965945534231
132.0	13200.0	5.081313297798471	11.02218189440685	5.081313297798471
133.0	13300.0	6.212852775644842	11.425455336564784	6.212852775644842
134.0	13400.0	6.109710192762867	10.974651374998034	6.109710192762867
135.0	13500.0	5.548092712948668	11.015857653101463	5.548092712948668
136.0	13600.0	6.101997375668332	11.480854362038738	6.101997375668332
137.0	13700.0	4.45538522958312	10.820668387085746	4.45538522958312
138.0	13800.0	5.821250142859149	10.666212107637664	5.821250142859149
139.0	13900.0	3.4926299924188373	9.86455758419071	3.4926299924188373
140.0	14000.0	4.176564092532311	10.231707946709077	4.176564092532311
141.0	14100.0	5.267971705900783	11.621758787562552	5.267971705900783
142.0	14200.0	6.4793328579955904	11.693648585032726	6.4793328579955904
143.0	14300.0	5.107803046248387	10.801423926404645	5.107803046248387
144.0	14400.0	4.744902720605757	12.00194119074985	4.744902720605757
145.0	14500.0	5.522696426928653	11.04837274505728	5.522696426928653
146.0	14600.0	5.4598533381544785	11.432030995199892	5.4598533381544785
147.0	14700.0	5.013789773888269	11.52223670690122	5.013789773888269
148.0	14800.0	5.3745882052962095	10.68614631640948	5.3745882052962095
149.0	14900.0	5.188196568212385	11.011560948979762	5.188196568212385
150.0	15000.0	4.164201815212901	10.335266246716834	4.164201815212901
151.0	15100.0	4.040608905191616	10.193276897779118	4.040608905191616
152.0	15200.0	4.613752140447166	10.000225689745795	4.613752140447166
153.0	15300.0	4.540958323227718	10.32417679356989	4.540958323227718
154.0	15400.0	5.262832687049056	11.462603445270735	5.262832687049056
155.0	15500.0	6.055591707684505	11.254660924943085	6.473685749543238
156.0	15600.0	5.403350796131247	10.6336164246508	5.403350796131247
157.0	15700.0	5.641454616752261	12.148852493917094	6.2449430716299625
158.0	15800.0	6.075661393949197	11.689047525989258	6.075661393949197
159.0	15900.0	6.858246319443473	12.212921448916205	6.97157826663823
160.0	16000.0	7.022255178052038	12.401313653703793	7.022255178052038
161.0	16100.0	7.20092806938361	12.251790218287615	7.27882894277807
162.0	16200.0	7.009536514524037	12.439188066462902	7.009536514524037
163.0	16300.0	6.195568015945043	12.130340071248979	6.195568015945043
164.0	16400.0	6.710179951697121	12.328808022805221	6.710179951697121
165.0	16500.0	6.506833542159702	12.303847205559968	6.506833542159702
166.0	16600.0	6.425662182360657	12.761462583517343	6.425662182360657
167.0	16700.0	6.836616847047964	13.333818396849894	6.836616847047964
168.0	16800.0	6.0212485137198275	13.028901044712077	6.0212485137198275
169.0	16900.0	6.256460273494543	12.971431368373446	6.256460273494543
170.0	17000.0	6.546761553919671	12.801479188923983	6.546761553919671
171.0	17100.0	5.923587008776252	12.320559893432458	5.923587008776252
172.0	17200.0	6.695107044509979	12.464921349846463	6.695107044509979
173.0	17300.0	6.260879039289075	11.843824045107988	6.484489269042614
174.0	17400.0	6.144963720231227	11.809395760785875	6.418495904965328
175.0	17500.0	5.8492544474458485	10.982485882711632	5.8492544474458485
176.0	17600.0	5.544267163983147	11.559194480392046	5.544267163983147
177.0	17700.0	6.377287967616257	11.367030357322419	6.377287967616257
178.0	17800.0	7.2597296224655254	12.161929725945065	7.2597296224655254
179.0	17900.0	6.166202068474271	11.430055671083197	6.166202068474271
180.0	18000.0	6.788972374034461	11.69272436357789	6.788972374034461
181.0	18100.0	6.4072060693313055	11.646431211884298	6.4072060693313055
182.0	18200.0	6.381805077274467	12.043695706145595	6.381805077274467
183.0	18300.0	6.285240472703085	11.651822518880238	6.285240472703085
184.0	18400.0	7.284543445031001	11.893068985574834	7.284543445031001
185.0	18500.0	7.121161013681302	12.661209831102841	7.121161013681302
186.0	18600.0	6.983168212299289	11.80917654114134	6.983168212299289
187.0	18700.0	6.424452786309269	11.781823378605063	6.424452786309269
188.0	18800.0	5.6193284892696695	11.376409980866642	5.6193284892696695
189.0	18900.0	6.661296279813075	11.07521967065222	6.661296279813075
190.0	19000.0	7.331638596431025	12.498472578310926	7.331638596431025
191.0	19100.0	6.462581332791186	11.742559921635127	6.462581332791186
192.0	19200.0	5.66952393486012	11.111372866819192	5.66952393486012
193.0	19300.0	6.2390769483639765	11.653363076382814	6.2390769483639765
194.0	19400.0	6.961873564613945	12.140594347211357	6.961873564613945
195.0	19500.0	4.554892963785681	11.051782252131188	4.554892963785681
196.0	19600.0	5.6788476280041955	12.064801119997098	5.6788476280041955
197.0	19700.0	6.182507508084785	12.32212112931038	6.182507508084785
198.0	19800.0	5.848326922234317	11.228621860093206	5.848326922234317
199.0	19900.0	6.239901814789187	12.309889152022516	6.239901814789187
200.0	20000.0	6.459680924464799	11.636364617676598	6.459680924464799
201.0	20100.0	6.029677634407959	11.493596212415605	6.029677634407959
202.0	20200.0	6.199627096716306	11.876234733942265	6.199627096716306
203.0	20300.0	7.599875342100751	12.655006800439569	7.601604855997179
204.0	20400.0	7.212336667437981	12.51155144637733	7.212336667437981
205.0	20500.0	5.901362840917463	11.691144853044024	5.901362840917463
206.0	20600.0	7.309502016320922	12.874014321057233	7.309502016320922
207.0	20700.0	7.522005763707665	12.690902722465635	7.522005763707665
208.0	20800.0	7.969764310448081	12.612286425716256	7.969764310448081
209.0	20900.0	7.243000730113473	13.19770651550122	7.243000730113473
210.0	21000.0	7.876685256497426	13.11886123123064	7.876685256497426
211.0	21100.0	7.887136785641927	13.145443066560484	7.887136785641927
212.0	21200.0	6.716645082930225	12.765581156214303	6.716645082930225
213.0	21300.0	6.842230006095365	12.344413481847917	6.842230006095365
214.0	21400.0	6.728966876424104	13.001706520753796	6.728966876424104
215.0	21500.0	7.751660066858013	13.116543940693655	8.125926299739328
216.0	21600.0	7.308572509658049	12.487775027495488	7.308572509658049
217.0	21700.0	6.737969748012731	12.644074949289383	6.737969748012731
218.0	21800.0	7.645405690799036	13.175495656255237	7.645405690799036
219.0	21900.0	6.770473063182331	12.210479278531647	6.770473063182331
220.0	22000.0	6.703201116355622	12.040472949425752	6.703201116355622
221.0	22100.0	7.61719276081589	12.981598153617709	7.61719276081589
222.0	22200.0	6.968051117125346	12.947453430292635	6.968051117125346
223.0	22300.0	6.614839050457327	11.957899618680338	6.614839050457327
224.0	22400.0	6.981173582912778	12.941591295745617	6.981173582912778
225.0	22500.0	6.978688309506392	12.907180827464318	6.978688309506392
226.0	22600.0	6.3954361645909374	11.545878524429561	6.3954361645909374
227.0	22700.0	7.125966872188849	12.724262044737637	7.125966872188849
228.0	22800.0	8.126602891586057	12.651185130215104	8.126602891586057
229.0	22900.0	7.19758520343052	12.765240354446247	7.19758520343052
230.0	23000.0	7.869651183720727	12.74081773550026	7.869651183720727
231.0	23100.0	7.337835163942598	12.484719548129098	7.337835163942598
232.0	23200.0	6.98688543673737	12.934741730708865	6.98688543673737
233.0	23300.0	7.847103758667909	13.67036713481825	7.847103758667909
234.0	23400.0	7.870667815321108	12.599594701394624	7.870667815321108
235.0	23500.0	7.0248829146980185	11.962131637276007	7.0248829146980185
236.0	23600.0	7.919658108662848	12.716591838838834	7.974365034027989
237.0	23700.0	7.895090059778704	12.718744227002926	7.895090059778704
238.0	23800.0	7.176504513899874	12.044876643618807	7.176504513899874
239.0	23900.0	7.55489537225573	13.005038112069983	7.676076036407618
240.0	24000.0	7.961580092251008	13.211344071998562	8.190732415954509
241.0	24100.0	7.403046034051745	12.468878675274484	7.566909355451411
242.0	24200.0	6.495095626213228	12.782250348016131	6.495095626213228
243.0	24300.0	7.427182505014281	12.63508634259248	7.427182505014281
244.0	24400.0	6.607701390315492	12.101181382697245	6.607701390315492
245.0	24500.0	6.985941379820279	12.381477970896587	6.985941379820279
246.0	24600.0	7.3239675238170205	12.70299583327724	7.3239675238170205
247.0	24700.0	7.145250292078932	12.224210220256968	7.145250292078932
248.0	24800.0	6.297664782833991	11.992320538375733	6.297664782833991
249.0	24900.0	6.5169543006201955	12.800238377855251	6.5169543006201955
250.0	25000.0	7.957591975786896	12.960669710494	7.957591975786896
251.0	25100.0	6.929275772103492	13.182330551058211	6.929275772103492
252.0	25200.0	5.920520489470798	12.641705275442266	5.920520489470798
253.0	25300.0	5.579945316662637	12.444977064100673	5.579945316662637
254.0	25400.0	6.090594667865612	12.937158004000294	6.090594667865612
255.0	25500.0	6.5178877445572	13.332071708068598	6.5178877445572
256.0	25600.0	7.369640099111547	13.483624725311717	7.369640099111547
257.0	25700.0	6.796799535995473	13.482586409229945	6.796799535995473
258.0	25800.0	7.175023455964393	13.635671315582163	7.215321787256592
259.0	25900.0	7.324485128907186	13.123617899585264	7.324485128907186
260.0	26000.0	7.182075744697321	13.366910420378424	7.182075744697321
261.0	26100.0	7.569021590384266	13.572800022869849	7.610084391062229
262.0	26200.0	8.106827440153378	13.649120918780449	8.106827440153378
263.0	26300.0	6.535751831425553	12.449067570466301	6.535751831425553
264.0	26400.0	6.973136854718665	12.534041751104146	7.073249630136459
265.0	26500.0	6.355528170821462	12.645388416314958	6.355528170821462
266.0	26600.0	6.423280132781942	12.402550007389713	6.423280132781942
267.0	26700.0	5.348470979757361	12.23848640645111	5.348470979757361
268.0	26800.0	6.985277177776922	12.341261071511951	6.985277177776922
269.0	26900.0	6.771318112053678	12.825613073141083	6.771318112053678
270.0	27000.0	6.338472228467157	13.480300922488903	6.338472228467157
271.0	27100.0	6.7877933881961825	12.890442300197414	6.7877933881961825
272.0	27200.0	5.898001639009646	13.063080775325307	5.898001639009646
273.0	27300.0	6.68818160269761	13.48288522128821	6.68818160269761
274.0	27400.0	6.147481562093963	13.129055304610855	6.147481562093963
275.0	27500.0	7.534516277822905	12.832154123151959	7.534516277822905
276.0	27600.0	6.645335050681549	13.188610551025088	6.645335050681549
277.0	27700.0	6.581412433819633	12.932535524466877	6.581412433819633
278.0	27800.0	7.052125239810225	12.820224506954693	7.193947564110941
279.0	27900.0	7.552777883652751	12.652894649987747	7.631471208196896
280.0	28000.0	5.95152141244909	12.65735215590702	5.95152141244909
281.0	28100.0	5.839299891848026	12.620719299614285	5.839299891848026
282.0	28200.0	7.496913017047567	13.238581586387525	7.496913017047567
283.0	28300.0	6.031734290031822	12.444332812070796	6.031734290031822
284.0	28400.0	5.98751873814705	13.326527061462844	5.98751873814705
285.0	28500.0	6.676750200538126	12.768992090203287	6.676750200538126
286.0	28600.0	6.1244562036895465	13.327519586535558	6.1244562036895465
287.0	28700.0	6.6161193599534736	12.755849802381853	6.6161193599534736
288.0	28800.0	6.222192607443246	13.52062922937798	6.222192607443246
289.0	28900.0	7.248730991614136	13.04064626297614	7.248730991614136
290.0	29000.0	6.673561575102778	13.508077676421323	6.673561575102778
291.0	29100.0	6.215183025928239	13.225509764915733	6.215183025928239
292.0	29200.0	6.591795677315197	12.957983070655825	6.591795677315197
293.0	29300.0	6.1764491974552795	13.179720174571795	6.1764491974552795
294.0	29400.0	6.7103985973064155	13.075234591595294	6.7103985973064155
295.0	29500.0	7.288202049087653	13.688060545987948	7.288202049087653
296.0	29600.0	7.179650438986569	13.643535176031865	7.179650438986569
297.0	29700.0	7.499138116779543	13.333827288124933	7.499138116779543
298.0	29800.0	6.786736947068028	12.76280919832418	6.786736947068028
299.0	29900.0	6.828513603163591	12.556519080674736	6.828513603163591
300.0	30000.0	6.374050580104804	13.132937385775005	6.374050580104804
301.0	30100.0	7.131911088049913	12.643837649801215	7.131911088049913
302.0	30200.0	7.099616219693419	12.583987265372215	7.099616219693419
303.0	30300.0	7.395893266957032	13.432371384238003	7.510485207722641
304.0	30400.0	7.188460051797063	12.827739869135003	7.188460051797063
305.0	30500.0	6.70352900607488	12.549078473062636	6.70352900607488
306.0	30600.0	6.844270916517124	12.012301465287328	6.844270916517124
307.0	30700.0	7.264556355385118	13.063737797518526	7.264556355385118
308.0	30800.0	6.670390010795352	12.07452837024193	6.670390010795352
309.0	30900.0	5.973392803005067	12.462480090158092	5.973392803005067
310.0	31000.0	6.652791479263823	12.18828621487597	6.652791479263823
311.0	31100.0	7.458116003641911	12.851874898131477	7.458116003641911
312.0	31200.0	6.793736606617532	12.156089863030504	6.793736606617532
313.0	31300.0	7.359299139985298	12.170916825853201	7.359299139985298
314.0	31400.0	7.474299804556325	12.235862308822034	7.474299804556325
315.0	31500.0	7.503820277643909	12.457141610690114	7.82966685379341
316.0	31600.0	6.704923231808249	12.229790107754212	6.808790353229732
317.0	31700.0	7.193125504235016	12.469697931787492	7.193125504235016
318.0	31800.0	6.577850284913033	13.115169060941943	6.577850284913033
319.0	31900.0	6.635031464079581	13.115227357943121	6.635031464079581
320.0	32000.0	6.725235763563997	12.191104883656793	6.725235763563997
321.0	32100.0	6.3483601097752205	12.035360625015914	6.3483601097752205
322.0	32200.0	7.206067467739458	13.419783547784727	7.206067467739458
323.0	32300.0	7.075674064311664	13.470355820293188	7.075674064311664
324.0	32400.0	6.81138318908184	13.525953347951651	6.81138318908184
325.0	32500.0	6.949883036117283	12.601301282988954	6.949883036117283
326.0	32600.0	6.720123338023728	13.257784929258634	6.720123338023728
327.0	32700.0	6.819449399722727	13.156326425420309	6.819449399722727
328.0	32800.0	6.962974569972391	13.155221372255257	6.962974569972391
329.0	32900.0	7.4854892176889685	12.532878530353601	7.4854892176889685
330.0	33000.0	6.920505475453556	13.240052289141714	6.920505475453556
331.0	33100.0	7.380825845055672	12.905216995183869	7.380825845055672
332.0	33200.0	7.111805103004838	12.761645334529382	7.111805103004838
333.0	33300.0	6.74259027756653	13.376585437963435	6.74259027756653
334.0	33400.0	6.860031823622592	12.678440421794548	6.860031823622592
335.0	33500.0	7.213013530042773	13.678005337551076	7.213013530042773
336.0	33600.0	6.3639897496360796	12.773523094132278	6.3639897496360796
337.0	33700.0	6.869895416753654	12.94675771945265	6.869895416753654
338.0	33800.0	6.934291897073478	13.312075059354298	6.934291897073478
339.0	33900.0	7.118615915163437	13.581645722257562	7.118615915163437
340.0	34000.0	7.060639383256306	13.800528148219657	7.060639383256306
341.0	34100.0	6.7024670992173725	13.06423222489994	6.7024670992173725
342.0	34200.0	6.654844779964526	12.843657429146006	6.654844779964526
343.0	34300.0	7.466169730316944	13.065716394462635	7.466169730316944
344.0	34400.0	7.073563445888377	12.616284243138903	7.073563445888377
345.0	34500.0	6.808839375636232	12.797187223971342	6.808839375636232
346.0	34600.0	7.038089474967995	12.615906789079371	7.038089474967995
347.0	34700.0	6.712365353277386	12.403215041245483	6.712365353277386
348.0	34800.0	7.811819680340804	12.75761346173474	7.811819680340804
349.0	34900.0	8.157365946954705	12.660873937830754	8.157365946954705
350.0	35000.0	6.754685168945684	13.132749904809597	6.754685168945684
351.0	35100.0	6.856921279970261	12.879043289217858	6.856921279970261
352.0	35200.0	6.904188432008984	12.327405883455633	6.904188432008984
353.0	35300.0	7.736888728586385	12.392774912001505	7.736888728586385
354.0	35400.0	7.088130348230255	12.81946377542003	7.088130348230255
355.0	35500.0	7.035416999176874	12.87664531498537	7.035416999176874
356.0	35600.0	6.470870062036354	12.361478748564256	6.470870062036354
357.0	35700.0	6.610092580036512	12.473879090003187	6.610092580036512
358.0	35800.0	5.477864374731978	12.180860039675348	5.477864374731978
359.0	35900.0	6.449074354363672	12.250242230944394	6.449074354363672
360.0	36000.0	7.189530729810437	12.33945711348346	7.189530729810437
361.0	36100.0	6.420852156084079	12.8981902553125	6.420852156084079
362.0	36200.0	6.888758134250733	12.371080460109708	6.888758134250733
363.0	36300.0	6.549298362368726	13.082744911273744	6.549298362368726
364.0	36400.0	6.633167227246318	12.307291829180418	6.633167227246318
365.0	36500.0	7.28081046320017	12.399244098881253	7.28081046320017
366.0	36600.0	6.662585559061378	12.253722010340296	6.662585559061378
367.0	36700.0	5.982688018231133	12.547748730086047	5.982688018231133
368.0	36800.0	8.144173876491342	12.567654945780085	8.466754390573424
369.0	36900.0	7.342892827718534	12.730645911528693	7.342892827718534
370.0	37000.0	7.985865057499932	12.51410979814101	7.985865057499932
371.0	37100.0	6.793867288009444	12.699629153146775	6.793867288009444
372.0	37200.0	6.980007211414045	12.101445311051092	6.980007211414045
373.0	37300.0	7.608687344001043	12.723354553559872	7.608687344001043
374.0	37400.0	6.977204535258897	12.329775742768469	6.977204535258897
375.0	37500.0	7.2693423592656226	12.256697906947869	7.2693423592656226
376.0	37600.0	6.663241236122868	12.565607209720309	6.663241236122868
377.0	37700.0	7.644358322928569	13.006747047558612	7.644358322928569
378.0	37800.0	7.084418331328496	12.953165404180544	7.084418331328496
379.0	37900.0	7.173336838695049	12.232063316287075	7.173336838695049
380.0	38000.0	6.370602173902196	12.513186259136415	6.370602173902196
381.0	38100.0	6.315427732744773	12.203550317692565	6.315427732744773
382.0	38200.0	7.614656838232471	13.161909240624276	7.614656838232471
383.0	38300.0	7.845847784444359	12.984259753362082	7.845847784444359
384.0	38400.0	6.786946183295018	12.331244372515549	6.786946183295018
385.0	38500.0	7.031140669289957	12.331852122329453	7.031140669289957
386.0	38600.0	6.352493906330223	12.519891019841612	6.352493906330223
387.0	38700.0	7.557392940791972	11.921996650270172	7.557392940791972
388.0	38800.0	6.842519109977025	12.474539984835411	6.842519109977025
389.0	38900.0	6.958411836406175	11.861989428194901	6.958411836406175
390.0	39000.0	6.121119797926772	12.299190656752918	6.121119797926772
391.0	39100.0	6.995835606453541	12.320395389505554	6.995835606453541
392.0	39200.0	7.985696449363783	12.561251267957912	8.01246859282863
393.0	39300.0	6.432611359849351	12.50288479944217	6.432611359849351
394.0	39400.0	6.195883942504779	11.97507801796713	6.195883942504779
395.0	39500.0	6.384426179222493	12.740323468209274	6.384426179222493
396.0	39600.0	7.432127556732935	13.029738285133577	7.432127556732935
397.0	39700.0	6.395948281927773	12.673375143604417	6.395948281927773
398.0	39800.0	6.814711106378325	12.720893344339556	6.814711106378325
399.0	39900.0	6.805211715152988	12.446849073378873	6.805211715152988
400.0	40000.0	7.458615407420577	12.631812735713495	7.458615407420577
401.0	40100.0	6.325096781237852	12.864313656304974	6.325096781237852
402.0	40200.0	7.403923693941018	12.851134376181662	7.403923693941018
403.0	40300.0	6.635952177395711	12.94878248145689	6.635952177395711
404.0	40400.0	6.253431175594381	12.862277865346812	6.253431175594381
405.0	40500.0	6.61250203388997	13.314044527846196	6.61250203388997
406.0	40600.0	7.118506153570424	12.723935159014117	7.118506153570424
407.0	40700.0	7.148347158967335	13.549415246938656	7.148347158967335
408.0	40800.0	6.361527837143935	12.724833689025212	6.361527837143935
409.0	40900.0	7.300269583963777	12.950062930511303	7.300269583963777
410.0	41000.0	6.336213347494024	13.030558660071115	6.336213347494024
411.0	41100.0	6.439393134342708	12.985955407355046	6.439393134342708
412.0	41200.0	7.136846871926241	13.913841275966215	7.136846871926241
413.0	41300.0	6.233978757576976	13.01508521446182	6.233978757576976
414.0	41400.0	6.761327320461259	12.920040885814467	6.761327320461259
415.0	41500.0	6.253978440549532	12.905111285104345	6.253978440549532
416.0	41600.0	7.474030944680796	12.933672924762718	7.474030944680796
417.0	41700.0	7.109999387074793	13.065885468882199	7.109999387074793
418.0	41800.0	6.329717626315592	13.06360067028008	6.329717626315592
419.0	41900.0	6.117466060420507	12.29577669151672	6.117466060420507
420.0	42000.0	6.163230243740282	12.35123046774683	6.163230243740282
421.0	42100.0	7.306665323403901	12.733303713446995	7.306665323403901
422.0	42200.0	6.253657627008701	12.99393851770678	6.253657627008701
423.0	42300.0	6.464023928853161	13.095055928149558	6.464023928853161
424.0	42400.0	6.696276141043503	13.115337228981966	6.696276141043503
425.0	42500.0	6.182148812792293	12.60278236997568	6.182148812792293
426.0	42600.0	6.535410691121794	12.92000383654755	6.535410691121794
427.0	42700.0	6.861673964962982	12.999235956129331	6.861673964962982
428.0	42800.0	6.30008016141773	13.054541145714465	6.30008016141773
429.0	42900.0	5.943825805568403	12.481545770724018	5.943825805568403
430.0	43000.0	7.211892801149858	13.402109464604433	7.211892801149858
431.0	43100.0	7.305509549124156	13.57507535595337	7.305509549124156
432.0	43200.0	5.948260346566504	12.52754428725637	5.948260346566504
433.0	43300.0	6.944673298896585	13.751892163842491	6.944673298896585
434.0	43400.0	6.342566286673431	13.169115646668146	6.342566286673431
435.0	43500.0	6.06618958734667	12.824765485081016	6.06618958734667
436.0	43600.0	7.256791309602198	13.4627422034562	7.256791309602198
437.0	43700.0	6.8619106699241	13.26128669399355	6.8619106699241
438.0	43800.0	7.75291832182758	13.384657192920939	7.75291832182758
439.0	43900.0	6.608916304682259	12.84566170395432	6.608916304682259
440.0	44000.0	6.225567236859387	12.859080663543027	6.225567236859387
441.0	44100.0	6.130824677845858	12.55370974991507	6.130824677845858
442.0	44200.0	7.248852881033193	12.251935184758432	7.248852881033193
443.0	44300.0	7.165439484795213	12.478032652504606	7.165439484795213
444.0	44400.0	7.317009306350485	13.719524224042658	7.317009306350485
445.0	44500.0	7.997156570564385	14.073330315163178	7.997156570564385
446.0	44600.0	7.010197765048802	13.92187141543459	7.010197765048802
447.0	44700.0	7.382007289093169	12.778099936426573	7.382007289093169
448.0	44800.0	7.502144449282111	13.251053610315722	7.502144449282111
449.0	44900.0	7.468696620453835	13.54872308278848	7.468696620453835
450.0	45000.0	6.7742090008139275	13.117055090136613	6.7742090008139275
451.0	45100.0	8.42640489151666	14.74011320808254	8.42640489151666
452.0	45200.0	8.990367128643786	14.331598213340836	8.990367128643786
453.0	45300.0	8.011096785341357	13.846505227419001	8.011096785341357
454.0	45400.0	7.85025384674827	13.739101752914918	7.85025384674827
455.0	45500.0	7.6482724056895695	13.269471649713768	7.6482724056895695
456.0	45600.0	6.979549603072524	13.370111446787508	6.979549603072524
457.0	45700.0	6.9949287966094165	12.901467353225403	6.9949287966094165
458.0	45800.0	7.7534735181139505	13.656524079124988	7.7534735181139505
459.0	45900.0	7.263314468808488	13.150366615319994	7.263314468808488
460.0	46000.0	5.250726037677951	12.739851736887305	5.250726037677951
461.0	46100.0	6.5921884293449	12.815793869904272	6.5921884293449
462.0	46200.0	6.517830141029892	12.467398908506949	6.517830141029892
463.0	46300.0	6.494867547664753	12.312763890508872	6.494867547664753
464.0	46400.0	7.292108600982587	12.50012642660854	7.292108600982587
465.0	46500.0	8.274280064363797	13.95567851074784	8.274280064363797
466.0	46600.0	9.206364536049174	13.494539454298513	9.23006123465789
467.0	46700.0	7.225370338324035	13.173077257257464	7.225370338324035
468.0	46800.0	7.237478980684647	13.732454063774718	7.237478980684647
469.0	46900.0	8.328273907412367	13.802686823580544	8.328273907412367
470.0	47000.0	6.182108060184735	12.042701991476088	6.182108060184735
471.0	47100.0	9.276987229992141	14.012557685890497	9.276987229992141
472.0	47200.0	8.401210578880622	13.839433361648876	8.401210578880622
473.0	47300.0	8.750067959592494	13.586464882932118	8.750067959592494
474.0	47400.0	8.064372248856053	13.308496076423085	8.064372248856053
475.0	47500.0	7.765989216262031	12.649542510071885	7.765989216262031
476.0	47600.0	8.316903766054276	13.680437565102276	8.316903766054276
477.0	47700.0	9.176825906536555	13.911056270137001	9.176825906536555
478.0	47800.0	8.405266204559462	13.670780768935867	8.405266204559462
479.0	47900.0	8.83082303092151	13.657949139861495	9.039127479745922
480.0	48000.0	8.694101085210582	13.744996872308853	8.777752779431554
481.0	48100.0	9.172727405955685	14.005528984171724	9.172727405955685
482.0	48200.0	7.581620724412686	13.78800026118433	7.581620724412686
483.0	48300.0	9.084023771684876	13.760030924519457	9.084023771684876
484.0	48400.0	8.735541810131757	13.694572608187565	8.735541810131757
485.0	48500.0	7.8402939352127055	13.192119193308141	7.8402939352127055
486.0	48600.0	8.140832057484428	13.947705340819414	8.140832057484428
487.0	48700.0	6.984747606332014	12.495831275816876	6.984747606332014
488.0	48800.0	7.6845654168061035	12.924570570402807	7.6845654168061035
489.0	48900.0	7.285553195034082	12.188298734970914	7.285553195034082
490.0	49000.0	7.775735418639486	12.058150103193503	7.775735418639486
491.0	49100.0	7.515282528377256	12.504694505550372	7.515282528377256
492.0	49200.0	7.342111371166317	11.989040560987338	7.342111371166317
493.0	49300.0	5.906694817803906	11.235455533866089	5.906694817803906
494.0	49400.0	6.7430173360448595	11.927189569059056	6.7430173360448595
495.0	49500.0	7.327848208643388	12.162063124209585	7.327848208643388
496.0	49600.0	7.634849977749868	11.99528447973455	7.634849977749868
497.0	49700.0	8.05015593668072	12.737955522562693	8.05015593668072
498.0	49800.0	7.765391538320174	12.111031410403722	7.765391538320174
499.0	49900.0	7.049441321564108	11.84696322904139	7.049441321564108
500.0	50000.0	7.052095075395131	10.929913738360806	7.052095075395131
501.0	50100.0	7.149523349479847	10.863187402114244	7.149523349479847
502.0	50200.0	7.050161835674182	11.648474068049905	7.050161835674182
503.0	50300.0	8.204794343166213	11.545846383718883	8.204794343166213
504.0	50400.0	7.36416224068999	11.377410368763767	7.36416224068999
505.0	50500.0	7.0518857150888286	12.146858578690294	7.0518857150888286
506.0	50600.0	7.642018177642119	11.947443684431336	7.642018177642119
507.0	50700.0	8.462399774451004	12.069813276995808	8.462399774451004
508.0	50800.0	7.944207421077049	12.39756485993116	7.944207421077049
509.0	50900.0	7.624085172011721	12.596906093217566	7.624085172011721
510.0	51000.0	7.177327662797384	11.405062441924818	7.177327662797384
511.0	51100.0	7.955206450175861	12.717366051184317	7.955206450175861
512.0	51200.0	7.5617880477848525	12.598845642496496	7.679831347601687
513.0	51300.0	7.358566755809948	12.062874890446471	7.358566755809948
514.0	51400.0	6.696936782217908	13.147577953699026	6.696936782217908
515.0	51500.0	7.811768600334252	12.670872868533811	7.958374717641646
516.0	51600.0	8.414616547053916	12.39356260815798	8.465523819375617
517.0	51700.0	7.866068078023018	12.604658817818553	8.435243763185932
518.0	51800.0	8.1266359679238	12.389255952331174	8.231511431343739
519.0	51900.0	7.091923152580259	12.497767157388811	7.091923152580259
520.0	52000.0	7.396715062132063	12.0374061390993	7.396715062132063
521.0	52100.0	7.9366529844593305	13.012827125096091	8.017649705453834
522.0	52200.0	7.3947905329619905	12.364409562827035	7.6871538803977915
523.0	52300.0	6.986706511457813	12.579467293600175	6.992754892962034
524.0	52400.0	7.143124368982307	12.96733089397822	7.143124368982307
525.0	52500.0	7.350994467793618	12.728519115150663	7.390758601215578
526.0	52600.0	6.976162427727536	12.134252078000502	6.976162427727536
527.0	52700.0	6.958030604459007	12.337135141035718	6.958030604459007
528.0	52800.0	7.635797224611881	12.617673945610298	7.635797224611881
529.0	52900.0	6.509964596233597	12.475635055003924	6.509964596233597
530.0	53000.0	6.823439691731756	12.161371842349608	6.823439691731756
531.0	53100.0	6.856529218192551	12.911503231192482	6.9998058425142755
532.0	53200.0	6.7877350404078864	12.776736041753196	6.7877350404078864
533.0	53300.0	6.54857362338271	12.234529061305949	6.54857362338271
534.0	53400.0	7.455755472161328	12.487073429677505	7.455755472161328
535.0	53500.0	7.124225876257974	12.541341951228107	7.124225876257974
536.0	53600.0	7.125732191940588	12.596678124455428	7.3645310798951815
537.0	53700.0	7.1758089968697325	13.006485545117883	7.519504628607494
538.0	53800.0	8.542843142509708	12.921982944778186	8.542843142509708
539.0	53900.0	7.688451236881558	12.54158830613663	7.688451236881558
540.0	54000.0	6.945869487825306	12.692870012037432	7.257556624343419
541.0	54100.0	7.159313511468057	12.047690868556137	7.159313511468057
542.0	54200.0	6.250073434139399	12.04497332667092	6.250073434139399
543.0	54300.0	6.014001917808448	11.581662046576863	6.014001917808448
544.0	54400.0	6.785901414538358	12.12472038226719	6.785901414538358
545.0	54500.0	7.216551887545977	12.34959134186456	7.216551887545977
546.0	54600.0	6.768406856726301	12.3785228264576	6.768406856726301
547.0	54700.0	7.898982887560302	12.50181181058898	7.898982887560302
548.0	54800.0	6.079087809601943	11.580366938547808	6.079087809601943
549.0	54900.0	5.9479345446898755	11.810493434641039	5.9479345446898755
550.0	55000.0	7.943718105490149	12.463527804097893	7.943718105490149
551.0	55100.0	7.587765441776538	11.64677539688086	7.587765441776538
552.0	55200.0	8.39328811722312	12.923767126551853	8.39328811722312
553.0	55300.0	6.071130162565324	11.855301570588765	6.071130162565324
554.0	55400.0	7.964739823148231	12.377253393569367	7.964739823148231
555.0	55500.0	7.493268257189742	12.458366810656667	7.64954450360852
556.0	55600.0	7.209697267101391	12.150207856837682	7.209697267101391
557.0	55700.0	6.933086400672559	11.903294325350796	6.933086400672559
558.0	55800.0	7.109184215761993	12.484237267138845	7.109184215761993
559.0	55900.0	7.13003568065238	12.753289368218267	7.13003568065238
560.0	56000.0	7.589636881188358	13.123644610309075	7.589636881188358
561.0	56100.0	7.589400364608873	12.914412219251648	7.589400364608873
562.0	56200.0	8.180397943644447	13.463114651362453	8.180397943644447
563.0	56300.0	6.540843318965134	13.069883658629255	6.540843318965134
564.0	56400.0	7.434195409465734	12.784969067885221	7.434195409465734
565.0	56500.0	6.921809202522078	12.722781108105355	6.921809202522078
566.0	56600.0	6.530308745068683	12.573181162534457	6.530308745068683
567.0	56700.0	8.056388382037136	13.205109711220398	8.056388382037136
568.0	56800.0	6.491580502658624	12.534946957488666	6.491580502658624
569.0	56900.0	7.922841910835876	13.277664653352087	8.008655029422698
570.0	57000.0	6.254886542373533	12.46568936911026	6.254886542373533
571.0	57100.0	6.823921132433036	13.178747790045206	6.823921132433036
572.0	57200.0	6.75021128639112	12.865174717465052	6.75021128639112
573.0	57300.0	6.93253455422285	12.283217543520019	6.93253455422285
574.0	57400.0	7.328931901456433	13.391594128346323	7.328931901456433
575.0	57500.0	6.8885764220692804	12.310223914930118	6.8885764220692804
576.0	57600.0	6.944378025664529	12.899946789535965	6.944378025664529
577.0	57700.0	7.312541394032048	13.040685292942277	7.312541394032048
578.0	57800.0	7.160985172842514	13.060068548121336	7.160985172842514
579.0	57900.0	6.947154994991108	12.685916913869342	6.947154994991108
580.0	58000.0	7.1904133228270135	12.633013395487488	7.1904133228270135
581.0	58100.0	6.566651481238997	12.146994861590661	6.566651481238997
582.0	58200.0	6.612035586917967	11.918777465598104	6.612035586917967
583.0	58300.0	6.816644479407949	12.951918099473025	6.816644479407949
584.0	58400.0	8.033256352395496	12.716728825436103	8.033256352395496
585.0	58500.0	7.356854100032509	12.94383202898658	7.356854100032509
586.0	58600.0	6.462988903568988	13.252043680834873	6.462988903568988
587.0	58700.0	6.984731284388801	12.653336739481365	6.984731284388801
588.0	58800.0	6.779660259275789	12.692873281897771	6.779660259275789
589.0	58900.0	7.800554246432153	12.869630695371248	7.800554246432153
590.0	59000.0	7.383625079910674	12.299589551699798	7.383625079910674
591.0	59100.0	6.637484812229665	12.083919810900118	6.637484812229665
592.0	59200.0	7.418198509434432	12.322229189026647	7.418198509434432
593.0	59300.0	6.9180431046646484	12.64213628739567	6.9180431046646484
594.0	59400.0	7.2260913165672065	12.737461570315117	7.2260913165672065
595.0	59500.0	7.579021010980464	13.447413044423165	7.579021010980464
596.0	59600.0	8.24614777727674	13.460831634881824	8.24614777727674
597.0	59700.0	9.076098568002156	13.431506251827283	9.1014805284007
598.0	59800.0	8.478327642396492	13.472411000731046	8.62603967600323
599.0	59900.0	8.520953166997309	13.773139142024435	8.520953166997309
600.0	60000.0	8.718923656985627	13.699888137917887	8.718923656985627
601.0	60100.0	7.621720651114912	12.968002070394768	7.621720651114912
602.0	60200.0	8.475767487200118	13.327344448289782	8.475767487200118
603.0	60300.0	7.734565766666693	13.168127249630505	7.734565766666693
604.0	60400.0	6.980450293985847	12.24359436615455	6.980450293985847
605.0	60500.0	7.44958530085987	12.120410168572581	8.018628602012033
606.0	60600.0	7.439986954134119	12.775668453517794	7.439986954134119
607.0	60700.0	8.139745648509741	12.630050972106247	8.139745648509741
608.0	60800.0	7.800539259829922	12.024250287896804	7.800539259829922
609.0	60900.0	8.578847368800858	11.823692397488287	8.805901476038674
610.0	61000.0	8.212483745867807	12.08509329100583	8.212483745867807
611.0	61100.0	8.359122751015553	12.932233753366367	8.359122751015553
612.0	61200.0	8.00096266257091	13.550402717714995	8.00096266257091
613.0	61300.0	8.03942162383722	13.144484440853606	8.03942162383722
614.0	61400.0	8.286503175559428	13.058069523416087	8.286503175559428
615.0	61500.0	7.7389553589368365	13.814666876352252	7.7389553589368365
616.0	61600.0	8.732955881228655	14.32500145919902	8.732955881228655
617.0	61700.0	7.799068943699495	13.012709994071301	7.931639083661677
618.0	61800.0	8.581340949102474	13.358381563027796	8.581340949102474
619.0	61900.0	9.55137230197952	13.7043289475656	9.55137230197952
620.0	62000.0	8.179792343152833	13.683877766442203	8.344346517000556
621.0	62100.0	8.187465996731678	13.042969815183625	8.187465996731678
622.0	62200.0	7.8888372160593665	13.779903645282545	7.8888372160593665
623.0	62300.0	7.60291078320224	13.826556285049543	7.60291078320224
624.0	62400.0	8.190067702540762	13.215055196866498	8.190067702540762
625.0	62500.0	8.86651146067035	13.679860715660807	9.028460299162296
626.0	62600.0	8.563034854774456	14.638937408469973	8.563034854774456
627.0	62700.0	8.170060603690766	13.697946878112068	8.237101328163707
628.0	62800.0	7.87682291417249	13.847805851294403	7.87682291417249
629.0	62900.0	7.332178718924522	13.572117487769274	7.332178718924522
630.0	63000.0	7.787002879335424	13.271788411828528	7.787002879335424
631.0	63100.0	7.803975896027749	13.530011680581651	7.803975896027749
632.0	63200.0	6.763331220442953	12.964893038566759	6.763331220442953
633.0	63300.0	7.053779980604247	13.422232030708338	7.053779980604247
634.0	63400.0	7.696394140950167	13.735853224875525	7.696394140950167
635.0	63500.0	7.605922892073559	13.184627124778089	7.605922892073559
636.0	63600.0	7.532659505681928	13.743663487349146	8.094230690510251
637.0	63700.0	8.10261059095663	13.675592034672988	8.670166343318787
638.0	63800.0	7.436196440921132	13.237206302833215	7.596847246051916
639.0	63900.0	7.335428001022049	13.028319663596355	7.335428001022049
640.0	64000.0	7.489925852309005	13.929841764801763	7.489925852309005
641.0	64100.0	7.829532295378501	14.419683265753699	7.829532295378501
642.0	64200.0	7.094850318412292	14.031473370258203	7.094850318412292
643.0	64300.0	7.876514827295127	13.508019998904059	7.876514827295127
644.0	64400.0	7.540419680304747	13.605857488211425	7.540419680304747
645.0	64500.0	7.523816574370889	13.324001662539882	7.523816574370889
646.0	64600.0	4.580020476051005	11.762540638318114	4.580020476051005
647.0	64700.0	5.106601397412776	11.719294906994056	5.106601397412776
648.0	64800.0	6.924578301655938	12.625556114354252	6.924578301655938
649.0	64900.0	7.505896266254628	13.55010514762609	7.505896266254628
650.0	65000.0	8.598679700418437	13.910748679596947	8.670279701588147
651.0	65100.0	8.580729457019029	13.829205327238478	8.580729457019029
652.0	65200.0	8.513715415910745	14.820010702052524	8.513715415910745
653.0	65300.0	7.492967787184425	14.18931865322654	7.492967787184425
654.0	65400.0	7.377495459074817	12.957338234983528	7.377495459074817
655.0	65500.0	7.607188023122727	13.170549346775045	7.607188023122727
656.0	65600.0	7.380701304870994	13.060101256861943	7.380701304870994
657.0	65700.0	6.052485280450648	12.637684889169142	6.052485280450648
658.0	65800.0	6.90728391162343	13.093580787428712	6.90728391162343
659.0	65900.0	5.931385527627842	12.862393327662112	5.931385527627842
660.0	66000.0	8.578870075048515	13.14282048081991	8.750852409129344
661.0	66100.0	8.245179630913098	13.76659815768678	8.245179630913098
662.0	66200.0	8.736708087535458	13.11626745721858	8.736708087535458
663.0	66300.0	8.16327655457573	13.001010210196815	8.16327655457573
664.0	66400.0	9.071672683297093	13.199432222119935	9.071672683297093
665.0	66500.0	8.099568095995952	13.135938706329192	8.099568095995952
666.0	66600.0	9.306872775993895	13.800866684830995	9.306872775993895
667.0	66700.0	8.418136908668684	12.883844889273938	8.418136908668684
668.0	66800.0	7.948108561911838	12.088819766182846	8.068845142232998
669.0	66900.0	8.633482397301572	12.61004926546556	8.633482397301572
670.0	67000.0	7.339589906301241	13.184843789926811	7.339589906301241
671.0	67100.0	8.04964205989962	12.691670727902688	8.04964205989962
672.0	67200.0	7.797014430546996	11.907284511531563	7.95220501762537
673.0	67300.0	8.1430336411647	12.142389192474964	8.1430336411647
674.0	67400.0	7.746164647228834	12.112332120915172	7.746164647228834
675.0	67500.0	7.481271289970657	12.042382824221061	7.481271289970657
676.0	67600.0	8.043861021376946	11.96369893493829	8.043861021376946
677.0	67700.0	6.931903384620062	11.332222787398756	6.931903384620062
678.0	67800.0	7.544541454904554	11.994952449729322	7.544541454904554
679.0	67900.0	7.551878417525646	12.227812696041875	7.551878417525646
680.0	68000.0	8.802558795676067	12.27014837534444	8.802558795676067
681.0	68100.0	6.434980148608117	11.628175377499014	6.434980148608117
682.0	68200.0	7.510167344791462	11.416575097096477	7.510167344791462
683.0	68300.0	6.402279803968052	11.709708779327997	6.402279803968052
684.0	68400.0	8.436148609949402	12.728311195396875	8.436148609949402
685.0	68500.0	7.237486651104335	11.409585992656684	7.237486651104335
686.0	68600.0	7.940274405939066	13.293218986864918	7.940274405939066
687.0	68700.0	7.144476301730317	12.449083373126816	7.144476301730317
688.0	68800.0	8.220802049700199	13.030087057015471	8.220802049700199
689.0	68900.0	7.799401201396765	12.93911061657621	7.799401201396765
690.0	69000.0	6.324597664202193	11.780599432365792	6.324597664202193
691.0	69100.0	7.0369085759265815	12.219916667748123	7.0369085759265815
692.0	69200.0	6.631306184090856	12.328701307921648	6.631306184090856
693.0	69300.0	6.886994763018868	12.448475754666367	6.886994763018868
694.0	69400.0	7.463845352231945	12.551182166604798	7.463845352231945
695.0	69500.0	7.632307044100911	13.13397235371879	7.632307044100911
696.0	69600.0	6.350788590133298	12.735078447547496	6.350788590133298
697.0	69700.0	6.187216004177444	12.591088905300305	6.187216004177444
698.0	69800.0	6.076355355987281	12.1354775074624	6.076355355987281
699.0	69900.0	6.168473327556149	12.37534234145696	6.168473327556149
700.0	70000.0	8.038370758018333	12.366478130567902	8.038370758018333
701.0	70100.0	6.318776468556157	12.371136752349189	6.318776468556157
702.0	70200.0	6.1599146720647235	12.81790065709919	6.1599146720647235
703.0	70300.0	6.150680544781587	12.643886122570423	6.150680544781587
704.0	70400.0	6.620924813942998	12.566318928920968	6.620924813942998
705.0	70500.0	8.279641675705587	13.154084374792614	8.279641675705587
706.0	70600.0	7.258006161429378	12.756752156520625	7.258006161429378
707.0	70700.0	7.464536650499171	13.124869372142099	7.464536650499171
708.0	70800.0	8.094820670014467	13.61136079531517	8.094820670014467
709.0	70900.0	6.948956519084188	12.00596268727622	6.948956519084188
710.0	71000.0	7.121415461312573	12.796230815617236	7.121415461312573
711.0	71100.0	6.438611211836995	12.358663238532843	6.438611211836995
712.0	71200.0	5.77024336250667	11.310817377994427	5.77024336250667
713.0	71300.0	7.177701983983927	12.098281137751155	7.177701983983927
714.0	71400.0	6.740570183246096	12.124436133167876	6.740570183246096
715.0	71500.0	6.313431504939805	12.031529463451465	6.313431504939805
716.0	71600.0	6.6755196488698045	12.588781535821886	6.6755196488698045
717.0	71700.0	6.906417875463598	12.281728119669271	6.906417875463598
718.0	71800.0	6.748454852449593	12.976936926417569	6.748454852449593
719.0	71900.0	6.320838031738691	12.614532222051105	6.320838031738691
720.0	72000.0	7.51620274972976	12.051346531008736	7.5548327882810025
721.0	72100.0	6.753757222094805	12.735734670631526	6.753757222094805
722.0	72200.0	7.133494487524061	11.968501356445861	7.133494487524061
723.0	72300.0	7.164563621974197	12.703238740074243	7.164563621974197
724.0	72400.0	6.79103571615299	12.450947495159697	6.79103571615299
725.0	72500.0	6.344402687329849	12.867252316668177	6.344402687329849
726.0	72600.0	7.382471307634374	12.850937402281254	7.382471307634374
727.0	72700.0	5.811237776676513	12.61201272292046	5.811237776676513
728.0	72800.0	6.4574521468908985	13.27456052212937	6.4574521468908985
729.0	72900.0	6.743577811008711	13.095906929576005	6.743577811008711
730.0	73000.0	7.369765518372509	13.893002339360743	7.369765518372509
731.0	73100.0	6.567574619063466	12.874550282981618	6.567574619063466
732.0	73200.0	7.376695744246174	12.81927443309512	7.376695744246174
733.0	73300.0	8.389002299590823	13.879512679150546	8.389002299590823
734.0	73400.0	6.575205268240876	12.381878684722512	6.575205268240876
735.0	73500.0	5.620068396703522	12.721674443043415	5.620068396703522
736.0	73600.0	7.409366506868203	13.347484616937034	7.865559340738901
737.0	73700.0	7.66441593201928	13.540152038893849	7.66441593201928
738.0	73800.0	6.069894650597087	12.435552456145356	6.069894650597087
739.0	73900.0	5.800324685054193	12.49575882835248	5.800324685054193
740.0	74000.0	6.595193849714722	12.306746169799093	6.595193849714722
741.0	74100.0	7.56125957451315	12.23428900744566	7.56125957451315
742.0	74200.0	7.667448236162953	12.749793570490773	7.965785182226225
743.0	74300.0	7.816843286836644	12.970682031468654	7.9471582549135285
744.0	74400.0	7.540015822985862	12.584954521452303	7.540015822985862
745.0	74500.0	7.162190325636085	12.213177198955778	7.162190325636085
746.0	74600.0	7.186898758396522	12.37043520582121	7.62512942485131
747.0	74700.0	6.895405898398242	12.030141324604154	7.00472802493949
748.0	74800.0	8.840393663160489	12.306803466130354	8.840393663160489
749.0	74900.0	7.575950482353356	12.441016924835607	7.671527003311716
750.0	75000.0	8.06926365476943	12.904752542753503	8.279638846810748
751.0	75100.0	8.35406351919392	12.6201187116115	8.94094825819083
752.0	75200.0	7.962737193074135	12.841597103603156	8.221342598450569
753.0	75300.0	7.1285450522842435	11.823878730632266	7.215504169998284
754.0	75400.0	7.6553221057628855	12.496406649895816	7.694632402927592
755.0	75500.0	7.29274143534713	13.260607281410937	7.474877584929605
756.0	75600.0	7.538625161984232	13.329575618047212	7.538625161984232
757.0	75700.0	7.281387194634908	12.469797466871007	7.8692367765286715
758.0	75800.0	7.670736039517313	12.942461175829038	8.184899075865033
759.0	75900.0	7.666513638881119	12.931416349910291	7.666513638881119
760.0	76000.0	6.939026823162371	12.330140577941057	7.201348905939192
761.0	76100.0	6.513935489654875	12.483026093868988	7.256782581955624
762.0	76200.0	7.3326382611187535	12.630493664853493	7.517909084363128
763.0	76300.0	7.359654779838471	13.032226045628454	7.815919330240503
764.0	76400.0	7.387050555866588	12.776695348593819	7.387050555866588
765.0	76500.0	7.7234063281740655	12.51139267424595	8.165297201603774
766.0	76600.0	7.744231235087294	13.691145985178201	8.08871753821176
767.0	76700.0	7.198728059532119	12.337072497659726	7.353181276432745
768.0	76800.0	7.478031406327927	12.737474873857156	7.641360028231857
769.0	76900.0	7.450436737777167	12.94818113902435	7.704616035336462
770.0	77000.0	7.319731468112587	12.736596760029617	7.319731468112587
771.0	77100.0	6.8297022983358	12.075107802895793	6.8297022983358
772.0	77200.0	6.254805051602801	12.268373535475805	6.254805051602801
773.0	77300.0	7.335128965071595	12.54265208452667	7.335128965071595
774.0	77400.0	7.346088344268837	12.645830619565055	7.346088344268837
775.0	77500.0	7.337610535188705	13.085144911865859	7.337610535188705
776.0	77600.0	7.589758489131822	13.026734074470832	7.608966777504861
777.0	77700.0	6.785231554076822	12.529905605219664	6.785231554076822
778.0	77800.0	6.542543985280177	11.99494268774996	6.542543985280177
779.0	77900.0	7.035796851908997	12.107688926469926	7.035796851908997
780.0	78000.0	7.186170376338085	12.419960424879807	7.186170376338085
781.0	78100.0	6.714597731505513	12.43366847561406	6.714597731505513
782.0	78200.0	7.102716356558836	12.739745569608456	7.102716356558836
783.0	78300.0	7.224306587711727	12.024996794956545	7.224306587711727
784.0	78400.0	6.168194403429342	12.040830165340163	6.168194403429342
785.0	78500.0	6.7809988192001125	12.643744104781259	6.7809988192001125
786.0	78600.0	6.70023828885525	12.01659947233192	6.70023828885525
787.0	78700.0	6.995794624748789	12.66219056906562	6.995794624748789
788.0	78800.0	8.32300115523715	13.199764539641956	8.32300115523715
789.0	78900.0	7.384340165193955	13.054877733807343	7.384340165193955
790.0	79000.0	7.162828858396182	12.338537667184696	7.162828858396182
791.0	79100.0	7.456563507627128	12.301096395366127	7.456563507627128
792.0	79200.0	6.895931354163792	12.211888023075561	6.895931354163792
793.0	79300.0	6.927184920592676	12.636340362139268	6.927184920592676
794.0	79400.0	6.42249148500814	12.318350911683895	6.42249148500814
795.0	79500.0	6.1291239116477465	11.526222066107913	6.1291239116477465
796.0	79600.0	6.251689896540871	11.741121006723636	6.251689896540871
797.0	79700.0	7.268492198253942	12.363909234274558	7.2740100061685755
798.0	79800.0	6.523757204228407	12.331539118011444	6.523757204228407
799.0	79900.0	7.312072142517928	12.823429899779224	7.312072142517928
800.0	80000.0	6.964241342517792	12.400395169145709	6.964241342517792
801.0	80100.0	6.908726276531601	13.13155696124173	7.497372249215953
802.0	80200.0	7.464408534459254	13.628303028577266	7.672527412274234
803.0	80300.0	7.67651532113286	13.551366282143146	7.67651532113286
804.0	80400.0	7.118490438417101	13.923154147030893	7.118490438417101
805.0	80500.0	6.102871028463524	12.85013086642736	6.102871028463524
806.0	80600.0	7.402106914912515	13.672020997434975	7.402106914912515
807.0	80700.0	7.030688653156561	12.720859903504692	7.030688653156561
808.0	80800.0	7.051435265287846	12.99467383485925	7.161217280863778
809.0	80900.0	7.580533452653438	13.68247747451874	7.580533452653438
810.0	81000.0	7.102290245003849	13.265608372086675	7.102290245003849
811.0	81100.0	6.870113696584911	12.826608198620601	6.870113696584911
812.0	81200.0	7.041990033565853	13.540107721325713	7.041990033565853
813.0	81300.0	6.870231579871917	12.140349597705422	6.870231579871917
814.0	81400.0	7.368152572369567	12.780638227691067	7.368152572369567
815.0	81500.0	6.734223937910532	12.116242025066208	7.041978844269328
816.0	81600.0	6.319051603072418	11.311624196313618	6.319051603072418
817.0	81700.0	6.480753891032752	11.826258285838229	6.480753891032752
818.0	81800.0	7.244316279213907	12.008298375316016	7.244316279213907
819.0	81900.0	7.506059464832782	12.025913373556303	7.5547785114431365
820.0	82000.0	7.05871289351098	11.858084459951158	7.05871289351098
821.0	82100.0	7.407307176868947	12.340393391402426	7.407307176868947
822.0	82200.0	7.549997362553719	12.627731193642916	7.579352366578647
823.0	82300.0	6.239011487914252	12.057112773995769	6.239011487914252
824.0	82400.0	6.810084620327818	11.768490488232079	6.810084620327818
825.0	82500.0	6.634194968285893	11.739562113067452	6.634194968285893
826.0	82600.0	6.869623723285466	12.016338199637795	6.869623723285466
827.0	82700.0	5.809483570516148	11.555169681110948	5.809483570516148
828.0	82800.0	7.045810869932024	11.569734949953535	7.045810869932024
829.0	82900.0	7.187775324210959	11.42942553073652	7.187775324210959
830.0	83000.0	6.46266745539682	11.737275234032893	6.46266745539682
831.0	83100.0	6.578971395130131	11.375154544527524	6.578971395130131
832.0	83200.0	7.049438269567205	12.084119244742823	7.1829853977064415
833.0	83300.0	6.11405392581181	11.765365075357886	6.11405392581181
834.0	83400.0	7.301733338133771	11.999561881396973	7.301733338133771
835.0	83500.0	7.062225990048323	12.191642093601793	7.062225990048323
836.0	83600.0	7.091043782523173	12.10767754685514	7.375098363603023
837.0	83700.0	7.176416762568455	12.774467338671368	7.754409094606275
838.0	83800.0	6.294010129735453	11.862484669811305	6.646708457507544
839.0	83900.0	7.425018554665671	12.707772064149186	7.775563378828528
840.0	84000.0	7.165034345717338	12.275052200859097	7.165034345717338
841.0	84100.0	7.351447238571056	12.429571885633996	7.3569722069840555
842.0	84200.0	6.949745246006706	12.46499476916617	7.469792810347385
843.0	84300.0	6.879096304518447	12.242817224776049	7.041718336989453
844.0	84400.0	6.500493978189876	12.353904440275867	6.500493978189876
845.0	84500.0	7.621735632569157	13.052435040710101	8.029154850249178
846.0	84600.0	7.308140012347691	12.720623157760333	7.308140012347691
847.0	84700.0	7.044209771546076	11.800741944087084	7.376975238874948
848.0	84800.0	7.456549620218099	13.023385745834078	7.456549620218099
849.0	84900.0	7.340661433091464	13.118814350612299	7.340661433091464
850.0	85000.0	8.432022560191601	13.981262055327177	8.432022560191601
851.0	85100.0	8.48475459106477	12.779488197549643	8.55077746795052
852.0	85200.0	7.158607849873711	12.983625327383225	7.158607849873711
853.0	85300.0	7.089969919461924	13.28268621726781	7.089969919461924
854.0	85400.0	6.766633701689646	12.232277459155988	7.25702469150211
855.0	85500.0	6.89355676585809	12.280532512861825	6.89355676585809
856.0	85600.0	7.33354249001906	12.69461733445351	7.581593377524556
857.0	85700.0	7.323723125522831	12.960096189001698	7.658429119299164
858.0	85800.0	7.8630442905497615	13.548643414370105	8.157616894112838
859.0	85900.0	8.369418087948182	14.062157493767371	8.82352324443627
860.0	86000.0	6.7254580716272505	12.599517394738818	6.7254580716272505
861.0	86100.0	7.513549139969453	12.70688677749091	7.59846647993683
862.0	86200.0	7.334201641464238	12.32419425995562	7.334201641464238
863.0	86300.0	7.025076824381637	12.330133426436932	7.025076824381637
864.0	86400.0	7.5975664529163	12.917882024816684	7.749694299194999
865.0	86500.0	7.189004592858529	12.50087835317456	7.189004592858529
866.0	86600.0	7.647070835191941	12.799704031860761	7.763022003068359
867.0	86700.0	7.374149253682613	12.437389020047313	7.374149253682613
868.0	86800.0	7.219394577300675	12.575653027667046	7.316041370456878
869.0	86900.0	7.216133713822403	12.233382520183927	7.216133713822403
870.0	87000.0	7.244793260573077	12.107530486285974	7.244793260573077
871.0	87100.0	7.051358570980761	12.089485186777097	7.270501401211024
872.0	87200.0	8.087654988570774	12.175900595566935	8.087654988570774
873.0	87300.0	7.9841069128499935	12.31770435074881	7.9841069128499935
874.0	87400.0	8.541694486049431	11.960267909824733	8.541694486049431
875.0	87500.0	8.30535234396458	12.417138017786437	8.30535234396458
876.0	87600.0	8.017175076466902	12.700585772965097	8.321586558119485
877.0	87700.0	7.73274893201232	13.22338139663711	8.24234213032683
878.0	87800.0	7.769511560825973	13.187099559558476	8.415642031806005
879.0	87900.0	7.541163954205586	13.489056451375557	8.11449920180806
880.0	88000.0	7.513840002506263	13.658631020977014	7.513840002506263
881.0	88100.0	7.1327021914407	13.913957476531731	7.1327021914407
882.0	88200.0	8.015071980612976	13.486896909168665	8.015071980612976
883.0	88300.0	7.545366161202692	14.014026979060304	7.545366161202692
884.0	88400.0	6.243334664615934	13.103221853308728	6.243334664615934
885.0	88500.0	7.445363953908048	12.350722343047323	7.456487402824215
886.0	88600.0	7.5705302033893025	13.622883615511066	7.693492048712842
887.0	88700.0	7.3801205066488595	12.7109768953229	7.3801205066488595
888.0	88800.0	7.089320340529685	12.800762794177826	7.089320340529685
889.0	88900.0	7.21599115237944	12.43829994998411	7.61196519638881
890.0	89000.0	8.2571799774017	13.448709877168374	8.350582774768453
891.0	89100.0	7.368589438413666	13.342278577666828	7.57967969011497
892.0	89200.0	7.256303769198484	12.799024190067149	7.3002693279183255
893.0	89300.0	7.6828210350379775	12.499586841439937	7.6828210350379775
894.0	89400.0	6.789655835920187	12.51661622033131	6.789655835920187
895.0	89500.0	6.933465090796428	11.99913304617732	6.933465090796428
896.0	89600.0	7.0527301766729265	12.083094526267612	7.0527301766729265
897.0	89700.0	6.471268282933669	12.070351737901737	6.539120266742189
898.0	89800.0	6.695200461932741	11.73918382306482	6.695200461932741
899.0	89900.0	6.842229376094301	12.232615646417868	6.842229376094301
900.0	90000.0	7.260009437535869	11.768776240485781	7.260009437535869
901.0	90100.0	6.869374269866499	12.000038323404972	6.869374269866499
902.0	90200.0	7.083596466539589	12.097376213284196	7.083596466539589
903.0	90300.0	6.518444760192415	12.185585548629358	6.518444760192415
904.0	90400.0	6.308925391584646	12.243195721062381	6.308925391584646
905.0	90500.0	6.618473069576363	11.552153984919318	6.618473069576363
906.0	90600.0	7.431648634194576	12.79686936050113	7.431648634194576
907.0	90700.0	6.880265310407765	12.09152747804687	6.880265310407765
908.0	90800.0	6.8719356340957924	12.075064093567923	6.8719356340957924
909.0	90900.0	6.993092410676535	12.078589023898395	6.993092410676535
910.0	91000.0	7.0122981537250455	11.837118842267847	7.0122981537250455
911.0	91100.0	7.148573261604667	12.242768865324626	7.148573261604667
912.0	91200.0	6.682342858771316	11.949764745208252	6.682342858771316
913.0	91300.0	6.570491541296792	12.27832931374205	6.570491541296792
914.0	91400.0	6.784202615636889	12.502529390939895	6.784202615636889
915.0	91500.0	6.327509275842608	12.10588959190094	6.327509275842608
916.0	91600.0	7.238267189173642	12.285931956085829	7.433707200757641
917.0	91700.0	6.912503093478435	12.543068412506562	7.435898564008726
918.0	91800.0	6.845039553477901	12.262498820734308	6.845039553477901
919.0	91900.0	5.864308823026223	11.66912996071033	5.864308823026223
920.0	92000.0	6.9566456847645055	11.783236152546982	6.9637353103530675
921.0	92100.0	6.132293494163469	11.916330236663208	6.439448689149443
922.0	92200.0	6.481065931129745	11.369938658429424	6.481065931129745
923.0	92300.0	6.438323338865266	12.0912888176165	6.702068513771468
924.0	92400.0	6.172861420876185	11.747982975331109	6.172861420876185
925.0	92500.0	5.677792480945216	11.657745865551506	5.677792480945216
926.0	92600.0	6.474153300776038	12.1205382485058	6.662445858047224
927.0	92700.0	6.078565699902512	11.15986356795529	6.078565699902512
928.0	92800.0	6.195058900371387	11.679259588864634	6.195058900371387
929.0	92900.0	6.189813796342317	12.200925248754315	6.189813796342317
930.0	93000.0	6.274687580738716	11.973741741295786	6.274687580738716
931.0	93100.0	6.0833401896133035	11.961159737791013	6.0833401896133035
932.0	93200.0	6.895897672672695	12.13722821501409	6.895897672672695
933.0	93300.0	6.701089991712342	12.130749476238359	6.701089991712342
934.0	93400.0	5.963807842526298	11.472113762258468	5.963807842526298
935.0	93500.0	5.1956624332928465	11.468553317296262	5.1956624332928465
936.0	93600.0	6.176194185129838	11.714219502244498	6.3861964307635795
937.0	93700.0	6.481335008883597	12.470453192485802	6.481335008883597
938.0	93800.0	6.356287357489338	12.335872759613146	6.596499368025119
939.0	93900.0	6.209957593201897	12.41610902083161	6.479308843841749
940.0	94000.0	7.009780620892499	12.511362503831819	7.009780620892499
941.0	94100.0	6.54859087513985	12.540032285560647	6.54859087513985
942.0	94200.0	6.42496636265365	12.586813504998263	6.42496636265365
943.0	94300.0	6.790517283810797	12.305731155516721	6.790517283810797
944.0	94400.0	5.788792510943963	11.687556772089115	5.788792510943963
945.0	94500.0	6.918881329210182	11.809443782335638	6.918881329210182
946.0	94600.0	6.929543695441868	12.163071404109445	6.929543695441868
947.0	94700.0	5.693437221810594	12.119871992814183	5.693437221810594
948.0	94800.0	6.575814826401693	12.854862109662237	6.575814826401693
949.0	94900.0	6.770466087900356	13.238651998650624	6.770466087900356
950.0	95000.0	6.659223449158078	12.77961551452175	6.659223449158078
951.0	95100.0	6.100373915674177	12.814233626163691	6.100373915674177
952.0	95200.0	6.723869229345699	12.349235250912209	6.723869229345699
953.0	95300.0	5.919372301591236	11.788288973184288	6.089548119879805
954.0	95400.0	6.703931170790806	12.371527651774286	6.703931170790806
955.0	95500.0	6.607429511294514	13.228302963649588	6.607429511294514
956.0	95600.0	6.8292385357132375	12.528541793060226	6.8292385357132375
957.0	95700.0	6.347975551104121	12.533144743807888	6.347975551104121
958.0	95800.0	5.577543273513288	11.938804905058314	5.577543273513288
959.0	95900.0	6.385773198354546	12.548003277245238	6.385773198354546
960.0	96000.0	6.528263447887643	12.512149125003567	6.528263447887643
961.0	96100.0	7.219765447891497	13.034775609937814	7.219765447891497
962.0	96200.0	6.488023801148026	12.381540451225527	6.488023801148026
963.0	96300.0	5.941461625524608	12.83516928691557	5.941461625524608
964.0	96400.0	6.0202065619354705	12.517124883915487	6.0202065619354705
965.0	96500.0	6.037942931173669	11.876084216412378	6.037942931173669
966.0	96600.0	6.017725963526429	12.311890622562295	6.017725963526429
967.0	96700.0	6.47144511007869	12.212555825487593	6.47144511007869
968.0	96800.0	6.273180839045578	12.552585304273153	6.273180839045578
969.0	96900.0	6.201081221778636	12.3574827737019	6.201081221778636
970.0	97000.0	6.113957639050098	12.27925259195234	6.113957639050098
971.0	97100.0	6.39116713991146	12.371397585174373	6.39116713991146
972.0	97200.0	7.173440951046352	12.445864783802469	7.173440951046352
973.0	97300.0	5.437617583027587	12.173863356404178	5.437617583027587
974.0	97400.0	7.028600947595656	12.713322054800868	7.028600947595656
975.0	97500.0	5.410257300502249	12.192280968800654	5.410257300502249
976.0	97600.0	6.9123269517997254	12.520001150259867	6.9123269517997254
977.0	97700.0	7.499617635720686	12.92971139017964	8.091014510437562
978.0	97800.0	7.417737118102358	12.013267348345652	7.417737118102358
979.0	97900.0	7.743134078859685	12.42960126941649	7.743134078859685
980.0	98000.0	7.206844568424316	12.176808389013065	7.206844568424316
981.0	98100.0	6.375780631826093	11.509269813690286	6.375780631826093
982.0	98200.0	6.274091141131202	12.045323976156276	6.274091141131202
983.0	98300.0	6.5003533245608125	12.768379323068068	6.5003533245608125
984.0	98400.0	7.760743096747352	12.869116725061001	8.205717449171063
985.0	98500.0	7.329199488125488	12.78565260777925	7.754126183516909
986.0	98600.0	6.536922987614682	12.245749857488843	6.536922987614682
987.0	98700.0	7.282185614387574	12.227591718987432	7.282185614387574
988.0	98800.0	7.8990275794228495	13.173482000874335	7.8990275794228495
989.0	98900.0	6.472072658702446	12.359032929744261	6.472072658702446
990.0	99000.0	7.414985545604805	12.748369738064424	7.414985545604805
991.0	99100.0	7.366379688364967	12.770540522142674	7.366379688364967
992.0	99200.0	6.588574525121905	12.610327187634589	6.588574525121905
993.0	99300.0	6.379993317460699	12.317046394892296	6.379993317460699
994.0	99400.0	7.277372813869022	12.734602561834402	7.277372813869022
995.0	99500.0	7.568743122933564	12.436416705532597	7.568743122933564
996.0	99600.0	7.042918489404396	12.306968091977698	7.042918489404396
997.0	99700.0	7.439828228356054	12.457393238852042	7.439828228356054
998.0	99800.0	6.953134414934447	12.209973559527846	6.953134414934447
999.0	99900.0	5.717394092214647	12.302688107525464	5.717394092214647
1000.0	100000.0	5.478012678007256	12.939641492615708	5.478012678007256
1001.0	100100.0	6.393937605596807	13.002391154769299	6.393937605596807
1002.0	100200.0	6.312978396940952	12.121900120213626	6.312978396940952
1003.0	100300.0	6.331998553809066	12.10696310431081	6.331998553809066
1004.0	100400.0	7.141823003221411	12.339328198070623	7.141823003221411
1005.0	100500.0	6.585348553424264	12.602905294769617	6.585348553424264
1006.0	100600.0	5.923865848977433	11.247736982812121	5.923865848977433
1007.0	100700.0	6.1763200117837	11.971608191792244	6.1763200117837
1008.0	100800.0	6.232563968827834	12.581236683231774	6.232563968827834
1009.0	100900.0	7.380029613158865	12.517674921976552	7.380029613158865
1010.0	101000.0	6.70307809319803	12.769379895000268	6.70307809319803
1011.0	101100.0	7.039051308868639	12.234758809359903	7.498375900815166
1012.0	101200.0	7.039113747561217	12.257853918254842	7.039113747561217
1013.0	101300.0	6.676855171629326	12.682749540858765	6.676855171629326
1014.0	101400.0	6.835065902471578	12.29986086349592	6.835065902471578
1015.0	101500.0	6.215747820301956	12.452207119095707	6.215747820301956
1016.0	101600.0	6.760302635508376	12.258413014091524	6.760302635508376
1017.0	101700.0	7.271600676869569	11.6929642800101	7.271600676869569
1018.0	101800.0	6.261765672099277	11.760554756003692	6.261765672099277
1019.0	101900.0	6.985032040328563	12.030049509785567	6.985032040328563
1020.0	102000.0	6.231835029956123	12.091518852678755	6.231835029956123
1021.0	102100.0	7.473971914776898	12.233679005187316	7.473971914776898
1022.0	102200.0	7.0180499830517356	12.44384077829074	7.0180499830517356
1023.0	102300.0	6.835767355918501	11.92931496404891	6.835767355918501
1024.0	102400.0	7.095673019393779	12.930234440850505	7.095673019393779
1025.0	102500.0	7.186601004411826	13.234025302415313	7.186601004411826
1026.0	102600.0	6.316487372411987	12.51135450463212	6.316487372411987
1027.0	102700.0	6.605308682364551	12.641065506149035	6.605308682364551
1028.0	102800.0	7.8044468261291255	13.04577897436047	7.8044468261291255
1029.0	102900.0	6.539700107990022	13.273757460553906	6.539700107990022
1030.0	103000.0	7.637303853464818	13.476890576283918	7.637303853464818
1031.0	103100.0	7.630872095348297	13.437058991332842	7.630872095348297
1032.0	103200.0	8.351622559200866	13.366378338401368	8.480469683470012
1033.0	103300.0	7.205408815094675	13.037198266902106	7.205408815094675
1034.0	103400.0	7.826895228185446	13.338059743102642	7.826895228185446
1035.0	103500.0	6.840036093188394	12.89634426261853	6.840036093188394
1036.0	103600.0	7.2067573929616415	13.139955455640937	7.2067573929616415
1037.0	103700.0	6.958921369306544	13.370194805497995	6.958921369306544
1038.0	103800.0	7.229805191392271	13.58455767335859	7.229805191392271
1039.0	103900.0	7.805190075279027	13.166061968076304	7.805190075279027
1040.0	104000.0	6.836356405915913	13.08034427784699	6.836356405915913
1041.0	104100.0	7.454692549222327	13.341457043277687	7.454692549222327
1042.0	104200.0	7.376951487415661	13.561611998624283	7.376951487415661
1043.0	104300.0	7.587691968726445	13.296968674850255	7.587691968726445
1044.0	104400.0	6.892584094287949	13.231665976219546	6.892584094287949
1045.0	104500.0	6.330649705421603	12.986456023067722	6.330649705421603
1046.0	104600.0	7.809442251807066	13.972074108666813	7.809442251807066
1047.0	104700.0	6.475573018175863	12.835610158377296	6.475573018175863
1048.0	104800.0	7.689249736366693	12.854889095248545	7.689249736366693
1049.0	104900.0	7.636161773367573	13.093336882141887	7.636161773367573
1050.0	105000.0	6.7606952767910915	13.0990267556024	6.7606952767910915
1051.0	105100.0	8.306021847544988	13.683936563692404	8.306021847544988
1052.0	105200.0	7.1606283508863635	13.390650389235535	7.1606283508863635
1053.0	105300.0	8.019944376195088	13.394856761638327	8.019944376195088
1054.0	105400.0	5.848671136674395	12.894036448091176	5.848671136674395
1055.0	105500.0	6.876307948205273	12.941010588579392	6.876307948205273
1056.0	105600.0	5.462241509863393	12.701892860947101	5.462241509863393
1057.0	105700.0	6.535404408907331	12.117701197002223	6.535404408907331
1058.0	105800.0	6.377759198673505	12.895421636700219	6.377759198673505
1059.0	105900.0	6.678019590285568	12.60996203653799	6.678019590285568
1060.0	106000.0	7.461262465315237	12.601721535561481	7.461262465315237
1061.0	106100.0	6.727435312858366	13.0414829386842	6.727435312858366
1062.0	106200.0	6.939833117192672	11.969775883389172	6.939833117192672
1063.0	106300.0	8.064853200789301	13.031932731735969	8.130070550480175
1064.0	106400.0	7.295865949204381	13.002867266854848	7.295865949204381
1065.0	106500.0	7.711166735885578	13.044743091749533	7.711166735885578
1066.0	106600.0	6.311753495658342	12.561251908739088	6.311753495658342
1067.0	106700.0	6.379669049092851	12.691839861110227	6.379669049092851
1068.0	106800.0	6.367015160869302	13.059150603452512	6.367015160869302
1069.0	106900.0	5.900214744155575	12.53966962583008	5.900214744155575
1070.0	107000.0	6.695179643564826	13.318520620403703	6.695179643564826
1071.0	107100.0	7.0043128276277065	12.973314936067727	7.0043128276277065
1072.0	107200.0	6.402848773174191	12.84985263713282	6.402848773174191
1073.0	107300.0	7.042591686471261	13.017915537404216	7.042591686471261
1074.0	107400.0	7.177947595262218	12.6986327924946	7.177947595262218
1075.0	107500.0	7.793846692402751	13.509003523213588	7.793846692402751
1076.0	107600.0	7.307050343740415	13.445848946800107	7.307050343740415
1077.0	107700.0	7.305486672319325	13.566365369171171	7.305486672319325
1078.0	107800.0	6.859535535656381	13.837968000070608	6.859535535656381
1079.0	107900.0	6.828042825012585	13.826550508218308	6.828042825012585
1080.0	108000.0	7.267633457911756	13.846072809680754	7.267633457911756
1081.0	108100.0	6.785970853923825	14.022682876197578	6.785970853923825
1082.0	108200.0	7.035404633663829	14.13006241640868	7.035404633663829
1083.0	108300.0	6.559716454867858	13.471240132997867	6.559716454867858
1084.0	108400.0	7.02147573713143	13.84286572450511	7.02147573713143
1085.0	108500.0	6.69773737083783	13.932240890484515	6.69773737083783
1086.0	108600.0	6.598507277947655	13.847358581295028	6.598507277947655
1087.0	108700.0	8.645170016188096	14.280260310752512	8.873267290869283
1088.0	108800.0	8.425964893543878	13.840276753521307	8.583953750479811
1089.0	108900.0	7.89533718285592	13.59247988016186	7.89533718285592
1090.0	109000.0	6.6245610086390485	12.274386701564678	6.6245610086390485
1091.0	109100.0	7.317183397520681	12.835093891677245	7.487284210203772
1092.0	109200.0	6.7910868792554915	13.16381514152524	6.853856179645673
1093.0	109300.0	6.113617781272726	12.246641477360678	6.113617781272726
1094.0	109400.0	7.770161046506399	13.35803526782503	7.864514409990004
1095.0	109500.0	7.1431991060926965	13.384417977574715	7.1431991060926965
1096.0	109600.0	7.284150797323501	12.920820071647377	7.284150797323501
1097.0	109700.0	7.653298146481053	12.814274659394957	7.653298146481053
1098.0	109800.0	6.688762444957258	12.744070110676908	6.688762444957258
1099.0	109900.0	7.157497702708483	12.877349908924856	7.157497702708483
1100.0	110000.0	6.891069173921945	11.964117498567612	6.891069173921945
1101.0	110100.0	6.65887450253813	11.788734534040914	6.65887450253813
1102.0	110200.0	7.288034436478993	12.030432626331406	7.288034436478993
1103.0	110300.0	6.9924610499914355	11.876186276712104	6.9924610499914355
1104.0	110400.0	7.918898240917722	12.12937290190281	7.918898240917722
1105.0	110500.0	6.922610937397257	12.413718182027388	6.922610937397257
1106.0	110600.0	5.862133360372598	12.15598717155494	5.862133360372598
1107.0	110700.0	8.689366418285825	13.093237259222086	8.689366418285825
1108.0	110800.0	7.129357763742673	12.811986015916345	7.129357763742673
1109.0	110900.0	7.040923732065203	13.062254531233988	7.040923732065203
1110.0	111000.0	7.6645907055508635	13.737871158379821	7.6645907055508635
1111.0	111100.0	7.370237922715525	13.229091353004419	7.370237922715525
1112.0	111200.0	8.389090398648701	13.667338483075556	8.389090398648701
1113.0	111300.0	7.438610495976027	13.661372970907394	7.438610495976027
1114.0	111400.0	7.719227725917734	13.513799263202271	7.719227725917734
1115.0	111500.0	6.142537844912502	13.483173493961438	6.142537844912502
1116.0	111600.0	5.919561430693841	13.0715609263268	5.919561430693841
1117.0	111700.0	8.010503233536497	14.105447179825365	8.010503233536497
1118.0	111800.0	7.870030372299504	14.11110367533455	7.870030372299504
1119.0	111900.0	8.743351283267584	12.685825653933007	8.743351283267584
1120.0	112000.0	8.64652890243206	13.838199618441855	8.64652890243206
1121.0	112100.0	9.07450476724055	13.513314489556727	9.07450476724055
1122.0	112200.0	8.052295952587325	12.603577818183604	8.052295952587325
1123.0	112300.0	8.49767776810664	13.734721687200395	8.49767776810664
1124.0	112400.0	9.321831567259245	13.566558883638885	9.321831567259245
1125.0	112500.0	7.07917295335046	12.848227846485075	7.07917295335046
1126.0	112600.0	7.398756306654359	14.081819450990794	7.398756306654359
1127.0	112700.0	7.013081780384629	13.043657572150229	7.013081780384629
1128.0	112800.0	6.322569922154557	12.716454876924873	6.322569922154557
1129.0	112900.0	6.008612621716263	12.392587191437359	6.150749240055615
1130.0	113000.0	6.4650499537565205	11.938234290807568	6.4650499537565205
1131.0	113100.0	7.170538790582264	13.09625893931512	7.170538790582264
1132.0	113200.0	6.627286716572841	11.880692937659777	6.627286716572841
1133.0	113300.0	6.086535797023094	12.565991395273869	6.086535797023094
1134.0	113400.0	7.382597020459885	12.813286316620351	7.382597020459885
1135.0	113500.0	7.252039979367351	13.395988122848465	7.252039979367351
1136.0	113600.0	6.21108958737032	13.476060976404034	6.21108958737032
1137.0	113700.0	5.050893921247507	12.014521618106867	5.050893921247507
1138.0	113800.0	5.581766704502394	12.544419754007164	5.581766704502394
1139.0	113900.0	6.571978016089854	12.527272400989679	6.571978016089854
1140.0	114000.0	6.4796452373370625	11.862034428456358	6.4796452373370625
1141.0	114100.0	6.041272546219107	11.989339858869704	6.041272546219107
1142.0	114200.0	7.112285611480693	11.955869752779973	7.112285611480693
1143.0	114300.0	6.263250774160292	12.346065997747504	6.263250774160292
1144.0	114400.0	7.166208075658298	12.02292621189489	7.166208075658298
1145.0	114500.0	7.006038169851123	11.987636843096313	7.006038169851123
1146.0	114600.0	6.627408245636934	12.674947475227286	6.627408245636934
1147.0	114700.0	6.790187855568282	12.473068808629597	6.790187855568282
1148.0	114800.0	7.666166270418415	12.454383705723947	7.666166270418415
1149.0	114900.0	8.309544206372353	12.253890207966167	8.309544206372353
1150.0	115000.0	5.434022508471942	10.86356183901444	5.434022508471942
1151.0	115100.0	5.4749017079929025	11.711235850704643	5.4749017079929025
1152.0	115200.0	6.781396535896239	11.888349109637876	6.781396535896239
1153.0	115300.0	5.521167618644624	11.26751644115669	5.521167618644624
1154.0	115400.0	6.294218432907783	11.422986960932482	6.294218432907783
1155.0	115500.0	6.213135503127333	12.077374856688039	6.213135503127333
1156.0	115600.0	6.926898094744341	12.259885840825882	7.190793323495541
1157.0	115700.0	6.521361264844486	11.764734682788115	6.521361264844486
1158.0	115800.0	6.863276769483551	12.344668355622794	6.863276769483551
1159.0	115900.0	5.853073778474317	11.722414918454737	5.853073778474317
1160.0	116000.0	6.1679779849735805	12.090614078346444	6.1679779849735805
1161.0	116100.0	6.872974536067407	12.074656547385423	6.89890651452896
1162.0	116200.0	5.003239221130515	11.771615012056227	5.003239221130515
1163.0	116300.0	6.125163567551164	12.20948200373739	6.807257338230121
1164.0	116400.0	5.3881412054092985	11.24656793704517	5.3881412054092985
1165.0	116500.0	6.355358330133515	11.896765259341354	6.355358330133515
1166.0	116600.0	5.861270745409607	11.372504481367539	6.075567198597972
1167.0	116700.0	6.239658174935088	12.10119466612447	6.239658174935088
1168.0	116800.0	5.823476889374638	11.481019540501695	5.823476889374638
1169.0	116900.0	6.0578683544847465	11.765500949971836	6.0578683544847465
1170.0	117000.0	5.464823737344392	11.664177912372034	5.464823737344392
1171.0	117100.0	5.479981070439285	11.402230879425595	5.479981070439285
1172.0	117200.0	4.9529567329608035	11.637789469822657	5.853962206388229
1173.0	117300.0	5.8648204389025365	11.075909741101986	5.8648204389025365
1174.0	117400.0	6.828702551734204	12.190402835389348	6.828702551734204
1175.0	117500.0	6.358147994491464	12.140249425974867	6.358147994491464
1176.0	117600.0	6.495295138919986	12.191139376235988	6.495295138919986
1177.0	117700.0	5.98091123980514	11.58473955661009	5.98091123980514
1178.0	117800.0	6.317365005074753	11.490357325139053	6.317365005074753
1179.0	117900.0	7.321779716396074	11.632490625794164	7.321779716396074
1180.0	118000.0	6.897899959371928	12.395660662478429	6.897899959371928
1181.0	118100.0	7.237848920828803	12.068184350467185	7.237848920828803
1182.0	118200.0	5.835772223021104	11.7109234866132	5.835772223021104
1183.0	118300.0	6.719445729562201	11.910037483521911	6.719445729562201
1184.0	118400.0	6.702280370467104	12.14888149761446	6.702280370467104
1185.0	118500.0	7.930908508596734	12.477936857813019	7.930908508596734
1186.0	118600.0	6.66085970785869	12.082108602596106	6.66085970785869
1187.0	118700.0	7.069377960079266	11.712753153375992	7.069377960079266
1188.0	118800.0	5.459461314698024	10.788263839609305	5.459461314698024
1189.0	118900.0	7.217520765031506	11.94950966554605	7.217520765031506
1190.0	119000.0	7.420066276933475	12.675244771245978	7.420066276933475
1191.0	119100.0	6.429709855769965	12.053478001542175	6.429709855769965
1192.0	119200.0	7.280480057744906	11.968226886363542	7.280480057744906
1193.0	119300.0	7.687966938111638	12.233115286386445	7.687966938111638
1194.0	119400.0	7.352944191775416	12.327354494350486	7.352944191775416
1195.0	119500.0	7.011938706726589	12.237900619604622	7.011938706726589
1196.0	119600.0	5.143244684182339	11.585936808306766	5.949504225648276
1197.0	119700.0	4.522017399741011	11.09951776821471	4.716386927712448
1198.0	119800.0	5.650440941543194	11.353029872253297	5.873670958486915
1199.0	119900.0	5.5437740804168065	11.811083504686954	6.07562573485949
1200.0	120000.0	5.972000080456514	11.74618572617405	6.449275626265288
1201.0	120100.0	5.430414304155092	11.73030820397798	5.8123599377244215
1202.0	120200.0	4.50538720367066	11.034158323934824	5.437250741862474
1203.0	120300.0	4.78467069985728	11.872976637474643	5.93431017240671
1204.0	120400.0	4.691643547873729	11.30707889384382	5.262756787050129
1205.0	120500.0	6.646569612434326	12.36844221108418	7.139005678541465
1206.0	120600.0	5.198585448728743	11.443194488193912	5.9215641391140785
1207.0	120700.0	5.920335587450997	11.814050684506618	6.364657094729058
1208.0	120800.0	5.671649883618579	12.00892275880865	5.671649883618579
1209.0	120900.0	4.783820801535632	10.930167450316143	4.783820801535632
1210.0	121000.0	6.32599253928453	11.558945954128305	6.32599253928453
1211.0	121100.0	5.452263851240709	11.897729630793693	5.452263851240709
1212.0	121200.0	7.020868634337151	11.8353288893135	7.020868634337151
1213.0	121300.0	6.614067105509272	11.71898170539217	6.614067105509272
1214.0	121400.0	5.934803460457897	12.018289443184022	5.934803460457897
1215.0	121500.0	5.478188453915131	12.088218478953614	5.478188453915131
1216.0	121600.0	6.787600590363149	12.7979816014833	6.787600590363149
1217.0	121700.0	5.540411426954731	12.348239301202648	5.540411426954731
1218.0	121800.0	5.902108625260373	12.378973583632597	5.902108625260373
1219.0	121900.0	6.972932614670313	12.210905208291305	6.972932614670313
1220.0	122000.0	6.2881639971036325	11.983659540553017	6.2881639971036325
1221.0	122100.0	6.9584613451978194	12.314824274244813	6.9584613451978194
1222.0	122200.0	8.768877508345915	13.669541893338685	8.768877508345915
1223.0	122300.0	9.090971180618993	14.83744914441325	9.090971180618993
1224.0	122400.0	8.656804536476868	13.805687170890915	8.656804536476868
1225.0	122500.0	8.982174625764857	13.273180707102085	8.982174625764857
1226.0	122600.0	8.57465050824313	13.86847238930715	8.57465050824313
1227.0	122700.0	9.548161754147365	13.89708887114222	9.810695500504858
1228.0	122800.0	8.791378859345475	13.742216249437703	8.800507144708869
1229.0	122900.0	9.251629088096351	13.794920219807482	9.251629088096351
1230.0	123000.0	8.388571448578105	13.02670468763797	8.388571448578105
1231.0	123100.0	9.309829867373875	15.00407043567491	9.309829867373875
1232.0	123200.0	8.386737797817107	13.504615980364976	8.386737797817107
1233.0	123300.0	8.846950052015373	13.435093189481469	8.846950052015373
1234.0	123400.0	7.313556351904259	13.039573624198981	7.313556351904259
1235.0	123500.0	7.637872209886625	12.809427053011001	7.637872209886625
1236.0	123600.0	7.4531442959918	12.652156124028819	7.4531442959918
1237.0	123700.0	7.507517319493754	12.835715572204293	7.507517319493754
1238.0	123800.0	7.982668103159967	12.993393296843822	8.087393322296068
1239.0	123900.0	6.5406105526453056	13.07393424702647	6.7726647223986625
1240.0	124000.0	6.8309493816722755	12.527012676869887	6.969445618046691
1241.0	124100.0	6.418138745704099	12.929369526396956	6.418138745704099
1242.0	124200.0	7.7429249721693605	13.46797818173642	7.755129112875969
1243.0	124300.0	6.530945005402875	12.987266006726596	6.530945005402875
1244.0	124400.0	6.370761922545598	13.327651872144653	6.8598170353376995
1245.0	124500.0	6.562090661065694	13.032515893133638	6.562090661065694
1246.0	124600.0	7.1461590208470325	13.521792938484332	7.290528049680376
1247.0	124700.0	7.469699850526263	13.331555621872667	7.568496642708931
1248.0	124800.0	6.92326261839139	12.996448934342263	7.423479820741292
1249.0	124900.0	6.314613362104857	13.089846875465938	6.682040944599979
1250.0	125000.0	7.033155833507601	12.940645500958173	7.156468038777652
1251.0	125100.0	7.242103340262225	13.567578161666411	8.008450545465221
1252.0	125200.0	7.593772189237658	14.391619125267134	7.965777833438998
1253.0	125300.0	7.465780142859038	13.814380078873866	7.465780142859038
1254.0	125400.0	7.216836897090145	12.955770506242565	7.216836897090145
1255.0	125500.0	8.455632162527172	14.166158758152712	8.810959335384512
1256.0	125600.0	7.711587370508797	14.449792907922054	7.979833106110886
1257.0	125700.0	7.6611272686629555	14.208091757938988	7.6611272686629555
1258.0	125800.0	7.395432030036942	13.37089940837092	7.5802339406023105
1259.0	125900.0	7.809292570500856	13.544513759060061	8.21788522363778
1260.0	126000.0	7.363131132216351	12.856638208829072	7.40433235409338
1261.0	126100.0	8.224116431922655	13.850878655391927	8.224116431922655
1262.0	126200.0	8.172159308064881	13.75570827478607	8.172159308064881
1263.0	126300.0	8.168996761364365	14.037040103163271	8.80806099986129
1264.0	126400.0	8.616006665612014	13.535711674098351	8.616006665612014
1265.0	126500.0	7.344557977909639	13.287066370007254	7.344557977909639
1266.0	126600.0	6.7972211442034824	13.802208750008376	8.19494028345529
1267.0	126700.0	7.5023040837432795	13.727713417863653	8.29176630656399
1268.0	126800.0	6.918560695799968	12.956178669285812	7.533781641201225
1269.0	126900.0	8.637321177684182	13.809051364855412	8.64891677583248
1270.0	127000.0	7.267355071658568	13.085568706557021	7.952443093772025
1271.0	127100.0	6.7513427454538055	13.26621392658195	7.6696904631521505
1272.0	127200.0	8.646765423665535	13.616510798545857	9.315009333495919
1273.0	127300.0	8.294005954590784	13.555307943293103	8.869936105872126
1274.0	127400.0	7.595067213922872	13.509564700283299	7.595067213922872
1275.0	127500.0	7.933085505979408	12.582733680137187	7.933085505979408
1276.0	127600.0	7.063036857792967	12.277678784106488	7.063036857792967
1277.0	127700.0	7.6754413128467585	12.962026868140725	7.69313997291476
1278.0	127800.0	7.012851978410909	12.717629920111744	7.341643741752783
1279.0	127900.0	7.6220769818005385	12.634748325898657	7.648882756248616
1280.0	128000.0	7.28363743300029	13.348773255409299	7.28363743300029
1281.0	128100.0	7.091697933333682	12.876064801378272	7.091697933333682
1282.0	128200.0	7.07882834034111	12.723703681194236	7.07882834034111
1283.0	128300.0	7.375661535149469	12.81144572370311	7.375661535149469
1284.0	128400.0	7.589980401377463	12.7818782136644	7.777230607422699
1285.0	128500.0	7.189156967634141	12.878710518611898	7.681907039740484
1286.0	128600.0	7.366158049596385	12.912576961027993	7.383050365716303
1287.0	128700.0	8.245123688355358	13.787592823923479	8.245123688355358
1288.0	128800.0	7.333376241431415	13.461663671105729	7.333376241431415
1289.0	128900.0	7.660584769579878	12.949322960436254	7.758409247805353
1290.0	129000.0	6.654360440978007	12.851302888479024	6.654360440978007
1291.0	129100.0	7.162640930814222	12.483257632452583	7.162640930814222
1292.0	129200.0	7.030119713190478	13.015728003139102	7.501635216025975
1293.0	129300.0	7.038658150108361	12.872309159825612	7.732859886914408
1294.0	129400.0	6.692188771834427	13.174072491710858	7.477446962077491
1295.0	129500.0	7.224480832359206	13.268411585384442	7.427289928854678
1296.0	129600.0	7.268808041841505	13.385925542662786	7.333800143742154
1297.0	129700.0	7.13247979098688	13.467276967739325	7.637469586253667
1298.0	129800.0	8.360033123736338	13.985889525508165	8.524328123583473
1299.0	129900.0	7.861202564991609	13.784557313338494	7.861202564991609
1300.0	130000.0	8.372939669212938	13.700354698657598	8.600545911629071
1301.0	130100.0	7.623744808360752	13.38955521475246	8.23899290837999
1302.0	130200.0	7.830044279595874	14.160705300993463	8.149293303947603
1303.0	130300.0	8.817766039355238	14.184826927379845	9.161250025483378
1304.0	130400.0	7.823715619745983	13.863113049201408	7.823715619745983
1305.0	130500.0	7.459509971826536	14.309866916297251	7.459509971826536
1306.0	130600.0	9.022269948816463	14.91938930836663	9.262343155618044
1307.0	130700.0	8.49356491945003	14.06840569698622	8.49356491945003
1308.0	130800.0	8.616660978256036	13.715769143784032	9.141022260165489
1309.0	130900.0	7.792822463386021	13.232265624423894	8.218090453167337
1310.0	131000.0	7.555593197835144	12.918571648314613	7.933917536129826
1311.0	131100.0	7.621158674762527	14.219604380345961	8.996485600590372
1312.0	131200.0	8.698070346853035	14.207748129425083	8.698070346853035
1313.0	131300.0	7.74179436892529	13.977545310261487	8.584883120261294
1314.0	131400.0	8.551641878479861	14.326919378293633	9.415739061355954
1315.0	131500.0	9.286680141731456	14.25354371242025	9.286680141731456
1316.0	131600.0	8.094199107691471	14.14138739053445	8.094199107691471
1317.0	131700.0	8.33161816819956	13.31896906887047	8.72262203954525
1318.0	131800.0	8.69154086588198	14.483079491140531	8.69154086588198
1319.0	131900.0	8.742278059428022	13.813253842376502	9.421362840915242
1320.0	132000.0	7.472808420269367	13.469897838791686	7.542794198889944
1321.0	132100.0	7.168467169745857	13.765425478300282	7.908756207123377
1322.0	132200.0	8.482847180941176	14.675650023432429	8.482847180941176
1323.0	132300.0	8.011498887006615	13.684579835071892	8.15285037787779
1324.0	132400.0	8.562951663749674	14.117607877794924	8.562951663749674
1325.0	132500.0	8.772203888744883	13.602367639108687	8.998426650636949
1326.0	132600.0	7.500672044678996	13.246588990922044	7.702605421318954
1327.0	132700.0	7.206496571884154	13.10086414102	7.206496571884154
1328.0	132800.0	7.419518067578288	12.986812333054457	7.419518067578288
1329.0	132900.0	7.232049811733138	12.86002100799049	7.677365405469997
1330.0	133000.0	7.94149248370422	13.751458157990525	7.94149248370422
1331.0	133100.0	7.721022020593439	14.125609531235119	7.781518185326522
1332.0	133200.0	8.081398735595378	13.70519424718356	8.290975508038025
1333.0	133300.0	7.720787967533163	13.788970578217233	8.610647070271213
1334.0	133400.0	7.7480582910493325	13.892750074173936	8.01100487091271
1335.0	133500.0	7.701897779953524	13.719963902796227	7.962831981979635
1336.0	133600.0	7.592588272563208	13.444420122755853	7.955133915607968
1337.0	133700.0	7.707387658067179	13.540935304081783	8.139308789311176
1338.0	133800.0	7.85629842457146	13.869812661510425	7.85629842457146
1339.0	133900.0	8.146810950996674	13.006940430955137	8.286668462081009
1340.0	134000.0	8.156302133867882	13.692643762281293	8.156302133867882
1341.0	134100.0	8.251403669208354	13.631960431154505	8.251403669208354
1342.0	134200.0	7.869809554824885	13.39049254476722	8.678143508602378
1343.0	134300.0	7.659408281547688	13.190658620684314	8.071091008707798
1344.0	134400.0	7.1046537383955695	13.240856091922975	7.1046537383955695
1345.0	134500.0	6.999285863145586	12.594361557780482	7.475377375745758
1346.0	134600.0	8.167874649559451	13.856383274704022	8.542522064262833
1347.0	134700.0	8.33782632269946	14.237037799784918	9.200943880674238
1348.0	134800.0	7.195560204790965	13.338928451052945	7.195560204790965
1349.0	134900.0	8.589825099279992	14.196068641933957	8.661604082289124
1350.0	135000.0	7.848091244673349	13.285835072061971	7.848091244673349
1351.0	135100.0	7.583096541559303	12.9530282696508	7.583096541559303
1352.0	135200.0	7.416370584243767	13.10883113978251	7.416370584243767
1353.0	135300.0	7.788778953788599	13.535887658810475	7.788778953788599
1354.0	135400.0	7.085570568086036	12.990851393851747	7.085570568086036
1355.0	135500.0	7.42303133796605	13.196435483248333	8.213092965886492
1356.0	135600.0	7.651699385043581	12.881224071197229	7.651699385043581
1357.0	135700.0	7.807720151076239	12.41918034967951	8.009549078661767
1358.0	135800.0	7.3732343771698705	12.478604260917852	7.3732343771698705
1359.0	135900.0	7.298917051279682	12.9240950922646	7.298917051279682
1360.0	136000.0	7.47182299960243	12.974417036836261	7.47182299960243
1361.0	136100.0	7.443069275911148	12.910904006097104	7.461170524012082
1362.0	136200.0	7.855837186009926	13.352646963071818	7.855837186009926
1363.0	136300.0	7.624107751894145	13.037934394425	7.624107751894145
1364.0	136400.0	6.889720435375887	13.095834773178316	6.889720435375887
1365.0	136500.0	7.262069104017737	12.802046679904219	7.262069104017737
1366.0	136600.0	8.057176813031973	13.350948265315667	8.057176813031973
1367.0	136700.0	6.919580715685841	12.452256117254887	6.919580715685841
1368.0	136800.0	7.179304190155646	13.09974450376204	7.179304190155646
1369.0	136900.0	7.304922332455664	12.365150284277506	7.389978974845967
1370.0	137000.0	7.080179443889198	12.89681951778504	7.080179443889198
1371.0	137100.0	7.246501794441559	13.175405883096579	7.246501794441559
1372.0	137200.0	6.235237368399728	12.71571974385127	6.560472490927264
1373.0	137300.0	7.830614910511197	13.427773728011184	8.393386162230026
1374.0	137400.0	7.387319267631677	12.566374474067919	7.387319267631677
1375.0	137500.0	6.998699209279442	12.81919056591116	7.550818128507975
1376.0	137600.0	7.408361976983387	12.5067389155369	7.408361976983387
1377.0	137700.0	7.216130239212868	12.3680315150944	7.391547892009921
1378.0	137800.0	7.019272271716844	12.627919221912107	7.019272271716844
1379.0	137900.0	7.571381877516302	13.005890857495942	7.9828696205790814
1380.0	138000.0	7.510557863773884	12.959565840148816	8.048686313132153
1381.0	138100.0	7.807795740707933	12.863483168327997	7.807795740707933
1382.0	138200.0	7.868780471755642	13.283857946499626	7.868780471755642
1383.0	138300.0	8.19448941328329	13.65136241577778	8.19448941328329
1384.0	138400.0	8.3444035818343	13.61076195113705	8.3444035818343
1385.0	138500.0	7.299075772031815	13.879271409648016	7.299075772031815
1386.0	138600.0	7.567630898410347	13.449257928734443	7.567630898410347
1387.0	138700.0	6.947482645261806	13.955263774023214	6.947482645261806
1388.0	138800.0	7.542907062960875	13.405913342924455	7.542907062960875
1389.0	138900.0	7.475729187577317	13.37615094415552	7.978030810699247
1390.0	139000.0	6.623423286729783	12.996925269979185	6.623423286729783
1391.0	139100.0	7.806039339178746	13.139662986742643	7.806039339178746
1392.0	139200.0	8.021783459583242	14.433418812899157	8.021783459583242
1393.0	139300.0	8.902701431563585	14.05153332602037	8.902701431563585
1394.0	139400.0	7.598925892871461	13.89527496428271	7.7146620568005
1395.0	139500.0	7.254295168290716	13.378713470099237	7.254295168290716
1396.0	139600.0	7.839455142457849	14.179993007858073	7.839455142457849
1397.0	139700.0	7.6192953217472565	14.138462776786977	7.623457845259887
1398.0	139800.0	7.696608521496053	13.9152545469518	7.696608521496053
1399.0	139900.0	7.3774358015364125	13.720310730599547	7.3774358015364125
1400.0	140000.0	7.661291940570964	13.947766757185466	7.688874600413276
1401.0	140100.0	8.211703498478794	13.867999587357819	8.345620370781786
1402.0	140200.0	7.329358579875124	14.18148996883696	7.329358579875124
1403.0	140300.0	7.760807801509277	14.06743827094485	7.760807801509277
1404.0	140400.0	7.953374616010587	13.869899298777513	8.46111075971062
1405.0	140500.0	6.845173793285392	12.822098620152149	6.845173793285392
1406.0	140600.0	8.301403626668387	13.44348475613148	8.301403626668387
1407.0	140700.0	6.752025517586676	12.609032952107857	6.752025517586676
1408.0	140800.0	7.1433174842073255	13.661720892441316	7.1433174842073255
1409.0	140900.0	8.258577235723633	14.732837189020962	8.258577235723633
1410.0	141000.0	9.080861230078968	14.871589599898002	9.080861230078968
1411.0	141100.0	9.02572634982929	13.235818960621641	9.02572634982929
1412.0	141200.0	9.001965506680412	13.909397126550314	9.123344961580042
1413.0	141300.0	7.72007426824137	13.720039225264697	7.72007426824137
1414.0	141400.0	8.57553282730168	13.872235626380377	8.57553282730168
1415.0	141500.0	8.390494677544162	14.943983379869696	8.390494677544162
1416.0	141600.0	8.776445043972625	13.774088702013794	8.776445043972625
1417.0	141700.0	8.343220792596014	13.747299093418427	8.343220792596014
1418.0	141800.0	8.327093377380564	13.972797579747985	8.389144402255086
1419.0	141900.0	9.305751550365247	14.679497499312435	9.305751550365247
1420.0	142000.0	8.023816317813692	13.680624646097238	8.042853155283963
1421.0	142100.0	8.976267204061218	14.625544961280452	9.609667678312473
1422.0	142200.0	8.218724122539168	13.692666217325298	8.218724122539168
1423.0	142300.0	8.05149677402542	13.60455971035971	8.05149677402542
1424.0	142400.0	7.902598568363887	13.76347272986418	7.902598568363887
1425.0	142500.0	8.111116747186013	13.37597902032648	8.440584423388474
1426.0	142600.0	7.024311933500462	13.352393877715333	7.024311933500462
1427.0	142700.0	7.90547556924289	13.331935746252102	7.90547556924289
1428.0	142800.0	7.942981993281871	12.75586959715769	7.942981993281871
1429.0	142900.0	8.328080378119996	13.107901712971252	8.41714368527774
1430.0	143000.0	7.55436777152154	13.346869484399418	8.415232689056321
1431.0	143100.0	8.128032350875955	12.808256829779088	8.267704618061499
1432.0	143200.0	7.987902131705732	12.759255673933344	7.987902131705732
1433.0	143300.0	8.022848041958182	13.158651057622414	8.05309634502132
1434.0	143400.0	7.810679156757545	13.467342988383344	7.810679156757545
1435.0	143500.0	8.14227001583847	13.925221585002904	8.14227001583847
1436.0	143600.0	8.23559713786997	12.98561622494237	8.23559713786997
1437.0	143700.0	7.842876273004803	13.103696084240028	8.190121052910948
1438.0	143800.0	7.2777819899594505	13.211229612197812	7.2777819899594505
1439.0	143900.0	7.767406994006681	13.419675621058522	7.820526851458895
1440.0	144000.0	7.5615653852522415	13.492049639433008	7.5615653852522415
1441.0	144100.0	8.208926604491802	13.52723466975828	8.208926604491802
1442.0	144200.0	8.73504492762991	14.013185075169067	8.73504492762991
1443.0	144300.0	7.896581314719041	13.340452044491705	7.896581314719041
1444.0	144400.0	7.058711639727547	12.955289487502204	7.058711639727547
1445.0	144500.0	9.255803108510463	14.26310843788277	9.255803108510463
1446.0	144600.0	6.9535825946699275	12.856266089178575	6.9535825946699275
1447.0	144700.0	7.6371094055698645	13.427349219931173	7.6371094055698645
1448.0	144800.0	7.212899512797767	13.598126550215202	7.212899512797767
1449.0	144900.0	8.230954342988856	13.186985051317611	8.270256646269457
1450.0	145000.0	8.070524893594685	12.975169770470698	8.070524893594685
1451.0	145100.0	9.01465711232522	12.95701290450855	9.174759175562727
1452.0	145200.0	8.80612357895423	14.124598938668594	9.2966792350732
1453.0	145300.0	8.50943261053912	14.004192865355622	8.50943261053912
1454.0	145400.0	8.018473966019018	13.059842607447168	8.018473966019018
1455.0	145500.0	9.310511708687844	13.812576032583294	9.357152333508642
1456.0	145600.0	9.290734861975627	14.01857307268751	9.290734861975627
1457.0	145700.0	7.123777130445305	13.168683218854026	7.123777130445305
1458.0	145800.0	9.231860052222107	14.199053500908594	9.231860052222107
1459.0	145900.0	8.384211511542945	12.95290193648035	8.384211511542945
1460.0	146000.0	7.495767111989658	13.242758090237919	7.495767111989658
1461.0	146100.0	8.83321761489258	13.566052623365314	9.34116688711245
1462.0	146200.0	7.699443494430415	13.700776805268925	7.699443494430415
1463.0	146300.0	5.4954345511912335	12.066790158591585	5.4954345511912335
1464.0	146400.0	6.743970854727743	12.792322639339204	6.743970854727743
1465.0	146500.0	6.021210494150414	12.165947394179751	6.021210494150414
1466.0	146600.0	5.062565351503682	12.4536986127403	5.062565351503682
1467.0	146700.0	6.624835269366637	13.299210087315728	6.624835269366637
1468.0	146800.0	6.1241404294112565	13.059751566093246	6.1241404294112565
1469.0	146900.0	6.715790392390272	13.317316755321416	6.715790392390272
1470.0	147000.0	6.677791609600583	13.398186503776339	6.677791609600583
1471.0	147100.0	5.1034907618758085	13.16155635338504	5.1034907618758085
1472.0	147200.0	7.3767087876540245	13.629978497070478	7.3767087876540245
1473.0	147300.0	8.00608561182141	14.226835455234578	8.00608561182141
1474.0	147400.0	9.138742851262451	14.768056260652102	9.345835107480026
1475.0	147500.0	7.679492780508094	13.512223056662613	7.679492780508094
1476.0	147600.0	7.713920003045672	13.78949308065356	7.713920003045672
1477.0	147700.0	8.288355106479434	14.166384331317518	8.288355106479434
1478.0	147800.0	7.59984190204582	14.357836257050117	7.59984190204582
1479.0	147900.0	7.0028381924104535	13.294895692025564	7.0028381924104535
1480.0	148000.0	7.197869983532074	13.143599287518718	7.197869983532074
1481.0	148100.0	6.996774201146622	13.772347875931354	6.996774201146622
1482.0	148200.0	7.314135311437463	13.273018434839322	7.314135311437463
1483.0	148300.0	6.541262263939649	12.651474514514135	6.541262263939649
1484.0	148400.0	6.491808820094178	13.188789353763028	6.491808820094178
1485.0	148500.0	7.149663672163016	13.702150153622798	7.149663672163016
1486.0	148600.0	6.090735350068691	12.203971632314374	6.090735350068691
1487.0	148700.0	5.985364112332812	13.184800654248498	5.985364112332812
1488.0	148800.0	6.460570352846617	13.417155241670578	6.463713534609255
1489.0	148900.0	6.0631659236802	12.984440676776389	6.0631659236802
1490.0	149000.0	7.425405022361388	13.18791089846974	7.425405022361388
1491.0	149100.0	6.8400350112506105	13.040330049165398	6.8400350112506105
1492.0	149200.0	6.76251364252841	12.936719665171196	6.76251364252841
1493.0	149300.0	9.236242932841764	14.578953532274681	9.236242932841764
1494.0	149400.0	6.206014711343777	13.214968540763195	6.206014711343777
1495.0	149500.0	6.048972398992472	12.53969900326997	6.048972398992472
1496.0	149600.0	7.810374663643883	13.767379501424104	7.830567637365314
1497.0	149700.0	7.361973863129154	13.516849451851305	7.361973863129154
1498.0	149800.0	6.14931228936303	12.702761647368405	6.14931228936303
1499.0	149900.0	7.188194892955336	13.991187342443544	7.188194892955336
1500.0	150000.0	6.295978049730107	13.716349409240765	6.295978049730107
1501.0	150100.0	7.219262796316572	13.971409963508366	7.219262796316572
1502.0	150200.0	8.356664106291907	13.465988605753454	8.806433061288889
1503.0	150300.0	6.239750926353639	13.099879884009251	6.239750926353639
1504.0	150400.0	8.147449297963025	13.394250099576285	8.147449297963025
1505.0	150500.0	8.65961458630431	14.3316215467648	8.728612131656073
1506.0	150600.0	9.106312227663718	14.747210342349218	9.106312227663718
1507.0	150700.0	8.993898979518054	13.891457915503032	9.057787882910365
1508.0	150800.0	6.162227896543899	13.662891707966972	6.162227896543899
1509.0	150900.0	7.81609476203689	14.164963276416314	7.81609476203689
1510.0	151000.0	8.053871169080736	14.340981519512539	8.053871169080736
1511.0	151100.0	8.337925129679961	13.721814049999676	8.337925129679961
1512.0	151200.0	7.14149983422442	14.03237282795302	7.14149983422442
1513.0	151300.0	7.521264736877411	14.017497534973138	7.521264736877411
1514.0	151400.0	6.3725478557947595	12.703766415042223	6.3725478557947595
1515.0	151500.0	6.36815660473981	12.877070188140534	6.36815660473981
1516.0	151600.0	6.4058280210685155	12.334183706204882	6.4058280210685155
1517.0	151700.0	7.815688572945312	13.111056891350568	7.815688572945312
1518.0	151800.0	6.602455253061486	12.305640600241025	6.602455253061486
1519.0	151900.0	6.39648055653763	13.11683352162142	6.39648055653763
1520.0	152000.0	7.436573081233787	13.01478747657132	7.436573081233787
1521.0	152100.0	6.649576643009504	12.996351275816176	6.649576643009504
1522.0	152200.0	6.799909269290751	12.577462343279434	6.799909269290751
1523.0	152300.0	6.897975292197122	12.696554298401578	6.897975292197122
1524.0	152400.0	6.419209235147979	12.516217410245789	6.419209235147979
1525.0	152500.0	6.072206778170849	12.738237631211772	6.072206778170849
1526.0	152600.0	7.092476204212875	12.666117758360276	7.092476204212875
1527.0	152700.0	6.821775064228193	12.916479654119563	6.821775064228193
1528.0	152800.0	6.142458678538626	11.797587763676791	6.142458678538626
1529.0	152900.0	5.783160320469737	12.159936245325513	5.783160320469737
1530.0	153000.0	6.312044747855655	12.31050714249315	6.312044747855655
1531.0	153100.0	5.766681733542374	11.750127037239066	5.766681733542374
1532.0	153200.0	5.297120277150047	12.269137347177272	5.297120277150047
1533.0	153300.0	5.578543095877563	11.854777189211896	5.578543095877563
1534.0	153400.0	6.375705065943347	12.641811912540696	6.375705065943347
1535.0	153500.0	5.424856997809035	11.533410622737362	5.424856997809035
1536.0	153600.0	5.6754733710810905	12.030088295553615	5.6754733710810905
1537.0	153700.0	5.915049828317159	11.94519368822252	5.915049828317159
1538.0	153800.0	6.7709630362947975	13.056219881847639	6.7709630362947975
1539.0	153900.0	6.553200292676582	12.810650975576067	6.553200292676582
1540.0	154000.0	7.441672914966378	13.372431941806077	7.441672914966378
1541.0	154100.0	7.897681007063271	12.511889321713623	7.897681007063271
1542.0	154200.0	6.609813239019413	12.165566691203388	6.609813239019413
1543.0	154300.0	7.8461738300533534	11.965055809417837	7.8461738300533534
1544.0	154400.0	7.777614870809539	13.41549043433648	7.777614870809539
1545.0	154500.0	7.835207728474343	12.464286594411403	7.835207728474343
1546.0	154600.0	6.4493863124639	11.950710541483025	6.4493863124639
1547.0	154700.0	7.635764320153688	12.657238241703647	7.635764320153688
1548.0	154800.0	8.134210275351505	12.54199953665065	8.134210275351505
1549.0	154900.0	6.3746090396469794	12.291419580353475	6.506006187129232
1550.0	155000.0	7.1508748352963725	12.789920426062535	7.1508748352963725
1551.0	155100.0	7.570187231695554	13.856076632422711	7.570187231695554
1552.0	155200.0	6.518061432532067	12.420852046372401	6.518061432532067
1553.0	155300.0	5.556424017090464	12.401569539814512	5.556424017090464
1554.0	155400.0	7.625443015916401	12.994559037938444	7.625443015916401
1555.0	155500.0	7.179478825647213	13.463896228584048	7.179478825647213
1556.0	155600.0	7.084282251805158	12.974008995593072	7.084282251805158
1557.0	155700.0	6.2670718341052405	12.99103703906025	6.2670718341052405
1558.0	155800.0	7.501320622057444	13.115027237988404	7.501320622057444
1559.0	155900.0	7.2223893573518705	13.19740548269312	7.359743063838864
1560.0	156000.0	8.417588472234431	13.864679530362407	8.417588472234431
1561.0	156100.0	9.072000371862817	14.251974400422817	9.800668840279613
1562.0	156200.0	8.997562905336519	14.789581886144887	9.256115383573785
1563.0	156300.0	8.280565474362259	13.519764924574027	8.280565474362259
1564.0	156400.0	7.528864422162601	13.43473281793458	7.530330544318927
1565.0	156500.0	7.641342306804659	14.18610561339404	7.641342306804659
1566.0	156600.0	6.486209139840455	12.865667120683197	6.657432916228179
1567.0	156700.0	7.136533950553026	13.647344589452919	7.262512640255802
1568.0	156800.0	6.587632413224879	13.065610615724362	6.587632413224879
1569.0	156900.0	6.296142226041793	13.665785698522312	6.296142226041793
1570.0	157000.0	7.36272832100224	13.084605658438145	7.36272832100224
1571.0	157100.0	7.72628037354681	12.767640489203702	7.72628037354681
1572.0	157200.0	7.67575181331955	12.939689177328631	7.67575181331955
1573.0	157300.0	6.6324344465854725	13.008694904498077	6.6324344465854725
1574.0	157400.0	7.251328313965189	13.454130544140302	7.251328313965189
1575.0	157500.0	7.439735114603338	13.88067539737616	7.439735114603338
1576.0	157600.0	8.197486467271998	13.460839998582252	8.197486467271998
1577.0	157700.0	6.672359004785479	12.735784605769496	6.672359004785479
1578.0	157800.0	7.127129620229878	12.953439035723644	7.127129620229878
1579.0	157900.0	6.701775299362712	11.551524699190715	6.701775299362712
1580.0	158000.0	7.564130936128185	12.491797678995786	7.564130936128185
1581.0	158100.0	6.281727114528789	11.89314573121556	6.281727114528789
1582.0	158200.0	8.148804893630892	13.583096243882283	8.148804893630892
1583.0	158300.0	6.177663615031635	12.287204715196552	6.177663615031635
1584.0	158400.0	6.85549223108542	12.4468489262697	6.85549223108542
1585.0	158500.0	7.471481819099216	12.883641355069312	7.471481819099216
1586.0	158600.0	7.669527966075868	13.096008333621933	7.669527966075868
1587.0	158700.0	8.090697451260201	13.689781963211368	8.090697451260201
1588.0	158800.0	7.279017701585262	13.407180873951628	7.279017701585262
1589.0	158900.0	8.291125909529693	13.86308445021059	8.291125909529693
1590.0	159000.0	7.382378689925625	13.600661754442305	7.382378689925625
1591.0	159100.0	7.028323190330423	13.4714713993171	7.028323190330423
1592.0	159200.0	6.542121534703342	13.457899673766756	6.542121534703342
1593.0	159300.0	7.3940090977996835	13.486475303777434	7.3940090977996835
1594.0	159400.0	6.727950758900522	13.605110841164521	6.727950758900522
1595.0	159500.0	6.942642971570269	13.422262882065166	6.942642971570269
1596.0	159600.0	6.727351503978072	13.357624774216697	6.727351503978072
1597.0	159700.0	7.200375198126848	13.298180845745723	7.200375198126848
1598.0	159800.0	7.013282192950131	13.571655163276747	7.013282192950131
1599.0	159900.0	6.991486737755468	13.277666971877512	6.991486737755468
1600.0	160000.0	6.718932776408956	13.2156510319812	6.718932776408956
1601.0	160100.0	7.392015042748181	13.641629442229952	7.392015042748181
1602.0	160200.0	7.298586853995647	12.945560572197918	7.597801393418272
1603.0	160300.0	7.487602382259809	13.59987520048529	7.730289772594058
1604.0	160400.0	7.192259166983425	13.358782506393258	7.399692871320722
1605.0	160500.0	7.056948352514911	13.282982075015964	7.699539448824335
1606.0	160600.0	7.484820511679631	13.15614066827098	7.484820511679631
1607.0	160700.0	7.088376576842043	12.576621743681574	7.601331923172753
1608.0	160800.0	6.964004516882612	13.054588014610426	6.964004516882612
1609.0	160900.0	7.562037835342886	13.024690820696737	7.562037835342886
1610.0	161000.0	7.423286248230628	13.370587594837918	7.423286248230628
1611.0	161100.0	8.399954936680722	13.649245476854018	8.399954936680722
1612.0	161200.0	7.760966978093923	13.182231288510861	8.019646444353041
1613.0	161300.0	6.4955730445633755	13.0461306127729	6.4955730445633755
1614.0	161400.0	7.961116654173575	13.436135057289489	8.030879714683682
1615.0	161500.0	7.3441950816778325	13.594653413429876	8.124795348610835
1616.0	161600.0	7.345809341412732	13.353755163107559	7.345809341412732
1617.0	161700.0	7.281934573761978	13.22149516816611	7.281934573761978
1618.0	161800.0	7.528330449084913	13.256467871330273	7.528330449084913
1619.0	161900.0	7.100504124757716	13.295666758506774	7.205749976730789
1620.0	162000.0	7.082329395958586	13.357873418901622	7.082329395958586
1621.0	162100.0	7.117739183690111	12.426736076049423	7.117739183690111
1622.0	162200.0	7.658732288927783	12.782741805560688	7.680271349922974
1623.0	162300.0	7.8497585495679285	12.937008498670812	7.8497585495679285
1624.0	162400.0	7.3144816029187885	13.46287719844231	7.329533940550529
1625.0	162500.0	7.885257284530479	13.449987262252357	7.885257284530479
1626.0	162600.0	6.938888806480557	13.593789694850965	6.938888806480557
1627.0	162700.0	7.594037760591039	13.94108606746144	7.594037760591039
1628.0	162800.0	6.997636386842097	13.402622516503296	6.997636386842097
1629.0	162900.0	6.657884991211117	12.611122088200624	6.657884991211117
1630.0	163000.0	7.191479519505437	12.747693624814204	7.982533601954368
1631.0	163100.0	7.130944962767726	12.809385724314895	7.160451183277869
1632.0	163200.0	7.280032097044464	12.95480096650322	7.7121553005571295
1633.0	163300.0	8.008118172523405	13.662708983446924	8.008118172523405
1634.0	163400.0	7.534969699650149	12.763616424420851	7.534969699650149
1635.0	163500.0	7.517253995066872	13.375539773762998	7.517253995066872
1636.0	163600.0	9.107300557275702	14.10172175474967	9.267220986106087
1637.0	163700.0	8.43280272966519	13.293696855979592	8.43280272966519
1638.0	163800.0	7.783563396619314	13.055372507135523	7.783563396619314
1639.0	163900.0	8.781454606227918	13.5010899458966	9.015348550720047
1640.0	164000.0	8.310436289844713	13.67607746997169	8.727003566727591
1641.0	164100.0	8.487986726766078	13.627317401207488	8.565241550975225
1642.0	164200.0	8.091405394414254	14.177235599395365	8.091405394414254
1643.0	164300.0	8.331371909348501	13.39519921519655	8.435122095298054
1644.0	164400.0	6.7446659142831855	13.276315111440654	6.7446659142831855
1645.0	164500.0	7.097637633483145	13.175940522010002	7.097637633483145
1646.0	164600.0	7.529580814401741	13.047213729580431	7.529580814401741
1647.0	164700.0	7.724632174034976	13.550866724426553	7.724632174034976
1648.0	164800.0	7.461115784234843	13.202162307960682	7.461115784234843
1649.0	164900.0	8.172943255941851	12.85354208039439	8.172943255941851
1650.0	165000.0	8.46836110784908	13.84155968714494	8.46836110784908
1651.0	165100.0	7.712250754114406	13.400934181900876	8.014393139268837
1652.0	165200.0	7.149971439760699	13.453591904578154	7.149971439760699
1653.0	165300.0	6.9955267140046296	12.461535523709045	6.9955267140046296
1654.0	165400.0	7.5642661193175575	13.468558175136195	7.5642661193175575
1655.0	165500.0	6.8281346360085315	13.162635206957365	6.8281346360085315
1656.0	165600.0	7.345344052186995	13.162828821435479	7.345344052186995
1657.0	165700.0	7.101453775640061	13.20942654816902	7.101453775640061
1658.0	165800.0	8.238504477033107	13.612471974577899	8.719458560583517
1659.0	165900.0	8.75338973752405	13.629500770858497	9.338294013034089
1660.0	166000.0	8.399315051354451	14.068303290944286	8.399315051354451
1661.0	166100.0	8.069735582788876	13.592127180433629	8.168998703968988
1662.0	166200.0	8.270535271331235	13.167423815690809	8.270535271331235
1663.0	166300.0	8.094552914370636	13.345447619961671	8.094552914370636
1664.0	166400.0	8.54240499218855	13.693582584808194	8.54240499218855
1665.0	166500.0	8.073233306080398	13.642598526962393	8.073233306080398
1666.0	166600.0	7.872735250673475	13.096099099626915	7.872735250673475
1667.0	166700.0	8.273409684615043	13.856504615191383	8.520956812400266
1668.0	166800.0	8.078032574915378	13.959624487300298	8.078032574915378
1669.0	166900.0	7.955961256950564	13.89478152998008	8.18753057324577
1670.0	167000.0	7.983663845073483	13.61729281113064	7.983663845073483
1671.0	167100.0	7.989268083147438	13.182995064300107	8.400248149114134
1672.0	167200.0	9.29680680319025	14.40309709113614	9.673221077070048
1673.0	167300.0	8.34609441018366	14.305903969729323	8.34609441018366
1674.0	167400.0	8.252863917194949	13.223908872999084	8.252863917194949
1675.0	167500.0	8.479157311299039	13.581659005001196	8.479157311299039
1676.0	167600.0	8.265367926723888	13.773428195346357	8.265367926723888
1677.0	167700.0	8.234425033574308	13.365565151906644	8.234425033574308
1678.0	167800.0	8.046985802104428	13.140392352303959	8.046985802104428
1679.0	167900.0	7.595007439938112	13.235508236928892	7.993552950894157
1680.0	168000.0	7.374918731345961	13.59788654959745	7.374918731345961
1681.0	168100.0	8.252299721828908	13.402787635647869	8.252299721828908
1682.0	168200.0	7.80041461331849	13.010482556295726	8.639795332710943
1683.0	168300.0	8.161582906568537	12.986352799270168	8.161582906568537
1684.0	168400.0	7.444335082667267	13.117474642526782	7.444335082667267
1685.0	168500.0	8.368855388955492	13.40810961775647	8.368855388955492
1686.0	168600.0	8.177937974576682	13.645341137752938	8.246759970018978
1687.0	168700.0	6.5761772933998675	13.02277509317289	6.5761772933998675
1688.0	168800.0	6.748997949892127	12.498902629077453	7.020266184746676
1689.0	168900.0	7.242572380972631	12.511400436456286	7.242572380972631
1690.0	169000.0	8.585713325776435	13.824046681210802	8.585713325776435
1691.0	169100.0	7.000926252941491	12.568506947949079	7.000926252941491
1692.0	169200.0	7.1142833245308585	13.477485688715818	7.1142833245308585
1693.0	169300.0	7.965308430191788	13.213616598452154	7.965308430191788
1694.0	169400.0	8.561342002273328	13.859240055361743	8.561342002273328
1695.0	169500.0	7.2550501681186415	13.147864982616584	7.2550501681186415
1696.0	169600.0	7.336725400109014	12.692186756068587	7.336725400109014
1697.0	169700.0	7.832638870212734	13.184040243944803	7.832638870212734
1698.0	169800.0	7.770846233461635	12.642426006394563	7.770846233461635
1699.0	169900.0	8.828788938149565	13.651263406491482	8.883097400541628
1700.0	170000.0	7.28097057936164	12.540799790085492	7.426636973151312
1701.0	170100.0	7.423229260902389	12.154573787121429	7.82397471224588
1702.0	170200.0	7.6032856049075965	12.277302235553114	7.6032856049075965
1703.0	170300.0	7.142474105623359	12.303089661014004	7.4279005113063965
1704.0	170400.0	7.441195360365561	12.315162688221418	7.769461862201749
1705.0	170500.0	6.794883537278343	11.613878060787782	7.2292898953750555
1706.0	170600.0	8.279665919951706	12.860456242158799	8.605503637377769
1707.0	170700.0	7.315849595916821	12.077423953317291	7.899908239484927
1708.0	170800.0	7.023633064618021	11.803804761912554	7.421846030165615
1709.0	170900.0	6.821928968847203	11.585760698168254	7.543832016847592
1710.0	171000.0	7.282612256889882	12.192336234330337	7.282612256889882
1711.0	171100.0	7.624465673518058	12.53687264561801	7.624465673518058
1712.0	171200.0	7.315033783278478	12.410222042782026	7.315033783278478
1713.0	171300.0	6.887206416193847	12.514687238467086	6.887206416193847
1714.0	171400.0	7.360008469245947	12.708176937140857	7.360008469245947
1715.0	171500.0	7.347423495700192	12.40311177764744	7.347423495700192
1716.0	171600.0	6.881750086492394	12.40285976571825	6.881750086492394
1717.0	171700.0	7.3191670785022	12.696281879096418	7.3191670785022
1718.0	171800.0	7.766056043510975	12.717665709069705	7.766056043510975
1719.0	171900.0	7.94513335724163	12.523266214031361	8.1705212551703
1720.0	172000.0	7.194285384923692	12.515955281882615	7.215336756051004
1721.0	172100.0	6.988311082857524	12.710256678093033	6.988311082857524
1722.0	172200.0	6.601285569959321	11.761812911395017	6.601285569959321
1723.0	172300.0	7.051498055672939	12.224494065376524	7.051498055672939
1724.0	172400.0	7.180160112432387	12.203132008240905	7.180160112432387
1725.0	172500.0	6.46617185022596	12.491627879409778	6.46617185022596
1726.0	172600.0	7.297090980226716	12.379119681395222	7.297090980226716
1727.0	172700.0	7.83648224521105	13.507379766985494	7.83648224521105
1728.0	172800.0	7.004760511772225	12.599734709959476	7.004760511772225
1729.0	172900.0	6.957708780088004	12.191738557705749	6.957708780088004
1730.0	173000.0	7.535713632427945	13.384844372443823	7.535713632427945
1731.0	173100.0	7.616424459578528	12.345896878918591	7.943256045710021
1732.0	173200.0	6.893372108874838	12.528206185477408	6.893372108874838
1733.0	173300.0	7.869950716090429	12.816600261172292	7.869950716090429
1734.0	173400.0	7.6678886903617265	12.724193106081255	7.6678886903617265
1735.0	173500.0	7.608633727089253	13.260976175020689	7.800065831616334
1736.0	173600.0	6.914644939495446	12.627041279299819	6.914644939495446
1737.0	173700.0	7.244176536713481	12.295216228481458	7.2887042537406606
1738.0	173800.0	8.047413359571541	12.84020973295952	8.3040388179677
1739.0	173900.0	8.665111067777348	13.512816993347775	8.665111067777348
1740.0	174000.0	7.56294369078047	13.1868867297148	7.56294369078047
1741.0	174100.0	6.4840240179410245	12.067897951887772	6.4840240179410245
1742.0	174200.0	8.211519065952624	13.975083003526658	8.211519065952624
1743.0	174300.0	7.1135024630110175	12.629682772800079	7.1135024630110175
1744.0	174400.0	6.518966500452027	12.826962081167073	6.518966500452027
1745.0	174500.0	6.659256141984417	12.799256880765906	6.659256141984417
1746.0	174600.0	8.25925137949162	13.215750562618622	8.25925137949162
1747.0	174700.0	7.242394078685087	12.484558249203284	7.242394078685087
1748.0	174800.0	6.698790168507478	12.585627116847792	6.777981478911908
1749.0	174900.0	6.600621823929135	12.008007484210285	6.600621823929135
1750.0	175000.0	6.259847466558955	11.917368522097155	6.259847466558955
1751.0	175100.0	6.946642816739528	13.107650294631007	6.946642816739528
1752.0	175200.0	6.850830556373612	12.33233990794126	6.850830556373612
1753.0	175300.0	6.533393474904457	11.99903701516917	6.533393474904457
1754.0	175400.0	5.808665764833882	11.712067988454027	5.808665764833882
1755.0	175500.0	5.885196693006151	11.43670119761237	5.885196693006151
1756.0	175600.0	5.501473873396606	11.68269457631597	5.501473873396606
1757.0	175700.0	6.8215799889884785	11.898655568319313	6.8215799889884785
1758.0	175800.0	5.883216327549104	11.5102834423718	5.883216327549104
1759.0	175900.0	6.839634071288511	12.654792651675026	6.839634071288511
1760.0	176000.0	8.193194597571587	13.351618393543557	8.617988285834107
1761.0	176100.0	7.482334337373409	13.376575522007663	7.482334337373409
1762.0	176200.0	7.315148576127859	13.296668276178332	7.315148576127859
1763.0	176300.0	7.933255741971428	13.440560374612417	7.933255741971428
1764.0	176400.0	7.240387235371724	12.590556051324102	7.240387235371724
1765.0	176500.0	5.819757673851823	11.750819066626814	5.819757673851823
1766.0	176600.0	6.336504282122535	12.048311287849485	6.336504282122535
1767.0	176700.0	6.447158827882536	12.130538418009738	6.447158827882536
1768.0	176800.0	9.142699108298222	13.255663805744376	9.142699108298222
1769.0	176900.0	9.120450188417658	13.41564908181003	9.120450188417658
1770.0	177000.0	9.054425051470908	12.126127592215735	9.054425051470908
1771.0	177100.0	8.642360074580443	12.983996404587138	9.049892756548871
1772.0	177200.0	7.671942565297365	12.767114233819346	7.671942565297365
1773.0	177300.0	6.352778641355713	12.068081177380735	6.352778641355713
1774.0	177400.0	5.745732287825612	11.596767220790428	5.745732287825612
1775.0	177500.0	6.900488214443974	12.761010073083456	6.900488214443974
1776.0	177600.0	7.48433152632897	12.954717311212114	7.48433152632897
1777.0	177700.0	6.553558957993226	11.932266391632375	6.553558957993226
1778.0	177800.0	5.107457606831002	11.738061720857555	5.107457606831002
1779.0	177900.0	6.623514795198449	11.767650665232992	6.623514795198449
1780.0	178000.0	6.808326886264786	12.075640533328416	6.808326886264786
1781.0	178100.0	6.631272703431073	12.750230238807847	6.631272703431073
1782.0	178200.0	7.44201116000401	12.517548662612734	7.44201116000401
1783.0	178300.0	7.49917430798456	12.807396746280322	7.49917430798456
1784.0	178400.0	7.365144808939654	13.110951470504357	7.365144808939654
1785.0	178500.0	7.550299276521744	13.111926421531564	7.550299276521744
1786.0	178600.0	7.486523039549806	12.586953565660854	7.486523039549806
1787.0	178700.0	7.280627776316451	12.127080120178498	7.285280127550154
1788.0	178800.0	7.437148446425519	12.173618047406412	7.578964597098184
1789.0	178900.0	7.556296875663149	12.35471235223732	7.556296875663149
1790.0	179000.0	7.21041641302783	12.332051055303527	7.21041641302783
1791.0	179100.0	6.951148462705358	12.020461747351346	7.870844538743801
1792.0	179200.0	6.775460970470646	11.74719841686316	6.775460970470646
1793.0	179300.0	7.511826866828661	12.64686416225142	7.511826866828661
1794.0	179400.0	7.164142524005904	12.404233975667145	7.4063105894817785
1795.0	179500.0	7.69500435951175	12.819667335515891	8.28829305655877
1796.0	179600.0	7.485758412888464	12.131901651182003	7.671858077804633
1797.0	179700.0	6.414763789124078	12.086825042910316	6.414763789124078
1798.0	179800.0	6.804151934740702	11.726701218940509	6.804151934740702
1799.0	179900.0	6.773188382323028	12.638230489174573	6.773188382323028
1800.0	180000.0	6.253536668793517	12.263191555235817	6.253536668793517
1801.0	180100.0	7.550004190002293	13.361380234650614	7.550004190002293
1802.0	180200.0	6.682612357859448	12.569638906435733	6.682612357859448
1803.0	180300.0	7.302286633983717	12.229481897242563	7.558167818063575
1804.0	180400.0	7.271906043039784	12.67074305594879	7.271906043039784
1805.0	180500.0	7.387465744637831	12.601272621313015	7.390810263147618
1806.0	180600.0	6.572728137983753	12.945243701490936	6.572728137983753
1807.0	180700.0	6.920442214685126	12.627385265831865	7.073794387165474
1808.0	180800.0	7.426078412281754	12.902614380984932	7.426078412281754
1809.0	180900.0	6.919516013094848	12.16982255980283	6.919516013094848
1810.0	181000.0	5.682826204617889	11.735430952822085	5.682826204617889
1811.0	181100.0	6.266651484749826	11.742755023609298	6.266651484749826
1812.0	181200.0	6.550185593866818	11.976435743683515	6.550185593866818
1813.0	181300.0	6.761433817924989	12.28650398658749	6.761433817924989
1814.0	181400.0	7.285915277568868	12.328196949548746	7.285915277568868
1815.0	181500.0	7.1805670558406485	12.49791898913158	7.1805670558406485
1816.0	181600.0	6.4640065871297585	11.785374004919527	6.4640065871297585
1817.0	181700.0	5.890922101936071	12.210918234900454	5.890922101936071
1818.0	181800.0	6.664393227983474	11.486560462098424	6.664393227983474
1819.0	181900.0	6.427648426720219	11.848031849496527	6.427648426720219
1820.0	182000.0	6.261697439337168	12.27344822204357	6.261697439337168
1821.0	182100.0	7.194574171541757	12.525021695360776	7.194574171541757
1822.0	182200.0	7.048856937025809	11.646130811494016	7.048856937025809
1823.0	182300.0	7.397384983830877	12.623652267221418	7.652210323381161
1824.0	182400.0	7.040354394662736	12.165768655936855	7.558024373138283
1825.0	182500.0	6.3588805997361915	11.506442014404879	6.3588805997361915
1826.0	182600.0	7.124243593562435	12.184615076722382	7.124243593562435
1827.0	182700.0	7.574664628567416	12.289121026190175	7.719908185427772
1828.0	182800.0	7.735405832112949	13.319567973488127	7.735405832112949
1829.0	182900.0	6.746186405751456	12.135180858245208	6.746186405751456
1830.0	183000.0	6.399071296309172	11.654438763905278	6.399071296309172
1831.0	183100.0	7.150953392436427	12.287941082913582	7.150953392436427
1832.0	183200.0	6.809232782736565	11.836529335322856	6.809232782736565
1833.0	183300.0	6.900054158759719	11.922208131149237	6.900054158759719
1834.0	183400.0	6.475073574519631	12.217616764305651	6.475073574519631
1835.0	183500.0	6.767726898392252	11.574586475475213	6.767726898392252
1836.0	183600.0	6.6998832892915665	11.433064148592836	6.6998832892915665
1837.0	183700.0	7.739545830504581	11.659150913136884	7.739545830504581
1838.0	183800.0	6.658003032389628	11.96904938303609	6.658003032389628
1839.0	183900.0	6.8154928527128895	11.894802291659875	7.066325470708983
1840.0	184000.0	6.737747488824951	11.609051804179758	6.737747488824951
1841.0	184100.0	6.357803978534913	11.7377533865042	6.357803978534913
1842.0	184200.0	7.562756013230951	12.444058945274616	7.916596389726757
1843.0	184300.0	7.68538123372203	12.65833229856186	7.721663325300024
1844.0	184400.0	6.716886622056699	12.805956605737405	6.716886622056699
1845.0	184500.0	7.472254085332168	12.950316329334113	7.472254085332168
1846.0	184600.0	7.424950887705128	13.086458630365211	7.424950887705128
1847.0	184700.0	7.122363578801214	12.397682994825063	7.122363578801214
1848.0	184800.0	7.4497983129461565	12.5464422919239	7.782426267301661
1849.0	184900.0	7.106294266832645	12.406199026655466	7.33799138455715
1850.0	185000.0	7.28873686701487	12.72861273627046	7.28873686701487
1851.0	185100.0	7.112477068551055	12.812048218145378	7.112477068551055
1852.0	185200.0	6.348889781106566	12.428112590751278	6.348889781106566
1853.0	185300.0	7.118406141167258	12.895903266667515	7.118406141167258
1854.0	185400.0	6.813416262432244	12.395992356462843	6.813416262432244
1855.0	185500.0	6.611406105065765	12.502104193866519	6.611406105065765
1856.0	185600.0	7.375987278743275	12.601811124305863	7.375987278743275
1857.0	185700.0	7.550979153837118	12.438533248171545	7.550979153837118
1858.0	185800.0	7.798321185865349	12.549394383017207	7.798321185865349
1859.0	185900.0	6.718262024658626	12.350951424590294	6.718262024658626
1860.0	186000.0	6.243220601990513	12.224573556401534	6.243220601990513
1861.0	186100.0	7.237575815390035	12.369386898134069	7.501098553376499
1862.0	186200.0	6.278399138542928	11.835495966909592	6.278399138542928
1863.0	186300.0	7.150855439558617	12.309054421397787	7.150855439558617
1864.0	186400.0	7.777619703324336	12.727064406539782	7.777619703324336
1865.0	186500.0	7.478128758111995	12.566888209355652	7.487166416386519
1866.0	186600.0	6.175412004201645	11.989237966366515	6.175412004201645
1867.0	186700.0	7.654235975732852	12.360163577951456	7.654235975732852
1868.0	186800.0	7.603335319679654	12.324229761411235	7.652098697584383
1869.0	186900.0	6.710538897414612	12.494833247738987	6.710538897414612
1870.0	187000.0	7.385651760798362	12.374074446899098	7.385651760798362
1871.0	187100.0	7.444373998517264	12.592893211493386	8.135042358738422
1872.0	187200.0	7.276800587160416	11.966324198321926	7.276800587160416
1873.0	187300.0	6.447429351953113	12.003568140933607	6.447429351953113
1874.0	187400.0	7.846160339164709	13.011630762332086	7.846160339164709
1875.0	187500.0	7.318347980252718	12.715681606419382	7.318347980252718
1876.0	187600.0	7.640016075638478	12.569684375573187	7.640016075638478
1877.0	187700.0	8.150404701154802	12.753976453555097	8.301291082321558
1878.0	187800.0	6.5735996461408	12.410180248393637	6.5735996461408
1879.0	187900.0	8.07802689737631	12.401229291094879	8.07802689737631
1880.0	188000.0	7.480114995920968	12.418858573912248	7.792603124647744
1881.0	188100.0	7.792636855012208	12.913237012571487	8.26551186880104
1882.0	188200.0	7.208720286499469	12.215911242757281	7.208720286499469
1883.0	188300.0	7.945619209220372	13.251688589613076	8.425183435634214
1884.0	188400.0	7.338785316099008	12.884490622184078	7.338785316099008
1885.0	188500.0	6.760681985617354	12.235436119223438	6.760681985617354
1886.0	188600.0	7.124025768185237	12.566129723072345	7.124025768185237
1887.0	188700.0	7.122227056649608	11.967324040103955	7.122227056649608
1888.0	188800.0	7.4245289461375155	12.197781018686113	7.4245289461375155
1889.0	188900.0	7.431365777403164	11.97125984605023	7.431365777403164
1890.0	189000.0	7.205448329301174	12.076368825597449	7.205448329301174
1891.0	189100.0	8.231764895939316	12.435821086924717	8.231764895939316
1892.0	189200.0	8.040651980106793	12.622977007752562	8.040651980106793
1893.0	189300.0	7.213173891001298	12.162632445443382	7.213173891001298
1894.0	189400.0	7.10789277173995	12.370421422073829	7.10789277173995
1895.0	189500.0	6.089749726165737	11.424078849135915	6.089749726165737
1896.0	189600.0	7.22542757684399	12.287608279864406	7.22542757684399
1897.0	189700.0	6.63561651612584	12.22799853412887	7.070487211023504
1898.0	189800.0	8.889373738531454	12.8102668449727	8.889373738531454
1899.0	189900.0	7.063808379222089	12.778339331818952	7.063808379222089
1900.0	190000.0	7.332155212558531	12.225538257193612	7.332155212558531
1901.0	190100.0	7.738231024455845	12.861790421409038	7.738231024455845
1902.0	190200.0	6.741722322456295	12.385196591521128	6.741722322456295
1903.0	190300.0	7.399200452758749	12.705436385226417	7.399200452758749
1904.0	190400.0	7.137288363287829	13.016333381272121	7.137288363287829
1905.0	190500.0	9.336645601089376	14.039968309069051	9.336645601089376
1906.0	190600.0	7.48638968308923	13.290803928445156	7.48638968308923
1907.0	190700.0	6.789614499011774	12.560841836113607	6.789614499011774
1908.0	190800.0	7.0885689541345185	12.830949423576275	7.0885689541345185
1909.0	190900.0	6.952534355180729	13.334616923028477	6.952534355180729
1910.0	191000.0	6.208900912906295	12.742361937538185	6.208900912906295
1911.0	191100.0	5.34955140531301	11.977772960988602	5.34955140531301
1912.0	191200.0	3.8523776774268783	11.484813944896974	3.8523776774268783
1913.0	191300.0	6.0122869776943935	11.57857222746704	6.0296488351904
1914.0	191400.0	6.544250827286307	12.987304037722968	6.544250827286307
1915.0	191500.0	6.256997669524692	12.24027605007321	6.256997669524692
1916.0	191600.0	6.517892590557235	13.265221000295208	6.517892590557235
1917.0	191700.0	7.098735529528074	13.623629464917741	7.098735529528074
1918.0	191800.0	6.626470399914251	11.844483607104978	6.626470399914251
1919.0	191900.0	5.427290960263771	11.481052076267751	5.427290960263771
1920.0	192000.0	4.879194762913887	12.047629889688228	4.879194762913887
1921.0	192100.0	5.669081960968647	12.253541731932625	5.669081960968647
1922.0	192200.0	5.815574154770457	12.740959660124501	5.815574154770457
1923.0	192300.0	5.653907206458346	12.12857012819398	5.653907206458346
1924.0	192400.0	4.885501663235288	11.512849505326939	4.885501663235288
1925.0	192500.0	6.092955442490424	11.776130963546182	6.092955442490424
1926.0	192600.0	4.852685307501378	11.590398825234804	4.852685307501378
1927.0	192700.0	5.180939608749727	11.670928292117814	5.180939608749727
1928.0	192800.0	5.721747404901129	12.435747096585121	5.721747404901129
1929.0	192900.0	5.6761747911824925	12.247166282280919	5.6761747911824925
1930.0	193000.0	5.561519479119593	12.424702493772001	5.561519479119593
1931.0	193100.0	6.310972845710211	12.843168056905709	6.310972845710211
1932.0	193200.0	4.477245921946015	11.634584795761747	4.477245921946015
1933.0	193300.0	5.170361765265994	11.994210467224656	5.170361765265994
1934.0	193400.0	5.8979590588782225	11.959407258927774	5.8979590588782225
1935.0	193500.0	5.683458961031153	11.9136696852532	5.683458961031153
1936.0	193600.0	5.738464487162053	11.700094753699627	5.738464487162053
1937.0	193700.0	4.5588840946295734	11.97859225859146	4.5588840946295734
1938.0	193800.0	7.4148789864246964	12.543208364702675	7.4148789864246964
1939.0	193900.0	6.172006859751978	12.600057616692919	6.172006859751978
1940.0	194000.0	6.700988054670707	13.591622033291634	6.700988054670707
1941.0	194100.0	5.9635660652712215	12.274209053617026	5.9635660652712215
1942.0	194200.0	6.973419743740694	12.437420602885412	6.973419743740694
1943.0	194300.0	5.419749281881572	12.514159539380053	5.419749281881572
1944.0	194400.0	5.931995695200131	12.81200631432673	5.931995695200131
1945.0	194500.0	5.748252528283377	12.49263306936799	5.748252528283377
1946.0	194600.0	5.374711565663777	12.29605704089943	5.374711565663777
1947.0	194700.0	5.797258952444789	12.927558471690132	5.797258952444789
1948.0	194800.0	5.557867743458366	12.423020383270307	5.557867743458366
1949.0	194900.0	5.807071911803997	11.508892795924984	5.807071911803997
1950.0	195000.0	5.255330602411048	11.963550948613417	5.255330602411048
1951.0	195100.0	5.3530113740675915	11.986158247431819	5.3530113740675915
1952.0	195200.0	5.572888829942751	11.644503458721983	5.572888829942751
1953.0	195300.0	5.113599998719999	12.269515959777797	5.113599998719999
1954.0	195400.0	5.813612273609499	12.650415195452979	5.813612273609499
1955.0	195500.0	5.8298034082590116	12.486605854392593	5.8298034082590116
1956.0	195600.0	6.123569422230387	12.054691983960044	6.123569422230387
1957.0	195700.0	4.427461745166149	11.339598487192097	4.427461745166149
1958.0	195800.0	5.790804911060375	12.241017233023443	5.790804911060375
1959.0	195900.0	3.834162592171241	11.512506136119255	3.834162592171241
1960.0	196000.0	4.4866220657023375	12.129391792063425	4.4866220657023375
1961.0	196100.0	6.717992030737645	12.685729512854913	6.717992030737645
1962.0	196200.0	5.072634069214252	12.32020947216413	5.072634069214252
1963.0	196300.0	5.448705911689177	12.150549741137707	5.448705911689177
1964.0	196400.0	5.495725804748574	12.063185131480543	5.495725804748574
1965.0	196500.0	6.065122641689387	12.88840410496689	6.065122641689387
1966.0	196600.0	5.711479177938873	12.099158776920882	5.711479177938873
1967.0	196700.0	5.454915124948588	12.282322988821072	5.454915124948588
1968.0	196800.0	5.337319833186588	12.010344412992822	5.337319833186588
1969.0	196900.0	5.0730428517487915	11.622519933234292	5.0730428517487915
1970.0	197000.0	5.930439954008739	12.13778027347149	5.930439954008739
1971.0	197100.0	5.975054201273835	12.55675433008276	5.975054201273835
1972.0	197200.0	4.608267031831666	11.612022119715228	4.608267031831666
1973.0	197300.0	5.520524582193362	11.901307782031239	5.520524582193362
1974.0	197400.0	5.495350012426147	11.61272094595224	5.495350012426147
1975.0	197500.0	4.524555487787865	11.116630507777367	4.524555487787865
1976.0	197600.0	3.808020477694107	11.430185474217312	3.808020477694107
1977.0	197700.0	5.671455507313118	12.558097231023972	5.671455507313118
1978.0	197800.0	5.228764906974635	12.358321442557564	5.232026703887597
1979.0	197900.0	5.0650293100487	12.258738591954218	5.0650293100487
1980.0	198000.0	3.9595584160795605	11.238673306834702	3.9595584160795605
1981.0	198100.0	5.361327133425343	11.745835745265241	5.959819073076311
1982.0	198200.0	4.8471631120047585	10.962181541909386	5.270682630248879
1983.0	198300.0	5.98650446416641	11.224298015029419	5.98650446416641
1984.0	198400.0	6.211149843561309	11.634752468991355	6.451920597115495
1985.0	198500.0	5.726090764111683	10.637300077075295	5.726090764111683
1986.0	198600.0	6.097220454078553	11.522772291976715	6.097220454078553
1987.0	198700.0	5.535319610992566	11.246307612509652	5.535319610992566
1988.0	198800.0	5.1383764785894686	10.593082256219033	5.1383764785894686
1989.0	198900.0	5.294722131457599	11.197223185725008	5.294722131457599
1990.0	199000.0	4.933812903388578	10.684673135030843	4.933812903388578
1991.0	199100.0	6.0448457643677616	11.46169652554515	6.0448457643677616
1992.0	199200.0	4.6316601977205245	10.55391601735612	4.6316601977205245
1993.0	199300.0	5.031847795123714	11.378161751789117	5.031847795123714
1994.0	199400.0	5.514270871090787	11.493780721054753	5.514270871090787
1995.0	199500.0	5.946250420844264	11.111483574947812	5.946250420844264
1996.0	199600.0	6.228899671153763	11.491288964838127	6.421222997857511
1997.0	199700.0	6.055884933005258	12.040273629941689	6.055884933005258
1998.0	199800.0	6.367065463751705	12.586077821853701	6.367065463751705
[truncated: 7,002 more rows]
