# Supplementary material for: Structural basis of hydroxycarboxylic acid receptor signaling mechanisms through ligand binding
Source: Nat Commun. 2023 Sep 22;14:5899. doi: 10.1038/s41467-023-41650-7 (PMC10516952; doi:10.1038/s41467-023-41650-7)
Supplement: Supplementary file 4 — Source Data [file 41467_2023_41650_MOESM4_ESM.zip › source file/molecular dynamics simulations trajectories/raw data related supplementary Fig.13/hca2_gsk_nolig_run2_distance.csv]

frame	time_ps	L158-W188-all	L158-W188-ca	L158-W188-sc
0.0	0.0	2.4412732376342867	8.733846920880934	2.4412732376342867
1.0	100.0	2.493253648203717	9.369704329672937	2.493253648203717
2.0	200.0	2.0668101965185715	9.451667081211289	2.1680655489402048
3.0	300.0	2.0840554924377623	9.543790360823708	2.0840554924377623
4.0	400.0	1.997725061147784	9.652630079885922	2.530973280719381
5.0	500.0	2.067220227512108	9.090440424289225	2.1977012713978117
6.0	600.0	2.0721744450112225	8.958394875997534	2.144716440946713
7.0	700.0	2.057133948580307	8.953684660192206	2.057133948580307
8.0	800.0	1.7861640071364127	9.425500831148959	1.7861640071364127
9.0	900.0	1.7858037725739888	8.45031037323965	1.7858037725739888
10.0	1000.0	1.9029950863018885	8.893703814411255	2.3286277279418934
11.0	1100.0	2.089043682281272	8.76578750737185	2.089043682281272
12.0	1200.0	1.963260271479065	9.230638003633713	1.963260271479065
13.0	1300.0	2.1695408383751316	8.518033804596035	2.1695408383751316
14.0	1400.0	2.2215746647579313	9.101460536580992	2.2215746647579313
15.0	1500.0	2.5070145014026948	8.900055577823402	2.5070145014026948
16.0	1600.0	2.3701908585217697	9.31831279430812	2.5822846704547384
17.0	1700.0	1.9821424125709721	8.902838245406356	2.3098928517569597
18.0	1800.0	2.164003167207549	8.798439117200104	2.164003167207549
19.0	1900.0	1.875902639186983	9.07416983211744	1.9990260629125378
20.0	2000.0	3.049770172467415	9.699867321247721	3.049770172467415
21.0	2100.0	4.674707896201548	10.680433506543839	4.674707896201548
22.0	2200.0	3.672830776127586	10.826112917738588	3.672830776127586
23.0	2300.0	2.959153221773483	9.900550146981864	2.959153221773483
24.0	2400.0	3.4656871001025116	10.292189807162286	3.544644569908542
25.0	2500.0	4.659378966178786	10.883795659136437	4.659378966178786
26.0	2600.0	3.4926535435178563	10.280190110583737	3.4926535435178563
27.0	2700.0	3.3852377731737535	10.516118007692194	3.3852377731737535
28.0	2800.0	2.2905672741747916	9.7875938346727	2.2905672741747916
29.0	2900.0	2.194924248370094	9.500890028854279	2.3400195076980883
30.0	3000.0	2.2756980519285523	9.664216324659115	2.2756980519285523
31.0	3100.0	2.6916495292174547	9.684645839475019	2.6916495292174547
32.0	3200.0	2.574994262098158	10.303051780213524	2.574994262098158
33.0	3300.0	4.356857184457692	11.490996444961707	4.356857184457692
34.0	3400.0	2.4492644614223904	9.9640812073506	2.4492644614223904
35.0	3500.0	2.955841172965737	9.839525326391588	2.955841172965737
36.0	3600.0	2.0854313670929505	9.599934397474508	2.0854313670929505
37.0	3700.0	2.439533182116555	10.19216798834389	2.439533182116555
38.0	3800.0	2.8597204367847504	10.11485707474897	2.8597204367847504
39.0	3900.0	2.168682894771424	9.923938522960682	2.168682894771424
40.0	4000.0	2.30299632800581	9.986256874990751	2.30299632800581
41.0	4100.0	2.3984337941523686	9.935356540130135	2.721653971166247
42.0	4200.0	2.5323109345923935	10.101192926945512	2.5323109345923935
43.0	4300.0	2.8215913165110824	9.726834551761819	2.8215913165110824
44.0	4400.0	2.1023318911387827	9.472285631281977	2.1023318911387827
45.0	4500.0	2.917965241175883	10.102005324757572	2.917965241175883
46.0	4600.0	3.4891970929093907	10.925470674689842	3.783714595412526
47.0	4700.0	3.2554115614202983	10.00527056509856	3.2554115614202983
48.0	4800.0	2.5644105420617143	10.53440798768663	2.5644105420617143
49.0	4900.0	2.7358562913006983	10.5893335510582	2.7358562913006983
50.0	5000.0	2.49889811227854	8.954470301245305	2.49889811227854
51.0	5100.0	2.5190680890912507	9.54121762612485	2.5190680890912507
52.0	5200.0	2.1422406682214077	9.772534957671725	2.1422406682214077
53.0	5300.0	2.8971884069386213	9.924759336845678	2.8971884069386213
54.0	5400.0	1.9104505029746457	10.002411284450389	1.9104505029746457
55.0	5500.0	3.0335109455252884	10.490991231891416	3.0335109455252884
56.0	5600.0	4.6787384399972325	11.61022979495786	4.6787384399972325
57.0	5700.0	2.855693884871443	10.535585967842813	2.855693884871443
58.0	5800.0	3.6551022487445164	10.443418026007809	3.6551022487445164
59.0	5900.0	3.2556555621965466	10.802951883913197	3.2556555621965466
60.0	6000.0	2.5763199724154933	9.905018708906569	2.5763199724154933
61.0	6100.0	3.164473689529467	10.761018956661749	3.164473689529467
62.0	6200.0	3.0470979666019113	10.673582603250395	3.0470979666019113
63.0	6300.0	3.1461218643031654	10.855291019512054	3.1461218643031654
64.0	6400.0	3.606187355172281	11.561718249280194	3.606187355172281
65.0	6500.0	2.0884918970333133	9.608085203233582	2.0884918970333133
66.0	6600.0	2.7610895079668065	10.63545097166189	2.7610895079668065
67.0	6700.0	3.162577949381066	10.23090101105764	3.162577949381066
68.0	6800.0	4.7279934391300955	11.485146179732086	4.7279934391300955
69.0	6900.0	3.1436459958304988	10.681298957583449	3.1436459958304988
70.0	7000.0	3.9401683349298144	10.260904736254766	3.9401683349298144
71.0	7100.0	2.9129192169142275	9.829735956848038	2.9129192169142275
72.0	7200.0	1.9283187896478142	9.253200491832285	1.9283187896478142
73.0	7300.0	2.3257292918461774	8.798236714482304	2.3257292918461774
74.0	7400.0	1.9735514042696265	9.45999773763499	2.2070989107479164
75.0	7500.0	2.205129889643847	9.183971465975139	2.356898113947808
76.0	7600.0	2.4655046960788107	9.326332653228546	2.80864969194594
77.0	7700.0	2.549784002992117	10.180966648607487	2.549784002992117
78.0	7800.0	3.5943657293569347	10.825053988211947	3.5943657293569347
79.0	7900.0	3.619253164571732	10.624239167096219	4.298582285466254
80.0	8000.0	3.0146495027059648	10.65252328500885	3.0146495027059648
81.0	8100.0	3.679035901372836	11.308235516509903	3.679035901372836
82.0	8200.0	3.66511708446122	11.049000577031	3.66511708446122
83.0	8300.0	4.562830441735673	11.47268303644348	5.619307819246331
84.0	8400.0	4.5665984144113825	11.503697233882896	5.331235946011237
85.0	8500.0	4.338955103175277	11.148482588354296	4.969157329634911
86.0	8600.0	4.2824087466609235	10.636956589336618	4.812450871680614
87.0	8700.0	4.216039095735233	11.142703153193501	4.774860320440629
88.0	8800.0	4.60439788063097	10.967648614243606	4.877652751930596
89.0	8900.0	3.9609077083758977	10.744886873200254	4.957763627935396
90.0	9000.0	4.330657397752175	11.217083385630286	5.36061606838123
91.0	9100.0	3.7951133640748367	10.50980910863763	4.656438318081127
92.0	9200.0	4.300336115988701	9.875760958091234	4.300336115988701
93.0	9300.0	4.517587946176844	10.078281892401804	4.666109824357771
94.0	9400.0	4.321970168961006	10.55507961819653	4.412731565802584
95.0	9500.0	3.8448044733932605	10.164866922223494	4.732803700937369
96.0	9600.0	4.314088566821519	11.02285639372965	5.194309051359687
97.0	9700.0	4.133790773950636	10.895200488559889	5.158346377817811
98.0	9800.0	4.064023242449222	10.215777077642265	4.566016634228867
99.0	9900.0	4.161888317175583	10.048607222427165	4.5333087702459975
100.0	10000.0	4.208991948950903	10.15336755791473	4.729115590811379
101.0	10100.0	4.67637579599092	11.149229393712208	5.507719448739848
102.0	10200.0	4.545603780900757	10.783338338844901	5.378865755908213
103.0	10300.0	4.541433279518955	10.370257974357793	5.2994752179310085
104.0	10400.0	4.187912869546895	10.105230759482792	4.550440967696661
105.0	10500.0	4.055648672054214	10.41531148971348	4.812021426339436
106.0	10600.0	4.236143314462773	10.406277789032268	4.923382644837387
107.0	10700.0	4.004273561280193	10.588774509143033	4.920759266519993
108.0	10800.0	4.407639299898846	11.064941731270354	5.040692997776795
109.0	10900.0	4.020921295268808	10.319407011930998	4.1380788563911075
110.0	11000.0	4.330228562523979	10.998587486159668	5.35664713655323
111.0	11100.0	4.25630139182989	10.698719661085548	5.278506600698544
112.0	11200.0	4.2557961112105644	10.9746684595316	5.297572411569332
113.0	11300.0	4.027668502002149	10.713705528914335	5.124948873721799
114.0	11400.0	4.389363169439304	10.820437016431947	5.040486506945829
115.0	11500.0	3.820008165845346	9.478148343938557	4.182773901346294
116.0	11600.0	4.134080153975288	10.405095417661355	4.831815390289714
117.0	11700.0	4.141426430769264	10.897137401733351	5.091738874576149
118.0	11800.0	4.061760910836467	10.709266748055587	4.701382497814561
119.0	11900.0	2.9537967588157628	9.168089768555726	3.5145117925059863
120.0	12000.0	3.4723643723142175	10.064318998356018	4.142780028456864
121.0	12100.0	1.7885693788763992	8.92311118655921	2.5475866912095215
122.0	12200.0	2.5296835798745567	9.041026697681058	2.6296964480378895
123.0	12300.0	2.4822152887867426	8.66497584617631	2.4822152887867426
124.0	12400.0	3.7125011874142206	9.756269172449777	3.7125011874142206
125.0	12500.0	4.439404251410159	9.793252591120655	4.439404251410159
126.0	12600.0	2.7356354566978998	9.707654567984616	2.7356354566978998
127.0	12700.0	2.987861163794672	9.978299479884573	2.987861163794672
128.0	12800.0	2.5824774423025376	9.214913197365954	2.5824774423025376
129.0	12900.0	2.7062528986758654	9.654452419626624	2.7062528986758654
130.0	13000.0	3.5404485963572885	9.847098283634299	3.5404485963572885
131.0	13100.0	3.485768793544174	10.436479702833504	3.485768793544174
132.0	13200.0	3.0740530207680727	10.203614513167436	3.0740530207680727
133.0	13300.0	4.190156634551324	10.367673142944792	4.504498123173713
134.0	13400.0	3.311132047287181	9.519274312738649	4.049001540700075
135.0	13500.0	3.2714222727337217	9.930086443814655	3.6400572501917865
136.0	13600.0	3.674804046597556	10.227342067070417	4.1750673515717835
137.0	13700.0	4.563177601118397	10.252924305663699	4.563177601118397
138.0	13800.0	3.1033698626498887	9.653526019323543	3.9794461586713195
139.0	13900.0	2.422682408889776	9.490197139899843	3.0004333473047815
140.0	14000.0	3.637003828366653	10.536539334384585	3.637003828366653
141.0	14100.0	2.5562726470848847	9.598017075787821	3.166166544348499
142.0	14200.0	3.371056058780514	9.621277888355726	3.371056058780514
143.0	14300.0	3.936637361328295	10.42744623653749	4.704528447357683
144.0	14400.0	3.852349470344004	10.43264988052739	3.852349470344004
145.0	14500.0	3.0936365672288098	10.685246935621034	3.0936365672288098
146.0	14600.0	3.9544146310768458	10.213735962278681	3.9544146310768458
147.0	14700.0	4.419514935490122	10.645591970087365	4.419514935490122
148.0	14800.0	4.105461534397001	10.520252630297225	4.246564048315147
149.0	14900.0	4.278974778929195	10.787734507393433	5.050754523083256
150.0	15000.0	4.68137959678823	10.49966871701787	5.113183017465637
151.0	15100.0	4.571476727383189	11.282491379609473	4.750468544753486
152.0	15200.0	2.5007381777666633	10.110887812602009	2.5007381777666633
153.0	15300.0	3.6053444800161105	10.505891766980826	3.6053444800161105
154.0	15400.0	3.795329321445577	10.863167557725891	3.795329321445577
155.0	15500.0	4.261739594503578	10.634131404989857	4.927509401458537
156.0	15600.0	4.335735417942226	10.805943975490047	5.1642681366276495
157.0	15700.0	4.547173286770059	11.15499155041689	5.67312822652025
158.0	15800.0	4.351438052249575	10.812744431113694	5.355634412897463
159.0	15900.0	4.34903484011539	10.81492398923751	4.6326226622429445
160.0	16000.0	4.149178241675521	10.77891001454778	5.128911024669441
161.0	16100.0	3.7817732221297997	10.66585345509431	5.02733893532773
162.0	16200.0	4.467717835208669	10.85329938642777	5.475256017825135
163.0	16300.0	4.796467332092504	10.76093999153166	5.629254669399214
164.0	16400.0	4.412414846663271	11.097499182853419	5.368452957623638
165.0	16500.0	4.2424145193491825	10.617578737215926	4.8708306427045205
166.0	16600.0	4.715794434110942	10.925700330831768	5.779854559736976
167.0	16700.0	5.376702575155963	10.88129374217196	5.376702575155963
168.0	16800.0	5.810759717217117	11.729326255682748	6.258629193840947
169.0	16900.0	4.127591123634792	10.046086123867207	4.352161130561562
170.0	17000.0	5.390091782392054	10.923895064357772	5.684630429242784
171.0	17100.0	4.97005228824902	11.242217019837893	5.487012485686433
172.0	17200.0	4.4901917700009	10.748816746659072	5.119854089029957
173.0	17300.0	4.302660381868316	10.498230972659425	4.84103291106575
174.0	17400.0	4.0833571564481765	10.444911013635984	4.900561323128332
175.0	17500.0	4.493941381465165	10.277070067444008	4.493941381465165
176.0	17600.0	4.091651348098674	10.587302227673108	4.923548935958071
177.0	17700.0	4.13060939809889	10.593796799999549	4.13060939809889
178.0	17800.0	4.321166872392248	10.60577808020411	4.321166872392248
179.0	17900.0	4.363231012610297	10.33706659599128	4.363231012610297
180.0	18000.0	4.281253327799511	10.580050155724853	4.596192567169513
181.0	18100.0	4.477887192541692	10.637245505170808	5.488112863855238
182.0	18200.0	4.3976008369741555	10.703466794127237	5.096802952710398
183.0	18300.0	4.2496363524210015	10.678019045444579	5.00185047086976
184.0	18400.0	4.138519905635805	10.812622641584282	4.849019794320531
185.0	18500.0	2.977163894096827	9.359751379510028	3.997765354422178
186.0	18600.0	3.963571751009733	10.85516821886909	4.763301569251736
187.0	18700.0	4.087846937477378	10.309365847127875	4.692320983757368
188.0	18800.0	4.046243143771848	10.288034359224033	4.664937649854507
189.0	18900.0	3.244715504924927	10.194362776796998	4.271168318927602
190.0	19000.0	4.34011561859404	10.833031543304632	5.168419095317912
191.0	19100.0	3.2374258911638605	10.553881778439804	3.6278094098089326
192.0	19200.0	3.65017424536496	9.9930243171758	3.65017424536496
193.0	19300.0	4.548289934017969	10.722304021994155	4.832031858521765
194.0	19400.0	3.009404271383802	9.383916617912185	3.009404271383802
195.0	19500.0	2.1675290932347164	9.117312887921795	2.1675290932347164
196.0	19600.0	2.3685230916674787	8.808561586001254	2.3685230916674787
197.0	19700.0	2.8224816083065565	8.813247580734528	3.4432841335600473
198.0	19800.0	3.355503507259852	9.692717914311253	3.6981206717339634
199.0	19900.0	4.111485782681396	9.750226631858677	4.111485782681396
200.0	20000.0	4.573521408537528	10.453084070128213	4.881770254079466
201.0	20100.0	4.093957993211002	10.453839816975	4.394029554697264
202.0	20200.0	2.682196116453904	9.501919121697641	2.926790222075177
203.0	20300.0	3.4713263025604237	8.859315634102979	3.4713263025604237
204.0	20400.0	3.0331840283342086	9.510190009497332	3.6431901697654006
205.0	20500.0	2.784491485251291	8.70520121614134	2.9293000035423282
206.0	20600.0	2.362775038763532	8.855795098854115	2.362775038763532
207.0	20700.0	3.743809109687907	9.300451228854696	3.8874391818205303
208.0	20800.0	3.383158702339973	9.04268413040936	3.383158702339973
209.0	20900.0	3.3106065661114017	9.155381567279917	3.3106065661114017
210.0	21000.0	2.536416748342425	9.183909878152459	3.364910526988933
211.0	21100.0	2.6124514447777645	9.403984571495524	2.6124514447777645
212.0	21200.0	4.059395470548273	9.301752115239129	4.059395470548273
213.0	21300.0	4.377147512139454	10.873419634603332	4.413352365790832
214.0	21400.0	3.7932212981563898	10.075618615783945	4.054196217904844
215.0	21500.0	4.60821774369734	10.636104148721454	4.871651207641034
216.0	21600.0	4.414182857527099	11.129389257547171	4.890849144973806
217.0	21700.0	4.139719622420633	10.348659503911481	4.139719622420633
218.0	21800.0	4.191743391325641	11.070172524285114	4.43835546022394
219.0	21900.0	4.277688993988331	10.566897191546584	4.953432509062713
220.0	22000.0	4.0494575954856336	10.29136126145504	4.721378855625901
221.0	22100.0	4.7550725732002075	10.728885991269715	4.7550725732002075
222.0	22200.0	2.860869468898086	9.3143501313047	3.627556889708742
223.0	22300.0	2.581723619513462	9.750604541368617	3.14125664124197
224.0	22400.0	3.8833349340441448	10.338397689719852	3.8833349340441448
225.0	22500.0	4.564393397262595	10.831612593615814	4.564393397262595
226.0	22600.0	4.119576369422423	10.916387170218313	4.692470208770392
227.0	22700.0	4.928334781535275	11.59652544575122	5.1327185101275905
228.0	22800.0	4.720772715859857	10.76779508556185	4.720772715859857
229.0	22900.0	4.5916794268015515	10.458473246148662	4.5916794268015515
230.0	23000.0	4.710693075132349	10.744902402383156	4.710693075132349
231.0	23100.0	4.592795313951008	11.289925243850037	4.592795313951008
232.0	23200.0	3.9982632879900333	10.797456873820826	3.9982632879900333
233.0	23300.0	4.675266284234635	10.953551706873021	4.675266284234635
234.0	23400.0	5.091660259305719	11.190575019305717	5.091660259305719
235.0	23500.0	5.411866805958908	12.437695950875407	5.411866805958908
236.0	23600.0	4.081138807574623	10.779631331163383	4.081138807574623
237.0	23700.0	3.725507727922847	10.929051639077743	3.725507727922847
238.0	23800.0	4.754880529402232	11.401432316396749	4.754880529402232
239.0	23900.0	5.7465880794140425	12.532607644710623	5.7465880794140425
240.0	24000.0	4.659313594053439	11.338327946858744	4.659313594053439
241.0	24100.0	5.757869865673095	11.80112573937145	5.757869865673095
242.0	24200.0	4.647131826872979	11.174230573890542	4.647131826872979
243.0	24300.0	4.252445139053403	11.278336750667412	4.252445139053403
244.0	24400.0	5.496188245179383	11.139846309239237	5.496188245179383
245.0	24500.0	5.21016335376117	11.368006297025854	5.21016335376117
246.0	24600.0	5.3714530135546985	11.331013616892731	5.3714530135546985
247.0	24700.0	5.320473149996578	11.217280176201431	5.34240639118628
248.0	24800.0	5.21404169540523	11.442422650714986	5.21404169540523
249.0	24900.0	6.537287220047737	12.44927963440196	6.537287220047737
250.0	25000.0	5.807970516015303	11.913627606689523	5.807970516015303
251.0	25100.0	4.896838333591986	11.282788953609264	4.896838333591986
252.0	25200.0	5.218379859453072	11.7707622061542	5.218379859453072
253.0	25300.0	3.859855678015965	11.477968372584934	3.859855678015965
254.0	25400.0	4.100320089733965	10.685548108493185	4.100320089733965
255.0	25500.0	4.120630350875391	11.167258645502201	4.120630350875391
256.0	25600.0	3.9181086839455626	11.246233689755798	3.9181086839455626
257.0	25700.0	4.587095977043128	11.513041216295017	4.587095977043128
258.0	25800.0	5.024359232423903	11.060437565127625	5.024359232423903
259.0	25900.0	3.5541243870595576	10.756512199722915	3.5541243870595576
260.0	26000.0	5.470283986867698	12.117248236116739	5.470283986867698
261.0	26100.0	5.154552353703029	11.712229772556412	5.154552353703029
262.0	26200.0	6.203127414594059	12.259571384076072	6.203127414594059
263.0	26300.0	4.926597598827274	11.193772630628601	5.34987578460074
264.0	26400.0	6.2686347212384455	11.798449829954453	6.2686347212384455
265.0	26500.0	6.8710261442278835	13.43548772587693	6.8710261442278835
266.0	26600.0	7.182293907473568	12.786269757499316	7.182293907473568
267.0	26700.0	5.530587330372605	11.578310817003276	5.530587330372605
268.0	26800.0	6.472303711121031	12.758866677732943	6.472303711121031
269.0	26900.0	5.836827170050994	12.478474429127886	5.836827170050994
270.0	27000.0	4.724004492143165	10.84003644226265	4.724004492143165
271.0	27100.0	5.07241913755236	11.883746703318243	5.07241913755236
272.0	27200.0	5.4557496465035165	11.823099621453997	5.4557496465035165
273.0	27300.0	6.2857171175657	11.876624711403844	6.363609870086086
274.0	27400.0	6.290189238160979	12.885166840664183	6.290189238160979
275.0	27500.0	5.2463099371454165	12.319615724689648	5.2463099371454165
276.0	27600.0	6.924536468526798	13.050029235808312	6.924536468526798
277.0	27700.0	7.422802000086313	13.763282081052164	7.422802000086313
278.0	27800.0	6.647081054937599	12.724342107107947	6.647081054937599
279.0	27900.0	6.123110664291739	13.14869070948512	6.123110664291739
280.0	28000.0	6.142405076807212	12.71380802425446	6.142405076807212
281.0	28100.0	5.581612551544301	12.067162950613655	5.581612551544301
282.0	28200.0	5.296017102760233	12.26768621141325	5.296017102760233
283.0	28300.0	5.2731988551348055	12.501922858331058	5.2731988551348055
284.0	28400.0	5.8983832230551565	12.938071569406997	5.8983832230551565
285.0	28500.0	6.875035156604944	13.171112503184387	6.875035156604944
286.0	28600.0	7.8307287815843365	13.431214215913544	7.8307287815843365
287.0	28700.0	5.00273923013088	11.799711414493684	5.00273923013088
288.0	28800.0	6.794836880353363	12.787974404284562	6.794836880353363
289.0	28900.0	6.4954108198607114	13.433827545263531	6.4954108198607114
290.0	29000.0	6.2706570195038696	12.925270908726999	6.2706570195038696
291.0	29100.0	7.1389722155962	13.067434171777897	7.1389722155962
292.0	29200.0	5.2394894640984315	12.171232921176767	5.2394894640984315
293.0	29300.0	7.4166403939581995	13.868200555316003	7.4166403939581995
294.0	29400.0	5.980211260582962	12.705708138563985	5.980211260582962
295.0	29500.0	6.054790891254388	12.654315966233609	6.054790891254388
296.0	29600.0	5.881121320658985	12.332226612425627	6.166904167647595
297.0	29700.0	5.103585112425334	12.202987511855728	5.103585112425334
298.0	29800.0	5.3755868090744405	12.15322344132096	5.3755868090744405
299.0	29900.0	6.084747875198627	13.563390869359665	6.084747875198627
300.0	30000.0	5.5237426691477545	12.20600240101776	5.5237426691477545
301.0	30100.0	5.957963921865627	11.830745584141779	5.957963921865627
302.0	30200.0	5.853049867033703	11.898081341236145	5.853049867033703
303.0	30300.0	4.609534399058246	11.75884923728229	4.609534399058246
304.0	30400.0	4.525841770514981	11.378564096110635	4.525841770514981
305.0	30500.0	5.5621056824562345	11.564926659153699	5.817816563199681
306.0	30600.0	5.468786309033371	11.660794794728186	5.468786309033371
307.0	30700.0	5.379551514720091	12.228873736720935	5.379551514720091
308.0	30800.0	5.095827862361576	11.523548742048197	5.095827862361576
309.0	30900.0	5.487669627843463	11.751225348809756	5.487669627843463
310.0	31000.0	5.643548338139749	11.54630961210532	5.643548338139749
311.0	31100.0	5.3574058330108425	12.301277208836535	5.3574058330108425
312.0	31200.0	5.636570243683097	12.036121775033163	5.636570243683097
313.0	31300.0	5.334324834373218	11.467563524953926	5.334324834373218
314.0	31400.0	5.861344825921845	11.456505262363645	5.861344825921845
315.0	31500.0	5.120718702301476	11.928367509703607	5.120718702301476
316.0	31600.0	5.145650249353951	12.019392331801122	5.4104008293139305
317.0	31700.0	5.735197488702125	12.066039447171388	5.735197488702125
318.0	31800.0	5.572917311229616	11.945065127835415	5.939097230171569
319.0	31900.0	4.991761657491401	10.928981508649978	4.991761657491401
320.0	32000.0	5.628613501616083	11.501041464444022	6.0999759120782295
321.0	32100.0	5.068198286519121	11.676259331103157	5.068198286519121
322.0	32200.0	6.1394712972249845	11.878661886180074	6.1394712972249845
323.0	32300.0	5.650610455780351	11.905717479837916	5.650610455780351
324.0	32400.0	5.880867385207527	13.008197509083246	5.880867385207527
325.0	32500.0	6.082212725096584	11.9078220572645	6.082212725096584
326.0	32600.0	4.836800362555459	11.495693663665634	4.836800362555459
327.0	32700.0	5.380750849632947	12.183951547603217	5.380750849632947
328.0	32800.0	4.508517725722169	11.592219265156519	4.508517725722169
329.0	32900.0	5.68749629282067	12.351760345037606	5.68749629282067
330.0	33000.0	5.000621111324945	12.122874407455663	5.000621111324945
331.0	33100.0	4.901437591177773	11.883879889961522	4.901437591177773
332.0	33200.0	5.661674327351274	11.75500179977133	5.661674327351274
333.0	33300.0	5.2450500288099855	11.717263173126929	5.2450500288099855
334.0	33400.0	5.008181442082393	11.909578744917829	5.008181442082393
335.0	33500.0	5.399147731072704	11.631904206848317	5.399147731072704
336.0	33600.0	6.043471427108999	12.244037579074933	6.043471427108999
337.0	33700.0	4.258790450333994	11.018469310039713	4.258790450333994
338.0	33800.0	4.940582351031048	11.38032274415447	4.940582351031048
339.0	33900.0	4.783237524442698	12.280702140442246	4.783237524442698
340.0	34000.0	5.399351331110497	11.584116791442387	5.639410165558069
341.0	34100.0	5.700735717408532	12.644183565801134	6.088242445270243
342.0	34200.0	6.2372470062288015	12.663566562576454	6.2372470062288015
343.0	34300.0	5.211275733378146	11.533086978405645	5.211275733378146
344.0	34400.0	4.844233787584295	11.70339475213851	4.844233787584295
345.0	34500.0	5.71559814099962	12.272626191060075	5.71559814099962
346.0	34600.0	5.968626066029957	12.33291809437529	5.968626066029957
347.0	34700.0	4.388179455436759	11.483661966332374	4.388179455436759
348.0	34800.0	3.7703699678191294	11.162548188007094	3.7703699678191294
349.0	34900.0	4.220750910407252	11.330001528977265	4.220750910407252
350.0	35000.0	5.564795684767592	11.947338963294625	5.564795684767592
351.0	35100.0	5.392067659085511	11.472454546475548	5.392067659085511
352.0	35200.0	6.456487609451344	12.235714706293354	6.456487609451344
353.0	35300.0	4.910283081225452	10.98619475683019	4.910283081225452
354.0	35400.0	4.9194514106804705	11.784512122457889	4.9194514106804705
355.0	35500.0	5.321850040254807	11.577092458151036	5.321850040254807
356.0	35600.0	5.210464013469283	11.794265730555113	5.210464013469283
357.0	35700.0	5.314854563233633	11.998105841110165	5.314854563233633
358.0	35800.0	4.602490431962063	11.795721568974804	4.602490431962063
359.0	35900.0	5.503102613328483	12.055390886119756	5.503102613328483
360.0	36000.0	3.053014304088772	10.117731049136284	3.053014304088772
361.0	36100.0	4.62577829639997	10.538509472699179	4.62577829639997
362.0	36200.0	3.909398150556612	11.36420319730745	3.909398150556612
363.0	36300.0	4.953553294710599	12.422289489326154	4.953553294710599
364.0	36400.0	3.8723760158722746	10.82209875979586	3.8723760158722746
365.0	36500.0	4.607222163436459	11.454059867627775	4.607222163436459
366.0	36600.0	4.558288690789513	11.60879377133232	4.558288690789513
367.0	36700.0	5.492863204957166	12.263812369422745	5.492863204957166
368.0	36800.0	6.993923639865119	12.453248881667358	6.993923639865119
369.0	36900.0	4.791004560413362	11.98902505329562	4.791004560413362
370.0	37000.0	4.962396432253642	11.917504284239824	4.962396432253642
371.0	37100.0	3.189200892793516	11.36314442233061	3.189200892793516
372.0	37200.0	4.918991879402312	11.911556827189552	4.918991879402312
373.0	37300.0	4.19085928689103	11.568903759429881	4.19085928689103
374.0	37400.0	4.93025391797241	11.285250590885529	4.93025391797241
375.0	37500.0	4.5240330991484266	12.045322464632802	4.5240330991484266
376.0	37600.0	7.540183087057032	13.354997828921665	7.540183087057032
377.0	37700.0	5.273705589251116	12.523165214480965	5.273705589251116
378.0	37800.0	5.372032037081454	12.894885478108602	5.372032037081454
379.0	37900.0	4.598708657164855	11.60091819957097	4.598708657164855
380.0	38000.0	5.402746019178918	12.215391016357962	5.402746019178918
381.0	38100.0	5.862259746128062	12.170990277438552	6.017092068977971
382.0	38200.0	5.940923213179953	12.524643016853016	5.940923213179953
383.0	38300.0	5.8376931551724605	12.449036201890555	5.8376931551724605
384.0	38400.0	7.036325324507405	13.384807490951516	7.036325324507405
385.0	38500.0	6.585881006488199	12.909743675802453	6.585881006488199
386.0	38600.0	6.591894725432033	12.68387440464251	6.591894725432033
387.0	38700.0	7.723510807431275	13.502718463297079	7.723510807431275
388.0	38800.0	7.602280717050236	13.310097551455213	7.602280717050236
389.0	38900.0	6.568632982891224	13.475974836827223	6.568632982891224
390.0	39000.0	6.920507410222508	12.36489769300608	6.920507410222508
391.0	39100.0	7.742824850391624	13.495454777973892	7.742824850391624
392.0	39200.0	6.137928881174406	11.678482951970429	6.137928881174406
393.0	39300.0	6.086338578180036	13.191869428383708	6.086338578180036
394.0	39400.0	6.084641555849773	12.57856830728498	6.084641555849773
395.0	39500.0	6.770154292551022	13.26608153775849	6.770154292551022
396.0	39600.0	6.966032369305748	13.487193729914821	6.966032369305748
397.0	39700.0	7.182746655764062	13.568594271800173	7.182746655764062
398.0	39800.0	7.025908928007559	13.521439898635396	7.025908928007559
399.0	39900.0	5.60715833340068	12.361707733472494	5.60715833340068
400.0	40000.0	4.703200458152479	11.726046096433267	4.703200458152479
401.0	40100.0	6.602139045183858	12.41255706497446	6.602139045183858
402.0	40200.0	6.6140266667737775	12.734573399529248	6.6140266667737775
403.0	40300.0	5.723598677732915	11.752047484223423	5.723598677732915
404.0	40400.0	5.889536710697448	12.476977928764558	5.889536710697448
405.0	40500.0	5.289934039219105	12.073186879764572	5.289934039219105
406.0	40600.0	5.110464326253103	12.352396956390725	5.110464326253103
407.0	40700.0	6.808920091775159	12.357549610629267	6.808920091775159
408.0	40800.0	6.9082610253898915	12.970415651225483	6.9082610253898915
409.0	40900.0	6.686116717473248	13.065623217266127	6.686116717473248
410.0	41000.0	6.808016503024241	13.860938715556712	6.808016503024241
411.0	41100.0	6.830800136765349	12.710506795628541	6.830800136765349
412.0	41200.0	7.377421859695686	13.668382190223047	7.377421859695686
413.0	41300.0	6.718410576912428	13.309403178923485	6.718410576912428
414.0	41400.0	6.48131164533264	13.336405858931448	6.48131164533264
415.0	41500.0	6.4343815608477515	13.108342023539471	6.4343815608477515
416.0	41600.0	6.6098815891213	12.78362165925812	6.6098815891213
417.0	41700.0	6.444488038651941	12.635511437932667	6.444488038651941
418.0	41800.0	6.9613268332932945	12.349564956354964	6.9613268332932945
419.0	41900.0	6.552322733673829	13.012464665113116	6.552322733673829
420.0	42000.0	7.2703631064560215	13.59906589127484	7.2703631064560215
421.0	42100.0	5.377098397512135	12.838981237193146	5.377098397512135
422.0	42200.0	6.605527761603997	13.649103083841378	6.605527761603997
423.0	42300.0	6.547961954583076	13.424770578027184	6.547961954583076
424.0	42400.0	7.276048976716104	13.830027836726089	7.276048976716104
425.0	42500.0	5.552612756428499	12.908623765535639	5.552612756428499
426.0	42600.0	6.854206849895379	13.625212894001994	6.854206849895379
427.0	42700.0	7.182101935866515	13.746236576588444	7.182101935866515
428.0	42800.0	5.9127347879074525	13.18132890846826	5.9127347879074525
429.0	42900.0	6.587692382784737	13.102547792501806	6.587692382784737
430.0	43000.0	5.441564654686311	12.771919121816042	5.441564654686311
431.0	43100.0	5.442429653517085	12.700228565112079	5.442429653517085
432.0	43200.0	7.190527382133721	12.755264312387363	7.190527382133721
433.0	43300.0	7.03053784262562	13.543971847767569	7.03053784262562
434.0	43400.0	6.157347878836918	13.068872335714705	6.157347878836918
435.0	43500.0	5.514213710705207	12.505843034627414	5.514213710705207
436.0	43600.0	6.994772781271487	13.65750961535314	6.994772781271487
437.0	43700.0	5.99861639930994	13.165466412875833	5.99861639930994
438.0	43800.0	6.6865274576229385	13.323397361813177	6.6865274576229385
439.0	43900.0	6.669017801331469	13.013675996290297	6.669017801331469
440.0	44000.0	6.541972578785914	12.794781548565354	6.541972578785914
441.0	44100.0	5.9905325467865564	12.591724099664496	5.9905325467865564
442.0	44200.0	6.992618868072094	13.182733186729791	6.992618868072094
443.0	44300.0	8.519472449720217	13.349714208966988	8.519472449720217
444.0	44400.0	8.34231293841011	13.340545800065868	8.34231293841011
445.0	44500.0	7.617883115675338	13.562821562243288	7.617883115675338
446.0	44600.0	9.517247541651805	13.477948288578718	9.517247541651805
447.0	44700.0	8.862197215688687	14.048845193450454	8.862197215688687
448.0	44800.0	6.1336654482529855	12.77484298639677	6.1336654482529855
449.0	44900.0	6.319070264542368	12.951686985967147	6.319070264542368
450.0	45000.0	6.550874219023372	13.11310153892801	6.550874219023372
451.0	45100.0	6.418309070690328	12.92341423462651	6.418309070690328
452.0	45200.0	6.072937951535823	13.74436010964666	6.072937951535823
453.0	45300.0	7.981569981840774	13.373439593465891	7.981569981840774
454.0	45400.0	6.232185232551677	13.118541807344117	6.232185232551677
455.0	45500.0	7.002769993757105	13.697711047340208	7.002769993757105
456.0	45600.0	5.27308310527925	12.66012951921791	5.27308310527925
457.0	45700.0	5.23253245847324	12.537865526982646	5.23253245847324
458.0	45800.0	6.300937903935967	12.373601439328779	6.300937903935967
459.0	45900.0	6.85929165644735	13.024362937884831	6.85929165644735
460.0	46000.0	7.186105340234738	12.930433150586994	7.186105340234738
461.0	46100.0	7.279764457081424	13.766317582428805	7.279764457081424
462.0	46200.0	4.397283643962192	12.47555357083708	4.397283643962192
463.0	46300.0	5.428718050820225	12.061535431019553	5.428718050820225
464.0	46400.0	4.859001652408434	11.826524362780017	4.859001652408434
465.0	46500.0	4.690000334782886	11.887835722893243	4.690000334782886
466.0	46600.0	7.6131587330612165	13.383189481565056	7.6131587330612165
467.0	46700.0	7.846708667204376	13.628479912139433	7.846708667204376
468.0	46800.0	6.5736251902202865	13.688486949159806	6.5736251902202865
469.0	46900.0	5.971473532958299	13.130556684840617	5.971473532958299
470.0	47000.0	6.378447822533187	12.274764311416467	6.378447822533187
471.0	47100.0	4.762457361706546	12.355996442726338	4.762457361706546
472.0	47200.0	5.411381816287698	12.813826351770153	5.411381816287698
473.0	47300.0	6.336317998266244	13.438615459585337	6.336317998266244
474.0	47400.0	6.275298434879182	13.429036210188517	6.275298434879182
475.0	47500.0	5.72381525486537	13.036479968305043	5.72381525486537
476.0	47600.0	5.884292822185635	13.294910015879744	5.884292822185635
477.0	47700.0	5.799246243401332	13.660957079712725	5.799246243401332
478.0	47800.0	6.035512780986182	13.642247022311516	6.035512780986182
479.0	47900.0	6.879360154583967	14.40783533212265	6.879360154583967
480.0	48000.0	5.58287277159441	13.543578438018473	5.58287277159441
481.0	48100.0	6.181597494915631	12.847087807858735	6.181597494915631
482.0	48200.0	6.444456659561684	13.464783861740093	6.444456659561684
483.0	48300.0	6.453260871281104	13.610676471119415	6.453260871281104
484.0	48400.0	6.455544727607337	13.420533472478482	6.455544727607337
485.0	48500.0	5.6231857870820265	12.657875059396929	5.6231857870820265
486.0	48600.0	7.549323209226979	13.897749927879358	7.549323209226979
487.0	48700.0	8.07075552201345	14.52658670144054	8.07075552201345
488.0	48800.0	8.16581761786105	14.465887633647952	8.16581761786105
489.0	48900.0	6.186230519285512	12.663028196625913	6.245897167994653
490.0	49000.0	7.387635247711774	14.231477191892804	7.387635247711774
491.0	49100.0	7.888276717402572	13.518923602397281	7.888276717402572
492.0	49200.0	6.9932413667676965	12.932447704694683	6.9932413667676965
493.0	49300.0	6.67546072546473	12.526141839828885	6.67546072546473
494.0	49400.0	5.433029103538719	12.563261967963097	5.433029103538719
495.0	49500.0	5.086826028557161	12.175376981630055	5.086826028557161
496.0	49600.0	6.787695675670012	12.966557368533458	6.787695675670012
497.0	49700.0	7.538348663583954	14.078957941660137	7.538348663583954
498.0	49800.0	6.116812959479901	12.506823155116948	6.116812959479901
499.0	49900.0	5.392904405990679	12.815451651364127	5.392904405990679
500.0	50000.0	6.265167073110627	12.135508936146596	6.265167073110627
501.0	50100.0	5.9977551482429385	12.29246389647944	5.9977551482429385
502.0	50200.0	6.2114083356345136	12.737142998392114	6.2114083356345136
503.0	50300.0	6.394754340947108	12.226287161187692	6.394754340947108
504.0	50400.0	5.7704435821284	11.629169440884162	5.7704435821284
505.0	50500.0	5.274743372166779	11.676826899246404	5.274743372166779
506.0	50600.0	5.287541647168353	11.261131274241578	5.287541647168353
507.0	50700.0	5.9000546189734315	11.411180885851017	5.9000546189734315
508.0	50800.0	4.476342207988074	11.476023035260953	4.476342207988074
509.0	50900.0	4.76912871394752	11.27799726238646	4.76912871394752
510.0	51000.0	7.401795433396217	12.465749385386376	7.401795433396217
511.0	51100.0	6.304993101720098	12.335196099178358	6.304993101720098
512.0	51200.0	4.927823567678534	11.387724124650356	4.927823567678534
513.0	51300.0	6.368245280235599	12.47622304384749	6.368245280235599
514.0	51400.0	6.558522056077961	12.606270488308407	6.5630546777778065
515.0	51500.0	6.352590162531582	12.377692572495258	6.352590162531582
516.0	51600.0	5.9513115514774215	12.7816098973737	5.9513115514774215
517.0	51700.0	6.384895569045324	12.282940143423087	6.384895569045324
518.0	51800.0	6.224036140308262	12.109683464821611	6.224036140308262
519.0	51900.0	5.143244365259303	11.45527978136672	5.143244365259303
520.0	52000.0	4.854821677582646	11.664983938430547	4.854821677582646
521.0	52100.0	5.033807320282224	11.757994516864242	5.033807320282224
522.0	52200.0	4.916394871399054	12.153540427710702	4.916394871399054
523.0	52300.0	5.900919616413637	12.007042746096717	5.900919616413637
524.0	52400.0	5.221838249328385	12.28914414296185	5.221838249328385
525.0	52500.0	6.412851013216437	12.171255817676816	6.412851013216437
526.0	52600.0	5.126415613791326	11.987332263779946	5.126415613791326
527.0	52700.0	4.827534390708856	11.915135832800965	4.827534390708856
528.0	52800.0	6.0160282895468455	12.194876401680888	6.0160282895468455
529.0	52900.0	5.373001191703571	11.456252500543782	5.373001191703571
530.0	53000.0	6.059974973521086	11.551569518620246	6.059974973521086
531.0	53100.0	5.161595173384964	11.645813824269437	5.161595173384964
532.0	53200.0	4.984814521913251	11.495067090689513	4.984814521913251
533.0	53300.0	4.67227060766428	11.752962762794546	4.67227060766428
534.0	53400.0	5.507315375394535	11.911096254339165	5.507315375394535
535.0	53500.0	5.591835501310002	12.71435706369834	5.591835501310002
536.0	53600.0	6.201848641220533	12.144819246773546	6.318898443486715
537.0	53700.0	6.164756412938371	12.361235872844087	6.164756412938371
538.0	53800.0	5.650704752763316	12.530762957385809	5.650704752763316
539.0	53900.0	5.8157895762669884	12.088690979598875	5.8157895762669884
540.0	54000.0	5.810653178912794	11.88611430386916	5.810653178912794
541.0	54100.0	4.933935491432245	11.961517430244154	4.933935491432245
542.0	54200.0	5.2167513745228895	11.389704977473892	5.2167513745228895
543.0	54300.0	5.421341746734175	11.771204623511588	5.421341746734175
544.0	54400.0	5.116696069260135	11.634542439000318	5.116696069260135
545.0	54500.0	5.772955135943504	11.93296725339989	6.035448114910465
546.0	54600.0	5.450303342164684	11.258690035899535	5.450303342164684
547.0	54700.0	4.837155846316219	11.629883521851058	4.837155846316219
548.0	54800.0	5.951899347357419	11.52861645141961	5.951899347357419
549.0	54900.0	5.568714664437554	12.360314950233269	5.568714664437554
550.0	55000.0	4.87757310273968	11.879868873747204	4.87757310273968
551.0	55100.0	4.781392179961886	12.22700202285205	4.781392179961886
552.0	55200.0	5.2389944241599276	12.146413052658815	5.2389944241599276
553.0	55300.0	5.048677127518927	12.229811507463337	5.048677127518927
554.0	55400.0	5.580696237263861	11.944945187289294	5.580696237263861
555.0	55500.0	6.418366911959603	11.987673704033744	6.418366911959603
556.0	55600.0	6.749076063884932	12.585646179124259	6.749076063884932
557.0	55700.0	5.470843176984334	11.879618470972897	5.470843176984334
558.0	55800.0	5.855074543728444	12.278866153771007	5.855074543728444
559.0	55900.0	5.271603402406517	12.177179738648226	5.271603402406517
560.0	56000.0	5.201402855543455	12.703706434050005	5.201402855543455
561.0	56100.0	5.406373006810143	11.990583369658061	5.530773921297046
562.0	56200.0	4.486568403450261	11.381339560513178	4.486568403450261
563.0	56300.0	5.26915488138974	12.283034433097882	5.26915488138974
564.0	56400.0	4.7498668881711845	11.545181297573869	4.7498668881711845
565.0	56500.0	6.194079048231596	11.893598853028879	6.194079048231596
566.0	56600.0	5.539598620368356	12.371954657915332	5.539598620368356
567.0	56700.0	5.861546951358041	12.391167109880616	5.861546951358041
568.0	56800.0	5.288376426263632	12.377098196246383	5.288376426263632
569.0	56900.0	6.040079601345214	12.372957944383398	6.040079601345214
570.0	57000.0	5.740635085379171	12.428698784751765	5.740635085379171
571.0	57100.0	4.5545678609831715	12.079410105822591	4.5545678609831715
572.0	57200.0	5.173670643663852	11.309578983421385	5.173670643663852
573.0	57300.0	4.853916689920325	11.919540627480714	4.853916689920325
574.0	57400.0	4.923014966572037	11.250001831055704	4.923014966572037
575.0	57500.0	5.266396512762393	11.762599988784354	5.266396512762393
576.0	57600.0	5.803947547312814	11.971935332217031	5.803947547312814
577.0	57700.0	5.710874320198576	12.037554029241708	5.895916479568585
578.0	57800.0	5.507858524300364	11.892042479650069	5.632887023824472
579.0	57900.0	4.777243959763425	12.119814489475635	4.777243959763425
580.0	58000.0	5.248624477428032	11.948278218236652	5.248624477428032
581.0	58100.0	5.3730724957387235	11.95881166735932	5.3730724957387235
582.0	58200.0	6.0005114914642865	12.2639518051653	6.0005114914642865
583.0	58300.0	6.522928457638154	12.108320130843714	6.522928457638154
584.0	58400.0	4.848720014165007	11.700706435176885	4.848720014165007
585.0	58500.0	5.875305867516081	12.613476296180568	5.875305867516081
586.0	58600.0	5.355829415795316	12.920869479138664	5.355829415795316
587.0	58700.0	5.357782249262434	12.190072213665823	5.357782249262434
588.0	58800.0	4.866663061765094	11.57513627580563	4.866663061765094
589.0	58900.0	6.3017609218817965	12.56464529402955	6.3017609218817965
590.0	59000.0	5.771809223356381	11.978808060772055	5.771809223356381
591.0	59100.0	6.7832835446850845	11.934883842143279	6.7832835446850845
592.0	59200.0	5.375080027851548	12.45581632654922	5.375080027851548
593.0	59300.0	5.592148862209223	12.896098714512588	5.592148862209223
594.0	59400.0	6.547565553389743	12.769370318775461	6.547565553389743
595.0	59500.0	5.8145685908718505	13.344321132529178	5.8145685908718505
596.0	59600.0	5.755323944918783	12.955861996440344	5.755323944918783
597.0	59700.0	5.2143031080978695	12.515066586179326	5.2143031080978695
598.0	59800.0	5.418983773827469	12.22231386694925	5.418983773827469
599.0	59900.0	5.332722376226624	11.92859537442899	5.332722376226624
600.0	60000.0	5.834079586288779	12.070496557052557	5.834079586288779
601.0	60100.0	5.293439485524906	12.088643222528448	5.293439485524906
602.0	60200.0	6.045075164151861	12.849862878565341	6.045075164151861
603.0	60300.0	6.302644956954569	12.250239807397918	6.302644956954569
604.0	60400.0	5.414773113541272	12.114463206328027	5.414773113541272
605.0	60500.0	5.805983530557062	12.092172287118158	5.805983530557062
606.0	60600.0	5.801072874617293	12.399316603995633	5.801072874617293
607.0	60700.0	5.265872636228031	12.04181215950761	5.265872636228031
608.0	60800.0	6.067238414833861	12.664048516292409	6.067238414833861
609.0	60900.0	5.272474276903819	12.280428504301938	5.272474276903819
610.0	61000.0	6.201044524532014	12.540680121880355	6.201044524532014
611.0	61100.0	5.165134266441674	12.602789514232967	5.165134266441674
612.0	61200.0	5.465920847717213	12.18445422653775	5.465920847717213
613.0	61300.0	5.19224718164577	12.716297002925433	5.19224718164577
614.0	61400.0	5.436856225642129	12.392355268756862	5.436856225642129
615.0	61500.0	5.460483891771207	12.462461916086133	5.460483891771207
616.0	61600.0	5.018422648433783	11.794530423703119	5.270463678567055
617.0	61700.0	6.256751927385951	12.04035496996421	6.530064430563079
618.0	61800.0	6.473690711132247	12.38319556079065	6.473690711132247
619.0	61900.0	6.006887231405726	12.939221977654707	6.006887231405726
620.0	62000.0	6.131034630341357	12.746814952039157	6.131034630341357
621.0	62100.0	6.156084785963885	13.019158984210438	6.156084785963885
622.0	62200.0	6.519042997979759	12.947221290490956	6.519042997979759
623.0	62300.0	6.444923370119698	12.308441405803837	6.444923370119698
624.0	62400.0	6.90359676524754	12.909728055848763	6.90359676524754
625.0	62500.0	6.919715870443786	12.831430552435696	6.985162863448322
626.0	62600.0	5.641373713243869	11.892172546690539	6.01844767355364
627.0	62700.0	4.75616669214064	12.069982905972743	4.75616669214064
628.0	62800.0	6.616168426179368	13.047490262556586	6.616168426179368
629.0	62900.0	6.463329469320367	12.803083066976832	6.463329469320367
630.0	63000.0	6.615054896122102	13.16832051893218	6.743124556705182
631.0	63100.0	6.8570134537775145	12.937311200904462	6.8570134537775145
632.0	63200.0	6.642928333306044	12.230523943778307	6.642928333306044
633.0	63300.0	5.896071508868834	11.854118279499293	5.896071508868834
634.0	63400.0	5.6818068639254715	12.064778095583664	5.6818068639254715
635.0	63500.0	5.377107820776369	11.822342694099774	5.377107820776369
636.0	63600.0	6.608469026360122	13.203107774004499	6.608469026360122
637.0	63700.0	6.70514860439724	13.791956872443965	6.70514860439724
638.0	63800.0	5.66806380487836	12.610708598981908	5.66806380487836
639.0	63900.0	7.712628765695234	13.908343454171199	7.712628765695234
640.0	64000.0	7.082792785173934	13.973245450562137	7.082792785173934
641.0	64100.0	6.00231340848533	13.587002555718414	6.00231340848533
642.0	64200.0	5.651076271106616	13.097081759206748	5.651076271106616
643.0	64300.0	6.405511442041177	13.219841655297108	6.405511442041177
644.0	64400.0	6.44316924782078	12.48401806973811	6.44316924782078
645.0	64500.0	5.87534567062039	13.352850879774133	5.87534567062039
646.0	64600.0	6.311155747669418	13.537242869464436	6.311155747669418
647.0	64700.0	5.86594593820153	12.982521140973358	5.86594593820153
648.0	64800.0	6.005312936523711	13.069548591576897	6.005312936523711
649.0	64900.0	6.53877840211437	13.077804366566303	6.53877840211437
650.0	65000.0	5.794447297410201	12.27766806140942	5.794447297410201
651.0	65100.0	6.548543185766308	13.657710358844957	6.548543185766308
652.0	65200.0	6.9305148912426535	13.40710434705208	6.9305148912426535
653.0	65300.0	7.784411922875572	13.659291989589606	7.784411922875572
654.0	65400.0	5.946884244239565	13.510272171476144	5.946884244239565
655.0	65500.0	6.4845434727299045	13.706421811691808	6.4845434727299045
656.0	65600.0	7.604976470129736	14.122426439965945	7.604976470129736
657.0	65700.0	7.854922662913874	13.480462139144201	7.854922662913874
658.0	65800.0	8.263112605898097	13.188059413584735	8.263112605898097
659.0	65900.0	6.752974664642366	12.984659506322718	6.752974664642366
660.0	66000.0	6.5356101797126565	12.40642476323837	6.5356101797126565
661.0	66100.0	5.988302561321173	13.63886276717364	5.988302561321173
662.0	66200.0	7.160199919740876	13.05512030427397	7.160199919740876
663.0	66300.0	6.050898218992554	13.366277777503912	6.050898218992554
664.0	66400.0	6.766982437259872	13.93684667773306	6.766982437259872
665.0	66500.0	7.174603079741751	13.7074967907295	7.174603079741751
666.0	66600.0	6.602231430607548	13.319707478241543	6.602231430607548
667.0	66700.0	6.869241052765476	13.363685042017993	6.869241052765476
668.0	66800.0	6.790757474602192	14.28779263072796	6.790757474602192
669.0	66900.0	7.103876941252981	13.954213566532665	7.103876941252981
670.0	67000.0	6.062965012673127	14.228625695675051	6.062965012673127
671.0	67100.0	5.755481420510772	13.853618034348623	5.755481420510772
672.0	67200.0	6.694343324099348	13.746874836832962	6.694343324099348
673.0	67300.0	6.896447671643722	14.640509632287534	6.896447671643722
674.0	67400.0	6.487020650042027	13.632433827792	6.487020650042027
675.0	67500.0	6.924082870181847	13.113464533530589	6.924082870181847
676.0	67600.0	6.081128475972924	12.66795565652772	6.081128475972924
677.0	67700.0	5.8587189598889635	12.718890455905733	5.8587189598889635
678.0	67800.0	4.186036058384591	12.326916782351871	4.186036058384591
679.0	67900.0	6.068287130192651	13.176182818772979	6.068287130192651
680.0	68000.0	5.934180093128888	13.45871173492189	5.934180093128888
681.0	68100.0	4.917612762012653	12.433023833963555	4.917612762012653
682.0	68200.0	6.281165542567302	12.717049202448313	6.281165542567302
683.0	68300.0	6.777852911351608	13.418293085372843	6.777852911351608
684.0	68400.0	7.2361391241344215	13.591080325922894	7.2361391241344215
685.0	68500.0	5.725064778993532	12.69651124424943	5.725064778993532
686.0	68600.0	6.211691878077285	13.588752321032226	6.211691878077285
687.0	68700.0	6.134370854707961	13.197103885952409	6.134370854707961
688.0	68800.0	6.173212855643951	12.862602508403516	6.173212855643951
689.0	68900.0	6.1873060257561665	13.097157559870617	6.1873060257561665
690.0	69000.0	6.384444209131606	13.318927996459282	6.384444209131606
691.0	69100.0	6.694422394933197	12.541006308155735	7.101901396702796
692.0	69200.0	7.133925235161032	13.42787198668158	7.133925235161032
693.0	69300.0	6.401413825035562	12.711092746800407	6.401413825035562
694.0	69400.0	6.132105450136163	12.89950103646491	6.132105450136163
695.0	69500.0	6.2652291611441475	12.756588450254736	6.2652291611441475
696.0	69600.0	7.057214489796188	13.102906990332025	7.14585529181611
697.0	69700.0	6.9345638678759425	13.017828095173362	6.9345638678759425
698.0	69800.0	6.995954720799199	13.913183411025225	6.995954720799199
699.0	69900.0	5.675358436860634	12.638709556041041	5.675358436860634
700.0	70000.0	6.235594741125189	12.670329244019772	6.235594741125189
701.0	70100.0	6.303498447112395	12.72341238086446	6.303498447112395
702.0	70200.0	6.613834296042866	13.053110029385396	6.613834296042866
703.0	70300.0	6.205693600457604	12.761842368404867	6.205693600457604
704.0	70400.0	6.5159317401968275	13.062240034840787	6.5159317401968275
705.0	70500.0	7.457435621035775	13.882037347125546	7.494653609137628
706.0	70600.0	6.557750120697588	12.601308271517814	6.557750120697588
707.0	70700.0	7.153438540299854	13.336597087984641	7.153438540299854
708.0	70800.0	6.8219974208327425	12.509782646237623	6.8219974208327425
709.0	70900.0	6.791332101169467	12.925533488909922	6.791332101169467
710.0	71000.0	6.676187429360816	12.724514549124404	6.676187429360816
711.0	71100.0	6.427418204067473	13.3104585665196	6.427418204067473
712.0	71200.0	6.981750998804505	12.710125028775455	6.981750998804505
713.0	71300.0	7.196037628027161	12.601255795584517	7.400431408654964
714.0	71400.0	6.492869886953685	12.874136923651726	6.492869886953685
715.0	71500.0	6.994698638205387	12.931370198992521	6.994698638205387
716.0	71600.0	6.730117408444359	12.761700686660618	6.730117408444359
717.0	71700.0	6.963740789831688	13.407716405496771	6.963740789831688
718.0	71800.0	6.54331516690479	13.021553604323481	6.54331516690479
719.0	71900.0	6.528560756488062	13.099322684912847	6.528560756488062
720.0	72000.0	6.714361276025081	12.861405701764124	6.714361276025081
721.0	72100.0	6.790324192538802	13.112844770672687	6.790324192538802
722.0	72200.0	7.034622918865396	12.958323865397087	7.034622918865396
723.0	72300.0	6.536820035334294	13.028717588260596	6.536820035334294
724.0	72400.0	6.442714099817251	13.076716213465316	6.442714099817251
725.0	72500.0	6.961479044548219	13.473548636046203	6.961479044548219
726.0	72600.0	5.9750311546630925	12.58409688553192	5.9750311546630925
727.0	72700.0	6.021037123300769	12.821334219075737	6.021037123300769
728.0	72800.0	7.049256011449755	13.32369898243687	7.052621055629167
729.0	72900.0	6.689679786536278	12.925543550199995	6.689679786536278
730.0	73000.0	6.2841801324576885	12.302886549131856	6.2841801324576885
731.0	73100.0	6.851014867744561	13.071729682933855	6.851014867744561
732.0	73200.0	6.066708402861889	12.209384086378837	6.066708402861889
733.0	73300.0	6.116805954238042	12.855381792379722	6.116805954238042
734.0	73400.0	6.449297019564251	12.882583294538115	6.449297019564251
735.0	73500.0	6.342281935231662	12.938322558392377	6.342281935231662
736.0	73600.0	6.63531281505093	13.168278664590149	6.63531281505093
737.0	73700.0	6.5177482330051175	12.57604878596775	6.5177482330051175
738.0	73800.0	6.6270576887215356	13.208469267181705	6.6270576887215356
739.0	73900.0	6.737726886846053	12.721918886945428	6.737726886846053
740.0	74000.0	6.810542829840995	12.777220258643013	6.810542829840995
741.0	74100.0	7.400432666398941	13.03268368677762	7.400432666398941
742.0	74200.0	7.316466704654234	13.10797570540662	7.316466704654234
743.0	74300.0	7.040175511602684	13.130549778348781	7.040175511602684
744.0	74400.0	7.032340446259953	13.104342495501172	7.032340446259953
745.0	74500.0	7.410636285604362	13.323124523447971	7.410636285604362
746.0	74600.0	6.4572893602955475	12.70260826829107	6.4572893602955475
747.0	74700.0	5.851915073553202	12.604572334101794	5.851915073553202
748.0	74800.0	6.1897203336045745	13.083472763569212	6.1897203336045745
749.0	74900.0	6.67164512374891	13.379154858435655	6.67164512374891
750.0	75000.0	6.306072899987993	13.42588114700107	6.306072899987993
751.0	75100.0	6.509484806803994	13.122965052673392	6.509484806803994
752.0	75200.0	6.815604425441243	14.11724680559246	6.815604425441243
753.0	75300.0	6.586480835342305	13.356717612849922	6.586480835342305
754.0	75400.0	6.533628922971386	13.900484122760032	6.533628922971386
755.0	75500.0	5.926625113211701	13.390604925301318	5.926625113211701
756.0	75600.0	5.6267685370849385	13.207891323481325	5.6267685370849385
757.0	75700.0	6.757226391898176	13.50487037661539	6.757226391898176
758.0	75800.0	6.919600153270075	13.12808019183817	6.919600153270075
759.0	75900.0	7.612707729771434	14.548476646564211	7.612707729771434
760.0	76000.0	6.100269255156669	13.013690210501398	6.100269255156669
761.0	76100.0	6.348379167488601	12.669384094057525	6.348379167488601
762.0	76200.0	7.148288625501063	13.464750747838936	7.148288625501063
763.0	76300.0	7.075045666444232	13.680855452465936	7.075045666444232
764.0	76400.0	7.8778313409050265	14.67581777708382	7.8778313409050265
765.0	76500.0	7.812969268133032	14.513381457993773	7.812969268133032
766.0	76600.0	6.0308782871054945	13.535638801598841	6.0308782871054945
767.0	76700.0	6.899688680288103	13.399771348625723	6.899688680288103
768.0	76800.0	6.448511458983394	13.610117562801715	6.448511458983394
769.0	76900.0	6.496229432635132	13.772862312507987	6.496229432635132
770.0	77000.0	7.751112414651603	14.544740218606307	7.751112414651603
771.0	77100.0	6.9829761558859715	14.145392826865333	6.9829761558859715
772.0	77200.0	6.687103222296527	12.981420194170173	6.687103222296527
773.0	77300.0	6.039413664446318	13.477023416258165	6.039413664446318
774.0	77400.0	7.85328337154302	14.564401786402657	7.85328337154302
775.0	77500.0	6.102670430730595	13.619972551181505	6.102670430730595
776.0	77600.0	5.356960414926826	12.83523894613322	5.356960414926826
777.0	77700.0	5.853556287136993	12.772084480377021	5.853556287136993
778.0	77800.0	7.750234904809848	13.14750709059142	7.750234904809848
779.0	77900.0	7.0594995629307	13.517020370077589	7.0594995629307
780.0	78000.0	5.643739807458028	13.120453662706103	5.643739807458028
781.0	78100.0	6.422934794605562	13.291448012805802	6.422934794605562
782.0	78200.0	6.5492626668597405	12.948680783863331	6.5492626668597405
783.0	78300.0	6.246511831302286	12.189783037867665	6.246511831302286
784.0	78400.0	6.368282443958127	11.788851808738375	6.368282443958127
785.0	78500.0	5.622289326795427	12.198090292879312	5.622289326795427
786.0	78600.0	5.508877262717997	11.335247406821267	5.508877262717997
787.0	78700.0	5.384211298318831	11.531039235642323	5.384211298318831
788.0	78800.0	6.37064513384556	12.137581308236681	6.37064513384556
789.0	78900.0	6.183264262977436	12.38448359411189	6.183264262977436
790.0	79000.0	5.7093339903750495	12.050205449676236	5.7093339903750495
791.0	79100.0	5.8648927834596805	12.288209506315159	5.8648927834596805
792.0	79200.0	5.998073550393167	12.15512229917574	6.107251255562449
793.0	79300.0	5.267025300641491	12.126094654371466	5.267025300641491
794.0	79400.0	7.019156456720234	12.45162936475828	7.019156456720234
795.0	79500.0	5.3873190508065045	12.42635349986977	5.3873190508065045
796.0	79600.0	6.746265462674427	12.634340563263494	6.746265462674427
797.0	79700.0	5.898813321017028	12.340315100853063	5.898813321017028
798.0	79800.0	6.253621910991455	12.6739295447867	6.253621910991455
799.0	79900.0	5.692922651028147	12.214284763454637	5.692922651028147
800.0	80000.0	5.537874090715597	12.523487030323638	5.537874090715597
801.0	80100.0	6.5281697936329275	12.764161983824476	6.5281697936329275
802.0	80200.0	4.443805744407176	12.207129399356845	4.443805744407176
803.0	80300.0	6.60063691690051	12.399578365173095	6.60063691690051
804.0	80400.0	5.3145488948803425	12.089883487163366	5.3145488948803425
805.0	80500.0	5.769660880769272	12.320971836552072	5.769660880769272
806.0	80600.0	5.860387044631134	12.76217417116726	5.860387044631134
807.0	80700.0	5.156559437329923	12.581721806678246	5.156559437329923
808.0	80800.0	5.522871899635069	12.387485765806758	5.522871899635069
809.0	80900.0	5.577601180106978	12.714263910670075	5.577601180106978
810.0	81000.0	5.389892305565429	12.536851937399415	5.389892305565429
811.0	81100.0	5.3206930047608525	12.131169508921525	5.3206930047608525
812.0	81200.0	6.756573007943228	12.170922738847295	6.756573007943228
813.0	81300.0	6.146548655130387	12.561671136369734	6.146548655130387
814.0	81400.0	5.383845999637207	13.205134168967103	5.383845999637207
815.0	81500.0	4.819140826694043	12.689965739584954	4.819140826694043
816.0	81600.0	5.272908987405528	13.089435517311921	5.272908987405528
817.0	81700.0	6.213299504680988	13.36714243992627	6.213299504680988
818.0	81800.0	5.186605614615006	13.084912474430652	5.186605614615006
819.0	81900.0	4.407196069068329	13.072710871087986	4.407196069068329
820.0	82000.0	4.877834198422386	13.27715902101596	4.877834198422386
821.0	82100.0	4.88419412578358	13.59353624753472	4.88419412578358
822.0	82200.0	6.430728663663898	13.714467319626445	6.430728663663898
823.0	82300.0	5.66909241290134	12.869833953190275	5.66909241290134
824.0	82400.0	5.911462595993442	13.288724641709189	5.911462595993442
825.0	82500.0	5.453326805008225	13.715710300212606	5.453326805008225
826.0	82600.0	6.151406590577745	13.009732012440718	6.151406590577745
827.0	82700.0	5.877309089525301	12.484238767443706	5.877309089525301
828.0	82800.0	6.187122084665437	12.525022018200115	6.462152198390548
829.0	82900.0	6.4014555055673465	12.606009636362078	6.4014555055673465
830.0	83000.0	6.134050750795098	13.857076610834358	6.134050750795098
831.0	83100.0	6.207522114699165	13.796579472433358	6.207522114699165
832.0	83200.0	6.483526606304205	14.464793537986967	6.483526606304205
833.0	83300.0	6.498353439004064	13.792060930525478	6.498353439004064
834.0	83400.0	6.556444549265622	13.802857384127398	6.556444549265622
835.0	83500.0	6.139641342374481	13.585896635375182	6.139641342374481
836.0	83600.0	5.671855614799206	14.005366267708125	5.671855614799206
837.0	83700.0	6.323113580139435	13.80116002169163	6.323113580139435
838.0	83800.0	5.591288452702535	13.349307182937846	5.591288452702535
839.0	83900.0	5.702672033596524	13.693300416740714	5.702672033596524
840.0	84000.0	5.6823022641386585	13.885402689594821	5.6823022641386585
841.0	84100.0	6.341569860908413	13.5685842564049	6.341569860908413
842.0	84200.0	5.959740865565796	14.297275670188805	5.959740865565796
843.0	84300.0	5.434512265388658	13.713315631656343	5.434512265388658
844.0	84400.0	6.41770287532428	14.399462113931069	6.41770287532428
845.0	84500.0	6.246432252691699	14.120499242110956	6.246432252691699
846.0	84600.0	4.492415407263701	12.693324300806283	4.492415407263701
847.0	84700.0	5.858854894625298	14.051228999894839	5.858854894625298
848.0	84800.0	5.657235001696767	13.786285409089293	5.657235001696767
849.0	84900.0	4.8396793158364435	13.434733913954922	4.8396793158364435
850.0	85000.0	5.9912337523767185	13.192800305975206	5.9912337523767185
851.0	85100.0	4.821348400582466	13.61032265173501	4.821348400582466
852.0	85200.0	4.915653739290909	13.801367475895995	4.915653739290909
853.0	85300.0	5.402489796867042	13.458426158202501	5.402489796867042
854.0	85400.0	6.357886057124292	13.724300465918816	6.357886057124292
855.0	85500.0	5.3960225954951655	13.324702054757045	5.3960225954951655
856.0	85600.0	5.732489963932391	13.499437498906758	5.732489963932391
857.0	85700.0	5.570536156538296	13.343057963110084	5.570536156538296
858.0	85800.0	6.094018652687974	13.776680539839752	6.094018652687974
859.0	85900.0	5.284448704544783	13.518273493100706	5.284448704544783
860.0	86000.0	6.471791692694108	13.827025668254864	6.471791692694108
861.0	86100.0	4.76161697812543	13.287231805486659	4.76161697812543
862.0	86200.0	7.267915005169333	13.349982692065202	7.829809016484563
863.0	86300.0	6.787032354779968	13.509749242797895	6.806766049106331
864.0	86400.0	5.916663882030233	12.951407154825072	5.916663882030233
865.0	86500.0	6.9324215602480805	13.13219234295755	6.9324215602480805
866.0	86600.0	6.218255250567361	13.072404656645872	6.218255250567361
867.0	86700.0	5.510747245897931	12.418984534235333	5.510747245897931
868.0	86800.0	5.88601019266608	12.228644020723413	6.285227264204644
869.0	86900.0	5.977913842070992	13.129338134562957	5.977913842070992
870.0	87000.0	5.535789952479614	13.642604883429975	5.535789952479614
871.0	87100.0	6.10207547909667	14.081883757247336	6.10207547909667
872.0	87200.0	5.814499479682328	14.201820038653457	5.814499479682328
873.0	87300.0	5.24097154477694	13.389680093443882	5.24097154477694
874.0	87400.0	6.746855574340045	13.933232484105067	6.746855574340045
875.0	87500.0	6.368866516785826	13.769313565434304	6.368866516785826
876.0	87600.0	6.392231486220735	13.82834135490237	6.392231486220735
877.0	87700.0	6.111796104796653	13.342874188064435	6.111796104796653
878.0	87800.0	6.3146641471765115	13.994571965068438	6.3146641471765115
879.0	87900.0	6.163031107520909	13.882583896432319	6.163031107520909
880.0	88000.0	6.144812456068535	13.19780946577275	6.144812456068535
881.0	88100.0	6.21123539552223	13.270763201524533	6.21123539552223
882.0	88200.0	6.074256490289687	13.543234505793308	6.074256490289687
883.0	88300.0	6.325828468316119	13.5685621350193	6.325828468316119
884.0	88400.0	6.35232982925568	13.225636996470683	6.35232982925568
885.0	88500.0	5.921124462613144	13.611810716621237	5.921124462613144
886.0	88600.0	6.904641188154421	14.159728217777916	6.904641188154421
887.0	88700.0	6.27833468960318	13.189214846573204	6.27833468960318
888.0	88800.0	7.251657810485495	14.107024705185715	7.251657810485495
889.0	88900.0	7.27199129016572	14.56388034151016	7.27199129016572
890.0	89000.0	5.3135740131041125	13.367562670757366	5.3135740131041125
891.0	89100.0	6.138118184149305	13.6569505096458	6.138118184149305
892.0	89200.0	6.170213076036572	13.60862155052391	6.170213076036572
893.0	89300.0	4.515440832777114	12.968439718262399	4.515440832777114
894.0	89400.0	5.134999868064834	13.332691652791581	5.134999868064834
895.0	89500.0	5.430486708830536	13.894242588634306	5.430486708830536
896.0	89600.0	5.03239973306881	13.364108448027196	5.03239973306881
897.0	89700.0	6.002143864426102	13.429048778283262	6.002143864426102
898.0	89800.0	5.052143204753864	13.931528380621517	5.052143204753864
899.0	89900.0	5.193852650279945	13.79983402882323	5.193852650279945
900.0	90000.0	4.5627408741543904	12.999256786758075	4.5627408741543904
901.0	90100.0	6.564725171952082	14.75904311730324	6.564725171952082
902.0	90200.0	5.623435047064057	13.660281767836622	5.623435047064057
903.0	90300.0	6.547494331350514	13.976673565120555	6.547494331350514
904.0	90400.0	6.319859044157528	13.66643889672666	6.319859044157528
905.0	90500.0	5.539194014550536	13.893285008991827	5.539194014550536
906.0	90600.0	6.511541850711291	13.049242725719088	6.511541850711291
907.0	90700.0	7.069554258809041	13.386390388216604	7.219802812330843
908.0	90800.0	6.182789377367444	13.313792079064056	6.182789377367444
909.0	90900.0	5.653417286940097	12.687645475228546	5.653417286940097
910.0	91000.0	6.3458734592599875	13.071528992533365	6.3458734592599875
911.0	91100.0	6.080882673189827	12.336647046319863	6.080882673189827
912.0	91200.0	6.055372579690911	12.652136473680734	6.055372579690911
913.0	91300.0	5.891432598095067	12.822332295501079	5.891432598095067
914.0	91400.0	5.165278223600641	12.306699294367197	5.165278223600641
915.0	91500.0	6.48275383348968	12.674760982148948	6.48275383348968
916.0	91600.0	6.222845709068669	13.061680110685279	6.222845709068669
917.0	91700.0	6.406455721260602	13.218505712595961	6.406455721260602
918.0	91800.0	5.337208039851494	12.808386889699264	5.337208039851494
919.0	91900.0	6.318207531504797	12.898218830957216	6.318207531504797
920.0	92000.0	5.719352840813848	12.612347143935276	5.719352840813848
921.0	92100.0	5.9371805223478	12.414795031168545	5.9371805223478
922.0	92200.0	6.875036199745371	13.284918404796592	6.875036199745371
923.0	92300.0	6.444083792448357	13.285375301644061	6.444083792448357
924.0	92400.0	5.837852120409591	12.919447249172196	5.837852120409591
925.0	92500.0	6.581875989686116	13.129484190967531	6.581875989686116
926.0	92600.0	5.73970627435498	12.946837025499912	5.73970627435498
927.0	92700.0	6.794325582175262	13.552172299962255	6.794325582175262
928.0	92800.0	5.133430081997824	12.83628315948043	5.133430081997824
929.0	92900.0	6.2073019693470455	13.217611461593265	6.2073019693470455
930.0	93000.0	6.390404681318016	12.85875437919912	6.390404681318016
931.0	93100.0	5.904574875093004	12.33995418645253	5.904574875093004
932.0	93200.0	6.994973956831531	12.895408193067448	6.994973956831531
933.0	93300.0	6.777911845111562	13.058670129759653	6.777911845111562
934.0	93400.0	6.039293110137416	12.261768344964183	6.039293110137416
935.0	93500.0	6.132575239240645	12.387277831272767	6.132575239240645
936.0	93600.0	6.462265928416903	12.333490695287425	6.462265928416903
937.0	93700.0	6.449345277191216	12.70560346338985	6.449345277191216
938.0	93800.0	5.833712246488555	12.318858513652149	5.833712246488555
939.0	93900.0	6.238822788312766	12.888854820456283	6.238822788312766
940.0	94000.0	6.186064839825871	12.548007654963437	6.186064839825871
941.0	94100.0	5.643005705937039	13.039793866758023	5.643005705937039
942.0	94200.0	6.214908513867172	12.89800163605403	6.239833726379696
943.0	94300.0	5.443837579630137	11.947661117422218	5.59786059575792
944.0	94400.0	5.85414251262404	11.93844563742191	5.85414251262404
945.0	94500.0	6.497087318317648	12.90439728456789	6.497087318317648
946.0	94600.0	5.866804309069718	12.432705924382443	5.866804309069718
947.0	94700.0	6.738291360275874	12.147433427533601	6.738291360275874
948.0	94800.0	6.75905184986716	12.638334448609116	6.75905184986716
949.0	94900.0	6.929209914314541	12.01975690738696	7.103608159454976
950.0	95000.0	6.440337427201172	12.668929521100882	6.440337427201172
951.0	95100.0	6.486456094185334	13.47386398764187	6.486456094185334
952.0	95200.0	7.180292132925168	13.230625919751578	7.180292132925168
953.0	95300.0	6.97554666959937	12.992104811143145	6.97554666959937
954.0	95400.0	6.921652619259826	12.581877941063214	6.921652619259826
955.0	95500.0	6.911767268881595	12.586216581374119	7.380902936743318
956.0	95600.0	4.935211915761387	12.068206368639245	4.935211915761387
957.0	95700.0	5.82086882565676	12.420686888936698	5.82086882565676
958.0	95800.0	6.723950347099967	13.37044710677212	6.723950347099967
959.0	95900.0	6.728399768370713	13.264810735371931	6.728399768370713
960.0	96000.0	5.787558129698142	13.76956475926832	5.787558129698142
961.0	96100.0	5.168648237231595	13.357533014347265	5.168648237231595
962.0	96200.0	5.471971072885991	13.169250674238679	5.471971072885991
963.0	96300.0	6.440221149606588	13.52225502327043	6.440221149606588
964.0	96400.0	3.5801441632502056	13.000320206206018	3.5801441632502056
965.0	96500.0	4.614900467317725	12.95848029162798	4.614900467317725
966.0	96600.0	5.393942125632169	13.362675350969662	5.393942125632169
967.0	96700.0	7.12901962730947	14.122763027524902	7.12901962730947
968.0	96800.0	5.721522293530431	12.824253448471689	5.721522293530431
969.0	96900.0	6.892901292812441	13.005517909713324	6.892901292812441
970.0	97000.0	7.3476523063692	13.134785944106316	8.008876010170951
971.0	97100.0	6.7551318463987355	13.460667477931748	7.363103512650966
972.0	97200.0	5.714892210791026	12.675482536928815	5.714892210791026
973.0	97300.0	5.023167025608896	11.703396003778536	5.023167025608896
974.0	97400.0	5.948288712547483	12.64541911983139	5.948288712547483
975.0	97500.0	6.40117509306231	12.589248840248912	6.40117509306231
976.0	97600.0	6.394040160159859	11.957137033743114	6.394040160159859
977.0	97700.0	6.65057467095879	12.517190850129749	6.65057467095879
978.0	97800.0	5.888841537256307	12.311575215855495	5.888841537256307
979.0	97900.0	4.842318775450403	11.536989012275843	4.842318775450403
980.0	98000.0	5.200501994038255	11.845707891847953	5.200501994038255
981.0	98100.0	5.341840570835179	12.21026224865566	5.341840570835179
982.0	98200.0	5.777203286251984	12.52289555737304	5.777203286251984
983.0	98300.0	5.928805832430544	12.233834164365993	5.928805832430544
984.0	98400.0	6.91126908656991	12.386628351581912	6.91126908656991
985.0	98500.0	7.203597706620893	12.780338763671313	7.203597706620893
986.0	98600.0	6.167312135778527	12.47762064590189	6.167312135778527
987.0	98700.0	6.818461293235848	12.470930115153514	6.98310603969028
988.0	98800.0	5.8233800643768445	12.488351347014241	5.8233800643768445
989.0	98900.0	7.078173174120395	13.13208511356629	7.078173174120395
990.0	99000.0	6.062354431797053	13.106437994152536	6.062354431797053
991.0	99100.0	5.655272482219952	12.750254912577288	5.655272482219952
992.0	99200.0	6.132323490909092	12.951484425780158	6.132323490909092
993.0	99300.0	6.7818134261547005	13.54806710643864	6.7818134261547005
994.0	99400.0	6.546648540097074	13.369235376764447	6.546648540097074
995.0	99500.0	6.1479258046295335	12.936194561041283	6.1479258046295335
996.0	99600.0	6.911020921073069	13.09590541324135	6.911020921073069
997.0	99700.0	6.221164923009289	13.210794642399408	6.221164923009289
998.0	99800.0	6.617749125738793	12.43347355411899	6.663417852165086
999.0	99900.0	6.061181441362933	12.451196468849062	6.061181441362933
1000.0	100000.0	7.793293422709018	13.46968235471133	7.793293422709018
1001.0	100100.0	7.070997486026226	13.212413888873774	7.070997486026226
1002.0	100200.0	6.712832428101192	13.077366408634738	6.712832428101192
1003.0	100300.0	6.3353437226588	13.148831466450309	6.3353437226588
1004.0	100400.0	6.252361050620851	12.964300955490828	6.252361050620851
1005.0	100500.0	6.584750764922176	13.239594822241907	6.584750764922176
1006.0	100600.0	6.317615647402283	12.738253523501768	6.317615647402283
1007.0	100700.0	5.7019741454408885	12.172780015019962	5.7019741454408885
1008.0	100800.0	6.366816986441532	12.729060205258987	6.366816986441532
1009.0	100900.0	6.276313369999474	12.923548910058354	6.276313369999474
1010.0	101000.0	6.717818647979982	13.693872406503793	6.717818647979982
1011.0	101100.0	6.911348308403827	13.367064534519905	6.911348308403827
1012.0	101200.0	6.285013034902171	13.159471016545906	6.285013034902171
1013.0	101300.0	6.85106137037606	13.616791340986275	6.85106137037606
1014.0	101400.0	7.811617029791507	13.936952104496072	7.917336198217658
1015.0	101500.0	6.52228762531452	12.859543826258088	6.52228762531452
1016.0	101600.0	6.273028197022709	13.161248550321236	6.273028197022709
1017.0	101700.0	6.033285412396742	12.864032209209334	6.033285412396742
1018.0	101800.0	5.934658188399622	12.635530818271793	5.934658188399622
1019.0	101900.0	6.416293317335645	12.748759959518527	6.416293317335645
1020.0	102000.0	6.319321160859406	13.462413667790024	6.319321160859406
1021.0	102100.0	6.49287162601613	13.053023318103163	6.49287162601613
1022.0	102200.0	6.1006329540126805	12.605729198072048	6.1006329540126805
1023.0	102300.0	6.841141096266542	13.360775069180306	6.841141096266542
1024.0	102400.0	5.125340717285978	13.224194611514612	5.125340717285978
1025.0	102500.0	7.075305945586031	14.04950695272462	7.075305945586031
1026.0	102600.0	6.370532871639016	13.153788631839182	6.370532871639016
1027.0	102700.0	6.804779594491627	12.983588925890261	6.804779594491627
1028.0	102800.0	7.275332824855261	13.787974416171819	7.275332824855261
1029.0	102900.0	6.992978771135011	13.393654029492247	6.992978771135011
1030.0	103000.0	6.751936690258925	13.548145881628104	6.751936690258925
1031.0	103100.0	6.084692931253268	12.722083791954914	6.084692931253268
1032.0	103200.0	6.477265897326962	13.443067123258349	6.477265897326962
1033.0	103300.0	6.384746762889482	12.806272907973163	6.384746762889482
1034.0	103400.0	6.700932759505924	13.066041795646129	6.700932759505924
1035.0	103500.0	6.810321275525692	12.960899284270948	6.810321275525692
1036.0	103600.0	6.689403271256578	12.879851833108491	6.689403271256578
1037.0	103700.0	5.6113612846562315	13.804794168288504	5.6113612846562315
1038.0	103800.0	5.404349345833411	13.30689338363586	5.404349345833411
1039.0	103900.0	5.867725290559018	13.646104706371164	5.867725290559018
1040.0	104000.0	6.802487079198985	13.93770669536637	6.802487079198985
1041.0	104100.0	6.54854548674552	13.329809909276442	6.54854548674552
1042.0	104200.0	4.494681051820502	12.421420011076071	4.494681051820502
1043.0	104300.0	6.16534556340035	13.461120276232586	6.16534556340035
1044.0	104400.0	6.164197839930248	13.257220603708793	6.164197839930248
1045.0	104500.0	5.856877855905632	13.397676362765617	5.856877855905632
1046.0	104600.0	5.173592602405985	12.611277604509718	5.173592602405985
1047.0	104700.0	5.762364448196621	12.703589303380973	5.762364448196621
1048.0	104800.0	6.3097845995358774	13.154394889553135	6.3097845995358774
1049.0	104900.0	5.3773694734149675	13.02074140720241	5.3773694734149675
1050.0	105000.0	6.107117189394691	12.905506602545895	6.107117189394691
1051.0	105100.0	4.934988347653193	12.639002337258189	4.934988347653193
1052.0	105200.0	6.235930814055968	12.8566045106812	6.235930814055968
1053.0	105300.0	4.756690275530443	12.47170225979962	4.756690275530443
1054.0	105400.0	5.427642544598788	13.224919038175054	5.427642544598788
1055.0	105500.0	4.088278238017397	12.239678731330875	4.088278238017397
1056.0	105600.0	5.175004494196026	12.964701671059473	5.175004494196026
1057.0	105700.0	5.679726549202884	13.081858269049777	5.679726549202884
1058.0	105800.0	5.188033507781083	13.401861285627414	5.188033507781083
1059.0	105900.0	5.2355406126981565	12.990588910715422	5.2355406126981565
1060.0	106000.0	5.692531368821812	13.46508738073418	5.692531368821812
1061.0	106100.0	5.8528119957897955	13.149557497883384	5.8528119957897955
1062.0	106200.0	5.791404101643632	13.024532275451733	5.791404101643632
1063.0	106300.0	4.835284421144169	12.847178049117959	4.835284421144169
1064.0	106400.0	5.483575515981372	13.384650654101264	5.483575515981372
1065.0	106500.0	6.107257847026513	13.299630169999709	6.107257847026513
1066.0	106600.0	5.45578707575593	13.24402552244639	5.45578707575593
1067.0	106700.0	5.328363953187226	13.125738780710003	5.328363953187226
1068.0	106800.0	6.173772573453313	13.265805250933948	6.173772573453313
1069.0	106900.0	6.949917096639754	13.672737493330848	6.949917096639754
1070.0	107000.0	7.212276854979215	14.57093824173731	7.212276854979215
1071.0	107100.0	6.118852941194663	13.789288066387483	6.118852941194663
1072.0	107200.0	6.869331717380587	13.996487543302658	6.869331717380587
1073.0	107300.0	7.252736642758187	14.380593830948197	7.252736642758187
1074.0	107400.0	6.33054278561274	13.46103189137841	6.33054278561274
1075.0	107500.0	6.403635634371424	14.097420713388471	6.403635634371424
1076.0	107600.0	5.257654028363778	13.1831205909308	5.257654028363778
1077.0	107700.0	5.980745900054318	14.227218648957377	5.980745900054318
1078.0	107800.0	4.662894938663156	12.970707616040023	4.662894938663156
1079.0	107900.0	5.6249271740096125	13.945373633554615	5.6249271740096125
1080.0	108000.0	5.250882414567644	13.207069953590668	5.250882414567644
1081.0	108100.0	5.932939805657661	14.074763847037476	5.932939805657661
1082.0	108200.0	4.830354053798154	13.129762778540002	4.830354053798154
1083.0	108300.0	6.43834342193206	13.352353941078396	6.43834342193206
1084.0	108400.0	6.271533022770561	13.728902489348204	6.271533022770561
1085.0	108500.0	6.314984017999321	13.084711343207902	6.314984017999321
1086.0	108600.0	6.482265225539163	13.89042010809708	6.482265225539163
1087.0	108700.0	8.032264513304554	13.903224149715887	8.032264513304554
1088.0	108800.0	7.7020087497848495	13.966887366640458	7.7020087497848495
1089.0	108900.0	6.8614667724577245	14.060545497313168	6.8614667724577245
1090.0	109000.0	7.453892399813615	13.978798854019383	7.453892399813615
1091.0	109100.0	5.688268212522441	13.316087864933262	5.688268212522441
1092.0	109200.0	5.928292993142877	12.208694871512929	5.928292993142877
1093.0	109300.0	6.354566325375631	12.478671342597844	6.354566325375631
1094.0	109400.0	6.235549260155642	12.692601188480673	6.462404713385474
1095.0	109500.0	5.619774021210074	12.516879317535432	5.619774021210074
1096.0	109600.0	6.043480677857279	12.495672575644415	6.043480677857279
1097.0	109700.0	5.400834310153298	12.592959693455008	5.400834310153298
1098.0	109800.0	5.574563964490637	12.293776146477754	5.574563964490637
1099.0	109900.0	5.986810647357387	12.754782307442014	5.986810647357387
1100.0	110000.0	6.096599129870186	12.155036902613611	6.096599129870186
1101.0	110100.0	6.53104977755547	11.918370534906444	6.53104977755547
1102.0	110200.0	6.4144308576004585	11.981291966515721	6.4144308576004585
1103.0	110300.0	5.913534485851978	12.282012396571396	5.913534485851978
1104.0	110400.0	5.616994287250837	12.480648629377537	5.616994287250837
1105.0	110500.0	6.3442180200389275	12.699080497796778	6.3442180200389275
1106.0	110600.0	6.174378473427171	12.476034154191748	6.174378473427171
1107.0	110700.0	6.386509863749205	13.061721442133353	6.386509863749205
1108.0	110800.0	6.030636758918777	12.239337053484629	6.030636758918777
1109.0	110900.0	5.773846356254419	12.258034279508223	5.773846356254419
1110.0	111000.0	6.557933814140932	12.28629682416519	6.557933814140932
1111.0	111100.0	6.209909914012037	12.50990941088828	6.209909914012037
1112.0	111200.0	6.683150347379211	12.979900135544307	6.683150347379211
1113.0	111300.0	6.243415077003043	13.06988234731905	6.243415077003043
1114.0	111400.0	6.4405108729046265	13.330842618303585	6.4405108729046265
1115.0	111500.0	5.603009255725206	12.548863180642433	5.603009255725206
1116.0	111600.0	5.446702813566881	13.191717794686292	5.446702813566881
1117.0	111700.0	6.825400573824656	13.257090861096563	6.825400573824656
1118.0	111800.0	7.932604145145674	14.528185197317878	7.932604145145674
1119.0	111900.0	6.435045536238942	13.56328044640778	6.435045536238942
1120.0	112000.0	6.348964939135087	12.99715806291734	6.348964939135087
1121.0	112100.0	6.714546685957876	14.16836166354516	6.714546685957876
1122.0	112200.0	6.461712801361921	12.588506541007575	6.461712801361921
1123.0	112300.0	6.108767144523674	11.977439266235258	6.108767144523674
1124.0	112400.0	6.058036576522456	13.036979885359015	6.058036576522456
1125.0	112500.0	6.239803111077431	12.504755797566986	6.239803111077431
1126.0	112600.0	6.279596965764053	12.589543143566564	6.279596965764053
1127.0	112700.0	6.624203364315016	13.287391097678107	6.624203364315016
1128.0	112800.0	6.751527881552399	13.508173667860813	6.751527881552399
1129.0	112900.0	6.763092767088824	12.947017962139132	6.763092767088824
1130.0	113000.0	6.560227863496718	13.49033779595157	6.560227863496718
1131.0	113100.0	6.241479800895958	13.176422182521042	6.241479800895958
1132.0	113200.0	6.86210443187004	13.428066599299813	6.86210443187004
1133.0	113300.0	6.289139079260903	13.241605718923184	6.289139079260903
1134.0	113400.0	6.442006670681008	12.941333613710915	6.442006670681008
1135.0	113500.0	5.305104057885799	13.041619112212478	5.305104057885799
1136.0	113600.0	6.769119288129007	13.477636343314629	6.769119288129007
1137.0	113700.0	6.2864743281750695	13.197069227902963	6.2864743281750695
1138.0	113800.0	5.976368726435328	13.087481144845443	5.976368726435328
1139.0	113900.0	5.876785445172025	12.394086549130241	5.876785445172025
1140.0	114000.0	6.442242083525867	13.163316980350722	6.442242083525867
1141.0	114100.0	5.865736072139696	12.677553712268585	5.865736072139696
1142.0	114200.0	5.689835166757468	13.074150421141706	5.689835166757468
1143.0	114300.0	6.619814267968965	12.907846293440493	6.619814267968965
1144.0	114400.0	6.7371604878627425	12.828424269738635	6.7371604878627425
1145.0	114500.0	5.750296792507402	12.68009662892266	5.750296792507402
1146.0	114600.0	5.78771039793842	12.745922241606328	5.78771039793842
1147.0	114700.0	6.662804024408426	13.131206868032722	6.662804024408426
1148.0	114800.0	6.353349700273599	13.135919305514246	6.353349700273599
1149.0	114900.0	6.000492670306668	13.231798547127424	6.000492670306668
1150.0	115000.0	5.8157540441412845	13.525298153339191	5.8157540441412845
1151.0	115100.0	6.397224978595063	13.06143285313339	6.397224978595063
1152.0	115200.0	5.896462113348715	12.308818655837497	5.896462113348715
1153.0	115300.0	6.214973645081666	11.993934459993492	6.275428768267099
1154.0	115400.0	5.789794524769565	12.135175636005888	5.789794524769565
1155.0	115500.0	6.352216827316752	13.293993617743357	6.352216827316752
1156.0	115600.0	6.9976233167509	12.27397806958416	6.9976233167509
1157.0	115700.0	6.194910177176255	12.823365085670712	6.194910177176255
1158.0	115800.0	6.751081370901628	12.904637365674597	6.751081370901628
1159.0	115900.0	7.645527585613959	13.00283689315268	7.645527585613959
1160.0	116000.0	6.810683901108129	12.296160455882292	6.810683901108129
1161.0	116100.0	6.37302943512151	12.264411952855191	6.37302943512151
1162.0	116200.0	6.454533743357749	12.428431183440958	6.454533743357749
1163.0	116300.0	7.226018549208013	12.553612650882863	7.226018549208013
1164.0	116400.0	6.508097538169734	12.869613262255536	6.508097538169734
1165.0	116500.0	7.084866807934952	13.473492813664903	7.084866807934952
1166.0	116600.0	7.1490507758625625	12.732480018613053	7.320714052739084
1167.0	116700.0	6.336395027215702	12.425814929296793	6.336395027215702
1168.0	116800.0	7.054719016403271	12.701951975241665	7.054719016403271
1169.0	116900.0	6.360589755804715	12.61669331281216	6.360589755804715
1170.0	117000.0	6.640099827119881	12.52315307315537	6.640099827119881
1171.0	117100.0	6.443515883123175	13.23762062197998	6.443515883123175
1172.0	117200.0	7.053575305118163	13.274099927256469	7.053575305118163
1173.0	117300.0	7.367091268096196	13.91333757817086	7.367091268096196
1174.0	117400.0	6.64409247247023	12.86457505889471	6.64409247247023
1175.0	117500.0	7.1974010280285174	13.002446407480292	7.1974010280285174
1176.0	117600.0	7.0474803253951395	13.438370677870017	7.0474803253951395
1177.0	117700.0	6.622343626960095	13.801198500074435	6.622343626960095
1178.0	117800.0	6.253490432091791	13.103746927340923	6.253490432091791
1179.0	117900.0	6.5345675990128145	12.874445382685852	6.5345675990128145
1180.0	118000.0	6.642985455022795	13.40933036867616	6.642985455022795
1181.0	118100.0	6.891246467866769	13.449171607391671	6.891246467866769
1182.0	118200.0	7.232155777156952	13.09001743126085	7.232155777156952
1183.0	118300.0	6.385946692393254	12.732577994615593	6.385946692393254
1184.0	118400.0	7.27347308266247	13.68719801088138	7.27347308266247
1185.0	118500.0	6.569908830310887	13.053589228212664	6.569908830310887
1186.0	118600.0	6.081610308772849	12.633825463554006	6.081610308772849
1187.0	118700.0	7.2590519749033176	13.184625348297574	7.2590519749033176
1188.0	118800.0	7.640568008483337	13.35545862436621	7.996484763128107
1189.0	118900.0	6.504596484350046	12.949628308003074	6.504596484350046
1190.0	119000.0	7.330621817783649	13.112116398032851	7.330621817783649
1191.0	119100.0	6.856744656241687	12.883773273045193	6.856744656241687
1192.0	119200.0	6.838279987042884	12.870838118668098	6.838279987042884
1193.0	119300.0	6.968746856828409	12.592921977907498	6.968746856828409
1194.0	119400.0	7.115456169769729	13.263687578564397	7.115456169769729
1195.0	119500.0	5.389471215972629	12.62115160165991	5.389471215972629
1196.0	119600.0	7.283716995063032	13.001749783998681	7.283716995063032
1197.0	119700.0	6.3285478760158345	12.301114494632584	6.3285478760158345
1198.0	119800.0	6.205939514201616	12.121136026679759	6.205939514201616
1199.0	119900.0	6.632729886669012	12.748883571679018	6.632729886669012
1200.0	120000.0	6.856716782770053	12.634877659062822	6.856716782770053
1201.0	120100.0	7.6291337229687075	13.036205067419784	7.6291337229687075
1202.0	120200.0	6.476816152491647	12.547835320528211	6.476816152491647
1203.0	120300.0	6.793409083992603	12.600788068922371	6.793409083992603
1204.0	120400.0	6.936615706329212	12.525698537508985	7.009322692322215
1205.0	120500.0	6.819462492449988	12.50774850589731	6.819462492449988
1206.0	120600.0	7.466819744971335	13.542214237754056	7.466819744971335
1207.0	120700.0	7.516968117546173	13.267026117551818	7.516968117546173
1208.0	120800.0	7.4642706061048845	13.059165445042483	7.4642706061048845
1209.0	120900.0	6.927239445029763	13.396075033839972	6.927239445029763
1210.0	121000.0	6.448140104187308	12.495540546085321	6.448140104187308
1211.0	121100.0	7.040195627964566	12.879726525833343	7.040195627964566
1212.0	121200.0	6.261933145601059	13.19350828607718	6.261933145601059
1213.0	121300.0	5.431759013565417	12.691313033837442	5.431759013565417
1214.0	121400.0	6.779922531047889	12.885075152603696	6.779922531047889
1215.0	121500.0	5.841549606885295	12.678685088467317	5.841549606885295
1216.0	121600.0	5.7550815505597495	12.386221051969734	5.7550815505597495
1217.0	121700.0	6.511329330223309	13.428893729950559	6.511329330223309
1218.0	121800.0	6.8702318130770275	12.897206295579828	6.8702318130770275
1219.0	121900.0	5.9214276146668885	13.103607020684695	5.9214276146668885
1220.0	122000.0	6.6789841719020835	12.983040305740177	6.6789841719020835
1221.0	122100.0	7.2530056166716435	14.2409464498032	7.2530056166716435
1222.0	122200.0	6.5639733567458345	14.405906838735417	6.5639733567458345
1223.0	122300.0	7.411942939708063	14.268964851864178	7.411942939708063
1224.0	122400.0	6.39365949621602	13.104160039096053	6.39365949621602
1225.0	122500.0	7.40428358549595	13.494460421471636	7.40428358549595
1226.0	122600.0	6.313087233624102	11.956894982608583	6.313087233624102
1227.0	122700.0	5.200357126738627	11.563540889988998	5.200357126738627
1228.0	122800.0	6.50150982361847	12.284057987847937	6.50150982361847
1229.0	122900.0	6.6065561242331965	12.24172765319883	6.6065561242331965
1230.0	123000.0	6.295800416219085	12.275428970703976	6.295800416219085
1231.0	123100.0	6.530498212236574	12.719572340416214	6.530498212236574
1232.0	123200.0	6.058021353320991	12.79285181125116	6.058021353320991
1233.0	123300.0	5.85580980338202	12.548542394730031	5.85580980338202
1234.0	123400.0	6.032013381700593	12.988551189629202	6.032013381700593
1235.0	123500.0	7.245967993350303	13.528775283972076	7.245967993350303
1236.0	123600.0	6.545815720168076	12.702323423141232	6.545815720168076
1237.0	123700.0	7.658494266496444	13.206309228174977	7.658494266496444
1238.0	123800.0	8.351678972675058	14.14041648866541	8.351678972675058
1239.0	123900.0	8.106028183632354	14.412166864044329	8.106028183632354
1240.0	124000.0	7.119535235550807	13.234818092309991	7.119535235550807
1241.0	124100.0	7.388714229656756	13.227620971565315	7.388714229656756
1242.0	124200.0	7.30617252974051	13.695385891846337	7.30617252974051
1243.0	124300.0	6.432465875494038	12.662625687452767	6.432465875494038
1244.0	124400.0	6.614005621739295	13.112241411218237	6.614005621739295
1245.0	124500.0	7.29831755660935	13.539364166883095	7.29831755660935
1246.0	124600.0	6.0838621484039495	12.219792631172778	6.0838621484039495
1247.0	124700.0	5.8029032600701544	12.49186024100903	5.8029032600701544
1248.0	124800.0	6.582950954385972	12.512850513226457	6.582950954385972
1249.0	124900.0	6.107455333495352	12.352956850011449	6.107455333495352
1250.0	125000.0	5.586135436287938	12.129775378105283	5.586135436287938
1251.0	125100.0	6.08550539975776	13.06626608681115	6.08550539975776
1252.0	125200.0	6.325109063820731	12.788511938602017	6.325109063820731
1253.0	125300.0	6.804779936451318	12.880036700772907	6.804779936451318
1254.0	125400.0	5.966827993222296	13.089945473437744	5.966827993222296
1255.0	125500.0	6.951304123629489	12.504157285730814	6.951304123629489
1256.0	125600.0	5.82718655444328	13.053328152761255	5.82718655444328
1257.0	125700.0	6.246766563982722	12.72382234759184	6.246766563982722
1258.0	125800.0	7.17750667942444	13.066830476694552	7.17750667942444
1259.0	125900.0	5.585745417099442	12.323121692827513	5.585745417099442
1260.0	126000.0	7.03865623155608	13.767712631232442	7.03865623155608
1261.0	126100.0	6.939346461459784	12.789834808167143	6.939346461459784
1262.0	126200.0	6.239945601202584	12.655647350500498	6.239945601202584
1263.0	126300.0	6.962558121005802	12.660129267800512	6.962558121005802
1264.0	126400.0	5.737338670779591	12.497008768566799	5.737338670779591
1265.0	126500.0	5.980844140070082	12.667938900458307	6.123132287585743
1266.0	126600.0	6.036829948695798	12.581791830495122	6.036829948695798
1267.0	126700.0	6.227923593593664	12.863883794227231	6.227923593593664
1268.0	126800.0	6.5582031482672996	12.660277635082341	6.5582031482672996
1269.0	126900.0	6.14189518957949	12.786502492353153	6.14189518957949
1270.0	127000.0	6.1797985797148565	12.969432037671215	6.1797985797148565
1271.0	127100.0	7.042107809275925	13.565193385241818	7.042107809275925
1272.0	127200.0	7.064574425929198	13.09869130116074	7.064574425929198
1273.0	127300.0	6.205425389392394	12.983922518628056	6.205425389392394
1274.0	127400.0	6.237739838600879	13.467468885744257	6.237739838600879
1275.0	127500.0	6.6682389618296245	13.46117079723019	6.6682389618296245
1276.0	127600.0	7.108271785113886	13.189871015056333	7.108271785113886
1277.0	127700.0	6.512211950569816	13.395220851124494	6.512211950569816
1278.0	127800.0	6.715879220673701	13.255475700761183	6.715879220673701
1279.0	127900.0	6.144826495807664	12.974168070030151	6.144826495807664
1280.0	128000.0	5.969336077453607	13.4607980016037	5.969336077453607
1281.0	128100.0	6.264828835944158	13.584512899720165	6.264828835944158
1282.0	128200.0	6.54209474223197	14.693273557610214	6.54209474223197
1283.0	128300.0	5.537881178850509	13.9458423535991	5.537881178850509
1284.0	128400.0	6.59045926683635	13.937261327067208	6.59045926683635
1285.0	128500.0	6.187812055637713	13.791568363291333	6.187812055637713
1286.0	128600.0	6.80311908993479	14.164197145945376	6.80311908993479
1287.0	128700.0	6.789976528166779	14.53204254433286	6.789976528166779
1288.0	128800.0	6.8370591441425015	14.182717932028705	6.8370591441425015
1289.0	128900.0	5.701409283342375	13.481853765147942	5.701409283342375
1290.0	129000.0	5.911490013911705	13.56279608849322	5.911490013911705
1291.0	129100.0	6.223768676803738	13.663493029917293	6.223768676803738
1292.0	129200.0	6.130952700439075	13.87185256577457	6.130952700439075
1293.0	129300.0	5.977576027983051	13.702322161265233	5.977576027983051
1294.0	129400.0	6.09898242455267	13.62281465718465	6.09898242455267
1295.0	129500.0	6.158621122182394	14.344287761718972	6.158621122182394
1296.0	129600.0	6.453554906799221	13.36093746539634	6.453554906799221
1297.0	129700.0	5.821282954698056	13.776812067442298	5.821282954698056
1298.0	129800.0	6.26597895738056	13.858881684252415	6.26597895738056
1299.0	129900.0	6.349902334830295	13.654570662999502	6.349902334830295
1300.0	130000.0	6.96685314623831	14.12858748960138	6.96685314623831
1301.0	130100.0	6.4481563113094	13.767737240179073	6.4481563113094
1302.0	130200.0	5.91638314205963	13.909889580887587	5.91638314205963
1303.0	130300.0	7.262572242366226	13.681459032410682	7.262572242366226
1304.0	130400.0	7.0705085483011985	14.537623893492066	7.0705085483011985
1305.0	130500.0	5.64583710024522	13.8617672582627	5.64583710024522
1306.0	130600.0	7.118945911689816	13.831028336739841	7.118945911689816
1307.0	130700.0	6.0408152822032815	13.558440033859032	6.0408152822032815
1308.0	130800.0	6.4340525259083945	13.7995642175839	6.4340525259083945
1309.0	130900.0	5.392375420346383	13.572051388573257	5.392375420346383
1310.0	131000.0	6.63320882185254	14.235076898302868	6.63320882185254
1311.0	131100.0	6.867855466928486	13.763275192728576	6.867855466928486
1312.0	131200.0	6.165925497739399	14.026196116966545	6.165925497739399
1313.0	131300.0	6.311150795637582	13.635590871074754	6.311150795637582
1314.0	131400.0	6.436129362156567	14.319130877967634	6.436129362156567
1315.0	131500.0	6.028317364809168	14.161828677421859	6.028317364809168
1316.0	131600.0	5.3451767937710235	13.827872248087582	5.3451767937710235
1317.0	131700.0	6.80686465915563	14.099595799598532	6.80686465915563
1318.0	131800.0	6.334048898020352	14.386985445129719	6.334048898020352
1319.0	131900.0	6.32478203753089	14.526492629973148	6.32478203753089
1320.0	132000.0	6.414078600297641	13.65591863647994	6.414078600297641
1321.0	132100.0	6.639865764502704	13.788276312131448	6.639865764502704
1322.0	132200.0	5.839617960989319	13.82334399583973	5.839617960989319
1323.0	132300.0	6.839316025385988	13.234071764648098	6.839316025385988
1324.0	132400.0	6.174313513280499	13.658514768807255	6.174313513280499
1325.0	132500.0	6.536641901188793	13.480819732691028	6.536641901188793
1326.0	132600.0	5.459770295620974	12.590964704766565	5.459770295620974
1327.0	132700.0	6.438893489437493	13.933168236467818	6.438893489437493
1328.0	132800.0	7.75784512321768	13.119868740729029	7.772894993828739
1329.0	132900.0	6.680797162033622	13.280327132460215	6.680797162033622
1330.0	133000.0	6.930153331080926	12.993791885140023	6.930153331080926
1331.0	133100.0	7.009753018545053	13.20587034605017	7.009753018545053
1332.0	133200.0	6.6484693035020355	13.042007778620269	6.6484693035020355
1333.0	133300.0	6.281658696089031	12.455174368698819	6.281658696089031
1334.0	133400.0	6.5499420922955185	13.08156374097001	6.5499420922955185
1335.0	133500.0	6.743957520864752	13.462044227642497	6.743957520864752
1336.0	133600.0	6.410820225032517	13.67078072227979	6.410820225032517
1337.0	133700.0	6.1657263698697	12.937582856581948	6.1657263698697
1338.0	133800.0	7.327524265963882	13.928410298925343	7.327524265963882
1339.0	133900.0	6.542812891801215	13.55620168584687	6.542812891801215
1340.0	134000.0	5.856208275515828	12.965589935028778	5.856208275515828
1341.0	134100.0	5.5500696142849835	13.294423081304176	5.5500696142849835
1342.0	134200.0	6.277803911750113	13.193100027868423	6.277803911750113
1343.0	134300.0	7.19016632142587	13.529010144301933	7.19016632142587
1344.0	134400.0	7.743624575728814	13.520348463477397	7.743624575728814
1345.0	134500.0	5.707017027866796	12.840634576679006	5.707017027866796
1346.0	134600.0	6.7567904628160615	13.278909640763663	6.7567904628160615
1347.0	134700.0	6.874054324386694	14.091632287673843	7.072552847749133
1348.0	134800.0	6.535181776468722	13.331094400020037	6.535181776468722
1349.0	134900.0	6.134659812593963	13.02399171033256	6.134659812593963
1350.0	135000.0	7.216246573658827	13.452279763821478	7.216246573658827
1351.0	135100.0	6.772429798617978	13.183605314578617	6.772429798617978
1352.0	135200.0	6.24309222362586	13.019872997268601	6.24309222362586
1353.0	135300.0	6.248208240971392	13.042672009788262	6.248208240971392
1354.0	135400.0	6.8926463212139195	13.488716046967886	6.8926463212139195
1355.0	135500.0	6.479713178338945	13.13104952171868	6.479713178338945
1356.0	135600.0	6.316965453613325	13.08290020768594	6.316965453613325
1357.0	135700.0	7.19019423390925	13.576469628018161	7.473745465697154
1358.0	135800.0	6.156794764924333	13.047182338494054	6.156794764924333
1359.0	135900.0	6.140961960231122	13.42368978245297	6.140961960231122
1360.0	136000.0	7.171888088905087	13.236271058351589	7.171888088905087
1361.0	136100.0	6.882513024665429	13.296486892448508	6.882513024665429
1362.0	136200.0	7.167379401650151	13.805440113937392	7.167379401650151
1363.0	136300.0	6.451442161498506	12.948445139622644	6.451442161498506
1364.0	136400.0	7.079150856951398	13.325647220660409	7.079150856951398
1365.0	136500.0	4.975241270110681	12.840490828785544	4.975241270110681
1366.0	136600.0	6.514760889099566	13.506515782811181	6.514760889099566
1367.0	136700.0	7.0635154884748665	13.218818367509957	7.0635154884748665
1368.0	136800.0	6.296507266960455	13.242513623151922	6.296507266960455
1369.0	136900.0	7.226659732665678	13.09591437655943	7.226659732665678
1370.0	137000.0	6.853656050855968	13.435535849140217	6.853656050855968
1371.0	137100.0	6.780455381916678	13.488231816559706	6.780455381916678
1372.0	137200.0	6.4154313349362315	13.306541986461315	6.4154313349362315
1373.0	137300.0	7.707151047798348	13.313288820435883	7.707151047798348
1374.0	137400.0	7.198138753858957	13.306482215385897	7.198138753858957
1375.0	137500.0	7.150283995638956	13.314130796969259	7.150283995638956
1376.0	137600.0	5.572263422549965	11.88507574895902	5.572263422549965
1377.0	137700.0	6.603904633759756	12.849723735289565	6.603904633759756
1378.0	137800.0	6.64225881142363	13.25978008358564	6.64225881142363
1379.0	137900.0	6.70574748265735	13.219471986069252	6.70574748265735
1380.0	138000.0	6.95308279986506	13.482594984539002	6.95308279986506
1381.0	138100.0	6.5148320942459375	12.7755280312184	6.5148320942459375
1382.0	138200.0	6.0330004232614565	12.158004003766385	6.0330004232614565
1383.0	138300.0	6.2469933607955745	13.000591677071533	6.2469933607955745
1384.0	138400.0	6.51695839221097	12.48940503697026	6.51695839221097
1385.0	138500.0	6.286087069825609	12.18901961317114	6.286087069825609
1386.0	138600.0	6.25866529135825	12.562348605421983	6.25866529135825
1387.0	138700.0	6.760030549561978	13.19591802759447	6.760030549561978
1388.0	138800.0	6.428955874232772	13.05825759457462	6.428955874232772
1389.0	138900.0	6.019503490469974	12.62640616202374	6.019503490469974
1390.0	139000.0	6.530154821363495	12.303986304053652	6.530154821363495
1391.0	139100.0	7.869242774378519	13.665155098541716	7.869242774378519
1392.0	139200.0	6.093484421799261	12.819341989850326	6.093484421799261
1393.0	139300.0	6.7901854117570215	13.138635706106708	6.7901854117570215
1394.0	139400.0	7.238203633049911	13.049986979980337	7.238203633049911
1395.0	139500.0	6.4655259824604165	13.092040527977856	6.4655259824604165
1396.0	139600.0	7.212257502720311	13.532198524690909	7.212257502720311
1397.0	139700.0	7.303629186787648	13.532375267493096	7.303629186787648
1398.0	139800.0	6.666037943579579	13.82948217485888	6.666037943579579
1399.0	139900.0	6.6243311939010585	13.292911671105939	6.6243311939010585
1400.0	140000.0	6.862691341992318	13.092034519000542	6.862691341992318
1401.0	140100.0	6.950459553846929	12.84064005566667	6.950459553846929
1402.0	140200.0	6.72150416547302	13.173438654247434	6.72150416547302
1403.0	140300.0	6.72503970722478	13.23561949510463	6.72503970722478
1404.0	140400.0	7.366069074580392	13.100786330174307	7.366069074580392
1405.0	140500.0	6.792038206060305	12.547769422510665	6.792038206060305
1406.0	140600.0	6.6569089499266925	12.525974335621509	6.6569089499266925
1407.0	140700.0	6.154813726413524	12.724246526870033	6.154813726413524
1408.0	140800.0	5.991478889053682	12.437001510430695	5.991478889053682
1409.0	140900.0	5.690258161861451	13.018497091766175	5.690258161861451
1410.0	141000.0	6.190360373515573	12.613255493887083	6.190360373515573
1411.0	141100.0	5.499029622150571	12.883869807541188	5.499029622150571
1412.0	141200.0	6.177778746039648	12.460539496975793	6.267920895700511
1413.0	141300.0	6.329185910540284	12.765822568181434	6.329185910540284
1414.0	141400.0	6.748127125971775	13.361329202146328	6.748127125971775
1415.0	141500.0	6.869884831603832	13.177867501666622	6.869884831603832
1416.0	141600.0	7.705029135817884	13.765768606923352	7.705029135817884
1417.0	141700.0	6.207463960148757	13.331500673636958	6.207463960148757
1418.0	141800.0	6.157230742592172	12.859954219636778	6.157230742592172
1419.0	141900.0	6.013865606151941	12.750591413120242	6.013865606151941
1420.0	142000.0	4.9463738191477	12.149378466121368	4.9463738191477
1421.0	142100.0	6.277913789654814	12.659437906042733	6.277913789654814
1422.0	142200.0	5.931967167708674	12.854365941261172	5.931967167708674
1423.0	142300.0	6.626055167069006	12.588391768293334	6.626055167069006
1424.0	142400.0	6.470709310856764	12.889047322134735	6.470709310856764
1425.0	142500.0	5.959498039973024	13.087510266144974	5.959498039973024
1426.0	142600.0	6.325922302068695	12.76705441431086	6.325922302068695
1427.0	142700.0	6.192415266756289	13.53251433823662	6.192415266756289
1428.0	142800.0	6.832313757158128	13.018210440499267	6.832313757158128
1429.0	142900.0	5.762319089752592	12.807280412856032	5.762319089752592
1430.0	143000.0	6.978121126769975	13.06660717906596	6.978121126769975
1431.0	143100.0	5.657783227324638	12.691367897516596	5.657783227324638
1432.0	143200.0	7.156886207519457	13.536652950144628	7.156886207519457
1433.0	143300.0	5.244395138726419	12.749313069707279	5.244395138726419
1434.0	143400.0	6.465485771085296	13.25961290039036	6.465485771085296
1435.0	143500.0	5.031919071876335	12.804130659462567	5.031919071876335
1436.0	143600.0	7.725374151853996	13.741646904118266	7.725374151853996
1437.0	143700.0	6.613466033582839	12.707270057244951	6.613466033582839
1438.0	143800.0	6.44771955929116	12.761894005506882	6.44771955929116
1439.0	143900.0	5.847411178955405	12.159082612015673	5.847411178955405
1440.0	144000.0	6.091485916038362	12.282153891624517	6.091485916038362
1441.0	144100.0	6.024988409641057	12.289196145918286	6.024988409641057
1442.0	144200.0	5.785623309715261	12.155665963563694	5.785623309715261
1443.0	144300.0	6.823260401100824	13.093946441999767	6.823260401100824
1444.0	144400.0	6.3132650168786295	12.966070618712768	6.3132650168786295
1445.0	144500.0	5.948597745926603	12.317060321994258	5.948597745926603
1446.0	144600.0	7.007306643707012	13.517700035122157	7.007306643707012
1447.0	144700.0	6.2900381594747605	12.707083034185523	6.2900381594747605
1448.0	144800.0	7.106455539814629	13.353072080515293	7.106455539814629
1449.0	144900.0	7.429630956303351	13.178123917722868	7.429630956303351
1450.0	145000.0	6.884258106295484	13.91261406957886	6.884258106295484
1451.0	145100.0	6.922224945304111	13.621294007302026	6.922224945304111
1452.0	145200.0	6.588436574070124	12.926393520885618	6.588436574070124
1453.0	145300.0	6.3051047840548655	13.11406405356434	6.3051047840548655
1454.0	145400.0	6.752333757261324	13.345297683477805	6.752333757261324
1455.0	145500.0	6.302363228927822	12.927081264192127	6.302363228927822
1456.0	145600.0	6.357492802504172	13.280670617647894	6.357492802504172
1457.0	145700.0	5.516054430932157	12.504470937369085	5.516054430932157
1458.0	145800.0	5.727882905947751	12.746113486304427	5.727882905947751
1459.0	145900.0	6.3679031815961205	12.391422066473176	6.3679031815961205
1460.0	146000.0	6.718581370750426	12.89383326115232	6.718581370750426
1461.0	146100.0	6.836092374813004	12.630590434768168	6.836092374813004
1462.0	146200.0	6.020733544156033	13.1985773901319	6.020733544156033
1463.0	146300.0	4.982075959120115	12.481132361075	4.982075959120115
1464.0	146400.0	6.0415622567837906	12.852539502780564	6.0415622567837906
1465.0	146500.0	6.326135755049168	12.817705670279478	6.326135755049168
1466.0	146600.0	6.363246968429079	12.959035846379853	6.363246968429079
1467.0	146700.0	6.171980568224476	13.255490485304158	6.171980568224476
1468.0	146800.0	6.696412930100318	12.472570720203846	6.696412930100318
1469.0	146900.0	5.6804027742317205	12.32896315745352	5.6804027742317205
1470.0	147000.0	4.757185007113495	12.352983672095371	4.757185007113495
1471.0	147100.0	6.4514620812063015	13.267444505850541	6.595170448305267
1472.0	147200.0	5.733396478325652	12.579301365070183	5.733396478325652
1473.0	147300.0	6.443829624162159	13.248384145880618	6.443829624162159
1474.0	147400.0	5.586385857771963	12.57781656296512	5.586385857771963
1475.0	147500.0	5.499549576783953	12.67138460561863	5.499549576783953
1476.0	147600.0	5.806536071368115	12.993058501134286	5.806536071368115
1477.0	147700.0	5.507619365243535	12.759315822162012	5.507619365243535
1478.0	147800.0	5.782262599246711	12.71653439149036	5.782262599246711
1479.0	147900.0	5.628267569814457	12.956889092103623	5.628267569814457
1480.0	148000.0	5.854450631759743	13.158987766515795	5.854450631759743
1481.0	148100.0	4.868040458405307	12.758035877656823	4.868040458405307
1482.0	148200.0	4.682031868562626	12.349178366818542	4.682031868562626
1483.0	148300.0	5.527182964482315	13.092876871692422	5.527182964482315
1484.0	148400.0	5.756114442837051	12.645605391871833	5.756114442837051
1485.0	148500.0	6.011661222011615	12.856005461227575	6.011661222011615
1486.0	148600.0	5.469193096448266	12.946289765843893	5.469193096448266
1487.0	148700.0	5.754348364565367	12.409036413219383	5.799980580791585
1488.0	148800.0	5.683210830099631	12.739827541699267	5.683210830099631
1489.0	148900.0	5.689743927086479	12.715442142217501	5.689743927086479
1490.0	149000.0	5.949301496009279	13.304983969145624	5.949301496009279
1491.0	149100.0	5.684389196378241	12.51682304903094	5.684389196378241
1492.0	149200.0	5.535751780499235	12.768795006642279	5.535751780499235
1493.0	149300.0	5.942473967694158	13.415104735852632	5.942473967694158
1494.0	149400.0	6.3031889129563154	13.07266776646531	6.3031889129563154
1495.0	149500.0	6.31627394970073	13.350725190087093	6.31627394970073
1496.0	149600.0	6.058274734710489	13.31352085883865	6.058274734710489
1497.0	149700.0	6.2763795735905505	13.328874078291687	6.2763795735905505
1498.0	149800.0	6.8117341417940604	13.401150590037291	6.8117341417940604
1499.0	149900.0	6.452495471670277	12.571887849449283	6.452495471670277
1500.0	150000.0	6.453099504102294	13.238734369781318	6.453099504102294
1501.0	150100.0	6.328055917109512	13.057324497798003	6.328055917109512
1502.0	150200.0	7.768108283352144	12.847709661831573	7.768108283352144
1503.0	150300.0	5.791901235772264	13.160376036121942	5.791901235772264
1504.0	150400.0	6.72760164601738	13.16635329265914	6.72760164601738
1505.0	150500.0	6.357928473000803	13.168852381543871	6.357928473000803
1506.0	150600.0	5.929785507468452	12.761571040883693	5.929785507468452
1507.0	150700.0	5.703913973680782	13.063872345395922	5.703913973680782
1508.0	150800.0	6.5786915428355295	12.551435231367826	6.5786915428355295
1509.0	150900.0	5.615710057027457	12.63261544481978	5.615710057027457
1510.0	151000.0	5.018380282685246	12.234675982838356	5.018380282685246
1511.0	151100.0	5.2600885936433	12.402737015667036	5.2600885936433
1512.0	151200.0	6.759305498914978	12.991855697174014	6.986368980086131
1513.0	151300.0	6.081413193650218	12.67896388769716	6.081413193650218
1514.0	151400.0	6.124692929666644	13.258148116517605	6.124692929666644
1515.0	151500.0	5.544997217369068	12.800089571044797	5.544997217369068
1516.0	151600.0	5.1662403660963045	12.600643357580859	5.1662403660963045
1517.0	151700.0	5.966865350978876	12.622878015683215	5.966865350978876
1518.0	151800.0	5.54844558915728	12.508961577888224	5.54844558915728
1519.0	151900.0	5.969571030892258	12.958585224873064	5.969571030892258
1520.0	152000.0	5.692898542670772	12.54074108118221	5.692898542670772
1521.0	152100.0	5.731571497298591	13.284330795716098	5.731571497298591
1522.0	152200.0	5.2507990893453345	12.322732747550685	5.2507990893453345
1523.0	152300.0	6.352385064548676	13.418085904920902	6.352385064548676
1524.0	152400.0	6.17415125202644	12.442093114625246	6.17415125202644
1525.0	152500.0	5.610370112161042	13.282381881800646	5.610370112161042
1526.0	152600.0	6.698571599574668	13.343282879796055	6.698571599574668
1527.0	152700.0	5.4443879581340155	12.553249529577778	5.4443879581340155
1528.0	152800.0	6.026381170101031	12.60482504590523	6.026381170101031
1529.0	152900.0	5.0289770580960935	12.823700847418424	5.0289770580960935
1530.0	153000.0	6.116290288809201	13.390795950106096	6.116290288809201
1531.0	153100.0	6.302905762748147	13.404289808687505	6.302905762748147
1532.0	153200.0	6.578315854659745	13.234389663419513	6.578315854659745
1533.0	153300.0	6.3514545414812975	13.546331691455832	6.3514545414812975
1534.0	153400.0	5.841659971807136	13.047311898328061	5.841659971807136
1535.0	153500.0	6.350315802223588	13.638716237353451	6.350315802223588
1536.0	153600.0	6.312995706385111	13.179808020460808	6.312995706385111
1537.0	153700.0	6.919097450140449	13.83104456004145	6.919097450140449
1538.0	153800.0	6.680798829337975	13.401832766896115	6.680798829337975
1539.0	153900.0	6.709401341893545	12.763686273903563	6.709401341893545
1540.0	154000.0	7.553252354474633	13.732483413383978	7.553252354474633
1541.0	154100.0	6.9075179877862745	13.692267313330852	6.9075179877862745
1542.0	154200.0	5.595148089293981	12.931860099402067	5.595148089293981
1543.0	154300.0	6.135578820522466	13.292523887603533	6.135578820522466
1544.0	154400.0	6.234084414731745	13.161530115402847	6.234084414731745
1545.0	154500.0	6.154465009557204	13.341036872889145	6.154465009557204
1546.0	154600.0	6.184393034552712	13.462992340918108	6.184393034552712
1547.0	154700.0	5.519647400969773	13.10382327295746	5.519647400969773
1548.0	154800.0	5.9986844512694235	13.433141860152888	5.9986844512694235
1549.0	154900.0	6.0411705782560645	13.001255568334653	6.0411705782560645
1550.0	155000.0	6.359355096330871	13.439084320211235	6.359355096330871
1551.0	155100.0	6.419043785021054	12.855432541706396	6.419043785021054
1552.0	155200.0	6.088699689082109	13.015351035930802	6.088699689082109
1553.0	155300.0	6.021591505141869	13.178370447678848	6.021591505141869
1554.0	155400.0	7.427305505673452	13.482139611615349	7.427305505673452
1555.0	155500.0	7.4505986525933565	13.158308312928709	7.4505986525933565
1556.0	155600.0	7.158307707925056	13.267114554802847	7.158307707925056
1557.0	155700.0	7.139164620263893	13.946492996143776	7.139164620263893
1558.0	155800.0	5.440177475059185	12.567043268310917	5.440177475059185
1559.0	155900.0	7.310773057883918	13.114895492876554	7.310773057883918
1560.0	156000.0	7.804414267498547	13.42900079448464	7.804414267498547
1561.0	156100.0	5.9185869698252365	13.358723555253007	5.9185869698252365
1562.0	156200.0	6.201920671080855	13.34162409457197	6.201920671080855
1563.0	156300.0	5.912234120752269	12.910064290756353	5.912234120752269
1564.0	156400.0	6.829833197953722	13.503904968632622	6.829833197953722
1565.0	156500.0	5.89565102176791	12.95055735009535	5.89565102176791
1566.0	156600.0	6.137509914788057	13.553017222040415	6.137509914788057
1567.0	156700.0	7.266870345012084	13.115492670926077	7.266870345012084
1568.0	156800.0	6.328862283440921	13.185409623207155	6.328862283440921
1569.0	156900.0	5.692256097808966	13.13020354137242	5.692256097808966
1570.0	157000.0	6.565666288804665	13.280943811154232	6.565666288804665
1571.0	157100.0	5.987763574585066	13.358928836323626	5.987763574585066
1572.0	157200.0	7.567112262977126	13.286918318440712	7.567112262977126
1573.0	157300.0	6.7398390189852835	13.844725770890635	6.7398390189852835
1574.0	157400.0	6.8580284016886965	12.927190741634039	6.8580284016886965
1575.0	157500.0	7.762866447412125	13.53887047286673	7.762866447412125
1576.0	157600.0	5.587574626246521	13.16861848842492	5.587574626246521
1577.0	157700.0	6.7525187290221025	13.651536654099456	6.7525187290221025
1578.0	157800.0	6.163352745251614	13.406185860974803	6.163352745251614
1579.0	157900.0	5.242652977427581	13.30407921840137	5.242652977427581
1580.0	158000.0	6.142334512011953	13.210459845927831	6.142334512011953
1581.0	158100.0	6.419510441592081	13.573361358264634	6.419510441592081
1582.0	158200.0	6.560865244211995	12.277419438797992	6.560865244211995
1583.0	158300.0	6.070794018469343	13.579962723895735	6.070794018469343
1584.0	158400.0	6.37828672167921	13.117945266186206	6.37828672167921
1585.0	158500.0	5.73032218040692	12.583636325313188	5.73032218040692
1586.0	158600.0	6.24808714673262	13.280494010539638	6.24808714673262
1587.0	158700.0	6.678031347822145	12.665123878713796	6.678031347822145
1588.0	158800.0	6.695357999683678	12.959733337438013	6.695357999683678
1589.0	158900.0	6.37542816567315	13.329141389938034	6.37542816567315
1590.0	159000.0	6.402786619541699	13.111107335584522	6.402786619541699
1591.0	159100.0	6.98366029336664	13.439441804763247	6.98366029336664
1592.0	159200.0	5.7791918528208	12.639907961160578	5.7791918528208
1593.0	159300.0	7.38899544832886	13.491181986543783	7.38899544832886
1594.0	159400.0	6.877123947484897	13.275364686142783	6.877123947484897
1595.0	159500.0	6.870676654438072	13.394838597492729	6.870676654438072
1596.0	159600.0	6.407033031890864	13.35881220374399	6.407033031890864
1597.0	159700.0	6.910440318190286	13.576949900942783	6.910440318190286
1598.0	159800.0	7.1680232493251435	13.795280014686915	7.1680232493251435
1599.0	159900.0	6.81247097990754	13.917497517151126	6.81247097990754
1600.0	160000.0	6.951392318568309	13.347846168191973	6.951392318568309
1601.0	160100.0	7.496750626876515	13.498880168783765	7.496750626876515
1602.0	160200.0	7.284163933134899	12.795819948256808	7.284163933134899
1603.0	160300.0	7.1922817500753276	13.507189580418114	7.1922817500753276
1604.0	160400.0	6.300714689618764	13.51495841609486	6.300714689618764
1605.0	160500.0	6.307852554175386	13.054428871079207	6.307852554175386
1606.0	160600.0	6.735054365024781	13.601567293850781	6.735054365024781
1607.0	160700.0	5.97897256400729	13.327156615748729	5.97897256400729
1608.0	160800.0	6.36819605892828	13.289074459642721	6.36819605892828
1609.0	160900.0	7.437554244977069	12.839598153740205	7.437554244977069
1610.0	161000.0	6.809037314555291	13.56127575862363	6.809037314555291
1611.0	161100.0	6.48555785639413	12.989017570764656	6.48555785639413
1612.0	161200.0	5.904586357341269	12.846200781945736	5.904586357341269
1613.0	161300.0	7.05647360267248	12.76565137529025	7.05647360267248
1614.0	161400.0	6.687756816632025	12.812167449954456	6.687756816632025
1615.0	161500.0	6.383106170093906	12.752089712113182	6.383106170093906
1616.0	161600.0	6.399049282034018	12.913015543333513	6.399049282034018
1617.0	161700.0	6.519119711116672	12.361654885375557	6.519119711116672
1618.0	161800.0	5.902959176688067	13.26086419915707	5.902959176688067
1619.0	161900.0	6.901272826516784	13.547284257195441	6.901272826516784
1620.0	162000.0	7.741803898521101	12.66774321342792	7.741803898521101
1621.0	162100.0	6.087922818834196	12.637857681842437	6.087922818834196
1622.0	162200.0	6.375125732141203	13.150095851534397	6.375125732141203
1623.0	162300.0	7.8256980534926575	13.837675114213837	7.8256980534926575
1624.0	162400.0	6.737791625327952	13.56520919734194	6.737791625327952
1625.0	162500.0	5.205737324580911	12.473751836865747	5.205737324580911
1626.0	162600.0	6.098281331821438	12.228562813233754	6.098281331821438
1627.0	162700.0	6.015226550067562	12.45902959691123	6.015226550067562
1628.0	162800.0	6.121737298156324	12.380410844091372	6.121737298156324
1629.0	162900.0	5.274742106565679	11.953925881820618	5.274742106565679
1630.0	163000.0	7.7654687484290115	13.916172774442929	7.7654687484290115
1631.0	163100.0	6.638593143428167	12.961822886190156	6.638593143428167
1632.0	163200.0	5.983604089391972	13.180621200301664	5.983604089391972
1633.0	163300.0	6.614579790745086	13.181783597721125	6.614579790745086
1634.0	163400.0	5.911034179929846	12.623773980345215	5.911034179929846
1635.0	163500.0	6.074960724379547	12.774880751798252	6.074960724379547
1636.0	163600.0	5.988439956311925	12.659064747765077	5.988439956311925
1637.0	163700.0	7.024786130860467	13.746011282033175	7.024786130860467
1638.0	163800.0	6.126443107413616	12.933746285862625	6.126443107413616
1639.0	163900.0	6.050807655840165	13.117637882195334	6.050807655840165
1640.0	164000.0	6.815195693680111	12.923543235158188	6.815195693680111
1641.0	164100.0	6.9782936248983845	13.291755519449836	6.9782936248983845
1642.0	164200.0	6.591942731951171	13.234841077058084	6.591942731951171
1643.0	164300.0	6.260138091250244	13.057575624361911	6.260138091250244
1644.0	164400.0	7.5677348264496365	13.921948887772487	7.5677348264496365
1645.0	164500.0	6.56520434257137	13.258363804624977	6.56520434257137
1646.0	164600.0	6.19729837315152	12.960380967864555	6.19729837315152
1647.0	164700.0	6.899057233231448	13.304078062873579	6.899057233231448
1648.0	164800.0	6.802486120265993	13.39739593300342	6.802486120265993
1649.0	164900.0	6.218727845000418	13.239886912414613	6.218727845000418
1650.0	165000.0	6.599460719185146	12.93685119146117	6.599460719185146
1651.0	165100.0	6.7777411505433145	13.373720881311009	6.7777411505433145
1652.0	165200.0	6.879748564275908	13.73297895817635	6.879748564275908
1653.0	165300.0	5.857487490777838	12.65096061985568	5.857487490777838
1654.0	165400.0	6.613354067361186	12.389456099548491	6.613354067361186
1655.0	165500.0	6.036398250792494	12.401990642489949	6.036398250792494
1656.0	165600.0	6.685195115182939	12.62193743118038	6.685195115182939
1657.0	165700.0	6.115259264163526	12.319385719839547	6.115259264163526
1658.0	165800.0	7.450875780899635	12.368226897357482	7.450875780899635
1659.0	165900.0	6.926794941326361	12.914811032782179	6.926794941326361
1660.0	166000.0	6.569815340046303	12.980368042065976	6.569815340046303
1661.0	166100.0	7.348887415545542	13.118449594374527	7.348887415545542
1662.0	166200.0	6.898756494784918	12.349873017929461	6.898756494784918
1663.0	166300.0	6.163830223761732	12.27404686012492	6.163830223761732
1664.0	166400.0	5.989488748122073	12.395875366496238	5.989488748122073
1665.0	166500.0	7.227185019429985	12.699997031504942	7.227185019429985
1666.0	166600.0	7.839682655337171	13.25375456644029	7.839682655337171
1667.0	166700.0	6.092110742305445	12.359845141334924	6.092110742305445
1668.0	166800.0	6.899938270627112	12.489934324728976	6.899938270627112
1669.0	166900.0	7.282945593085592	12.990216552715612	7.282945593085592
1670.0	167000.0	7.287950085097643	13.29591369565099	7.287950085097643
1671.0	167100.0	6.327935109034633	12.313820312597691	6.327935109034633
1672.0	167200.0	7.427207908884057	12.929118595869255	7.69213365755577
1673.0	167300.0	6.629516613171956	12.668900858857652	6.629516613171956
1674.0	167400.0	6.752571487360804	12.833408425432976	6.752571487360804
1675.0	167500.0	5.668984894484429	12.984181842257378	5.668984894484429
1676.0	167600.0	6.577241379380346	12.782822475354092	6.577241379380346
1677.0	167700.0	6.987108556932034	12.916228228040014	6.987108556932034
1678.0	167800.0	6.552344908322484	12.031917260946159	6.552344908322484
1679.0	167900.0	6.776063133245288	12.349723107574967	6.776063133245288
1680.0	168000.0	5.804568388384047	12.598019214974615	5.804568388384047
1681.0	168100.0	7.7282522928691115	13.053983810188058	7.7282522928691115
1682.0	168200.0	6.5946752231979895	13.100260810061846	6.5946752231979895
1683.0	168300.0	6.135486633103811	12.784852825776298	6.135486633103811
1684.0	168400.0	7.264726860653148	13.056140878737821	7.264726860653148
1685.0	168500.0	6.991289461363055	13.115371242538204	6.991289461363055
1686.0	168600.0	6.561025158633373	12.665124938084542	6.561025158633373
1687.0	168700.0	6.404349511830222	12.789174378019432	6.404349511830222
1688.0	168800.0	5.93316681160574	12.045571494791345	5.93316681160574
1689.0	168900.0	6.679496079357603	12.83085042512284	6.679496079357603
1690.0	169000.0	6.314094827495141	12.537934946871518	6.314094827495141
1691.0	169100.0	5.535455824253605	12.746238725760328	5.535455824253605
1692.0	169200.0	6.587517442597281	12.673457608190104	6.587517442597281
1693.0	169300.0	6.653070657218215	12.476461430814465	6.653070657218215
1694.0	169400.0	7.017504880203588	13.01632036274196	7.017504880203588
1695.0	169500.0	6.264230763429946	12.671595617080387	6.264230763429946
1696.0	169600.0	7.159030406877086	12.77496320016721	7.159030406877086
1697.0	169700.0	6.080796466660728	12.672322918906527	6.080796466660728
1698.0	169800.0	8.519110708079912	13.064641941447956	8.519110708079912
1699.0	169900.0	7.375337225391083	13.361690623509503	7.375337225391083
1700.0	170000.0	8.252407047243045	13.724104382141888	8.252407047243045
1701.0	170100.0	6.8900348479756275	12.733055744548254	6.8900348479756275
1702.0	170200.0	6.96616436516902	13.28492098129092	6.96616436516902
1703.0	170300.0	7.010678559682629	12.553827235884832	7.010678559682629
1704.0	170400.0	5.96332889858889	12.314863176039045	5.96332889858889
1705.0	170500.0	7.336277092114779	12.392861330738352	7.336277092114779
1706.0	170600.0	6.274662406443095	12.847429319456237	6.274662406443095
1707.0	170700.0	6.0284622736878655	12.184557310507376	6.0284622736878655
1708.0	170800.0	7.285635280832753	12.71511600179002	7.285635280832753
1709.0	170900.0	8.258348870574741	13.272705152417286	8.258348870574741
1710.0	171000.0	7.684174657121195	13.0289712169808	7.684174657121195
1711.0	171100.0	7.147646123801527	12.964662638085107	7.147646123801527
1712.0	171200.0	7.3832484083055	13.4406031386964	7.3832484083055
1713.0	171300.0	6.503393927365195	13.23579051644099	6.503393927365195
1714.0	171400.0	7.166803216507641	12.802708659037798	7.166803216507641
1715.0	171500.0	6.309852499712464	12.897989467348063	6.309852499712464
1716.0	171600.0	6.7761515486008195	13.184159801506498	6.7761515486008195
1717.0	171700.0	6.493101908942612	13.389467460862948	6.493101908942612
1718.0	171800.0	6.037385674889319	12.683741474805437	6.037385674889319
1719.0	171900.0	6.216148569373778	13.96265884962046	6.216148569373778
1720.0	172000.0	7.08070336635947	13.373635744711803	7.08070336635947
1721.0	172100.0	6.715382251896566	12.992687368593074	6.715382251896566
1722.0	172200.0	5.762648631797291	11.912892912368065	5.762648631797291
1723.0	172300.0	6.994350156124957	12.628000421572226	6.994350156124957
1724.0	172400.0	6.7478990959321745	12.577893162896727	6.7478990959321745
1725.0	172500.0	6.9300359716765145	12.031667428204187	6.9300359716765145
1726.0	172600.0	6.670821981498614	12.329829790932658	6.670821981498614
1727.0	172700.0	8.33368020266111	12.846259794248056	8.524185037718158
1728.0	172800.0	7.344973505335253	13.531548795846179	7.344973505335253
1729.0	172900.0	7.351173231675062	13.639023251506385	7.351173231675062
1730.0	173000.0	6.360188863578857	12.783115547112768	6.360188863578857
1731.0	173100.0	6.428281213920243	13.17357419429603	6.428281213920243
1732.0	173200.0	6.84568797096357	13.507172336760487	6.84568797096357
1733.0	173300.0	6.850505032376216	12.914170329774512	6.850505032376216
1734.0	173400.0	7.226202505814106	13.089363963483061	7.226202505814106
1735.0	173500.0	6.355862211478856	12.70486537377445	6.355862211478856
1736.0	173600.0	6.096567217874306	12.656025945403998	6.096567217874306
1737.0	173700.0	6.872542757337688	13.228740484441731	6.872542757337688
1738.0	173800.0	7.080002154334231	12.888177883848455	7.080002154334231
1739.0	173900.0	7.190362056694441	13.097739791874444	7.190362056694441
1740.0	174000.0	7.233964170638514	13.101717424289975	7.233964170638514
1741.0	174100.0	7.545737277968727	12.707425183383172	7.545737277968727
1742.0	174200.0	8.07108983183957	13.174531248494796	8.07108983183957
1743.0	174300.0	6.255119212087652	13.822745505195527	6.255119212087652
1744.0	174400.0	6.444391829133234	13.550454950445152	6.444391829133234
1745.0	174500.0	7.276854940097216	13.653119911659843	7.276854940097216
1746.0	174600.0	8.152405337125167	14.632556961551302	8.152405337125167
1747.0	174700.0	6.419798962069011	13.70972126104935	6.419798962069011
1748.0	174800.0	7.6381527981411725	13.248076286963014	7.6381527981411725
1749.0	174900.0	6.410243868421967	13.091622114397833	6.410243868421967
1750.0	175000.0	8.01594485648172	13.790162881024656	8.01594485648172
1751.0	175100.0	6.793550200641457	13.147918013728512	6.793550200641457
1752.0	175200.0	6.907929094526374	12.873640452126168	6.907929094526374
1753.0	175300.0	6.693985572866324	13.333963681872136	6.693985572866324
1754.0	175400.0	7.283385417318915	13.181496870396895	7.283385417318915
1755.0	175500.0	6.462276409602037	13.195167593288547	6.462276409602037
1756.0	175600.0	6.686359290949712	13.392154575982868	6.686359290949712
1757.0	175700.0	6.938112302520816	13.502568811002833	6.938112302520816
1758.0	175800.0	6.360707868613901	12.963230817537916	6.360707868613901
1759.0	175900.0	8.305520649574621	13.898005574022715	8.305520649574621
1760.0	176000.0	8.258024484886514	14.100422330226763	8.258024484886514
1761.0	176100.0	6.893686419778492	13.8988964604395	6.893686419778492
1762.0	176200.0	8.221840165486675	14.337602522306938	8.31815220891484
1763.0	176300.0	7.341364117916833	13.767105235530522	7.341364117916833
1764.0	176400.0	6.533250474185793	13.365568653458485	6.533250474185793
1765.0	176500.0	8.470799828679924	14.071564735755981	8.470799828679924
1766.0	176600.0	7.403483613181008	13.266041441123138	7.403483613181008
1767.0	176700.0	6.571113980640548	13.738511157489633	6.571113980640548
1768.0	176800.0	6.425294483846534	13.155490263818804	6.425294483846534
1769.0	176900.0	6.074115910002822	13.52595435603294	6.074115910002822
1770.0	177000.0	6.276351152713703	13.052561448849392	6.276351152713703
1771.0	177100.0	6.931531515943301	13.853792091449748	6.931531515943301
1772.0	177200.0	7.015367283467994	13.638931255589515	7.015367283467994
1773.0	177300.0	6.850593918051731	14.086486961951364	6.850593918051731
1774.0	177400.0	6.442062445732552	13.52514249355031	6.442062445732552
1775.0	177500.0	7.331090878737421	13.383548650876275	7.331090878737421
1776.0	177600.0	6.641602613702235	13.538321633609353	6.641602613702235
1777.0	177700.0	6.818258277682001	13.344309634622123	6.818258277682001
1778.0	177800.0	7.906272288561734	14.70149069160407	7.906272288561734
1779.0	177900.0	6.798428735846342	14.235821873930817	6.798428735846342
1780.0	178000.0	6.544761449373631	13.758711517798863	6.544761449373631
1781.0	178100.0	6.8395933599256695	13.572937868413772	6.8395933599256695
1782.0	178200.0	6.556625655331639	14.153535823035693	6.556625655331639
1783.0	178300.0	7.410867236789444	14.97118093772352	7.410867236789444
1784.0	178400.0	8.204542263173863	15.234887003215352	8.204542263173863
1785.0	178500.0	7.217724020707345	13.441402670237512	7.217724020707345
1786.0	178600.0	7.0521356109202715	13.22249956805715	7.0521356109202715
1787.0	178700.0	6.347414155003374	13.401696411246887	6.347414155003374
1788.0	178800.0	6.984186260472451	13.33666811544508	6.984186260472451
1789.0	178900.0	6.632415225698873	13.449676686652865	6.632415225698873
1790.0	179000.0	6.74521798971514	13.461688915249898	6.74521798971514
1791.0	179100.0	7.643364494630226	13.604632376317124	7.643364494630226
1792.0	179200.0	7.168786451785569	13.599284670475356	7.168786451785569
1793.0	179300.0	6.612665349210944	13.077271812985517	6.612665349210944
1794.0	179400.0	6.907597153236222	13.641207946697131	6.907597153236222
1795.0	179500.0	7.7100706597474575	14.233894341330107	7.7100706597474575
1796.0	179600.0	6.594620733107564	13.734036239289905	6.594620733107564
1797.0	179700.0	7.132388075879098	14.062651110516464	7.132388075879098
1798.0	179800.0	7.6981161156319455	13.974696376498455	7.6981161156319455
1799.0	179900.0	6.305823994822972	12.596886664236845	6.305823994822972
1800.0	180000.0	6.614485219012361	13.236778565082655	6.614485219012361
1801.0	180100.0	6.996578852792806	13.536395430514107	6.996578852792806
1802.0	180200.0	6.848033992676101	13.458357247240212	6.848033992676101
1803.0	180300.0	7.237260915968675	13.318820843326927	7.237260915968675
1804.0	180400.0	7.296856554867859	13.626184711992842	7.296856554867859
1805.0	180500.0	7.655624865265259	13.683477992927386	7.655624865265259
1806.0	180600.0	8.08043933656272	14.561130435573437	8.08043933656272
1807.0	180700.0	8.018836988945758	13.817753976138436	8.018836988945758
1808.0	180800.0	7.230783051524382	13.399001767455854	7.230783051524382
1809.0	180900.0	6.885838143192824	13.903387009646032	6.885838143192824
1810.0	181000.0	6.7529901401629235	13.54119941549162	6.7529901401629235
1811.0	181100.0	7.151784867102653	14.009267356391039	7.151784867102653
1812.0	181200.0	7.210861502300125	13.665875776626823	7.210861502300125
1813.0	181300.0	6.940446753290196	12.983993522407397	6.940446753290196
1814.0	181400.0	6.84849558728794	13.185080712904645	6.84849558728794
1815.0	181500.0	7.181339244001037	12.942340292517624	7.181339244001037
1816.0	181600.0	8.239940968089906	14.30178465616172	8.239940968089906
1817.0	181700.0	7.404455734332604	14.448561174506152	7.404455734332604
1818.0	181800.0	9.098341530553357	14.714491607979062	9.443432861497891
1819.0	181900.0	7.36149847221916	13.618583886221739	7.36149847221916
1820.0	182000.0	7.116274944713465	14.112864101636546	7.116274944713465
1821.0	182100.0	7.556651899507093	14.393771768253536	7.556651899507093
1822.0	182200.0	7.100145869732545	13.848451982604331	7.100145869732545
1823.0	182300.0	6.9723085888032665	13.887900338598671	6.9723085888032665
1824.0	182400.0	6.906948044076865	13.352436617679837	6.906948044076865
1825.0	182500.0	7.049018240025371	13.740106375115186	7.049018240025371
1826.0	182600.0	7.024140324133006	13.2303537566289	7.024140324133006
1827.0	182700.0	7.118843546185868	13.366805638975059	7.118843546185868
1828.0	182800.0	7.031086690163286	13.585707797867109	7.031086690163286
1829.0	182900.0	6.816701466119351	13.638507781082481	6.816701466119351
1830.0	183000.0	6.945646703067892	13.209660835505774	6.986540081223425
1831.0	183100.0	6.541830377885703	12.857186222539694	6.541830377885703
1832.0	183200.0	6.030837753833887	13.230072654474927	6.030837753833887
1833.0	183300.0	5.957224406451129	12.980235428519354	5.957224406451129
1834.0	183400.0	6.288896600831122	13.168257999942849	6.288896600831122
1835.0	183500.0	5.924061520450249	12.137104462611186	5.924061520450249
1836.0	183600.0	5.773473651200288	12.803418150123795	5.773473651200288
1837.0	183700.0	6.3170884159330445	11.739575198024882	6.3170884159330445
1838.0	183800.0	6.101457533258262	12.044673631299773	6.101457533258262
1839.0	183900.0	5.73790427917578	11.755217504206676	5.73790427917578
1840.0	184000.0	6.573643463020119	11.53329322652222	6.573643463020119
1841.0	184100.0	6.947127142282894	12.680645600259979	6.947127142282894
1842.0	184200.0	7.526955719843018	12.671708062586802	7.526955719843018
1843.0	184300.0	7.036782229206351	12.261362813780384	7.036782229206351
1844.0	184400.0	7.046630903867328	12.372626560047713	7.046630903867328
1845.0	184500.0	6.901783659453989	11.876476872081547	6.901783659453989
1846.0	184600.0	6.383959079334944	12.246884176544933	6.383959079334944
1847.0	184700.0	7.507319520147334	12.224588702875861	7.507319520147334
1848.0	184800.0	7.219852149276069	13.01877458926306	7.219852149276069
1849.0	184900.0	6.347015561899249	12.566788097682666	6.347015561899249
1850.0	185000.0	7.110395276634975	12.97927618915291	7.110395276634975
1851.0	185100.0	6.950873350971033	12.27770827576434	6.950873350971033
1852.0	185200.0	6.077276713680684	12.174737952576058	6.077276713680684
1853.0	185300.0	6.583961395180134	12.006008820574758	6.716154867409616
1854.0	185400.0	6.326390200096361	12.248952708166735	6.326390200096361
1855.0	185500.0	6.273944895033937	12.230730686523025	6.273944895033937
1856.0	185600.0	6.303088456995307	12.614804735339495	6.303088456995307
1857.0	185700.0	5.791391406969642	12.237229104898988	5.791391406969642
1858.0	185800.0	5.453570366506719	11.544520354949416	5.453570366506719
1859.0	185900.0	6.740865384474663	12.385658414832324	6.740865384474663
1860.0	186000.0	5.491544159624616	12.028276532546816	5.491544159624616
1861.0	186100.0	5.571309008646727	12.090480140132703	5.571309008646727
1862.0	186200.0	5.74752588851595	11.964020774296298	5.9198299486639785
1863.0	186300.0	6.1734997235997255	12.676361694867289	6.1734997235997255
1864.0	186400.0	6.697649380002394	11.996223861127591	6.697649380002394
1865.0	186500.0	5.189036799964332	11.33074732996758	5.189036799964332
1866.0	186600.0	5.719671429089097	11.913879527283704	5.719671429089097
1867.0	186700.0	6.276884072799683	12.45407121464106	6.276884072799683
1868.0	186800.0	5.467118606557966	12.04088630658612	5.467118606557966
1869.0	186900.0	6.21744420424357	11.702766212609161	6.21744420424357
1870.0	187000.0	4.550397374169914	11.395036497974578	4.550397374169914
1871.0	187100.0	6.454918615654758	11.8989346993235	6.454918615654758
1872.0	187200.0	5.963262701297162	12.345611430307496	5.963262701297162
1873.0	187300.0	5.947748647774565	11.593732978845564	5.947748647774565
1874.0	187400.0	4.93458953882069	12.310231947895476	4.93458953882069
1875.0	187500.0	5.937743911007053	12.080600390766964	5.976924073009461
1876.0	187600.0	7.626020846511063	12.168028559369018	7.626020846511063
1877.0	187700.0	5.913928279831601	11.739653353277216	5.913928279831601
1878.0	187800.0	6.665321397981301	12.675226492098457	6.665321397981301
1879.0	187900.0	8.274580843266117	13.449108144697034	8.274580843266117
1880.0	188000.0	8.069453869082388	13.948198082825119	8.069453869082388
1881.0	188100.0	8.396500600415594	14.22884798556689	8.396500600415594
1882.0	188200.0	7.631960409354676	13.375602257291938	7.631960409354676
1883.0	188300.0	8.037002588522796	14.559248105641872	8.037002588522796
1884.0	188400.0	8.158708895286004	13.24786829972019	8.158708895286004
1885.0	188500.0	8.068838608568244	14.022708381551483	8.068838608568244
1886.0	188600.0	8.490197095258553	13.977767174667575	8.490197095258553
1887.0	188700.0	9.818933869892334	14.394017488287728	9.818933869892334
1888.0	188800.0	9.446468570367868	14.287833363620386	9.462354196129478
1889.0	188900.0	8.661861673989202	13.708878965840283	8.661861673989202
1890.0	189000.0	7.866196729020928	13.081245098523883	7.866196729020928
1891.0	189100.0	7.589520317671866	13.540187485043813	7.589520317671866
1892.0	189200.0	7.489993487409642	13.892855933646194	7.489993487409642
1893.0	189300.0	7.176305631188635	13.594593302013617	7.176305631188635
1894.0	189400.0	6.795451542982963	13.742151825388861	6.795451542982963
1895.0	189500.0	6.688212106372821	13.31509473984094	6.688212106372821
1896.0	189600.0	7.143571963518726	13.481737789803406	7.143571963518726
1897.0	189700.0	6.722146625985454	13.883145462823506	6.722146625985454
1898.0	189800.0	6.5708958655769685	13.4237537334941	6.5708958655769685
1899.0	189900.0	6.504166753887168	13.33847247630351	6.504166753887168
1900.0	190000.0	7.45993518647878	13.371255860903682	7.619308441901895
1901.0	190100.0	7.250349086384918	13.170606779634344	7.250349086384918
1902.0	190200.0	7.763769378714297	13.680199265060988	7.763769378714297
1903.0	190300.0	7.1842923510743795	13.594392947371777	7.1842923510743795
1904.0	190400.0	8.009302995436999	13.989627768178135	8.241005985184739
1905.0	190500.0	7.571903103627453	13.940820516905445	7.888078670212883
1906.0	190600.0	7.871754632615385	13.917707850180758	8.797987190150717
1907.0	190700.0	8.02411840332162	14.048891888345697	8.02411840332162
1908.0	190800.0	7.594446510705372	13.657750677790188	7.594446510705372
1909.0	190900.0	7.73699050138031	13.652025613581976	8.075159369912779
1910.0	191000.0	7.536634861732647	12.941927147094278	7.536634861732647
1911.0	191100.0	6.850036628793478	12.869569639941142	6.850036628793478
1912.0	191200.0	7.5664415554005915	13.637539779087628	7.5664415554005915
1913.0	191300.0	7.325808358750521	13.085201533876226	7.325808358750521
1914.0	191400.0	7.14925331559806	12.902115968792533	7.14925331559806
1915.0	191500.0	6.81723079876089	13.109340839823258	7.31093307614621
1916.0	191600.0	7.351097025480764	13.573891935365783	8.483239229991222
1917.0	191700.0	7.011576236586574	12.716205887340042	7.603716123457297
1918.0	191800.0	6.113025144895499	12.287360350272255	6.113025144895499
1919.0	191900.0	6.004450117437634	14.069964292870754	6.004450117437634
1920.0	192000.0	7.181043246249508	13.718110811496109	7.4815101490357545
1921.0	192100.0	6.756610250491974	13.461774002207429	6.756610250491974
1922.0	192200.0	6.934760880642107	13.14792025567524	6.934760880642107
1923.0	192300.0	6.532407366056311	13.299177594565164	6.532407366056311
1924.0	192400.0	6.9381078914424075	13.53840945268072	6.9381078914424075
1925.0	192500.0	6.9481303174197695	13.453634802697646	6.9481303174197695
1926.0	192600.0	7.655805958306049	13.026512609590862	7.655805958306049
1927.0	192700.0	6.692575613629591	13.394796496102485	6.692575613629591
1928.0	192800.0	6.440349649926338	12.64090501623703	6.440349649926338
1929.0	192900.0	5.744706643156794	12.339620447365519	5.744706643156794
1930.0	193000.0	5.808666408423003	12.398717487707923	5.808666408423003
1931.0	193100.0	6.440287182962465	13.208073788941828	6.440287182962465
1932.0	193200.0	6.8699770551411055	13.158438093959163	6.8699770551411055
1933.0	193300.0	5.399890804176846	12.635073720085481	5.399890804176846
1934.0	193400.0	6.386029597999563	12.777762901783785	6.386029597999563
1935.0	193500.0	7.65412769512848	13.30517695799928	7.65412769512848
1936.0	193600.0	6.545534508593751	12.95714107592689	6.545534508593751
1937.0	193700.0	6.738436757717207	13.674421694842412	6.738436757717207
1938.0	193800.0	7.554533477862767	13.237064287229456	8.242191889255034
1939.0	193900.0	6.9196865140886015	13.47107499079	6.9196865140886015
1940.0	194000.0	6.432835745324682	13.504182642664839	6.432835745324682
1941.0	194100.0	6.851855308829699	13.074994405304455	6.851855308829699
1942.0	194200.0	7.037708790477226	13.465811171323963	7.037708790477226
1943.0	194300.0	6.097083049813359	12.59431836327078	6.097083049813359
1944.0	194400.0	6.621929489107131	12.801545605090961	6.621929489107131
1945.0	194500.0	6.498781186673811	13.739541152222536	6.498781186673811
1946.0	194600.0	6.2854828736895865	13.450516661524093	6.2854828736895865
1947.0	194700.0	6.084940203811785	12.876906589529728	6.084940203811785
1948.0	194800.0	6.82269400450064	13.436899493077624	6.82269400450064
1949.0	194900.0	7.6237188048569715	13.325736139916174	7.6237188048569715
1950.0	195000.0	7.570263187565246	14.06720539864537	7.570263187565246
1951.0	195100.0	6.89751157233648	13.171233171501802	6.89751157233648
1952.0	195200.0	6.384758170261279	13.081580275520622	6.384758170261279
1953.0	195300.0	6.875610974716467	12.833138749891193	7.236169669109089
1954.0	195400.0	6.621795938752518	12.350456790399491	6.621795938752518
1955.0	195500.0	6.643212027331094	12.882614659474322	6.643212027331094
1956.0	195600.0	6.16785742458234	12.713461170991046	6.16785742458234
1957.0	195700.0	6.48038810580381	12.964183358256836	6.535480673173001
1958.0	195800.0	6.186056137023505	12.49984531874582	6.186056137023505
1959.0	195900.0	7.204393806449711	13.406496558366339	7.204393806449711
1960.0	196000.0	5.896247937719324	12.756357365442533	5.896247937719324
1961.0	196100.0	6.34970131936318	12.674491004008852	6.34970131936318
1962.0	196200.0	5.961745521913094	12.284892693541368	5.961745521913094
1963.0	196300.0	7.0596423975484495	13.045258373366115	7.0596423975484495
1964.0	196400.0	6.285807253420481	12.793725763623584	6.285807253420481
1965.0	196500.0	6.455896257021092	12.557018151674336	6.455896257021092
1966.0	196600.0	6.613276787692627	13.028527483233265	6.613276787692627
1967.0	196700.0	6.260542416701939	13.206562923569265	6.260542416701939
1968.0	196800.0	6.73060906679735	13.200314032432109	6.73060906679735
1969.0	196900.0	5.90323367298557	12.721184470133062	5.90323367298557
1970.0	197000.0	7.544124012550425	13.186865755770375	7.544124012550425
1971.0	197100.0	6.585822788704331	12.651566503821805	6.585822788704331
1972.0	197200.0	6.141416738629948	12.845753770497613	6.141416738629948
1973.0	197300.0	6.90988564580235	13.816233176862598	6.90988564580235
1974.0	197400.0	6.205368907453768	12.536452068375818	6.205368907453768
1975.0	197500.0	6.411212316602163	13.559815168444036	6.411212316602163
1976.0	197600.0	6.577818909892915	13.291397821700595	6.577818909892915
1977.0	197700.0	7.084448857377435	13.295139025838541	7.084448857377435
1978.0	197800.0	6.746634139383842	13.151978405208839	6.792089925724104
1979.0	197900.0	6.17849918104267	12.858417986298932	6.928509148863812
1980.0	198000.0	6.372209107087024	12.374457324403675	6.372209107087024
1981.0	198100.0	7.257142257469168	13.302908118314635	7.353209686948155
1982.0	198200.0	6.37333269834907	12.395855095326459	6.37333269834907
1983.0	198300.0	7.215186664496027	12.863398607782113	7.3705009782941175
1984.0	198400.0	6.6156951149249075	12.716688036726376	6.6156951149249075
1985.0	198500.0	6.431180768796532	12.718763332711456	6.431180768796532
1986.0	198600.0	6.254515679486011	12.75794099835356	6.254515679486011
1987.0	198700.0	6.530132477895045	12.804282410462548	6.709650174614474
1988.0	198800.0	6.3380549533322075	12.883631059715922	6.474696565448184
1989.0	198900.0	6.349441480450613	12.255539399709129	6.579732780481976
1990.0	199000.0	6.19822030593844	12.48049406198687	6.19822030593844
1991.0	199100.0	5.946976037182916	13.047252948306552	5.946976037182916
1992.0	199200.0	7.395261085962522	13.528968280778546	7.6753742085541035
1993.0	199300.0	6.368128828759988	12.387652042507149	6.368128828759988
1994.0	199400.0	6.461661778763337	13.064470916325531	6.461661778763337
1995.0	199500.0	6.156474804549575	12.599660751377987	6.156474804549575
1996.0	199600.0	6.7363851041391225	12.51674861797553	6.7652901947437245
1997.0	199700.0	6.420267940409715	13.036585105563745	6.420267940409715
1998.0	199800.0	6.55812724131072	12.563145112892624	6.55812724131072
[truncated: 7,002 more rows]
