# Supplementary material for: Structural basis of hydroxycarboxylic acid receptor signaling mechanisms through ligand binding
Source: Nat Commun. 2023 Sep 22;14:5899. doi: 10.1038/s41467-023-41650-7 (PMC10516952; doi:10.1038/s41467-023-41650-7)
Supplement: Supplementary file 4 — Source Data [file 41467_2023_41650_MOESM4_ESM.zip › source file/molecular dynamics simulations trajectories/raw data related supplementary Fig.13/hca2_gsk_nolig_run3_distance.csv]

frame	time_ps	L158-W188-all	L158-W188-ca	L158-W188-sc
0.0	0.0	2.4544463785464825	9.383712762384201	2.5634718068425024
1.0	100.0	2.1513036400488668	9.568095768466176	2.1513036400488668
2.0	200.0	2.0648699348650874	9.68509761069909	2.0648699348650874
3.0	300.0	2.4806791501689096	10.057507114849981	2.4806791501689096
4.0	400.0	1.7974720373656359	9.488995692953502	2.093490530947046
5.0	500.0	2.3366259149764645	9.294785464695837	2.3366259149764645
6.0	600.0	2.0859039381676436	9.129119965172725	2.0859039381676436
7.0	700.0	2.0561630061808356	9.737176752291038	2.0561630061808356
8.0	800.0	2.143009513890116	9.294903326903565	2.143009513890116
9.0	900.0	1.969413835883617	8.91337636885448	1.969413835883617
10.0	1000.0	2.0478308777149343	8.747509035780203	2.0478308777149343
11.0	1100.0	1.7907883776046372	9.02980926413877	1.9524331899836023
12.0	1200.0	1.7991398201389273	9.104424230731714	2.102525385684603
13.0	1300.0	1.9123275699078077	9.030362094282136	2.137709872828381
14.0	1400.0	2.05428807830719	8.814568928928828	2.255677256587306
15.0	1500.0	1.941599616258226	9.238948545041353	2.227866146597915
16.0	1600.0	2.145369280711951	9.099301917833024	2.145369280711951
17.0	1700.0	1.973069793449622	9.158876588889482	2.2877535426695457
18.0	1800.0	1.8929865545508864	9.283695611739512	2.2812914707570817
19.0	1900.0	1.9847692583264844	9.35040475012196	2.2265222159213716
20.0	2000.0	2.088158949966778	9.013336318747713	2.2230369621232464
21.0	2100.0	2.067754641889867	9.00430173734956	2.067754641889867
22.0	2200.0	2.2154202030424606	9.501518039564196	2.2154202030424606
23.0	2300.0	2.1445256503351304	9.095659859215585	2.1445256503351304
24.0	2400.0	2.1273017735395765	9.635406369962976	2.557401616356851
25.0	2500.0	2.1753380151962847	9.006015692432836	2.2753702627886887
26.0	2600.0	2.0558206298022026	8.690525405506111	2.0558206298022026
27.0	2700.0	2.268501408186235	8.667048619272977	2.268501408186235
28.0	2800.0	2.1654137922110603	9.141369431157967	2.1654137922110603
29.0	2900.0	2.303255795379059	8.652589317550762	2.303255795379059
30.0	3000.0	2.2258029090872897	8.751292599837855	2.2258029090872897
31.0	3100.0	2.2909421530241554	8.723655540959845	2.2909421530241554
32.0	3200.0	2.7470159546821407	8.81725934964973	2.7470159546821407
33.0	3300.0	2.0221051643469496	8.880888216774952	2.0221051643469496
34.0	3400.0	2.2321699073189696	8.383554978623126	2.2321699073189696
35.0	3500.0	2.5076851603272927	8.853973324848042	2.5076851603272927
36.0	3600.0	2.3247178764250287	9.179407660629499	2.3247178764250287
37.0	3700.0	1.9019243722539698	8.585090735194543	2.0837675042468655
38.0	3800.0	2.4439507540246774	9.128162596910956	2.4439507540246774
39.0	3900.0	2.5856133866268896	8.682204344396277	2.5856133866268896
40.0	4000.0	2.8976918667999434	9.426312966282639	2.8976918667999434
41.0	4100.0	3.2168638516702255	9.861479564097866	3.2168638516702255
42.0	4200.0	2.1902314468838577	9.241936910997294	2.1902314468838577
43.0	4300.0	3.939485850606636	9.936244547299742	3.939485850606636
44.0	4400.0	2.4907051037975196	9.499208617004886	2.4907051037975196
45.0	4500.0	2.8124878374312137	9.36280580998607	2.8124878374312137
46.0	4600.0	1.8851278060447487	8.252670177242393	1.8851278060447487
47.0	4700.0	3.5799748876976856	9.64702017439816	3.5799748876976856
48.0	4800.0	3.6980284115627837	9.971727122522413	3.6980284115627837
49.0	4900.0	3.555645156459254	9.187094686730946	3.555645156459254
50.0	5000.0	4.499250360063485	10.019156002354636	4.499250360063485
51.0	5100.0	4.444331829369763	10.31917486337275	4.444331829369763
52.0	5200.0	3.7473450815100087	10.433245049132804	3.7473450815100087
53.0	5300.0	3.5054958333458157	10.709637013899973	3.5054958333458157
54.0	5400.0	3.8663952510778468	10.515215485705896	3.8663952510778468
55.0	5500.0	4.11740591807096	11.176139398234376	4.11740591807096
56.0	5600.0	4.061539644601521	11.01532376693674	4.061539644601521
57.0	5700.0	4.110607529266726	11.205244133337025	4.110607529266726
58.0	5800.0	4.184040623024004	11.31487607907623	4.184040623024004
59.0	5900.0	4.186431041051824	10.886452116510268	4.186431041051824
60.0	6000.0	3.7526255880030295	10.71165090935669	3.7526255880030295
61.0	6100.0	4.200414726130291	11.073060528608394	4.200414726130291
62.0	6200.0	3.7104551495760556	10.811363570383183	3.7104551495760556
63.0	6300.0	3.3508929050506113	10.489374919701689	3.3508929050506113
64.0	6400.0	3.8004499622786816	11.054179260760803	3.8004499622786816
65.0	6500.0	2.614592143660347	10.35615565004939	2.614592143660347
66.0	6600.0	2.700534726917444	10.45911242116461	2.700534726917444
67.0	6700.0	4.8659013916390785	11.564924684800946	5.128016805436895
68.0	6800.0	3.529152292373696	10.77684898496797	3.529152292373696
69.0	6900.0	3.196652963693518	10.548593284943403	3.196652963693518
70.0	7000.0	2.5003626604646993	9.617176351157477	2.523192806323424
71.0	7100.0	3.2710352555555926	9.917630402515854	3.2710352555555926
72.0	7200.0	2.4956370920557394	9.330139107111957	2.4956370920557394
73.0	7300.0	3.01883977619968	9.97164588558503	3.01883977619968
74.0	7400.0	2.338715603452955	9.400008734356595	2.338715603452955
75.0	7500.0	4.433084851374021	9.984440242262778	4.433084851374021
76.0	7600.0	2.5372420950213677	9.392922836099151	2.5372420950213677
77.0	7700.0	2.495456296367701	8.841093686314853	2.495456296367701
78.0	7800.0	3.190035237566419	9.679697861488778	3.4853535660814177
79.0	7900.0	2.3000043786119537	9.483886519063851	2.3000043786119537
80.0	8000.0	2.73117118446547	8.767882488905315	2.73117118446547
81.0	8100.0	2.551040270277369	9.320605964936	2.551040270277369
82.0	8200.0	2.1903004834768707	8.538135740323156	2.1903004834768707
83.0	8300.0	2.268149213455299	8.901424044748982	2.268149213455299
84.0	8400.0	2.638390631408552	9.053758629692409	2.638390631408552
85.0	8500.0	2.164577674468736	9.245516916022009	2.4673329064395495
86.0	8600.0	3.5453365085511663	9.40489066953419	3.5453365085511663
87.0	8700.0	1.9711159836076737	8.488129552221986	1.9711159836076737
88.0	8800.0	2.5918331301643303	9.247253731003383	2.5918331301643303
89.0	8900.0	2.2600456428999984	9.37410930795022	2.452042222850074
90.0	9000.0	2.3497224255849276	8.929910583733726	2.3917166312597398
91.0	9100.0	2.8250815196490464	9.156657890407008	2.981629114002454
92.0	9200.0	2.4693489303945393	9.429215668862172	2.4693489303945393
93.0	9300.0	1.94116196982771	8.972593956067293	2.219798576909882
94.0	9400.0	2.188221547438398	8.728444937934709	2.188221547438398
95.0	9500.0	1.8932549325227495	9.035151453401587	2.3079687275273724
96.0	9600.0	2.130048626994018	9.47564126953328	2.5353697558019483
97.0	9700.0	2.7595256829107497	8.730387176633887	2.7595256829107497
98.0	9800.0	2.4065945902841723	8.83144671675303	2.4065945902841723
99.0	9900.0	2.6482060301700803	8.80871290073261	2.6482060301700803
100.0	10000.0	2.1774759677136135	8.641844561560509	2.1774759677136135
101.0	10100.0	2.466821162292506	8.701730549724694	2.466821162292506
102.0	10200.0	2.650925855597198	9.090659868149412	2.650925855597198
103.0	10300.0	2.373585167864158	8.905752781831485	2.373585167864158
104.0	10400.0	2.4706678412750076	8.849644891371216	2.4706678412750076
105.0	10500.0	2.413589865753578	8.421284139396441	2.413589865753578
106.0	10600.0	2.8954101746336773	8.58920732919858	2.8954101746336773
107.0	10700.0	2.556638743793163	9.407797608586836	2.556638743793163
108.0	10800.0	2.128543044564002	8.964604059126275	2.128543044564002
109.0	10900.0	2.022401423937241	9.151583488483897	2.022401423937241
110.0	11000.0	2.0689091116157	8.755995991261006	2.70053852673174
111.0	11100.0	2.1088600073126815	9.648523278656851	2.8418465024666886
112.0	11200.0	2.2912652670635976	8.87353972619381	2.427276451440161
113.0	11300.0	1.7775492704110438	8.66215630448158	2.2804804205477156
114.0	11400.0	1.8091196488423396	8.973494410816192	2.180365094055719
115.0	11500.0	2.8722983931139274	8.947124951996315	2.8722983931139274
116.0	11600.0	1.9537380069299306	9.19219847324965	2.2989340307247694
117.0	11700.0	2.01221118442461	9.23030563030421	2.01221118442461
118.0	11800.0	2.0036471087645307	8.903621616513014	2.0036471087645307
119.0	11900.0	2.3301487979124547	8.867305239445388	2.508188217209076
120.0	12000.0	2.15111522476418	9.27254744554138	2.926496834434316
121.0	12100.0	2.2530222127618504	8.853990324110145	2.2530222127618504
122.0	12200.0	2.140582620334755	9.393916884634846	2.140582620334755
123.0	12300.0	2.085139233084888	9.46078874118584	2.085139233084888
124.0	12400.0	2.139394633867607	8.82193614512466	2.139394633867607
125.0	12500.0	3.4303622485471794	9.286532966143222	3.4303622485471794
126.0	12600.0	2.2944465864253907	9.08514067839683	2.2944465864253907
127.0	12700.0	2.1550176838405743	9.029699151995347	2.1550176838405743
128.0	12800.0	2.1743447702898018	8.88546088247749	2.1743447702898018
129.0	12900.0	2.266208251972945	8.660834601804263	2.266208251972945
130.0	13000.0	3.381553387752546	9.424672879884772	3.381553387752546
131.0	13100.0	4.09861082482439	11.156008524529295	4.09861082482439
132.0	13200.0	4.540933435749615	10.46927590927827	4.540933435749615
133.0	13300.0	3.2980918305746725	10.33523193571593	4.294841475133891
134.0	13400.0	4.25601682641077	10.820375858908376	4.893667873897837
135.0	13500.0	3.015128124039964	10.366663054570255	3.751346522168428
136.0	13600.0	4.145977474318561	10.49667567556852	4.145977474318561
137.0	13700.0	3.778744538535302	9.543780183217123	3.778744538535302
138.0	13800.0	4.403362886694631	11.013649955228697	4.730878173732335
139.0	13900.0	3.7290868071885717	10.489082388077808	4.041198818497925
140.0	14000.0	3.959157567439502	10.140951706505565	3.959157567439502
141.0	14100.0	3.301953969748271	10.670246634668652	3.4242859140336095
142.0	14200.0	2.081463758703153	9.349499276692704	2.292490690298546
143.0	14300.0	3.8195557309005923	9.780625271302771	3.8195557309005923
144.0	14400.0	2.6107888250894544	9.016898713103917	2.6107888250894544
145.0	14500.0	2.2589626098635813	9.352409555283879	2.2589626098635813
146.0	14600.0	2.028698699741501	9.287267169072704	2.3258530703602367
147.0	14700.0	2.3252108649357455	9.515083166051928	2.3252108649357455
148.0	14800.0	2.2022019751717887	9.055529302739988	2.5493140281594187
149.0	14900.0	1.931063729104051	9.03438594570192	2.5617582303409865
150.0	15000.0	1.9368548084673733	9.54463538838873	2.0597341591900324
151.0	15100.0	2.256767883886317	9.083148241964157	2.4945748190568278
152.0	15200.0	1.872198637294607	9.342000745868365	2.2495746241008616
153.0	15300.0	2.237810385548293	9.160386679539286	2.4793165323409343
154.0	15400.0	2.251846848111709	9.059969450707998	3.062437230305924
155.0	15500.0	2.084442599145041	8.976732120929318	2.084442599145041
156.0	15600.0	3.0394277937669703	10.099171282469605	3.0394277937669703
157.0	15700.0	2.2602221928315935	9.14080130439011	2.2602221928315935
158.0	15800.0	2.7887113300903263	9.469152313609712	2.7887113300903263
159.0	15900.0	2.3031469228652575	9.479078050842872	2.6425349538082314
160.0	16000.0	2.2413188001802187	9.563901559519417	2.8716508005548818
161.0	16100.0	2.6195798615671144	9.734153533484074	2.6195798615671144
162.0	16200.0	2.2573632527794514	9.844723316527388	3.0876209376865167
163.0	16300.0	1.870774993236266	9.565076361599715	2.4745524534708485
164.0	16400.0	2.371097914947611	9.652231500701628	2.4349706346466222
165.0	16500.0	1.9613290788100082	9.103951392000091	2.354927917805224
166.0	16600.0	1.9716244872982616	9.20730941736944	2.5968246554271786
167.0	16700.0	2.2588715684972143	9.31859408829904	2.2588715684972143
168.0	16800.0	1.766945347738349	9.187605207731611	2.5663025646194644
169.0	16900.0	2.6703752061201484	10.24625722607801	3.1150298904325524
170.0	17000.0	1.9322004434009337	8.736577263175302	1.9322004434009337
171.0	17100.0	2.3926174882009374	8.722667524415305	2.3926174882009374
172.0	17200.0	2.0978306513586293	8.956849969887516	2.0978306513586293
173.0	17300.0	2.4867884473071133	9.528567734134946	2.5515109288479256
174.0	17400.0	2.1849932058136696	9.332315294475611	2.1849932058136696
175.0	17500.0	2.1737756697158583	8.88790336249498	2.1737756697158583
176.0	17600.0	2.091144147118815	9.210792925206938	2.2988221657241956
177.0	17700.0	2.669250337326789	9.514630954820833	2.8436097509087
178.0	17800.0	2.5063925777246174	9.47882651281053	3.343978881533496
179.0	17900.0	3.104607524547389	9.819705965570284	3.104607524547389
180.0	18000.0	2.7576434205934124	9.362229133793397	2.7576434205934124
181.0	18100.0	2.1942859783081676	9.188306513051172	2.2516416320255632
182.0	18200.0	2.2139977344233253	9.046296632529973	2.2139977344233253
183.0	18300.0	2.378952469022824	9.561512560876618	2.378952469022824
184.0	18400.0	2.11334255702227	9.417805337394554	2.11334255702227
185.0	18500.0	2.5672338010102735	9.588673090621288	2.5672338010102735
186.0	18600.0	2.0757905473582103	9.225165667444951	2.5435604714342355
187.0	18700.0	2.112767772795555	9.08819841365242	2.434914472831351
188.0	18800.0	2.3434390705246404	9.182789394804994	2.3434390705246404
189.0	18900.0	2.0630767319271963	9.477346741754156	2.0630767319271963
190.0	19000.0	1.9153623830716184	8.992076665497887	1.9153623830716184
191.0	19100.0	2.1521634778773606	9.043261944660825	2.1521634778773606
192.0	19200.0	2.403039309244131	8.993878023277963	2.403039309244131
193.0	19300.0	2.4203720758872143	9.34747743426895	2.7418414044430985
194.0	19400.0	2.3609739149792888	9.433398104694765	2.3609739149792888
195.0	19500.0	3.41634323981121	10.158327703944533	3.41634323981121
196.0	19600.0	4.462479264754564	9.932644179878096	4.462479264754564
197.0	19700.0	2.312936461804406	9.452151700281801	2.312936461804406
198.0	19800.0	2.2519773639474443	9.201496298144969	2.5394902314030388
199.0	19900.0	2.471561749893448	9.254145518158257	2.471561749893448
200.0	20000.0	2.435179657939235	8.901606804151584	2.435179657939235
201.0	20100.0	2.3140696498053086	8.990486053974626	2.3140696498053086
202.0	20200.0	2.34678513957875	9.099162967291974	2.34678513957875
203.0	20300.0	2.9451988948392924	9.419309334027318	2.9451988948392924
204.0	20400.0	2.46888429100268	8.981632887249509	2.46888429100268
205.0	20500.0	2.5841018444599717	9.526539743682008	2.5841018444599717
206.0	20600.0	2.7146686982744614	9.185795884223769	2.7146686982744614
207.0	20700.0	2.2795998734272764	9.238817674701982	2.2795998734272764
208.0	20800.0	2.6792908535968243	9.400963696043611	2.6792908535968243
209.0	20900.0	2.964944795096439	9.5955592937787	2.964944795096439
210.0	21000.0	3.6937403578807815	9.83565217237862	3.946187467955171
211.0	21100.0	3.204579629218176	9.81773500165769	3.204579629218176
212.0	21200.0	2.829169509945212	9.249267371450985	2.829169509945212
213.0	21300.0	3.430376419012789	9.759276095575814	3.430376419012789
214.0	21400.0	2.555114748898641	8.931429477946812	2.555114748898641
215.0	21500.0	2.978556531995061	9.343350110982803	2.978556531995061
216.0	21600.0	3.5407458326815857	9.508972309474258	3.5407458326815857
217.0	21700.0	2.5030161139636964	9.196728408439045	2.5030161139636964
218.0	21800.0	2.2513305256596303	9.542796888643181	2.2513305256596303
219.0	21900.0	2.285211607238849	9.968215546692567	2.285211607238849
220.0	22000.0	2.159377157342164	9.855746530160644	2.159377157342164
221.0	22100.0	2.114736456719433	9.860176373156849	2.114736456719433
222.0	22200.0	1.725866638096153	9.798983584578737	1.725866638096153
223.0	22300.0	2.098115763801051	9.822567724091027	2.098115763801051
224.0	22400.0	1.8143064930003125	9.57667075139977	1.8143064930003125
225.0	22500.0	2.146369482680864	10.340119639727105	2.146369482680864
226.0	22600.0	3.1925884878035666	9.247289826459216	3.1925884878035666
227.0	22700.0	3.706508160047201	10.015339479373306	3.706508160047201
228.0	22800.0	3.400131184014004	10.09771055337896	3.400131184014004
229.0	22900.0	3.3689619259699475	9.704606695920779	3.3689619259699475
230.0	23000.0	3.5508577528050185	10.127579954534589	3.5508577528050185
231.0	23100.0	2.9403750013085923	9.347465457206727	2.9403750013085923
232.0	23200.0	2.770069205736346	9.467186828221156	2.770069205736346
233.0	23300.0	2.482523726160557	8.969174629096136	2.482523726160557
234.0	23400.0	2.1476041380955033	9.022602888216547	2.1476041380955033
235.0	23500.0	2.348064624295887	9.309782078996518	2.348064624295887
236.0	23600.0	1.9942667779692727	8.98960663067477	1.9942667779692727
237.0	23700.0	4.0303143456809325	9.530481404559785	4.073487650503039
238.0	23800.0	3.521205985951098	10.340074669810816	3.521205985951098
239.0	23900.0	3.6715647425444766	9.82074532673507	3.6715647425444766
240.0	24000.0	3.6110940593089462	9.89788606087911	3.6110940593089462
241.0	24100.0	2.887851580206173	9.942442845484251	2.887851580206173
242.0	24200.0	2.4511189673129747	8.382982956750974	2.4511189673129747
243.0	24300.0	2.350426778798514	9.01433220580364	2.350426778798514
244.0	24400.0	3.081332710565276	9.538597911432621	3.081332710565276
245.0	24500.0	2.5179742578924342	9.302179017284598	2.5179742578924342
246.0	24600.0	2.187100017841987	9.554233158148506	2.187100017841987
247.0	24700.0	2.1845123794443095	8.96278563572356	2.1845123794443095
248.0	24800.0	2.175428308873562	8.861426459670525	2.175428308873562
249.0	24900.0	2.6487147249601612	8.763866135614114	2.6487147249601612
250.0	25000.0	3.4079141053153883	9.977751420385518	3.4079141053153883
251.0	25100.0	2.5431866872136006	9.38097303325586	2.5431866872136006
252.0	25200.0	3.0936397855608666	9.790637281833304	3.0936397855608666
253.0	25300.0	3.878817547612236	10.16264660839187	3.878817547612236
254.0	25400.0	2.5593160401086847	9.318594612284489	2.5593160401086847
255.0	25500.0	2.6788416058549465	9.662363848952202	2.6788416058549465
256.0	25600.0	2.6375345450962615	9.89894341304118	3.096660193644175
257.0	25700.0	3.2672610916330784	9.289539457965452	3.2672610916330784
258.0	25800.0	3.380253006536904	9.661371617372149	3.380253006536904
259.0	25900.0	2.4890547929317575	9.42062203672139	2.4890547929317575
260.0	26000.0	2.175342960383952	8.46302108751921	2.175342960383952
261.0	26100.0	2.4158440161121106	9.64335424340903	2.4158440161121106
262.0	26200.0	2.0808913331191947	9.15480023618807	2.0808913331191947
263.0	26300.0	3.1434047234834073	10.217702892614378	3.1434047234834073
264.0	26400.0	2.877396466399094	9.303172438772657	2.877396466399094
265.0	26500.0	2.1853414461701424	9.322006119044197	2.1853414461701424
266.0	26600.0	2.890912315753323	9.40174463128089	2.890912315753323
267.0	26700.0	4.202214439084875	10.257119603645453	4.588520908111675
268.0	26800.0	3.6264754523600846	9.913892688410519	3.6264754523600846
269.0	26900.0	3.121186785321104	9.790878338947584	3.14588113349965
270.0	27000.0	3.7409327216063892	9.674351414275174	3.7409327216063892
271.0	27100.0	3.654190017147012	9.578798474838933	3.9529548915104393
272.0	27200.0	3.850298123794628	9.963417970722409	4.168907905483688
273.0	27300.0	3.519177424815179	10.037476366977447	3.879756366120521
274.0	27400.0	4.758045860643779	11.371985633876182	4.883452736778067
275.0	27500.0	4.611052561850781	10.228470738755643	4.611052561850781
276.0	27600.0	3.9400471245943463	10.712951869413136	4.899113731734043
277.0	27700.0	4.663485831840955	10.400410595638785	4.663485831840955
278.0	27800.0	4.434914036280982	10.35917247810713	4.434914036280982
279.0	27900.0	4.512768819566506	10.81985782847231	5.167683693661359
280.0	28000.0	5.024430577445739	10.84190644197996	5.364415111393791
281.0	28100.0	3.9856737091472763	9.378746531335844	4.106713444167172
282.0	28200.0	3.955872083891788	9.769103966723963	3.955872083891788
283.0	28300.0	4.81103645625931	9.88305095268806	4.926874440982663
284.0	28400.0	4.151964542010424	10.041735786759714	4.544899608145725
285.0	28500.0	1.821131270400795	8.58963526776405	1.821131270400795
286.0	28600.0	3.9969732967938874	9.81963172331029	4.131679479024475
287.0	28700.0	4.228301594977704	9.652981206819758	4.228301594977704
288.0	28800.0	4.870137321529703	10.177091932445196	5.117561974315866
289.0	28900.0	3.843659432291303	9.862907513806688	4.1961656764583255
290.0	29000.0	4.64501262421126	10.446407732729735	5.1459622194207695
291.0	29100.0	4.390298448990321	10.557169948860079	4.79304524471765
292.0	29200.0	4.117936565741375	10.489922156905427	4.611992143003364
293.0	29300.0	4.167446821820131	10.009939636141194	4.167446821820131
294.0	29400.0	4.3216314279984385	10.64181363301901	4.453327374104043
295.0	29500.0	3.916184264220193	11.022834496375049	3.916184264220193
296.0	29600.0	4.190400530264157	10.579783299035743	4.190400530264157
297.0	29700.0	4.24821016604302	10.475499810215798	4.5929625776691285
298.0	29800.0	4.432222615281962	11.075456583019573	5.458629526985675
299.0	29900.0	4.570794555576907	11.564823059233122	5.118922479316827
300.0	30000.0	5.60890636262829	11.198823594844958	5.60890636262829
301.0	30100.0	4.623784781493579	11.429800751452644	4.876043129775001
302.0	30200.0	4.49401677565	10.241346833201302	4.49401677565
303.0	30300.0	4.25579307257033	11.702255952798724	4.25579307257033
304.0	30400.0	4.115845411744502	10.711022357746558	4.115845411744502
305.0	30500.0	4.402743026207016	11.377371295964407	4.856525139324101
306.0	30600.0	4.88221346950512	10.783887985266016	4.88221346950512
307.0	30700.0	4.106446451582875	10.323195734467511	4.46781824106899
308.0	30800.0	4.2671903778373474	11.082550878255942	4.6308631207833795
309.0	30900.0	3.8075444440006745	10.54911431797545	3.8075444440006745
310.0	31000.0	4.136146379858077	10.821172897876785	4.494055778279186
311.0	31100.0	4.213617590922544	11.110261980844347	4.922881015740866
312.0	31200.0	4.679796537884998	11.28986929115918	4.999116555256759
313.0	31300.0	3.6061106975272788	11.18524915653893	3.6061106975272788
314.0	31400.0	3.9477065400400937	11.262702971565691	3.9477065400400937
315.0	31500.0	3.3984243448933045	11.401096097219304	3.3984243448933045
316.0	31600.0	3.8273491429184423	11.114398198484022	3.8946659831338293
317.0	31700.0	3.8695383404751906	11.231828773628136	3.8695383404751906
318.0	31800.0	4.1539104468145736	11.781739159326628	4.1539104468145736
319.0	31900.0	3.318867467266044	11.782802258456977	3.318867467266044
320.0	32000.0	3.2301974474250787	11.781964145246814	3.2301974474250787
321.0	32100.0	3.0212766407088023	11.539242099752649	3.0212766407088023
322.0	32200.0	2.9622623782893225	11.338601080511793	2.9622623782893225
323.0	32300.0	3.0437455924323094	11.503844027713868	3.0437455924323094
324.0	32400.0	3.7279790739060017	11.857502539852078	3.7279790739060017
325.0	32500.0	3.708124793021286	10.94813313523107	3.708124793021286
326.0	32600.0	3.725114410488876	11.456032164955754	3.725114410488876
327.0	32700.0	3.545966851838405	11.589550170464952	3.545966851838405
328.0	32800.0	2.830917944969226	10.403938778567797	2.830917944969226
329.0	32900.0	4.057364703905413	11.8041894326649	4.057364703905413
330.0	33000.0	3.6805043119648824	11.538026127186518	3.6805043119648824
331.0	33100.0	3.4836465882236913	11.34258222725473	3.4836465882236913
332.0	33200.0	3.8560360663386195	11.734525817471779	3.8560360663386195
333.0	33300.0	3.0336405582483152	10.999004819763352	3.0336405582483152
334.0	33400.0	2.644427048586761	10.985403826397679	2.644427048586761
335.0	33500.0	2.850124596801761	10.62496180528114	2.850124596801761
336.0	33600.0	2.858203552627757	11.019552954107553	2.858203552627757
337.0	33700.0	3.862601774881515	10.979426449664269	3.862601774881515
338.0	33800.0	3.766444221298828	11.415171995400566	3.766444221298828
339.0	33900.0	2.3252691678404367	10.311097628813878	2.3252691678404367
340.0	34000.0	3.37074058839849	10.004203460265993	3.37074058839849
341.0	34100.0	2.6586667802635024	10.516281682081155	2.6586667802635024
342.0	34200.0	3.5303531934732604	11.011585979657763	3.5303531934732604
343.0	34300.0	4.539262175914448	10.314700535372856	4.539262175914448
344.0	34400.0	3.2800711693897573	11.370795056570676	3.2800711693897573
345.0	34500.0	2.378972998475641	10.264894944075424	2.378972998475641
346.0	34600.0	2.361059694472887	9.752194823042915	2.361059694472887
347.0	34700.0	2.349085024359109	9.90427159673163	2.349085024359109
348.0	34800.0	2.364508890215407	9.889136887583023	2.364508890215407
349.0	34900.0	2.4454216398163298	10.773617034881992	2.4454216398163298
350.0	35000.0	3.1100654732547364	10.5602495201573	3.1100654732547364
351.0	35100.0	4.847810913000676	11.963903747662066	4.847810913000676
352.0	35200.0	3.996113633645622	11.19597774800242	4.046654684142638
353.0	35300.0	3.906941498950781	11.869260968130586	3.906941498950781
354.0	35400.0	3.5718897757109778	10.565882116594503	3.5718897757109778
355.0	35500.0	4.325611080329128	11.499120985321492	4.325611080329128
356.0	35600.0	3.1076974343579353	11.301645407058846	3.1076974343579353
357.0	35700.0	2.245819248851638	10.279089592871745	2.245819248851638
358.0	35800.0	3.4436855103858632	10.982902072604576	3.4436855103858632
359.0	35900.0	2.8865249057513997	10.757195412670209	2.8865249057513997
360.0	36000.0	2.8872293199141428	10.019620536883671	2.9686724959069033
361.0	36100.0	2.439447362884767	10.503149348949902	2.439447362884767
362.0	36200.0	2.421034930542827	10.594767961613812	2.421034930542827
363.0	36300.0	3.653627304121003	11.536347974072951	3.653627304121003
364.0	36400.0	3.8242653733486986	11.591186233258822	3.8242653733486986
365.0	36500.0	4.417169372242225	11.946028067673769	4.417169372242225
366.0	36600.0	4.047691757815367	12.343736377069755	4.047691757815367
367.0	36700.0	4.634157318909629	11.871051799578312	4.634157318909629
368.0	36800.0	4.803115864339211	11.096769202796855	4.803115864339211
369.0	36900.0	5.260316108522951	11.807226588024237	5.260316108522951
370.0	37000.0	3.9082580932265945	11.426963815674092	4.195842422451906
371.0	37100.0	4.531953458328889	10.873028413235232	4.531953458328889
372.0	37200.0	3.9388082868873084	11.529245695269942	3.9388082868873084
373.0	37300.0	2.8803430670858026	11.962891795154679	2.8803430670858026
374.0	37400.0	3.625078327886351	11.160400673705661	3.625078327886351
375.0	37500.0	3.663563302633198	11.659744421775196	3.663563302633198
376.0	37600.0	3.6589910365132665	12.22584027681862	3.6589910365132665
377.0	37700.0	3.486083476188909	11.343871086109433	3.486083476188909
378.0	37800.0	2.1503034446760805	10.13746401734176	2.1503034446760805
379.0	37900.0	3.6180969564066494	11.082340480795056	3.6180969564066494
380.0	38000.0	2.298718576145598	11.340230285351833	2.298718576145598
381.0	38100.0	2.796321923433865	11.203906446527025	2.796321923433865
382.0	38200.0	2.3322460236752502	11.232916076819519	2.3322460236752502
383.0	38300.0	1.959209386224885	10.583201412006222	1.959209386224885
384.0	38400.0	2.024570898489101	10.162383628939498	2.024570898489101
385.0	38500.0	1.8411153539264542	10.282764973305659	1.8411153539264542
386.0	38600.0	2.528595683452485	10.943681134838522	2.528595683452485
387.0	38700.0	2.304453583206514	11.49600064163937	2.304453583206514
388.0	38800.0	1.9469173890945217	10.770837166497996	1.9469173890945217
389.0	38900.0	2.67921765480947	10.987932878910296	2.67921765480947
390.0	39000.0	2.9814430567791312	10.544130260185636	2.9814430567791312
391.0	39100.0	2.6189500379284376	10.69037188747638	2.6189500379284376
392.0	39200.0	1.8150786605106595	10.349583901854698	1.8150786605106595
393.0	39300.0	1.9872326649287366	10.186176038813896	1.9872326649287366
394.0	39400.0	2.2326027854902493	9.652098797668556	2.2326027854902493
395.0	39500.0	3.1442149015960488	10.175002833111595	3.1442149015960488
396.0	39600.0	2.9165052492078	9.065500813288526	2.9165052492078
397.0	39700.0	2.269052096848857	9.3025695033819	2.281863401457403
398.0	39800.0	2.396554743777634	9.117568348408751	2.396554743777634
399.0	39900.0	2.5399824385247776	9.338703532124038	2.5399824385247776
400.0	40000.0	2.642081188840681	9.069920616601888	2.642081188840681
401.0	40100.0	2.281397774545575	9.099015452521531	2.2841643266509966
402.0	40200.0	2.540646647045735	8.611602112582672	2.540646647045735
403.0	40300.0	2.9313989360549395	9.226708578702555	3.2167267709270937
404.0	40400.0	2.2507145905825405	9.249378842505006	2.2507145905825405
405.0	40500.0	2.9521043509516898	10.375467899519316	2.9521043509516898
406.0	40600.0	3.1012760504163817	9.560827100720408	3.1012760504163817
407.0	40700.0	2.2860004323462664	9.411599161311766	2.2860004323462664
408.0	40800.0	3.2336991320947264	10.028687412562025	3.2336991320947264
409.0	40900.0	2.5498231187715494	9.30652092787757	2.5498231187715494
410.0	41000.0	2.8239516503681257	9.448954091639985	2.8239516503681257
411.0	41100.0	2.3953651153164732	8.625220362052332	2.3953651153164732
412.0	41200.0	3.167961631081671	9.25987004627841	3.167961631081671
413.0	41300.0	2.444975470987937	9.190261249502885	2.444975470987937
414.0	41400.0	3.304856234154083	9.620102529318217	3.304856234154083
415.0	41500.0	3.516767854178147	10.075686774765767	3.516767854178147
416.0	41600.0	2.133425253239199	9.19615895918923	2.133425253239199
417.0	41700.0	2.9294706174944136	9.137027932056117	3.306810402925172
418.0	41800.0	3.0211710128633	9.948965884657376	3.0211710128633
419.0	41900.0	4.43736565666572	10.48138221769272	4.43736565666572
420.0	42000.0	2.631086421862178	8.905484751424462	2.631086421862178
421.0	42100.0	2.72238967770446	9.103961408811916	2.72238967770446
422.0	42200.0	2.4250613099883696	9.702548250050677	2.878524378401856
423.0	42300.0	2.175754581443062	8.95605537334172	2.175754581443062
424.0	42400.0	2.388100472084715	8.879783246944177	2.388100472084715
425.0	42500.0	2.76565891631082	9.049434408819756	2.76565891631082
426.0	42600.0	3.7271738050121987	9.782261196921885	4.071718431464205
427.0	42700.0	2.4952352873865213	9.037310077365683	2.4952352873865213
428.0	42800.0	2.485094526559049	9.313120062791045	2.523607381088355
429.0	42900.0	3.3861384230177007	9.927709408937107	3.3861384230177007
430.0	43000.0	2.697883158746775	9.149377100688247	2.697883158746775
431.0	43100.0	2.863112361260273	9.236959967288389	2.863112361260273
432.0	43200.0	2.328970334682324	9.212918607686841	2.328970334682324
433.0	43300.0	2.6733156620661855	9.157520891062147	2.6733156620661855
434.0	43400.0	2.7493112341077133	9.066971084907788	2.952253835110316
435.0	43500.0	2.9634600907104427	10.292376967245936	2.9634600907104427
436.0	43600.0	2.2109967451502976	9.025237851040028	2.2109967451502976
437.0	43700.0	3.0159054319320173	9.298870885582604	3.0159054319320173
438.0	43800.0	2.483966211701768	8.98884331413223	2.483966211701768
439.0	43900.0	2.1170748067355736	8.660512230330646	2.1170748067355736
440.0	44000.0	2.1120129750461527	8.617939898025437	2.1120129750461527
441.0	44100.0	2.9378351485632	8.919217960990862	2.9378351485632
442.0	44200.0	2.772327988899881	8.909976213726713	2.772327988899881
443.0	44300.0	2.151351614580304	8.92621842064164	2.151351614580304
444.0	44400.0	2.275629074822699	8.705617356428906	2.275629074822699
445.0	44500.0	2.0212918024297553	8.724526564381726	2.0212918024297553
446.0	44600.0	1.7442797003317296	9.04112142949652	1.7442797003317296
447.0	44700.0	2.501299668276176	9.461191349461155	2.501299668276176
448.0	44800.0	2.603781857055347	9.107796507079073	2.603781857055347
449.0	44900.0	2.6258941412242756	8.94195439270587	2.6258941412242756
450.0	45000.0	2.170919727954179	8.944121643236478	2.170919727954179
451.0	45100.0	2.008205254785377	9.28702915859963	2.008205254785377
452.0	45200.0	2.3680577627576964	9.404100351172493	2.3680577627576964
453.0	45300.0	3.1139353492629267	9.548346173630874	3.1139353492629267
454.0	45400.0	3.2874599291315763	9.530150277714453	3.2874599291315763
455.0	45500.0	4.444152842959546	10.408968578768864	4.444152842959546
456.0	45600.0	3.2438386114899527	9.500202396205951	3.2438386114899527
457.0	45700.0	3.450188890234841	9.870410610731176	3.450188890234841
458.0	45800.0	3.9256435956136007	9.74634976116773	3.9256435956136007
459.0	45900.0	3.0568957671083536	9.392538193927354	3.0568957671083536
460.0	46000.0	3.1029505592055604	9.558294366451156	3.1029505592055604
461.0	46100.0	3.238841638599604	10.068161290335969	3.238841638599604
462.0	46200.0	2.49016143459722	9.027922157849844	2.49016143459722
463.0	46300.0	3.048098343652587	9.460124518803552	3.048098343652587
464.0	46400.0	2.71466844533505	9.316360553644163	2.71466844533505
465.0	46500.0	2.816202976802929	9.710358147818374	2.816202976802929
466.0	46600.0	3.714961546835436	10.084372151113165	3.714961546835436
467.0	46700.0	3.371662469684865	9.698768199614815	3.371662469684865
468.0	46800.0	2.4192753991742038	9.1828366287244	2.4192753991742038
469.0	46900.0	3.402367295951603	10.214207927451561	3.402367295951603
470.0	47000.0	2.433619739280227	8.820831202918264	2.433619739280227
471.0	47100.0	2.7023687051665815	9.37453808920761	2.7023687051665815
472.0	47200.0	3.151936497859137	9.94952344817111	3.151936497859137
473.0	47300.0	2.078513359512723	9.22649330917154	2.078513359512723
474.0	47400.0	2.281640366195439	9.410452467188168	2.281640366195439
475.0	47500.0	1.9411899197314915	9.503918895934303	2.3301936469451174
476.0	47600.0	3.3835209857300765	10.183577072532573	3.3835209857300765
477.0	47700.0	2.2343904849523555	9.545370409709026	2.561034721238333
478.0	47800.0	2.4111474562352266	8.8608391354509	2.4111474562352266
479.0	47900.0	3.444543772304757	9.966920893188947	3.444543772304757
480.0	48000.0	2.2729938792104725	9.08514001078257	2.2963022843066225
481.0	48100.0	2.3041880755279847	9.249167041289114	2.569120685650284
482.0	48200.0	2.2001838648928866	9.525179548199596	2.2001838648928866
483.0	48300.0	2.719554097150524	9.369758273563772	2.719554097150524
484.0	48400.0	3.3862346521834232	10.410907418667163	3.3862346521834232
485.0	48500.0	3.1360816941460326	9.500767569924621	3.1360816941460326
486.0	48600.0	2.459775277396826	9.213276158591652	2.459775277396826
487.0	48700.0	3.2581138719841403	9.453776864953905	3.2581138719841403
488.0	48800.0	2.3554612024416492	8.92516385344288	2.3554612024416492
489.0	48900.0	2.236092428906812	9.197236460721626	2.236092428906812
490.0	49000.0	3.840754526634566	11.143872653357096	3.840754526634566
491.0	49100.0	4.355055983454515	10.806149826759698	4.355055983454515
492.0	49200.0	2.2934276625007315	9.430703340032093	2.2934276625007315
493.0	49300.0	4.596629418844814	11.120688649816076	4.596629418844814
494.0	49400.0	3.6412380565361313	9.420882568321481	3.6412380565361313
495.0	49500.0	3.0908387235383907	9.60465269319849	3.0908387235383907
496.0	49600.0	2.609748994298858	9.43873718818649	2.609748994298858
497.0	49700.0	3.5797340856940316	9.623134479573581	3.5797340856940316
498.0	49800.0	2.449183889432957	9.27030278786451	2.449183889432957
499.0	49900.0	3.8077036628215706	9.99161342831004	3.9981267452797247
500.0	50000.0	2.3267609626232324	9.182274002962977	2.3267609626232324
501.0	50100.0	2.801948367029431	9.111256681794911	2.801948367029431
502.0	50200.0	2.057695347726258	9.2730952959871	2.057695347726258
503.0	50300.0	3.4817272109371915	9.224671416926787	3.4817272109371915
504.0	50400.0	3.0696767009316193	9.296916738845347	3.0696767009316193
505.0	50500.0	2.8831418262349806	8.896667182020659	2.8831418262349806
506.0	50600.0	2.674529198976343	8.954270364674107	2.674529198976343
507.0	50700.0	2.492571867405379	9.078167721064563	2.492571867405379
508.0	50800.0	2.6373850321417405	9.324292581924364	2.6373850321417405
509.0	50900.0	2.7162674532502837	9.24970458347705	2.7162674532502837
510.0	51000.0	3.736763938663337	10.022777434972651	3.736763938663337
511.0	51100.0	2.8809669471539534	8.87967379185749	2.8809669471539534
512.0	51200.0	3.4477815451468556	9.239592113824658	3.4477815451468556
513.0	51300.0	3.63489613884699	9.260861337369077	3.63489613884699
514.0	51400.0	2.842410197992637	9.288762775402986	2.874888330035093
515.0	51500.0	3.228466807140009	9.434010292952644	3.358288235824694
516.0	51600.0	2.8867095615770193	9.380225924148402	2.8867095615770193
517.0	51700.0	3.413232245847267	9.564569305917177	3.413232245847267
518.0	51800.0	2.9997970085153955	9.102535406358445	2.9997970085153955
519.0	51900.0	2.3493018190269725	8.858095353393836	2.3493018190269725
520.0	52000.0	3.563062668873321	9.525346864329878	3.5931742439610073
521.0	52100.0	3.188765366184391	9.63735204236406	3.355873474032996
522.0	52200.0	2.237611110551301	8.85527988019801	2.237611110551301
523.0	52300.0	3.0394254718797193	9.21666053734166	3.0394254718797193
524.0	52400.0	3.1780819757492496	9.497345478742169	3.292699429235327
525.0	52500.0	2.200565040164941	9.369771231808972	2.481007294516033
526.0	52600.0	3.16237370150895	8.866500243192798	3.16237370150895
527.0	52700.0	2.49403180985765	8.533387270022361	2.49403180985765
528.0	52800.0	2.6897207037144604	8.848199002392612	2.6897207037144604
529.0	52900.0	3.1451689944401333	9.029377687288285	3.1451689944401333
530.0	53000.0	2.6220985016548477	8.751742403770223	2.6220985016548477
531.0	53100.0	2.5662047776950727	8.831582604324556	2.5662047776950727
532.0	53200.0	2.2014977035376266	8.698106746538334	2.2014977035376266
533.0	53300.0	2.234394445806997	8.883740776447514	2.234394445806997
534.0	53400.0	3.420556169769375	10.065432441317197	3.420556169769375
535.0	53500.0	2.957855381256746	9.412552728229633	2.957855381256746
536.0	53600.0	4.029717575667333	10.341416330345293	4.029717575667333
537.0	53700.0	3.78391211655079	9.781953638674269	3.78391211655079
538.0	53800.0	3.2293370037119615	9.459159122056942	3.2293370037119615
539.0	53900.0	2.958145117165088	9.77763903915992	2.958145117165088
540.0	54000.0	2.320281137343554	9.0504836343772	2.320281137343554
541.0	54100.0	2.331824260605455	9.050113040282183	2.331824260605455
542.0	54200.0	2.0905529083025973	9.598194898811231	2.0905529083025973
543.0	54300.0	2.367176635322669	9.153374938741969	2.367176635322669
544.0	54400.0	2.8290495726321514	9.011289761408957	2.8290495726321514
545.0	54500.0	2.894462271976937	8.827116241453995	2.990722582208866
546.0	54600.0	2.365187658887658	8.877711054002965	2.365187658887658
547.0	54700.0	3.159650612361248	9.526855702574732	3.159650612361248
548.0	54800.0	3.280899058620577	9.453047690961021	3.280899058620577
549.0	54900.0	3.224078345794847	9.382629079116919	3.4608360585810245
550.0	55000.0	1.8481038743289322	8.78848554842599	1.8481038743289322
551.0	55100.0	2.908816010600503	8.806484995126521	3.073820896272889
552.0	55200.0	2.6224793125506842	9.234116397011991	2.652415874274317
553.0	55300.0	2.1107325377021553	8.419606199683807	2.1107325377021553
554.0	55400.0	2.0427670251763463	9.33459695183998	2.0427670251763463
555.0	55500.0	3.6613810521611927	9.709837184527917	3.6613810521611927
556.0	55600.0	3.1926487096281804	9.290585381468427	3.1926487096281804
557.0	55700.0	3.4161513726437898	9.373479547442376	3.4161513726437898
558.0	55800.0	2.8066692179558057	9.398781523604642	2.8066692179558057
559.0	55900.0	2.7933731012029996	8.800374059878823	2.7933731012029996
560.0	56000.0	3.081828610464447	9.196048843612775	3.1873789724182124
561.0	56100.0	2.618756280062405	8.86111113493473	2.7676205250013513
562.0	56200.0	2.4175610659484255	8.919076906348067	2.4175610659484255
563.0	56300.0	2.8245004916523975	9.286005004823979	2.8245004916523975
564.0	56400.0	2.800820787294582	9.11520797031964	3.0962201668004075
565.0	56500.0	2.2738094955821966	9.120024084595967	2.2738094955821966
566.0	56600.0	2.478145863624336	9.127089468073537	2.478145863624336
567.0	56700.0	3.0420104100132566	9.22614408086251	3.0420104100132566
568.0	56800.0	2.5376347680617646	9.258187927020645	2.5376347680617646
569.0	56900.0	3.0856281376813963	9.35035439489779	3.0856281376813963
570.0	57000.0	2.5200617319494962	8.916728828951994	2.5200617319494962
571.0	57100.0	2.4814899909308203	9.142051362238785	2.9166096321288104
572.0	57200.0	2.9456617405291206	9.162672085883607	2.9456617405291206
573.0	57300.0	2.5982477375242503	9.03407341922541	2.5982477375242503
574.0	57400.0	2.8879237706085865	9.114851004533342	2.8879237706085865
575.0	57500.0	3.0740199923838745	9.465746585281211	3.0740199923838745
576.0	57600.0	3.0375483098215184	9.405567893732085	3.0375483098215184
577.0	57700.0	2.6739181960824543	9.38998076659441	2.6739181960824543
578.0	57800.0	2.4230525325405434	9.01403768437962	2.4230525325405434
579.0	57900.0	3.014580511519535	9.136888553226841	3.014580511519535
580.0	58000.0	2.319722263551913	8.968932950655756	2.319722263551913
581.0	58100.0	2.544991673909415	9.240186526410492	2.544991673909415
582.0	58200.0	2.8915920526599117	8.943024401008218	2.8915920526599117
583.0	58300.0	3.811415934744452	9.997429013984497	4.1040692443964515
584.0	58400.0	3.8424103126188696	10.17749200110845	3.8424103126188696
585.0	58500.0	2.550156850142389	9.319408734441044	2.550156850142389
586.0	58600.0	3.1605081869085145	9.359884219962204	3.3641339919616104
587.0	58700.0	2.301086351667922	9.887869792056646	2.301086351667922
588.0	58800.0	3.0528189112797666	9.646162733964191	3.0528189112797666
589.0	58900.0	3.0549320464395744	9.522423047482093	3.0549320464395744
590.0	59000.0	2.752564202029359	9.196188637769762	2.752564202029359
591.0	59100.0	3.544984668435879	9.607673859047335	3.544984668435879
592.0	59200.0	3.5744658282114954	9.923509395713692	3.5744658282114954
593.0	59300.0	2.6625914984398076	8.837963367969266	2.6625914984398076
594.0	59400.0	3.183676166494713	9.31989666746523	3.183676166494713
595.0	59500.0	3.7728078222371457	9.832048660811099	4.079324802930536
596.0	59600.0	3.590387242081859	9.897386841654393	3.590387242081859
597.0	59700.0	2.544053510476425	9.062394246925841	2.544053510476425
598.0	59800.0	2.209387999850438	8.878037971735662	2.209387999850438
599.0	59900.0	3.6236182762046556	10.300473723249787	3.6236182762046556
600.0	60000.0	2.65031913074052	8.957304518257459	2.65031913074052
601.0	60100.0	3.6144990122777343	10.467600878805797	3.6144990122777343
602.0	60200.0	2.652870517351511	8.879805439029717	2.652870517351511
603.0	60300.0	2.556758878093879	9.318332416187603	2.556758878093879
604.0	60400.0	2.2706209894654905	9.359171878013752	2.2706209894654905
605.0	60500.0	2.718787687756745	9.045099276730996	2.718787687756745
606.0	60600.0	2.2026533903544583	9.230373661501362	2.2026533903544583
607.0	60700.0	2.90504959143177	9.775533321417738	2.90504959143177
608.0	60800.0	2.9666669820157656	9.427411867477671	2.9666669820157656
609.0	60900.0	2.6835420914797257	9.201634250614777	2.6835420914797257
610.0	61000.0	2.562396230993918	9.18085849811766	2.562396230993918
611.0	61100.0	3.0669017503736873	9.007674822950042	3.0669017503736873
612.0	61200.0	2.8809390804662236	9.329459763370595	2.8809390804662236
613.0	61300.0	2.7978724527499717	8.941771823498712	2.7978724527499717
614.0	61400.0	2.439124418671653	8.922142348707503	2.439124418671653
615.0	61500.0	3.1234591513760925	9.588022832151342	3.1234591513760925
616.0	61600.0	3.717608895060774	10.137786836493092	3.800352427153665
617.0	61700.0	3.1253935382102034	9.610832808627828	3.1253935382102034
618.0	61800.0	3.8895058341141753	9.839136198634826	3.8895058341141753
619.0	61900.0	2.668500666458445	8.50974555687512	2.668500666458445
620.0	62000.0	3.7261405016087754	9.559952916146827	3.7261405016087754
621.0	62100.0	2.725599393386191	8.517338161787894	2.725599393386191
622.0	62200.0	2.9910192771925894	9.002727940626867	2.9910192771925894
623.0	62300.0	2.2981722075633897	9.312812784767063	2.2981722075633897
624.0	62400.0	2.552741252024841	9.47589442993153	2.552741252024841
625.0	62500.0	4.227016356614888	9.600318296879466	4.227016356614888
626.0	62600.0	2.9724245844369683	8.778798070682733	2.9724245844369683
627.0	62700.0	3.404173763372588	9.562552317438936	3.404173763372588
628.0	62800.0	3.1275693265827376	9.360782023635876	3.1275693265827376
629.0	62900.0	3.2631865559648263	9.281129844387053	3.2631865559648263
630.0	63000.0	2.8313963868174272	8.890637062172454	2.8313963868174272
631.0	63100.0	3.7306463938428713	9.841010326528933	3.7306463938428713
632.0	63200.0	3.3901195588315267	9.676454138644097	3.3901195588315267
633.0	63300.0	2.9684725410126904	9.248059486693029	2.9684725410126904
634.0	63400.0	2.7834192723125986	8.97497504848799	2.7834192723125986
635.0	63500.0	2.505614844607171	8.626321581975175	2.505614844607171
636.0	63600.0	3.365263677415662	9.218660561671179	3.365263677415662
637.0	63700.0	2.568812499244654	8.903377413149808	2.568812499244654
638.0	63800.0	2.720842902348384	9.374371880977309	2.720842902348384
639.0	63900.0	3.7853049667664633	9.473583817829171	3.7853049667664633
640.0	64000.0	2.4157450971552543	8.978132105484715	2.4157450971552543
641.0	64100.0	2.4001254474930844	8.710306873195023	2.4001254474930844
642.0	64200.0	2.7303650664366703	9.140556370936855	2.7303650664366703
643.0	64300.0	2.5744496150282696	8.941438298771239	2.5744496150282696
644.0	64400.0	2.4368870911660983	8.63624986112906	2.4368870911660983
645.0	64500.0	2.5540178756152834	8.8079532718244	2.5540178756152834
646.0	64600.0	2.6808390172332217	9.23230830795435	2.8018964296238007
647.0	64700.0	2.1345008212985133	9.144574462935955	2.152531974106813
648.0	64800.0	2.6110140973838396	8.84684673000758	2.6110140973838396
649.0	64900.0	2.519323749936121	8.9527061953822	2.519323749936121
650.0	65000.0	2.1020492741934373	9.006686041882258	2.1020492741934373
651.0	65100.0	3.458023252359881	9.671657166210673	3.458023252359881
652.0	65200.0	2.51888456818697	9.0783573654525	2.51888456818697
653.0	65300.0	2.006915544733018	8.603658581568732	2.006915544733018
654.0	65400.0	2.8995858689953287	9.272134584914266	2.8995858689953287
655.0	65500.0	2.244726123035113	9.393753687289196	2.244726123035113
656.0	65600.0	2.622481087181936	9.619619935234718	2.622481087181936
657.0	65700.0	2.6518326113759407	9.109802712610154	2.6518326113759407
658.0	65800.0	3.1176467951524565	9.89192039274639	3.1176467951524565
659.0	65900.0	3.1747924020738556	9.712437640724351	3.1747924020738556
660.0	66000.0	3.969328587257397	9.817014546973779	3.9971640398397064
661.0	66100.0	2.3475317393795265	8.961709536204793	2.3475317393795265
662.0	66200.0	2.869719255922984	9.271215023835389	2.869719255922984
663.0	66300.0	3.242790535505361	9.861091368438263	3.242790535505361
664.0	66400.0	2.5904651757312953	9.197103453888856	2.5904651757312953
665.0	66500.0	4.00960677771265	9.843435499068304	4.00960677771265
666.0	66600.0	2.37483006626795	9.236438447778996	2.37483006626795
667.0	66700.0	2.757847619512714	9.100484688062059	2.757847619512714
668.0	66800.0	2.293687364105021	9.299941680893038	2.293687364105021
669.0	66900.0	4.150447668358492	9.91067187436587	4.150447668358492
670.0	67000.0	3.301122193933102	9.123717017211579	3.301122193933102
671.0	67100.0	3.0689727401553593	9.89725216456407	3.0689727401553593
672.0	67200.0	2.844819368287816	9.183860559282714	2.844819368287816
673.0	67300.0	2.646623308163583	9.177854780480931	2.646623308163583
674.0	67400.0	2.6337248656836336	8.875097551352782	2.6337248656836336
675.0	67500.0	2.2100269140007187	8.806011047891616	2.2100269140007187
676.0	67600.0	2.5056115865425306	9.325996356987195	2.5056115865425306
677.0	67700.0	2.7881905860962215	9.45317667002392	2.7881905860962215
678.0	67800.0	2.2975162542965677	8.631785265524424	2.2975162542965677
679.0	67900.0	3.608474168064238	9.939326251892185	3.608474168064238
680.0	68000.0	3.3449359489665267	9.35810731385182	3.3449359489665267
681.0	68100.0	3.3101530794578053	10.02926591813154	3.3101530794578053
682.0	68200.0	2.2809027253428544	9.18555719337583	2.2809027253428544
683.0	68300.0	4.828466567357963	10.679179070744967	4.861994929034589
684.0	68400.0	3.919096882778834	10.618609247183581	4.021307133965415
685.0	68500.0	2.5225032949353796	9.170533128090145	2.5225032949353796
686.0	68600.0	3.0339928277193002	9.498301446792906	3.0339928277193002
687.0	68700.0	2.5738934662713873	9.202290988446938	2.5738934662713873
688.0	68800.0	2.1314293105264244	8.599413504540657	2.1314293105264244
689.0	68900.0	3.4783462212240868	9.910827442968323	3.4783462212240868
690.0	69000.0	2.621051466686898	9.762337137776498	2.621051466686898
691.0	69100.0	3.164493233607913	9.190277192063503	3.164493233607913
692.0	69200.0	3.549284728298098	10.008368495179766	3.549284728298098
693.0	69300.0	3.513674833680634	10.021032455155886	3.8045364967844932
694.0	69400.0	2.6571659209082545	8.896616879673529	2.6571659209082545
695.0	69500.0	3.4207318621582403	9.939765259026794	3.551046864210089
696.0	69600.0	2.5956474804767877	9.517613270444507	2.5956474804767877
697.0	69700.0	3.324157676990428	9.888434457636253	3.324157676990428
698.0	69800.0	2.7918818071816434	9.066892141326196	2.7918818071816434
699.0	69900.0	3.1160674914647055	9.406094977050882	3.1160674914647055
700.0	70000.0	3.22894849828198	9.394071101484458	3.22894849828198
701.0	70100.0	2.157964371693532	9.713787220614368	2.157964371693532
702.0	70200.0	3.3877713771104734	9.786646062204362	3.3877713771104734
703.0	70300.0	2.496976820759581	9.203323290952921	2.496976820759581
704.0	70400.0	2.878696610309147	9.530759849557592	2.878696610309147
705.0	70500.0	2.915028491659483	10.252009442715925	2.915028491659483
706.0	70600.0	3.760462943452803	9.98107066036102	3.760462943452803
707.0	70700.0	2.2184886124675307	9.140823218671372	2.2184886124675307
708.0	70800.0	2.746684347612595	9.914198821185929	2.746684347612595
709.0	70900.0	3.532634422948292	9.451757124207262	3.532634422948292
710.0	71000.0	2.6518147265633734	9.266540949931615	2.6518147265633734
711.0	71100.0	2.3092244141796607	9.052298307662086	2.3092244141796607
712.0	71200.0	2.957804453283686	9.709111993417695	2.957804453283686
713.0	71300.0	2.8371153685604513	9.826581024080097	2.8371153685604513
714.0	71400.0	2.9146003807796865	9.979246469309446	2.9146003807796865
715.0	71500.0	2.561992027586414	10.037061800123304	2.561992027586414
716.0	71600.0	2.800106110333737	9.669157125038431	2.800106110333737
717.0	71700.0	3.5856340404713176	9.345812926961091	3.5856340404713176
718.0	71800.0	2.1473013601043918	9.205655915587599	2.1473013601043918
719.0	71900.0	3.3624694863678277	9.674448795043585	3.3624694863678277
720.0	72000.0	3.016585628145526	9.576435711266313	3.016585628145526
721.0	72100.0	2.5330034538467388	9.305831720650323	2.5330034538467388
722.0	72200.0	3.501616237108089	10.075783381218972	3.501616237108089
723.0	72300.0	2.763950962063776	9.153025258718817	2.763950962063776
724.0	72400.0	2.4275499037478205	8.860911398139173	2.4275499037478205
725.0	72500.0	3.235009300539603	9.83751687205771	3.235009300539603
726.0	72600.0	2.870971962775969	9.792433281663014	2.870971962775969
727.0	72700.0	3.4936091123003092	9.635631989288985	3.4936091123003092
728.0	72800.0	2.042693450625866	9.041404307509275	2.042693450625866
729.0	72900.0	2.3658837478217927	8.98391020350088	2.3658837478217927
730.0	73000.0	3.5643484667868077	9.499913170026828	3.5643484667868077
731.0	73100.0	3.004497673716525	9.269119242912561	3.004497673716525
732.0	73200.0	4.061097254442951	9.534075245174495	4.061097254442951
733.0	73300.0	3.322136338242492	9.506598556599403	3.322136338242492
734.0	73400.0	2.89092390136658	9.578150770223868	3.1147872832608856
735.0	73500.0	4.020711294607541	10.176933700935038	4.202679769199553
736.0	73600.0	3.127639972296978	8.849331195625705	3.127639972296978
737.0	73700.0	3.0947362168033923	9.226624197210217	3.0947362168033923
738.0	73800.0	2.750815996662339	9.110201988787788	3.282636506730458
739.0	73900.0	3.7177118976001817	9.452630358798483	3.7177118976001817
740.0	74000.0	3.700983570821432	9.813002419214946	3.95922774597632
741.0	74100.0	2.8492812943090007	9.287554028197032	2.8492812943090007
742.0	74200.0	3.458135751791523	10.248190170614357	4.2054619878944655
743.0	74300.0	3.7806895253930226	9.524734468058867	3.7806895253930226
744.0	74400.0	3.9555164984698075	10.27847295796913	3.9555164984698075
745.0	74500.0	3.842518745738246	9.797928946747879	4.090551023043467
746.0	74600.0	4.501046600026628	10.033802740258967	5.006099419967408
747.0	74700.0	4.2562149124412105	10.280894761981513	4.2562149124412105
748.0	74800.0	3.9051917746311373	9.706886121746562	4.236830450496445
749.0	74900.0	3.6533989059094285	9.740688950694286	3.6533989059094285
750.0	75000.0	3.564194658868552	9.870102935378249	3.564194658868552
751.0	75100.0	3.542969851250268	9.981356186084719	3.542969851250268
752.0	75200.0	4.332307081998087	10.476895859053391	4.332307081998087
753.0	75300.0	4.00570738795016	9.602429950581477	4.00570738795016
754.0	75400.0	4.016290258308032	9.650301483822192	4.016290258308032
755.0	75500.0	4.763919286190881	10.300470853100176	4.854203989793814
756.0	75600.0	3.563677499516194	9.74956608985416	3.8869203061057855
757.0	75700.0	4.630193018671367	10.23352814095396	4.630193018671367
758.0	75800.0	3.437934446535127	9.692877913758586	3.437934446535127
759.0	75900.0	3.0304292466747937	9.455205319423701	3.0304292466747937
760.0	76000.0	3.7401366366993396	10.276020994225645	3.7401366366993396
761.0	76100.0	2.4586561846720705	9.25815632404856	2.4586561846720705
762.0	76200.0	2.3052564141578156	9.152089818058304	2.6973306484300608
763.0	76300.0	2.38776203607263	9.228576328669885	2.38776203607263
764.0	76400.0	4.3200354913759815	10.111322807911979	4.330006764612833
765.0	76500.0	3.441672275740868	9.575435331405405	3.8527551414782235
766.0	76600.0	4.048729036941919	9.346879874975889	4.048729036941919
767.0	76700.0	3.5730376451021306	9.554293947909274	3.708775583251007
768.0	76800.0	2.299430888217691	9.473805580727712	2.299430888217691
769.0	76900.0	3.7740670379379146	9.814402868341771	3.9647167486613024
770.0	77000.0	3.1224536520326778	9.770472269191515	3.376180892401086
771.0	77100.0	3.665698089946213	9.51617196062616	3.822505872789115
772.0	77200.0	2.9922940994642295	9.477896020536376	3.0937857479002444
773.0	77300.0	3.7499066866655553	9.676181501455174	3.7499066866655553
774.0	77400.0	2.1506766229566865	9.088707538034807	2.1506766229566865
775.0	77500.0	2.080650054882385	9.002439764324059	2.080650054882385
776.0	77600.0	2.831762122454503	9.006947884262644	2.831762122454503
777.0	77700.0	4.238173861687479	10.065203275338359	4.4406643062949085
778.0	77800.0	3.32205953671591	9.385365368779468	3.32205953671591
779.0	77900.0	3.1812111037007362	9.293906258046459	3.1812111037007362
780.0	78000.0	2.80394547113206	8.916239930093234	2.80394547113206
781.0	78100.0	3.6117696766495486	9.813385662876735	3.6117696766495486
782.0	78200.0	3.265701342003108	9.052740606795279	3.265701342003108
783.0	78300.0	3.8533171166644054	10.02775176465472	4.4130962811492
784.0	78400.0	4.608874581881098	10.223450459632339	4.608874581881098
785.0	78500.0	4.326589544245359	9.774356582423717	4.48482459908989
786.0	78600.0	3.9651464124049323	9.953438762899788	4.413941422911865
787.0	78700.0	3.3096225212128085	9.597677606051187	3.3096225212128085
788.0	78800.0	3.482869751766702	9.429751209201784	3.482869751766702
789.0	78900.0	3.625284050278974	9.539883726199974	3.625284050278974
790.0	79000.0	5.466788440341329	10.721443970492176	5.826633261463829
791.0	79100.0	3.3148291542379824	9.365907107942057	3.3148291542379824
792.0	79200.0	2.93940373556997	9.252032516614918	2.93940373556997
793.0	79300.0	4.142825692081012	9.650186052970087	4.210131138734778
794.0	79400.0	4.377682409404511	10.241240045745975	4.498103875022623
795.0	79500.0	3.8117843522583437	9.980716805871257	3.8117843522583437
796.0	79600.0	3.2635212515767464	9.183366125290636	3.2635212515767464
797.0	79700.0	2.8246612934616038	8.783862981801786	2.8246612934616038
798.0	79800.0	2.1932640840844373	8.992494942244619	2.1932640840844373
799.0	79900.0	3.886523504050432	10.083853259727844	3.886523504050432
800.0	80000.0	4.918139515006852	10.296125796524146	5.322940842776509
801.0	80100.0	2.988545611267995	9.46995981097265	3.2525817246259834
802.0	80200.0	3.049261515282618	9.424846729115663	3.241494118723469
803.0	80300.0	2.300802030628514	9.120356436506894	2.300802030628514
804.0	80400.0	3.3358824699067924	9.380338812852331	3.3358824699067924
805.0	80500.0	3.0811202664889756	9.62275166880959	3.0811202664889756
806.0	80600.0	3.4259133263641806	9.213144414302079	3.4259133263641806
807.0	80700.0	2.200682835817365	8.983083107016377	2.200682835817365
808.0	80800.0	3.7824034034750964	9.746146076074677	3.78886134695038
809.0	80900.0	4.025232287036388	9.888987436330659	4.025232287036388
810.0	81000.0	2.4930509017015723	9.165280602587998	2.4930509017015723
811.0	81100.0	2.666552578712037	10.039462424853848	2.666552578712037
812.0	81200.0	2.3390998778462593	8.952903790522395	2.3390998778462593
813.0	81300.0	3.8821735322963224	9.669447227387877	3.8821735322963224
814.0	81400.0	2.9083857392141583	9.247451415129271	2.9083857392141583
815.0	81500.0	2.184077777172546	8.673481956439007	2.184077777172546
816.0	81600.0	2.217095698480767	9.293750930263563	2.5215234323636873
817.0	81700.0	2.1029717626218605	9.02372888953911	2.4033724512579115
818.0	81800.0	2.0748754124835034	9.075918441998105	2.351382367610599
819.0	81900.0	2.311496321335314	9.40430491270535	2.3476205449253595
820.0	82000.0	2.1841910478431243	9.268971887260223	2.1841910478431243
821.0	82100.0	2.930729785432377	9.44888356762029	3.5199295773859185
822.0	82200.0	2.929267179229262	10.531752126470812	2.929267179229262
823.0	82300.0	2.446183024466733	9.390453688413894	2.446183024466733
824.0	82400.0	2.253642442859007	9.094215455361818	2.253642442859007
825.0	82500.0	2.3600214501413674	9.41361357186308	2.3600214501413674
826.0	82600.0	1.8994954830784925	8.408438703691445	1.8994954830784925
827.0	82700.0	1.962070124698748	9.111646078490116	2.401544546308818
828.0	82800.0	2.2196646394151442	9.050025771806164	2.2196646394151442
829.0	82900.0	2.228497435015607	9.293134976445549	2.427389437111297
830.0	83000.0	2.7094334833033895	8.518532537070184	2.7094334833033895
831.0	83100.0	2.012411505424537	9.069689060084304	2.45113956154475
832.0	83200.0	2.4183477893568477	9.451079284232124	2.4513260067354024
833.0	83300.0	2.3259651933809686	8.673893566978132	2.3259651933809686
834.0	83400.0	2.4667999103074463	9.19966550982	2.4667999103074463
835.0	83500.0	1.9771960647765854	8.8229527834561	2.2166896718361047
836.0	83600.0	2.1075316337913006	9.314439628975878	2.5302009623353676
837.0	83700.0	1.89907547794391	9.37522261877647	2.1172196845246245
838.0	83800.0	2.6483381906624985	8.869128478369694	2.6601518034164813
839.0	83900.0	2.154252574908746	8.974579661099	2.2734517470336666
840.0	84000.0	2.0660548991037975	8.918487055645826	2.818898352941329
841.0	84100.0	2.111228468830566	8.362788116372986	2.380691079218463
842.0	84200.0	2.143198214595623	9.09308006838406	2.490744274393353
843.0	84300.0	2.083721506972371	9.301887857934958	2.686615669708959
844.0	84400.0	1.9226303020735587	9.205093912602337	2.4631097853033626
845.0	84500.0	2.2236289028232092	8.632247657039938	2.2236289028232092
846.0	84600.0	2.1462987664364195	8.894830330085723	2.82896297151151
847.0	84700.0	1.8159589830819116	9.315760461928331	2.9699810132823927
848.0	84800.0	2.4653364410837173	9.354644959980627	3.1896907620673005
849.0	84900.0	1.7743170046913257	9.384007004978447	2.46809390387341
850.0	85000.0	2.396492158205717	9.395076954818448	2.396492158205717
851.0	85100.0	2.1789935121198645	9.29745133570117	2.2492863526201763
852.0	85200.0	2.4311494452494564	9.449536728418007	2.958955524305602
853.0	85300.0	1.8777410083871233	9.368012977239454	2.4958745153894255
854.0	85400.0	2.50617598838437	9.694619292745141	2.50617598838437
855.0	85500.0	1.681690726794835	9.056191238750214	2.4746145909360453
856.0	85600.0	1.9647184097469323	9.404305391352509	2.626345444937652
857.0	85700.0	2.594820669225586	9.51805653136774	2.6740802925159914
858.0	85800.0	2.3467852858770177	9.906163683513693	3.2793338573746054
859.0	85900.0	2.3855613869921513	9.13777903411386	2.398496217728604
860.0	86000.0	2.6574248654107895	9.308134211867573	2.6574248654107895
861.0	86100.0	2.779604655087197	9.468452207251504	2.779604655087197
862.0	86200.0	2.561992518945071	9.481682936260274	2.570656666863701
863.0	86300.0	2.7018903057646213	9.510811576028672	2.7018903057646213
864.0	86400.0	1.9582902543377336	9.424851789610065	2.22216167333609
865.0	86500.0	2.3005415071758173	9.88585369338791	2.3005415071758173
866.0	86600.0	2.858687960175749	9.806757236099923	2.858687960175749
867.0	86700.0	2.527944308358499	10.03015014018932	2.527944308358499
868.0	86800.0	1.9500009194433683	8.907913117059906	2.0156868177321456
869.0	86900.0	3.247596524805097	9.513241893255149	3.247596524805097
870.0	87000.0	2.530310245843706	9.65984746208403	3.1922722929888
871.0	87100.0	2.4087116808966456	9.266607792986845	2.512786567711344
872.0	87200.0	2.439896434405413	9.525554979554004	2.439896434405413
873.0	87300.0	2.1468357651492243	9.711095571893265	2.1468357651492243
874.0	87400.0	2.2828259124897965	9.342062290750901	2.360271577892063
875.0	87500.0	2.0098475179304134	9.359193259467837	2.5462530622443182
876.0	87600.0	1.9672013595439874	9.191119392139461	1.9672013595439874
877.0	87700.0	2.5289526744570274	9.983851747616534	2.5289526744570274
878.0	87800.0	2.542931955382012	9.118501842488294	2.542931955382012
879.0	87900.0	2.40933883335275	9.7846923018765	2.40933883335275
880.0	88000.0	2.2027477423931834	9.623650529702333	2.2027477423931834
881.0	88100.0	2.259932426863029	9.646851731718257	2.9343676861742645
882.0	88200.0	2.4442794124883767	9.034982449420765	2.6262135140342195
883.0	88300.0	3.0800835412342527	9.13516060690648	3.1305879687824913
884.0	88400.0	2.1161768041483584	9.34662693938595	2.3182097426968973
885.0	88500.0	1.946354598198917	9.053460332276973	2.038379802202591
886.0	88600.0	2.812723093908721	10.476798089377318	2.812723093908721
887.0	88700.0	2.1891300853112643	9.57301241013648	2.1891300853112643
888.0	88800.0	3.3765550332016523	10.525767935022689	3.3765550332016523
889.0	88900.0	3.580862616501672	10.649663270168334	3.580862616501672
890.0	89000.0	3.0744557395644545	10.671298110066065	3.0744557395644545
891.0	89100.0	3.928435808436498	10.0280110193861	3.928435808436498
892.0	89200.0	3.68613534567332	10.079444584758349	3.68613534567332
893.0	89300.0	3.765033803035051	10.194839264640974	3.765033803035051
894.0	89400.0	3.9365598804868616	10.197569557995594	3.9365598804868616
895.0	89500.0	4.057720918312494	10.190636875664328	4.057720918312494
896.0	89600.0	3.777369055712069	10.509191524143674	3.777369055712069
897.0	89700.0	2.5539583421652248	9.524527700654831	2.5539583421652248
898.0	89800.0	3.6070049100024417	9.871197804099497	3.6070049100024417
899.0	89900.0	2.4144533285036625	9.047185751020006	2.4144533285036625
900.0	90000.0	4.076199829955565	10.521433632060198	4.341258543509651
901.0	90100.0	3.7596008170066404	10.201335161975543	3.7596008170066404
902.0	90200.0	3.2647362398938644	9.950244052214968	3.2647362398938644
903.0	90300.0	2.670885891490988	10.690029395470312	2.670885891490988
904.0	90400.0	1.9588263388173486	10.131186191591668	1.9588263388173486
905.0	90500.0	2.644431231957653	9.91360597768864	2.644431231957653
906.0	90600.0	2.720753656210942	10.175095748565218	2.720753656210942
907.0	90700.0	3.4161712411871212	10.10429588224138	3.4161712411871212
908.0	90800.0	3.090470116175694	9.845908246785603	3.090470116175694
909.0	90900.0	4.014213247782824	10.219966541392616	4.014213247782824
910.0	91000.0	4.104557302489299	10.434493571241141	4.104557302489299
911.0	91100.0	3.7596127724636785	10.510314073601547	3.7596127724636785
912.0	91200.0	3.069217390281545	10.309471303591524	3.069217390281545
913.0	91300.0	3.0411972454039553	9.961873906354004	3.0411972454039553
914.0	91400.0	3.6975124397650703	10.029264709661701	3.6975124397650703
915.0	91500.0	4.158870898487271	10.439881281269987	4.158870898487271
916.0	91600.0	3.167220870608411	9.78124723036901	3.167220870608411
917.0	91700.0	2.5087657285941494	9.835007610774976	2.5087657285941494
918.0	91800.0	3.0198315352400993	9.444518280266237	3.0198315352400993
919.0	91900.0	2.9126126016716407	9.96751630526796	2.9126126016716407
920.0	92000.0	3.4404820862920045	9.646648796907854	3.4404820862920045
921.0	92100.0	3.0063114040401886	9.626143257551734	3.0063114040401886
922.0	92200.0	2.66317612923979	9.552580899273396	2.66317612923979
923.0	92300.0	2.84306128443421	9.458376836099673	2.84306128443421
924.0	92400.0	2.356398232740294	9.46357983752062	2.356398232740294
925.0	92500.0	2.2438816042702583	9.129283472964495	2.2699363323274944
926.0	92600.0	2.5139017498839777	9.2194275598466	2.5139017498839777
927.0	92700.0	2.0278791223230295	9.305203822885652	2.0278791223230295
928.0	92800.0	2.4254073955864808	8.729722216581006	2.4254073955864808
929.0	92900.0	3.6273569435614514	9.849853827771913	3.6273569435614514
930.0	93000.0	2.5205186473673553	9.231526166853047	2.5205186473673553
931.0	93100.0	2.73221380831551	9.444414296849372	2.73221380831551
932.0	93200.0	2.5950159055530917	8.841593408723101	2.5950159055530917
933.0	93300.0	3.463610083275342	10.057342235855781	3.463610083275342
934.0	93400.0	3.480817336640764	10.274097745984905	3.480817336640764
935.0	93500.0	3.4596344197978137	9.97441886383421	3.4596344197978137
936.0	93600.0	2.8328977370607156	9.545243944396328	2.8328977370607156
937.0	93700.0	2.659871392837831	9.390389164995685	2.659871392837831
938.0	93800.0	1.9513340726521735	9.248620814424383	1.9513340726521735
939.0	93900.0	3.9568467349655982	9.471831816894232	4.032568034897208
940.0	94000.0	3.6768601469415483	9.720029914873667	3.6768601469415483
941.0	94100.0	3.210824472426563	9.780022636341963	3.210824472426563
942.0	94200.0	2.89608579997901	9.154200941766597	2.89608579997901
943.0	94300.0	3.8278046330417625	9.926207649612541	3.8278046330417625
944.0	94400.0	3.2168032293528004	9.585140715726933	3.462788676763768
945.0	94500.0	3.9620309600030303	9.370705256349883	4.4378598854808535
946.0	94600.0	3.6195323334306067	9.83785962978521	3.870345270888768
947.0	94700.0	3.124452041320918	9.880980888201062	3.826091408197188
948.0	94800.0	3.1256675122060997	9.1407476130267	3.1256675122060997
949.0	94900.0	3.378416435777888	9.65926033521483	3.378416435777888
950.0	95000.0	2.547195851873132	9.324961266814606	2.547195851873132
951.0	95100.0	2.5064157160879184	8.65696105954076	2.5064157160879184
952.0	95200.0	2.497135244625368	9.302175735446008	2.5080060599980842
953.0	95300.0	2.0470973549367724	7.9913547535148615	2.0470973549367724
954.0	95400.0	2.5477398718593056	8.817109584577175	2.5477398718593056
955.0	95500.0	3.422058829609773	9.487183458197428	3.422058829609773
956.0	95600.0	2.924620507818946	9.424231457368174	2.924620507818946
957.0	95700.0	2.413193626506644	8.772694790957424	2.413193626506644
958.0	95800.0	2.5650666404941154	8.433667259913415	2.5650666404941154
959.0	95900.0	2.3409602909139906	9.140389335570584	2.3409602909139906
960.0	96000.0	2.5031653734159662	9.352232138299595	2.5031653734159662
961.0	96100.0	3.3955666946950425	9.325220404837276	3.3955666946950425
962.0	96200.0	2.555403863153333	9.464573253557983	2.555403863153333
963.0	96300.0	2.079371590691533	8.594912976173832	2.079371590691533
964.0	96400.0	1.8096971399765789	8.36902548181649	1.8096971399765789
965.0	96500.0	2.246193936626671	8.265040456463634	2.246193936626671
966.0	96600.0	2.8139646186475633	8.667562221485444	2.8139646186475633
967.0	96700.0	3.176029983345351	9.252921874914607	3.2203426079311837
968.0	96800.0	2.2964707313287893	8.374138960848653	2.2964707313287893
969.0	96900.0	3.680606000185366	10.097394457741403	3.680606000185366
970.0	97000.0	2.3259816312083537	9.316925882553955	2.3259816312083537
971.0	97100.0	2.5932422366360597	8.60912958368879	2.5932422366360597
972.0	97200.0	2.6495523798849097	9.133689551524714	2.664697142494818
973.0	97300.0	2.5393083216376042	8.860961158405736	2.5393083216376042
974.0	97400.0	2.2244591209451032	9.4377857968774	2.2244591209451032
975.0	97500.0	2.5253900703321603	8.85673807965751	2.5253900703321603
976.0	97600.0	2.553289513810083	8.488846317981741	2.553289513810083
977.0	97700.0	2.0356821237589404	8.72607829831193	2.0356821237589404
978.0	97800.0	2.3287957041716547	8.628307181984955	2.3287957041716547
979.0	97900.0	2.084685323200145	9.079171406419729	2.084685323200145
980.0	98000.0	2.63944924823568	9.472199860140915	2.63944924823568
981.0	98100.0	2.6538600864021924	8.845654625269873	2.6538600864021924
982.0	98200.0	2.3379292061688117	9.111548127703452	2.3379292061688117
983.0	98300.0	2.3328302075692555	8.8792652461938	2.3328302075692555
984.0	98400.0	2.754723377222548	9.18913710169988	2.754723377222548
985.0	98500.0	2.1079150264388313	9.027070470632978	2.1079150264388313
986.0	98600.0	2.0469715037198926	9.120091620873035	2.0469715037198926
987.0	98700.0	2.261881472180682	9.472698749905145	2.261881472180682
988.0	98800.0	2.107913741555389	8.353313675371396	2.107913741555389
989.0	98900.0	2.018763191866384	8.673279624067867	2.018763191866384
990.0	99000.0	2.1326532385383135	8.558836180459318	2.1326532385383135
991.0	99100.0	2.1295286812320775	8.393797047566723	2.1295286812320775
992.0	99200.0	2.2626976886197805	8.707955657313741	2.2626976886197805
993.0	99300.0	2.0152641816166432	8.852591173057712	2.0152641816166432
994.0	99400.0	2.452489610315227	9.162286607617625	2.452489610315227
995.0	99500.0	2.5311811170510157	9.080412573831406	2.5311811170510157
996.0	99600.0	2.2365418306786076	8.998523300755766	2.2365418306786076
997.0	99700.0	2.2713419284406053	8.678898528393269	2.2713419284406053
998.0	99800.0	2.349151260029502	8.83232017319194	2.349151260029502
999.0	99900.0	2.1720453269068183	8.973794589137185	2.1720453269068183
1000.0	100000.0	1.8103072623328393	8.551244279948985	1.8103072623328393
1001.0	100100.0	2.46894433076413	8.617676627594374	2.46894433076413
1002.0	100200.0	2.396538360233277	9.200804125598584	2.396538360233277
1003.0	100300.0	2.4800251264297537	9.106714953532217	2.4800251264297537
1004.0	100400.0	1.990629738711432	8.686872597589241	1.990629738711432
1005.0	100500.0	2.38203474884396	8.660975338851369	2.38203474884396
1006.0	100600.0	2.854278970452184	9.277525989165236	2.854278970452184
1007.0	100700.0	2.318210993304191	9.397618282433951	2.318210993304191
1008.0	100800.0	2.920050331100627	10.005080818640332	2.920050331100627
1009.0	100900.0	2.318580596414927	8.754180223394545	2.318580596414927
1010.0	101000.0	2.3673864396654447	8.782553836735252	2.3673864396654447
1011.0	101100.0	3.0366069444762465	9.346888219336286	3.0366069444762465
1012.0	101200.0	2.5070258720569623	9.07824436171062	2.5070258720569623
1013.0	101300.0	2.1982939086995783	8.828534353410431	2.1982939086995783
1014.0	101400.0	2.2469759463184205	8.910001213168067	2.2469759463184205
1015.0	101500.0	2.587088206976283	8.889084314447684	2.8148397147380484
1016.0	101600.0	2.1749735582892673	8.910358351707277	2.1749735582892673
1017.0	101700.0	1.8841690943967624	8.915067647099994	2.4043481462864458
1018.0	101800.0	2.054311907955682	9.229768205341099	2.5812006139616863
1019.0	101900.0	1.8289605061935694	9.15647232575514	2.117782164670917
1020.0	102000.0	2.2770357806641104	8.893888519817427	2.2770357806641104
1021.0	102100.0	2.6575535530755476	9.104184473794396	2.6575535530755476
1022.0	102200.0	3.4766240044633996	9.442767301114205	3.499203033399012
1023.0	102300.0	2.6972029675707603	8.965099471264677	2.6972029675707603
1024.0	102400.0	2.4828013306585226	9.350871967968853	2.4828013306585226
1025.0	102500.0	2.577190960656122	9.241897507899761	2.577190960656122
1026.0	102600.0	3.266837162892092	9.739005489140448	3.266837162892092
1027.0	102700.0	2.4266998141429577	9.928754741269836	2.811939079810376
1028.0	102800.0	3.167220111820443	9.35562061365698	3.167220111820443
1029.0	102900.0	2.5540743010499867	9.642864639948552	2.5801898058526103
1030.0	103000.0	2.26258691509153	8.79455662809653	2.26258691509153
1031.0	103100.0	1.9222391717058376	8.964984091017865	2.597416848707474
1032.0	103200.0	2.1778431937508014	9.380516685294799	2.1778431937508014
1033.0	103300.0	2.3804222117125464	8.826469262251539	2.552372997088388
1034.0	103400.0	2.986318323338257	9.37565580958322	2.986318323338257
1035.0	103500.0	2.087510974609589	9.040957799827348	3.1488731684356486
1036.0	103600.0	2.9557520144185916	9.56510431722465	2.9557520144185916
1037.0	103700.0	2.10085798774699	9.416186169958415	2.10085798774699
1038.0	103800.0	2.4977595343947057	9.380375131129982	2.4977595343947057
1039.0	103900.0	2.390398005462247	9.268446586845535	2.524815787368787
1040.0	104000.0	2.083005366196657	8.8684657202688	2.3418351839564466
1041.0	104100.0	2.7709045310479286	9.336221998149771	2.7889391817777467
1042.0	104200.0	2.14413148810388	8.83876352025697	2.14413148810388
1043.0	104300.0	2.7930058798909325	9.550389216778179	2.7930058798909325
1044.0	104400.0	2.1361924883361247	9.142505453607896	2.3919467904298934
1045.0	104500.0	1.9864041598406115	9.370530017694207	2.2395766007984585
1046.0	104600.0	2.064098472082464	8.787438587828232	2.4872873413587437
1047.0	104700.0	2.3868183592147383	9.007427772912953	2.3868183592147383
1048.0	104800.0	2.6805602726381843	9.451185342715474	2.6805602726381843
1049.0	104900.0	2.9572101513570606	9.547327592107376	2.9572101513570606
1050.0	105000.0	2.2923106514108595	9.158401332928504	2.2923106514108595
1051.0	105100.0	2.944248555141698	9.283405858558998	3.131598725476299
1052.0	105200.0	2.5666330831081687	9.309574616873626	2.5666330831081687
1053.0	105300.0	2.0520720045165883	9.081026625720162	2.0520720045165883
1054.0	105400.0	2.328107505049078	8.700440330151348	2.328107505049078
1055.0	105500.0	2.1827982024368744	9.118167179384466	2.1827982024368744
1056.0	105600.0	2.4804081673280156	10.11333398423814	2.4804081673280156
1057.0	105700.0	2.9622407144079412	9.183080229094097	2.989498206042219
1058.0	105800.0	2.1618047316738305	9.518872465953612	2.1618047316738305
1059.0	105900.0	2.4469135495969585	8.756787126186767	2.4469135495969585
1060.0	106000.0	2.492712799756198	9.449813748900956	2.681303640976325
1061.0	106100.0	3.1508853779818433	9.144667958218275	3.1508853779818433
1062.0	106200.0	2.2649700238651205	9.049344567775885	2.583370427942453
1063.0	106300.0	2.028006722646515	8.853166412807623	2.368842612521803
1064.0	106400.0	2.3650378853687637	9.474855322707295	2.3650378853687637
1065.0	106500.0	2.1714013682442603	9.232561499697878	2.4345248225208063
1066.0	106600.0	2.537009445205531	8.924673227008075	2.537009445205531
1067.0	106700.0	2.879273723584309	9.858937237087655	3.2658684484277254
1068.0	106800.0	2.6687103997578885	9.168373834323981	2.6687103997578885
1069.0	106900.0	2.6268255887982255	8.799753376193204	2.6268255887982255
1070.0	107000.0	2.6714970595752905	9.33144168946617	2.6714970595752905
1071.0	107100.0	2.282764202762982	9.535463277267398	2.336102639707904
1072.0	107200.0	2.9639981738473056	9.807612607740618	2.9639981738473056
1073.0	107300.0	3.395911441762783	9.89418414098366	4.261674229977227
1074.0	107400.0	3.619749460562375	9.85252523113691	3.619749460562375
1075.0	107500.0	3.2308042317492824	9.157012255794536	3.2308042317492824
1076.0	107600.0	3.684430257370683	9.622928744264804	3.6895140239517112
1077.0	107700.0	2.4335363920309154	9.257615415723471	2.4335363920309154
1078.0	107800.0	2.7820490129119335	9.500511361102637	2.9261934800136995
1079.0	107900.0	2.1174303078185406	9.205915713206203	2.1174303078185406
1080.0	108000.0	2.079663067452734	9.030911236787697	2.079663067452734
1081.0	108100.0	2.780127007307576	8.912251126147032	2.780127007307576
1082.0	108200.0	2.591308852772433	8.687467589308419	2.678820811243033
1083.0	108300.0	2.617271326785638	9.29237158258908	2.617271326785638
1084.0	108400.0	2.1110158895609215	8.882135890946214	2.1110158895609215
1085.0	108500.0	2.208303654929653	9.215316021573152	2.208303654929653
1086.0	108600.0	2.144085967406171	8.798691160665033	2.144085967406171
1087.0	108700.0	2.2671821204948377	8.688690333386642	2.333879567471205
1088.0	108800.0	2.0014726466211528	9.145327948461713	2.0014726466211528
1089.0	108900.0	2.390081509915941	9.044124126212072	2.390081509915941
1090.0	109000.0	2.814319766100984	8.974727109878383	2.814319766100984
1091.0	109100.0	2.2389548765510874	9.30432188093619	2.2389548765510874
1092.0	109200.0	2.4764033842172926	9.105196711401847	2.9289196400030946
1093.0	109300.0	2.0621861311275183	8.955267723252192	2.280786112410601
1094.0	109400.0	2.6421771060314527	9.704573079722998	2.6421771060314527
1095.0	109500.0	2.2878999887805964	9.273753162080054	2.2878999887805964
1096.0	109600.0	2.4144981124987264	9.415143329423277	2.4144981124987264
1097.0	109700.0	2.1839654088905194	9.007668257599878	2.5147740560295677
1098.0	109800.0	2.2736967635684775	9.024616566637693	2.2736967635684775
1099.0	109900.0	2.3724687934088617	9.151905434415667	2.473076985829308
1100.0	110000.0	2.448081198278706	9.232819039281773	2.448081198278706
1101.0	110100.0	3.293267215679098	9.671458724887644	3.6529806643052467
1102.0	110200.0	3.0209572549471373	9.012067840923919	3.2820085442104934
1103.0	110300.0	2.1422135251330885	8.95259448724304	2.1422135251330885
1104.0	110400.0	2.3031495232508874	9.264154654002645	2.865745936247953
1105.0	110500.0	2.8327731501355085	9.203061016034292	2.8327731501355085
1106.0	110600.0	2.682424792034062	9.591446488237187	2.682424792034062
1107.0	110700.0	2.878441757290094	9.510692109798926	2.878441757290094
1108.0	110800.0	2.2826761494923087	9.213005121721602	2.2826761494923087
1109.0	110900.0	2.4824607263640077	9.600591716491726	2.4824607263640077
1110.0	111000.0	2.9550828109485887	9.622770304086414	2.9550828109485887
1111.0	111100.0	3.003831761109715	9.538231030447774	3.003831761109715
1112.0	111200.0	2.581995315796987	9.297675745782024	2.581995315796987
1113.0	111300.0	3.4053009007848707	9.48364972129055	3.4053009007848707
1114.0	111400.0	3.5784619954252186	9.659277966291963	3.5784619954252186
1115.0	111500.0	1.7812853229585788	9.097400145333062	2.0400221445758877
1116.0	111600.0	3.4029397709161047	10.458898700046458	3.4029397709161047
1117.0	111700.0	2.550764887964797	9.780400885575206	2.550764887964797
1118.0	111800.0	2.2624961544460613	9.426865630292662	2.3732643406061458
1119.0	111900.0	2.5371420603918993	9.535246390653725	2.569846015208647
1120.0	112000.0	2.350280836503562	9.410594626924727	2.4138121551818275
1121.0	112100.0	1.963214598586015	8.566030028361725	2.2372089265724386
1122.0	112200.0	2.0650669395552814	8.973571795468835	2.0650669395552814
1123.0	112300.0	2.376892089142753	9.785559693218122	2.9703886688491203
1124.0	112400.0	1.8201381169838304	9.167802582246539	2.443687098326654
1125.0	112500.0	2.6347294005831854	8.81202577455076	2.6347294005831854
1126.0	112600.0	1.9358177850292568	9.319932414945937	2.06365953364102
1127.0	112700.0	2.161224050902522	9.130944574636386	2.168159576346347
1128.0	112800.0	2.2789488688459323	9.01741407437707	2.2789488688459323
1129.0	112900.0	2.470258099132975	9.125597469472945	2.8619746699264557
1130.0	113000.0	2.283091013877537	8.982546336831	2.283091013877537
1131.0	113100.0	2.126995854437309	8.934698621966193	3.031319578275007
1132.0	113200.0	2.2123489518045005	9.086691589919162	2.2123489518045005
1133.0	113300.0	2.1360501831988574	8.928122132694352	2.1360501831988574
1134.0	113400.0	2.3701663581050543	8.866374925254906	2.3701663581050543
1135.0	113500.0	2.226222460345007	8.415047054057952	2.226222460345007
1136.0	113600.0	3.0344856743992077	8.952615690445565	3.0344856743992077
1137.0	113700.0	3.080681487154787	8.911622590907937	3.080681487154787
1138.0	113800.0	2.4477370405981076	8.987963483934	2.4477370405981076
1139.0	113900.0	2.684935866859535	8.607661485313248	2.684935866859535
1140.0	114000.0	2.5981758526411305	9.010352787814492	2.5981758526411305
1141.0	114100.0	2.5458018594448424	8.747486048947113	2.7130212154780287
1142.0	114200.0	2.971022652423903	8.863187088389914	2.971022652423903
1143.0	114300.0	3.4504683351974648	9.255283862541903	3.4504683351974648
1144.0	114400.0	3.024518257560779	9.054447693013499	3.024518257560779
1145.0	114500.0	2.4822764967789532	8.862246125067333	2.4822764967789532
1146.0	114600.0	2.804907843565472	9.559528146855742	3.099369995092215
1147.0	114700.0	2.738485081237973	9.242177619297516	2.738485081237973
1148.0	114800.0	3.1427506886303562	8.967557437863011	3.1427506886303562
1149.0	114900.0	3.4231816159102153	9.48580859914901	3.4231816159102153
1150.0	115000.0	3.065386119624845	9.444131603314673	3.2745196041150417
1151.0	115100.0	2.2228377012939906	8.918795387970752	2.5431279352156624
1152.0	115200.0	2.6240812781486857	8.538674028005378	2.6240812781486857
1153.0	115300.0	2.1705769066474274	8.443381973751809	2.1705769066474274
1154.0	115400.0	2.719848064223561	9.115528279961351	2.719848064223561
1155.0	115500.0	3.5819683681951573	9.535833674184559	3.7477461048908145
1156.0	115600.0	2.6874858239118478	9.306524543151466	2.6874858239118478
1157.0	115700.0	1.9286806354451058	8.865451137986579	2.184511698409104
1158.0	115800.0	2.178278321927842	9.055677952532111	2.178278321927842
1159.0	115900.0	2.7460478836944313	9.250603821548525	2.7460478836944313
1160.0	116000.0	2.638730484291727	9.004546805783583	2.638730484291727
1161.0	116100.0	2.534735958036021	8.77520046377091	2.534735958036021
1162.0	116200.0	3.0142443907989027	9.057077630746464	3.0142443907989027
1163.0	116300.0	3.2338822984883917	9.264442084653668	3.2338822984883917
1164.0	116400.0	1.9490496670180575	9.333382760744351	1.9490496670180575
1165.0	116500.0	2.950219493912552	9.378263628872471	2.950219493912552
1166.0	116600.0	2.527233809921919	8.833213675133912	2.527233809921919
1167.0	116700.0	3.1640964287342226	9.32633131162904	3.1640964287342226
1168.0	116800.0	3.0411043891609144	10.39589355488833	3.0411043891609144
1169.0	116900.0	3.6421143722912452	10.047499082424338	3.6421143722912452
1170.0	117000.0	2.441820980400325	9.68120299990038	2.441820980400325
1171.0	117100.0	2.7856911614931064	9.555527944307574	3.401265549238117
1172.0	117200.0	2.377833978126518	8.974122979373824	2.377833978126518
1173.0	117300.0	2.7438285532092404	8.986776966963399	2.7438285532092404
1174.0	117400.0	3.3824246069833657	9.796332080376265	3.3824246069833657
1175.0	117500.0	3.7254007016946034	9.501225708603572	3.7254007016946034
1176.0	117600.0	3.871036897291981	9.920187526746789	3.871036897291981
1177.0	117700.0	3.772983746416458	9.862932082000668	3.772983746416458
1178.0	117800.0	2.729705801961386	9.07128076210426	2.729705801961386
1179.0	117900.0	2.7801082326581827	9.52098264896053	2.7801082326581827
1180.0	118000.0	3.019753917244108	9.989559852595509	3.019753917244108
1181.0	118100.0	3.314589900783827	10.035191773398378	3.314589900783827
1182.0	118200.0	2.511160612447215	9.101131589685862	2.511160612447215
1183.0	118300.0	3.233910556463464	9.26467640031218	3.233910556463464
1184.0	118400.0	2.4879480423515696	9.25993963811173	2.4879480423515696
1185.0	118500.0	3.2578677251962205	9.316449547691924	3.2578677251962205
1186.0	118600.0	2.5257023770802896	9.124837458087004	2.5257023770802896
1187.0	118700.0	2.515667839192381	8.6263892733022	2.515667839192381
1188.0	118800.0	3.0970630643631702	9.08963223140394	3.1763198776414003
1189.0	118900.0	3.0970422695083846	9.244826256794846	3.0970422695083846
1190.0	119000.0	3.2915213757361403	9.304754800574324	3.2915213757361403
1191.0	119100.0	3.6264093460220344	9.68539284637656	3.6282495785568076
1192.0	119200.0	3.102819378918887	9.338901538174666	3.4225268754262648
1193.0	119300.0	3.554749316524435	9.751731172526094	3.574885807378127
1194.0	119400.0	2.8991384212940883	8.829409932244312	2.8991384212940883
1195.0	119500.0	3.3133370888262315	9.194274514615012	3.61149155550929
1196.0	119600.0	3.092523102486556	9.833716846846878	3.092523102486556
1197.0	119700.0	2.7839027667853666	9.321363423536006	2.7839027667853666
1198.0	119800.0	2.8962351723997686	9.599092500233105	2.8962351723997686
1199.0	119900.0	2.386811582697119	9.38114918987523	2.386811582697119
1200.0	120000.0	2.6571598912644037	9.789529753040075	2.6571598912644037
1201.0	120100.0	3.01206740444269	9.451702655456298	3.01206740444269
1202.0	120200.0	3.026168339865169	9.387252700333224	3.0701443208957953
1203.0	120300.0	3.4937941053211685	9.837083227460159	3.4937941053211685
1204.0	120400.0	3.490649565668495	9.951387258004974	4.000714142566892
1205.0	120500.0	3.682188441505728	9.406330647982033	3.848370135239588
1206.0	120600.0	4.266780372020667	10.335978887566425	4.266780372020667
1207.0	120700.0	4.821751520225027	11.073450065777592	5.209262418175421
1208.0	120800.0	4.726184442525591	10.865410217602571	4.726184442525591
1209.0	120900.0	4.042113439495528	11.020104341792075	4.042113439495528
1210.0	121000.0	3.9391474526620365	10.596835502998891	3.9391474526620365
1211.0	121100.0	3.1876951021229143	10.238714689117192	3.4469394312745925
1212.0	121200.0	2.375308141375823	9.787771195007835	2.375308141375823
1213.0	121300.0	2.8070468456077835	9.793652731524723	2.8070468456077835
1214.0	121400.0	3.0115116224601497	9.421666318430548	3.0115116224601497
1215.0	121500.0	3.8250916477798067	9.303167202528215	3.8250916477798067
1216.0	121600.0	3.3141521215346716	9.774509555387354	3.4034523299817776
1217.0	121700.0	2.955554153971912	9.481698669319707	3.2706919949943716
1218.0	121800.0	3.4593345809312575	10.402480300927621	3.4593345809312575
1219.0	121900.0	3.897974238979307	9.914475883755586	3.897974238979307
1220.0	122000.0	4.042093011664562	10.418543408705204	4.042093011664562
1221.0	122100.0	4.800925308051726	11.35157213012644	4.995804435406737
1222.0	122200.0	2.7296158952857588	9.377341072773206	2.7296158952857588
1223.0	122300.0	2.185727967398383	9.499796000167732	2.185727967398383
1224.0	122400.0	2.4073446557670435	8.679194948333516	2.4073446557670435
1225.0	122500.0	1.9443492375454345	9.168663345145912	2.4126990846755247
1226.0	122600.0	2.6087771372638744	9.414472267082198	2.6087771372638744
1227.0	122700.0	2.992324613375323	9.363726487217974	2.992324613375323
1228.0	122800.0	2.5253319767943565	9.432144800571727	2.5253319767943565
1229.0	122900.0	2.909395832911063	9.389451597570844	3.4070613314009095
1230.0	123000.0	2.133608812115184	9.532478759326295	2.133608812115184
1231.0	123100.0	2.507452065343974	9.92109027285787	2.507452065343974
1232.0	123200.0	2.978506841688123	9.56859046656663	2.978506841688123
1233.0	123300.0	2.998697356144414	9.418865929632773	2.998697356144414
1234.0	123400.0	2.7946036304451196	9.903481763997393	2.7946036304451196
1235.0	123500.0	2.7998951935930667	9.439718828864358	2.7998951935930667
1236.0	123600.0	4.271091759724592	10.551421084329922	4.271091759724592
1237.0	123700.0	3.4176626327217687	10.284443751729718	3.9349462518594684
1238.0	123800.0	4.2381354745248725	10.581456140934428	4.334201650001269
1239.0	123900.0	3.112604030601833	9.817890561434892	3.112604030601833
1240.0	124000.0	3.3870664104849957	10.57167612621578	3.3870664104849957
1241.0	124100.0	3.612884027156535	10.062341606685475	3.705386027668445
1242.0	124200.0	3.0343589012643197	10.094652870262413	3.381494003207686
1243.0	124300.0	2.905680261698889	9.659082804196457	2.905680261698889
1244.0	124400.0	3.2388413794828637	10.527468571704317	3.2792235213720433
1245.0	124500.0	2.5349747003823495	9.7445952116983	2.5378924215020042
1246.0	124600.0	3.135379219545466	10.363325166878257	4.074448671831642
1247.0	124700.0	2.5488018724728785	9.224074017125126	2.5488018724728785
1248.0	124800.0	2.8412160864858214	9.93499545983773	3.1903116032179764
1249.0	124900.0	2.759763284013929	9.161311773966391	2.759763284013929
1250.0	125000.0	2.42464425410071	9.573366365597431	2.440390654389157
1251.0	125100.0	2.767851435980232	9.699840030415752	2.8554678063063497
1252.0	125200.0	3.0885287429696864	9.039758053133255	3.300481506366113
1253.0	125300.0	3.0487533863362817	9.335486022689095	3.3589288938922497
1254.0	125400.0	2.4968310873125765	8.582599578999899	2.4968310873125765
1255.0	125500.0	2.7621396249340027	9.390848617152102	2.7621396249340027
1256.0	125600.0	3.004580472332681	9.677625085785763	3.004580472332681
1257.0	125700.0	1.8840359436004475	9.047011057915318	2.3551456647737634
1258.0	125800.0	2.3090257183693534	9.394452861712542	3.4637239871661953
1259.0	125900.0	2.625206723167045	8.958179593105887	2.8141417642026476
1260.0	126000.0	2.3439460770909846	8.340093603913457	2.471476132167535
1261.0	126100.0	4.095404784679642	9.45842620775353	4.095404784679642
1262.0	126200.0	3.5688956219969445	9.82002957403755	3.7533323410176678
1263.0	126300.0	4.470827156017641	10.444140450705792	4.573064068208254
1264.0	126400.0	4.362590241558513	10.433431065632805	4.362590241558513
1265.0	126500.0	4.437896123869108	10.265371113354616	4.437896123869108
1266.0	126600.0	4.150630080962327	10.148242269522031	4.567025832782104
1267.0	126700.0	4.8080565290653015	10.47426286005621	4.8080565290653015
1268.0	126800.0	5.048900332837516	10.77289394873913	5.342089465253682
1269.0	126900.0	3.9070287380036897	10.317505811576108	3.9070287380036897
1270.0	127000.0	4.4451068095554795	10.691169728300512	4.4451068095554795
1271.0	127100.0	4.845640900453493	10.638896129108327	5.5747484626999295
1272.0	127200.0	4.696242629641752	10.29491769203033	4.696242629641752
1273.0	127300.0	5.4184592843582795	10.763166794594454	5.441562691803934
1274.0	127400.0	3.6552043171991837	9.559974109025902	3.8072693394366843
1275.0	127500.0	4.458402141828172	10.561485622838212	4.458402141828172
1276.0	127600.0	3.808624235456828	9.76181608688851	3.884343276127023
1277.0	127700.0	4.508326731528973	10.271086227487716	4.508326731528973
1278.0	127800.0	3.8624604660068926	9.97597757116421	3.8624604660068926
1279.0	127900.0	3.2406943907568566	10.199514872215872	3.4353062029327743
1280.0	128000.0	4.783074888861933	10.851475472394748	5.28286155232601
1281.0	128100.0	2.550412445821221	9.317101267315307	2.550412445821221
1282.0	128200.0	4.776976327988206	10.376719881978351	4.776976327988206
1283.0	128300.0	4.7366890274913755	10.652010363894517	4.7366890274913755
1284.0	128400.0	4.140399832838875	10.075069594225868	4.203343701472922
1285.0	128500.0	3.3701160675810446	10.049621258787733	3.453898422913451
1286.0	128600.0	3.7381301611986633	9.46975846317931	3.7639631167342107
1287.0	128700.0	3.537483777552784	9.646660125702839	3.537483777552784
1288.0	128800.0	3.3179044553721173	9.43531084867937	3.3179044553721173
1289.0	128900.0	3.2828954523874647	9.948961620954082	3.2828954523874647
1290.0	129000.0	3.6880505969751995	9.652138607885593	3.8220777455313617
1291.0	129100.0	3.757578587932113	9.727366678761486	3.7671329060750605
1292.0	129200.0	2.932675568383269	8.918011754236316	2.932675568383269
1293.0	129300.0	3.7544326955131764	10.201577795482205	4.309036826649359
1294.0	129400.0	3.502641539889405	9.181862513275506	3.9565770847774466
1295.0	129500.0	3.991837675020305	9.545188405419541	3.991837675020305
1296.0	129600.0	3.679618361215234	9.113518151691588	3.679618361215234
1297.0	129700.0	3.105496308349987	9.09000611409088	3.578645810642018
1298.0	129800.0	3.4686020317911446	9.41066221122572	3.4686020317911446
1299.0	129900.0	4.197163635557488	9.944472670655516	4.277674642951818
1300.0	130000.0	3.4409873459223097	10.037551127265242	3.4409873459223097
1301.0	130100.0	3.9676941943469335	10.144701502111333	3.9676941943469335
1302.0	130200.0	3.789277509607909	10.058951738168762	3.789277509607909
1303.0	130300.0	3.987616549427334	9.702778175101212	4.227361478967993
1304.0	130400.0	3.1688932466367166	9.45686329847638	3.1688932466367166
1305.0	130500.0	3.661178556292917	9.562076487379308	3.661178556292917
1306.0	130600.0	3.4541870905380017	9.632304046958911	3.4541870905380017
1307.0	130700.0	4.048561125429585	9.575489081498961	4.053011909925863
1308.0	130800.0	3.7249746961356607	9.864510377778053	4.156216714875818
1309.0	130900.0	3.561249202194346	9.224709292083759	3.561249202194346
1310.0	131000.0	4.130885118866884	9.722741911850612	4.251222171039308
1311.0	131100.0	3.982289206659512	9.719724309333527	4.2152732327979505
1312.0	131200.0	4.125739067316671	9.9535487864492	4.286085996876784
1313.0	131300.0	3.932558331406293	9.873864610053909	3.932558331406293
1314.0	131400.0	3.652587087900424	10.627709956279226	4.744117955833548
1315.0	131500.0	4.047194985390141	9.707674820373036	4.13812658151454
1316.0	131600.0	3.729034164194531	9.31383978735439	3.729034164194531
1317.0	131700.0	4.015808013525674	10.052116835359566	4.015808013525674
1318.0	131800.0	4.392333246148337	10.696263432720325	5.280398771082084
1319.0	131900.0	3.6554254512321602	9.728767309409625	3.6554254512321602
1320.0	132000.0	3.396735417422866	8.9909736521907	3.396735417422866
1321.0	132100.0	3.037186237975646	9.1080730064277	3.037186237975646
1322.0	132200.0	3.272077712052764	9.7892391750082	3.272077712052764
1323.0	132300.0	3.738893291723249	10.04141803545358	3.738893291723249
1324.0	132400.0	3.7716548839158577	9.436190142182232	3.7716548839158577
1325.0	132500.0	3.7344197777793804	9.8031887783217	3.7344197777793804
1326.0	132600.0	3.1074066869941412	9.500932722221528	3.1074066869941412
1327.0	132700.0	3.6975838157145615	9.621985937052733	3.6975838157145615
1328.0	132800.0	2.463456580253724	9.364206833296118	2.463456580253724
1329.0	132900.0	3.3068099761009644	9.655906048720386	3.858161332607945
1330.0	133000.0	3.629959391637991	9.617882373609488	3.629959391637991
1331.0	133100.0	3.450983808809602	9.920528255980278	4.250849265661585
1332.0	133200.0	2.7834633590024755	9.23498100539071	2.7834633590024755
1333.0	133300.0	3.2368329145815027	9.659881818377187	3.496671508215421
1334.0	133400.0	3.61300314216993	9.358008170979112	3.61300314216993
1335.0	133500.0	3.5724679156137733	9.652121479761327	3.5724679156137733
1336.0	133600.0	4.129467102474144	9.602505824478781	4.393018472954404
1337.0	133700.0	3.9112936282905677	9.900100949787626	4.212399363599616
1338.0	133800.0	3.9697646513806797	10.073046974827118	3.9697646513806797
1339.0	133900.0	3.1723359275862864	9.603837813164963	4.003174276842859
1340.0	134000.0	3.614461241449833	9.548952514562663	3.614461241449833
1341.0	134100.0	3.8628107793034916	10.289242468440733	4.2929944963413025
1342.0	134200.0	4.230967065815904	10.389613644977626	4.230967065815904
1343.0	134300.0	3.97767644369895	10.259618142887645	3.97767644369895
1344.0	134400.0	3.6787075012063672	9.668042829577733	3.803027356540441
1345.0	134500.0	4.23384135352593	10.18750707273686	4.23384135352593
1346.0	134600.0	4.498454146987302	10.573679601460228	5.3922432724414024
1347.0	134700.0	4.371881319384174	9.996985710407053	4.371881319384174
1348.0	134800.0	4.259118136614567	10.25231435455654	4.394114745545425
1349.0	134900.0	3.8803308609387233	10.147736035497028	3.8803308609387233
1350.0	135000.0	3.8119424833314586	10.004906278416783	3.8119424833314586
1351.0	135100.0	3.630864848375139	9.827934701369857	3.630864848375139
1352.0	135200.0	3.2593561044496457	9.5141286373817	3.2593561044496457
1353.0	135300.0	3.5538276363864094	9.859274765797295	3.5538276363864094
1354.0	135400.0	3.598275039248563	9.629089684802324	3.598275039248563
1355.0	135500.0	2.525109881440789	9.348097232533846	2.9473695128527386
1356.0	135600.0	3.4655761997121957	9.768196472224268	3.4655761997121957
1357.0	135700.0	3.2440874454754463	9.48554786302444	3.2440874454754463
1358.0	135800.0	2.8241306953780745	9.510044207065262	3.073273721587957
1359.0	135900.0	3.0693522313573705	9.058062279748292	3.0693522313573705
1360.0	136000.0	2.2302250051569836	9.318257508679512	2.2302250051569836
1361.0	136100.0	3.6140990814367213	9.836611692544047	3.6480566127977947
1362.0	136200.0	2.5134422656443274	8.508332491355356	2.615664446648636
1363.0	136300.0	3.6233459495918616	9.749610625959118	3.6233459495918616
1364.0	136400.0	2.6890318796912274	8.748309865367757	2.6890318796912274
1365.0	136500.0	3.4931461679675406	9.618093721902941	3.4931461679675406
1366.0	136600.0	2.9817275069656737	9.454115754836428	2.9817275069656737
1367.0	136700.0	3.800029368640635	9.941214736615123	3.800029368640635
1368.0	136800.0	2.8084706651155873	9.260339725104675	2.8084706651155873
1369.0	136900.0	2.3094592431674337	8.845577112222227	2.3094592431674337
1370.0	137000.0	2.3568394766584677	9.471497114325937	2.3568394766584677
1371.0	137100.0	2.108032353368625	9.168555695288017	2.9348097107562716
1372.0	137200.0	2.6024789600886855	9.279707817213819	2.6024789600886855
1373.0	137300.0	3.593463541575399	9.733045905988183	3.593463541575399
1374.0	137400.0	3.3945964086823124	10.022748813754008	3.3945964086823124
1375.0	137500.0	1.849815257161744	8.883625216712637	1.849815257161744
1376.0	137600.0	3.0807952191168004	9.246447174870315	3.0807952191168004
1377.0	137700.0	2.825330515751876	9.393796918580327	2.825330515751876
1378.0	137800.0	2.936426978444598	9.112636843644806	2.936426978444598
1379.0	137900.0	2.234882911163073	9.651418139838672	2.234882911163073
1380.0	138000.0	3.7652385754664146	9.693493368130147	3.7652385754664146
1381.0	138100.0	3.6341427399031034	9.368611533945625	3.6409473477536842
1382.0	138200.0	2.9329153260150025	9.355454417070698	2.9329153260150025
1383.0	138300.0	3.563902674967144	9.392942972225237	3.563902674967144
1384.0	138400.0	2.634937044442142	8.933319060397267	2.634937044442142
1385.0	138500.0	3.789814917644666	9.757116311358867	3.789814917644666
1386.0	138600.0	3.246955308820356	9.254807038359795	3.370000312876789
1387.0	138700.0	3.45851162953996	9.367361858359642	3.45851162953996
1388.0	138800.0	3.67115487785799	10.039497570827082	4.152358631574124
1389.0	138900.0	3.293342117218602	9.978958525661124	3.293342117218602
1390.0	139000.0	3.906470427375366	10.233600282582659	3.906470427375366
1391.0	139100.0	3.580180804415355	9.48583915589958	3.580180804415355
1392.0	139200.0	4.206909007265889	10.038455479278731	4.206909007265889
1393.0	139300.0	3.8411841303274095	9.880446906234289	3.8411841303274095
1394.0	139400.0	3.0592790100818976	9.609189583132835	3.0592790100818976
1395.0	139500.0	4.1566102819804325	10.101858496818801	4.203449169946825
1396.0	139600.0	3.359554778983672	9.425705903594451	3.615868389671916
1397.0	139700.0	4.502108238588305	10.2547035337365	4.60048408946949
1398.0	139800.0	4.277037166885447	10.285200957846715	4.277037166885447
1399.0	139900.0	4.4577247320809175	10.32342552642694	4.4577247320809175
1400.0	140000.0	4.634671980723729	10.261430703960281	4.634671980723729
1401.0	140100.0	3.9151184453975874	10.208298502495918	3.9151184453975874
1402.0	140200.0	4.4050629173754015	10.763520768196454	4.9428746089125095
1403.0	140300.0	5.0043708797654505	10.639930702643932	5.0043708797654505
1404.0	140400.0	3.7750819252759436	9.69976330151779	4.0325813095201335
1405.0	140500.0	4.294988118380508	10.791448316128564	4.512829253890045
1406.0	140600.0	3.4144980217778627	9.65183330313382	3.8566047742193033
1407.0	140700.0	3.398601226300697	9.750373854449087	3.9583154790787316
1408.0	140800.0	3.9379275952907227	10.205295200593032	3.9379275952907227
1409.0	140900.0	2.9996970590882945	9.56657692289289	3.467461338613096
1410.0	141000.0	3.3130818811073346	10.538923243729942	3.4379226262761833
1411.0	141100.0	3.4609967633952485	9.432647918746877	3.4609967633952485
1412.0	141200.0	3.0341602703519635	9.123527150305954	3.0341602703519635
1413.0	141300.0	2.4604294236206696	9.307893017780577	2.4604294236206696
1414.0	141400.0	3.538548125046808	10.1333819099904	3.538548125046808
1415.0	141500.0	4.985588851631902	10.794148259806303	5.011430494562802
1416.0	141600.0	3.6297721080929217	10.64535131158911	3.6297721080929217
1417.0	141700.0	2.573207015002664	9.41094791547215	3.0761362755887816
1418.0	141800.0	3.7555039934445933	10.546097806869028	3.7616365547881436
1419.0	141900.0	3.403320141904148	9.248924305331663	3.660028630131642
1420.0	142000.0	3.7221620806755267	9.97664411276302	3.7221620806755267
1421.0	142100.0	3.034257575896193	10.045656641019646	3.1673013062731266
1422.0	142200.0	2.475038150385807	8.941837860583327	2.475038150385807
1423.0	142300.0	3.5028868029958464	9.450769296649765	4.13197125033424
1424.0	142400.0	2.9964484918765866	9.380630976393228	2.9964484918765866
1425.0	142500.0	2.3363186797089734	9.357464308308518	2.3363186797089734
1426.0	142600.0	2.6620524314155563	8.688825621800722	2.6620524314155563
1427.0	142700.0	2.024920932311706	8.901973883861364	2.107249967650976
1428.0	142800.0	2.465341903159511	9.898420309402182	2.465341903159511
1429.0	142900.0	2.1271071433332067	8.75523674244792	2.1271071433332067
1430.0	143000.0	2.6336646281930163	9.173094931415115	2.6336646281930163
1431.0	143100.0	3.322674648734862	9.474825880883843	3.322674648734862
1432.0	143200.0	2.5522537922735102	8.820108450226385	2.5522537922735102
1433.0	143300.0	3.2395986110584505	9.34020122107198	3.407871962781972
1434.0	143400.0	3.461229654889875	9.623287100272556	3.730441092833243
1435.0	143500.0	2.571786782739842	9.142520568675456	2.727155238675926
1436.0	143600.0	3.0365089981380127	9.293486473468507	3.0365089981380127
1437.0	143700.0	3.515692613066582	10.29178337665913	3.515692613066582
1438.0	143800.0	3.5279474791381022	10.21422729602061	4.1038513375587415
1439.0	143900.0	2.5298879895784587	9.124233841846447	2.5298879895784587
1440.0	144000.0	2.531598361687598	8.919003808028702	2.531598361687598
1441.0	144100.0	3.0420040647355595	9.150011017006841	3.0420040647355595
1442.0	144200.0	2.267203678847359	8.96416009222723	2.267203678847359
1443.0	144300.0	2.892767967273523	9.25114577485339	2.892767967273523
1444.0	144400.0	2.5794513349735677	9.001963914518122	2.5794513349735677
1445.0	144500.0	3.3282292438960446	9.58902347927265	3.3282292438960446
1446.0	144600.0	3.0576105839297782	9.222205767800476	3.0576105839297782
1447.0	144700.0	3.8909272327866593	9.609210925461467	3.8909272327866593
1448.0	144800.0	2.960966841051929	8.97472518321817	2.960966841051929
1449.0	144900.0	2.082070275495849	9.135526213124422	2.419793903625027
1450.0	145000.0	3.2430034021447445	9.628138680106993	3.2430034021447445
1451.0	145100.0	2.667473590012711	9.270498395112819	2.667473590012711
1452.0	145200.0	3.1674128192090487	9.301234621196341	3.1674128192090487
1453.0	145300.0	3.342229039035531	9.670088852453812	3.5437089234290164
1454.0	145400.0	3.141368313681952	9.260098117119432	3.141368313681952
1455.0	145500.0	3.1513470122074714	9.54040945346216	3.1513470122074714
1456.0	145600.0	2.5981173163446947	8.796125022844711	2.5981173163446947
1457.0	145700.0	2.375164868227682	8.994903979210603	2.375164868227682
1458.0	145800.0	2.548272514274957	9.22164037084282	2.548272514274957
1459.0	145900.0	3.3615140519128146	9.579939513205174	3.3615140519128146
1460.0	146000.0	3.6967681284282174	10.058882550769633	3.6967681284282174
1461.0	146100.0	2.4872043201605436	8.870209582238864	2.4872043201605436
1462.0	146200.0	2.399624858148464	8.850138171654073	2.399624858148464
1463.0	146300.0	2.7779299047450503	8.961796798210653	2.7779299047450503
1464.0	146400.0	2.487026577322872	9.154395149123232	2.487026577322872
1465.0	146500.0	2.5807334632137495	9.113432291029916	2.5807334632137495
1466.0	146600.0	2.3287358678517083	9.23251325055275	2.832844697294982
1467.0	146700.0	2.697277092549427	8.620098496161685	2.697277092549427
1468.0	146800.0	2.4017873320346457	8.875950704884232	2.4017873320346457
1469.0	146900.0	2.210563967457929	9.102331500004786	2.8640682022079798
1470.0	147000.0	2.5812007765318823	9.1875803521425	2.613065867202055
1471.0	147100.0	2.086217985738516	9.327091856458564	2.086217985738516
1472.0	147200.0	2.4340311354565833	9.094339771770924	2.4340311354565833
1473.0	147300.0	2.962228309504058	8.86724466701208	2.962228309504058
1474.0	147400.0	3.615767858906558	9.865564000692988	3.8931842160961123
1475.0	147500.0	2.2058082839589264	8.942068358241428	2.2058082839589264
1476.0	147600.0	2.708540278803292	9.037018909276346	2.708540278803292
1477.0	147700.0	2.842548900175082	9.21081315600167	2.842548900175082
1478.0	147800.0	2.169815315088535	8.921961092891381	2.169815315088535
1479.0	147900.0	2.209814965977623	8.89607975616699	2.209814965977623
1480.0	148000.0	2.690078225402956	8.857590493847466	2.690078225402956
1481.0	148100.0	2.658063702373385	8.893068960037688	2.658063702373385
1482.0	148200.0	2.4227947900743962	9.01181629498665	2.4227947900743962
1483.0	148300.0	2.224971906509356	8.927693908176744	2.224971906509356
1484.0	148400.0	2.4325084401545816	9.145768410847456	2.4325084401545816
1485.0	148500.0	3.162241294929621	9.626255210931806	3.162241294929621
1486.0	148600.0	3.1904407285275256	9.417436075705014	3.1904407285275256
1487.0	148700.0	2.083005732466619	8.824312574721198	2.083005732466619
1488.0	148800.0	2.0880886372774263	8.777256956591176	2.0880886372774263
1489.0	148900.0	2.7114767492093472	9.067799791420578	2.7114767492093472
1490.0	149000.0	2.563987474393529	9.04861419655975	2.563987474393529
1491.0	149100.0	2.613236161328346	8.706974679816497	2.613236161328346
1492.0	149200.0	2.556524080023277	9.19852550184453	2.556524080023277
1493.0	149300.0	2.794232075524152	9.3896806729655	2.794232075524152
1494.0	149400.0	2.541908435700906	9.168782661032628	2.541908435700906
1495.0	149500.0	2.4646740123373694	8.894234289586507	2.5904795670351937
1496.0	149600.0	3.10307922612538	8.89472920374962	3.10307922612538
1497.0	149700.0	2.7500015674948206	9.223001174194243	2.819899027219646
1498.0	149800.0	2.3476782587910487	9.07880273126546	2.3476782587910487
1499.0	149900.0	2.028423995680873	8.664019940791775	2.226143583127041
1500.0	150000.0	2.5440921745660274	8.765359292642167	2.5440921745660274
1501.0	150100.0	2.57759545935133	9.020365986641725	2.57759545935133
1502.0	150200.0	3.625522616054049	9.223049988948382	4.063262842291442
1503.0	150300.0	2.387322033386575	8.988419222920948	2.387322033386575
1504.0	150400.0	2.657383859562039	9.90672051389118	2.9364279657444525
1505.0	150500.0	3.836884725845266	9.66970992149327	3.836884725845266
1506.0	150600.0	3.715720534759064	9.503309790097125	3.715720534759064
1507.0	150700.0	3.96273621287844	9.334075875944851	3.96273621287844
1508.0	150800.0	2.7437526827678758	9.015145308540173	2.7437526827678758
1509.0	150900.0	3.139952412141705	9.719317266089213	3.2465089615831526
1510.0	151000.0	2.649396461135555	8.59104645897476	3.1249642468666585
1511.0	151100.0	2.6429756612811164	9.09857848448257	2.6429756612811164
1512.0	151200.0	2.1007602035080803	9.187343032182325	2.1007602035080803
1513.0	151300.0	2.641422712006421	9.529092425495033	2.641422712006421
1514.0	151400.0	2.7728350341509667	9.191349596417979	3.3414662099927432
1515.0	151500.0	2.203703600339323	9.153592590456421	2.3892650862966587
1516.0	151600.0	2.101550723136846	9.3979777965169	2.314174316015957
1517.0	151700.0	3.375634442868674	9.228542149434844	3.4215349957755827
1518.0	151800.0	2.4709093003165066	9.582932170275722	2.4709093003165066
1519.0	151900.0	2.3256176823333212	9.129597493355817	2.3256176823333212
1520.0	152000.0	1.987630280083505	9.174011164712383	2.2721130498268085
1521.0	152100.0	2.7133908966626117	10.303679097089214	2.889399260817012
1522.0	152200.0	2.0913353387696776	9.362203638742496	2.2769664084965875
1523.0	152300.0	2.5612678100581117	9.910988758852636	2.5612678100581117
1524.0	152400.0	2.4490586651495527	9.772767128913193	2.4490586651495527
1525.0	152500.0	3.927300908455179	10.207345403490578	3.927300908455179
1526.0	152600.0	4.329587074660633	10.707448279030334	4.329587074660633
1527.0	152700.0	4.404372918897579	10.993876031635825	4.404372918897579
1528.0	152800.0	3.2392309241594703	10.512570568308496	3.2392309241594703
1529.0	152900.0	4.097275638830266	10.890413107275373	4.221540345296932
1530.0	153000.0	3.645736157420854	10.518010095151373	3.645736157420854
1531.0	153100.0	2.9808888081498477	10.218077195727162	2.9808888081498477
1532.0	153200.0	4.797831059297014	10.348151714615472	4.797831059297014
1533.0	153300.0	5.29266723541844	10.950985222240906	5.327157872502628
1534.0	153400.0	4.707696616615641	10.735179508097104	4.707696616615641
1535.0	153500.0	3.7555035363529456	10.201231497978588	3.7555035363529456
1536.0	153600.0	3.7784199079471286	10.381600658799197	3.7784199079471286
1537.0	153700.0	3.886775199816267	10.216399258058189	3.886775199816267
1538.0	153800.0	4.142536563838829	10.869150309969255	4.142536563838829
1539.0	153900.0	3.7433818056049484	10.78890447533274	3.7433818056049484
1540.0	154000.0	5.18010245262943	10.69357500952718	5.18010245262943
1541.0	154100.0	4.198449126423182	10.165873111543478	4.198449126423182
1542.0	154200.0	3.62094265208905	10.165009487766325	4.5339947815590005
1543.0	154300.0	4.033187703136411	10.186432916729188	4.033187703136411
1544.0	154400.0	4.542102498963355	10.714011696697723	5.396685125089262
1545.0	154500.0	4.444535231779827	10.773975473362972	4.444535231779827
1546.0	154600.0	4.065956364704096	9.800129702742074	4.065956364704096
1547.0	154700.0	4.257664477072079	11.561912517146023	4.257664477072079
1548.0	154800.0	3.6793056405170264	10.678488880079385	3.6793056405170264
1549.0	154900.0	2.920702660041085	9.740416789920305	2.920702660041085
1550.0	155000.0	2.733880960950155	10.48824169001603	2.733880960950155
1551.0	155100.0	2.5865802566937255	10.059728196343025	2.5865802566937255
1552.0	155200.0	4.1522156053853605	11.165581640049743	4.1522156053853605
1553.0	155300.0	3.023793157785708	10.23428969832903	3.023793157785708
1554.0	155400.0	3.5286459057508224	10.616277723136136	3.5286459057508224
1555.0	155500.0	4.0063041828579555	11.104794015842145	4.0063041828579555
1556.0	155600.0	4.6170747785285995	11.246656827202308	4.6413925738358826
1557.0	155700.0	4.029270972106528	11.569245939485137	4.029270972106528
1558.0	155800.0	3.581689253629135	10.735268025422195	3.581689253629135
1559.0	155900.0	2.550804900948365	10.26801558729736	2.550804900948365
1560.0	156000.0	3.4279576418565068	10.823437659730734	3.4279576418565068
1561.0	156100.0	2.316314386091052	9.926402950418327	2.316314386091052
1562.0	156200.0	4.011347539423014	11.366700393075893	4.011625130895169
1563.0	156300.0	3.855550632370021	11.201846344940385	3.855550632370021
1564.0	156400.0	2.4197170640848986	9.48912889090427	2.884060798502968
1565.0	156500.0	2.1474194306631507	9.250587908728102	2.177935082541379
1566.0	156600.0	2.0989004275519676	9.227532362136582	2.0989004275519676
1567.0	156700.0	2.341068284810401	8.979073281336555	2.341068284810401
1568.0	156800.0	2.3624990137555506	9.184927560752332	2.8526109176087284
1569.0	156900.0	2.0723671658712965	8.73459265664781	2.3241564914228356
1570.0	157000.0	2.4468175860611767	9.378133860650584	2.4468175860611767
1571.0	157100.0	3.032104263093911	8.886363269848143	3.032104263093911
1572.0	157200.0	2.633948914958166	8.328752750658092	2.633948914958166
1573.0	157300.0	3.246859255125819	8.901759484379461	3.246859255125819
1574.0	157400.0	2.1623615593702463	8.72605801910988	2.1623615593702463
1575.0	157500.0	3.9124729408635663	9.910281587020929	4.38217197372419
1576.0	157600.0	3.8134864562571913	9.03657627966271	3.834289042834762
1577.0	157700.0	3.114656748472199	8.85465626063036	3.225735627728755
1578.0	157800.0	3.753581870091757	9.577441018285855	4.5568603776590955
1579.0	157900.0	2.2291479725687555	8.49293530426376	2.3187519491777526
1580.0	158000.0	3.1881959387901095	9.156034695935308	3.1881959387901095
1581.0	158100.0	2.315877878322695	8.690237655291186	2.315877878322695
1582.0	158200.0	2.732567194249595	8.464748119343632	2.9688749300449784
1583.0	158300.0	2.141634586001096	8.32477102813685	2.141634586001096
1584.0	158400.0	2.185065882067273	8.339162912968169	2.185065882067273
1585.0	158500.0	2.3816383531375016	9.312631008707122	2.3816383531375016
1586.0	158600.0	2.418100135264754	9.002995793178979	2.42406201783061
1587.0	158700.0	3.082113177681398	9.139289254866059	3.2966789374471985
1588.0	158800.0	4.3311194733399585	9.950143742583016	4.3311194733399585
1589.0	158900.0	2.3363469802139925	8.892049482043925	2.3363469802139925
1590.0	159000.0	3.134617977932743	9.045296839898414	3.134617977932743
1591.0	159100.0	3.1298045946301327	9.160071704368121	3.1298045946301327
1592.0	159200.0	3.2738527304158196	9.081217918891541	3.2738527304158196
1593.0	159300.0	3.9785011352238246	9.762953712148976	3.9936726242554097
1594.0	159400.0	2.9174452315505923	9.05015648064861	2.9174452315505923
1595.0	159500.0	2.8601428208366615	9.355564952044444	3.0710577270312833
1596.0	159600.0	3.5488292618366324	9.195031587049659	3.7102790365701748
1597.0	159700.0	3.893341578732078	9.928039744529965	3.893341578732078
1598.0	159800.0	3.711619777741956	9.774970871670172	3.711619777741956
1599.0	159900.0	2.632221730479318	9.217274861619519	2.632221730479318
1600.0	160000.0	2.073884131732474	9.094649539380466	2.7170921343883316
1601.0	160100.0	2.3577955728584086	8.881826736957164	2.5657186567020536
1602.0	160200.0	2.9578492810505748	9.126154505106342	2.9578492810505748
1603.0	160300.0	2.4178718818967764	8.88842678245814	2.867972139650295
1604.0	160400.0	2.9032762528728844	9.017633438245703	2.9032762528728844
1605.0	160500.0	2.872945534310398	8.640120089899586	2.872945534310398
1606.0	160600.0	3.721949175376212	9.35454498636369	3.721949175376212
1607.0	160700.0	3.5032012111203867	9.69874784099774	3.7544805394532905
1608.0	160800.0	3.2267782927645765	9.708212038029995	3.7703318260131002
1609.0	160900.0	2.3792087355293394	10.368130909471425	2.3792087355293394
1610.0	161000.0	2.51956398295158	9.39816871693301	2.51956398295158
1611.0	161100.0	1.926190343847008	9.219275516339403	2.2082157420442936
1612.0	161200.0	2.6239818355405204	9.665493389863816	2.6239818355405204
1613.0	161300.0	1.9062537349510196	9.891179592963425	1.9062537349510196
1614.0	161400.0	2.4794381052760452	9.156260207907167	2.6132177058120662
1615.0	161500.0	2.185544369972213	9.106953793528714	2.185544369972213
1616.0	161600.0	2.332144213135535	8.71473368445344	2.5705471842675927
1617.0	161700.0	3.2185264366994524	9.259668655895338	3.409135641589768
1618.0	161800.0	3.460418842529146	9.577000616324312	3.8598694082520044
1619.0	161900.0	4.542617116121972	10.627278194264436	5.1859302097612
1620.0	162000.0	3.3029966613058703	9.347452461021378	3.3029966613058703
1621.0	162100.0	3.790375963558328	9.888895583247178	3.790375963558328
1622.0	162200.0	3.5445431706302317	9.606900259651436	3.5445431706302317
1623.0	162300.0	3.3070990909865308	9.193395747787193	3.3070990909865308
1624.0	162400.0	3.302497787764641	9.1591053574959	3.302497787764641
1625.0	162500.0	4.376456862974721	10.28618697420345	4.574592007817051
1626.0	162600.0	2.935267826580553	9.58104698608136	3.3539406890669055
1627.0	162700.0	3.0284282699570606	9.548209314042696	3.1466049679184125
1628.0	162800.0	2.9930044077090407	9.048902875294546	2.9930044077090407
1629.0	162900.0	3.1568324474213525	9.582923310940517	3.1568324474213525
1630.0	163000.0	4.162425485489243	10.227168054224473	4.238027448841354
1631.0	163100.0	3.0528801908607357	8.789365708316577	3.0528801908607357
1632.0	163200.0	2.954488852453933	9.189095119555851	2.954488852453933
1633.0	163300.0	3.409428222241457	10.200523530129463	4.015645605797922
1634.0	163400.0	3.9646042365375087	9.877908640071329	3.9646042365375087
1635.0	163500.0	3.1465976454861337	9.097615482850083	3.1465976454861337
1636.0	163600.0	2.746448170700709	9.320438995502574	3.4691079902226014
1637.0	163700.0	3.596807405714808	9.729343008540297	3.6774442895433506
1638.0	163800.0	2.049417948650564	9.682425519488492	2.049417948650564
1639.0	163900.0	2.800107023101661	9.419982607071896	3.6456797263525185
1640.0	164000.0	4.157845405733904	10.14075348983324	4.17897382414767
1641.0	164100.0	3.264260752998586	10.052488616732315	3.264260752998586
1642.0	164200.0	2.576220211363079	9.772061195310556	2.576220211363079
1643.0	164300.0	2.713483674605445	9.95864080676518	2.713483674605445
1644.0	164400.0	3.1002112979914593	9.617207534821864	3.1002112979914593
1645.0	164500.0	3.1096749874949516	9.2116230558215	3.447926812922783
1646.0	164600.0	3.356580181457607	9.915606876177891	3.885076537883964
1647.0	164700.0	3.249503770243706	9.52366437207463	3.249503770243706
1648.0	164800.0	2.4381404657481616	9.570629161375969	2.4482204068299054
1649.0	164900.0	2.490521637231395	8.83394870256691	2.490521637231395
1650.0	165000.0	3.243747369492318	9.897257226335972	3.687183698534399
1651.0	165100.0	2.4254909278025365	8.772009853305704	2.4254909278025365
1652.0	165200.0	3.1753752527254635	9.736851028776057	3.362050119484807
1653.0	165300.0	2.342521857911554	8.31598911093595	2.342521857911554
1654.0	165400.0	2.694834647979369	9.150437038804482	2.7609239535472367
1655.0	165500.0	1.965932533361768	8.837923540685015	1.965932533361768
1656.0	165600.0	2.19629173486825	8.868206034909669	2.19629173486825
1657.0	165700.0	2.3890985993326344	9.311077182625475	2.706975707408008
1658.0	165800.0	2.4019328605719283	9.353844422861712	2.86726306099863
1659.0	165900.0	2.5770944306313197	9.13463012013431	2.5770944306313197
1660.0	166000.0	2.377274845999165	8.806365787912917	2.377274845999165
1661.0	166100.0	3.100340976793551	9.516522640531898	3.5560209535349143
1662.0	166200.0	2.925405991247481	8.773657543817453	2.925405991247481
1663.0	166300.0	2.8180293498345415	8.616688776614163	2.8180293498345415
1664.0	166400.0	2.591141548895571	9.349627654148163	2.591141548895571
1665.0	166500.0	2.7118577576257286	8.92316590650133	2.9588171992818495
1666.0	166600.0	2.7319897051541413	9.258953580787436	2.7319897051541413
1667.0	166700.0	2.7385763682810063	9.742291707198806	2.7385763682810063
1668.0	166800.0	3.1693969701756175	9.03464225630838	3.26008814920968
1669.0	166900.0	4.31130400011785	10.062129085931774	4.538526543634701
1670.0	167000.0	3.3072478506072747	10.027536017982522	3.3072478506072747
1671.0	167100.0	2.386253610955236	9.042307694352827	2.386253610955236
1672.0	167200.0	2.577193195727518	9.39226493697804	2.577193195727518
1673.0	167300.0	3.1972019823195446	8.426089583307496	3.2152610594515294
1674.0	167400.0	2.7542132885179007	8.46189436154351	2.7542132885179007
1675.0	167500.0	3.2694483174413027	9.117327368118842	3.2694483174413027
1676.0	167600.0	3.2749523461064647	9.182076366695679	3.2749523461064647
1677.0	167700.0	3.053495082271855	8.945310768971304	3.1890742292562573
1678.0	167800.0	3.33564195897267	9.173326551616666	3.33564195897267
1679.0	167900.0	2.4669426551617653	8.858386015091689	2.4669426551617653
1680.0	168000.0	2.491425177297426	8.704266924811789	2.491425177297426
1681.0	168100.0	2.9822947142620495	8.868059557546596	2.9822947142620495
1682.0	168200.0	2.717976549576745	8.927764468713898	3.188186650539979
1683.0	168300.0	3.2013451857848008	8.966234226828364	3.2013451857848008
1684.0	168400.0	4.077705192715083	9.879478093931478	4.077705192715083
1685.0	168500.0	2.4022299572921337	9.034740237464357	2.4022299572921337
1686.0	168600.0	3.0080908591782882	8.960883983535277	3.0080908591782882
1687.0	168700.0	2.94818236446873	9.04272829526552	2.94818236446873
1688.0	168800.0	3.145874036384875	9.429110540552017	3.145874036384875
1689.0	168900.0	3.434995311752407	9.703014451237424	3.434995311752407
1690.0	169000.0	4.047890489299259	10.533623107096744	4.240792908936583
1691.0	169100.0	2.7749096731005087	8.502203378504872	2.7749096731005087
1692.0	169200.0	2.854136641549837	8.745844673557283	2.854136641549837
1693.0	169300.0	4.482288962831531	10.378657406249046	4.482288962831531
1694.0	169400.0	3.8706699704199323	10.122501002732234	4.445999132770793
1695.0	169500.0	3.892109011578105	9.715074197797417	3.892109011578105
1696.0	169600.0	3.543937800313268	9.782902841675861	3.543937800313268
1697.0	169700.0	3.8369915056852495	9.88426056692964	4.075905067711638
1698.0	169800.0	2.9898820431517823	8.812858153080178	3.2517651175033784
1699.0	169900.0	3.110837701668164	9.296728262039426	3.110837701668164
1700.0	170000.0	2.506990790350141	9.021356762264391	2.506990790350141
1701.0	170100.0	3.1628599947786262	8.860769463878746	3.1628599947786262
1702.0	170200.0	2.6354110779344664	8.55252740975675	2.6354110779344664
1703.0	170300.0	2.246175029779943	8.773902180655668	3.005095753088717
1704.0	170400.0	2.3617617810327842	9.49574002163035	3.5250407712506164
1705.0	170500.0	3.439607514016666	9.936873774614645	3.5828185314319483
1706.0	170600.0	2.7054392149569573	9.851662648802417	4.015894331465841
1707.0	170700.0	2.2892364528455342	9.291330224467014	2.541533207761677
1708.0	170800.0	1.9686545441327776	8.787524150963574	2.2791726361385405
1709.0	170900.0	1.985499096449736	9.218972063169785	2.486141006436379
1710.0	171000.0	2.012387520823196	9.269928551721101	2.5707793364056077
1711.0	171100.0	3.4122850886723937	9.240805925176133	3.4122850886723937
1712.0	171200.0	2.859249509499024	10.00342870602407	3.383516430893973
1713.0	171300.0	2.6649252011222413	9.727207241590275	3.4139282448220873
1714.0	171400.0	4.671909365404066	11.104625404358375	4.717001308007172
1715.0	171500.0	4.0544903097378375	10.196833676777457	4.20035735290399
1716.0	171600.0	5.201413103153237	11.232304360448069	6.065155926720353
1717.0	171700.0	4.344648334070565	10.840779224838007	5.097481199404244
1718.0	171800.0	4.9253331486713074	11.067091089024904	5.37975859345119
1719.0	171900.0	4.524358600157099	10.30698494930189	4.524358600157099
1720.0	172000.0	4.968621986976536	9.950009114172694	5.118634286173175
1721.0	172100.0	4.847466026058895	10.544325096271479	4.847466026058895
1722.0	172200.0	4.420099192754281	10.3922740263668	4.420149517035119
1723.0	172300.0	4.675486201995779	10.716471849568745	5.0603216691768775
1724.0	172400.0	5.474690610186724	11.596522669397997	5.474690610186724
1725.0	172500.0	5.2132259206317215	10.836533831376455	5.2623527483818755
1726.0	172600.0	4.904671503202706	11.513075917968857	4.904671503202706
1727.0	172700.0	5.185250970255336	11.597076830898063	6.028943218547916
1728.0	172800.0	4.715100124108323	11.503155668427286	4.715100124108323
1729.0	172900.0	5.908421647046858	11.865078787174777	6.080534561399149
1730.0	173000.0	4.427120767956398	11.27443458888636	4.427120767956398
1731.0	173100.0	4.782070473158628	11.408080969001078	4.782070473158628
1732.0	173200.0	4.968736781384316	11.215563988214624	5.500702265627722
1733.0	173300.0	4.700548558469038	10.552319485644595	4.700548558469038
1734.0	173400.0	4.096498488807521	10.483913322897298	4.096498488807521
1735.0	173500.0	5.195512539033698	11.10251163295672	5.2367997931364725
1736.0	173600.0	4.950659792307128	11.040380938635941	4.950659792307128
1737.0	173700.0	5.27539751943342	10.849340466121394	5.27539751943342
1738.0	173800.0	5.003063893412531	10.721970548431228	5.003063893412531
1739.0	173900.0	4.442812089237251	10.537260318949563	4.442812089237251
1740.0	174000.0	4.676753541487338	10.140744924930358	4.676753541487338
1741.0	174100.0	5.118651587728166	10.70789078004232	5.118651587728166
1742.0	174200.0	4.722841385822249	10.640979443982927	4.722841385822249
1743.0	174300.0	4.94079116972449	10.993801233881642	5.027366986521242
1744.0	174400.0	3.817864059147161	10.44697807474409	3.817864059147161
1745.0	174500.0	4.9708449992042665	10.73590390398158	4.9708449992042665
1746.0	174600.0	5.217105592409006	10.899911749526703	5.217105592409006
1747.0	174700.0	4.019618925568359	10.281367068846441	4.019618925568359
1748.0	174800.0	5.111886641369519	10.900594632510558	5.111886641369519
1749.0	174900.0	4.414643589725041	11.213899599430453	4.414643589725041
1750.0	175000.0	4.826713077332105	10.802376710401193	4.826713077332105
1751.0	175100.0	5.23929771988106	10.733914343737434	5.23929771988106
1752.0	175200.0	5.640693566715374	10.932069666462935	5.9925768951483045
1753.0	175300.0	5.134898680641533	10.384823156549484	5.899702208166125
1754.0	175400.0	4.388451730474528	10.657936916717189	5.3062784936368015
1755.0	175500.0	4.15419976599771	9.754202607382462	4.459616293720055
1756.0	175600.0	3.8888172346187333	10.366610566882335	4.252828731047568
1757.0	175700.0	2.512325209284375	8.913595317546495	2.512325209284375
1758.0	175800.0	3.92609576593334	9.689595326732764	3.92609576593334
1759.0	175900.0	3.2473079271716463	9.127985891777685	3.2473079271716463
1760.0	176000.0	3.1082006154205892	9.25864566810717	3.1082006154205892
1761.0	176100.0	2.946555970942122	8.769478022354702	2.946555970942122
1762.0	176200.0	3.8718694227954753	9.977107808762915	3.8718694227954753
1763.0	176300.0	4.654658287616531	10.15492609309917	4.774734982471458
1764.0	176400.0	3.054096572578657	9.230870658836599	3.054096572578657
1765.0	176500.0	2.9440640875268764	9.947193177260985	4.019119328687502
1766.0	176600.0	2.686728728584685	9.312459099475303	2.686728728584685
1767.0	176700.0	2.576548480458839	9.167701707072352	2.576548480458839
1768.0	176800.0	2.5050555090937423	8.8684198875155	2.5050555090937423
1769.0	176900.0	1.929767426235345	9.701599750230578	1.929767426235345
1770.0	177000.0	1.9683668867243078	9.763246486907914	1.9683668867243078
1771.0	177100.0	2.545382177300941	10.109886830167053	2.545382177300941
1772.0	177200.0	2.102664335636667	10.256092165517499	2.102664335636667
1773.0	177300.0	2.147232468881553	9.760523385569911	2.147232468881553
1774.0	177400.0	2.4860648825962963	10.08384808734009	2.4860648825962963
1775.0	177500.0	2.016682676573573	9.50547430100428	2.016682676573573
1776.0	177600.0	2.3694956646078817	10.342391150154763	2.3694956646078817
1777.0	177700.0	2.2302703070995986	10.278687673141754	2.2302703070995986
1778.0	177800.0	2.0889676653828255	9.760862746332485	2.0889676653828255
1779.0	177900.0	1.8279511702952207	9.182974230090153	1.8279511702952207
1780.0	178000.0	1.950055430876441	9.673506404276592	1.950055430876441
1781.0	178100.0	1.9513296936360771	10.102321008023189	1.9513296936360771
1782.0	178200.0	2.7291969359013875	9.951843542409023	2.7291969359013875
1783.0	178300.0	2.1208736375885935	9.669353443769394	2.1208736375885935
1784.0	178400.0	2.0458270725210075	9.73456119859246	2.0458270725210075
1785.0	178500.0	1.9681753788518617	10.176385568368772	1.9681753788518617
1786.0	178600.0	2.2187156577455305	10.294881763344462	2.2187156577455305
1787.0	178700.0	2.975232509216128	10.549846525260286	2.975232509216128
1788.0	178800.0	2.570025615057772	10.209418137995872	2.570025615057772
1789.0	178900.0	2.7864703454552364	10.440913219631843	2.7864703454552364
1790.0	179000.0	2.259732064096674	10.24338595215364	2.259732064096674
1791.0	179100.0	2.2194150501145606	9.84466245352625	2.2194150501145606
1792.0	179200.0	2.277264108022311	10.227434924770868	2.277264108022311
1793.0	179300.0	1.9532010532152662	9.984995435199075	1.9532010532152662
1794.0	179400.0	2.3316990158090842	9.719517152983263	2.3316990158090842
1795.0	179500.0	2.2709944576012706	9.643714718375103	2.2709944576012706
1796.0	179600.0	2.7658300214264506	9.356741440703857	3.474782675994965
1797.0	179700.0	2.854522880599483	9.001658099215211	3.3087460399822857
1798.0	179800.0	2.2702900308906253	9.304611326010956	2.2702900308906253
1799.0	179900.0	3.1580057819457865	9.051283586049374	3.1580057819457865
1800.0	180000.0	1.677673344536312	8.34722244335957	1.677673344536312
1801.0	180100.0	2.698646652131885	9.388283222466482	3.53496935797685
1802.0	180200.0	4.282355957461168	10.155963149795419	4.4929470441461765
1803.0	180300.0	3.5626683810988293	9.32066819542245	3.568148467192666
1804.0	180400.0	3.249075833898038	9.423719547627861	3.249075833898038
1805.0	180500.0	3.2830763853101614	9.481514653115642	3.2830763853101614
1806.0	180600.0	2.483669488196118	8.965267252389534	3.035210959635648
1807.0	180700.0	2.4583766760543773	9.472071201650436	3.199657849140391
1808.0	180800.0	2.5718843277598693	8.956009175291403	2.5718843277598693
1809.0	180900.0	2.7641458902268203	8.966051505315116	2.8608768959505886
1810.0	181000.0	2.8305512242626087	9.757253432056022	3.865242233681078
1811.0	181100.0	3.288827767754062	9.631600732120193	3.830168973219158
1812.0	181200.0	3.4314701197334636	9.466850740479305	3.4314701197334636
1813.0	181300.0	3.2495235659688215	8.749537726349379	3.2495235659688215
1814.0	181400.0	2.4613420110269466	9.140704347445846	2.4613420110269466
1815.0	181500.0	2.137166957685698	9.055092853511347	2.3557171258218457
1816.0	181600.0	2.21821572160949	9.355339307561659	2.8248001649188486
1817.0	181700.0	2.2251725876993143	9.709567205526342	2.42448013366007
1818.0	181800.0	2.12259018849458	9.924945978666914	2.7699284579427346
1819.0	181900.0	2.131522609607828	8.68236811842442	2.131522609607828
1820.0	182000.0	3.210374230648573	9.502182162579183	3.3801483008905513
1821.0	182100.0	2.852001597187416	9.476681191131696	2.852001597187416
1822.0	182200.0	2.058789351183861	8.960278672756532	2.826452002149399
1823.0	182300.0	3.0849503380580003	9.228914797254294	3.0849503380580003
1824.0	182400.0	4.1082786196402985	9.48395525031446	4.1082786196402985
1825.0	182500.0	3.9973995315884885	10.47406917644331	5.033669191959227
1826.0	182600.0	3.844591404272138	9.988038769759267	3.8576295893461663
1827.0	182700.0	3.6933729652555876	10.050839183331838	3.7797474618355973
1828.0	182800.0	4.457502680002759	10.25294848726546	4.457502680002759
1829.0	182900.0	4.645695693825752	10.96291137452411	5.5639988398836735
1830.0	183000.0	4.723591544650522	10.523395625614087	5.045811671132301
1831.0	183100.0	5.256702795459781	11.00543623770782	5.256702795459781
1832.0	183200.0	6.057309058215781	11.381361763570562	6.057309058215781
1833.0	183300.0	4.33613570141302	10.333625274456997	4.559626149697415
1834.0	183400.0	3.645510644723449	9.98600326441522	3.645510644723449
1835.0	183500.0	3.308974680147224	9.945310068337676	3.308974680147224
1836.0	183600.0	2.5900219990769147	9.502391450419504	2.5900219990769147
1837.0	183700.0	3.336705603537941	9.478242360159433	3.336705603537941
1838.0	183800.0	2.8026756989738026	9.098777679850484	2.926788579825336
1839.0	183900.0	3.5248250100281693	9.59056441379518	3.882587555969818
1840.0	184000.0	2.458376179503392	8.692631563206985	2.458376179503392
1841.0	184100.0	3.2565329752750896	9.326785697241908	3.477961603569383
1842.0	184200.0	2.023587894844089	9.223566309894785	2.1736143741795084
1843.0	184300.0	2.9362742591086017	8.842656225499962	2.9362742591086017
1844.0	184400.0	2.408172727659935	8.33882255896646	2.408172727659935
1845.0	184500.0	2.631386401486274	9.08097182362578	2.631386401486274
1846.0	184600.0	2.4559498340587056	8.485027310045075	2.4559498340587056
1847.0	184700.0	2.2793866078731524	8.784675253446038	2.2793866078731524
1848.0	184800.0	2.561445256205779	8.994873818854046	2.561445256205779
1849.0	184900.0	3.0020333095593985	9.105985249019616	3.0020333095593985
1850.0	185000.0	3.308629371863137	9.375933375086436	3.7979216841193963
1851.0	185100.0	3.4928080007524436	9.539717291717006	3.9433682872072713
1852.0	185200.0	2.837498963749696	8.614920365226233	2.837498963749696
1853.0	185300.0	4.135142719799935	9.57619708195178	4.432486287209628
1854.0	185400.0	3.091294710583969	9.142815859072844	3.488323762689168
1855.0	185500.0	3.495294349077401	9.251648150453189	3.5037569823478063
1856.0	185600.0	2.926860213894775	8.958434664708868	2.926860213894775
1857.0	185700.0	3.425580329236983	9.789281289954996	3.4649828449405216
1858.0	185800.0	2.828003969484381	8.712576329515844	2.828003969484381
1859.0	185900.0	3.2242214674339333	9.242740499986182	3.2242214674339333
1860.0	186000.0	2.4413315188563445	8.933649189201565	2.4413315188563445
1861.0	186100.0	2.1401400240514246	9.273367465478374	2.4912275495026948
1862.0	186200.0	2.4085073294795563	9.532199660203153	2.8104829008168775
1863.0	186300.0	2.4688888027162883	9.629707040105476	2.812171384340628
1864.0	186400.0	2.2054682567052644	9.183785394012464	2.299962838586363
1865.0	186500.0	2.631294556163212	8.430772700255384	2.810033174374633
1866.0	186600.0	4.150447714314794	9.895476690822242	4.733487667273171
1867.0	186700.0	1.9159865927079454	8.647412903682994	2.4743905024897956
1868.0	186800.0	2.225759572882487	8.675084850237974	2.5946071684669194
1869.0	186900.0	2.314328881165177	8.830732698035911	2.314328881165177
1870.0	187000.0	2.1608105798672037	7.902440488858589	2.1608105798672037
1871.0	187100.0	3.3432670198289953	9.49355191695294	3.9359886887684334
1872.0	187200.0	2.68674311539542	8.697287797175116	3.014578107229382
1873.0	187300.0	2.3592813412745084	8.667907107434981	2.6987030220276327
1874.0	187400.0	2.751313095939956	8.53042502843798	2.751313095939956
1875.0	187500.0	2.2696202879012084	8.885240879862666	2.604320941072554
1876.0	187600.0	2.134361817084972	9.131501890997642	2.553151970081679
1877.0	187700.0	3.120533105846093	9.526469816929062	3.5947733419036147
1878.0	187800.0	2.0671518599642367	8.919402155150964	2.5722743077177306
1879.0	187900.0	3.144411226848031	8.844857734671603	3.144411226848031
1880.0	188000.0	2.8433397589038174	9.007446519630346	2.8433397589038174
1881.0	188100.0	3.5667060080773245	9.08072423222952	3.785580488515774
1882.0	188200.0	2.8359278688767233	8.341829096607245	2.8359278688767233
1883.0	188300.0	2.737702774136643	8.408522575052922	3.000399457658639
1884.0	188400.0	2.843133055720069	8.55778584356482	3.002548176231476
1885.0	188500.0	2.478083352897042	8.495855164035696	2.478083352897042
1886.0	188600.0	2.898723719765525	8.61599642809068	2.898723719765525
1887.0	188700.0	3.385693070253821	8.928123841764565	3.450071996411606
1888.0	188800.0	3.548788276727821	8.741655354113464	3.548788276727821
1889.0	188900.0	3.0422543820102885	8.693824862215546	3.0422543820102885
1890.0	189000.0	3.4148096507999752	9.249103867790737	3.4148096507999752
1891.0	189100.0	2.827736831313117	8.72026037509996	3.343742786211266
1892.0	189200.0	2.1079410729608017	8.565729993901343	2.1079410729608017
1893.0	189300.0	2.323401460821727	8.740603767334731	2.5767057427627607
1894.0	189400.0	2.8266769331033097	8.34281542983375	2.8266769331033097
1895.0	189500.0	2.5874676098919545	8.648720482893468	2.5874676098919545
1896.0	189600.0	2.72948713914186	8.51101551850806	2.72948713914186
1897.0	189700.0	2.367570715296388	8.187087594725492	2.367570715296388
1898.0	189800.0	2.6741910711725096	9.055348581044374	3.0920854354568497
1899.0	189900.0	2.6252824014534535	8.335686291575323	2.6252824014534535
1900.0	190000.0	2.4528765312564613	7.918980444395867	2.4528765312564613
1901.0	190100.0	2.419582084963349	8.134730993512317	2.419582084963349
1902.0	190200.0	2.4923869618024748	8.714997299467008	2.4923869618024748
1903.0	190300.0	3.0364109858205723	8.558560121598138	3.0364109858205723
1904.0	190400.0	3.328693667949805	9.166243671253433	3.730673179531898
1905.0	190500.0	3.0094704531624363	8.755824345026411	3.2812932977079727
1906.0	190600.0	2.3755593894366265	8.905216201994325	2.977933084429297
1907.0	190700.0	3.00113123915446	8.66850245477217	3.5362568888336265
1908.0	190800.0	2.8037311152319777	8.787456638538861	2.8037311152319777
1909.0	190900.0	2.641227641929972	8.664919620236946	2.641227641929972
1910.0	191000.0	2.49388904003259	8.788069016247318	2.87821338338437
1911.0	191100.0	2.5112147500560558	8.377591536571261	2.5112147500560558
1912.0	191200.0	2.3449946109412085	8.68700163672871	2.9120947801055452
1913.0	191300.0	2.901815049009837	8.719456049376607	3.0164047622694943
1914.0	191400.0	2.543379692712896	8.336272808028166	2.543379692712896
1915.0	191500.0	3.4507996492129513	9.73442257086321	3.4507996492129513
1916.0	191600.0	2.6528995718575086	8.539117641205122	2.6528995718575086
1917.0	191700.0	2.952221485669527	8.789154800038833	2.952221485669527
1918.0	191800.0	3.213128419678278	9.299486942373305	3.213128419678278
1919.0	191900.0	3.2709920725694164	9.500663887839652	3.3723274814613404
1920.0	192000.0	4.235016781033651	10.336639103053834	4.235016781033651
1921.0	192100.0	3.839520887845371	9.836298626960085	3.839520887845371
1922.0	192200.0	3.6814341072796353	9.630265653123567	3.6814341072796353
1923.0	192300.0	2.5287321793775717	9.004049128307038	2.5287321793775717
1924.0	192400.0	2.6373054196907395	8.68576932724911	2.6373054196907395
1925.0	192500.0	3.1722260187214593	8.775467723415261	3.1722260187214593
1926.0	192600.0	2.480990207863829	8.334511841574471	2.480990207863829
1927.0	192700.0	2.7032559758750434	8.750295320421564	3.0178994893665845
1928.0	192800.0	3.0899543778619387	8.906148456623965	3.370415679923166
1929.0	192900.0	2.972287874474815	9.122108181510766	3.4098255262751516
1930.0	193000.0	3.9542993176127355	10.356702768709216	3.9542993176127355
1931.0	193100.0	2.8548372313828434	9.457136871121138	2.8548372313828434
1932.0	193200.0	3.266346095444759	9.822189162403433	3.751921152178721
1933.0	193300.0	3.4745364830423004	10.24328577120189	3.4745364830423004
1934.0	193400.0	3.0530180650358725	8.870227901969157	3.0530180650358725
1935.0	193500.0	2.468376932974255	9.339221174945447	3.393358168996681
1936.0	193600.0	2.249759439457385	8.308284081634403	2.249759439457385
1937.0	193700.0	2.2158308522980708	8.893918194830318	2.6374291404237438
1938.0	193800.0	2.367681281665083	8.51521523222356	2.367681281665083
1939.0	193900.0	2.368333220440803	9.306908835822115	2.586387377673694
1940.0	194000.0	2.273920544424932	8.926664468064605	2.273920544424932
1941.0	194100.0	3.601028186627134	9.82130702331011	3.601028186627134
1942.0	194200.0	2.324347197744055	9.09898530186762	2.617211541403588
1943.0	194300.0	2.5403534957202387	9.801477779842152	2.5403534957202387
1944.0	194400.0	2.6295630749882606	9.660021244446568	3.0843194606038957
1945.0	194500.0	2.459062880381419	9.325589684382795	2.459062880381419
1946.0	194600.0	2.860316012872882	9.433667982530338	2.860316012872882
1947.0	194700.0	2.3885360990982205	8.996408194408932	2.3885360990982205
1948.0	194800.0	2.540455446047534	8.525428086080199	2.540455446047534
1949.0	194900.0	2.7180092729762872	9.664972154290055	2.7180092729762872
1950.0	195000.0	3.0669202992707025	8.898140227866284	3.0669202992707025
1951.0	195100.0	2.176486835772945	8.801355316698704	2.176486835772945
1952.0	195200.0	2.758132692108986	9.272809781403577	2.758132692108986
1953.0	195300.0	2.098120636451749	9.070993626350464	2.138532177239478
1954.0	195400.0	2.7408409064683426	9.197312367491724	2.7408409064683426
1955.0	195500.0	2.437557306022236	9.437558892679242	2.6607187008677378
1956.0	195600.0	2.318318993838447	9.608099642565017	2.318318993838447
1957.0	195700.0	2.7811520051663376	10.0256972144397	2.7870746625392755
1958.0	195800.0	2.56612796662801	8.86980442403598	2.8872107792839983
1959.0	195900.0	2.9513376742392907	8.917936663597576	3.162053640841041
1960.0	196000.0	2.531338545549022	9.232525920982093	2.531338545549022
1961.0	196100.0	2.5779240564477703	9.192782283183858	2.5779240564477703
1962.0	196200.0	3.1923183571774176	8.71101385879737	3.1923183571774176
1963.0	196300.0	1.918461272049797	9.535830989927794	2.4216535987647125
1964.0	196400.0	3.285281513306499	9.912648820760005	3.285281513306499
1965.0	196500.0	1.8561557289233621	8.927298884930295	2.4798989675472143
1966.0	196600.0	2.7222909395652937	9.092843360157067	2.7222909395652937
1967.0	196700.0	3.888482962120884	10.688797811027767	4.758340159579141
1968.0	196800.0	2.238817927592469	9.234637990981621	2.3642755759499607
1969.0	196900.0	2.8874546159096544	9.397853619094173	2.8874546159096544
1970.0	197000.0	2.480202663509519	9.075139172038	2.480202663509519
1971.0	197100.0	3.2197810279868	10.896315416160073	3.2197810279868
1972.0	197200.0	3.992620668924046	10.472880327500606	3.992620668924046
1973.0	197300.0	3.5965301215789203	10.113840682100577	3.5965301215789203
1974.0	197400.0	3.7632625669508015	11.284302708859274	3.7632625669508015
1975.0	197500.0	3.6978243015972376	11.249911394915474	3.6978243015972376
1976.0	197600.0	3.467189116455463	10.786643510362849	3.467189116455463
1977.0	197700.0	2.2421721954979392	10.298830741958524	2.2421721954979392
1978.0	197800.0	3.093488859129623	10.131742004009366	3.093488859129623
1979.0	197900.0	2.0534092016389422	9.829819722041847	2.0534092016389422
1980.0	198000.0	2.971837814405727	10.08995969947818	3.016954420780976
1981.0	198100.0	2.2130972508110096	9.93932066655065	2.2130972508110096
1982.0	198200.0	3.5432335166736406	10.199433811407445	3.5432335166736406
1983.0	198300.0	2.708303015101373	10.3411275527036	2.708303015101373
1984.0	198400.0	2.4407764300132517	9.816746069992584	2.4407764300132517
1985.0	198500.0	2.7158230860676307	10.103300467396217	2.7158230860676307
1986.0	198600.0	2.685574622585261	9.560640003059572	2.685574622585261
1987.0	198700.0	2.4656397647489343	9.795759768034143	2.4656397647489343
1988.0	198800.0	3.006806339428053	10.205142189990784	3.006806339428053
1989.0	198900.0	2.208282782596818	9.020031675972943	2.208282782596818
1990.0	199000.0	2.5181382231940708	9.576980493885854	2.5181382231940708
1991.0	199100.0	3.0661729598785468	10.16140681041262	3.0661729598785468
1992.0	199200.0	2.5346761372514193	9.927084053374085	2.5346761372514193
1993.0	199300.0	3.083261475706264	10.516012067136717	3.083261475706264
1994.0	199400.0	4.007806218015535	10.633473767527207	4.007806218015535
1995.0	199500.0	3.2633308497448628	10.162927286960425	3.2633308497448628
1996.0	199600.0	3.7303892256748807	9.860454611521751	3.7303892256748807
1997.0	199700.0	2.9086085439797986	9.27869756355974	2.9086085439797986
1998.0	199800.0	2.8844750557263295	9.538394965063157	2.8844750557263295
[truncated: 7,002 more rows]
