# Supplementary material for: Structural basis of hydroxycarboxylic acid receptor signaling mechanisms through ligand binding
Source: Nat Commun. 2023 Sep 22;14:5899. doi: 10.1038/s41467-023-41650-7 (PMC10516952; doi:10.1038/s41467-023-41650-7)
Supplement: Supplementary file 4 — Source Data [file 41467_2023_41650_MOESM4_ESM.zip › source file/molecular dynamics simulations trajectories/raw data related supplementary Fig.13/hca2_gsk_ref_distance.csv]

frame	time_ps	L158-W188-all	L158-W188-ca	L158-W188-sc
0.0	0.0	2.08555535875415	9.188499419692771	2.08555535875415
