# Supplementary material for: Structural basis of hydroxycarboxylic acid receptor signaling mechanisms through ligand binding
Source: Nat Commun. 2023 Sep 22;14:5899. doi: 10.1038/s41467-023-41650-7 (PMC10516952; doi:10.1038/s41467-023-41650-7)
Supplement: Supplementary file 4 — Source Data [file 41467_2023_41650_MOESM4_ESM.zip › source file/molecular dynamics simulations trajectories/raw data related supplementary Fig.13/hca2_gsk_run1_distance.csv]

frame	time_ps	L158-W188-all	L158-W188-ca	L158-W188-sc
0.0	0.0	2.2318603939057455	9.23045957915209	2.2318603939057455
1.0	100.0	1.9732977360473576	8.58853336039362	1.9732977360473576
2.0	200.0	2.2546610352041405	8.953017600830993	2.2546610352041405
3.0	300.0	2.2155136325806852	9.32711040238558	2.2155136325806852
4.0	400.0	2.0727247952388637	9.123757270531778	2.4585549075183684
5.0	500.0	2.111537629822006	9.330599416467543	2.4768702015857196
6.0	600.0	1.9748427316460166	8.613138321167211	2.6839155772745147
7.0	700.0	1.8616893365154845	8.82275686658219	2.4090218334159528
8.0	800.0	2.070243025073139	9.069366095619902	2.1141899877273067
9.0	900.0	2.3839662972450757	9.438783981915519	2.520511897343175
10.0	1000.0	2.079085173800268	8.879401930181901	2.578252360143807
11.0	1100.0	2.919690716186934	9.971093059680918	2.9244289191534474
12.0	1200.0	2.2902807311924165	9.376073702514512	2.5798011998973065
13.0	1300.0	2.35633087328034	9.485068005050962	2.9105301165082085
14.0	1400.0	1.8386437766813688	9.228186955127653	1.961177469920405
15.0	1500.0	2.211536460943093	9.618947533279684	2.8476137969447404
16.0	1600.0	2.543070036866437	10.196025840556832	2.894302501294643
17.0	1700.0	1.8444229464272037	9.329405679369403	2.023511586951039
18.0	1800.0	2.1176878098921796	9.111676654977007	2.1176878098921796
19.0	1900.0	2.385374391232764	9.598063527302939	2.385374391232764
20.0	2000.0	2.1492745940300804	9.490512095102538	2.3518928358913227
21.0	2100.0	2.5847224156242827	10.19849199494517	2.5847224156242827
22.0	2200.0	2.9710286613897297	10.14436158316297	2.974172588791362
23.0	2300.0	2.435096912377633	9.940427221409486	2.820853482140983
24.0	2400.0	2.641420531289152	9.858205395506799	2.8635855973201436
25.0	2500.0	1.863572437777949	9.248613937539442	2.0879631009445365
26.0	2600.0	2.1718668607949607	9.176107425224357	2.318406400911878
27.0	2700.0	2.221372679681333	9.364989285767008	2.4874276069584296
28.0	2800.0	2.065918546246517	9.561577485469089	2.065918546246517
29.0	2900.0	2.2143575600407335	9.165267167930171	2.2143575600407335
30.0	3000.0	2.2885804886648877	9.315306586863855	2.3750791644908325
31.0	3100.0	2.067751394947279	9.300353576666536	2.067751394947279
32.0	3200.0	2.397185395001167	9.65089118344875	3.031897340471839
33.0	3300.0	2.2113089718053267	9.254229191152236	2.260731557414659
34.0	3400.0	2.340321953951969	9.241086880557383	2.446733706162274
35.0	3500.0	2.4034161402205547	9.366460900685995	2.7250304927702977
36.0	3600.0	2.123441509723803	9.449756716549386	2.234658857087659
37.0	3700.0	2.0814655914016904	9.156802331090887	2.123321548904203
38.0	3800.0	2.232532083894758	9.473336998252789	2.6532612787323484
39.0	3900.0	2.1133084542324343	9.50450032260764	2.176099882697328
40.0	4000.0	1.9659402561487125	9.201885748118098	2.3940312220139406
41.0	4100.0	2.451245907128229	9.615555943740704	2.526915095389981
42.0	4200.0	2.0606769049658644	9.376850887932635	2.3284583306709608
43.0	4300.0	2.0762232648873447	9.471320433841411	2.323122021970263
44.0	4400.0	2.1078907712343997	8.902192808752538	2.1078907712343997
45.0	4500.0	1.715430756241215	9.068397891569958	1.9538165713156577
46.0	4600.0	2.3317384199129862	9.331390877398718	2.4779604049623942
47.0	4700.0	2.3336401995246927	10.004265714025442	2.3336401995246927
48.0	4800.0	2.1763280548890327	9.684388391568168	2.1763280548890327
49.0	4900.0	2.2988306951007114	9.883166087734926	2.2988306951007114
50.0	5000.0	2.407595064025109	9.576874624460938	2.407595064025109
51.0	5100.0	2.191663300991543	10.007304126006256	2.191663300991543
52.0	5200.0	2.2397569613155905	9.530716229131722	2.2397569613155905
53.0	5300.0	1.8798679467873671	9.757761015866087	1.8798679467873671
54.0	5400.0	2.328970170891522	9.405945150857473	2.575155204175288
55.0	5500.0	2.1810780958410882	9.427846686261411	2.2494041745862705
56.0	5600.0	2.056111586161294	9.494513930283071	2.056111586161294
57.0	5700.0	2.2702248214158725	9.60315483500374	3.022925350278559
58.0	5800.0	2.9474924397089683	9.676735339455098	2.9474924397089683
59.0	5900.0	2.3854969778434043	9.600888479763595	2.593876905310887
60.0	6000.0	2.516083532561337	9.09433963334888	2.516083532561337
61.0	6100.0	2.335589977942632	9.225114934603846	2.335589977942632
62.0	6200.0	2.1132398267415518	9.530474824876471	2.1132398267415518
63.0	6300.0	3.1586101150506334	9.694375452521216	3.1586101150506334
64.0	6400.0	2.4847893405763384	9.494189994054862	2.5875472814716813
65.0	6500.0	2.3922768050088625	9.41701690204398	2.574452919333643
66.0	6600.0	2.4948120835388825	9.551600831079874	3.17124773758946
67.0	6700.0	2.2326204061998585	9.508826259701472	2.2326204061998585
68.0	6800.0	2.0914392908994692	9.424631467055706	2.0914392908994692
69.0	6900.0	2.2407164953663385	9.61339326126563	2.6319790652826756
70.0	7000.0	2.359408872899461	9.576375138860037	2.70887380925663
71.0	7100.0	2.247776322914254	9.603106108121509	2.7263354764253735
72.0	7200.0	1.9397108102474705	9.187952352878103	1.9397108102474705
73.0	7300.0	2.1986602081328406	9.084640152334782	2.3687126094718867
74.0	7400.0	2.034355556414451	9.186138783123733	2.1568465334856715
75.0	7500.0	1.8415735034896379	9.104769470548696	2.155035124678007
76.0	7600.0	2.15745244439879	9.36342929098105	2.15745244439879
77.0	7700.0	2.2968224696415014	9.367443333891215	2.357014473269043
78.0	7800.0	2.298194155760009	9.346193261377044	2.656048574627051
79.0	7900.0	2.725067345026291	9.717523345802462	3.2698141347363396
80.0	8000.0	1.823543978192337	8.98585347753535	2.357498475094371
81.0	8100.0	1.9241886757642646	9.011421890260054	2.6332691914304687
82.0	8200.0	2.5186682654839285	9.641234594407416	2.5186682654839285
83.0	8300.0	2.3363675248279687	9.445237993399457	2.3363675248279687
84.0	8400.0	2.3050787624729008	9.40204739208265	2.3050787624729008
85.0	8500.0	2.276951643990005	9.198546897076566	3.127856565502877
86.0	8600.0	1.8983662586338244	9.297428206853882	2.3169338952989964
87.0	8700.0	2.2300245049432696	9.166615149096517	2.2300245049432696
88.0	8800.0	2.2721552668978333	9.371080397588067	2.5580091102132076
89.0	8900.0	2.3446495949393653	9.16881593670378	2.3446495949393653
90.0	9000.0	2.1792678835578623	9.528298866735213	2.3317113395632565
91.0	9100.0	2.1508346903291997	9.16215667406134	2.245107976625494
92.0	9200.0	2.198047862847062	9.551264948769704	2.604051618098826
93.0	9300.0	2.72818687902228	9.051002407642562	2.72818687902228
94.0	9400.0	1.9379860001958717	9.31762198763353	2.199501082288786
95.0	9500.0	1.8294569658589335	9.039544102644157	2.479962586156683
96.0	9600.0	2.673387081850764	9.621218112587515	2.7286276389693858
97.0	9700.0	2.4755177576324345	9.332226529390331	3.065514757950787
98.0	9800.0	2.9416506689028425	9.48949572977024	3.8034848266041146
99.0	9900.0	2.1910064217251755	9.39490785871393	2.1910064217251755
100.0	10000.0	2.2405580779111363	9.526383978154115	2.2405580779111363
101.0	10100.0	1.9156999676296398	9.279545592825109	2.832207024718645
102.0	10200.0	1.9095778177477902	8.810667542056844	2.612737528685386
103.0	10300.0	2.175979476498164	9.297353709445325	2.7096343888306538
104.0	10400.0	2.6456514429619706	9.714967045358819	2.8957025095319247
105.0	10500.0	2.69942266607391	9.3313718062448	2.852041463424649
106.0	10600.0	2.176790531176293	9.047874357854338	2.176790531176293
107.0	10700.0	2.1902482067218796	9.534412053129572	2.875187633995986
108.0	10800.0	2.105328705919481	9.648258254442617	2.105328705919481
109.0	10900.0	1.9983283923213981	9.227184078542226	2.2738931613598616
110.0	11000.0	1.9708111629521106	9.226289729575917	1.9708111629521106
111.0	11100.0	2.072247746008285	8.828090727603115	2.0848510835387835
112.0	11200.0	2.2803692227656613	9.346962759777854	2.530808458790414
113.0	11300.0	2.2281385745887707	9.533839409883054	2.36922298265804
114.0	11400.0	2.8273850691675833	9.575572448351814	2.8273850691675833
115.0	11500.0	2.2765980755545523	9.239759588211406	2.2765980755545523
116.0	11600.0	2.230469399913007	9.383283745842764	2.230469399913007
117.0	11700.0	2.1731565583038415	9.347138405331096	2.2340580522646927
118.0	11800.0	2.469108415685535	9.315130246902392	2.469108415685535
119.0	11900.0	2.829309885917437	9.32410909451917	2.829309885917437
120.0	12000.0	2.977583445319375	9.437548118380478	2.977583445319375
121.0	12100.0	2.603628222790089	9.167148386150872	2.603628222790089
122.0	12200.0	2.1311486190899664	9.04776334102769	2.3558838668300153
123.0	12300.0	2.0322413821699143	8.944963154342588	2.0322413821699143
124.0	12400.0	2.8437522579036942	9.700765101511228	2.8437522579036942
125.0	12500.0	2.527942180654367	9.3041283787862	2.527942180654367
126.0	12600.0	2.5032337081951996	9.388921349335599	2.5032337081951996
127.0	12700.0	2.1586546551166856	9.39070841821652	2.1586546551166856
128.0	12800.0	2.359153964450645	8.834223524947356	2.359153964450645
129.0	12900.0	2.8385031637442673	9.338625226021245	2.8385031637442673
130.0	13000.0	2.5882246824516795	9.526248757193022	2.6397354554098227
131.0	13100.0	2.2077143785207625	9.223868775354173	2.2077143785207625
132.0	13200.0	2.0978355974056235	9.151273600174429	2.0978355974056235
133.0	13300.0	2.358839502953471	9.263339336714791	2.358839502953471
134.0	13400.0	2.685853571125251	9.353128653545106	2.912971427256188
135.0	13500.0	1.8331655520449144	8.880587064909747	2.1578208506234384
136.0	13600.0	2.0498770997981257	8.914308429111054	2.0498770997981257
137.0	13700.0	2.079683689869932	9.329368663823526	2.079683689869932
138.0	13800.0	2.024718928677743	9.18092446802384	2.068092755333124
139.0	13900.0	2.0320216660771586	9.268441828992183	2.0320216660771586
140.0	14000.0	2.47666961026824	8.962995413182968	2.47666961026824
141.0	14100.0	2.171193837105567	8.76252679117236	2.171193837105567
142.0	14200.0	2.4953751368023243	9.06607558167693	2.4953751368023243
143.0	14300.0	2.120239276707265	8.937265302487463	2.120239276707265
144.0	14400.0	2.5428717723465812	9.524519769373553	2.5428717723465812
145.0	14500.0	2.629332340912616	9.463265591449268	2.629332340912616
146.0	14600.0	2.0898557242672675	9.009107589644753	2.1910232452823792
147.0	14700.0	2.5373037195849166	9.42817724044728	2.7741303635066954
148.0	14800.0	2.265654784296603	9.008869771745278	2.265654784296603
149.0	14900.0	2.434810249723887	9.387488991723325	2.4547725906275537
150.0	15000.0	2.4614665019320956	9.426459204762923	2.4614665019320956
151.0	15100.0	2.1225921653996087	9.248019162115622	2.1225921653996087
152.0	15200.0	2.4753553612447963	9.067714916762405	2.4753553612447963
153.0	15300.0	2.0261071516170595	9.238428385953707	2.3722803475247365
154.0	15400.0	2.3858139536517537	8.984050701861328	2.3858139536517537
155.0	15500.0	2.7293605712386264	9.458535930583217	2.7293605712386264
156.0	15600.0	2.328427951929626	9.265125922775074	2.5971346292567468
157.0	15700.0	2.1012651327468546	9.46079577544711	2.1012651327468546
158.0	15800.0	1.959133588847202	9.0281563912411	2.1419162185494636
159.0	15900.0	1.914262671295441	9.389150333171418	2.373012688801023
160.0	16000.0	2.2213957473167234	8.84179451261182	2.4631064245551824
161.0	16100.0	2.302892760539077	9.35751004609201	2.320730727645636
162.0	16200.0	2.2603979189159955	9.409258911918098	2.2603979189159955
163.0	16300.0	2.4581697338790973	9.254919395982846	2.835226925442531
164.0	16400.0	2.635108472991717	9.485656167330307	2.646127276419312
165.0	16500.0	2.5582222207595184	8.989933160655125	2.5582222207595184
166.0	16600.0	2.0851875041577412	8.908611835272598	2.0851875041577412
167.0	16700.0	2.020491428851714	9.231093334937501	2.020491428851714
168.0	16800.0	2.240022238212367	9.178820155003134	2.240022238212367
169.0	16900.0	2.349406782886098	9.161037699462147	2.349406782886098
170.0	17000.0	2.2559496234676493	9.175390619014573	2.2559496234676493
171.0	17100.0	2.1072721484411328	9.616145229049579	2.1072721484411328
172.0	17200.0	2.55738390647112	9.313572785838849	2.55738390647112
173.0	17300.0	2.1842339862568445	8.712323822037495	2.1842339862568445
174.0	17400.0	2.099474938290123	9.221746871528829	2.099474938290123
175.0	17500.0	2.0646052909277928	9.369665908802691	2.0646052909277928
176.0	17600.0	2.603805360613378	9.22983055463487	2.603805360613378
177.0	17700.0	1.9927422021950039	9.383142030148644	1.9927422021950039
178.0	17800.0	2.297956681553123	8.878025762169415	2.297956681553123
179.0	17900.0	2.876285198057811	9.431103045128637	2.876285198057811
180.0	18000.0	2.1208721447031498	9.462373648320694	2.1208721447031498
181.0	18100.0	2.382347637808644	8.954212808861515	2.382347637808644
182.0	18200.0	2.4545048132338567	9.174150632372292	2.4545048132338567
183.0	18300.0	2.4091723401955347	8.89030917030206	2.4091723401955347
184.0	18400.0	2.3873407651544936	8.693379461054107	2.3873407651544936
185.0	18500.0	2.0036458712449483	8.899987134775246	2.0036458712449483
186.0	18600.0	2.8517724703316802	8.994190445030613	2.8517724703316802
187.0	18700.0	2.3781720625333143	9.112707634045579	2.3781720625333143
188.0	18800.0	1.9546408898644039	9.276018456326412	1.9546408898644039
189.0	18900.0	2.3413439036264703	8.91491757152233	2.5441318726649427
190.0	19000.0	2.0001238860870574	9.22957088758424	2.698648221180498
191.0	19100.0	2.109740795832821	9.321493519644623	2.109740795832821
192.0	19200.0	2.615593507137103	9.325776493910052	2.6220278089657363
193.0	19300.0	2.153092121205125	9.315223598775864	2.153092121205125
194.0	19400.0	1.84607792986834	9.246767213474504	2.795747243396478
195.0	19500.0	2.404333243789932	9.65067503707791	2.404333243789932
196.0	19600.0	2.2021364990735983	9.045916590095496	2.2021364990735983
197.0	19700.0	2.4040561827406264	9.097899761595642	2.4040561827406264
198.0	19800.0	2.1881044930714824	9.210587138992167	2.1881044930714824
199.0	19900.0	2.3439466629803896	8.655387003426348	2.3439466629803896
200.0	20000.0	2.1087889376854854	8.668584253160544	2.1426408932864525
201.0	20100.0	2.3334754165277394	9.106508198929564	2.6635682001109267
202.0	20200.0	2.7002565321462333	9.022163163365091	2.7002565321462333
203.0	20300.0	2.8020720101552796	9.638051555203793	2.8020720101552796
204.0	20400.0	2.5378941801273043	9.013068900472142	2.5378941801273043
205.0	20500.0	2.5801401611864057	8.835284608706239	2.5801401611864057
206.0	20600.0	2.0823525813289425	9.00141026836742	2.130119864805883
207.0	20700.0	1.91660930532406	8.378413777415913	1.91660930532406
208.0	20800.0	2.2160810862584457	9.011027328571297	2.2160810862584457
209.0	20900.0	1.9462777709945924	8.612774066702167	1.9462777709945924
210.0	21000.0	2.568052927301356	8.461171501698928	2.568052927301356
211.0	21100.0	2.3251038079882065	8.361401620758729	2.3251038079882065
212.0	21200.0	2.3196150355120966	8.880694084879249	2.6644719134221053
213.0	21300.0	2.795873125488664	9.401137980790866	2.8451012103682194
214.0	21400.0	2.5626166280928895	8.840057065615786	2.5626166280928895
215.0	21500.0	2.0042179132980618	8.941397150260167	2.0042179132980618
216.0	21600.0	2.3327898571151935	8.407143086491098	2.3327898571151935
217.0	21700.0	2.458886113016273	8.77838994933353	2.89805629126888
218.0	21800.0	2.4377441327841685	8.748109555830485	2.4377441327841685
219.0	21900.0	1.8749114326471166	8.414209952935842	2.5180547799598276
220.0	22000.0	3.1057875170536353	9.120684234149037	3.1057875170536353
221.0	22100.0	2.0805292585929647	8.767138561046963	2.4459134488960963
222.0	22200.0	2.2432356285574007	9.029880395481277	2.2432356285574007
223.0	22300.0	2.3331739793421513	8.249082903759076	2.3331739793421513
224.0	22400.0	2.0988540167448013	8.466696387452107	2.0988540167448013
225.0	22500.0	2.197703597324579	8.562338322493414	2.197703597324579
226.0	22600.0	2.2727493743555134	8.75731872074904	2.399602295672859
227.0	22700.0	2.3666652889347377	8.76784256952632	2.45768329546164
228.0	22800.0	2.0046459229727187	8.617776369204302	2.4629036125537445
229.0	22900.0	1.8541560759652913	8.576455180999563	1.8541560759652913
230.0	23000.0	2.692245735485207	8.55319161382875	2.692245735485207
231.0	23100.0	2.605954962481072	8.561431816712805	2.605954962481072
232.0	23200.0	2.267819037994934	8.574069122770252	2.267819037994934
233.0	23300.0	2.421674963387914	9.334099641440403	2.421674963387914
234.0	23400.0	1.9616577028105842	9.116872163771767	2.761775847513776
235.0	23500.0	2.9247453429463746	8.460008961919277	2.9247453429463746
236.0	23600.0	1.9694919492631913	9.120031312421753	1.9694919492631913
237.0	23700.0	2.0771889809361106	8.599831113177814	2.1384345815896597
238.0	23800.0	2.5306908308892693	8.499778405208167	2.5306908308892693
239.0	23900.0	2.426888466996439	8.50008720442986	2.426888466996439
240.0	24000.0	2.2924880445386147	8.669535995619425	2.7698760027672296
241.0	24100.0	2.2975444018197266	8.66461115136902	2.570566599096033
242.0	24200.0	1.9131927001733273	8.781628630838505	2.1495333391404086
243.0	24300.0	2.4472216195933836	8.749368503998726	2.6268226117683744
244.0	24400.0	2.0826174977881853	8.937484536666423	2.0826174977881853
245.0	24500.0	2.095207553680183	8.595847604798848	2.095207553680183
246.0	24600.0	1.9294033721480381	9.010435329341187	2.9906705174694
247.0	24700.0	2.2531761138673523	8.476691262705227	2.2531761138673523
248.0	24800.0	2.3518681124127276	8.548908635316508	2.3518681124127276
249.0	24900.0	2.3977919803923173	8.791365430408922	2.798373438188958
250.0	25000.0	2.317276288450965	8.404461447886941	2.317276288450965
251.0	25100.0	2.5174803389674087	8.812116026480645	2.550807936790398
252.0	25200.0	2.2163951439430534	8.598079820112286	2.2163951439430534
253.0	25300.0	2.6620712218749234	8.64528587879145	2.6620712218749234
254.0	25400.0	1.8175537328122051	8.724868508998144	2.2656103077446272
255.0	25500.0	1.8480791402979488	8.037417014922932	1.8480791402979488
256.0	25600.0	2.0084063931973946	7.807722203114003	2.0084063931973946
257.0	25700.0	2.471480145237362	8.225683588719649	2.471480145237362
258.0	25800.0	1.8669177024701644	8.204712325221294	1.8669177024701644
259.0	25900.0	1.954608077552927	7.953899563794094	1.954608077552927
260.0	26000.0	2.484127569131992	8.455941895956574	2.484127569131992
261.0	26100.0	2.237426843230972	8.520852456407544	2.237426843230972
262.0	26200.0	2.0161603864424684	7.972612847637983	2.0161603864424684
263.0	26300.0	2.194652842397018	8.382512373217022	2.3271178970945976
264.0	26400.0	1.7744300266728277	8.528077328838258	2.694973669829035
265.0	26500.0	2.2532435774386013	8.73458151309982	2.463025283177494
266.0	26600.0	2.3663907494005145	8.786749876300945	2.3663907494005145
267.0	26700.0	3.027955253261946	8.384439647061274	3.027955253261946
268.0	26800.0	2.042206939257362	8.625943774437463	2.159485841244646
269.0	26900.0	2.4196860811338103	8.625192943773792	2.4196860811338103
270.0	27000.0	2.16333330449558	7.933225537869019	2.16333330449558
271.0	27100.0	2.0731863470679532	8.65389752203075	2.0731863470679532
272.0	27200.0	2.1006899675713737	8.52141857766803	2.1006899675713737
273.0	27300.0	2.0571312226488816	8.548486932555699	2.0571312226488816
274.0	27400.0	2.229553064971291	8.230698293770825	2.229553064971291
275.0	27500.0	2.0187665554010223	8.574736868956235	2.149043655970361
276.0	27600.0	2.0865514253413773	8.841551799847691	2.0865514253413773
277.0	27700.0	2.7429004342833534	8.89571140714516	2.7429004342833534
278.0	27800.0	2.415369431573554	8.489372549428206	2.415369431573554
279.0	27900.0	2.613907226038498	8.974862468719413	2.613907226038498
280.0	28000.0	2.342030314420103	8.347483424159911	2.342030314420103
281.0	28100.0	2.7721879062219053	8.989091966745068	2.7721879062219053
282.0	28200.0	1.903729057177011	8.889957083566255	2.1878282133831157
283.0	28300.0	1.8534809277924587	8.695348150162655	2.0051440591097274
284.0	28400.0	1.8583106164454852	9.079174891891975	1.8998388989116437
285.0	28500.0	2.0200482836733435	8.769562251304128	2.0200482836733435
286.0	28600.0	2.0855909224644673	8.997619682380895	2.0855909224644673
287.0	28700.0	2.2553968519391967	8.40097154684729	2.2553968519391967
288.0	28800.0	2.3578182603589903	8.523537214235686	2.3578182603589903
289.0	28900.0	1.9967466138194556	8.438601291698815	1.9967466138194556
290.0	29000.0	2.0241288914541844	8.089224273497047	2.0241288914541844
291.0	29100.0	2.4937740761929255	8.866262310112129	2.6048016006586905
292.0	29200.0	1.9902226408859014	8.34824497825596	1.9902226408859014
293.0	29300.0	1.973853830478993	8.122395354372145	1.973853830478993
294.0	29400.0	2.032264344093128	8.975712317122145	2.1347585158288878
295.0	29500.0	2.0398312861769874	8.993710439631018	2.0398312861769874
296.0	29600.0	2.3094141070996357	9.047038559753325	2.3094141070996357
297.0	29700.0	2.158241946767462	9.062556268852381	2.158241946767462
298.0	29800.0	1.9363908288787726	8.719361578993022	1.9363908288787726
299.0	29900.0	2.3255313664923603	8.806553278080123	2.3255313664923603
300.0	30000.0	2.5704676239057003	8.909340873512214	2.5704676239057003
301.0	30100.0	2.3570501849510976	9.059288556458425	2.3570501849510976
302.0	30200.0	2.1098065357236098	8.506973781045097	2.1098065357236098
303.0	30300.0	2.0795428375319998	8.500427573907093	2.0924164392344613
304.0	30400.0	2.244885011038109	8.766261947670253	2.244885011038109
305.0	30500.0	2.211313629532859	8.523415892431824	2.211313629532859
306.0	30600.0	1.914105401315556	8.5900757607087	1.914105401315556
307.0	30700.0	1.8415449324004747	9.002971199076608	1.8415449324004747
308.0	30800.0	2.005518545322124	8.591907950308435	2.005518545322124
309.0	30900.0	1.978158934105961	8.322673160016024	2.0408041479937324
310.0	31000.0	2.44192381077162	9.014267029884415	2.44192381077162
311.0	31100.0	2.2336790232242074	8.693995171300463	2.2336790232242074
312.0	31200.0	2.2010235676811685	8.556234522647912	2.2010235676811685
313.0	31300.0	2.032168534061535	8.617489870850523	2.032168534061535
314.0	31400.0	1.6731134988176752	8.555005339236969	1.6731134988176752
315.0	31500.0	2.0894719025211366	8.793580213045871	2.0894719025211366
316.0	31600.0	2.1441566321001586	8.535776375142545	2.1441566321001586
317.0	31700.0	1.9542278370818567	8.31734066406249	1.9542278370818567
318.0	31800.0	1.996344757032552	8.45370102138029	1.996344757032552
319.0	31900.0	2.024994380238147	8.412404450871076	2.024994380238147
320.0	32000.0	1.834480427464756	8.295891225258543	1.834480427464756
321.0	32100.0	2.225380193234694	8.35001770675537	2.225380193234694
322.0	32200.0	2.0241023129644105	8.485052605165187	2.0241023129644105
323.0	32300.0	2.1334289724156363	8.846533366246511	2.1334289724156363
324.0	32400.0	2.2364962805269744	8.595352208953901	2.2754534855883333
325.0	32500.0	2.452221661407152	8.75924633546683	2.452221661407152
326.0	32600.0	1.9681429278621385	8.883947664625401	1.9681429278621385
327.0	32700.0	2.612064965938121	8.812793557418221	2.612064965938121
328.0	32800.0	2.472022290499934	9.125952882109178	2.472022290499934
329.0	32900.0	2.1387812172421063	8.641193019129318	2.1387812172421063
330.0	33000.0	2.1910245858903337	8.734728526817483	2.1910245858903337
331.0	33100.0	1.8042716546069628	8.505444769961882	1.8042716546069628
332.0	33200.0	2.271957828995402	8.9798929028829	2.271957828995402
333.0	33300.0	2.1703001182242887	8.65162521565128	2.1703001182242887
334.0	33400.0	2.0348477880780678	8.806564247044491	2.0348477880780678
335.0	33500.0	2.171384287249064	8.628501680159967	2.302586425088805
336.0	33600.0	2.1137901868124067	9.003888130745924	2.1137901868124067
337.0	33700.0	2.1479959759440788	8.69458669530251	2.1479959759440788
338.0	33800.0	2.2826716708050485	8.816409164025739	2.2826716708050485
339.0	33900.0	2.1859513128442902	8.945076349230986	2.1859513128442902
340.0	34000.0	2.2236228469972743	8.795576218580733	2.2236228469972743
341.0	34100.0	2.4401219240596768	8.533423513870009	2.4401219240596768
342.0	34200.0	2.1180411548745033	8.635626368510406	2.1180411548745033
343.0	34300.0	1.927357904761726	8.88258057222611	1.927357904761726
344.0	34400.0	2.2651723988995514	8.733759617640581	2.2651723988995514
345.0	34500.0	2.442417495570342	8.730829522050097	2.442417495570342
346.0	34600.0	2.1149504837546695	8.886739167561531	2.1149504837546695
347.0	34700.0	2.0327798130452335	8.175317326444787	2.0327798130452335
348.0	34800.0	2.3098469644705055	8.458617999238577	2.3098469644705055
349.0	34900.0	2.2883628923706416	9.036736544070916	2.2883628923706416
350.0	35000.0	2.255907052396668	8.599220987924653	2.255907052396668
351.0	35100.0	2.161779051815806	9.048761796413423	2.161779051815806
352.0	35200.0	2.213953891458954	8.80757236456503	2.213953891458954
353.0	35300.0	2.218581912791328	8.44938406366398	2.218581912791328
354.0	35400.0	2.4923091920271863	9.071460401060122	2.4923091920271863
355.0	35500.0	2.2746186981962775	8.573735112892214	2.2746186981962775
356.0	35600.0	2.4167308914996655	8.645502987071596	2.4167308914996655
357.0	35700.0	2.212014258562821	8.9688501250006	2.212014258562821
358.0	35800.0	2.3349700925909596	8.939844612975387	2.3349700925909596
359.0	35900.0	2.3449714089574503	8.924825013740115	2.3449714089574503
360.0	36000.0	2.4459190479312434	8.624439393862676	2.4459190479312434
361.0	36100.0	2.677762939767714	8.844318308851332	2.677762939767714
362.0	36200.0	2.2421633484949095	8.545630648462343	2.2421633484949095
363.0	36300.0	2.0768717680562543	8.56950674553889	2.0768717680562543
364.0	36400.0	2.1995905401487876	8.724110123603642	2.1995905401487876
365.0	36500.0	2.344530811350316	8.692783430216938	2.344530811350316
366.0	36600.0	1.9950208535762282	8.193934278477192	1.9950208535762282
367.0	36700.0	1.8780035619088544	8.057362884671276	1.8780035619088544
368.0	36800.0	2.359700055870053	8.846076170478788	2.6490358825816585
369.0	36900.0	2.6670945407364592	8.83693135729952	2.6670945407364592
370.0	37000.0	2.0369098805723334	8.705711381255025	2.0369098805723334
371.0	37100.0	1.804827716245627	8.617253369464999	2.0808850818861653
372.0	37200.0	2.738723003446752	8.739922770109843	2.738723003446752
373.0	37300.0	2.491951942002778	8.799047766404936	2.491951942002778
374.0	37400.0	2.095278173662114	8.626358060119669	2.095278173662114
375.0	37500.0	2.0701957875438075	8.610296714182056	2.0701957875438075
376.0	37600.0	2.2343440031456088	8.706516756440658	2.2343440031456088
377.0	37700.0	2.057037553701624	9.25367037314259	2.4983388762372143
378.0	37800.0	1.980200636746615	8.87852367226002	1.980200636746615
379.0	37900.0	2.144989007959625	8.645118617960387	2.144989007959625
380.0	38000.0	2.057713520753468	9.015880087717749	2.057713520753468
381.0	38100.0	2.129531386141789	8.76157519144056	2.129531386141789
382.0	38200.0	2.111513289757827	8.803668183567973	2.111513289757827
383.0	38300.0	2.270110617480446	8.435196232257594	2.270110617480446
384.0	38400.0	2.42964857787018	8.735840658558882	2.42964857787018
385.0	38500.0	2.543029632171229	8.575974726405999	2.543029632171229
386.0	38600.0	2.0480482645042466	8.818245037155508	2.0480482645042466
387.0	38700.0	2.7160511917074466	8.88735589233999	2.7160511917074466
388.0	38800.0	3.7647593411466502	9.330109727876271	3.7647593411466502
389.0	38900.0	2.8816135713016906	9.222873187936662	2.8816135713016906
390.0	39000.0	2.981576736942131	9.108708537879997	2.981576736942131
391.0	39100.0	2.2184211580984	8.964295360747034	2.2184211580984
392.0	39200.0	2.2216254145220837	8.393767020387838	2.2216254145220837
393.0	39300.0	2.4646712728190296	8.744335230866346	2.4646712728190296
394.0	39400.0	2.3129856357686167	8.598402220876407	2.3129856357686167
395.0	39500.0	2.687915059820099	8.63535032355853	2.687915059820099
396.0	39600.0	2.1626160928139386	8.888921799902821	2.1626160928139386
397.0	39700.0	2.6735936210206277	8.975573752593673	2.6735936210206277
398.0	39800.0	2.9810936629872966	8.630090518446446	2.9810936629872966
399.0	39900.0	2.5496059098268975	8.926263449263303	2.5496059098268975
400.0	40000.0	2.723046959055074	8.61912251336578	2.723046959055074
401.0	40100.0	3.3724807501197045	9.264525420566423	3.5458458506618706
402.0	40200.0	2.2167327551440974	8.45915355894109	2.2167327551440974
403.0	40300.0	2.461645997345176	8.779932915295626	2.461645997345176
404.0	40400.0	2.1539951759244222	9.028967943664478	2.1539951759244222
405.0	40500.0	2.3117324046743617	8.675698665397418	2.3117324046743617
406.0	40600.0	2.1417998572288965	7.8762529817250435	2.1417998572288965
407.0	40700.0	2.245304921266996	8.939205617581221	2.245304921266996
408.0	40800.0	2.571322387217175	9.2487271146345	2.571322387217175
409.0	40900.0	2.577540954801232	9.39167614359329	2.577540954801232
410.0	41000.0	2.935487161528582	9.56985420570431	2.935487161528582
411.0	41100.0	2.506733978195803	9.200248540259436	2.506733978195803
412.0	41200.0	3.2484438027931892	9.439251162687562	3.2484438027931892
413.0	41300.0	2.699995930991907	9.478636863987756	2.699995930991907
414.0	41400.0	3.5150082666527447	9.18538706421502	3.5150082666527447
415.0	41500.0	3.4259424500657834	9.24927643902025	3.4259424500657834
416.0	41600.0	2.5797686900475694	8.723542791976413	2.5797686900475694
417.0	41700.0	3.618766933795502	9.085422832452672	3.618766933795502
418.0	41800.0	2.38273102319817	8.378755866222006	2.38273102319817
419.0	41900.0	2.415803615269408	8.308155002079914	2.415803615269408
420.0	42000.0	2.151975350591432	8.156537138370043	2.151975350591432
421.0	42100.0	1.871924000298723	8.278660978507013	1.871924000298723
422.0	42200.0	2.074267932123607	7.981836633644249	2.074267932123607
423.0	42300.0	2.146836315988398	8.515405825557044	2.146836315988398
424.0	42400.0	2.6789533695141015	9.012104144880341	2.6789533695141015
425.0	42500.0	2.3043220168408762	8.112789575332021	2.3043220168408762
426.0	42600.0	2.4047264854086507	8.543918441441066	2.4047264854086507
427.0	42700.0	2.191847047217892	8.673919409564114	2.191847047217892
428.0	42800.0	2.3788431321166184	8.64879800354628	2.3788431321166184
429.0	42900.0	2.412463853010757	8.58036277181992	2.412463853010757
430.0	43000.0	2.2622770947012865	8.555760344044966	2.2622770947012865
431.0	43100.0	2.143684802082489	8.420907698066314	2.143684802082489
432.0	43200.0	2.8400186387700086	8.86007127944233	2.8400186387700086
433.0	43300.0	3.1808994983645777	9.20285827884511	3.1808994983645777
434.0	43400.0	1.99060547248893	8.474642112535493	1.99060547248893
435.0	43500.0	2.213662721798719	8.56942461448315	2.213662721798719
436.0	43600.0	1.5959318561223625	8.125233781568078	1.5959318561223625
437.0	43700.0	1.7582394212487162	8.388866450379375	1.7582394212487162
438.0	43800.0	2.8130229640773092	8.782338757643283	2.8130229640773092
439.0	43900.0	1.9451261951194647	8.424963496551905	1.9451261951194647
440.0	44000.0	2.3440557723770308	8.385733243652385	2.3440557723770308
441.0	44100.0	2.0867418678239398	8.58452358712535	2.0867418678239398
442.0	44200.0	2.1479325770355144	8.813202699953658	2.1479325770355144
443.0	44300.0	2.1972715347164207	8.264693551312346	2.1972715347164207
444.0	44400.0	2.194127129377651	8.702857336057553	2.194127129377651
445.0	44500.0	1.948971654242715	8.460854833537491	1.948971654242715
446.0	44600.0	2.4510830076041623	9.176029343409605	2.4849921931397567
447.0	44700.0	2.346614175704628	8.747081047027416	2.346614175704628
448.0	44800.0	1.9175280990466559	8.308798091378025	1.9175280990466559
449.0	44900.0	2.501883587913276	8.155238726672666	2.501883587913276
450.0	45000.0	2.0796405371624136	8.537458888121268	2.0796405371624136
451.0	45100.0	1.7575826125728478	8.247680803984546	1.7575826125728478
452.0	45200.0	2.1439719479336157	8.084484918780372	2.1439719479336157
453.0	45300.0	2.31043499570828	8.27006845023975	2.31043499570828
454.0	45400.0	2.0696867804433428	8.353142466679179	2.0696867804433428
455.0	45500.0	2.4372101127211336	8.599778573313403	2.4372101127211336
456.0	45600.0	2.7161975401621983	8.601106639901149	2.7161975401621983
457.0	45700.0	2.119385445248984	8.296133336782859	2.119385445248984
458.0	45800.0	1.8310907000656023	8.5376944665171	1.8310907000656023
459.0	45900.0	2.049609347460257	9.03357513220645	2.049609347460257
460.0	46000.0	2.2473119508973083	8.717375048570096	2.2473119508973083
461.0	46100.0	2.0637120040650756	8.727434926596008	2.0637120040650756
462.0	46200.0	3.4469420098638572	8.780303545073867	3.4469420098638572
463.0	46300.0	1.968427982410857	8.188017403739202	1.968427982410857
464.0	46400.0	2.3996050140891034	8.781643640393915	2.3996050140891034
465.0	46500.0	2.2332480447214653	8.696393475388973	2.2332480447214653
466.0	46600.0	2.5339727652200668	8.972585111753666	2.5339727652200668
467.0	46700.0	1.786529976946763	8.386950837535386	1.786529976946763
468.0	46800.0	2.254459916293744	8.732381417132133	2.254459916293744
469.0	46900.0	2.190609478050543	8.775348941311188	2.190609478050543
470.0	47000.0	2.2852994459686027	8.321073237487862	2.2852994459686027
471.0	47100.0	1.9744622920617325	8.523697231775127	1.9744622920617325
472.0	47200.0	1.7995821107496637	8.505353794712695	1.7995821107496637
473.0	47300.0	2.195746135036327	8.569312567544008	2.195746135036327
474.0	47400.0	2.5194646696635763	9.140973224369938	2.5194646696635763
475.0	47500.0	3.5979126494902336	8.959293650305991	3.5979126494902336
476.0	47600.0	2.0585468537196006	8.409006471677346	2.0585468537196006
477.0	47700.0	2.864957601027074	9.122955353387384	2.864957601027074
478.0	47800.0	2.3535958447235505	8.689537960539782	2.3535958447235505
479.0	47900.0	2.418450434783053	8.06584800637261	2.418450434783053
480.0	48000.0	2.113643341355794	8.332838321092964	2.113643341355794
481.0	48100.0	2.038356198017306	8.633991533598467	2.038356198017306
482.0	48200.0	2.625015955705243	8.300189288086221	2.625015955705243
483.0	48300.0	1.902236722160434	8.194955076104273	1.902236722160434
484.0	48400.0	2.1111608940242226	7.763875162239831	2.1111608940242226
485.0	48500.0	2.0353349152387104	8.30029310807441	2.0353349152387104
486.0	48600.0	1.8419020317285666	7.877613290586246	1.8419020317285666
487.0	48700.0	2.244302688068006	7.8838309019895405	2.244302688068006
488.0	48800.0	2.4484308229749123	8.569775849198045	2.4484308229749123
489.0	48900.0	1.753910520774628	8.142889206475203	1.753910520774628
490.0	49000.0	2.0128103250592875	8.175943466387267	2.0128103250592875
491.0	49100.0	2.0907683344669743	8.340609129290351	2.0907683344669743
492.0	49200.0	1.9769699416442463	8.099997224784945	1.9769699416442463
493.0	49300.0	2.063861496512222	8.140447812523597	2.063861496512222
494.0	49400.0	2.2203834436333625	8.519203676789726	2.2203834436333625
495.0	49500.0	2.4937170359097345	8.552780682002542	2.4937170359097345
496.0	49600.0	2.9670174446899416	8.9123323835581	2.9670174446899416
497.0	49700.0	2.0613099372115986	8.264452299145482	2.0613099372115986
498.0	49800.0	2.106208526126709	7.943617268220245	2.106208526126709
499.0	49900.0	2.273568652262886	8.972244154460684	2.273568652262886
500.0	50000.0	2.131244293120874	8.948840883691808	2.131244293120874
501.0	50100.0	2.1177552845132004	8.655062276967849	2.1177552845132004
502.0	50200.0	2.1670460642214397	9.34638939045958	2.1670460642214397
503.0	50300.0	2.2101139263641474	9.247695307633677	2.2101139263641474
504.0	50400.0	2.1619918624978665	8.359330112321299	2.1619918624978665
505.0	50500.0	2.2510001032539857	8.60784574188321	2.2510001032539857
506.0	50600.0	1.9158788950029007	8.024399883137656	1.9158788950029007
507.0	50700.0	2.4346708541412214	8.638731450098584	2.4346708541412214
508.0	50800.0	2.154765014584151	8.418487765867791	2.154765014584151
509.0	50900.0	2.3128331909995157	8.508684786371411	2.3128331909995157
510.0	51000.0	2.5933200539066017	8.589779627219679	2.5933200539066017
511.0	51100.0	1.9559657318015025	8.881295051306974	1.9559657318015025
512.0	51200.0	2.2491052976615085	8.456218283673632	2.2491052976615085
513.0	51300.0	1.9060138317563258	8.295670732326862	1.9060138317563258
514.0	51400.0	2.1381493325718814	9.088467169213116	2.1381493325718814
515.0	51500.0	2.5065111176304153	9.093856120683	2.5065111176304153
516.0	51600.0	1.8477561283820232	8.066350951310815	1.8477561283820232
517.0	51700.0	2.1155619206244185	9.226924380672092	2.1155619206244185
518.0	51800.0	2.0934679672472387	8.855269387023165	2.0934679672472387
519.0	51900.0	2.1501874485408012	8.462741100761813	2.1501874485408012
520.0	52000.0	2.6151459242232415	8.704370821720355	2.6151459242232415
521.0	52100.0	2.0140018590292303	8.357240367056592	2.0140018590292303
522.0	52200.0	1.8403522038325189	7.919763762101508	1.8403522038325189
523.0	52300.0	2.3287321821223346	8.178490557012685	2.3287321821223346
524.0	52400.0	2.218218026015858	8.11660700748585	2.218218026015858
525.0	52500.0	2.050830180220924	8.621775188469824	2.050830180220924
526.0	52600.0	2.2489343206598136	8.475589795502296	2.453997606797338
527.0	52700.0	2.0060412861775245	8.84612678729914	2.0060412861775245
528.0	52800.0	2.133801329704181	8.059342441857384	2.133801329704181
529.0	52900.0	2.1530934322876805	8.211464713837215	2.1530934322876805
530.0	53000.0	2.401954432384004	8.168880338113471	2.401954432384004
531.0	53100.0	2.389685251750022	8.283269810067504	2.389685251750022
532.0	53200.0	3.259494833159214	8.54988795282002	3.259494833159214
533.0	53300.0	2.3832793472024614	8.03523304875175	2.3832793472024614
534.0	53400.0	2.4482846304833967	8.881495518233194	2.4482846304833967
535.0	53500.0	3.0742157748998378	8.103052549887417	3.0742157748998378
536.0	53600.0	2.1986095181944085	8.602797313588232	2.1986095181944085
537.0	53700.0	2.0408067275006525	8.403083480740943	2.0408067275006525
538.0	53800.0	2.2826719716101795	8.908134144178531	2.2826719716101795
539.0	53900.0	2.0663533495457114	8.463874463570377	2.0663533495457114
540.0	54000.0	2.1851759766837446	8.77286888810239	2.1851759766837446
541.0	54100.0	2.114375649508894	8.405742899181243	2.114375649508894
542.0	54200.0	1.8188479673902194	8.049812823284952	1.8188479673902194
543.0	54300.0	2.9267532900065136	8.343147114002473	2.9267532900065136
544.0	54400.0	1.8415734206343457	7.885836466252055	1.8415734206343457
545.0	54500.0	1.818705126235058	8.474129211881557	1.818705126235058
546.0	54600.0	2.4018770380006735	8.386871327428944	2.4018770380006735
547.0	54700.0	2.0576937904755686	8.180812726487462	2.0576937904755686
548.0	54800.0	2.433616917778037	8.575236357433065	2.433616917778037
549.0	54900.0	1.8575794466935718	8.177273303405695	1.8575794466935718
550.0	55000.0	2.003122371969279	8.309163441882564	2.003122371969279
551.0	55100.0	2.573614155694673	8.657094583297718	2.573614155694673
552.0	55200.0	1.9517444738217125	8.71723881165504	1.9517444738217125
553.0	55300.0	2.0789435652903023	8.352732433841261	2.0789435652903023
554.0	55400.0	2.315232675287626	8.652942459182935	2.315232675287626
555.0	55500.0	2.1623586132629975	8.329862048780514	2.1623586132629975
556.0	55600.0	2.110211194937262	8.48182027785607	2.110211194937262
557.0	55700.0	2.300349673033017	8.891893509503177	2.300349673033017
558.0	55800.0	2.2922857346342487	8.861739494804722	2.2922857346342487
559.0	55900.0	2.4142465873396084	9.046413310623286	2.4142465873396084
560.0	56000.0	2.263494814853354	8.953006114400901	2.263494814853354
561.0	56100.0	1.9541756283606233	9.146601214921292	1.9541756283606233
562.0	56200.0	2.1010736100740113	8.626502091236087	2.1010736100740113
563.0	56300.0	1.7789347678005443	8.67832126082275	1.7789347678005443
564.0	56400.0	2.19246700527835	8.39149556921901	2.19246700527835
565.0	56500.0	2.297852090091605	8.800910062030349	2.297852090091605
566.0	56600.0	2.429096142993747	8.872881975204836	2.429096142993747
567.0	56700.0	2.414892068359949	8.762840742989571	2.414892068359949
568.0	56800.0	2.2555888223919736	9.137391787619988	2.468077964317667
569.0	56900.0	3.0142001359765547	9.447595148310585	3.0142001359765547
570.0	57000.0	2.771945067207279	9.323111732567327	2.771945067207279
571.0	57100.0	2.160047169631079	8.963643975749207	2.320967975467068
572.0	57200.0	1.9150483494419257	9.369359276035267	2.6013326211163124
573.0	57300.0	2.7937968046978883	9.167733953574098	2.7937968046978883
574.0	57400.0	2.3125291785832296	8.823368974516832	2.3125291785832296
575.0	57500.0	2.589942329972486	8.853355053316044	2.589942329972486
576.0	57600.0	2.309587461291203	9.140107910053795	2.309587461291203
577.0	57700.0	2.27407165567537	9.262212636426648	2.27407165567537
578.0	57800.0	2.39102432965607	8.745616981374901	2.39102432965607
579.0	57900.0	2.3411320098504222	9.22878763818817	2.3411320098504222
580.0	58000.0	2.3974193889666564	8.954921987290966	2.3974193889666564
581.0	58100.0	2.4444845031404876	8.982933366335757	2.4444845031404876
582.0	58200.0	2.1181381773588512	9.427478485528903	2.1181381773588512
583.0	58300.0	2.5886441131889213	9.254899936427055	2.5886441131889213
584.0	58400.0	2.214432373339218	9.399301341938395	2.214432373339218
585.0	58500.0	2.386499950336589	9.166885251004256	2.386499950336589
586.0	58600.0	2.059344778947767	8.72156901513867	2.059344778947767
587.0	58700.0	2.1654805548281084	9.260744668997129	2.1654805548281084
588.0	58800.0	2.1902965822116207	9.082700265683155	2.1902965822116207
589.0	58900.0	2.231167672485926	9.132259823085148	2.231167672485926
590.0	59000.0	2.3352491918100924	8.915726564489246	2.3352491918100924
591.0	59100.0	2.1957674739861703	9.187702850054025	2.1957674739861703
592.0	59200.0	2.3532085393586963	9.354371040605594	2.3532085393586963
593.0	59300.0	2.265260425274772	8.966300862316956	2.265260425274772
594.0	59400.0	2.3003640054423693	9.657030222796699	2.3739589129677414
595.0	59500.0	2.5340482477357793	8.911390756626437	2.5340482477357793
596.0	59600.0	2.221664161005628	8.1568876752498	2.221664161005628
597.0	59700.0	2.9105608454131566	9.774459465984824	2.9105608454131566
598.0	59800.0	2.7470174544473314	9.321808965417675	2.890588727076372
599.0	59900.0	2.519855616844553	9.380861947773703	2.519855616844553
600.0	60000.0	2.163745746928333	9.148009303935078	2.163745746928333
601.0	60100.0	1.980580262981103	8.878084744291266	1.980580262981103
602.0	60200.0	2.147651538061465	8.797466997766426	2.147651538061465
603.0	60300.0	2.494574742592291	9.16094430462331	2.494574742592291
604.0	60400.0	2.096186657873154	8.932124891715961	2.096186657873154
605.0	60500.0	2.2244077155656568	8.962334832410916	2.2244077155656568
606.0	60600.0	1.9301298305354608	8.377210677436684	1.9301298305354608
607.0	60700.0	2.2280869972993824	8.878180242467556	2.2280869972993824
608.0	60800.0	2.1615962085834144	8.599923816967019	2.1615962085834144
609.0	60900.0	2.318406022462041	8.682825174567116	2.318406022462041
610.0	61000.0	2.03305330935379	9.40473043117439	2.03305330935379
611.0	61100.0	2.5245000919227065	9.250942755418151	2.5245000919227065
612.0	61200.0	2.3521264702159588	9.61389216078751	2.3521264702159588
613.0	61300.0	2.388850451982573	9.78907075954932	2.388850451982573
614.0	61400.0	2.2400677677587786	9.154253783302885	2.429508053943718
615.0	61500.0	2.3887454966192236	8.823300848848929	2.3887454966192236
616.0	61600.0	2.8524494313188877	9.562583296270011	2.8524494313188877
617.0	61700.0	2.3466339639359175	9.076835858238093	2.3466339639359175
618.0	61800.0	3.081573210379568	9.891942825726218	3.081573210379568
619.0	61900.0	2.2839704989942518	9.37222926211184	2.2839704989942518
620.0	62000.0	2.1289670289627205	9.392257473669888	2.1289670289627205
621.0	62100.0	1.9722607013732154	9.340004662751868	1.9722607013732154
622.0	62200.0	2.2533547933502405	9.462755414411193	2.2533547933502405
623.0	62300.0	2.5162064369556183	9.601118093865818	2.5162064369556183
624.0	62400.0	2.214992543503697	9.609266681937159	2.214992543503697
625.0	62500.0	2.458068653957797	9.28628058456882	2.458068653957797
626.0	62600.0	2.1648770141916467	9.140600584569997	2.1648770141916467
627.0	62700.0	2.5243839078862425	8.92711035406664	2.5243839078862425
628.0	62800.0	2.7605970018981703	9.406879668371506	2.7605970018981703
629.0	62900.0	2.6960927159968486	9.52706014113903	2.6960927159968486
630.0	63000.0	2.4112406469646497	9.088742037474104	2.4112406469646497
631.0	63100.0	2.0802396819603306	9.29142676033635	2.0802396819603306
632.0	63200.0	2.3360211693346167	9.047615230403379	2.3360211693346167
633.0	63300.0	1.9799994266404402	8.850280321930239	1.9799994266404402
634.0	63400.0	2.8053517830597556	9.524761725063117	2.8053517830597556
635.0	63500.0	3.2359218608176783	9.972919179237007	3.2359218608176783
636.0	63600.0	2.1842651304663163	8.951498833319954	2.1842651304663163
637.0	63700.0	1.9523077821584083	8.936253184517142	1.9523077821584083
638.0	63800.0	2.2390590162684103	9.165957576926811	2.2390590162684103
639.0	63900.0	2.1552953021289345	9.134844237589505	2.1552953021289345
640.0	64000.0	2.1281412795724446	8.948487752331634	2.1281412795724446
641.0	64100.0	2.246267180128768	9.102838215149193	2.246267180128768
642.0	64200.0	2.3322783317657687	9.137966371504945	2.3322783317657687
643.0	64300.0	2.3084898698433367	9.508368949732581	2.3084898698433367
644.0	64400.0	2.68455159171401	9.486180980240261	2.68455159171401
645.0	64500.0	2.714444284910969	8.643384477215237	2.714444284910969
646.0	64600.0	3.3087117111210973	9.76069633188644	3.3087117111210973
647.0	64700.0	2.068041410583383	8.081547787165215	2.068041410583383
648.0	64800.0	2.219416167330421	9.468056544650883	2.219416167330421
649.0	64900.0	1.9009987392608643	9.254914270269536	1.9009987392608643
650.0	65000.0	2.3344800800802314	8.968770716372212	2.3344800800802314
651.0	65100.0	1.7768220147753855	8.675948134088946	1.7768220147753855
652.0	65200.0	1.9967212565524333	9.206748439288834	1.9967212565524333
653.0	65300.0	2.0838660492426806	8.968896057004887	2.0838660492426806
654.0	65400.0	2.3505310594857405	9.35171572556229	2.3505310594857405
655.0	65500.0	2.204793356561362	9.107582163036465	2.204793356561362
656.0	65600.0	2.0424699655559904	8.976159351670466	2.0424699655559904
657.0	65700.0	2.4408774758663507	9.322988186467796	2.4408774758663507
658.0	65800.0	2.623225219065837	9.318901052887592	2.623225219065837
659.0	65900.0	2.3524816478789177	9.2066983436454	2.3524816478789177
660.0	66000.0	2.1424745474114473	9.383185142508863	2.1424745474114473
661.0	66100.0	2.208235163905561	8.807560930999031	2.208235163905561
662.0	66200.0	2.1336342410235694	8.730953552327762	2.1336342410235694
663.0	66300.0	2.2154210295492662	9.314263106485862	2.2154210295492662
664.0	66400.0	2.020095390866414	8.70647410331233	2.020095390866414
665.0	66500.0	2.0514424068259647	9.110094259467546	2.0514424068259647
666.0	66600.0	2.368754924688711	8.58670417929535	2.368754924688711
667.0	66700.0	1.8844848932889378	8.908161800704827	1.8844848932889378
668.0	66800.0	1.5225316988654796	8.072285898345958	1.5225316988654796
669.0	66900.0	2.113429073662149	8.735183093419563	2.113429073662149
670.0	67000.0	2.110596233585588	9.147128035789152	2.110596233585588
671.0	67100.0	2.1322551641324345	8.928905032907712	2.1322551641324345
672.0	67200.0	2.4212840490000276	9.272951705270208	2.4212840490000276
673.0	67300.0	2.1699080888136297	8.806519049430907	2.1699080888136297
674.0	67400.0	2.286703956384134	9.292328986030599	2.286703956384134
675.0	67500.0	2.3310759029145394	9.215390568374993	2.3310759029145394
676.0	67600.0	2.4120114928303105	9.335187224528541	2.4120114928303105
677.0	67700.0	2.014795571079303	9.222819981473911	2.014795571079303
678.0	67800.0	1.9736272084462363	9.205243246915847	1.9736272084462363
679.0	67900.0	2.221466580099199	9.068256906829241	2.221466580099199
680.0	68000.0	2.538147914611561	8.622263937241446	2.538147914611561
681.0	68100.0	2.2721338394675143	8.527398664040781	2.2721338394675143
682.0	68200.0	2.039707287003662	8.442876238925232	2.039707287003662
683.0	68300.0	2.2276678828249743	8.638715038468929	2.2276678828249743
684.0	68400.0	2.279932174344685	8.512276573084245	2.279932174344685
685.0	68500.0	2.4871291337874175	8.59118064058942	2.4871291337874175
686.0	68600.0	2.191825443843491	8.177785380745197	2.191825443843491
687.0	68700.0	2.3531450765211783	8.466610438584983	2.3531450765211783
688.0	68800.0	2.0012738420799585	8.324821178269783	2.0012738420799585
689.0	68900.0	2.369346276112023	8.168980067824961	2.369346276112023
690.0	69000.0	2.433496300592747	8.778553488931852	2.433496300592747
691.0	69100.0	2.66896902460484	8.880361086576938	2.66896902460484
692.0	69200.0	2.256415565237068	8.49698589353622	2.256415565237068
693.0	69300.0	2.1750626394119914	8.86058241366061	2.1750626394119914
694.0	69400.0	2.7378259467957	9.578316345713626	2.7378259467957
695.0	69500.0	2.1227573378062083	9.215507709761555	2.1227573378062083
696.0	69600.0	2.588805002380677	9.518085911611513	2.588805002380677
697.0	69700.0	2.5135263931818264	9.435749080580578	2.5135263931818264
698.0	69800.0	2.985301895090808	9.28123731881859	2.985301895090808
699.0	69900.0	2.7028827068141688	9.338485451048426	2.7028827068141688
700.0	70000.0	2.347471730613992	8.66455569352787	2.347471730613992
701.0	70100.0	2.272397552647423	9.049331130796373	2.272397552647423
702.0	70200.0	2.0595439420980766	9.444077805532142	2.0595439420980766
703.0	70300.0	2.14310020844767	9.05323129282823	2.14310020844767
704.0	70400.0	2.688456730937998	9.1812534947523	2.688456730937998
705.0	70500.0	2.0233890951024547	8.387574910632473	2.0233890951024547
706.0	70600.0	2.715789170483261	8.83491440719139	2.715789170483261
707.0	70700.0	3.8985291940345252	9.289054053429124	3.8985291940345252
708.0	70800.0	2.0047193906403944	8.75263365464078	2.0047193906403944
709.0	70900.0	2.0467293207690247	8.754049920383093	2.0467293207690247
710.0	71000.0	2.2738748371289197	8.42271049872909	2.2738748371289197
711.0	71100.0	2.5267770519994626	8.577862329838442	2.5267770519994626
712.0	71200.0	2.18133194926469	8.753682677519842	2.18133194926469
713.0	71300.0	2.376674280077954	9.01750544341631	2.376674280077954
714.0	71400.0	2.324865062448768	9.936578715680136	2.324865062448768
715.0	71500.0	2.305425464481721	9.347476769067711	2.305425464481721
716.0	71600.0	2.351572390838434	9.392448694265118	2.351572390838434
717.0	71700.0	2.2158981445049157	8.788814198924609	2.2158981445049157
718.0	71800.0	2.6842327648491557	8.846096287872848	2.6842327648491557
719.0	71900.0	1.953176029022996	8.812547420293106	1.953176029022996
720.0	72000.0	2.221211646101378	8.783273182363446	2.221211646101378
721.0	72100.0	2.442007527832692	9.215475389178927	2.442007527832692
722.0	72200.0	2.5188056174124642	9.156926752967522	2.5188056174124642
723.0	72300.0	2.186620125789361	8.482008422675708	2.186620125789361
724.0	72400.0	2.1197624469364906	9.108790456160126	2.1197624469364906
725.0	72500.0	2.2351062430308875	8.570418518601677	2.2351062430308875
726.0	72600.0	2.0883024178821916	8.82551400686584	2.0883024178821916
727.0	72700.0	2.1408883798119813	8.49374377683949	2.1408883798119813
728.0	72800.0	2.124292848939755	8.405983735836688	2.124292848939755
729.0	72900.0	2.1406791735872965	8.718470997231893	2.349489250361668
730.0	73000.0	2.3673420696503014	9.181743554319217	2.3673420696503014
731.0	73100.0	2.3140175480223877	9.322859060505	2.3140175480223877
732.0	73200.0	2.360275715388144	9.916159588772226	2.360275715388144
733.0	73300.0	2.1893597570155148	9.262872843334497	2.1893597570155148
734.0	73400.0	2.633667409187916	9.867507396586388	2.633667409187916
735.0	73500.0	2.2501802879183876	8.789024810336848	2.2501802879183876
736.0	73600.0	2.1485785450952775	9.078035007723422	2.1485785450952775
737.0	73700.0	3.0650475393514327	10.019691438321306	3.0650475393514327
738.0	73800.0	2.3372865323619805	9.32989239564287	2.3372865323619805
739.0	73900.0	2.3762325132572157	10.174620679379165	2.3762325132572157
740.0	74000.0	2.2849315881873253	9.515992336275115	2.2849315881873253
741.0	74100.0	2.726371037784186	9.353309757895964	2.726371037784186
742.0	74200.0	2.587992798102953	9.415688666603927	2.587992798102953
743.0	74300.0	2.199000386032438	8.832563785569645	2.199000386032438
744.0	74400.0	2.036317755769762	8.937529025029582	2.036317755769762
745.0	74500.0	2.3382852188996317	8.644218413376109	2.3382852188996317
746.0	74600.0	2.010691980848163	8.551727151172035	2.010691980848163
747.0	74700.0	2.322002583142553	9.279013972023042	2.322002583142553
748.0	74800.0	2.1243402842068315	8.524197006757007	2.1243402842068315
749.0	74900.0	1.9530514111178436	8.917325189458245	2.034723428964637
750.0	75000.0	2.3457390973556183	9.34679842833875	2.3457390973556183
751.0	75100.0	1.9992560261888634	8.72812809996786	1.9992560261888634
752.0	75200.0	2.254775903233478	8.843263815693055	2.254775903233478
753.0	75300.0	2.062547504781662	8.962455179824747	2.280766940374411
754.0	75400.0	2.41077021974794	9.193346666527027	2.41077021974794
755.0	75500.0	2.3116682157234867	8.984445010088528	2.3116682157234867
756.0	75600.0	2.2438545516421793	9.070636699499351	2.4995390743406545
757.0	75700.0	2.3524677464935486	9.45796189691129	2.3524677464935486
758.0	75800.0	2.0395362678633435	9.338811430526832	2.0395362678633435
759.0	75900.0	2.4510021685540555	9.107630702424046	2.639865699016449
760.0	76000.0	2.022625504459722	8.893617342639441	2.128969519561151
761.0	76100.0	2.492891789812445	9.418817885591737	2.5711614722843636
762.0	76200.0	2.846083919488601	9.70673056108117	2.846083919488601
763.0	76300.0	2.4771177241396036	9.513989625609705	2.530081919073211
764.0	76400.0	2.1663962350277233	9.294201793492176	2.1663962350277233
765.0	76500.0	2.1801175322065367	9.27575240003134	2.567585271295991
766.0	76600.0	2.1581018733374635	9.430910894386427	2.1581018733374635
767.0	76700.0	2.2865457053881215	9.153219112936393	2.2865457053881215
768.0	76800.0	2.1189343167205754	9.183760669311637	2.1189343167205754
769.0	76900.0	2.538131362919326	9.182475467593566	2.538131362919326
770.0	77000.0	2.153532197273468	9.111371817454817	2.1999117205919956
771.0	77100.0	2.0812509252434617	9.075183507993822	2.0812509252434617
772.0	77200.0	2.2319476489432417	9.072349808712366	2.3931139164114863
773.0	77300.0	2.1410532632210546	9.220924507345261	2.182794322722833
774.0	77400.0	2.5863084078338208	9.376613352064151	2.5863084078338208
775.0	77500.0	2.2779626269719118	9.672493550842624	2.2779626269719118
776.0	77600.0	2.2480885489734663	9.590100975421276	2.2480885489734663
777.0	77700.0	2.036758484884939	9.11405691151021	2.036758484884939
778.0	77800.0	2.2143637790150725	9.378803233764403	2.2143637790150725
779.0	77900.0	2.2727335250336367	9.92210438065399	2.2727335250336367
780.0	78000.0	2.5870818518091574	9.518897586595088	2.5870818518091574
781.0	78100.0	2.4646915061709507	9.353386671532062	2.532861751166613
782.0	78200.0	2.8525253126282513	10.092523463508652	2.8525253126282513
783.0	78300.0	2.892716500005575	9.810085986400454	2.892716500005575
784.0	78400.0	2.0579838888543756	9.468161002817338	2.0579838888543756
785.0	78500.0	2.2632095300095916	9.492557963933333	2.2632095300095916
786.0	78600.0	2.0255607510546363	9.315665722010845	2.142007066247722
787.0	78700.0	2.2943842914299113	9.622110693121591	2.2943842914299113
788.0	78800.0	2.211470036489317	9.045632519387475	2.273983701975437
789.0	78900.0	2.267994629605225	9.40205110045987	2.267994629605225
790.0	79000.0	1.9185976008975494	9.016766790242059	1.9185976008975494
791.0	79100.0	2.2046572962648754	9.433916663728173	2.2046572962648754
792.0	79200.0	2.229440216832996	9.575617024833514	2.229440216832996
793.0	79300.0	2.3842369730437696	9.330782396030886	2.3842369730437696
794.0	79400.0	2.6816620003266576	9.62499593918099	2.6816620003266576
795.0	79500.0	2.44419761488206	9.25770298953194	2.578135224888427
796.0	79600.0	2.404784462645474	9.14663804540145	2.404784462645474
797.0	79700.0	2.3769314983364045	9.581071711665127	2.3769314983364045
798.0	79800.0	2.214163065738949	8.841008119537078	2.214163065738949
799.0	79900.0	2.037401382777938	9.090319038222956	2.037401382777938
800.0	80000.0	2.5107190911416266	9.457026860672226	2.5107190911416266
801.0	80100.0	2.0668116361599354	9.290148286652842	2.0668116361599354
802.0	80200.0	1.9356157254778885	9.158915731567056	1.9356157254778885
803.0	80300.0	2.5352096434840177	9.04416375709895	2.5470396281418153
804.0	80400.0	2.248045659354267	8.47250776761625	2.248045659354267
805.0	80500.0	2.134317553631407	8.576042911735682	2.256568913711712
806.0	80600.0	1.901316578120606	8.982105661769795	2.4383187527179837
807.0	80700.0	2.1986148621382218	9.227619815153671	2.2500851105698425
808.0	80800.0	2.0689613382845597	8.992381856406318	2.0689613382845597
809.0	80900.0	2.3349967920672294	9.308665336879873	2.373372761190389
810.0	81000.0	1.8899706221663173	9.153466067519906	2.079252463043011
811.0	81100.0	2.458370345059541	9.604172516207447	2.458370345059541
812.0	81200.0	2.6905406156258107	9.09805583466779	2.6905406156258107
813.0	81300.0	2.0724370732033646	9.213776581846044	2.0724370732033646
814.0	81400.0	2.0150961046102704	9.103879758326295	2.360722568914323
815.0	81500.0	2.2698217609365376	8.899652682782039	2.2973688271229578
816.0	81600.0	2.1800231106446306	9.42327443192062	2.1800231106446306
817.0	81700.0	2.2771498048091288	9.263823410895496	2.5103177402216583
818.0	81800.0	2.294294522632967	9.052017454590738	2.294294522632967
819.0	81900.0	2.319780145300795	8.89913758014891	2.319780145300795
820.0	82000.0	2.0727073059618744	9.446830040224434	2.0727073059618744
821.0	82100.0	2.4318546893756707	9.783549078656238	2.4318546893756707
822.0	82200.0	2.2855437431984456	8.872277399120922	2.2855437431984456
823.0	82300.0	2.5060370461463006	9.055466458015545	2.5060370461463006
824.0	82400.0	2.4794787769850095	8.719646725105601	2.4794787769850095
825.0	82500.0	2.1283571310235505	9.366252367282714	2.1283571310235505
826.0	82600.0	2.0732104378903866	8.86423280669841	2.0732104378903866
827.0	82700.0	2.1019286550817267	9.38448533335409	2.1019286550817267
828.0	82800.0	2.0221023534598705	8.705632229042832	2.0221023534598705
829.0	82900.0	2.5653219997323666	9.461102984851099	2.5653219997323666
830.0	83000.0	1.9440445565099576	9.420460093898818	1.9440445565099576
831.0	83100.0	2.8625321362975655	9.703650042407267	2.8625321362975655
832.0	83200.0	2.183259378055229	9.2411307535589	2.183259378055229
833.0	83300.0	2.0633977479211305	9.198444603673215	2.568526750731743
834.0	83400.0	1.8723535392381063	9.180007729122966	1.8723535392381063
835.0	83500.0	2.1003331586871754	8.727964455915684	2.1003331586871754
836.0	83600.0	2.185155669022587	9.00740714341676	2.185155669022587
837.0	83700.0	2.199701642007741	8.5955895703362	2.199701642007741
838.0	83800.0	2.583738487450864	9.479307711150803	2.583738487450864
839.0	83900.0	2.2101104570673713	8.981817304923357	2.2101104570673713
840.0	84000.0	2.1110213106806217	9.189978058366988	2.1659611502716896
841.0	84100.0	2.4417440372618784	8.968616507678437	2.4417440372618784
842.0	84200.0	2.2759582848795468	9.144650747264924	2.2759582848795468
843.0	84300.0	2.3937242108373353	9.288393895132508	2.3937242108373353
844.0	84400.0	2.421919164794469	9.312991520920322	2.421919164794469
845.0	84500.0	2.223623773386203	9.408749525472631	2.223623773386203
846.0	84600.0	2.181604330498737	9.117138064550259	2.181604330498737
847.0	84700.0	2.4297548749716373	8.925921121204263	2.4297548749716373
848.0	84800.0	2.272666891789823	9.294414434759718	2.272666891789823
849.0	84900.0	1.982199369447229	8.145130827752087	1.982199369447229
850.0	85000.0	1.9929126047141785	9.368250094808014	1.9929126047141785
851.0	85100.0	2.129438286445809	8.9659906256803	2.129438286445809
852.0	85200.0	2.0154915540019056	9.504556283964147	2.0154915540019056
853.0	85300.0	2.1593992620067324	8.92245423394824	2.4517379482120387
854.0	85400.0	2.682555935040593	9.020047562976778	2.682555935040593
855.0	85500.0	2.059469948144436	9.109486524432834	2.059469948144436
856.0	85600.0	2.213075734212305	8.682677937889531	2.213075734212305
857.0	85700.0	2.173522934553172	9.175541569913985	2.173522934553172
858.0	85800.0	2.677428468810042	9.451311270509624	2.677428468810042
859.0	85900.0	2.215715859087735	8.906763147910546	2.215715859087735
860.0	86000.0	2.226523192500803	9.226641747252339	2.226523192500803
861.0	86100.0	2.4607710000746756	9.437528829247485	2.4607710000746756
862.0	86200.0	2.77364511052027	10.065516056602531	2.8583208652938907
863.0	86300.0	2.2265008633202408	9.531521282161584	2.2265008633202408
864.0	86400.0	2.461646880649748	9.192222897210426	2.461646880649748
865.0	86500.0	2.685609899829836	9.548154867028913	2.685609899829836
866.0	86600.0	2.0438169725795032	8.907530735937572	2.0438169725795032
867.0	86700.0	2.201111473220071	9.56195118452949	2.201111473220071
868.0	86800.0	2.757210591851192	9.478510791005117	2.7980174119164603
869.0	86900.0	2.4612388605193467	9.250482568968911	2.4612388605193467
870.0	87000.0	2.510499091515305	9.126778883020195	2.510499091515305
871.0	87100.0	2.5040384490136454	9.17687025004052	2.5040384490136454
872.0	87200.0	2.466475258007887	9.303179101966087	2.466475258007887
873.0	87300.0	3.5436399597640236	9.69243634958489	3.5436399597640236
874.0	87400.0	2.6354880843304422	9.58792564607217	2.6354880843304422
875.0	87500.0	4.211424811639536	9.64500245295542	4.476258854776757
876.0	87600.0	2.6811524996192353	9.209066353362362	2.6811524996192353
877.0	87700.0	2.7247185025234173	9.358848018018938	2.7247185025234173
878.0	87800.0	2.2412055742734895	8.264965642453166	2.2412055742734895
879.0	87900.0	2.2418962150194384	9.315437698278176	2.2418962150194384
880.0	88000.0	2.382461585335946	8.899244757337241	2.382461585335946
881.0	88100.0	2.084321748117233	9.119781787673505	2.084321748117233
882.0	88200.0	2.0430887303490097	8.405957989490117	2.0430887303490097
883.0	88300.0	2.7732145454001063	9.263146540390029	2.7732145454001063
884.0	88400.0	2.022196791750365	9.133630909753894	2.022196791750365
885.0	88500.0	2.1057284829384795	9.017864849684264	2.1057284829384795
886.0	88600.0	2.944571169866007	9.612937792587404	2.944571169866007
887.0	88700.0	1.9772728096240666	8.762159385515739	1.9772728096240666
888.0	88800.0	2.7476216288818676	9.915269771259174	2.7476216288818676
889.0	88900.0	2.555658172819216	9.406578206710575	2.555658172819216
890.0	89000.0	2.4682142676788046	9.081350337882846	2.4682142676788046
891.0	89100.0	2.2819513022002074	8.60063261996611	2.2819513022002074
892.0	89200.0	2.4525253627546952	9.502982032873364	2.4525253627546952
893.0	89300.0	2.0398781048170838	8.466701164576538	2.0398781048170838
894.0	89400.0	2.033712614785043	8.779191395883563	2.033712614785043
895.0	89500.0	2.440183296823967	9.090076113174675	2.440183296823967
896.0	89600.0	1.7773317934072275	8.475991379450896	1.7773317934072275
897.0	89700.0	1.7445325296419198	8.41823091094153	1.7445325296419198
898.0	89800.0	2.01856004285993	8.478525703857448	2.01856004285993
899.0	89900.0	2.0683820407204307	9.369502193617855	2.0683820407204307
900.0	90000.0	2.229192440775986	8.461412942732899	2.229192440775986
901.0	90100.0	2.1850939942301357	9.091235896195277	2.1850939942301357
902.0	90200.0	2.612678822217334	9.382333381328015	2.612678822217334
903.0	90300.0	2.3011682797424795	9.149714311986589	2.3011682797424795
904.0	90400.0	2.1079373269150294	8.629392810736109	2.1079373269150294
905.0	90500.0	2.3572473572298542	9.343715930483128	2.3572473572298542
906.0	90600.0	1.9362327950251157	8.723470598287223	1.9362327950251157
907.0	90700.0	2.259404558720987	8.771988193023821	2.259404558720987
908.0	90800.0	2.17045958614422	9.065294304189004	2.17045958614422
909.0	90900.0	2.358858897535018	8.93239456246985	2.358858897535018
910.0	91000.0	2.2792547159083947	9.699284175456512	2.2792547159083947
911.0	91100.0	2.3090692760665683	9.220145604108579	2.3090692760665683
912.0	91200.0	2.599958557974545	9.138329164638652	2.599958557974545
913.0	91300.0	2.397685061762705	8.724257915955667	2.397685061762705
914.0	91400.0	4.563402945689686	9.886904270132327	4.563402945689686
915.0	91500.0	3.2392903023985613	9.393798021997588	3.2392903023985613
916.0	91600.0	2.9655340867102766	8.509153329260608	2.9655340867102766
917.0	91700.0	2.319247209159923	8.660864326565992	2.319247209159923
918.0	91800.0	3.2991209623397784	8.807019841372728	3.2991209623397784
919.0	91900.0	2.520120507039644	9.46053150321185	2.520120507039644
920.0	92000.0	2.0020207244738333	9.72643552173049	2.0020207244738333
921.0	92100.0	3.37788430942223	9.948269804538347	3.37788430942223
922.0	92200.0	2.717373504925746	9.097874490192284	2.717373504925746
923.0	92300.0	2.7567018628339417	9.9628005331894	2.7567018628339417
924.0	92400.0	2.830758266705937	9.94160294731135	2.830758266705937
925.0	92500.0	2.8925596265679068	9.651118821348655	2.8925596265679068
926.0	92600.0	2.6578935965089068	9.441061033007163	2.6578935965089068
927.0	92700.0	2.588245792258082	9.678999311883945	2.588245792258082
928.0	92800.0	2.5127882224498457	9.597741793158939	2.5127882224498457
929.0	92900.0	3.4887829076578605	10.345077098266325	3.4887829076578605
930.0	93000.0	2.9724190403125097	9.930455792620332	3.0250105040848743
931.0	93100.0	2.997265804200295	9.722361621220328	2.997265804200295
932.0	93200.0	1.9219542333151476	8.814273649985099	1.9219542333151476
933.0	93300.0	2.5117711497025064	9.511882774190045	2.5117711497025064
934.0	93400.0	2.627359451036017	9.798278288964203	2.627359451036017
935.0	93500.0	3.1486554040295074	9.832693672436413	3.1486554040295074
936.0	93600.0	3.8368066722329095	10.113563443883825	3.8368066722329095
937.0	93700.0	3.443316389589504	9.90214770361915	3.443316389589504
938.0	93800.0	2.307056746972239	9.278005292696934	2.307056746972239
939.0	93900.0	2.076798685374172	9.389703063820976	2.076798685374172
940.0	94000.0	3.4426894519905256	10.243100642367088	3.4426894519905256
941.0	94100.0	2.638030139164409	9.582047722482228	2.638030139164409
942.0	94200.0	2.4995025750326167	9.557229864129097	2.4995025750326167
943.0	94300.0	2.1663132072742384	8.951084916495011	2.1663132072742384
944.0	94400.0	2.2783790528419408	9.326938609843662	2.2783790528419408
945.0	94500.0	2.1989970553260703	10.044475052041504	2.1989970553260703
946.0	94600.0	3.287749875402115	9.887242210992195	3.287749875402115
947.0	94700.0	2.4265409891224423	8.917465608754314	2.4265409891224423
948.0	94800.0	3.1725227450151854	9.404770773366824	3.1725227450151854
949.0	94900.0	2.182976753454409	8.980136284083866	2.182976753454409
950.0	95000.0	2.053630697508797	9.061010511688902	2.053630697508797
951.0	95100.0	2.13693442554034	8.953187170856495	2.3617319598906383
952.0	95200.0	2.2124452870064477	8.33833444627581	2.2124452870064477
953.0	95300.0	1.9485887869171101	8.278954055439506	1.9485887869171101
954.0	95400.0	2.829839593770222	9.787311400799075	2.829839593770222
955.0	95500.0	2.374279549958929	9.092088916328812	2.374279549958929
956.0	95600.0	2.470752622409883	9.062010645969906	2.750184913663994
957.0	95700.0	3.313683875084159	9.911824664015176	3.313683875084159
958.0	95800.0	2.751820395247481	9.504084707916826	2.7620516302968867
959.0	95900.0	2.749580414547188	10.149319424218408	2.749580414547188
960.0	96000.0	3.337900230386727	10.205963122362375	3.337900230386727
961.0	96100.0	2.0995760527935694	9.678091717829394	2.0995760527935694
962.0	96200.0	2.192123899316199	9.346133098783474	2.192123899316199
963.0	96300.0	2.7130076288700535	10.276937101182378	2.7130076288700535
964.0	96400.0	3.3707240056533574	10.024220789738175	3.3707240056533574
965.0	96500.0	2.959218671113024	10.211428968243993	2.959218671113024
966.0	96600.0	3.6769954100283018	10.293964554534108	3.9647222137325286
967.0	96700.0	4.043642661608177	10.617833641062175	4.393200740946743
968.0	96800.0	3.4561504880891323	9.83699275608068	3.4561504880891323
969.0	96900.0	3.4800275007914196	9.466334541655907	3.4800275007914196
970.0	97000.0	2.84931860130036	9.645965530851232	2.84931860130036
971.0	97100.0	2.932060921428858	10.328723268592265	2.932060921428858
972.0	97200.0	1.9447100425667385	8.792841082203772	2.2764025981944536
973.0	97300.0	2.0900480193707875	9.054017179877297	2.0900480193707875
974.0	97400.0	3.2207134224201375	10.502155024098116	3.2207134224201375
975.0	97500.0	2.195378880225967	9.098578580910468	2.195378880225967
976.0	97600.0	1.9561206698373703	9.068152647298724	2.5008188276989607
977.0	97700.0	2.258008616322059	9.190803971847505	2.258008616322059
978.0	97800.0	2.525092111251839	9.368165273913998	2.525092111251839
979.0	97900.0	2.2361355136821883	8.89999572548133	2.2361355136821883
980.0	98000.0	1.8993946629009464	8.717234763816817	1.8993946629009464
981.0	98100.0	2.519143488213057	9.375996590260847	2.519143488213057
982.0	98200.0	2.0668081847118596	8.731559116754553	2.0668081847118596
983.0	98300.0	2.440883774098408	9.279762847436412	2.440883774098408
984.0	98400.0	2.2570308065116897	9.087104196443512	2.2570308065116897
985.0	98500.0	2.0543351988318954	9.057417778382757	2.1080074118524283
986.0	98600.0	2.932490112601291	9.704766476871836	2.932490112601291
987.0	98700.0	2.7092631390527795	9.406405094529092	2.7092631390527795
988.0	98800.0	2.2190316461323736	9.498933556219423	2.2190316461323736
989.0	98900.0	2.0042458022915066	9.112357826328722	2.0042458022915066
990.0	99000.0	2.3752503279730024	9.641616358761393	2.3752503279730024
991.0	99100.0	1.9577564586999654	8.674315052794995	1.9710090918748011
992.0	99200.0	2.2494851190431957	8.822773106911761	2.2494851190431957
993.0	99300.0	2.1879200838274886	9.250884657836442	2.4284960101059756
994.0	99400.0	2.211696577679351	8.832633532787511	2.211696577679351
995.0	99500.0	2.0816585882521803	9.127380008375228	2.1923036918502437
996.0	99600.0	2.136867092373399	8.633156192963076	2.136867092373399
997.0	99700.0	2.0200006088442093	9.365728958036813	2.0200006088442093
998.0	99800.0	2.9979711900106856	9.679205278135454	2.9979711900106856
999.0	99900.0	2.244709837930978	9.338378648877919	2.244709837930978
1000.0	100000.0	2.218242072280651	9.3600912854236	2.218242072280651
1001.0	100100.0	1.7223776631430536	8.86798270491381	2.1220017070003228
1002.0	100200.0	1.9065693972357871	8.570005771989043	1.9065693972357871
1003.0	100300.0	2.232242944492666	8.807644968997556	2.232242944492666
1004.0	100400.0	2.2140238424005436	9.187954890817467	2.2140238424005436
1005.0	100500.0	2.7753929594059126	9.406686159038113	2.7753929594059126
1006.0	100600.0	1.9409795753805281	8.850457895795312	1.9409795753805281
1007.0	100700.0	2.472733298814026	9.231197518708264	2.472733298814026
1008.0	100800.0	2.07706614677484	8.840182484777442	2.07706614677484
1009.0	100900.0	2.6751837619891727	9.108520628051451	2.6751837619891727
1010.0	101000.0	2.478090110747879	9.073092420615717	2.478090110747879
1011.0	101100.0	2.302823471562614	9.016234323945795	2.302823471562614
1012.0	101200.0	2.3342254399584683	8.874198980240305	2.3342254399584683
1013.0	101300.0	2.1869848221483443	9.090217620966362	2.1869848221483443
1014.0	101400.0	2.205287790356938	9.174918659071334	2.205287790356938
1015.0	101500.0	2.4096641072234584	9.103547358009672	2.4096641072234584
1016.0	101600.0	2.0246713638208544	8.748924395736166	2.0246713638208544
1017.0	101700.0	1.9244217144232796	9.017818783341118	1.9244217144232796
1018.0	101800.0	2.4153266853220985	8.96255654340479	2.4153266853220985
1019.0	101900.0	1.9073010126120222	8.662984795114197	1.9073010126120222
1020.0	102000.0	2.5403360874386167	9.272132577207348	2.5403360874386167
1021.0	102100.0	2.7786842437965302	9.711013879144549	2.7786842437965302
1022.0	102200.0	2.104205517393567	8.920148511601177	2.104205517393567
1023.0	102300.0	2.193379506535614	9.222628649102214	2.193379506535614
1024.0	102400.0	2.2824797887891104	8.659405800960466	2.2824797887891104
1025.0	102500.0	2.3842014125861515	8.915411996441449	2.3842014125861515
1026.0	102600.0	2.2002248267767213	8.54148348375016	2.2002248267767213
1027.0	102700.0	2.119668162310834	9.199719687794571	2.119668162310834
1028.0	102800.0	2.3598480020530284	9.16119245955337	2.3598480020530284
1029.0	102900.0	2.0699995289710187	8.299843452172807	2.0699995289710187
1030.0	103000.0	1.9629305165414648	8.421556593297359	1.9629305165414648
1031.0	103100.0	3.0112150463421163	9.802025442275022	3.0112150463421163
1032.0	103200.0	2.4446244782651934	9.372299282545178	2.4446244782651934
1033.0	103300.0	1.9111737664141446	9.701019749318133	1.9111737664141446
1034.0	103400.0	2.3087229229704302	8.913334404836036	2.3087229229704302
1035.0	103500.0	2.1098825431079167	8.793479751785416	2.229014203238702
1036.0	103600.0	2.309003344458375	9.390352497250808	2.309003344458375
1037.0	103700.0	2.492084260827244	9.81280310990339	2.492084260827244
1038.0	103800.0	2.1145676992158555	8.992320069036865	2.1145676992158555
1039.0	103900.0	2.324177439234477	9.77350468789364	2.324177439234477
1040.0	104000.0	2.0572561185804843	9.26930879964501	2.0572561185804843
1041.0	104100.0	2.052558500732251	9.263464132482342	2.052558500732251
1042.0	104200.0	3.0757269678288566	9.736334456807725	3.0757269678288566
1043.0	104300.0	2.4366799520783045	8.998248802203236	2.4366799520783045
1044.0	104400.0	2.4357973019324373	9.049450114706634	2.4357973019324373
1045.0	104500.0	2.5142434810542134	8.485707679061006	2.5142434810542134
1046.0	104600.0	2.155691068446478	8.860164387299982	2.155691068446478
1047.0	104700.0	2.051661140116646	9.219910218801212	2.051661140116646
1048.0	104800.0	2.0050195319258934	8.761857462922967	2.0050195319258934
1049.0	104900.0	1.898025370007186	8.649459185502566	1.898025370007186
1050.0	105000.0	2.402687747222692	9.334717263025869	2.402687747222692
1051.0	105100.0	2.2396901304649135	9.475024031878242	2.2396901304649135
1052.0	105200.0	2.4583938422941554	9.275134402553801	2.4583938422941554
1053.0	105300.0	2.5406297062356358	8.91373616792203	2.5406297062356358
1054.0	105400.0	2.5711131518062365	9.459048885091365	2.749638487203757
1055.0	105500.0	2.325299226936526	9.364364180277223	2.325299226936526
1056.0	105600.0	2.690873499296861	9.349556451405805	2.690873499296861
1057.0	105700.0	2.730092384536219	10.190212532200647	2.730092384536219
1058.0	105800.0	2.0869370820138857	8.515936527058445	2.1207999667084727
1059.0	105900.0	2.2454623582719515	9.296824356152658	2.385749599294347
1060.0	106000.0	2.1469968692702213	9.313370222029423	2.1469968692702213
1061.0	106100.0	2.342909252858542	9.53492479156	2.342909252858542
1062.0	106200.0	1.8557204878609146	9.162914768214396	1.8557204878609146
1063.0	106300.0	2.6168877900931213	9.268361984435376	2.6168877900931213
1064.0	106400.0	2.1443864420626264	8.656617999359069	2.2863531641160444
1065.0	106500.0	2.3637445704204167	9.504466022742653	2.3637445704204167
1066.0	106600.0	2.102331038321268	9.183921556450473	2.102331038321268
1067.0	106700.0	2.0991462410783743	9.091390173336753	2.0991462410783743
1068.0	106800.0	2.606547583993675	9.08313412423282	2.606547583993675
1069.0	106900.0	2.49384869510982	9.503606713131058	2.49384869510982
1070.0	107000.0	2.384495775200598	9.485957979157998	2.384495775200598
1071.0	107100.0	2.2507318152672178	9.899382295856075	2.2507318152672178
1072.0	107200.0	2.0020508924313685	9.689056798423678	2.0020508924313685
1073.0	107300.0	2.4280644888194245	9.41971069183307	2.4280644888194245
1074.0	107400.0	2.329761851835253	8.827802988979473	2.329761851835253
1075.0	107500.0	2.162731263601657	9.231620996374707	2.347124738347328
1076.0	107600.0	2.0057163395337922	9.076887667801941	2.07851135903009
1077.0	107700.0	2.288320957642296	9.695664294238401	2.617059322304723
1078.0	107800.0	2.1860488811349477	9.066117246849414	2.1860488811349477
1079.0	107900.0	1.9163741820198823	8.874808808150837	2.24303306002363
1080.0	108000.0	1.8576084283068517	8.959276781526764	2.2613700893077566
1081.0	108100.0	2.0379857991581627	8.99249277758891	2.772458071452529
1082.0	108200.0	2.4518162736179887	9.211309488917172	2.5489027216134166
1083.0	108300.0	1.9678647524665216	9.013967816106636	1.9678647524665216
1084.0	108400.0	2.026719091811132	9.281605817701088	2.026719091811132
1085.0	108500.0	2.4620550965560852	9.057844707807362	2.4620550965560852
1086.0	108600.0	1.8354271780837907	8.771139094845664	2.3528270394403137
1087.0	108700.0	2.2338750116668162	9.227075098053634	2.2338750116668162
1088.0	108800.0	2.400606064886505	9.119286210587541	2.400606064886505
1089.0	108900.0	2.056623248241007	8.952147714374268	2.056623248241007
1090.0	109000.0	2.1802984372870973	9.388238927862867	2.1802984372870973
1091.0	109100.0	2.148999925673935	8.738090491954315	2.148999925673935
1092.0	109200.0	2.2128917682626916	9.262377870236946	2.2128917682626916
1093.0	109300.0	2.117780525518385	9.138150561676778	2.117780525518385
1094.0	109400.0	2.8622215360791037	9.619281953594719	2.8622215360791037
1095.0	109500.0	1.9895711894955674	9.265016076311776	2.2209231627472232
1096.0	109600.0	2.1208238404501665	9.44894292370955	2.1208238404501665
1097.0	109700.0	2.4866658530726666	10.101230058154446	2.4866658530726666
1098.0	109800.0	2.4502635991515027	9.381973703955166	2.602363516301723
1099.0	109900.0	2.39025260453001	9.083224766167438	2.39025260453001
1100.0	110000.0	2.135349644929861	8.765870414032781	2.135349644929861
1101.0	110100.0	2.271410464729906	9.211696947395014	2.271410464729906
1102.0	110200.0	2.0997867018162157	8.874656544232343	2.0997867018162157
1103.0	110300.0	2.078580711018897	9.392821177194516	2.196497606749922
1104.0	110400.0	1.9948416243112883	9.561027496220587	1.9948416243112883
1105.0	110500.0	1.8550189849767045	9.136016981354565	1.8550189849767045
1106.0	110600.0	2.1853613331823376	9.509684509115008	2.263224940378178
1107.0	110700.0	2.3187264445893963	9.004462398260577	2.3473609761289347
1108.0	110800.0	2.4353051102956496	9.426728047014583	2.494012854623253
1109.0	110900.0	2.4755214097315967	9.48937609568365	2.4755214097315967
1110.0	111000.0	2.7800165255520506	9.543574305228951	2.7800165255520506
1111.0	111100.0	2.106063035771054	9.478834085033418	2.180967374584846
1112.0	111200.0	1.9758034076946054	9.298180728621166	1.9758034076946054
1113.0	111300.0	1.968248075900412	9.00215526053367	1.968248075900412
1114.0	111400.0	2.2762261636594383	9.091646773399104	2.2762261636594383
1115.0	111500.0	2.0142001648491137	8.841025386564024	2.041888570056457
1116.0	111600.0	2.167237125287458	9.465380995348958	2.167237125287458
1117.0	111700.0	2.0792329371526677	9.346128979326533	2.0792329371526677
1118.0	111800.0	2.4305370079726027	9.030662637353082	2.4305370079726027
1119.0	111900.0	1.8678905580208778	9.14506067622002	2.3141959476064757
1120.0	112000.0	3.0296858656812757	10.473630358028375	3.0296858656812757
1121.0	112100.0	2.458656944916094	9.939448781532368	2.458656944916094
1122.0	112200.0	2.209499869396375	9.593318656803056	2.209499869396375
1123.0	112300.0	2.0250701048242745	8.995376174974588	2.5396439154039268
1124.0	112400.0	2.2032262512783243	8.964157709147413	2.2032262512783243
1125.0	112500.0	2.3822230636262263	9.85326518450363	2.3822230636262263
1126.0	112600.0	2.0530921979460715	9.493511541048209	2.2109077660664544
1127.0	112700.0	2.6791191338788387	9.483869939799797	2.6845110712717997
1128.0	112800.0	2.730313248322965	9.14497761151659	2.730313248322965
1129.0	112900.0	2.1892414566575678	9.622128827257622	2.2912880139687624
1130.0	113000.0	1.884277207604584	9.312968909912493	1.884277207604584
1131.0	113100.0	1.8274008089186295	9.055729195331333	1.9986269357497695
1132.0	113200.0	2.038483030244883	9.046730092482168	2.215625657699379
1133.0	113300.0	2.249406531849898	8.822499721027622	2.3218074453451556
1134.0	113400.0	2.077644473495927	9.012956141681114	2.077644473495927
1135.0	113500.0	2.160421578281648	9.3810437598998	2.160421578281648
1136.0	113600.0	2.1346909353413954	9.104313780784482	2.1346909353413954
1137.0	113700.0	2.178283400529418	9.13687425550504	2.178283400529418
1138.0	113800.0	2.354929084119482	9.466282413457328	2.354929084119482
1139.0	113900.0	2.060632761836502	8.982122564119793	2.259597944438091
1140.0	114000.0	2.0224212155896284	9.251882926197696	2.0224212155896284
1141.0	114100.0	2.183463683383364	9.46672060296698	2.183463683383364
1142.0	114200.0	2.261279127992464	9.080118561531455	2.479209098223548
1143.0	114300.0	2.1025178380211678	8.639783978588987	2.2578506349526752
1144.0	114400.0	2.2245193613900933	9.217712515111192	2.2245193613900933
1145.0	114500.0	1.961965520504296	8.868163415287295	1.961965520504296
1146.0	114600.0	2.2015901991306817	9.074148377870028	2.2015901991306817
1147.0	114700.0	2.3794777080749143	9.350918510159618	2.3794777080749143
1148.0	114800.0	2.061023360942808	8.654034234723559	2.061023360942808
1149.0	114900.0	2.1319259919362645	9.072078931576904	2.1781196015801356
1150.0	115000.0	2.030397263169067	9.083784350962011	2.537265267779306
1151.0	115100.0	2.050390894404829	9.276683222045934	2.050390894404829
1152.0	115200.0	1.9362287167882632	9.104865063040188	2.250238941324648
1153.0	115300.0	1.9783800237395874	9.200244430114665	2.4352812023125185
1154.0	115400.0	2.1457164494490617	9.38264170652839	2.1457164494490617
1155.0	115500.0	2.1103078724292446	9.215955298550561	2.1103078724292446
1156.0	115600.0	2.2884702512156885	9.118997604431476	2.443110508910976
1157.0	115700.0	2.047946747985345	8.591638107691814	2.1145876204277774
1158.0	115800.0	2.1490031563627006	9.361767551756623	2.1713360701679143
1159.0	115900.0	1.8334127195836765	9.124366079724014	2.024915996556051
1160.0	116000.0	1.8698908499715539	8.781482348947799	1.8698908499715539
1161.0	116100.0	1.9771965664071793	8.789232349401153	2.0220242915831292
1162.0	116200.0	1.8684190295066947	8.851331893268785	2.060607339169062
1163.0	116300.0	2.112960329725489	8.951596369388572	2.112960329725489
1164.0	116400.0	2.182294041028565	8.540865304604216	2.182294041028565
1165.0	116500.0	2.0332705875604375	9.505350103217244	2.0332705875604375
1166.0	116600.0	2.2507340863885608	9.087936414731889	2.2507340863885608
1167.0	116700.0	2.0840849488125084	8.803260024763679	2.0840849488125084
1168.0	116800.0	1.9912305644542172	9.109041772858975	1.9928404054216755
1169.0	116900.0	2.266870706837081	8.753474535281923	2.4971623794570474
1170.0	117000.0	2.2919172172335327	9.179564294556565	2.2919172172335327
1171.0	117100.0	2.378131647292002	9.184674069307734	2.451507396117223
1172.0	117200.0	2.051850730813699	9.17791452492679	2.078799928585114
1173.0	117300.0	1.970485846548972	7.996366147810874	1.970485846548972
1174.0	117400.0	2.0482683659520102	8.865148893721317	2.0482683659520102
1175.0	117500.0	2.0239077857512258	9.043124724291502	2.5186712794743964
1176.0	117600.0	2.2321704883668008	8.71470820364724	2.4135863570190836
1177.0	117700.0	2.56503337876057	9.071981336875025	2.56503337876057
1178.0	117800.0	2.0363183552314625	9.27912532186704	2.3461445502173244
1179.0	117900.0	2.0719568462590807	8.85226025786532	2.172857200485989
1180.0	118000.0	2.0944197579124193	9.60926546717361	2.1386193158561406
1181.0	118100.0	2.5115741356148447	8.871393329376202	2.5115741356148447
1182.0	118200.0	1.9712185540704283	9.288296645981731	2.3243489209893866
1183.0	118300.0	2.197744293006868	9.143924459257928	2.229354164110268
1184.0	118400.0	2.2354846887941844	9.231831314741873	2.341283475574672
1185.0	118500.0	2.0132530359788285	9.57218732050741	2.0132530359788285
1186.0	118600.0	2.084682047730144	9.362106858845117	2.5971349377082813
1187.0	118700.0	2.3046441322753086	9.490141250637834	2.3046441322753086
1188.0	118800.0	2.3805273096989654	9.822211170996281	2.3805273096989654
1189.0	118900.0	2.1845656665734534	9.491429928296103	2.6101907068562205
1190.0	119000.0	2.2820153574856317	9.621028976609981	2.5040395458646074
1191.0	119100.0	2.2435020244297372	9.198279842943608	2.2435020244297372
1192.0	119200.0	2.277476198844992	9.733861140568603	2.277476198844992
1193.0	119300.0	2.5814918013954675	9.854879149031726	2.5814918013954675
1194.0	119400.0	3.775159688846824	10.716817921031657	3.775159688846824
1195.0	119500.0	2.6723352142767833	9.83945150506209	2.6723352142767833
1196.0	119600.0	2.676713589853702	9.862377198668964	2.676713589853702
1197.0	119700.0	3.7002390298733085	10.494024672348457	3.8590918584470706
1198.0	119800.0	3.188279913303214	10.694605549105836	3.188279913303214
1199.0	119900.0	3.155090625270453	10.510994333403838	3.155090625270453
1200.0	120000.0	3.51649111466848	11.241551498226917	3.51649111466848
1201.0	120100.0	3.8322848285116353	10.954503173706577	3.8322848285116353
1202.0	120200.0	3.587210993062981	10.761837758388719	3.587210993062981
1203.0	120300.0	3.2392139272452716	10.255263783351365	3.2392139272452716
1204.0	120400.0	3.7384243870375142	10.740585897225893	3.7384243870375142
1205.0	120500.0	3.594595243673027	10.570876121481719	3.594595243673027
1206.0	120600.0	4.266123728146778	10.946220997076287	4.266123728146778
1207.0	120700.0	3.976102935749486	10.492853846406765	3.976102935749486
1208.0	120800.0	4.50125493366237	11.126532090069013	4.50125493366237
1209.0	120900.0	2.4933120607652826	10.116463208268929	2.4933120607652826
1210.0	121000.0	3.591518022925176	10.649853648295172	3.591518022925176
1211.0	121100.0	2.837481388790805	10.768467330332072	2.837481388790805
1212.0	121200.0	3.2631400893671616	10.497262725074627	3.2631400893671616
1213.0	121300.0	3.8433826250404994	11.119175018473875	3.8433826250404994
1214.0	121400.0	4.627190227147004	11.040455816646297	5.111357058339667
1215.0	121500.0	2.997346868096113	9.881994885123351	2.997346868096113
1216.0	121600.0	3.8702185690818203	10.554628192492132	3.930408475583982
1217.0	121700.0	5.162714180778086	10.890089128618499	5.162714180778086
1218.0	121800.0	5.116937437236758	10.61323011667724	5.116937437236758
1219.0	121900.0	4.19059537058489	10.386207377996051	4.19059537058489
1220.0	122000.0	4.118968188143837	10.714256275621175	4.118968188143837
1221.0	122100.0	4.726361774211756	10.644606024967947	4.750128841541142
1222.0	122200.0	4.9547710211113865	11.206796929464135	5.279781565049638
1223.0	122300.0	4.571620382109885	11.448685887785157	4.804173310585934
1224.0	122400.0	3.7845065231847723	10.78043599423784	3.7845065231847723
1225.0	122500.0	4.840962164903933	10.790963251853357	4.840962164903933
1226.0	122600.0	3.8433557812045214	10.887375510416971	3.8433557812045214
1227.0	122700.0	4.119576952798713	10.891211375389544	4.506461526804911
1228.0	122800.0	4.318680244468611	11.502084090092646	4.318680244468611
1229.0	122900.0	4.685510215701834	11.198397894714173	4.868103090300076
1230.0	123000.0	4.311295983702893	10.52555475087846	4.311295983702893
1231.0	123100.0	4.457565106886941	10.656613579043114	4.457565106886941
1232.0	123200.0	5.1460853302364775	11.072067798027506	5.1460853302364775
1233.0	123300.0	4.598097706410919	11.01443459796989	4.598097706410919
1234.0	123400.0	4.255740811223393	10.619867170117665	4.255740811223393
1235.0	123500.0	2.8576564721288693	10.166867319031475	2.8576564721288693
1236.0	123600.0	4.497846560151652	10.658118726904783	4.497846560151652
1237.0	123700.0	4.351922513723595	10.460121449482369	4.351922513723595
1238.0	123800.0	3.438533134436985	10.26814994870881	3.438533134436985
1239.0	123900.0	3.468112105712215	10.631278689283693	3.468112105712215
1240.0	124000.0	2.47768204252231	10.09541264756866	2.47768204252231
1241.0	124100.0	2.934722265981192	10.00994236475114	2.934722265981192
1242.0	124200.0	4.4861660047042955	10.77172341048414	4.4861660047042955
1243.0	124300.0	2.719518923572818	9.758430026529464	2.719518923572818
1244.0	124400.0	2.5190494282521207	9.548407820989162	2.5190494282521207
1245.0	124500.0	2.5924850695959365	10.53183221800409	2.5924850695959365
1246.0	124600.0	3.717041442952108	10.50899272356649	3.717041442952108
1247.0	124700.0	4.127779622489251	10.884168088329647	4.127779622489251
1248.0	124800.0	4.509511381355418	11.119827802134687	4.767453031184276
1249.0	124900.0	4.274039067648995	10.672335244697136	4.738704130514249
1250.0	125000.0	3.455676716008539	10.571772236432375	3.455676716008539
1251.0	125100.0	4.327238114593771	10.02368532444746	4.327238114593771
1252.0	125200.0	3.136576150149907	9.810635446856086	3.136576150149907
1253.0	125300.0	3.286153477137313	9.430118076399637	3.286153477137313
1254.0	125400.0	3.490929861720864	10.32319999984137	3.490929861720864
1255.0	125500.0	2.9469636437213076	10.092240301520418	2.9469636437213076
1256.0	125600.0	4.2894320103558465	11.303691863578544	4.408318807329892
1257.0	125700.0	4.236522412632619	10.88817915435177	4.236522412632619
1258.0	125800.0	3.1035800831107117	10.15362189584432	3.1035800831107117
1259.0	125900.0	4.368574946971117	10.614488160582455	4.8029639216738405
1260.0	126000.0	3.028826270566626	10.54887029867472	3.028826270566626
1261.0	126100.0	3.442843624523717	10.634010541089086	3.442843624523717
1262.0	126200.0	4.1643025746493825	11.162138234461365	4.1643025746493825
1263.0	126300.0	4.038130438277182	11.312743318451464	4.038130438277182
1264.0	126400.0	3.831908762618259	10.441292279383125	4.2737350951883695
1265.0	126500.0	3.71470217347128	10.393409468898497	3.71470217347128
1266.0	126600.0	4.7572372606148035	10.827364420776378	4.7572372606148035
1267.0	126700.0	4.241583038486288	9.93326408713758	4.241583038486288
1268.0	126800.0	5.33675777661766	10.40081117591672	5.569975239344276
1269.0	126900.0	3.9852251275977055	10.378544094026243	4.7844063379256045
1270.0	127000.0	4.269096238134478	10.186121649051842	4.587208610241394
1271.0	127100.0	4.362144943174763	10.35222128313743	4.362144943174763
1272.0	127200.0	4.323034521958028	10.24005431324829	4.323034521958028
1273.0	127300.0	4.7618999270187095	10.922102398246084	4.7618999270187095
1274.0	127400.0	3.7809244125551187	9.869358059029992	3.7809244125551187
1275.0	127500.0	4.3448598711396125	10.095875990612528	4.3448598711396125
1276.0	127600.0	4.360986948567111	10.351858065503482	4.360986948567111
1277.0	127700.0	4.3129688020076085	9.975312755605591	4.3129688020076085
1278.0	127800.0	4.2380307252437	10.226561981505176	4.2380307252437
1279.0	127900.0	3.599626515830401	9.494527572924754	3.599626515830401
1280.0	128000.0	4.899609969517982	10.185984600646163	4.899609969517982
1281.0	128100.0	3.87461132714071	10.19200998610156	3.87461132714071
1282.0	128200.0	4.497509222780594	9.974024082258053	4.497509222780594
1283.0	128300.0	5.278910790429277	10.05583012383257	5.278910790429277
1284.0	128400.0	3.9394536192390532	9.680314685814388	3.9394536192390532
1285.0	128500.0	4.21816295575735	9.81451034995822	4.21816295575735
1286.0	128600.0	4.312375499576411	10.116454660506257	4.312375499576411
1287.0	128700.0	3.992503076604631	9.642294704634876	3.992503076604631
1288.0	128800.0	4.306101413596388	10.375359210238296	4.306101413596388
1289.0	128900.0	3.7409372287563505	10.484226241260389	4.537415135795256
1290.0	129000.0	5.077528906123644	10.618906782963856	5.077528906123644
1291.0	129100.0	4.483190916463374	10.37946563771362	4.483190916463374
1292.0	129200.0	4.293871015285994	10.224925774414558	4.661006174789496
1293.0	129300.0	4.7508855016037534	10.450116809393485	4.7508855016037534
1294.0	129400.0	4.27220024436842	10.451010835226889	4.784092794777788
1295.0	129500.0	4.3832705611676435	10.683048414298971	4.3832705611676435
1296.0	129600.0	4.845427569568102	10.029908480013317	4.845427569568102
1297.0	129700.0	5.49627597257252	10.60002990099508	5.49627597257252
1298.0	129800.0	4.832256335393852	10.500763493273315	5.2737910191131565
1299.0	129900.0	4.78644884710409	10.30831752572571	4.78644884710409
1300.0	130000.0	5.1822076837084206	10.357162862711103	5.376101933573824
1301.0	130100.0	4.514871923716254	9.595605757190217	4.514871923716254
1302.0	130200.0	4.706571173703669	9.628545259460564	4.765743262174025
1303.0	130300.0	4.412562806631324	9.618416021724828	4.412562806631324
1304.0	130400.0	4.604878796568692	9.805948279717063	4.712814148004572
1305.0	130500.0	5.07419342787682	10.11645111219727	5.07419342787682
1306.0	130600.0	4.793713769968718	10.42952249152685	4.793713769968718
1307.0	130700.0	4.499721162423818	10.31196673677505	4.499721162423818
1308.0	130800.0	4.176541299078275	9.730058409466588	4.176541299078275
1309.0	130900.0	4.670115843821139	10.027934240291904	4.670115843821139
1310.0	131000.0	4.036271903040211	10.45298921722664	4.036271903040211
1311.0	131100.0	4.020025808907208	10.928137557771967	5.026191223150321
1312.0	131200.0	4.108246465687372	10.692587999861102	4.108246465687372
1313.0	131300.0	4.663400749683441	10.567597027693209	4.887380091765231
1314.0	131400.0	4.8466570022334645	10.817323621210257	5.131720936956484
1315.0	131500.0	3.9521471933320083	10.328340456842108	4.477607880982125
1316.0	131600.0	4.039741924466489	10.961762826282238	4.189820659504942
1317.0	131700.0	4.493515324818379	11.080645252404313	4.524900523067968
1318.0	131800.0	4.369440119513827	10.76701331972199	5.010968685045035
1319.0	131900.0	4.700488709389353	10.88202373252082	5.314923659572589
1320.0	132000.0	4.6141260958439565	10.346168733918876	4.6141260958439565
1321.0	132100.0	4.924488189593543	10.646391077779931	4.924488189593543
1322.0	132200.0	4.401236633610805	10.103598388229345	4.401236633610805
1323.0	132300.0	4.911415454838374	10.223627941347107	4.911415454838374
1324.0	132400.0	4.93381452705608	10.274949280552184	4.93381452705608
1325.0	132500.0	4.049767011183147	9.708979195583856	4.049767011183147
1326.0	132600.0	5.002056772100636	10.799573617785033	5.002056772100636
1327.0	132700.0	3.875090110864896	9.856957932694387	4.101195932653427
1328.0	132800.0	4.1194789145912925	9.627016023107595	4.1194789145912925
1329.0	132900.0	4.725165342316607	10.165123240132377	4.725165342316607
1330.0	133000.0	4.36753779167384	9.559645510372286	4.36753779167384
1331.0	133100.0	4.121762876294216	9.978427656382234	4.121762876294216
1332.0	133200.0	3.718659066970349	9.70262162291335	3.718659066970349
1333.0	133300.0	3.4807320984478447	9.987524680174916	3.4807320984478447
1334.0	133400.0	4.052220923800673	10.024375324070188	4.052220923800673
1335.0	133500.0	4.192705856301855	10.016636678018502	4.192705856301855
1336.0	133600.0	4.513239690880599	10.076961882071176	4.513239690880599
1337.0	133700.0	4.307679279513858	10.126185411022844	4.367480351667047
1338.0	133800.0	4.6549842776851875	10.37513718671278	4.803842257016789
1339.0	133900.0	4.674919810867858	10.197504001776164	4.674919810867858
1340.0	134000.0	4.722422657906244	10.209969875728518	4.722422657906244
1341.0	134100.0	4.257530133990037	10.936460281498228	4.477375787815119
1342.0	134200.0	4.209807987505968	10.44245678813089	4.209807987505968
1343.0	134300.0	4.334767425177529	10.521277771865904	4.785291110982952
1344.0	134400.0	4.895841726191506	10.660586490495847	4.895841726191506
1345.0	134500.0	4.257008308875432	10.218378991200414	4.257008308875432
1346.0	134600.0	4.548685629350506	10.315399509520661	4.548685629350506
1347.0	134700.0	4.087310358065848	10.141511901009633	4.087310358065848
1348.0	134800.0	4.187717567373688	10.041845683481236	4.187717567373688
1349.0	134900.0	3.593033086187744	9.863923902331393	3.593033086187744
1350.0	135000.0	4.200489092733494	10.501497503107077	4.200489092733494
1351.0	135100.0	4.832411353596802	10.332954257862504	4.832411353596802
1352.0	135200.0	4.495522175672859	10.15585797365459	4.495522175672859
1353.0	135300.0	4.448157111735454	10.06924421411969	4.448157111735454
1354.0	135400.0	4.067354620065403	9.701661068612905	4.067354620065403
1355.0	135500.0	4.2802341753644	10.207529326133885	4.2802341753644
1356.0	135600.0	5.210771253908809	10.491163424986544	5.210771253908809
1357.0	135700.0	4.499721535438373	10.904735814620494	5.134946132182809
1358.0	135800.0	4.3513891600356684	10.66483120254914	4.862208796160582
1359.0	135900.0	4.8530501213515755	10.55983740681458	4.8530501213515755
1360.0	136000.0	4.328345557194156	10.572957793450394	4.328345557194156
1361.0	136100.0	4.10529048881634	10.554026568407211	4.10529048881634
1362.0	136200.0	4.224466126070899	9.930198145770014	4.316724672573607
1363.0	136300.0	4.613069982861389	10.628382539755952	4.613069982861389
1364.0	136400.0	4.031004775051171	10.49813008935309	4.031004775051171
1365.0	136500.0	4.835423780646436	10.293694635665862	4.835423780646436
1366.0	136600.0	4.900074089893548	10.362714449993378	4.900074089893548
1367.0	136700.0	4.811532967413731	9.755106920120857	4.811532967413731
1368.0	136800.0	5.271144654904228	9.81443838214108	5.271144654904228
1369.0	136900.0	4.365237458402523	9.445369288272454	4.365237458402523
1370.0	137000.0	4.897489138909295	9.47343999286815	4.897489138909295
1371.0	137100.0	4.732791600421049	9.66266850514886	4.732791600421049
1372.0	137200.0	4.7651029856265	10.563391577080596	4.7651029856265
1373.0	137300.0	4.965184825830373	10.183544074726713	4.965184825830373
1374.0	137400.0	5.277598826011795	10.1064414125915	5.277598826011795
1375.0	137500.0	5.720744523365363	10.613830513627637	5.79229846510002
1376.0	137600.0	5.195114362413745	10.195658660910228	5.276556525532461
1377.0	137700.0	5.452295761239145	10.898979128147714	5.452295761239145
1378.0	137800.0	5.633197958921848	10.284965940576146	5.661495161689045
1379.0	137900.0	4.471160261211009	9.812666020129893	4.5925741941687
1380.0	138000.0	5.272805387464684	10.180745317797498	5.272805387464684
1381.0	138100.0	4.786530259686952	10.094883167485104	4.786530259686952
1382.0	138200.0	5.145175843493242	10.013780544809324	5.482240837433321
1383.0	138300.0	4.907577533625673	9.872570475957822	4.907577533625673
1384.0	138400.0	5.378370570073997	10.455941321142538	5.378370570073997
1385.0	138500.0	5.460780725801082	9.973816229696101	5.460780725801082
1386.0	138600.0	4.924194847634018	9.978765357177261	4.924194847634018
1387.0	138700.0	4.6667093208188835	9.529448828915749	4.9687126546356595
1388.0	138800.0	4.595141514045576	10.318779872211856	5.072633753367856
1389.0	138900.0	4.445952713331968	10.047634328385811	4.445952713331968
1390.0	139000.0	5.334342094265048	10.230396332731038	5.334342094265048
1391.0	139100.0	4.434060389127092	9.482712092946537	4.434060389127092
1392.0	139200.0	5.109726826930551	10.244538014665459	5.109726826930551
1393.0	139300.0	4.6057612158032555	10.035998109789428	4.6057612158032555
1394.0	139400.0	4.940010652107335	10.101586754974432	4.940010652107335
1395.0	139500.0	4.790537153486792	10.162416096510379	4.790537153486792
1396.0	139600.0	5.622144564686139	10.953963905275186	5.622144564686139
1397.0	139700.0	5.651812334644027	10.876515183683502	5.651812334644027
1398.0	139800.0	6.055507854458868	11.071334279052696	6.055507854458868
1399.0	139900.0	5.324842905227987	10.845334450615569	5.324842905227987
1400.0	140000.0	5.935189448149698	11.095878581004133	6.182670845729594
1401.0	140100.0	5.245532706878093	10.4198460303594	5.245532706878093
1402.0	140200.0	4.970325075261927	10.259420373617806	4.970325075261927
1403.0	140300.0	4.682628829658662	10.080797590763352	4.682628829658662
1404.0	140400.0	5.549252329185057	10.932167551817127	5.549252329185057
1405.0	140500.0	5.300475160425376	10.59260676330483	5.300475160425376
1406.0	140600.0	5.305254321533497	10.470557162409218	5.547071423129273
1407.0	140700.0	4.685239316518529	10.148188014759729	5.077489725287729
1408.0	140800.0	4.624148694357123	9.901280515375603	4.624148694357123
1409.0	140900.0	4.736096713742632	10.279884312791737	4.736096713742632
1410.0	141000.0	5.011400923102953	10.742075706662888	5.816219391832413
1411.0	141100.0	5.003726009147936	10.013741074129529	5.003726009147936
1412.0	141200.0	4.976274737192772	10.26357789339197	5.222803386463638
1413.0	141300.0	5.506258084346863	11.038937286700275	5.668057207431859
1414.0	141400.0	4.95909438633553	10.307652042294748	4.95909438633553
1415.0	141500.0	6.059652011565144	11.382773661970234	6.298847701036266
1416.0	141600.0	5.010048456016422	10.483403565513704	5.010048456016422
1417.0	141700.0	5.664282077372002	11.169154417293996	5.725194610354781
1418.0	141800.0	5.4252551850833655	10.602538963270783	5.4252551850833655
1419.0	141900.0	5.0126793929673585	10.088828076148365	5.0126793929673585
1420.0	142000.0	4.8420605174828815	10.376358637892654	4.8420605174828815
1421.0	142100.0	4.221622275989541	9.630961487209467	4.221622275989541
1422.0	142200.0	4.601154196527775	9.974147276721263	4.601154196527775
1423.0	142300.0	4.715051556303071	9.99154369826083	4.715051556303071
1424.0	142400.0	4.523286790452134	10.119520762410554	4.606138315076856
1425.0	142500.0	5.198933197926557	9.766703197511234	5.377679530030747
1426.0	142600.0	5.2964204171551925	10.185822450281965	5.2964204171551925
1427.0	142700.0	5.505797258762723	10.081594950876928	5.5863213414342825
1428.0	142800.0	5.025411692900046	10.04818009374921	5.304418667539963
1429.0	142900.0	5.133634008414563	9.941682825844508	5.879547459583898
1430.0	143000.0	5.331595216837115	10.215543764256301	5.331595216837115
1431.0	143100.0	5.358537154353568	10.135115294514083	5.781921114711008
1432.0	143200.0	5.256727656122582	10.170963167327322	5.514040049810637
1433.0	143300.0	5.2295322922424115	10.113762394407802	5.649810415415526
1434.0	143400.0	5.298422260017116	10.762127340673924	5.782500652841306
1435.0	143500.0	4.785866222845598	10.094676459816636	5.240872146596001
1436.0	143600.0	4.671307269802299	9.835559247188806	5.16489646549658
1437.0	143700.0	5.249993087910555	9.61712172737885	5.4340964585929585
1438.0	143800.0	4.682695774403981	9.441539579053302	4.682695774403981
1439.0	143900.0	4.894289562200513	10.013979141534495	4.894289562200513
1440.0	144000.0	4.168275679525779	9.8259738718642	5.089802147218857
1441.0	144100.0	5.158072697796381	10.612009569246935	5.165437214788231
1442.0	144200.0	4.202857391575886	9.934109284050695	4.202857391575886
1443.0	144300.0	3.696741530474869	9.904411437848374	4.029268188672831
1444.0	144400.0	4.505606946637849	10.19864301982444	4.534985210226139
1445.0	144500.0	4.718993187871069	10.004445727779393	4.718993187871069
1446.0	144600.0	4.823489768748116	9.983779153931144	5.064878285820697
1447.0	144700.0	5.108766438398095	10.448948296735718	5.108766438398095
1448.0	144800.0	3.707803907641252	10.399548192115358	4.622477648337632
1449.0	144900.0	5.1758076738721055	10.565399224483642	5.1758076738721055
1450.0	145000.0	4.817239386454321	10.10653342109894	4.817239386454321
1451.0	145100.0	5.0068066514359435	10.262731856930136	5.015319164771736
1452.0	145200.0	5.232802812809434	10.351097481007507	5.232802812809434
1453.0	145300.0	5.221696662385038	9.932093148953097	5.221696662385038
1454.0	145400.0	5.242910315121231	11.255172482783149	5.617741534038628
1455.0	145500.0	4.958920130849303	10.40537691884755	4.958920130849303
1456.0	145600.0	3.5525324038947654	9.9666543711041	4.303780557180596
1457.0	145700.0	4.8206445125354165	10.936142583736844	5.438919135034573
1458.0	145800.0	4.269185291627336	10.739368815141534	4.462575300677375
1459.0	145900.0	4.045773523636886	10.363849757364772	4.045773523636886
1460.0	146000.0	4.042785675582141	10.032920483719693	4.042785675582141
1461.0	146100.0	3.8061279425644035	10.319912991268552	3.8061279425644035
1462.0	146200.0	4.601082981171589	10.212824288158352	4.85449034541067
1463.0	146300.0	5.087458198696279	10.932981573246002	5.087458198696279
1464.0	146400.0	5.1669762463449675	11.289206582125681	5.185991554909894
1465.0	146500.0	4.078898064152191	9.766707884493377	4.078898064152191
1466.0	146600.0	4.574472801309214	10.838342769393615	4.574472801309214
1467.0	146700.0	4.214960135096846	10.305278730405641	4.214960135096846
1468.0	146800.0	4.913586160029711	10.6255007803635	4.913586160029711
1469.0	146900.0	4.416660448831358	10.199332585359617	4.473987217363353
1470.0	147000.0	3.041854225656457	9.995376422124016	3.041854225656457
1471.0	147100.0	3.951582637448853	10.172063134752065	3.951582637448853
1472.0	147200.0	3.938297450715013	10.583956570451239	3.938297450715013
1473.0	147300.0	4.216203820763466	10.482597670937125	4.216203820763466
1474.0	147400.0	3.685188532943248	10.723251426731665	3.685188532943248
1475.0	147500.0	3.7898438921288458	10.523702510641415	3.7898438921288458
1476.0	147600.0	4.1194764143471065	10.726083115312743	4.1194764143471065
1477.0	147700.0	4.234253701996051	10.079966965273744	4.234253701996051
1478.0	147800.0	4.631342565278441	10.902770409960763	4.742357566844452
1479.0	147900.0	3.9802520288795726	10.706553064159964	3.9802520288795726
1480.0	148000.0	3.591396134697471	10.210083712721614	3.591396134697471
1481.0	148100.0	3.6720326246131547	10.380224703817436	3.6720326246131547
1482.0	148200.0	4.483069322116423	10.276137174250117	4.483069322116423
1483.0	148300.0	4.013338806513944	10.38690407692055	4.013338806513944
1484.0	148400.0	4.129228793133668	10.5233387655165	4.129228793133668
1485.0	148500.0	3.8922130120758003	10.500425730478407	3.8922130120758003
1486.0	148600.0	4.037103686272247	10.572156573889417	4.037103686272247
1487.0	148700.0	4.311250741840251	10.477795054587432	4.311250741840251
1488.0	148800.0	4.4373485638685635	10.661945094705652	4.886274147630056
1489.0	148900.0	3.902482971899615	10.333470789957422	3.902482971899615
1490.0	149000.0	4.233121337351313	10.780188575468744	4.233121337351313
1491.0	149100.0	3.435472946377713	10.034280221287823	3.435472946377713
1492.0	149200.0	4.208950069106103	9.894576177479927	4.208950069106103
1493.0	149300.0	4.209559588740584	10.47492531979831	4.209559588740584
1494.0	149400.0	3.3960278072430143	10.311420994097517	3.3960278072430143
1495.0	149500.0	4.673617035494481	10.650323316798296	4.673617035494481
1496.0	149600.0	3.229550201939698	10.43086619597819	3.229550201939698
1497.0	149700.0	3.3011658610073513	10.452073450005315	3.3011658610073513
1498.0	149800.0	4.3755953246628305	11.236981879829509	4.3755953246628305
1499.0	149900.0	5.830071039834252	11.438903158198814	5.830071039834252
1500.0	150000.0	3.8068100594832748	10.517157520751558	3.8068100594832748
1501.0	150100.0	2.8836435053184637	10.035283450623165	2.8836435053184637
1502.0	150200.0	4.999241448814893	10.877598047045012	4.999241448814893
1503.0	150300.0	4.573497674139671	10.963747636392803	4.65637115149302
1504.0	150400.0	4.273396494181084	10.570024248165879	4.273396494181084
1505.0	150500.0	3.240661389228923	10.261232859137062	3.240661389228923
1506.0	150600.0	4.1377398789127895	10.71345541284147	4.1377398789127895
1507.0	150700.0	4.2158354754587535	10.65561526515871	4.2158354754587535
1508.0	150800.0	3.6871256463861246	10.146750945730403	3.6871256463861246
1509.0	150900.0	3.965009527784543	9.963665542024751	3.965009527784543
1510.0	151000.0	3.6225022754470406	10.1702770992878	3.6225022754470406
1511.0	151100.0	3.9202793776938663	10.172712481126387	3.9202793776938663
1512.0	151200.0	4.487249622385558	11.051581873558757	4.487249622385558
1513.0	151300.0	3.9503303320177725	10.140624722231244	3.9503303320177725
1514.0	151400.0	4.152649390873892	10.727747413131402	4.152649390873892
1515.0	151500.0	4.409580415241147	10.606478368438257	4.613488333162656
1516.0	151600.0	5.001811269222925	11.016750007103477	5.001811269222925
1517.0	151700.0	4.767617959942674	11.269409468038418	4.767617959942674
1518.0	151800.0	3.3810973414256007	9.693842428587539	3.3810973414256007
1519.0	151900.0	4.1063630032313245	9.796764487703465	4.33305719824344
1520.0	152000.0	3.8083849966838312	10.440157097113328	3.8083849966838312
1521.0	152100.0	2.9870566067033395	10.058397232001196	2.9870566067033395
1522.0	152200.0	3.5451505035612763	10.032244251528404	3.5451505035612763
1523.0	152300.0	4.263588926415175	10.15956704786756	4.263588926415175
1524.0	152400.0	3.463440685314573	9.84837907108456	3.463440685314573
1525.0	152500.0	3.294936549223669	10.301960697846495	3.294936549223669
1526.0	152600.0	4.006569210484536	10.606778527691665	4.006569210484536
1527.0	152700.0	3.5355460040681796	10.119197166624454	3.5355460040681796
1528.0	152800.0	3.8988489731532128	10.042964515114162	3.8988489731532128
1529.0	152900.0	3.9823208545320634	10.77943511586939	3.9823208545320634
1530.0	153000.0	4.091820306843514	10.51670165510074	4.091820306843514
1531.0	153100.0	4.493209674128607	10.538911910236504	4.493209674128607
1532.0	153200.0	4.381482229741897	11.38234561660559	4.906108176505915
1533.0	153300.0	4.248776498764289	10.77111223121919	4.248776498764289
1534.0	153400.0	4.911427891968912	10.669746195269818	4.911427891968912
1535.0	153500.0	4.440026210676978	10.378567563926007	4.440026210676978
1536.0	153600.0	4.017638426643722	10.719651899806891	4.017638426643722
1537.0	153700.0	4.8497987559961135	10.770282394830831	4.8497987559961135
1538.0	153800.0	4.1761881013839055	10.899015424446583	4.1761881013839055
1539.0	153900.0	4.051434792387283	10.788609543268896	4.141796208179237
1540.0	154000.0	3.906739259206326	9.848907230081567	3.906739259206326
1541.0	154100.0	4.015845552674334	10.155177492051472	4.015845552674334
1542.0	154200.0	4.316587428330975	10.867540701401698	4.762994087442171
1543.0	154300.0	3.5310151384188098	10.301889331162458	3.5310151384188098
1544.0	154400.0	3.336150858589999	10.450452802421552	3.336150858589999
1545.0	154500.0	3.075794277422915	10.038352155986155	3.075794277422915
1546.0	154600.0	3.781393292904548	10.548140798463942	3.781393292904548
1547.0	154700.0	2.993930756468033	10.054621978741773	2.993930756468033
1548.0	154800.0	3.7427775859148036	9.952278891597151	3.7427775859148036
1549.0	154900.0	3.678829161520013	10.501987825113517	3.678829161520013
1550.0	155000.0	2.9204261155343967	10.152279902828555	2.9204261155343967
1551.0	155100.0	3.341290231359865	10.171379084674307	3.341290231359865
1552.0	155200.0	3.9619479072192476	9.6083486051518	3.9619479072192476
1553.0	155300.0	3.943260847270996	10.359679230102966	4.242710564267697
1554.0	155400.0	4.300337810289399	10.684143977205117	4.557123905469928
1555.0	155500.0	4.075215608666584	11.029143034223473	4.075215608666584
1556.0	155600.0	4.0166259775816995	10.186824175814278	4.0166259775816995
1557.0	155700.0	3.553139659576511	10.135237229915841	3.553139659576511
1558.0	155800.0	3.1782067008391053	10.200457076660799	3.1782067008391053
1559.0	155900.0	4.513192450065824	10.469774812392547	4.521523106275047
1560.0	156000.0	2.102808646140672	9.792981074858126	2.102808646140672
1561.0	156100.0	4.41517046002236	11.446092621531403	4.41517046002236
1562.0	156200.0	4.755271037146819	11.34584074964452	4.755271037146819
1563.0	156300.0	4.14773465900585	10.652341904738012	4.14773465900585
1564.0	156400.0	4.280569223361581	10.974966075107266	4.280569223361581
1565.0	156500.0	3.5951490385695872	10.555824642957703	3.5951490385695872
1566.0	156600.0	5.14008636639683	10.981676335178504	5.14008636639683
1567.0	156700.0	5.774932322185342	11.584880450689633	5.774932322185342
1568.0	156800.0	4.081093257588203	10.60847641456539	4.081093257588203
1569.0	156900.0	4.4666595973292225	10.619087118796768	4.4666595973292225
1570.0	157000.0	3.6081177400609477	10.231488834155119	3.6081177400609477
1571.0	157100.0	4.530287274816323	10.503082161479103	4.530287274816323
1572.0	157200.0	4.211270002241372	10.86627514030654	4.211270002241372
1573.0	157300.0	4.6541393748933215	10.837355335295552	4.6541393748933215
1574.0	157400.0	4.358415975241644	11.133728476026555	4.358415975241644
1575.0	157500.0	4.265919037844921	10.49299247918519	4.265919037844921
1576.0	157600.0	4.189988026750587	10.955789611996968	4.189988026750587
1577.0	157700.0	4.398480434545238	11.567426232440985	4.398480434545238
1578.0	157800.0	5.067921477050513	11.34677517260545	5.067921477050513
1579.0	157900.0	4.9487439288572395	11.459585537432059	4.9487439288572395
1580.0	158000.0	5.925591832991224	11.87977525993017	5.925591832991224
1581.0	158100.0	5.217362786369769	11.27717470958695	5.217362786369769
1582.0	158200.0	3.949421554126961	11.093840686661995	3.949421554126961
1583.0	158300.0	4.808340696087554	11.133482383218107	4.808340696087554
1584.0	158400.0	4.322595229330102	10.828707710720321	4.322595229330102
1585.0	158500.0	4.157087702675949	10.88609340126319	4.157087702675949
1586.0	158600.0	4.2011670574729525	10.313121697939756	4.2011670574729525
1587.0	158700.0	3.9260519663358147	10.822119021408744	3.9260519663358147
1588.0	158800.0	4.439515705679501	11.364306651430415	4.439515705679501
1589.0	158900.0	3.8780513148686686	10.353227509522332	3.8780513148686686
1590.0	159000.0	4.319004967856574	10.498884019966448	4.319004967856574
1591.0	159100.0	4.061703842512993	10.48773070162352	4.061703842512993
1592.0	159200.0	4.54887066888628	10.741683661339179	4.54887066888628
1593.0	159300.0	4.273277939922866	11.10064431033829	4.273277939922866
1594.0	159400.0	4.752145071006987	11.246572815511712	4.752145071006987
1595.0	159500.0	4.724417443911267	10.731883624469283	4.724417443911267
1596.0	159600.0	4.309032294025844	10.593706031118492	4.309032294025844
1597.0	159700.0	5.036884215782308	11.276030719343613	5.036884215782308
1598.0	159800.0	4.231746299049167	10.3825187903777	4.231746299049167
1599.0	159900.0	4.7229324587085495	11.610195465808651	4.7229324587085495
1600.0	160000.0	2.8280908697442992	10.048540815864845	2.8280908697442992
1601.0	160100.0	3.7427412727170983	10.410100170904883	3.7427412727170983
1602.0	160200.0	3.038239986502435	10.220534687726436	3.038239986502435
1603.0	160300.0	4.734669755418284	11.106841926735544	4.734669755418284
1604.0	160400.0	4.4759946738501695	11.078761597159394	4.4759946738501695
1605.0	160500.0	3.6088496857147576	11.021948043006226	3.6088496857147576
1606.0	160600.0	4.149772496988683	10.885307239127197	4.279372827802524
1607.0	160700.0	2.7731024814168888	10.236511108482423	2.7731024814168888
1608.0	160800.0	2.9171605285509745	11.055011321450273	2.9171605285509745
1609.0	160900.0	3.970729148266351	11.496520622331778	3.970729148266351
1610.0	161000.0	4.195974822240723	11.490030675304917	4.195974822240723
1611.0	161100.0	3.1832353901093366	10.682166020489388	3.1832353901093366
1612.0	161200.0	3.8677225801733863	11.174707742509751	3.8677225801733863
1613.0	161300.0	4.220149960861018	10.577339726178167	4.220149960861018
1614.0	161400.0	2.5811995055536268	10.139612479696465	2.5811995055536268
1615.0	161500.0	4.066755300297356	10.81759424706842	4.066755300297356
1616.0	161600.0	3.134903171639694	10.260247482231383	3.134903171639694
1617.0	161700.0	3.8075470188255682	11.17184384310624	3.8075470188255682
1618.0	161800.0	4.42814138100056	11.156459119462975	4.42814138100056
1619.0	161900.0	2.5026585022449637	10.312884269001202	2.5026585022449637
1620.0	162000.0	3.2297824169852225	10.562210462299335	3.2297824169852225
1621.0	162100.0	3.3771307428727373	10.506085825113454	3.3771307428727373
1622.0	162200.0	4.546568577586846	11.122524294271788	4.546568577586846
1623.0	162300.0	4.060172306784169	11.345600457070114	4.060172306784169
1624.0	162400.0	4.887581433025049	11.526433029220085	4.887581433025049
1625.0	162500.0	4.166662093831123	11.417198187520688	4.166662093831123
1626.0	162600.0	4.034304761020509	10.345730935811064	4.034304761020509
1627.0	162700.0	4.298152619717751	11.15980956294547	4.298152619717751
1628.0	162800.0	4.691154087797382	11.726937205404438	4.691154087797382
1629.0	162900.0	3.4961635921853698	10.833282670905955	3.4961635921853698
1630.0	163000.0	4.736251045445068	10.72886606458817	4.736251045445068
1631.0	163100.0	3.5310599705176693	10.820032250009563	3.5310599705176693
1632.0	163200.0	3.312554716991984	10.437843425213446	3.312554716991984
1633.0	163300.0	3.3865172680122195	10.392716893954395	3.3865172680122195
1634.0	163400.0	4.303462213251029	10.536427411320565	4.303462213251029
1635.0	163500.0	3.6517764683145244	10.48214581310574	3.6517764683145244
1636.0	163600.0	3.668912332456907	10.85800040606005	3.668912332456907
1637.0	163700.0	5.448844316213847	11.292040067287589	5.448844316213847
1638.0	163800.0	6.030735027502015	12.439005590724586	6.030735027502015
1639.0	163900.0	5.6744097830088585	12.09017449706668	5.6744097830088585
1640.0	164000.0	5.77489601022007	11.704788117967684	5.77489601022007
1641.0	164100.0	5.5948108289996625	12.525119027369962	5.5948108289996625
1642.0	164200.0	5.254253852350512	11.246277149453286	5.254253852350512
1643.0	164300.0	5.411822177231562	11.268165165117196	5.411822177231562
1644.0	164400.0	5.970761162622832	12.495957805655454	5.970761162622832
1645.0	164500.0	6.560307037332735	12.53031896442491	6.560307037332735
1646.0	164600.0	4.897564684378042	11.588101307366724	4.897564684378042
1647.0	164700.0	5.306307514504509	11.304341390963868	5.306307514504509
1648.0	164800.0	5.6093745122632335	11.697055130041363	5.6093745122632335
1649.0	164900.0	4.965301144044886	11.159542143259488	4.965301144044886
1650.0	165000.0	5.411625145810235	11.991621125546606	5.411625145810235
1651.0	165100.0	5.206801089431845	11.343409739538533	5.206801089431845
1652.0	165200.0	4.729734756099536	11.955274010505978	4.729734756099536
1653.0	165300.0	5.581115570127649	11.95386452037365	5.581115570127649
1654.0	165400.0	6.242037642914728	12.332943926079016	6.242037642914728
1655.0	165500.0	6.743279034479414	12.397336368946881	6.749542989000949
1656.0	165600.0	6.508955553365342	12.053090557324925	6.508955553365342
1657.0	165700.0	6.802208722829334	11.916041885011321	6.802208722829334
1658.0	165800.0	7.479264417985361	12.259585031080052	7.590224047986961
1659.0	165900.0	6.511203970730493	12.13778701974059	6.511203970730493
1660.0	166000.0	7.534116597982054	12.430775729561427	7.534116597982054
1661.0	166100.0	6.868492155559173	11.926991757192418	6.868492155559173
1662.0	166200.0	6.814971389543207	12.564983740667168	6.814971389543207
1663.0	166300.0	5.61168505896884	11.222946501152334	5.61168505896884
1664.0	166400.0	5.893847019341257	11.84800753631476	5.893847019341257
1665.0	166500.0	4.925574344820134	12.007223242597469	4.925574344820134
1666.0	166600.0	7.530612676248309	12.71579140825815	7.530612676248309
1667.0	166700.0	5.5506696398136945	11.181404322149433	5.5506696398136945
1668.0	166800.0	5.930651119569872	11.924874751108042	5.930651119569872
1669.0	166900.0	6.8485892017267735	12.251941926455718	6.8485892017267735
1670.0	167000.0	6.286091578702334	11.759824625771433	6.286091578702334
1671.0	167100.0	6.504874350341827	12.371076862951716	6.504874350341827
1672.0	167200.0	5.849732778071509	12.130852655820803	5.849732778071509
1673.0	167300.0	6.1509158538941024	11.986903181094812	6.1509158538941024
1674.0	167400.0	6.809805277369145	11.95604780250552	6.809805277369145
1675.0	167500.0	6.315365715403417	12.25240109524983	6.315365715403417
1676.0	167600.0	7.32427345812949	11.728854548341937	7.32427345812949
1677.0	167700.0	5.484968547610069	10.93099683371027	5.484968547610069
1678.0	167800.0	5.932906936211722	11.354521143436164	5.932906936211722
1679.0	167900.0	6.305752673921717	11.626311022923016	6.305752673921717
1680.0	168000.0	5.4051489051014485	10.895696300090382	5.4051489051014485
1681.0	168100.0	5.615033563529499	11.13342058262672	5.615033563529499
1682.0	168200.0	5.062438009302364	10.9777459354276	5.062438009302364
1683.0	168300.0	7.032561500516607	11.483716718087468	7.032561500516607
1684.0	168400.0	5.838915883909156	11.277105619131618	5.838915883909156
1685.0	168500.0	3.951380124194621	11.459906312516605	3.951380124194621
1686.0	168600.0	6.0752474076284235	11.215855254829771	6.0752474076284235
1687.0	168700.0	5.137582301465212	10.960614488320092	5.137582301465212
1688.0	168800.0	5.703911619553607	11.382361475895964	5.703911619553607
1689.0	168900.0	4.668681680001174	11.19104258557845	4.668681680001174
1690.0	169000.0	4.2504369835107365	10.903253197637591	4.2504369835107365
1691.0	169100.0	5.240468744763787	11.430922988645198	5.240468744763787
1692.0	169200.0	5.37041585154048	10.99711255132702	5.37041585154048
1693.0	169300.0	5.5003706684408575	11.249447707393164	5.5003706684408575
1694.0	169400.0	6.436672665427115	11.711232515229694	6.436672665427115
1695.0	169500.0	5.922879018254594	11.295784547670339	5.922879018254594
1696.0	169600.0	6.603333661262367	11.756302140846314	6.603333661262367
1697.0	169700.0	6.537040867163486	11.763242600969443	6.537040867163486
1698.0	169800.0	8.562958663618671	12.56141362976198	8.562958663618671
1699.0	169900.0	6.453722474895637	11.757351120517187	6.453722474895637
1700.0	170000.0	8.085196887882555	12.249814924065998	8.085196887882555
1701.0	170100.0	7.511359710731046	11.956634259429313	7.511359710731046
1702.0	170200.0	6.021453346143408	11.533592596885473	6.021453346143408
1703.0	170300.0	5.463697035024008	11.093621608110038	5.463697035024008
1704.0	170400.0	6.419708467325587	11.394645374064583	6.419708467325587
1705.0	170500.0	7.567785381057627	12.238341204495066	7.567785381057627
1706.0	170600.0	7.540451395704628	11.80522829551617	7.540451395704628
1707.0	170700.0	6.686898536403676	11.44449479867569	6.686898536403676
1708.0	170800.0	5.770444919357801	11.453068391611032	5.770444919357801
1709.0	170900.0	7.932596103340585	12.253907330102571	7.932596103340585
1710.0	171000.0	7.138555076209257	12.0370259423332	7.138555076209257
1711.0	171100.0	8.747949324955844	12.497144583776532	8.946809356033064
1712.0	171200.0	7.507549800295238	11.961423690927187	7.507549800295238
1713.0	171300.0	7.378878032718905	11.800479991137829	7.378878032718905
1714.0	171400.0	7.921702734621529	11.337222896600808	8.090212772248202
1715.0	171500.0	8.38597597869495	12.58856994227447	8.38597597869495
1716.0	171600.0	8.402684392611874	11.464652934288958	9.213785896651165
1717.0	171700.0	6.66437536427869	11.917588895767077	6.66437536427869
1718.0	171800.0	5.3574607573557005	11.230919468130013	5.3574607573557005
1719.0	171900.0	6.143172230065386	11.391000914901685	6.143172230065386
1720.0	172000.0	5.564489651405103	11.30797225650845	5.564489651405103
1721.0	172100.0	8.22843907790856	13.086140730115636	8.22843907790856
1722.0	172200.0	8.389111241042734	11.879653662441052	8.389111241042734
1723.0	172300.0	9.976215973818162	12.927838390364952	9.976215973818162
1724.0	172400.0	8.04605441432066	13.528298146762541	8.04605441432066
1725.0	172500.0	6.614298809370337	11.577587520340455	6.614298809370337
1726.0	172600.0	7.47239145281318	12.52542498618828	7.47239145281318
1727.0	172700.0	6.893743782269591	12.04892392304316	6.893743782269591
1728.0	172800.0	7.102180735990174	12.210654006177597	7.102180735990174
1729.0	172900.0	7.807442679902749	12.29099422781962	7.807442679902749
1730.0	173000.0	6.929917349715799	12.373093606610963	6.929917349715799
1731.0	173100.0	7.580565156227237	12.957942362968028	7.580565156227237
1732.0	173200.0	6.012633793919936	11.651277231954987	6.012633793919936
1733.0	173300.0	7.437495024456394	12.338791698609763	7.437495024456394
1734.0	173400.0	6.624988388340137	11.918992781106269	6.624988388340137
1735.0	173500.0	7.168965777476104	12.139346844418558	7.168965777476104
1736.0	173600.0	4.93063853804191	11.338906613340452	4.93063853804191
1737.0	173700.0	6.129773614385473	11.681066198936872	6.284028575422695
1738.0	173800.0	6.371892641800734	11.54807967923536	6.371892641800734
1739.0	173900.0	4.306096195749426	10.932402832660678	4.306096195749426
1740.0	174000.0	5.975640791621254	10.993517427988055	5.975640791621254
1741.0	174100.0	6.060871059651714	11.935776308445071	6.060871059651714
1742.0	174200.0	5.835518113696875	11.754578216397869	5.835518113696875
1743.0	174300.0	5.336678036725319	11.303552128542496	5.336678036725319
1744.0	174400.0	5.725388408164332	11.32508860356837	5.725388408164332
1745.0	174500.0	6.160360645291473	12.365947578177806	6.160360645291473
1746.0	174600.0	6.101097580520396	11.96763064499428	6.101097580520396
1747.0	174700.0	6.664988308987757	12.32014542679629	6.664988308987757
1748.0	174800.0	5.969811938727554	11.556904628502924	5.969811938727554
1749.0	174900.0	6.554303608441371	12.535704149661646	6.554303608441371
1750.0	175000.0	7.776303999590623	12.293356993342904	7.776303999590623
1751.0	175100.0	7.900238258729284	11.978005531899862	7.906742007566389
1752.0	175200.0	6.781334819774951	12.704462640742621	6.781334819774951
1753.0	175300.0	8.663189394691985	13.079126518086031	8.672402981710189
1754.0	175400.0	7.167491943441966	12.131112764899889	7.167491943441966
1755.0	175500.0	6.965326652235843	12.86412056127206	6.965326652235843
1756.0	175600.0	7.903951501676713	13.098725609213174	7.903951501676713
1757.0	175700.0	8.742362371533972	13.804146246950497	8.742362371533972
1758.0	175800.0	8.037995130415988	12.898715520385533	8.037995130415988
1759.0	175900.0	7.135845059756341	12.596486350111379	7.135845059756341
1760.0	176000.0	8.850771972092371	13.003560206678628	8.850771972092371
1761.0	176100.0	7.429455642577456	12.074088233534457	7.429455642577456
1762.0	176200.0	6.638441586823271	11.713861304123796	6.638441586823271
1763.0	176300.0	5.576411771876276	11.778341349877206	5.576411771876276
1764.0	176400.0	6.733418234538811	12.287627571632026	6.733418234538811
1765.0	176500.0	6.013694152133018	12.432863626385085	6.70025821313689
1766.0	176600.0	7.117091131602905	12.759217460339045	7.117091131602905
1767.0	176700.0	8.468962558413017	13.057979922428842	8.468962558413017
1768.0	176800.0	8.704902811401695	13.10238897156117	8.72951725799508
1769.0	176900.0	9.486350191708791	13.524780847491089	9.722372609581948
1770.0	177000.0	7.69163485170206	12.842625658498983	7.69163485170206
1771.0	177100.0	8.037219363046948	12.964779486556566	8.037219363046948
1772.0	177200.0	8.043072745883162	13.17686893510366	8.043072745883162
1773.0	177300.0	8.995213650027509	12.501281677456406	9.622078518357116
1774.0	177400.0	8.431516818136704	12.98181087869432	8.7776268997085
1775.0	177500.0	9.015910891671785	12.462699315229969	9.038680090293392
1776.0	177600.0	8.304172908934412	12.136389335756503	8.304172908934412
1777.0	177700.0	8.7089038361455	12.875303126409692	8.7089038361455
1778.0	177800.0	9.98732122986608	13.440880523402768	9.98732122986608
1779.0	177900.0	8.088169820367694	13.066740429093857	8.088169820367694
1780.0	178000.0	9.12165329938642	14.055698906815321	9.12165329938642
1781.0	178100.0	8.803606238546092	13.541590081389232	8.803606238546092
1782.0	178200.0	8.43314285067384	12.944365395631065	8.43314285067384
1783.0	178300.0	9.164676621680746	14.137747099130026	9.395939539877896
1784.0	178400.0	7.680501045136794	12.54326919091875	7.680501045136794
1785.0	178500.0	7.985950043021666	11.986796351047541	7.985950043021666
1786.0	178600.0	8.895016008248177	13.30044137047429	8.895016008248177
1787.0	178700.0	8.679232935962359	12.875221599086931	8.679232935962359
1788.0	178800.0	9.76120597314605	13.015607590915783	10.034706134839372
1789.0	178900.0	9.035707180297656	12.312293454679887	9.121887816079166
1790.0	179000.0	7.459021630038878	12.380090926272835	7.459021630038878
1791.0	179100.0	8.997496709121485	12.369984974094452	9.101475071335239
1792.0	179200.0	7.823461368892685	12.019693066935707	7.823461368892685
1793.0	179300.0	7.838456543198824	11.9305751925999	7.838456543198824
1794.0	179400.0	7.371911472388092	11.933404497911832	7.371911472388092
1795.0	179500.0	7.071259726777668	12.015200309338287	7.071259726777668
1796.0	179600.0	8.74492569034288	12.462224477403511	8.811749995790029
1797.0	179700.0	7.467972012427196	12.393665545031249	7.467972012427196
1798.0	179800.0	7.258162917699363	11.847065970783781	7.258162917699363
1799.0	179900.0	8.472508866214781	11.81900811011289	8.472508866214781
1800.0	180000.0	7.462964605390764	11.821142921120272	7.462964605390764
1801.0	180100.0	5.660263354642199	11.174981394366258	5.660263354642199
1802.0	180200.0	7.0093744444551005	11.532847963282821	7.0093744444551005
1803.0	180300.0	6.362939729315609	11.87283368963756	6.362939729315609
1804.0	180400.0	5.702158066844768	11.90443012294726	5.702158066844768
1805.0	180500.0	4.947182046891432	10.57311320671845	4.947182046891432
1806.0	180600.0	5.506294636817535	11.539375260764185	5.506294636817535
1807.0	180700.0	5.4794868891759245	12.179825043823653	5.4794868891759245
1808.0	180800.0	5.935274408131032	12.395199239529715	5.935274408131032
1809.0	180900.0	6.0395825159692755	12.318259221117684	6.0395825159692755
1810.0	181000.0	5.733480283466277	12.515564989786059	5.733480283466277
1811.0	181100.0	6.2852826582821555	12.048238517194203	6.2852826582821555
1812.0	181200.0	5.759220009550881	11.832741074676438	5.759220009550881
1813.0	181300.0	5.9980840205114925	12.560802008907329	5.9980840205114925
1814.0	181400.0	6.41281378060778	12.393296194351086	6.41281378060778
1815.0	181500.0	4.993936335711024	11.029328166045046	4.993936335711024
1816.0	181600.0	5.648804389236385	11.590365978581639	5.648804389236385
1817.0	181700.0	5.735854673816261	12.136626372430705	5.735854673816261
1818.0	181800.0	6.000226643162118	12.316315631852525	6.000226643162118
1819.0	181900.0	5.872697744861259	11.999951427236658	5.872697744861259
1820.0	182000.0	6.104759708710698	12.072802490186278	6.104759708710698
1821.0	182100.0	5.000110877372466	12.052401506252059	5.000110877372466
1822.0	182200.0	5.716236100573067	12.005820274816607	5.716236100573067
1823.0	182300.0	5.672269894678311	11.74108404844196	5.672269894678311
1824.0	182400.0	5.782395493833597	12.014011776813112	5.782395493833597
1825.0	182500.0	6.742123906358282	11.713571132865393	6.742123906358282
1826.0	182600.0	6.480515087284361	12.030522082282792	6.480515087284361
1827.0	182700.0	4.525097555722007	11.324247449920062	4.525097555722007
1828.0	182800.0	5.32485542982318	11.756912615846108	5.32485542982318
1829.0	182900.0	7.007812017271717	12.386303408018106	7.007812017271717
1830.0	183000.0	5.057045222988718	11.463691998419376	5.057045222988718
1831.0	183100.0	4.884151173683184	11.696973744323566	4.884151173683184
1832.0	183200.0	5.177930470639627	10.86562628860232	5.177930470639627
1833.0	183300.0	6.789180964202133	11.93108030149251	6.789180964202133
1834.0	183400.0	5.7395082078340875	11.666717349512695	5.7395082078340875
1835.0	183500.0	5.671904460904606	11.13507510149288	5.671904460904606
1836.0	183600.0	5.510807123073133	11.304873357685429	5.510807123073133
1837.0	183700.0	6.3735792963036	12.637883492617586	6.3735792963036
1838.0	183800.0	5.460505796766832	11.75259678751982	5.460505796766832
1839.0	183900.0	6.185733428867056	11.792359287311946	6.185733428867056
1840.0	184000.0	5.215640462608826	11.503136364306274	5.215640462608826
1841.0	184100.0	5.951874275501526	11.804798628670369	5.951874275501526
1842.0	184200.0	5.479871797663701	11.922299967852569	5.479871797663701
1843.0	184300.0	5.960761850296751	11.705149625517802	5.960761850296751
1844.0	184400.0	6.011308555897705	11.23849605313795	6.011308555897705
1845.0	184500.0	6.149472921473738	11.672751478999603	6.149472921473738
1846.0	184600.0	5.607154006523346	11.663520739078507	5.607154006523346
1847.0	184700.0	6.372292324796552	11.873149182325573	6.372292324796552
1848.0	184800.0	5.780921114750764	11.160896347309736	5.780921114750764
1849.0	184900.0	5.458807047098106	11.330816987928108	5.458807047098106
1850.0	185000.0	6.044675269354466	11.271830972296828	6.044675269354466
1851.0	185100.0	6.868204067207629	11.734043542205281	6.868204067207629
1852.0	185200.0	6.781018985930656	11.952741940093984	6.781018985930656
1853.0	185300.0	5.790214481895478	11.354417372638386	5.790214481895478
1854.0	185400.0	5.183723540671178	11.233744582968358	5.183723540671178
1855.0	185500.0	6.828586241932947	12.105459374745562	6.828586241932947
1856.0	185600.0	6.135293425095634	11.530817249115746	6.135293425095634
1857.0	185700.0	5.321834388493654	11.838116870183187	5.321834388493654
1858.0	185800.0	6.647381909815304	11.661046965299047	6.647381909815304
1859.0	185900.0	6.29563245606641	11.641487961013375	6.390131683426236
1860.0	186000.0	6.7008779949178345	12.2906489400367	6.7008779949178345
1861.0	186100.0	6.73904803970505	12.68898161424955	6.73904803970505
1862.0	186200.0	6.423397854672531	12.498161389683746	6.423397854672531
1863.0	186300.0	7.093209740751077	12.449443305504946	7.093209740751077
1864.0	186400.0	7.482661505275663	12.787955044015725	7.505849570441513
1865.0	186500.0	7.005383215149171	12.236560469911131	7.005383215149171
1866.0	186600.0	7.26103019235949	11.72639115776795	7.26103019235949
1867.0	186700.0	7.271735426602675	12.183471948659376	7.30974867862579
1868.0	186800.0	7.7181774717704155	12.053317760046959	7.7181774717704155
1869.0	186900.0	7.427014789380034	11.90896153775998	7.427014789380034
1870.0	187000.0	7.585710686703222	12.118143166043506	7.585710686703222
1871.0	187100.0	7.436242941711009	11.716341107494605	7.436242941711009
1872.0	187200.0	7.373477936284402	12.08533073720877	7.411165428612736
1873.0	187300.0	7.0726949995665045	11.588099911597384	7.474496007560209
1874.0	187400.0	7.437784750122197	11.847035310498672	7.437784750122197
1875.0	187500.0	7.043812945757779	11.784886635650805	7.043812945757779
1876.0	187600.0	6.893776852982329	11.769696441081694	7.193951452437693
1877.0	187700.0	9.082564355156473	12.997154507778959	9.131058492817038
1878.0	187800.0	6.68039614159542	12.005611786480648	6.68039614159542
1879.0	187900.0	7.869692355474198	13.148955607551182	7.869692355474198
1880.0	188000.0	6.390554859983698	12.674801930342861	6.390554859983698
1881.0	188100.0	6.165547000724647	12.644734217821284	6.165547000724647
1882.0	188200.0	5.8880343327181635	12.151171226784118	5.8880343327181635
1883.0	188300.0	5.703356087732491	11.256421132060796	5.703356087732491
1884.0	188400.0	6.3923487756763	11.527002931069573	6.3923487756763
1885.0	188500.0	6.395347002890766	12.648067203311944	6.395347002890766
1886.0	188600.0	6.009533718510702	10.995660657269132	6.009533718510702
1887.0	188700.0	5.591759202961487	12.143746367670394	5.591759202961487
1888.0	188800.0	5.559686968933524	11.944644256443382	5.559686968933524
1889.0	188900.0	5.702792256989558	11.78776735813689	5.702792256989558
1890.0	189000.0	5.5527556077579066	11.883421875940428	5.5527556077579066
1891.0	189100.0	5.3872988804520645	11.860652671211716	5.3872988804520645
1892.0	189200.0	5.986569244736337	12.030247413203469	5.986569244736337
1893.0	189300.0	6.412072187345726	12.982233665492776	6.412072187345726
1894.0	189400.0	6.506257797486471	13.776336456768355	6.506257797486471
1895.0	189500.0	5.622469273642761	12.031081673691556	5.622469273642761
1896.0	189600.0	6.441962771356564	12.755629140066477	6.441962771356564
1897.0	189700.0	5.607195779251856	11.31418128800298	5.607195779251856
1898.0	189800.0	6.1742135077259945	12.363211434687065	6.1742135077259945
1899.0	189900.0	5.291439650554019	12.334028664188358	5.291439650554019
1900.0	190000.0	4.880870536639718	12.748342340637604	4.880870536639718
1901.0	190100.0	6.276406540035696	11.647600269628917	6.276406540035696
1902.0	190200.0	5.948299441655688	12.265840110947492	5.948299441655688
1903.0	190300.0	5.727924506027799	12.079426076278674	5.727924506027799
1904.0	190400.0	6.807881833120068	12.70029129367153	6.807881833120068
1905.0	190500.0	6.419434243585447	12.502907476073363	6.419434243585447
1906.0	190600.0	7.151933876842727	12.302622673975135	7.151933876842727
1907.0	190700.0	5.956181157842536	12.432543531135233	5.956181157842536
1908.0	190800.0	5.269840666880489	11.449078978164508	5.269840666880489
1909.0	190900.0	4.974435983249792	11.665876712220923	4.974435983249792
1910.0	191000.0	4.689601634339147	11.343521349981469	4.689601634339147
1911.0	191100.0	5.970902936886356	11.45662380929338	5.970902936886356
1912.0	191200.0	5.597932032091086	11.437803104707871	5.597932032091086
1913.0	191300.0	6.0428044517014525	11.534139428151562	6.0428044517014525
1914.0	191400.0	5.531011956942585	11.66254016250356	5.531011956942585
1915.0	191500.0	6.427724568894227	11.860992128069636	6.427724568894227
1916.0	191600.0	6.0480940682136195	11.050733744155213	6.0480940682136195
1917.0	191700.0	4.990774737135939	10.577381884123877	4.990774737135939
1918.0	191800.0	5.313992988740353	11.382536981909675	5.313992988740353
1919.0	191900.0	5.318164511671786	11.221056160406132	5.318164511671786
1920.0	192000.0	5.199714539837415	11.189365332284773	5.199714539837415
1921.0	192100.0	5.916157922986395	12.049276449807842	5.916157922986395
1922.0	192200.0	5.906955859307728	11.844751248854175	5.906955859307728
1923.0	192300.0	5.309122871327461	11.668756046108397	5.309122871327461
1924.0	192400.0	5.839467322473304	11.85911535595196	5.839467322473304
1925.0	192500.0	5.588425038889369	11.956876078348767	5.588425038889369
1926.0	192600.0	5.730018306523389	11.653025678404637	5.730018306523389
1927.0	192700.0	5.85170660964824	12.04138119667596	5.85170660964824
1928.0	192800.0	5.934801635000996	11.795280915297372	5.934801635000996
1929.0	192900.0	6.504937833216692	12.400667265505785	6.504937833216692
1930.0	193000.0	5.922846769244119	11.896733701059166	5.922846769244119
1931.0	193100.0	6.528621186854488	12.577765287099183	6.528621186854488
1932.0	193200.0	6.333953492303748	11.647250197287509	6.333953492303748
1933.0	193300.0	6.573811209656508	11.936180521860738	6.573811209656508
1934.0	193400.0	6.169289196254798	12.516523519605997	6.169289196254798
1935.0	193500.0	6.097953390522887	11.785984891992461	6.097953390522887
1936.0	193600.0	6.223315268386372	12.378871659485686	6.223315268386372
1937.0	193700.0	5.884698512316977	11.781394332334484	5.884698512316977
1938.0	193800.0	5.8432241290286	12.44830138958614	5.8432241290286
1939.0	193900.0	5.781909283301884	11.86243694749439	5.781909283301884
1940.0	194000.0	5.643003522441093	12.041184324397294	5.643003522441093
1941.0	194100.0	5.3430079505826376	12.113898015554419	5.3430079505826376
1942.0	194200.0	5.91589237398459	12.24027725304655	5.91589237398459
1943.0	194300.0	6.16630483315713	12.27031354048198	6.16630483315713
1944.0	194400.0	6.209740914609767	12.342928312248857	6.209740914609767
1945.0	194500.0	5.576220513143588	11.662078553726003	5.576220513143588
1946.0	194600.0	5.434804544733385	11.719967917050479	5.434804544733385
1947.0	194700.0	7.476334273147147	12.741717435813971	7.476334273147147
1948.0	194800.0	6.695209739312828	12.436082052127913	6.695209739312828
1949.0	194900.0	6.593953903791927	12.577558189748068	6.593953903791927
1950.0	195000.0	7.264618562478281	12.226532737209206	7.264618562478281
1951.0	195100.0	6.334832848182533	12.305523623750805	6.334832848182533
1952.0	195200.0	6.409504662003942	12.152006464426504	6.409504662003942
1953.0	195300.0	5.816368336955338	11.808956064054078	5.816368336955338
1954.0	195400.0	5.7930101908728115	12.468416611790618	5.7930101908728115
1955.0	195500.0	6.2159572794001345	12.162783393781213	6.2159572794001345
1956.0	195600.0	6.387056999596175	11.979394133569075	6.387056999596175
1957.0	195700.0	6.461287570814863	12.485394724518176	6.461287570814863
1958.0	195800.0	6.521644127088251	12.10637648435044	6.521644127088251
1959.0	195900.0	6.613873605477617	12.434007476353601	6.613873605477617
1960.0	196000.0	6.9281847433882735	12.510083505794546	6.9281847433882735
1961.0	196100.0	6.308005006632731	11.714162788645588	6.308005006632731
1962.0	196200.0	6.477496682053726	12.430454852374373	6.477496682053726
1963.0	196300.0	5.198430817573382	11.500249044759492	5.198430817573382
1964.0	196400.0	5.571328745613623	11.934049923769102	5.571328745613623
1965.0	196500.0	6.7500153862678625	12.067021558470973	6.7500153862678625
1966.0	196600.0	6.855720144965549	12.423038292621378	6.855720144965549
1967.0	196700.0	6.350799325692489	12.271019565348144	6.350799325692489
1968.0	196800.0	6.896815855105811	11.774299109849395	6.896815855105811
1969.0	196900.0	6.462351268482304	12.125679069081686	6.462351268482304
1970.0	197000.0	6.96311506913977	12.777617992797193	6.96311506913977
1971.0	197100.0	6.3942068137484105	11.920604320287358	6.470159890559848
1972.0	197200.0	7.714564683442303	12.956027170597002	7.714564683442303
1973.0	197300.0	6.754415742699181	11.530109848333954	6.754415742699181
1974.0	197400.0	6.743377369571334	11.391636575776184	6.743377369571334
1975.0	197500.0	5.396101831132704	11.641947596844963	5.396101831132704
1976.0	197600.0	6.1466161429319035	11.91600990539392	6.1466161429319035
1977.0	197700.0	7.684406087309642	12.58298518048269	7.684406087309642
1978.0	197800.0	7.008833240270617	11.802406392307677	7.008833240270617
1979.0	197900.0	6.98205397566697	11.921277212677289	6.98205397566697
1980.0	198000.0	6.70436495351687	12.594364360354216	6.70436495351687
1981.0	198100.0	6.036633602051136	11.969704828790185	6.036633602051136
1982.0	198200.0	6.254998001598402	12.03264060272202	6.254998001598402
1983.0	198300.0	6.598321966304213	11.936287322342508	6.598321966304213
1984.0	198400.0	6.8375269303989645	12.262258654911557	6.8375269303989645
1985.0	198500.0	6.599858848684109	11.91029238184317	6.599858848684109
1986.0	198600.0	7.7721409000341914	12.3134322082523	7.7721409000341914
1987.0	198700.0	6.791764032721643	12.222243216197494	6.791764032721643
1988.0	198800.0	7.220230385441846	12.776904090238167	7.220230385441846
1989.0	198900.0	6.743842798368025	11.970311732747263	6.743842798368025
1990.0	199000.0	5.826018589011861	12.049321573747807	5.826018589011861
1991.0	199100.0	6.242029989849393	11.895742680895623	6.242029989849393
1992.0	199200.0	6.316029438794744	12.285488776551343	6.316029438794744
1993.0	199300.0	6.194947440330881	12.44913557429774	6.194947440330881
1994.0	199400.0	6.663788868439368	11.7505556061251	6.663788868439368
1995.0	199500.0	6.310656076414796	11.896442717796415	6.310656076414796
1996.0	199600.0	6.80594090243317	11.729177431370593	6.80594090243317
1997.0	199700.0	6.664254864237898	11.810160544109976	6.664254864237898
1998.0	199800.0	8.387544291397068	11.73744912608042	8.387544291397068
[truncated: 7,002 more rows]
