# Supplementary material for: Structural basis of hydroxycarboxylic acid receptor signaling mechanisms through ligand binding
Source: Nat Commun. 2023 Sep 22;14:5899. doi: 10.1038/s41467-023-41650-7 (PMC10516952; doi:10.1038/s41467-023-41650-7)
Supplement: Supplementary file 4 — Source Data [file 41467_2023_41650_MOESM4_ESM.zip › source file/molecular dynamics simulations trajectories/raw data related supplementary Fig.13/hca2_gsk_run2_distance.csv]

frame	time_ps	L158-W188-all	L158-W188-ca	L158-W188-sc
0.0	0.0	2.0391613691376507	8.818512073708462	2.1420336420757664
1.0	100.0	2.238499585793004	9.185414802600937	2.408502641304441
2.0	200.0	2.204315776244331	9.43568168405343	2.5267608032628726
3.0	300.0	2.0430123479213425	8.864886008625922	2.0430123479213425
4.0	400.0	2.075717114179511	9.13652583232242	2.0911689431630767
5.0	500.0	2.0646815396721308	9.207815207961163	2.3270157310437325
6.0	600.0	2.1869182276115984	8.65134666958845	2.1869182276115984
7.0	700.0	2.4615624522718	9.753924612643523	2.5741796860184043
8.0	800.0	2.6487162083738585	9.298496472965065	2.6487162083738585
9.0	900.0	1.9948179639056003	9.175524282667878	1.9948179639056003
10.0	1000.0	2.7169138982295493	9.802256759354798	2.927813005532689
11.0	1100.0	2.117406864221566	8.839178902137322	2.164487509739365
12.0	1200.0	2.159147900538271	9.49425565625401	2.159147900538271
13.0	1300.0	1.948257077404148	9.181861125637111	2.242632732916716
14.0	1400.0	2.7212899543285225	10.382185002671527	2.7212899543285225
15.0	1500.0	1.8853359240849612	8.895775147704825	2.8475584591848304
16.0	1600.0	2.2446783937444303	9.230481904615756	2.3767648375782042
17.0	1700.0	2.1431323598116423	9.095902357170688	2.200433243142868
18.0	1800.0	2.095397464318736	9.065148931460369	2.2085292081911576
19.0	1900.0	2.331459145827311	9.541223524475624	2.6132553465889634
20.0	2000.0	2.2599605361111545	9.264439547078421	2.2818882983075386
21.0	2100.0	2.0637395881458964	8.815145122266605	2.1633479098663346
22.0	2200.0	1.9146566464673493	9.28115733477409	2.480986471570184
23.0	2300.0	2.1078441240284023	8.71609104560546	2.1699056803549
24.0	2400.0	1.919947115650298	9.282231271944564	2.4641414163813393
25.0	2500.0	1.7920635991409812	8.999941055106104	2.137708231110816
26.0	2600.0	1.8835070943904557	8.841178640788637	2.359722498729561
27.0	2700.0	1.8158204314113267	9.328563785058208	2.246239324088037
28.0	2800.0	2.487268426745945	9.85489935929685	2.487268426745945
29.0	2900.0	1.9876405094855556	9.476935258732146	2.2827388976864618
30.0	3000.0	1.9211986471855707	9.469648893429255	2.1078211529591
31.0	3100.0	1.9364648964528246	9.349466653391875	2.7895700852267282
32.0	3200.0	2.0954761424805786	9.175393809005367	2.184695592142427
33.0	3300.0	1.911311014225617	9.233401814763644	2.23492545598973
34.0	3400.0	2.043670045744994	8.898427912707593	2.244594403780447
35.0	3500.0	2.2136168387207538	8.906219907434012	2.2136168387207538
36.0	3600.0	1.5923267283522813	9.236082359381388	2.3553782962285648
37.0	3700.0	2.081037098489377	9.329446590812397	2.42398477850496
38.0	3800.0	1.8805027415352977	8.759536757219198	2.2360191762667707
39.0	3900.0	2.125206597556406	9.439796046950208	2.3040842801735253
40.0	4000.0	2.0841015555578792	9.841107550528433	2.1964747639253104
41.0	4100.0	2.071451052646578	8.86163838998413	2.459634396439469
42.0	4200.0	2.161224209758483	8.762698804834617	2.161224209758483
43.0	4300.0	2.0509056576888116	9.176194864162037	2.516758686471369
44.0	4400.0	1.7770273121623186	8.952371339490078	2.3233392197464573
45.0	4500.0	2.04195830652853	9.434987212690356	2.4457273709595104
46.0	4600.0	2.7246463281550746	8.659102803508356	2.7246463281550746
47.0	4700.0	2.2215315379864755	9.338924091622495	2.2215315379864755
48.0	4800.0	1.860781436154358	9.069302921951746	2.343973048637181
49.0	4900.0	2.2585633496862143	9.128091278611492	2.2585633496862143
50.0	5000.0	2.1103561462466645	9.153040792186001	2.521627959337924
51.0	5100.0	2.314609777140314	9.28729310100368	2.314609777140314
52.0	5200.0	2.448465201322334	9.295190645082302	2.448465201322334
53.0	5300.0	2.7354335601665505	9.511690886606035	2.7354335601665505
54.0	5400.0	2.144694416186507	9.30655563641995	2.6081455093763743
55.0	5500.0	3.1781447290002682	9.43911696700724	3.2851318402613496
56.0	5600.0	2.0390665379537687	8.970499508324494	2.0390665379537687
57.0	5700.0	2.542638662457117	9.048175498536768	2.542638662457117
58.0	5800.0	2.78614499509972	9.660694644350237	2.78614499509972
59.0	5900.0	2.2030150169359715	9.680275696856501	2.2030150169359715
60.0	6000.0	2.6097664657764175	9.514083577464236	2.6097664657764175
61.0	6100.0	2.7396905855256977	9.643679430286094	2.840808362225096
62.0	6200.0	2.4797581376309297	9.447842041674408	2.4797581376309297
63.0	6300.0	3.429663155701567	9.447306328731843	3.429663155701567
64.0	6400.0	2.2550583642841655	8.91338944158135	2.2550583642841655
65.0	6500.0	2.166838327195945	9.405291912573073	2.194216441244491
66.0	6600.0	2.1689435104617742	9.011646993070853	2.544917610202325
67.0	6700.0	2.668370033534452	9.433529935248206	2.668370033534452
68.0	6800.0	3.3913727070185424	9.532490551951758	3.3913727070185424
69.0	6900.0	2.2749064425891112	9.54089675783473	2.2749064425891112
70.0	7000.0	3.2986365050433513	10.257511380678283	3.4265319970967276
71.0	7100.0	2.4310866675766323	9.035201593631724	2.4310866675766323
72.0	7200.0	2.7125060691950704	9.907463946993273	2.7125060691950704
73.0	7300.0	2.2155122379136993	8.472431475018405	2.2155122379136993
74.0	7400.0	2.106894016232576	9.485664924478035	3.0273888766815067
75.0	7500.0	2.0841769995044563	9.36156326281279	2.47230604253851
76.0	7600.0	3.349836338891581	10.539854216320748	3.349836338891581
77.0	7700.0	2.4051024493277793	9.650212792457467	2.957650967617218
78.0	7800.0	2.2698607435030094	9.483489168502539	2.2698607435030094
79.0	7900.0	2.367682119459188	9.756507311285624	2.367682119459188
80.0	8000.0	2.228745955863748	9.407620086838259	2.6417812684403046
81.0	8100.0	2.4715991865720497	9.485863408039815	2.473578784140951
82.0	8200.0	2.449617374368677	8.96799385950893	2.449617374368677
83.0	8300.0	1.9421181856205723	9.071530006171077	1.9421181856205723
84.0	8400.0	2.1042116449544923	9.240764849495903	2.268257899026094
85.0	8500.0	2.611416848249764	9.359708983636677	2.611416848249764
86.0	8600.0	2.1586149366798115	8.852434259671346	2.3788643520587454
87.0	8700.0	2.220765824066342	9.251882032628446	2.410666392781186
88.0	8800.0	1.9743077500544275	9.134312330400308	2.2996515676911513
89.0	8900.0	2.2810975160417173	9.139207957568503	2.606031390132902
90.0	9000.0	2.4469532497205466	9.743045060805741	2.715049891007211
91.0	9100.0	2.725970503430014	9.650620038763247	2.725970503430014
92.0	9200.0	3.1650008996213925	9.833497247586969	3.1650008996213925
93.0	9300.0	2.7762070299330026	9.980396206010894	3.4141589950802795
94.0	9400.0	3.4572404597717235	10.274948140780303	3.5265463631059286
95.0	9500.0	2.2459755797793926	9.535078767032703	2.2459755797793926
96.0	9600.0	2.214028494423282	9.244264273615874	2.268986212929036
97.0	9700.0	3.0002188239097287	9.954557335369852	3.661295079053709
98.0	9800.0	3.039540559285184	9.79312998128451	3.5514870194742905
99.0	9900.0	3.4276086916069475	9.575320728159742	3.697593237764551
100.0	10000.0	3.3939693058363547	9.643800917030594	3.3939693058363547
101.0	10100.0	3.825232292755908	9.703805993364503	3.825232292755908
102.0	10200.0	3.2326161129356823	9.456458743094785	3.2326161129356823
103.0	10300.0	3.170246661974138	9.601822346336785	3.3886581907164373
104.0	10400.0	2.411470477130259	9.446984729876032	2.411470477130259
105.0	10500.0	3.6538360232716514	9.918036738827539	3.6538360232716514
106.0	10600.0	3.245074020977142	9.982637429804889	3.245074020977142
107.0	10700.0	2.7825491594763156	9.211316800662383	2.7825491594763156
108.0	10800.0	2.063610999305975	8.98768695238985	2.063610999305975
109.0	10900.0	1.944919806942187	9.006247272266316	2.089808802279043
110.0	11000.0	2.4188005258618253	9.375444589557528	2.4188005258618253
111.0	11100.0	3.004847469173701	9.447529647469835	3.0060935185375683
112.0	11200.0	2.313330806474345	9.123405121519264	2.342862351445335
113.0	11300.0	2.1947627168378974	9.000571786139735	2.2421895198203377
114.0	11400.0	2.4080323445461307	9.821776575958287	2.4080323445461307
115.0	11500.0	2.4592123876783365	9.2404012663935	2.5795134595799007
116.0	11600.0	1.9758803996942886	9.18087850518515	2.1347606244241604
117.0	11700.0	2.8393828863288397	9.477977017914942	2.8393828863288397
118.0	11800.0	2.8665138630968334	9.472780956656887	2.8665138630968334
119.0	11900.0	1.9738568646835137	8.931434741128538	2.0372780970398794
120.0	12000.0	3.1440732459563674	10.28014278832275	4.029313462995558
121.0	12100.0	2.2865029198392275	9.461757779845446	2.3556092529111416
122.0	12200.0	1.8697090722531688	9.390113016897914	2.144903248560713
123.0	12300.0	2.308589435277758	9.261294399780123	2.8498943419049705
124.0	12400.0	2.4945170783395456	9.548996303361843	2.4945170783395456
125.0	12500.0	2.7537991795482637	9.364964930627675	3.071302384957323
126.0	12600.0	2.961940621539028	9.834609027766449	3.580352243752116
127.0	12700.0	2.5362350994382217	9.441991172859373	3.0485072941397884
128.0	12800.0	2.4465932124477012	9.841750548737027	3.1283372585613645
129.0	12900.0	2.6203221677779096	10.194205070512098	2.927355703816847
130.0	13000.0	3.0975608793855574	10.346482844475162	3.964569339334781
131.0	13100.0	3.2488926317326676	10.02801335780696	4.167948834670937
132.0	13200.0	2.428846836338305	9.952059166772495	2.6539184856111246
133.0	13300.0	2.7965883931393307	9.559293576880526	2.7965883931393307
134.0	13400.0	2.566708779261655	9.941860410948584	3.156042663172682
135.0	13500.0	2.180208065359537	9.26565613714351	2.520992764699092
136.0	13600.0	2.504754765553299	9.120026928878715	2.504754765553299
137.0	13700.0	2.7826041038508005	9.595691164695925	2.7826041038508005
138.0	13800.0	3.1140315585466665	9.250654087674636	3.316504040078844
139.0	13900.0	3.0540167651978254	9.179796766639187	3.3531540564840774
140.0	14000.0	2.5391515525259374	9.49632826495422	2.5391515525259374
141.0	14100.0	3.216054310070815	9.057179102024007	3.248013530539417
142.0	14200.0	2.215780124764439	9.249683743739052	2.973969373662166
143.0	14300.0	2.479637734196565	9.03655836893527	2.479637734196565
144.0	14400.0	2.6741364812618724	9.115240319999431	2.6741364812618724
145.0	14500.0	2.5861359422859658	9.640753564624923	2.772818562652618
146.0	14600.0	2.6884885650121366	9.715811926368044	2.865941381334666
147.0	14700.0	2.6235334695117816	9.58417299845122	2.6235334695117816
148.0	14800.0	2.5561105160930997	9.122265750285406	2.5561105160930997
149.0	14900.0	2.1572890442686727	8.639700733054523	2.1572890442686727
150.0	15000.0	2.4410228461484285	8.50460582144948	2.4410228461484285
151.0	15100.0	2.798462376334507	9.647154564566556	3.1945259122193037
152.0	15200.0	2.284861604270908	9.021542630117668	2.50840749184608
153.0	15300.0	2.5210727969438778	9.316377779045052	2.5285742416079113
154.0	15400.0	2.044037902900796	8.690615391687674	2.044037902900796
155.0	15500.0	2.269318101276548	9.1793127061125	2.269318101276548
156.0	15600.0	2.675313434816926	9.304162903552239	3.037323028563361
157.0	15700.0	2.0889444502046244	8.784546609990851	2.0889444502046244
158.0	15800.0	3.084098007437187	9.492518024082676	3.084098007437187
159.0	15900.0	2.438793516961203	8.874128734365643	2.438793516961203
160.0	16000.0	1.91052210198048	8.970899442660949	2.228834941670268
161.0	16100.0	2.903461078359974	9.539669908295838	3.086131134649069
162.0	16200.0	2.245591002844692	9.50251458002267	2.7399483162155946
163.0	16300.0	2.351275902001649	9.268295303357268	2.3865077347694292
164.0	16400.0	3.0974996955671497	9.84626090992203	3.5759612171711925
165.0	16500.0	3.024912926295633	9.418071283564107	3.024912926295633
166.0	16600.0	2.201882774652117	9.317606114428461	2.201882774652117
167.0	16700.0	2.525883333607811	9.272123083547578	2.98251956956249
168.0	16800.0	2.8263419950315316	9.495250307376958	2.8263419950315316
169.0	16900.0	2.87624680845467	9.474685841529071	2.87624680845467
170.0	17000.0	2.2984586629653867	8.799371622886461	2.5963232235276266
171.0	17100.0	2.2949967507755895	9.66519889331066	2.6622167692031797
172.0	17200.0	2.615532210335085	9.472816359633768	2.615532210335085
173.0	17300.0	3.574047037801946	9.943367352464135	3.574047037801946
174.0	17400.0	2.6225413924517427	9.063299248501727	3.1395852941260958
175.0	17500.0	2.258789389803692	9.219684204354943	2.258789389803692
176.0	17600.0	3.376743806773017	9.774629756696545	3.455442257965288
177.0	17700.0	3.3559759134548917	10.196725258620603	3.6332513322842037
178.0	17800.0	2.2272874751758893	9.067941217745656	2.276621320880891
179.0	17900.0	2.6025199222515063	9.341554353919188	2.6025199222515063
180.0	18000.0	2.307271241062528	9.493375575727805	2.307271241062528
181.0	18100.0	1.9203663301694036	9.31951441961131	2.869377094160219
182.0	18200.0	2.667748983218615	9.189064268141504	2.8222337530718167
183.0	18300.0	2.563164875998405	9.142526616930828	2.563164875998405
184.0	18400.0	1.865610367867506	9.033260039685867	2.2837929787711975
185.0	18500.0	2.9914943178677724	8.964122819596723	2.9914943178677724
186.0	18600.0	2.1143800336358867	8.587443645620343	2.3976863822854115
187.0	18700.0	2.6069338418533454	9.32611690068925	2.880766055696488
188.0	18800.0	2.2233733760479444	8.481523725621605	2.2233733760479444
189.0	18900.0	2.098115018361583	8.6133711742413	2.098115018361583
190.0	19000.0	2.29532072332345	9.046690059605888	2.29532072332345
191.0	19100.0	2.1097128910573826	9.033581208137859	2.4632708518977946
192.0	19200.0	2.1795660108452277	8.848908890355936	2.1795660108452277
193.0	19300.0	2.531936815459693	9.011107647520198	2.5345789663206384
194.0	19400.0	2.211381852713631	9.100688497468363	2.2981915829718944
195.0	19500.0	3.0023206752931926	9.668263785113789	3.1243221423030247
196.0	19600.0	2.007339634560072	9.23599945129319	2.3093289035449915
197.0	19700.0	2.7672007990846557	9.282603717598029	2.7672007990846557
198.0	19800.0	2.1885857329350658	8.432520027035254	2.1885857329350658
199.0	19900.0	2.233229045351572	8.856648294156471	2.233229045351572
200.0	20000.0	2.2314788376240418	9.035415309191917	2.327259009468172
201.0	20100.0	2.400732561213264	9.332417417418354	2.400732561213264
202.0	20200.0	2.3233787820501903	9.479791747917778	2.623207415511301
203.0	20300.0	2.277322800890204	9.306143399134292	2.277322800890204
204.0	20400.0	2.756754734735495	9.234768539363143	2.756754734735495
205.0	20500.0	3.0286952678738226	9.288970888294857	3.0286952678738226
206.0	20600.0	2.1438312268296063	8.474863084976786	2.5694194479393455
207.0	20700.0	2.560254108814048	8.762980129089788	2.560254108814048
208.0	20800.0	2.176810461245685	9.06398152727155	2.176810461245685
209.0	20900.0	2.01466948191072	8.69475972401404	2.3162301116156434
210.0	21000.0	2.6527360804990088	9.065562396438775	2.6527360804990088
211.0	21100.0	2.074752220712277	9.457872700620841	2.7628438915409927
212.0	21200.0	2.03975577295104	8.90839450264462	2.2032264417349374
213.0	21300.0	2.1721206667499082	8.906029994199871	2.4867252947706326
214.0	21400.0	2.096233746463589	8.6931151127301	2.096233746463589
215.0	21500.0	2.0190315773044656	9.544534685915277	2.0190315773044656
216.0	21600.0	2.1604208719946363	8.927850054285976	2.1604208719946363
217.0	21700.0	2.3427739028646464	9.100086582653644	2.494031488657663
218.0	21800.0	2.101742583498105	9.118910595929295	2.3253819916007408
219.0	21900.0	1.9937106945075826	8.942452811698402	1.9937106945075826
220.0	22000.0	2.006836854095232	8.752586216049515	2.006836854095232
221.0	22100.0	2.254623887886728	8.744416709366922	2.254623887886728
222.0	22200.0	2.615269074179648	8.842315679155298	2.615269074179648
223.0	22300.0	1.7441585350567124	8.965307617871197	2.187333390706883
224.0	22400.0	2.533967029558187	9.232974455415329	2.533967029558187
225.0	22500.0	2.0243276185366943	9.23158939865419	2.6230749777515516
226.0	22600.0	2.836215046468923	9.484602561108849	3.0412233641802326
227.0	22700.0	2.174306847279647	9.192773413019191	2.174306847279647
228.0	22800.0	2.302064675472776	8.818245301034894	2.3916916814521287
229.0	22900.0	2.9814923654907544	9.33557434816126	2.9814923654907544
230.0	23000.0	2.6897262065270224	8.717253957635567	2.6897262065270224
231.0	23100.0	3.1275756080371946	9.44832695787281	3.2576955830004604
232.0	23200.0	2.473661167738293	9.029140107538456	2.473661167738293
233.0	23300.0	3.4709394123320827	9.457066759053475	3.748105765887058
234.0	23400.0	3.6893999772868913	9.571735228592047	3.730274506157387
235.0	23500.0	2.2946447991003804	9.010581854558007	2.688790780599011
236.0	23600.0	2.291790740312241	8.880758882521754	2.291790740312241
237.0	23700.0	2.1479989062311047	8.984654137479655	2.1479989062311047
238.0	23800.0	2.453365539811398	9.54480684303822	2.9646713738632826
239.0	23900.0	3.23404012315998	9.625607817406665	3.3672531569898676
240.0	24000.0	3.327041226125353	9.350446649665907	3.327041226125353
241.0	24100.0	2.6963111725510176	9.077935488254166	2.7994461100323735
242.0	24200.0	2.637891084872125	9.151767000277857	2.8002357470931822
243.0	24300.0	1.9886940440579253	8.66984430562784	2.5852284880598697
244.0	24400.0	2.3036941980248846	8.608646608821179	2.3036941980248846
245.0	24500.0	2.0974212028032158	8.722024869915831	2.0974212028032158
246.0	24600.0	2.230024504940007	9.99222829136783	2.230024504940007
247.0	24700.0	2.327014993369058	8.994533677961781	2.327014993369058
248.0	24800.0	2.380416763105981	9.614274460453375	2.380416763105981
249.0	24900.0	3.0705392747860967	9.176365152438805	3.0705392747860967
250.0	25000.0	2.538429189051581	9.291041338716095	2.538429189051581
251.0	25100.0	2.3673441644597113	8.712036605969088	2.3673441644597113
252.0	25200.0	2.1918944476255713	8.975464213063372	2.2461518429999954
253.0	25300.0	2.2783332340662836	9.157632748754317	2.2783332340662836
254.0	25400.0	3.062744045205303	9.651371190191856	3.5901109177832
255.0	25500.0	1.8942284044353128	8.741033172997513	2.272468256132381
256.0	25600.0	2.529387770452902	9.285628345040934	2.529387770452902
257.0	25700.0	2.524244728671575	8.987805364480483	2.524244728671575
258.0	25800.0	1.7253986417705065	8.896578358108052	2.2590949266694604
259.0	25900.0	1.992987270531853	9.577458957075828	2.3859000232467213
260.0	26000.0	2.095063630008582	8.683565371390102	2.095063630008582
261.0	26100.0	2.426625661332746	8.727160959470245	2.426625661332746
262.0	26200.0	1.6803244341144665	8.211562727818906	1.6803244341144665
263.0	26300.0	1.8975983653845845	8.41718780908599	1.8975983653845845
264.0	26400.0	1.9916310589344843	9.112525241560826	2.4220232968751096
265.0	26500.0	2.2243656898490376	9.197609511250057	2.5456097868788796
266.0	26600.0	2.045506674531596	9.123757478414062	2.6889745409817762
267.0	26700.0	1.848379945489563	9.111672388827346	2.194919799194336
268.0	26800.0	2.168363334029155	8.985073207416526	2.168363334029155
269.0	26900.0	2.20066052179452	9.096298786728893	2.20066052179452
270.0	27000.0	2.4936123792127844	9.096871782309977	2.4936123792127844
271.0	27100.0	2.3226502250739207	8.944393913330245	2.3226502250739207
272.0	27200.0	2.6521345882450675	8.749230331140286	2.6521345882450675
273.0	27300.0	2.5870020037012718	8.841010278135585	2.5870020037012718
274.0	27400.0	2.5811042634408827	9.236727236502198	2.5811042634408827
275.0	27500.0	2.5890989443353787	8.63950103467187	2.5890989443353787
276.0	27600.0	2.6162180585600097	9.315050057213302	2.6162180585600097
277.0	27700.0	2.5930106832962174	9.482512946912601	2.773914996308372
278.0	27800.0	3.089693253981312	9.26072341746262	3.089693253981312
279.0	27900.0	2.8487925020112685	9.80822676767233	3.700458142761655
280.0	28000.0	3.0756796783899296	9.392811419695875	3.0756796783899296
281.0	28100.0	2.80560102092779	9.587180380535994	3.2542169499243516
282.0	28200.0	2.835682332378813	9.173515472138028	2.9583956056189904
283.0	28300.0	2.5422239050568045	9.5133364259024	2.650903733955012
284.0	28400.0	2.732726384151149	9.74007140773791	2.777853894564656
285.0	28500.0	2.318643360087047	9.457158618224778	2.9372979220136766
286.0	28600.0	2.608752991220014	9.413907584955169	2.608752991220014
287.0	28700.0	2.3502778987127564	9.313445836477584	2.3502778987127564
288.0	28800.0	2.7423730083291065	9.301945858419405	3.196341288387422
289.0	28900.0	2.8789404922957904	9.424636029813495	3.0068742783958085
290.0	29000.0	3.223491304222923	9.338979128280243	3.223491304222923
291.0	29100.0	2.071447461603953	9.33838238547921	2.164299202282006
292.0	29200.0	2.1463401524084773	9.049807228016576	2.2661452985686896
293.0	29300.0	2.8335333963441793	10.079773605621615	3.1695173999818906
294.0	29400.0	2.323535296050106	9.475918738601168	2.3782572056924898
295.0	29500.0	2.417313741555754	9.868273524336603	2.7956147649795144
296.0	29600.0	2.6034793707645587	9.346949242290398	2.6034793707645587
297.0	29700.0	2.783899012239281	9.237173456638828	2.832469054525642
298.0	29800.0	2.121370524647565	9.289055080093688	2.121370524647565
299.0	29900.0	2.6834510219525933	9.899379570372828	2.756467858947025
300.0	30000.0	2.248577873593571	9.34033317037044	2.3178646402417833
301.0	30100.0	2.762554209735451	9.086557657659526	2.963530671024482
302.0	30200.0	2.4476916491291147	8.839326377165047	2.7957994997031035
303.0	30300.0	2.585053545114006	9.533780419420122	2.585053545114006
304.0	30400.0	2.609412164672952	8.77256136681769	2.609412164672952
305.0	30500.0	2.986804652043786	10.246644122418251	3.525503479845747
306.0	30600.0	3.2227478452895273	9.900651140166902	3.2227478452895273
307.0	30700.0	2.3257307680421744	9.199449293489051	2.3257307680421744
308.0	30800.0	2.9168791101712777	9.389541479258508	2.9168791101712777
309.0	30900.0	3.5761164497706113	9.441371868634445	3.5761164497706113
310.0	31000.0	2.9964978464684204	9.705445744823662	3.300813957404027
311.0	31100.0	2.5745722964779145	8.98737868913545	2.936254884887653
312.0	31200.0	3.5531862630970905	9.704612827982317	3.894881016844904
313.0	31300.0	2.991956877536849	9.186193514278235	2.991956877536849
314.0	31400.0	3.0338707652275	9.981392840964839	3.0338707652275
315.0	31500.0	2.930287197477939	9.444853086687793	3.0304112548769533
316.0	31600.0	2.894518123185925	9.534968711670126	3.2981182776837246
317.0	31700.0	2.534762314119648	9.329367993242093	2.534762314119648
318.0	31800.0	2.6515272623820154	9.502616454396735	2.6515272623820154
319.0	31900.0	2.737628447846211	8.852084770215601	2.737628447846211
320.0	32000.0	2.2125577950590283	8.990709846826238	2.2125577950590283
321.0	32100.0	2.8406333496510534	9.210126842574288	3.1887824047009254
322.0	32200.0	2.635774620320991	9.362526574783928	3.23023418132798
323.0	32300.0	3.515270412679661	9.739067898745894	3.5613601332277964
324.0	32400.0	2.3808866942489697	8.954514300510573	2.433370645250491
325.0	32500.0	2.701651441413146	9.38985557745881	2.7834716230158523
326.0	32600.0	2.11151702944914	8.765483691662375	2.11151702944914
327.0	32700.0	2.8377088734497984	9.426397672680439	3.3119184870650846
328.0	32800.0	3.220262111163	9.517165069662646	3.37913049969637
329.0	32900.0	2.456848523242013	8.769186854145348	2.456848523242013
330.0	33000.0	2.4192728920713007	8.70057751722933	2.4192728920713007
331.0	33100.0	2.843342750718927	9.126995054107065	3.124390773629539
332.0	33200.0	2.2155142868643005	9.489180126891949	2.2155142868643005
333.0	33300.0	1.9910068207833658	9.080852297975397	1.9910068207833658
334.0	33400.0	2.352553122690177	9.078368906404469	2.352553122690177
335.0	33500.0	2.5031424183584243	8.915663154829323	2.5031424183584243
336.0	33600.0	2.1634664623768147	9.054695091738274	2.1779819800478477
337.0	33700.0	2.48151509857964	9.447646412822625	2.757481767970665
338.0	33800.0	2.4096129123312386	9.554143738680297	2.4096129123312386
339.0	33900.0	2.2870958688771963	8.842806004652717	2.2870958688771963
340.0	34000.0	2.706639702136564	9.019371336791211	2.706639702136564
341.0	34100.0	2.592965348660017	8.975622378734531	2.592965348660017
342.0	34200.0	3.096869933406421	9.519595395795234	3.096869933406421
343.0	34300.0	2.878694688846324	9.002704803421148	2.878694688846324
344.0	34400.0	3.1832812375396546	9.649509770883	3.4315772391196337
345.0	34500.0	2.64931784318052	9.11356240022648	2.64931784318052
346.0	34600.0	2.925167013504514	9.620733841726196	2.925167013504514
347.0	34700.0	2.3732876356787003	9.482377037098924	2.414250016105967
348.0	34800.0	2.6309846341908663	9.45729115016873	2.6309846341908663
349.0	34900.0	2.140046102438601	8.593799090947948	2.3310953157518663
350.0	35000.0	2.6811380543531658	9.313116929315116	2.861560048200295
351.0	35100.0	2.7940822234208147	9.331567446747242	2.7940822234208147
352.0	35200.0	2.6188715110405174	8.826062359805958	2.6188715110405174
353.0	35300.0	2.7557611738377314	8.886153204190224	2.766512840810236
354.0	35400.0	2.3606390233420274	8.943636736971014	2.3606390233420274
355.0	35500.0	1.9703344969359147	9.325292817210288	2.2761785418308733
356.0	35600.0	3.0468654161526607	9.873567827660613	3.0468654161526607
357.0	35700.0	2.7532724974461673	9.427559875608985	2.766226701189821
358.0	35800.0	2.188266463799242	8.39065102071523	2.188266463799242
359.0	35900.0	2.4105171820042632	9.080438285703064	2.4105171820042632
360.0	36000.0	2.759152957475812	9.128573688349523	2.759152957475812
361.0	36100.0	3.2155536721878186	9.260157010786434	3.2887225987895037
362.0	36200.0	2.171197421285963	8.908247815608624	2.171197421285963
363.0	36300.0	2.698202380215764	9.382244983748635	2.698202380215764
364.0	36400.0	2.5323172313825086	9.79816940290839	3.70408196488135
365.0	36500.0	2.3823132660995268	9.594346316496269	2.3823132660995268
366.0	36600.0	2.7908592875262195	9.552090964168434	2.7908592875262195
367.0	36700.0	2.07366991326942	9.167087500921644	2.8053165157945377
368.0	36800.0	2.692321980584082	9.222019931855638	2.692321980584082
369.0	36900.0	2.1273908604661664	8.811364909168896	2.1273908604661664
370.0	37000.0	2.577385327136648	9.644598402620145	3.0659757555136835
371.0	37100.0	2.58283360265668	9.230894614496611	3.0245711648552835
372.0	37200.0	2.101287721657869	9.394601894388488	2.101287721657869
373.0	37300.0	2.362329445477105	9.321381167614744	2.362329445477105
374.0	37400.0	2.8283226164375566	9.108554760456634	2.8283226164375566
375.0	37500.0	2.950487402018623	9.604853146258815	2.950487402018623
376.0	37600.0	3.4171662629409663	9.51573063124735	3.583339581817857
377.0	37700.0	2.6337032223819636	9.638381916866084	2.6337032223819636
378.0	37800.0	2.69977286959605	9.751851701543883	2.7091144446533257
379.0	37900.0	3.118092071916824	9.312478494956393	3.2397224632429444
380.0	38000.0	3.0407068038252523	9.832038711757336	3.423232718841801
381.0	38100.0	2.9344498506396848	9.315408010593597	3.3809457383543005
382.0	38200.0	2.5705449137424496	9.515466633919964	2.5705449137424496
383.0	38300.0	1.9065707377831411	8.936318822700828	2.107697298676273
384.0	38400.0	2.232263370636297	9.025461108827137	2.232263370636297
385.0	38500.0	2.3833588180078884	9.497118056357026	2.3833588180078884
386.0	38600.0	1.9800262696052373	9.14590051254242	2.187714154560569
387.0	38700.0	3.4965494696931403	9.776922067071824	3.7625254935497896
388.0	38800.0	3.3345152829540856	9.308225383993953	3.3345152829540856
389.0	38900.0	3.517753445103822	9.81322533256094	3.6062422039959428
390.0	39000.0	2.5883262947074845	9.502769987050053	2.5883262947074845
391.0	39100.0	2.9828200730846386	9.508958547147426	3.2300608498754477
392.0	39200.0	2.960317908049024	9.78986033635387	2.960317908049024
393.0	39300.0	3.1502056313870046	9.532699455619902	3.4301483722797372
394.0	39400.0	2.476955987078312	8.225324281371323	2.476955987078312
395.0	39500.0	3.0886908701759976	9.83037853082903	3.7783250926885796
396.0	39600.0	2.5416170658857977	8.756700853219256	2.5416170658857977
397.0	39700.0	2.8937172818077017	9.550045714424446	2.8937172818077017
398.0	39800.0	3.0057626421077988	9.173948678385942	3.14948947996626
399.0	39900.0	2.5979374119538137	9.493292005409872	2.5979374119538137
400.0	40000.0	2.261569615387858	9.28505948657386	2.653865102971375
401.0	40100.0	2.592624293322182	9.534802252526303	3.002435152120233
402.0	40200.0	2.306213346867866	9.263814229912779	2.306213346867866
403.0	40300.0	3.196529316369898	9.510974251697169	3.196529316369898
404.0	40400.0	3.5254112036292957	9.655168167934368	3.6228467031138405
405.0	40500.0	2.0954480477379	9.057203130782717	2.232377067166015
406.0	40600.0	2.9937597895648076	9.85240570248041	2.9937597895648076
407.0	40700.0	2.446307959327146	8.900141691301885	2.592569589742376
408.0	40800.0	2.57001697638771	9.161507358713346	2.57001697638771
409.0	40900.0	3.145689471777171	9.37077457235121	3.145689471777171
410.0	41000.0	2.395284880260125	8.849976382813228	2.395284880260125
411.0	41100.0	2.9448434520638935	9.8538316831749	3.114262535526697
412.0	41200.0	3.347031012484028	9.830509118278362	3.347031012484028
413.0	41300.0	3.2973506580777303	9.811840413895585	3.2973506580777303
414.0	41400.0	3.4738162292135826	9.791402229055713	3.4738162292135826
415.0	41500.0	2.48756901478027	9.799514289030133	2.48756901478027
416.0	41600.0	2.4469350366581617	9.362180424246912	2.83594702727026
417.0	41700.0	2.645244050910367	9.630671085097159	2.7223889910987493
418.0	41800.0	3.1209775307916576	9.801175321049884	3.1209775307916576
419.0	41900.0	2.6635710931046326	9.438359349134934	2.6635710931046326
420.0	42000.0	1.9434241179543523	9.732932397119322	1.9434241179543523
421.0	42100.0	2.3584059973405775	9.554190167933323	2.3584059973405775
422.0	42200.0	2.751185882118702	9.491314438212678	2.751185882118702
423.0	42300.0	2.1809393141756455	9.128977208084649	2.1809393141756455
424.0	42400.0	2.62202158212555	9.165292161946732	2.7251788086638733
425.0	42500.0	2.1313147392453895	8.866372708298606	2.1313147392453895
426.0	42600.0	2.736587064502597	9.58450629358367	3.0074239537012035
427.0	42700.0	3.314502321290545	9.831395507979071	3.6092444773208725
428.0	42800.0	3.036477659382736	9.325157670640372	3.036477659382736
429.0	42900.0	2.802871295655796	9.244773131291922	2.802871295655796
430.0	43000.0	2.3270170261019176	9.376063137149192	2.5296022969630183
431.0	43100.0	2.9150072488439553	9.199715059098601	2.9150072488439553
432.0	43200.0	2.7156732478411363	9.196984238802282	2.7156732478411363
433.0	43300.0	2.4855175739629347	9.122965959821366	2.7425160604940224
434.0	43400.0	2.6222522757535516	9.13677712094765	3.2953962045694776
435.0	43500.0	2.7761295572503455	8.937947518707833	2.7761295572503455
436.0	43600.0	2.5727246339726246	9.059016884523675	2.5727246339726246
437.0	43700.0	2.9924930490405894	9.15318894194882	3.0299044719314248
438.0	43800.0	2.646315239065095	9.432982290291637	2.9518497489493862
439.0	43900.0	2.8461066953979084	9.362113549359893	2.8461066953979084
440.0	44000.0	2.33341120446879	8.946628885641369	2.33341120446879
441.0	44100.0	3.1423915211296967	10.215185807342312	3.893602565275649
442.0	44200.0	2.20219795642265	9.608294170510684	2.4867256782767018
443.0	44300.0	2.5189264202623547	10.094211836227736	3.210777414368728
444.0	44400.0	3.0299390387687217	9.54022384781005	3.1960932248391085
445.0	44500.0	2.6790664384877445	9.542669153991415	2.6790664384877445
446.0	44600.0	1.8640298974299647	8.962305941514801	2.523209168761102
447.0	44700.0	2.3306181766360328	8.982262127577982	2.459983061448538
448.0	44800.0	2.7012237245446094	8.819717086960319	2.7054997296730283
449.0	44900.0	3.042776700856282	9.882920673507886	3.042776700856282
450.0	45000.0	2.4053868956080158	9.460529715808525	2.4053868956080158
451.0	45100.0	2.598825613799131	9.330044991569006	2.598825613799131
452.0	45200.0	2.0160341366521033	8.652997081362376	2.147441196548783
453.0	45300.0	3.0187755689532842	9.726227986686432	3.499844726609934
454.0	45400.0	2.135673502484163	9.056253180062267	2.246014772395611
455.0	45500.0	2.1241949761937864	8.736904586044254	2.1241949761937864
456.0	45600.0	2.274053064491281	9.204365246638206	2.274053064491281
457.0	45700.0	2.6358529041397363	8.991088100690591	2.6358529041397363
458.0	45800.0	2.1834155408907896	9.146286711776972	2.1834155408907896
459.0	45900.0	2.4488417871851818	9.192007176953654	2.4488417871851818
460.0	46000.0	2.0782181054427125	9.353855606457023	2.0782181054427125
461.0	46100.0	2.092389379066312	8.729887898917928	2.092389379066312
462.0	46200.0	1.9191168796592324	9.267073316237829	2.2536666866596833
463.0	46300.0	2.36057443513767	9.224022186480306	2.36057443513767
464.0	46400.0	2.6500765536824797	8.862695722348619	2.6500765536824797
465.0	46500.0	2.236294397951964	9.497593785942813	2.236294397951964
466.0	46600.0	2.1569916226401817	8.913822521556366	2.1569916226401817
467.0	46700.0	2.576045308208934	9.090983644318133	2.7344837132411186
468.0	46800.0	2.3891632786183337	9.02796362304346	2.4137902468406445
469.0	46900.0	2.3736451110667973	9.583637089311523	2.4965816339109277
470.0	47000.0	3.5030559486851183	10.012140061824068	3.6510149521300184
471.0	47100.0	2.2077350834323326	8.777450525226753	2.4834246308990013
472.0	47200.0	2.261574878039079	9.04922903918488	2.261574878039079
473.0	47300.0	2.159373747853148	9.327840852302026	2.159373747853148
474.0	47400.0	2.7164254778615056	9.055642849933806	3.0380391733901564
475.0	47500.0	2.238322004165064	8.50280021444827	2.238322004165064
476.0	47600.0	2.0586143581497627	8.74316072310137	2.2431001484039874
477.0	47700.0	2.227528373298508	8.916515182132128	2.227528373298508
478.0	47800.0	2.295323731441409	9.052443338937296	2.295323731441409
479.0	47900.0	2.2773231526489965	8.781913611179764	2.3179734303869757
480.0	48000.0	2.7370392979812204	9.1466161438849	2.7370392979812204
481.0	48100.0	2.364910883125202	8.934813389978368	2.755032675769634
482.0	48200.0	2.2845987120361415	9.623441347742071	2.2845987120361415
483.0	48300.0	2.4000184420856017	9.209504877423786	2.4000184420856017
484.0	48400.0	2.002341412815892	9.227620881726152	2.002341412815892
485.0	48500.0	2.18133116230986	8.85964562700133	2.18133116230986
486.0	48600.0	2.0617757650731443	9.082485023948388	2.0617757650731443
487.0	48700.0	2.294538577037029	9.535193445878972	2.294538577037029
488.0	48800.0	2.06138477188093	9.026942767151903	2.06138477188093
489.0	48900.0	1.8764303992155869	9.340549615541534	2.178554411890215
490.0	49000.0	2.4596739998057053	8.970179790792908	2.4596739998057053
491.0	49100.0	2.493575104749612	9.617801520369191	2.493575104749612
492.0	49200.0	2.338670868918031	9.274309124742482	2.338670868918031
493.0	49300.0	2.813594752761829	9.561199541531737	2.813594752761829
494.0	49400.0	3.0997763409108865	9.895188564761789	3.507288978633675
495.0	49500.0	2.9072419326567616	9.84526813938207	2.9072419326567616
496.0	49600.0	2.604979991289938	9.369764309487016	3.037450984105176
497.0	49700.0	2.2657869123258902	9.170526849885562	2.2657869123258902
498.0	49800.0	3.1238748472516726	9.538959327573767	3.1238748472516726
499.0	49900.0	2.3851797040239466	9.215713782319174	2.3851797040239466
500.0	50000.0	2.4656390840110025	8.785066625161331	2.4656390840110025
501.0	50100.0	2.273917340236874	9.142153734676812	2.273917340236874
502.0	50200.0	2.6223238934105124	9.47545397940811	2.7939579673072243
503.0	50300.0	1.938713256568296	9.273123712244137	2.465344688356498
504.0	50400.0	3.325083628128004	9.441970466630968	3.325083628128004
505.0	50500.0	2.733372579100927	9.24369732770848	2.733372579100927
506.0	50600.0	2.2745061908092725	9.082626466384088	2.606937222050444
507.0	50700.0	2.838323909848028	8.75266133181406	2.838323909848028
508.0	50800.0	2.3760671038958576	8.802417288741346	2.3760671038958576
509.0	50900.0	2.9274064578290333	9.497169861545284	3.3016637804133326
510.0	51000.0	2.6391280948133207	9.168687248156717	2.6391280948133207
511.0	51100.0	3.2448981082531785	9.141340716171621	3.4926494695854
512.0	51200.0	2.25796208009722	8.748163543331854	2.476084412648357
513.0	51300.0	2.362945688990353	9.71930357004065	2.362945688990353
514.0	51400.0	1.8291797696680374	8.838586197940868	2.034917765840776
515.0	51500.0	1.9747395187722123	8.963308864555668	2.3092429369593765
516.0	51600.0	2.193078317091827	9.208465265062975	2.193078317091827
517.0	51700.0	2.539766115250338	9.689043772219483	2.98293679453372
518.0	51800.0	2.6680930888195378	9.44251801561689	2.6680930888195378
519.0	51900.0	2.8861915203811326	9.241152058406799	2.8861915203811326
520.0	52000.0	2.0408033442457545	8.728170496751167	2.170921713565477
521.0	52100.0	1.943731781220854	8.609282586918892	2.431995579644741
522.0	52200.0	2.7919331520871404	9.16485742985894	2.7919331520871404
523.0	52300.0	2.1372393861275527	9.178353527410922	2.1372393861275527
524.0	52400.0	2.461986707766087	9.299907701260544	2.461986707766087
525.0	52500.0	3.8025758032255994	9.685810150309145	4.015593204595715
526.0	52600.0	2.6483389828932005	9.531705517580583	2.6483389828932005
527.0	52700.0	2.2038401868607838	9.339707265348123	2.5821292843803647
528.0	52800.0	2.3691527836191866	9.447598489783461	2.3691527836191866
529.0	52900.0	2.862605151784439	9.078631522955428	2.862605151784439
530.0	53000.0	2.16039266832395	8.866776887520029	2.366878104149575
531.0	53100.0	2.508707675857554	8.841411262162744	2.508707675857554
532.0	53200.0	2.2014819823796574	9.130637092382035	2.2014819823796574
533.0	53300.0	2.487792115511411	9.353979446307672	2.487792115511411
534.0	53400.0	2.305148496674149	9.083244643910447	2.3807997544325237
535.0	53500.0	2.8474026212738193	9.560460724522535	2.8474026212738193
536.0	53600.0	2.0670029376884473	8.728768749303857	2.0670029376884473
537.0	53700.0	2.346188638217347	8.950001918004462	2.495217839521481
538.0	53800.0	2.3535939645942263	8.617020470779888	2.3535939645942263
539.0	53900.0	2.4410634859393268	8.912068548902294	2.6493398772689396
540.0	54000.0	2.3121043798379977	9.136255914290537	2.3121043798379977
541.0	54100.0	1.7027047073228636	8.99595679342425	2.608718692611743
542.0	54200.0	1.8140018040692851	9.099311872687329	2.456867609939513
543.0	54300.0	2.1192750828731244	9.244215379907683	2.6570274517153947
544.0	54400.0	2.253662099540976	9.288169642749978	2.253662099540976
545.0	54500.0	2.222723963023638	9.506465430874213	2.425217730948106
546.0	54600.0	3.195321624284029	9.421968673905713	3.195321624284029
547.0	54700.0	1.9792947796475684	9.25661810349733	1.9792947796475684
548.0	54800.0	2.7003157079298155	9.977305755215674	2.7003157079298155
549.0	54900.0	2.292968992229532	9.557309985596076	2.292968992229532
550.0	55000.0	2.3231449003039213	9.61828760970463	2.3231449003039213
551.0	55100.0	2.3448005243362564	9.441915746365453	2.3448005243362564
552.0	55200.0	1.9988273967313133	9.291991208701162	2.597884949402412
553.0	55300.0	2.379093589968316	9.262821180370914	2.379093589968316
554.0	55400.0	2.2329346660622136	9.52076748102561	2.3806941397053323
555.0	55500.0	3.1178526761379755	9.45081423574945	3.1178526761379755
556.0	55600.0	2.2890662069437386	8.942242216511767	2.2890662069437386
557.0	55700.0	3.39060563025914	9.428175897154551	3.427314067893368
558.0	55800.0	2.3677426793277574	9.192115120714508	2.3677426793277574
559.0	55900.0	2.337814638234639	9.132004858296805	2.995142163709734
560.0	56000.0	2.5627580251989452	9.698706631982141	2.5627580251989452
561.0	56100.0	2.2053111473181666	9.168702087071699	2.576371704367064
562.0	56200.0	2.197500598549251	8.973221245511183	2.557205641469313
563.0	56300.0	2.2220309512889043	9.224599892477297	2.2220309512889043
564.0	56400.0	2.892356506856002	9.803784572935356	2.892356506856002
565.0	56500.0	2.126826347807185	9.131604545796526	2.126826347807185
566.0	56600.0	3.0340430300481254	9.588582304382939	3.0340430300481254
567.0	56700.0	2.361760068927085	9.084548832845147	2.361760068927085
568.0	56800.0	2.10620330994441	9.470949382787339	2.10620330994441
569.0	56900.0	2.7178338760502196	9.575527708327686	2.7178338760502196
570.0	57000.0	3.115013918042711	9.416657381613401	3.115013918042711
571.0	57100.0	2.249802415101394	9.048121329205173	2.249802415101394
572.0	57200.0	3.9293179867186256	9.863901053700971	3.9293179867186256
573.0	57300.0	2.32911913548244	8.956087317045029	2.32911913548244
574.0	57400.0	2.3941993576077154	9.328501073344766	2.4540817669242467
575.0	57500.0	2.2557715892031336	9.00781023722107	2.2557715892031336
576.0	57600.0	2.5846891264261056	9.457936889818896	2.5846891264261056
577.0	57700.0	2.442658436384413	9.423211347692472	2.69068802554238
578.0	57800.0	1.8555315038772764	9.305105845217303	2.89810641324594
579.0	57900.0	2.372592416617851	9.004645433324754	2.372592416617851
580.0	58000.0	2.0339337799266977	9.183935797545569	2.1974997479460017
581.0	58100.0	2.802605967768613	9.440764058114192	2.802605967768613
582.0	58200.0	1.969212375952162	8.426847980980813	1.969212375952162
583.0	58300.0	2.164718368576131	8.808184075666604	2.164718368576131
584.0	58400.0	1.9373432364766654	9.282854900567479	2.6057987187997824
585.0	58500.0	2.3994382270795596	9.43768789231256	2.410082536607961
586.0	58600.0	2.257097242218133	9.200661262963571	2.379776197549853
587.0	58700.0	2.244594964616582	8.841117400582378	2.244594964616582
588.0	58800.0	2.0732103090912797	8.988898400866068	2.1467122248945563
589.0	58900.0	2.8772687417092335	9.739164597171433	3.0232598623538753
590.0	59000.0	2.212867543188075	9.630297615467589	3.3229373622807077
591.0	59100.0	2.151185374821699	9.189484501474363	2.4227865868871645
592.0	59200.0	2.0646784726537977	8.862530885974168	2.0646784726537977
593.0	59300.0	2.0883235577819876	9.486902454402461	2.1503044026522966
594.0	59400.0	2.4211396048449108	9.624244949965602	2.453794119659642
595.0	59500.0	2.3082091215509624	9.895447381438592	2.417561807562596
596.0	59600.0	2.308614143047252	9.668114222074962	3.103883998654491
597.0	59700.0	2.595900389890417	8.976985413674436	2.595900389890417
598.0	59800.0	2.724868333349602	9.648775661141528	2.872871931816611
599.0	59900.0	2.7572972191518597	9.339361069613117	2.7572972191518597
600.0	60000.0	2.6904653692675673	9.26061022105281	2.6904653692675673
601.0	60100.0	2.7799436050364688	9.499364010053078	2.914984104652406
602.0	60200.0	2.7463026008587175	9.762379603232613	2.7463026008587175
603.0	60300.0	2.8251377972799663	9.193971862730772	2.8251377972799663
604.0	60400.0	2.1205657117910444	9.193026328416751	2.1205657117910444
605.0	60500.0	2.458576727289908	9.435410824774962	2.458576727289908
606.0	60600.0	2.290353430923958	8.509625082936573	2.290353430923958
607.0	60700.0	2.800180276790021	9.18666953025477	2.800180276790021
608.0	60800.0	2.77855669057413	9.762287840587952	2.77855669057413
609.0	60900.0	2.3134802174582076	9.118556679573487	2.4937910752541876
610.0	61000.0	3.0694271534843214	9.705972482657762	3.227025321493172
611.0	61100.0	2.143967695476983	8.505435282913675	2.2994794054076277
612.0	61200.0	2.1208974925075026	9.069235078969564	2.3101956259074163
613.0	61300.0	2.1637953143400144	9.228553225618699	2.1637953143400144
614.0	61400.0	2.601690691067203	9.283733588293563	2.601690691067203
615.0	61500.0	2.3524416507110555	9.189399010203312	2.3524416507110555
616.0	61600.0	2.64771954455871	9.606512639304983	2.64771954455871
617.0	61700.0	3.2175923652118965	9.875481001562594	3.329458999449588
618.0	61800.0	3.182012411135737	9.466022922963834	3.1838666198290406
619.0	61900.0	2.8347311747586295	8.88784579443368	2.8347311747586295
620.0	62000.0	2.213595258238818	9.142020039111282	2.2662982916683343
621.0	62100.0	2.253644711053608	9.153098935681049	2.403414775231955
622.0	62200.0	3.2097038736171717	9.312047271006406	3.2097038736171717
623.0	62300.0	1.9617321970396495	9.260592482957271	2.956132551576696
624.0	62400.0	2.2446581145692943	9.252959880642772	2.3897704635923502
625.0	62500.0	3.1441373938151993	9.917683020082714	3.3269992057747078
626.0	62600.0	2.3008472195844933	9.74663568727535	3.415454173686859
627.0	62700.0	2.6983328977809444	9.647139523333921	2.940611925865107
628.0	62800.0	2.1831374096936105	9.217339381285045	2.1831374096936105
629.0	62900.0	1.9199214394744806	9.280185235247256	2.6525644537227833
630.0	63000.0	3.090390297647833	9.824932307120859	3.2588638277609263
631.0	63100.0	2.421976604479625	9.1244424314963	2.4997795758540167
632.0	63200.0	2.326951668599147	9.41928413408664	2.386567449303507
633.0	63300.0	2.4808097747955866	9.427132760287948	2.4808097747955866
634.0	63400.0	2.2202060109028174	9.078684455585643	2.2708813842547664
635.0	63500.0	2.3305170643021595	9.767054618482675	2.3305170643021595
636.0	63600.0	3.602624243158925	9.615419805590275	3.602624243158925
637.0	63700.0	2.1022795680784463	9.243390552313736	2.1022795680784463
638.0	63800.0	1.944635347443272	9.123711339302707	2.3095618389911237
639.0	63900.0	2.0363200412274924	9.27854381185829	2.0363200412274924
640.0	64000.0	2.782268247595138	9.580607782250862	3.26683467568362
641.0	64100.0	2.353932645886771	9.695409123021399	2.948646229616948
642.0	64200.0	2.0012546418761072	9.119633291803417	2.260728233291891
643.0	64300.0	2.3167181717195042	9.803566387752845	2.998495319685476
644.0	64400.0	2.2670471964052585	9.178597884469033	2.942530765297958
645.0	64500.0	2.4111426466126265	9.831408470821616	3.3964439447385892
646.0	64600.0	1.8811141783048821	8.921468628209816	2.380838249753755
647.0	64700.0	2.074824823914	9.327126199212053	2.339742738327016
648.0	64800.0	2.279776983907486	9.241099419520767	2.682448431344898
649.0	64900.0	2.428685214544337	9.073592665996346	2.428685214544337
650.0	65000.0	2.071951507034876	9.37200569288165	2.1094331075677766
651.0	65100.0	2.1364706065968444	9.567131303232552	2.1364706065968444
652.0	65200.0	1.8203563266054275	9.265169938367004	2.506369652232742
653.0	65300.0	1.8054967755805043	8.909894823509847	2.0574068773960943
654.0	65400.0	1.8459162145563053	9.117831563817996	2.114729854570081
655.0	65500.0	1.9001564098051997	8.993783247684624	2.3296617666969417
656.0	65600.0	1.6628270107355254	8.978720315095545	2.067902108041355
657.0	65700.0	2.053391157722733	8.893582425134648	2.3271039589378137
658.0	65800.0	2.07040669892483	9.689853289806313	2.07040669892483
659.0	65900.0	2.2682144657966172	9.16813521299369	2.2682144657966172
660.0	66000.0	2.0339857043413994	9.564069571420784	2.3300469284982435
661.0	66100.0	1.9770140039919788	9.480978970744435	2.124545515222336
662.0	66200.0	2.087317513720632	9.714145935810054	2.4967803352026814
663.0	66300.0	2.144996957490006	9.218182056459437	2.4706683816794612
664.0	66400.0	2.178328399234276	8.945404261607147	2.7262607842590443
665.0	66500.0	2.2780063432288378	9.741116026089427	2.2780063432288378
666.0	66600.0	2.2805481803838488	9.086443311710541	2.7322401722193184
667.0	66700.0	2.0226234298440358	9.425476462385562	2.549101340129375
668.0	66800.0	1.9715534626460132	9.325155532317986	2.255085062595451
669.0	66900.0	2.2275964081229067	9.515421612410204	2.445509355226574
670.0	67000.0	1.9386053849699836	9.168567958989204	2.051366781740333
671.0	67100.0	1.9413693076910934	8.953265392629092	2.2133466046130055
672.0	67200.0	2.0931792147022494	8.793866377612893	2.0931792147022494
673.0	67300.0	2.261501674872746	8.977007910580635	2.7039378609865943
674.0	67400.0	1.9357957088104096	9.246652962204887	1.9357957088104096
675.0	67500.0	1.9621686382115304	9.373608517340774	2.410771042564707
676.0	67600.0	1.9547900199837074	8.93851212155635	2.024473499566842
677.0	67700.0	1.946767166017266	9.477457438066281	2.2448418053125003
678.0	67800.0	2.0781988084611673	8.937989311685792	2.434215694128672
679.0	67900.0	1.6868874050947118	9.040246649222595	2.4925875126018995
680.0	68000.0	1.968423777074277	9.078905036545637	2.0921001859098984
681.0	68100.0	2.207846535678987	9.244657181221909	2.4656434778798593
682.0	68200.0	2.456464634966708	8.945279366752043	2.456464634966708
683.0	68300.0	2.067682712884298	9.210918319929545	2.3582411655026543
684.0	68400.0	1.8856062811186878	9.20135216818869	2.0757853282671523
685.0	68500.0	1.6677501851209857	8.988721846206472	2.088206018626167
686.0	68600.0	2.265327057463306	8.98474829370728	2.7860551571395713
687.0	68700.0	2.9064408397803967	10.059215544494826	2.9661090977816382
688.0	68800.0	2.0426938427921897	9.348616890346653	2.50137447446624
689.0	68900.0	1.9283685926398035	9.339092812602251	2.818241454135358
690.0	69000.0	2.0060156660772788	9.10622945044293	3.1792291904280994
691.0	69100.0	1.9286535327741938	9.121643888656692	2.3041224843737544
692.0	69200.0	2.052240473409328	8.93694255630218	2.319179412168454
693.0	69300.0	1.9607445435517727	9.310886759582461	3.0551695676476034
694.0	69400.0	1.9401767485059564	9.368723979199006	2.3931962486003227
695.0	69500.0	2.512469755539461	8.46655720393327	2.512469755539461
696.0	69600.0	2.1691724881813976	8.841580859757483	2.1691724881813976
697.0	69700.0	2.249912970325895	9.07535955031131	2.249912970325895
698.0	69800.0	1.8768854159956967	9.445429545743679	2.2569675125975674
699.0	69900.0	2.4878071160886366	9.056369878487951	2.882658391678467
700.0	70000.0	2.2120619683624985	9.173799558184314	2.484753637864319
701.0	70100.0	1.920782215998478	8.373928147509229	1.920782215998478
702.0	70200.0	2.253240326916944	8.057121387929321	2.408531645786915
703.0	70300.0	2.4006010434799605	9.16902760299432	2.4006010434799605
704.0	70400.0	1.8755789478913274	9.051697566371068	2.266405534329244
705.0	70500.0	2.130357080191534	8.475961124621847	2.130357080191534
706.0	70600.0	2.182500394320801	8.454353962766325	2.182500394320801
707.0	70700.0	2.2767329865515027	8.53260283476877	2.2767329865515027
708.0	70800.0	2.4939903659772806	8.72420244811629	2.4939903659772806
709.0	70900.0	2.2278690745676024	9.546122049412512	2.6963832565212864
710.0	71000.0	2.2844215078201704	9.200825888674466	3.356692500950271
711.0	71100.0	2.145533233025022	8.56487865016922	2.145533233025022
712.0	71200.0	2.3032610455828415	8.661004154583482	2.3992935011837613
713.0	71300.0	2.0671505128278724	8.689724367291232	2.069423047439969
714.0	71400.0	2.4229908203329735	8.174252898909879	2.4229908203329735
715.0	71500.0	2.2944461707807604	8.269612215817016	2.2944461707807604
716.0	71600.0	2.121536367554481	9.296219831332909	2.299807739186186
717.0	71700.0	1.8779821467159616	8.159071779377566	1.8779821467159616
718.0	71800.0	1.947997687118094	8.885476955479056	2.7248905544931183
719.0	71900.0	2.371937064948237	8.74269332938326	2.371937064948237
720.0	72000.0	2.6992811316993035	8.579107077493466	2.798749091153727
721.0	72100.0	2.303953106645423	8.736346012865436	2.726264478253283
722.0	72200.0	2.352249686766813	8.222473012360139	2.352249686766813
723.0	72300.0	2.122451105178504	8.06224093443701	2.442666385419686
724.0	72400.0	2.6035738969260973	8.270516730221704	2.6035738969260973
725.0	72500.0	2.135648472954206	8.43359039431598	2.135648472954206
726.0	72600.0	2.3690087195352123	8.413130326439871	2.3690087195352123
727.0	72700.0	1.901076272608998	8.944291391639139	2.282627057890277
728.0	72800.0	2.184560026311457	8.973984373300318	2.184560026311457
729.0	72900.0	2.2057675468174125	8.956392017845838	2.2588937296772897
730.0	73000.0	2.099787028830941	9.27952243694338	2.6385208980274903
731.0	73100.0	2.1776360137551607	9.10479753532132	2.6430706511725615
732.0	73200.0	2.1036409484203324	9.338311942591272	2.1036409484203324
733.0	73300.0	2.346782571288801	9.549417819189674	2.346782571288801
734.0	73400.0	1.9251532230640043	8.406776559985296	1.9251532230640043
735.0	73500.0	1.9916058472333245	8.90320441861748	1.9916058472333245
736.0	73600.0	2.2013899154477303	9.261802767768263	2.4393632451949463
737.0	73700.0	2.0733789186749605	8.622774026686425	2.1697240142421954
738.0	73800.0	1.7947408156447349	9.026034436064915	2.359957378455659
739.0	73900.0	1.991407168724334	8.881692080766493	2.5037961473945427
740.0	74000.0	2.3621410466154833	9.068503794216173	2.3621410466154833
741.0	74100.0	2.2232415584807006	9.079430729840107	2.5986338344977034
742.0	74200.0	2.5198071148718677	9.525835722378456	2.7148831730512777
743.0	74300.0	2.7528526486344616	9.542167720871188	2.7528526486344616
744.0	74400.0	2.8538040440749675	9.514799745652446	3.1206743998254076
745.0	74500.0	2.194764281111922	9.059408215024131	2.5255106488634462
746.0	74600.0	2.0118371286510817	9.155136040553824	2.8927858129370976
747.0	74700.0	1.8413336465213508	9.025461573751977	2.609027969773934
748.0	74800.0	1.9957452989145372	9.46092908010958	2.3133079959833918
749.0	74900.0	2.5787418728159097	9.419360932461675	2.6442565415442574
750.0	75000.0	2.0903836766026274	9.17798459155016	3.164822392358532
751.0	75100.0	2.68919584542834	8.781391796426695	2.68919584542834
752.0	75200.0	2.183623115859444	9.136379153453676	2.31836268955192
753.0	75300.0	1.9786334645328563	9.015000990853022	2.44664827983072
754.0	75400.0	2.0880821518279244	8.942730534168065	2.0880821518279244
755.0	75500.0	1.8323733539223608	9.16967647734836	2.080843567351925
756.0	75600.0	2.0813885646328782	8.346774889313933	2.0813885646328782
757.0	75700.0	2.5714189855773473	8.86498785647749	2.8679398504185705
758.0	75800.0	2.1378023981733887	8.97028828611656	2.1378023981733887
759.0	75900.0	2.553701816730823	8.86817731724281	2.553701816730823
760.0	76000.0	2.7573355631836014	8.74709829449856	2.7573355631836014
761.0	76100.0	2.1711992485171785	9.175370372479556	2.1711992485171785
762.0	76200.0	2.202476192012813	9.265949907682506	2.202476192012813
763.0	76300.0	2.520122187251641	9.280398087842213	2.5697272943478273
764.0	76400.0	2.4861408683444246	8.871923013279144	2.5714000074011008
765.0	76500.0	3.2113267028660126	9.3648357142741	3.621962692398909
766.0	76600.0	2.824836566353762	8.940097811546405	2.824836566353762
767.0	76700.0	2.3489784221414087	9.414747384644985	2.402057953024417
768.0	76800.0	2.106940032671773	9.480898796805986	2.106940032671773
769.0	76900.0	2.1938301636099613	8.995279947859418	2.5120134261716585
770.0	77000.0	2.123915232520715	9.321823527845478	3.2233228411049857
771.0	77100.0	1.7497414638917252	7.968306474714403	1.7497414638917252
772.0	77200.0	2.4304284221261265	8.78834320407399	2.4304284221261265
773.0	77300.0	2.2498669787634507	8.37817722881185	2.2498669787634507
774.0	77400.0	2.006490034440676	8.273738117916485	2.006490034440676
775.0	77500.0	2.561834591699811	9.03439135040091	2.561834591699811
776.0	77600.0	2.5938953807907783	9.418370966727077	2.5938953807907783
777.0	77700.0	1.9599505328832152	9.084631779402287	2.648981307097101
778.0	77800.0	2.6332656132496526	8.97189849138562	2.6332656132496526
779.0	77900.0	2.316653198794157	8.296254610605118	2.316653198794157
780.0	78000.0	2.2247016799339248	8.46779031891692	2.2247016799339248
781.0	78100.0	2.052823452669658	8.703795607335413	2.052823452669658
782.0	78200.0	1.9673858020061732	8.323998996249715	1.9673858020061732
783.0	78300.0	2.328431621747704	8.292221255098676	2.328431621747704
784.0	78400.0	1.9453499996524686	8.686276571376427	1.9453499996524686
785.0	78500.0	2.969528432587289	9.221092727353343	2.969528432587289
786.0	78600.0	2.1523033529008058	9.19267972760716	2.340816349539975
787.0	78700.0	2.180708965545838	8.532610515481439	2.3186864738775514
788.0	78800.0	2.3901457636037877	9.257224246046215	2.726336050098403
789.0	78900.0	2.305364376241452	8.963555279309924	2.380335847896282
790.0	79000.0	2.421340117349366	8.660491664225468	2.421340117349366
791.0	79100.0	2.326609797551298	8.71119546510713	2.326609797551298
792.0	79200.0	2.9988364620928922	9.308922304742415	2.9988364620928922
793.0	79300.0	2.5356863545592017	9.590125009400705	2.5356863545592017
794.0	79400.0	3.0746057888554144	9.14953318137893	3.0746057888554144
795.0	79500.0	2.0961128291042037	8.768816641959914	2.0961128291042037
796.0	79600.0	2.6097153957981214	8.943607292098218	2.6097153957981214
797.0	79700.0	2.7887435791275887	8.902346621154654	2.7887435791275887
798.0	79800.0	2.3740255312286878	9.025000284890087	2.3740255312286878
799.0	79900.0	2.058061291144422	8.895721276790093	2.058061291144422
800.0	80000.0	3.9922436127749465	9.564961389841773	3.9922436127749465
801.0	80100.0	2.330754216146425	9.390287640020217	2.92752194860145
802.0	80200.0	3.4453738909130407	8.934655303369528	3.4453738909130407
803.0	80300.0	3.610502890437015	9.872407468014549	3.610502890437015
804.0	80400.0	2.481730443155768	9.217962096560896	2.481730443155768
805.0	80500.0	2.3901683355507326	9.770053686895602	2.652944112377882
806.0	80600.0	2.3255282170020295	8.924944688471626	2.3255282170020295
807.0	80700.0	2.272814561754573	9.54881473571818	2.622608536773146
808.0	80800.0	2.440119438378536	9.508103920400844	2.440119438378536
809.0	80900.0	2.143170264867632	9.168406924246403	2.611994308383375
810.0	81000.0	2.0878696458856942	9.052567719106642	2.0878696458856942
811.0	81100.0	2.5509569761506303	10.616333927356779	2.8622375997033362
812.0	81200.0	2.548513595901691	10.540121164658371	2.548513595901691
813.0	81300.0	3.0420720703301485	10.055272661987802	3.0420720703301485
814.0	81400.0	2.022594266572988	9.927306334068904	2.022594266572988
815.0	81500.0	3.12821132557165	10.280195416921519	3.212259710566533
816.0	81600.0	2.74636127064212	10.055533138125085	2.9058039019409674
817.0	81700.0	2.3172619454078744	9.588189773993314	2.3172619454078744
818.0	81800.0	2.4023750779303956	9.889048907118749	2.4023750779303956
819.0	81900.0	2.747815494219634	9.684059781671271	2.760813394191952
820.0	82000.0	2.5589646713520744	9.35235598333324	2.5589646713520744
821.0	82100.0	3.2974803844770784	10.300864168823521	3.2974803844770784
822.0	82200.0	2.2626106752830526	9.980968019558208	2.2626106752830526
823.0	82300.0	2.471759761704997	10.201455734790581	2.471759761704997
824.0	82400.0	2.1334734331110057	9.781614534940822	2.1334734331110057
825.0	82500.0	2.3600436313322377	10.279906939223277	2.3600436313322377
826.0	82600.0	2.784705623502431	9.972714155054097	2.784705623502431
827.0	82700.0	2.96953289020037	10.258080363060357	3.2590781611084547
828.0	82800.0	2.4457512080262487	9.999695105368145	2.4457512080262487
829.0	82900.0	2.9101407812134648	10.23959190241044	2.9101407812134648
830.0	83000.0	1.8820704531680204	9.608818026922759	1.8820704531680204
831.0	83100.0	2.3709284146185903	9.8115921114457	2.3709284146185903
832.0	83200.0	2.490077253011805	10.23052327955383	2.7164119925359964
833.0	83300.0	2.2599564006287474	10.107569881617616	2.2599564006287474
834.0	83400.0	2.500980485831276	10.057099615365127	2.500980485831276
835.0	83500.0	2.2796072029282137	9.838310576456664	2.2796072029282137
836.0	83600.0	2.401542576649049	10.174344557438012	2.401542576649049
837.0	83700.0	2.4583349724572297	10.155940586333532	2.4583349724572297
838.0	83800.0	2.3025438713355557	10.100098621151469	2.3025438713355557
839.0	83900.0	2.3153641488930328	10.191936820225827	2.3153641488930328
840.0	84000.0	2.4227680976794996	10.166640389665336	2.4227680976794996
841.0	84100.0	2.5186081993905165	9.920204739150405	2.5186081993905165
842.0	84200.0	2.2212841162282286	10.000653663939577	2.3681422386319064
843.0	84300.0	3.6955900843831184	11.067796883729848	3.6955900843831184
844.0	84400.0	2.490965666521698	10.077695429923	2.490965666521698
845.0	84500.0	2.117477698635723	9.167582056715872	2.117477698635723
846.0	84600.0	2.2107049444371363	9.970444318844166	2.2107049444371363
847.0	84700.0	2.756989682826668	9.84346315631821	2.756989682826668
848.0	84800.0	2.429694039522707	10.22435585257769	2.4707091823116554
849.0	84900.0	2.28831742353999	9.621739207694269	2.28831742353999
850.0	85000.0	2.723926835996862	10.287573096423003	3.087019281810557
851.0	85100.0	3.1709656081713837	10.606382690823194	3.1709656081713837
852.0	85200.0	2.3892733087737703	9.719946061288313	2.3892733087737703
853.0	85300.0	2.4124887302926616	10.091816816134106	2.7932374100505637
854.0	85400.0	2.478222199930331	9.664789253697018	2.478222199930331
855.0	85500.0	2.589225252553983	9.764777164446349	2.589225252553983
856.0	85600.0	3.145412241692101	10.286115715847943	3.145412241692101
857.0	85700.0	2.1397897221296507	9.80259722147051	2.1397897221296507
858.0	85800.0	2.8257382323242752	10.056561689157393	2.8735151205371117
859.0	85900.0	2.565661624999237	10.309752177120759	2.565661624999237
860.0	86000.0	2.374216425404109	9.490145650376633	2.374216425404109
861.0	86100.0	2.6531688391287225	9.869797754969795	3.2286651961776744
862.0	86200.0	2.840580064880419	9.759449364967221	2.840580064880419
863.0	86300.0	2.653772339407623	9.994006196575432	3.1653890347147913
864.0	86400.0	2.480587014904551	10.078459914191017	3.404265557627057
865.0	86500.0	2.6043245590159714	9.931129194367985	2.6043245590159714
866.0	86600.0	2.6727304231903832	10.127654241792008	2.9463510711405876
867.0	86700.0	2.679519463918702	10.633390385140254	2.9129703534235145
868.0	86800.0	2.096355748657643	9.430261293678358	2.096355748657643
869.0	86900.0	2.631896607898634	9.980806884102496	2.9947615101519243
870.0	87000.0	2.9298578658860155	10.140980018343505	2.9298578658860155
871.0	87100.0	2.5554069532506043	9.894980901745503	2.5554069532506043
872.0	87200.0	2.2989170012642237	9.235721951093563	2.619261325641462
873.0	87300.0	2.5202153746629525	9.784708936727345	2.5202153746629525
874.0	87400.0	2.7655365005061294	10.18599479405237	2.832984312159262
875.0	87500.0	2.572663086820716	9.821921339537086	2.6779800283974127
876.0	87600.0	2.684716243139847	10.01730841373476	3.2440404701255225
877.0	87700.0	2.4925069483270543	10.088913807773734	2.4925069483270543
878.0	87800.0	2.6806412188899866	10.021406722012463	2.6806412188899866
879.0	87900.0	2.2788792201174255	10.154546062443156	2.7849770673446517
880.0	88000.0	2.562206429689194	9.937565559065646	3.3386400677279346
881.0	88100.0	2.590071645805399	9.74129777773264	2.9953475337862643
882.0	88200.0	2.481772230106367	9.90186213433718	3.1339626327480063
883.0	88300.0	2.7565872455305667	10.278559235420905	2.8581993484796535
884.0	88400.0	2.575146938245586	9.71514838591795	2.575146938245586
885.0	88500.0	2.411142931393219	9.332450393476073	2.411142931393219
886.0	88600.0	2.729433976628656	9.974677531373462	2.729433976628656
887.0	88700.0	2.5302377274002366	10.039447996915941	2.7762004069203403
888.0	88800.0	2.7284597653348275	10.096303426212966	3.216225217688594
889.0	88900.0	2.8927686529937606	9.76996508308043	2.8927686529937606
890.0	89000.0	2.494340544808422	9.942885429924901	2.494340544808422
891.0	89100.0	2.494812358768684	9.541007853439583	3.1668406245074316
892.0	89200.0	2.5105032245471444	10.249512179792244	2.6439549634049686
893.0	89300.0	2.8684198837395947	10.362737349385023	3.5748278310481063
894.0	89400.0	2.405759981434875	9.74534005133185	2.405759981434875
895.0	89500.0	2.478988318060164	9.802705197240453	3.045945231241766
896.0	89600.0	2.483891418777428	10.415268491598209	3.4299168959849924
897.0	89700.0	2.4632280386943726	10.877200640253692	3.4737400138567223
898.0	89800.0	2.3713300271005973	10.269843318677548	2.3713300271005973
899.0	89900.0	2.926243263443224	10.283649932127588	3.5904032458964767
900.0	90000.0	3.561800553254388	11.325900248942808	4.254936184437841
901.0	90100.0	2.787704236405811	10.837513454760707	3.2445237173198103
902.0	90200.0	2.523133104951667	10.863418742669342	3.6164305329753343
903.0	90300.0	2.5612870718206704	10.682816342260672	3.0741061303073898
904.0	90400.0	2.7507796835085294	11.112401732691746	3.8787355482352748
905.0	90500.0	2.7071054496996134	10.348842389520694	3.076768855767917
906.0	90600.0	2.4161526531230257	10.372908005597703	3.1891794666978153
907.0	90700.0	2.5418320910403613	10.472077430766635	2.6843237510118807
908.0	90800.0	2.757012558275042	10.116074576065662	2.757012558275042
909.0	90900.0	2.3401065932565226	9.406815075135452	2.3401065932565226
910.0	91000.0	2.6207780699017573	10.478631894597363	3.511153547050306
911.0	91100.0	3.2471977834490637	10.513451823325203	3.938703657177565
912.0	91200.0	2.6209374522622455	10.387158508490304	2.8233845262568114
913.0	91300.0	2.1858146381469146	9.892330264665823	2.1858146381469146
914.0	91400.0	2.5032986538610222	10.258230764571238	2.7752673991829906
915.0	91500.0	2.3853478558337002	10.721045395850803	3.423290242708787
916.0	91600.0	3.0640608043409467	11.157106588865576	4.513864436680329
917.0	91700.0	2.792957327337828	10.218005418033949	2.792957327337828
918.0	91800.0	2.40958387335991	9.825830653831009	2.5141383435931055
919.0	91900.0	2.5750556202138823	10.002870032329367	2.5750556202138823
920.0	92000.0	3.0001817531299384	10.008221579083889	3.3137409637502513
921.0	92100.0	2.502996815272866	9.706188372296783	2.554881113652461
922.0	92200.0	2.5500796304894955	9.790790296536569	2.5500796304894955
923.0	92300.0	2.0648989629198846	9.555525591821288	2.0648989629198846
924.0	92400.0	2.419360436032115	10.022872364628686	2.419360436032115
925.0	92500.0	2.2266542675734793	9.69182702051169	2.2266542675734793
926.0	92600.0	2.3475469862084175	10.145923259719968	2.3475469862084175
927.0	92700.0	2.7637985433669807	10.51347178456511	3.039305949543323
928.0	92800.0	2.9463718549369253	10.135308437689133	2.9463718549369253
929.0	92900.0	3.2882077278762214	10.685138885638102	3.2882077278762214
930.0	93000.0	2.9062178031865944	10.734268940811008	3.3849967007646273
931.0	93100.0	3.49894114450361	10.702478444060898	3.49894114450361
932.0	93200.0	4.834768765275372	11.862225488861144	5.405899771330206
933.0	93300.0	2.8143392206748628	10.239261568684826	3.5424561651171396
934.0	93400.0	3.1290418383204903	10.833582391390932	3.7543020920036874
935.0	93500.0	3.0224220072771777	10.143224542516245	3.4561432554819866
936.0	93600.0	2.7835929485795314	10.175528105056827	2.7835929485795314
937.0	93700.0	2.848259689366973	10.081756265169789	2.99099033145819
938.0	93800.0	2.6862969174220384	9.857615863179147	2.6862969174220384
939.0	93900.0	2.806328316940112	9.44494540795015	2.806328316940112
940.0	94000.0	2.616410006950789	10.222914975710179	2.7439776047023203
941.0	94100.0	2.3388250221284745	9.72611745075724	2.3388250221284745
942.0	94200.0	2.9581882762668887	10.19887020107152	3.017766002445893
943.0	94300.0	3.1054344455685334	10.19801673906197	3.7256113926487706
944.0	94400.0	2.806013385140373	10.073838825870865	2.833425104727699
945.0	94500.0	2.7449034276815185	9.942908035665772	2.7449034276815185
946.0	94600.0	2.1849273362308375	9.52107629141593	2.1849273362308375
947.0	94700.0	3.241311382480264	10.535720823130422	3.241311382480264
948.0	94800.0	3.279072222335505	9.966609162879179	3.279072222335505
949.0	94900.0	2.958545506859348	10.498220457431483	2.958545506859348
950.0	95000.0	2.186369677979237	9.772017913115375	2.186369677979237
951.0	95100.0	2.7332064623702736	9.825400477976284	2.7332064623702736
952.0	95200.0	2.7733372962784455	10.211664866260705	2.7733372962784455
953.0	95300.0	2.1992256965934303	9.80548163881178	2.1992256965934303
954.0	95400.0	2.365883586589592	10.153483964383538	2.365883586589592
955.0	95500.0	2.627186108396676	10.485216233221475	3.038523212418169
956.0	95600.0	2.4394058829999077	10.452994148565304	3.310803708697885
957.0	95700.0	2.412157005476139	10.511060737197171	3.284401904605721
958.0	95800.0	2.534642973371317	9.97956353695391	2.534642973371317
959.0	95900.0	2.672336270609286	10.468948797524487	2.853732955557779
960.0	96000.0	2.985631857599954	10.791153028397401	3.1961520438776607
961.0	96100.0	2.559339564491346	10.374515845344083	2.559339564491346
962.0	96200.0	3.188042976121749	10.478650369299569	3.188042976121749
963.0	96300.0	2.965633785451072	10.172148701135464	3.151519298558048
964.0	96400.0	2.359112156180018	9.814088117591833	2.359112156180018
965.0	96500.0	2.264155940750314	9.481378568057128	2.264155940750314
966.0	96600.0	2.368414046409774	9.97692409381717	3.049379121216215
967.0	96700.0	2.9767922990984443	10.19439389585064	3.1648201263088493
968.0	96800.0	3.0217418624152335	10.206187018701778	3.0872851047918872
969.0	96900.0	2.4188211902377	10.135284073269611	3.1288671804299115
970.0	97000.0	3.168943454593289	10.545156996650293	3.168943454593289
971.0	97100.0	3.0918742360509115	9.843052073938187	3.2682843930029066
972.0	97200.0	2.482036758339921	10.128101186732767	2.482036758339921
973.0	97300.0	2.6701870370573695	10.153322495148677	2.6701870370573695
974.0	97400.0	2.4671637247077527	10.603564024545223	2.4671637247077527
975.0	97500.0	2.4847950515855852	10.307805925633847	2.823507703542713
976.0	97600.0	2.776201822206486	10.358229177387685	2.776201822206486
977.0	97700.0	2.352554727987883	10.827771647993782	2.352554727987883
978.0	97800.0	2.1325391802145357	9.790415098218155	2.1325391802145357
979.0	97900.0	3.009664224044716	9.87787464154528	3.009664224044716
980.0	98000.0	2.796906827577987	10.585024589326812	2.796906827577987
981.0	98100.0	2.550474215828921	10.494166197711163	2.550474215828921
982.0	98200.0	2.602708146776606	9.531090337738211	2.602708146776606
983.0	98300.0	2.3627514624465444	9.863769047037858	2.3627514624465444
984.0	98400.0	2.570306833561118	9.892873900132331	2.7396889564375657
985.0	98500.0	2.4010603673154467	9.873281230840691	2.4010603673154467
986.0	98600.0	2.689410900864795	9.956747767149404	2.689410900864795
987.0	98700.0	2.6558981792537053	9.663416078004586	2.669793780646296
988.0	98800.0	2.4422538353766834	10.176933603477178	2.5051952062168947
989.0	98900.0	2.71929970814893	9.90301540744964	2.9408317053875996
990.0	99000.0	2.6075670067305943	10.303926913802997	3.065339703552116
991.0	99100.0	2.186527119052058	9.917639827219457	2.186527119052058
992.0	99200.0	2.156153671991276	9.394540031831053	2.156153671991276
993.0	99300.0	2.3851808555394776	9.76077204918307	2.4635143676409403
994.0	99400.0	2.474473676113071	10.492090276682017	2.6363271491692712
995.0	99500.0	2.5998895668713837	10.096516402663159	2.5998895668713837
996.0	99600.0	2.0758128070280777	9.832098275559424	2.0758128070280777
997.0	99700.0	2.314500070729679	9.790404006992368	2.3672338079483968
998.0	99800.0	2.270354179951507	9.631067473924185	2.270354179951507
999.0	99900.0	2.873846936742382	9.84735594420138	2.998166034888189
1000.0	100000.0	2.943596610388895	10.540293461953569	3.4959820089538427
1001.0	100100.0	2.489682518511972	10.111906617362337	2.489682518511972
1002.0	100200.0	3.121042605573992	10.234764384291173	3.267015143615468
1003.0	100300.0	3.072804380510579	10.077670469250327	3.072804380510579
1004.0	100400.0	2.7091510065043103	10.893095701685116	3.38357779801422
1005.0	100500.0	2.9272203424267964	10.778745735395317	3.287238762870688
1006.0	100600.0	2.733679130209451	10.245714779257671	2.733679130209451
1007.0	100700.0	2.764941166122932	10.073968183136952	2.9747454171132617
1008.0	100800.0	2.1193893150488226	9.931731048476264	2.1193893150488226
1009.0	100900.0	2.8772546579098535	10.13537999769898	2.8772546579098535
1010.0	101000.0	2.354420100453162	10.10669957835835	2.354420100453162
1011.0	101100.0	2.70682322320504	9.770207012252389	2.70682322320504
1012.0	101200.0	2.551646811892036	9.52527556141712	2.6860528460913096
1013.0	101300.0	2.10456736126058	9.263377959740515	2.10456736126058
1014.0	101400.0	3.004346852847026	10.294732025943869	3.004346852847026
1015.0	101500.0	2.832772288293009	9.551450024355185	2.832772288293009
1016.0	101600.0	2.815118568864601	10.098924818466438	3.0938304178924456
1017.0	101700.0	2.1182986907591417	9.756311445358044	2.1182986907591417
1018.0	101800.0	2.8906394140284473	10.819429143771005	2.8906394140284473
1019.0	101900.0	2.449265364764496	9.631969315509874	2.449265364764496
1020.0	102000.0	2.507629166659716	10.30385691204082	3.0209101309746407
1021.0	102100.0	3.5789784893172043	10.413468593578468	4.408240424426024
1022.0	102200.0	2.5457985629087254	10.252341747018146	3.038817650605441
1023.0	102300.0	2.2226571692397425	9.600445636897806	2.2226571692397425
1024.0	102400.0	2.3707376096879464	10.317953903313379	2.4047870007225893
1025.0	102500.0	2.3890142577114597	9.99314402505679	2.3890142577114597
1026.0	102600.0	2.552761668992955	10.48123333946431	2.552761668992955
1027.0	102700.0	2.7230831937512936	10.32907077505889	2.7230831937512936
1028.0	102800.0	2.4982802147425853	9.7040252972783	2.4982802147425853
1029.0	102900.0	2.1204279528894157	10.152846103867352	2.1204279528894157
1030.0	103000.0	2.798138365813682	10.400239908679136	2.798138365813682
1031.0	103100.0	2.726811405755762	10.478949364567628	3.1930729869690664
1032.0	103200.0	2.460955847527379	10.200586375417748	2.460955847527379
1033.0	103300.0	2.068574045318412	10.042905256144879	2.068574045318412
1034.0	103400.0	2.4903356756439776	10.062767334376238	2.4903356756439776
1035.0	103500.0	2.5378335619653396	9.65802037760058	2.738050881898369
1036.0	103600.0	2.361926754792837	9.576246879008965	2.4046228258203173
1037.0	103700.0	2.602807757296625	9.875839715954184	2.602807757296625
1038.0	103800.0	2.655258562676965	10.18254541692173	3.2296413843791174
1039.0	103900.0	3.230616958799533	10.263941885126146	3.259829673766768
1040.0	104000.0	2.324415894350948	10.010077391335576	3.700179427053318
1041.0	104100.0	2.1802978249221168	10.390739068923812	3.0915676345259397
1042.0	104200.0	2.8268362211576066	10.469737386097597	3.322560341132327
1043.0	104300.0	2.9753347292557555	10.313239960433293	3.1481134085142495
1044.0	104400.0	2.623947125392156	10.129959158180956	3.5783283060111457
1045.0	104500.0	2.685389365272405	10.029915039068975	2.941669436995323
1046.0	104600.0	3.235338229817097	10.483565230610838	3.235338229817097
1047.0	104700.0	2.6430484637870695	9.284751288103378	2.6430484637870695
1048.0	104800.0	2.4398726026764446	10.014691190868682	3.186688536036293
1049.0	104900.0	3.045078421650534	10.52592034382306	3.045078421650534
1050.0	105000.0	2.5026591271933443	10.342114560158725	2.5026591271933443
1051.0	105100.0	2.8054753577680556	10.295541152553655	2.8509812480217875
1052.0	105200.0	3.3105576424055236	11.363436292288414	3.6620874011850733
1053.0	105300.0	2.4934496926229164	10.144651753111507	2.4934496926229164
1054.0	105400.0	2.4661487377241764	10.350142411141677	2.681975713657323
1055.0	105500.0	2.5169852167447164	10.696383424002665	3.301899380705924
1056.0	105600.0	2.9997694191390836	10.904790970917345	4.114719870246841
1057.0	105700.0	3.246827561650286	11.430823184297132	4.274536587412576
1058.0	105800.0	3.1402145681891427	11.150235395333768	3.806115321391223
1059.0	105900.0	2.392379596359622	9.872053106360047	2.392379596359622
1060.0	106000.0	2.806348438601455	11.374695300907497	3.374286539354606
1061.0	106100.0	2.5187895898531925	10.634089082016557	3.1782736164734797
1062.0	106200.0	2.227911770458409	10.948340066587852	2.227911770458409
1063.0	106300.0	2.4023485080026887	10.080650095488016	2.541138795296697
1064.0	106400.0	2.6200195236081907	10.715787765162643	2.6200195236081907
1065.0	106500.0	2.490081098227292	10.21420498241943	2.490081098227292
1066.0	106600.0	2.5716540405742454	11.20503943732983	3.021073727751717
1067.0	106700.0	2.6424409407600065	11.270871261185908	3.3873587914362426
1068.0	106800.0	2.635338353941007	11.035620014867927	3.358108822068946
1069.0	106900.0	2.566360414475054	10.136658153121399	2.970201239656823
1070.0	107000.0	2.300155965415281	9.667861185481684	3.646985148227755
1071.0	107100.0	2.5685220278826737	9.491898783064642	2.667188070949671
1072.0	107200.0	2.4828608034213264	10.37243293613669	2.4828608034213264
1073.0	107300.0	2.6725647050512147	10.266966681254452	3.1314214814343786
1074.0	107400.0	2.865114920619405	10.281994963008005	3.6511105107970168
1075.0	107500.0	2.5623019722738025	10.470805709429257	2.5623019722738025
1076.0	107600.0	2.4618901231657313	10.007367348823038	2.5154550056619356
1077.0	107700.0	2.7788418625782447	10.926195706018603	2.7788418625782447
1078.0	107800.0	2.264752483528151	10.195191204678453	2.4879847571716027
1079.0	107900.0	2.624559394411716	9.941722919196076	2.885238500090217
1080.0	108000.0	2.5507277457841546	10.895614232769278	2.715932049741377
1081.0	108100.0	2.5641053303390002	10.723302226671276	2.7922959788542756
1082.0	108200.0	2.8042452188722478	11.008334122140205	3.469150807363354
1083.0	108300.0	2.672618028197487	10.727326355211094	3.1425455162697076
1084.0	108400.0	2.3979594386915988	10.323843860251722	2.3979594386915988
1085.0	108500.0	2.7618479908117712	10.847885658811856	3.4541726533147603
1086.0	108600.0	2.3063829390109234	10.303110684330658	2.3063829390109234
1087.0	108700.0	3.1701880963033546	10.458236041156441	3.418321306821326
1088.0	108800.0	2.602806042536757	10.439687291284528	2.744103136980621
1089.0	108900.0	2.4475322692447756	9.58642919162373	2.4475322692447756
1090.0	109000.0	2.4849359184006516	10.097393140311208	2.4849359184006516
1091.0	109100.0	2.564644811480578	9.677009259070184	2.691429248586956
1092.0	109200.0	2.661317751319122	10.147197474340224	2.6942137796830945
1093.0	109300.0	2.874769888783398	10.81755351896937	3.067066985940577
1094.0	109400.0	1.9557541093905288	9.734493240310636	1.9557541093905288
1095.0	109500.0	2.286349977338859	10.016089677574373	2.286349977338859
1096.0	109600.0	2.3941597387197504	10.081285314509683	2.6632673907468813
1097.0	109700.0	2.901949097817084	10.35881993263439	2.901949097817084
1098.0	109800.0	2.6981666172575243	10.29648659998867	2.7592420676214138
1099.0	109900.0	2.494679098960501	9.845819751096181	2.494679098960501
1100.0	110000.0	2.8800856842471916	9.907557346238782	2.8800856842471916
1101.0	110100.0	3.115861872050014	10.441367483941884	3.115861872050014
1102.0	110200.0	2.4813535866483196	9.956636383281344	2.4813535866483196
1103.0	110300.0	2.986250798135956	10.570589166424329	2.986250798135956
1104.0	110400.0	2.678510815822909	10.222354198525467	2.972024986363066
1105.0	110500.0	2.346082359672852	10.356744727151845	2.346082359672852
1106.0	110600.0	3.3247141591621534	11.208344234721388	4.165551904062825
1107.0	110700.0	3.794552875060725	10.338659853243458	3.794552875060725
1108.0	110800.0	3.6121721570678176	11.847587471337745	4.725193314412402
1109.0	110900.0	3.063478744372181	10.934925125906828	3.3736777959274806
1110.0	111000.0	3.873511593165421	10.99569990247337	4.126418716511308
1111.0	111100.0	4.313870696536908	11.81280223047357	4.652419266940943
1112.0	111200.0	2.902347536384094	11.008823576121413	3.0842528070595434
1113.0	111300.0	2.6848075965441445	10.793666137158144	3.1147369126729734
1114.0	111400.0	2.4106012934995924	10.409852474169274	3.6818210151467987
1115.0	111500.0	2.3877599911380276	10.934400998189679	3.2929278281896766
1116.0	111600.0	2.7386469079838127	11.194797651363634	3.433495202657224
1117.0	111700.0	3.4554054974068142	9.867990182243787	3.4554054974068142
1118.0	111800.0	4.46063870154662	11.121427581731355	4.46063870154662
1119.0	111900.0	4.574654104366813	11.288581726625285	4.574654104366813
1120.0	112000.0	2.9170407174520037	10.395273270678631	2.9170407174520037
1121.0	112100.0	3.901447346840919	10.840799296707278	3.901447346840919
1122.0	112200.0	3.827193701691966	10.349354862913442	4.088839288365008
1123.0	112300.0	3.6811687757173166	10.594021598427188	3.6811687757173166
1124.0	112400.0	3.4388966534159473	10.953754992583574	3.4388966534159473
1125.0	112500.0	3.634584954453592	10.819335542257418	3.634584954453592
1126.0	112600.0	3.9082234249551853	10.840047180946012	3.9082234249551853
1127.0	112700.0	4.362291748672783	10.489012916461052	4.362291748672783
1128.0	112800.0	4.058411995900712	11.066852442029203	4.058411995900712
1129.0	112900.0	5.090443392106946	12.005349972800575	5.090443392106946
1130.0	113000.0	3.8522818135375707	10.875249517976892	3.8522818135375707
1131.0	113100.0	4.913380105892339	11.71438124777522	4.913380105892339
1132.0	113200.0	5.734469751592743	11.123229322062146	5.734469751592743
1133.0	113300.0	6.0188787956070495	12.820067983559031	6.0188787956070495
1134.0	113400.0	5.927812692031418	12.159379745651963	5.927812692031418
1135.0	113500.0	5.446698602391386	12.027038985563419	5.446698602391386
1136.0	113600.0	6.399022647618154	12.367133185980077	6.399022647618154
1137.0	113700.0	5.543613453523983	12.045790954438615	5.543613453523983
1138.0	113800.0	5.838836331377876	11.469790517662117	5.838836331377876
1139.0	113900.0	6.290968871344696	12.427462060289058	6.290968871344696
1140.0	114000.0	5.744119750366917	11.706004870731162	5.744119750366917
1141.0	114100.0	4.279753705719824	10.871340481278354	4.279753705719824
1142.0	114200.0	5.9653251514566294	12.34238331350826	5.9653251514566294
1143.0	114300.0	4.810988053893519	11.503398936847082	4.810988053893519
1144.0	114400.0	5.220928819535208	10.910626927028638	5.220928819535208
1145.0	114500.0	5.043822693791271	11.576292810867605	5.043822693791271
1146.0	114600.0	5.881118665928891	12.408647877624906	5.881118665928891
1147.0	114700.0	6.609475509915038	12.36850118575603	6.609475509915038
1148.0	114800.0	5.509575281131408	12.320527543502285	5.509575281131408
1149.0	114900.0	4.8980497684719015	11.46880407841835	4.8980497684719015
1150.0	115000.0	3.730548455057953	10.14278435785947	3.730548455057953
1151.0	115100.0	4.2420414692009745	10.962525198096015	4.2420414692009745
1152.0	115200.0	6.1544193877159215	11.135264260180314	6.1544193877159215
1153.0	115300.0	5.933647661152005	11.113835859953038	5.933647661152005
1154.0	115400.0	5.270933249142221	11.307647555948519	5.270933249142221
1155.0	115500.0	5.362704613831593	11.68696935039551	5.362704613831593
1156.0	115600.0	6.314504628570318	11.944612478850418	6.314504628570318
1157.0	115700.0	5.711088231972001	11.855777961759285	5.711088231972001
1158.0	115800.0	4.632647081852477	11.901355003213347	4.632647081852477
1159.0	115900.0	4.835791334625483	11.447223199755685	4.835791334625483
1160.0	116000.0	4.585554091191738	10.715046359561574	4.585554091191738
1161.0	116100.0	5.295055827567619	11.133573340230354	5.295055827567619
1162.0	116200.0	4.2076229715326345	10.353450896150658	4.2076229715326345
1163.0	116300.0	4.398978104268217	10.332698679856268	4.398978104268217
1164.0	116400.0	4.8340842281384635	11.208245861552408	4.8340842281384635
1165.0	116500.0	3.9233434233540834	10.357516520582656	3.9233434233540834
1166.0	116600.0	3.6538888205020505	10.394651705370396	3.6538888205020505
1167.0	116700.0	4.9672629408013	11.176697173479182	4.9672629408013
1168.0	116800.0	4.532606693449968	10.899381690731968	4.532606693449968
1169.0	116900.0	5.349397543957022	11.346270323473028	5.349397543957022
1170.0	117000.0	5.045253236614842	11.912111403765193	5.045253236614842
1171.0	117100.0	5.080009920611124	10.504730053086302	5.080009920611124
1172.0	117200.0	5.0591770736321795	11.578283751205666	5.0591770736321795
1173.0	117300.0	4.4384950413931685	11.414546947738394	4.4384950413931685
1174.0	117400.0	4.5247434279093675	10.99393120664721	4.5247434279093675
1175.0	117500.0	4.1854703074294655	10.719744321991106	4.1854703074294655
1176.0	117600.0	4.741200716873063	10.629331307395471	4.741200716873063
1177.0	117700.0	3.838244336834703	10.062509047150485	3.838244336834703
1178.0	117800.0	3.7050931935820564	9.94945860021511	3.7050931935820564
1179.0	117900.0	3.509788906782698	9.99116046172146	3.509788906782698
1180.0	118000.0	3.95617475769169	10.747079327077916	3.95617475769169
1181.0	118100.0	4.808419143802139	10.48308143333334	4.808419143802139
1182.0	118200.0	3.9484318411910877	10.341787676607602	3.9484318411910877
1183.0	118300.0	3.652701563357865	10.258076416451656	3.652701563357865
1184.0	118400.0	4.175603610148052	10.827003982376752	4.175603610148052
1185.0	118500.0	4.873605457090968	10.907106223946078	4.873605457090968
1186.0	118600.0	4.279951406187658	11.186983064884046	4.279951406187658
1187.0	118700.0	4.181842554092565	11.452445702032481	4.181842554092565
1188.0	118800.0	4.853709336553659	10.768144971221222	4.853709336553659
1189.0	118900.0	5.151095921027495	11.750260533079157	5.151095921027495
1190.0	119000.0	3.317996382902537	9.728598776403649	3.317996382902537
1191.0	119100.0	4.826963295090226	11.2806805609622	4.826963295090226
1192.0	119200.0	5.113618533269265	11.502557983916223	5.113618533269265
1193.0	119300.0	4.790335171308429	10.858332341329515	4.790335171308429
1194.0	119400.0	4.426465274261217	11.367658332173988	4.426465274261217
1195.0	119500.0	3.962563791048084	11.44308349655215	3.962563791048084
1196.0	119600.0	5.572229096447665	11.487534015991331	5.572229096447665
1197.0	119700.0	4.29302508884968	10.267044261463736	4.29302508884968
1198.0	119800.0	4.778823760812027	11.1510257773928	4.778823760812027
1199.0	119900.0	4.609327574572191	10.736664841314285	4.609327574572191
1200.0	120000.0	4.189220973320296	10.544367245121537	4.189220973320296
1201.0	120100.0	4.09660474324828	10.313127009526545	4.09660474324828
1202.0	120200.0	4.833931757289565	10.45746876448754	4.833931757289565
1203.0	120300.0	4.7923899135378925	11.400324598410705	4.7923899135378925
1204.0	120400.0	3.9981766561930647	11.330268537096485	3.9981766561930647
1205.0	120500.0	4.00001167562847	10.533509447323661	4.00001167562847
1206.0	120600.0	4.944384032981493	11.736760086934682	4.944384032981493
1207.0	120700.0	5.390930619168256	12.064845686306525	5.390930619168256
1208.0	120800.0	5.386132363616131	11.290201810751979	5.386132363616131
1209.0	120900.0	5.148263759931779	10.662616005234913	5.148263759931779
1210.0	121000.0	3.6034853517565395	10.183060931357518	3.6034853517565395
1211.0	121100.0	3.756037100505241	10.422002354831864	3.756037100505241
1212.0	121200.0	3.1686881538108342	9.510554292976373	3.1686881538108342
1213.0	121300.0	4.1180858772908335	11.160835253179213	4.1180858772908335
1214.0	121400.0	4.255984569641005	10.683196865344645	4.255984569641005
1215.0	121500.0	4.327121220613313	10.880780950457014	4.327121220613313
1216.0	121600.0	2.6690270503522315	9.32100371395764	2.6690270503522315
1217.0	121700.0	3.9373083519213523	10.684817292539952	3.9373083519213523
1218.0	121800.0	5.0246308476391315	10.87941870623212	5.0246308476391315
1219.0	121900.0	4.047828061041133	10.557689223765786	4.047828061041133
1220.0	122000.0	5.057927511629912	10.713403672481013	5.057927511629912
1221.0	122100.0	4.02896110907358	10.37526883564344	4.02896110907358
1222.0	122200.0	4.457905749279979	10.78051119921127	4.457905749279979
1223.0	122300.0	4.488306566780997	10.835224970237972	4.488306566780997
1224.0	122400.0	4.623364640074933	11.171307352411208	4.623364640074933
1225.0	122500.0	4.883054695244158	11.42657313788991	4.883054695244158
1226.0	122600.0	3.898217983315382	10.690398176895512	3.898217983315382
1227.0	122700.0	3.9501263446196546	9.89215794054759	3.9501263446196546
1228.0	122800.0	4.750645098440724	10.992779942641945	4.750645098440724
1229.0	122900.0	4.463372356386893	10.73594692096174	4.463372356386893
1230.0	123000.0	5.3004233540309	11.519693765941504	5.3004233540309
1231.0	123100.0	4.065735814693426	11.079661877152118	4.065735814693426
1232.0	123200.0	4.202214802199296	10.54109847293083	4.202214802199296
1233.0	123300.0	4.734905475135943	10.862915460963496	4.734905475135943
1234.0	123400.0	3.918847837261544	10.228049685361604	3.918847837261544
1235.0	123500.0	4.42592760818758	10.881213688194217	4.42592760818758
1236.0	123600.0	4.824363030804661	11.407334820523984	4.824363030804661
1237.0	123700.0	4.505037066684572	10.727847952214434	4.505037066684572
1238.0	123800.0	4.797966680608439	11.06880990734329	4.797966680608439
1239.0	123900.0	4.690778715970784	10.42674360196731	4.690778715970784
1240.0	124000.0	4.347571130475641	10.620297923965175	4.347571130475641
1241.0	124100.0	4.873806939099282	10.675646207382115	4.873806939099282
1242.0	124200.0	4.471565196148169	10.632072883530977	4.471565196148169
1243.0	124300.0	4.284135212296077	10.147448352160172	4.284135212296077
1244.0	124400.0	4.494451936744059	10.563656969044604	4.494451936744059
1245.0	124500.0	4.025778694601572	10.762604791963366	4.025778694601572
1246.0	124600.0	4.162327897465294	10.220361327863046	4.162327897465294
1247.0	124700.0	4.066768331998301	10.35208328465958	4.066768331998301
1248.0	124800.0	4.9873260736958125	11.308605225464628	4.9873260736958125
1249.0	124900.0	3.9062599210836666	10.827601981501756	3.9062599210836666
1250.0	125000.0	4.449097862097162	10.579106860331223	4.449097862097162
1251.0	125100.0	4.616342627401409	10.028391040824772	4.616342627401409
1252.0	125200.0	5.792452367094052	11.399590771608707	5.792452367094052
1253.0	125300.0	3.6955557126321086	10.585628153633833	3.6955557126321086
1254.0	125400.0	3.885626904589105	11.488146375734226	3.885626904589105
1255.0	125500.0	4.609621584375327	10.836089532324566	4.609621584375327
1256.0	125600.0	4.362269838226607	10.04584478461554	4.362269838226607
1257.0	125700.0	2.9845089092795667	9.97969361884282	2.9845089092795667
1258.0	125800.0	4.379167151505766	10.45984568232292	4.589676819442238
1259.0	125900.0	2.948304791640601	9.475115776220536	2.951154464090684
1260.0	126000.0	4.805946694754187	10.864959500585282	4.805946694754187
1261.0	126100.0	4.024301958862949	10.578597485438532	4.024301958862949
1262.0	126200.0	3.562923112554419	9.979217927981342	3.562923112554419
1263.0	126300.0	3.4474521651943233	9.601400687713694	3.4474521651943233
1264.0	126400.0	5.468479897351324	11.119973773788988	5.468479897351324
1265.0	126500.0	4.97515707226237	11.096719956906275	4.97515707226237
1266.0	126600.0	4.432222382899673	11.44647898146104	4.432222382899673
1267.0	126700.0	5.0696915400668985	11.152082233142806	5.0696915400668985
1268.0	126800.0	4.773574597178423	10.854731880860282	4.773574597178423
1269.0	126900.0	4.102062695691061	10.612242995602845	4.102062695691061
1270.0	127000.0	5.237006497753857	10.854713276609775	5.237006497753857
1271.0	127100.0	4.593485509037023	11.272130288199808	4.593485509037023
1272.0	127200.0	5.398694993465379	11.669450425493224	5.398694993465379
1273.0	127300.0	4.39319014501691	10.738373190994663	4.39319014501691
1274.0	127400.0	5.33000600560568	12.308124230870698	5.33000600560568
1275.0	127500.0	5.233108122109758	11.456563433118209	5.233108122109758
1276.0	127600.0	4.987372588784481	10.857150280630693	4.987372588784481
1277.0	127700.0	3.9454926409251496	10.823112853443847	3.9454926409251496
1278.0	127800.0	4.053948948278907	10.631713933278542	4.053948948278907
1279.0	127900.0	5.6438828463559245	12.084083505964538	5.6438828463559245
1280.0	128000.0	4.15042990864016	10.500643612420461	4.15042990864016
1281.0	128100.0	4.1171097233826135	10.881557829629891	4.1171097233826135
1282.0	128200.0	5.530829608903821	11.396795008352635	5.530829608903821
1283.0	128300.0	5.382388375097483	10.670627029431433	5.382388375097483
1284.0	128400.0	4.054564577332915	10.932401356667297	4.054564577332915
1285.0	128500.0	5.60553383292159	11.349222893415899	5.60553383292159
1286.0	128600.0	5.55743909410713	11.723215036874278	5.55743909410713
1287.0	128700.0	4.630528988043879	11.09135124360691	4.630528988043879
1288.0	128800.0	4.944962500888676	11.09979395329815	4.944962500888676
1289.0	128900.0	4.07656388044371	10.351595468697758	4.07656388044371
1290.0	129000.0	4.362210081421857	10.959459391299978	4.362210081421857
1291.0	129100.0	4.755819877917572	11.343888538400883	4.755819877917572
1292.0	129200.0	3.735852815432724	11.326295262385246	3.735852815432724
1293.0	129300.0	4.360427856103242	10.358564437764933	4.360427856103242
1294.0	129400.0	4.079326598378994	10.318507398855258	4.079326598378994
1295.0	129500.0	4.203115845715774	11.02154068882055	4.203115845715774
1296.0	129600.0	3.8044349325032165	10.875537416847305	3.8044349325032165
1297.0	129700.0	4.3724286238838	10.556123913262503	4.3724286238838
1298.0	129800.0	2.4097341392453	9.602462553802287	2.4097341392453
1299.0	129900.0	4.0602754693051	9.615043283763969	4.0602754693051
1300.0	130000.0	4.887567147889758	10.453722867748938	4.887567147889758
1301.0	130100.0	4.7716329221150815	10.565062474772066	4.7716329221150815
1302.0	130200.0	5.0839180925742795	10.859655393329914	5.0839180925742795
1303.0	130300.0	4.340082105931191	10.571479367730971	4.340082105931191
1304.0	130400.0	4.383295360407713	10.781575093887605	4.383295360407713
1305.0	130500.0	4.117897057721396	11.113973665820874	4.117897057721396
1306.0	130600.0	3.7262581665429697	10.105595428275725	3.7262581665429697
1307.0	130700.0	5.179816987921429	11.143935468379926	5.179816987921429
1308.0	130800.0	5.0996247872374605	10.347510814528565	5.0996247872374605
1309.0	130900.0	4.249869498736957	10.35332777887422	4.249869498736957
1310.0	131000.0	6.194927964306213	10.440121883836255	6.194927964306213
1311.0	131100.0	6.637267678659512	10.368263927726975	6.637267678659512
1312.0	131200.0	5.120504596999316	10.838425182376932	5.120504596999316
1313.0	131300.0	3.8309903797133735	9.967784107181192	3.8309903797133735
1314.0	131400.0	4.226701193072755	10.759904140770848	4.226701193072755
1315.0	131500.0	4.342050857465093	9.748627317547587	4.342050857465093
1316.0	131600.0	4.262136057780328	10.239038764423324	4.262136057780328
1317.0	131700.0	4.192771659154356	10.701245349464223	4.192771659154356
1318.0	131800.0	4.174426314544435	10.40085253830789	4.174426314544435
1319.0	131900.0	3.615385850335489	10.856143306509026	3.615385850335489
1320.0	132000.0	3.380458356942463	10.917992094116842	3.380458356942463
1321.0	132100.0	4.009503453212617	10.35664651936539	4.009503453212617
1322.0	132200.0	4.662123089568173	11.218613261511386	4.662123089568173
1323.0	132300.0	4.5043126327689	11.368087392699458	4.5043126327689
1324.0	132400.0	3.7486811877763295	10.574374550506883	3.7486811877763295
1325.0	132500.0	3.9317782914237775	10.38356714376291	3.9317782914237775
1326.0	132600.0	2.149439366547044	9.173322541689815	2.149439366547044
1327.0	132700.0	2.6397579885665516	10.043351546544498	2.6397579885665516
1328.0	132800.0	2.9429924362770636	10.524742143458164	2.9429924362770636
1329.0	132900.0	2.8311134903075446	10.422678916971867	2.8311134903075446
1330.0	133000.0	2.2055785090276663	10.027256777812044	2.2055785090276663
1331.0	133100.0	2.431754931433834	10.272692151402559	2.431754931433834
1332.0	133200.0	2.9132443975633047	10.148352368805016	2.9132443975633047
1333.0	133300.0	2.074559666251995	9.970003417999486	2.074559666251995
1334.0	133400.0	2.1894516503162547	10.010044903878837	2.1894516503162547
1335.0	133500.0	2.312252467754315	10.424552677063442	2.312252467754315
1336.0	133600.0	2.5258655537631998	10.392853103890962	2.5258655537631998
1337.0	133700.0	2.8331438514985665	10.759052642186008	2.8331438514985665
1338.0	133800.0	2.8962736658459787	9.98178726720632	2.8962736658459787
1339.0	133900.0	2.7427577637809204	10.125285775831026	2.7427577637809204
1340.0	134000.0	2.685685736753482	10.524567450471936	2.685685736753482
1341.0	134100.0	2.454730608256467	9.861409783161012	2.454730608256467
1342.0	134200.0	2.73393487417884	9.190314958759291	2.73393487417884
1343.0	134300.0	2.1722080033634716	9.683111780501417	2.1722080033634716
1344.0	134400.0	2.227331004302737	9.650825621396812	2.2340303342708214
1345.0	134500.0	2.135268201952978	9.415924033728857	2.135268201952978
1346.0	134600.0	1.988515069444753	10.054991148381765	1.988515069444753
1347.0	134700.0	2.2896353125659976	9.973143173213888	2.2896353125659976
1348.0	134800.0	2.2912446177133794	10.491036114867796	2.2912446177133794
1349.0	134900.0	2.0549419073878825	10.11342975475841	2.0549419073878825
1350.0	135000.0	2.659363655901486	10.143143089320496	2.659363655901486
1351.0	135100.0	2.4885484507558515	9.712469897132632	2.5955355100180677
1352.0	135200.0	2.7354357077730804	10.48039070871683	2.742878817997078
1353.0	135300.0	2.274511406731013	11.069386404757315	2.274511406731013
1354.0	135400.0	2.278355323151129	9.86231939972979	2.278355323151129
1355.0	135500.0	3.1820758900811623	10.968670932376654	4.0719664488428515
1356.0	135600.0	2.628001387049979	10.101753944163287	2.628001387049979
1357.0	135700.0	3.5203110401434183	10.630188199065365	3.525604279797633
1358.0	135800.0	2.723016663740345	10.374433537548438	2.9141957205093214
1359.0	135900.0	3.281439329552295	10.550423676720865	3.3297032221175717
1360.0	136000.0	2.5283222772452545	10.386516946524079	3.0500011756808756
1361.0	136100.0	3.5081736403267385	10.98870083378602	3.5081736403267385
1362.0	136200.0	3.905352367963165	10.64033555670696	3.905352367963165
1363.0	136300.0	3.476706413809039	10.142412087632414	3.476706413809039
1364.0	136400.0	4.111956778695505	10.834549318386177	4.111956778695505
1365.0	136500.0	2.790137957378408	9.259663765820608	2.790137957378408
1366.0	136600.0	4.087857027755589	10.320144294203955	4.7571526443636065
1367.0	136700.0	4.668757447100837	11.33386979360064	4.668757447100837
1368.0	136800.0	2.681693175359172	9.783335683776581	2.681693175359172
1369.0	136900.0	2.4922911726609853	10.429466827168142	2.4922911726609853
1370.0	137000.0	2.2663882772809743	10.345962537456119	2.2663882772809743
1371.0	137100.0	2.9033462071593217	11.32102800884357	2.9033462071593217
1372.0	137200.0	2.342604877156253	10.726490059730745	2.342604877156253
1373.0	137300.0	1.8872973265334587	10.567538409194286	1.8872973265334587
1374.0	137400.0	2.0443857978431126	10.296259718049523	2.0443857978431126
1375.0	137500.0	2.658837424898173	10.187079639587619	2.658837424898173
1376.0	137600.0	2.1140478435735774	11.059214463301807	2.1140478435735774
1377.0	137700.0	2.6197706608468025	10.465745659156974	2.6197706608468025
1378.0	137800.0	2.2606640304435963	10.556065987340181	2.2606640304435963
1379.0	137900.0	2.410661961990065	10.757661587200182	2.410661961990065
1380.0	138000.0	2.2262126027224247	9.794330673366348	2.2262126027224247
1381.0	138100.0	2.5614473411955254	10.65596199923617	2.5614473411955254
1382.0	138200.0	2.285036520637311	10.655445770004942	2.285036520637311
1383.0	138300.0	3.002286235181331	10.998989750889567	3.002286235181331
1384.0	138400.0	1.989295224322432	10.478217174513428	1.989295224322432
1385.0	138500.0	2.353995698576579	10.233408938631856	2.353995698576579
1386.0	138600.0	2.1662409760777166	10.726020479893737	2.1662409760777166
1387.0	138700.0	2.516781335440282	9.973237756775058	2.516781335440282
1388.0	138800.0	2.417041103989086	9.522088419462126	2.417041103989086
1389.0	138900.0	2.8389586901041177	10.174997141995552	2.8389586901041177
1390.0	139000.0	2.9982312305995618	10.619932410822347	2.9982312305995618
1391.0	139100.0	2.390711682713649	9.585435570664197	2.6521288779911854
1392.0	139200.0	4.380878731010906	10.71966750469154	4.380878731010906
1393.0	139300.0	4.0860220070765285	11.061689588270418	4.730009238494556
1394.0	139400.0	3.797051875060857	10.740381198419236	3.797051875060857
1395.0	139500.0	4.36065178085555	10.59836549155373	4.36065178085555
1396.0	139600.0	4.604280141757849	11.205595045518631	4.604280141757849
1397.0	139700.0	5.634067409352456	12.114507341180808	5.634067409352456
1398.0	139800.0	5.274023150640416	11.81500089060215	5.274023150640416
1399.0	139900.0	6.260321980447652	11.626059254813734	6.260321980447652
1400.0	140000.0	4.360805398591292	11.261873367745583	4.360805398591292
1401.0	140100.0	5.638477416444453	10.911558486435988	5.638477416444453
1402.0	140200.0	5.073490845537533	11.113718662033175	5.073490845537533
1403.0	140300.0	5.257486183638563	11.311563419582978	5.257486183638563
1404.0	140400.0	5.5680694576641425	10.810836931378917	5.5680694576641425
1405.0	140500.0	4.495489269954877	10.683269666160081	4.495489269954877
1406.0	140600.0	4.405872065880257	10.910517496341408	4.405872065880257
1407.0	140700.0	4.576223216475269	11.546429437340933	4.576223216475269
1408.0	140800.0	4.070747654363668	10.187955957313479	4.070747654363668
1409.0	140900.0	4.925065516623138	11.499227279443396	4.925065516623138
1410.0	141000.0	5.0123994620677035	11.276329444882236	5.0123994620677035
1411.0	141100.0	4.1069429423161665	10.838893925729915	4.1069429423161665
1412.0	141200.0	4.371428214835166	12.344316035281913	4.371428214835166
1413.0	141300.0	4.781906266237978	13.238084588389043	4.781906266237978
1414.0	141400.0	6.342191635294639	12.05883281215687	6.342191635294639
1415.0	141500.0	5.817797780467946	11.899478174133078	5.817797780467946
1416.0	141600.0	3.8183364685252164	12.192219559443416	3.8183364685252164
1417.0	141700.0	4.568880661460718	12.057717939982489	4.568880661460718
1418.0	141800.0	4.451020631481594	12.487698015294708	4.451020631481594
1419.0	141900.0	4.493798876758615	12.165485968865474	4.493798876758615
1420.0	142000.0	5.333842052586763	12.220673959881193	5.333842052586763
1421.0	142100.0	4.230144212939418	11.884336301176674	4.230144212939418
1422.0	142200.0	5.231777444045775	12.487862504710039	5.231777444045775
1423.0	142300.0	3.2202813758933506	12.033160770550323	3.2202813758933506
1424.0	142400.0	4.919565158019769	12.056840456285856	4.919565158019769
1425.0	142500.0	5.490009768396837	12.632888026164025	5.490009768396837
1426.0	142600.0	5.972379491525489	11.77205398424471	5.972379491525489
1427.0	142700.0	5.267819002882254	11.880274352686111	5.267819002882254
1428.0	142800.0	5.022452472559833	11.874251152507007	5.022452472559833
1429.0	142900.0	4.105935423346948	11.58848260828917	4.105935423346948
1430.0	143000.0	3.5881163157986697	10.496655836038494	3.5881163157986697
1431.0	143100.0	3.5867663304694237	10.26692276195166	3.5867663304694237
1432.0	143200.0	4.209746827695154	10.249380788717861	4.209746827695154
1433.0	143300.0	4.819469958718428	10.975813530250548	4.819469958718428
1434.0	143400.0	3.763879395552778	10.977082799612916	3.763879395552778
1435.0	143500.0	4.079683045812062	10.772246671094093	4.079683045812062
1436.0	143600.0	4.160123262047591	11.014140423290506	4.160123262047591
1437.0	143700.0	4.809052986930619	11.824767129488771	4.809052986930619
1438.0	143800.0	3.581369781995624	10.731415327715487	3.581369781995624
1439.0	143900.0	3.740330666192427	11.063005394998426	3.740330666192427
1440.0	144000.0	5.182854479947169	11.568140044666995	5.182854479947169
1441.0	144100.0	5.22293104030188	11.968320753181734	5.22293104030188
1442.0	144200.0	4.683427117292537	11.353482578332963	4.683427117292537
1443.0	144300.0	3.597442019953582	10.856176561493816	3.597442019953582
1444.0	144400.0	4.019191402513215	10.701595805877693	4.019191402513215
1445.0	144500.0	3.9059056594332726	10.639195412211082	3.9059056594332726
1446.0	144600.0	4.152221053359427	10.21994244225433	4.152221053359427
1447.0	144700.0	4.456284162438922	9.867269862305198	4.456284162438922
1448.0	144800.0	4.9193596877599886	10.85755906185946	4.9193596877599886
1449.0	144900.0	5.646078581708931	10.483113252775153	5.646078581708931
1450.0	145000.0	5.799779471584294	11.830691674233147	5.799779471584294
1451.0	145100.0	4.914196896142853	11.076479849500394	4.914196896142853
1452.0	145200.0	5.0519828453960445	11.153667384098988	5.0519828453960445
1453.0	145300.0	5.28981981659298	11.786111891825236	5.28981981659298
1454.0	145400.0	4.343466392076137	10.94322148232135	4.343466392076137
1455.0	145500.0	5.85220399886204	11.71580968086693	5.85220399886204
1456.0	145600.0	5.389105707551824	11.697004425255951	5.389105707551824
1457.0	145700.0	4.983785198500508	11.212471828532525	4.983785198500508
1458.0	145800.0	5.19667287993032	11.589932704069568	5.19667287993032
1459.0	145900.0	5.316736588804845	10.83730812179296	5.316736588804845
1460.0	146000.0	4.530260779349006	11.404843661297143	4.530260779349006
1461.0	146100.0	4.690671654216248	11.231177290964217	4.690671654216248
1462.0	146200.0	4.106447083276716	10.577361157308582	4.106447083276716
1463.0	146300.0	3.4992842351092266	9.949301330269114	3.4992842351092266
1464.0	146400.0	3.631212401312841	10.23751899734485	3.631212401312841
1465.0	146500.0	2.156918566392904	9.504915931167154	2.156918566392904
1466.0	146600.0	3.2481398334975915	9.923634562698814	3.2481398334975915
1467.0	146700.0	2.262979632896602	9.25754134492186	2.262979632896602
1468.0	146800.0	3.7389440104487437	9.884761498776772	3.7389440104487437
1469.0	146900.0	3.792431632770009	10.374535820196197	3.792431632770009
1470.0	147000.0	3.188903804406925	10.198644422475319	3.188903804406925
1471.0	147100.0	3.425853686346523	9.712755579510187	3.425853686346523
1472.0	147200.0	3.8967673910398046	10.397434781992931	4.2525277301823365
1473.0	147300.0	3.971273629015052	10.387210055020395	3.971273629015052
1474.0	147400.0	4.372688957132185	10.184231312902947	4.372688957132185
1475.0	147500.0	3.923224124046784	10.261280547422183	3.923224124046784
1476.0	147600.0	3.6372079742779357	10.40074361607598	3.6372079742779357
1477.0	147700.0	5.531567407914886	11.152135120367403	5.531567407914886
1478.0	147800.0	3.1908300490596573	10.015484961788848	3.1908300490596573
1479.0	147900.0	4.001873817238064	10.487529222487556	4.001873817238064
1480.0	148000.0	2.6698710098268683	9.452381474668528	2.6698710098268683
1481.0	148100.0	4.593821206802547	10.61479399788038	4.593821206802547
1482.0	148200.0	3.329533144097585	9.802318330388893	3.329533144097585
1483.0	148300.0	4.224571906980064	10.960118606372363	4.224571906980064
1484.0	148400.0	3.4679955850197217	11.201469890734186	3.4679955850197217
1485.0	148500.0	5.042566565709405	11.847645423386398	5.042566565709405
1486.0	148600.0	3.9082674146003344	10.756959861052717	3.9082674146003344
1487.0	148700.0	4.909147335998702	10.862897416583234	4.909147335998702
1488.0	148800.0	5.156013900253758	11.192183027281136	5.156013900253758
1489.0	148900.0	4.721217913206891	11.314863665169144	4.721217913206891
1490.0	149000.0	4.32123505598503	10.689103610905658	4.32123505598503
1491.0	149100.0	3.964980832771137	10.600085291682193	3.964980832771137
1492.0	149200.0	2.8103175956491415	10.025453890681217	2.8103175956491415
1493.0	149300.0	3.920430972485912	10.422045224288109	3.920430972485912
1494.0	149400.0	3.953353869904288	10.87263151656411	3.953353869904288
1495.0	149500.0	3.80444804054566	10.523467828203525	3.80444804054566
1496.0	149600.0	3.7195060221565273	10.998154319035315	3.7195060221565273
1497.0	149700.0	3.9416955167515906	10.910585616188202	3.9416955167515906
1498.0	149800.0	5.052625175485637	11.967039197757373	5.052625175485637
1499.0	149900.0	4.4466715515741315	11.24340139693271	4.4466715515741315
1500.0	150000.0	4.613435799307386	11.032944909518747	4.613435799307386
1501.0	150100.0	4.546517586227457	10.832167532049604	4.546517586227457
1502.0	150200.0	3.5092995890874934	11.379442430726279	3.5092995890874934
1503.0	150300.0	3.837560660122919	11.240204696828153	3.837560660122919
1504.0	150400.0	3.941906230681941	11.124774220437445	3.941906230681941
1505.0	150500.0	3.8118298679496063	10.667118011495257	3.8118298679496063
1506.0	150600.0	4.801863349367442	11.383365425777638	4.801863349367442
1507.0	150700.0	3.1399484637531776	10.229075191754774	3.1399484637531776
1508.0	150800.0	3.962491062674831	10.879655377738134	3.962491062674831
1509.0	150900.0	4.374336824040615	11.379883480448079	4.374336824040615
1510.0	151000.0	4.108117311404771	10.822172603683965	4.108117311404771
1511.0	151100.0	3.254164306432947	10.876422873113258	3.254164306432947
1512.0	151200.0	3.4988286814805516	10.464118261180593	3.4988286814805516
1513.0	151300.0	4.1921917640455	10.880043581988016	4.1921917640455
1514.0	151400.0	4.83256255416024	11.08420866678461	4.83256255416024
1515.0	151500.0	2.899843770522594	10.366345756822032	2.899843770522594
1516.0	151600.0	4.333922569199703	11.0475944846148	4.333922569199703
1517.0	151700.0	3.0487561390460103	10.12166772964911	3.0487561390460103
1518.0	151800.0	3.8046674713944353	11.025031287879546	3.8046674713944353
1519.0	151900.0	3.85138961642947	10.86815524481228	3.85138961642947
1520.0	152000.0	4.104853529371293	11.128097687892751	4.104853529371293
1521.0	152100.0	3.6304984376317737	9.755875492198234	3.6304984376317737
1522.0	152200.0	4.937406749764366	11.110004720336013	4.937406749764366
1523.0	152300.0	4.374082539126557	11.016440829996487	4.374082539126557
1524.0	152400.0	5.91464285796986	11.838971504702165	5.91464285796986
1525.0	152500.0	4.139801900805879	10.81703008468196	4.139801900805879
1526.0	152600.0	4.841426525964573	11.545436108969232	4.841426525964573
1527.0	152700.0	4.51974914124983	10.551978943556374	4.51974914124983
1528.0	152800.0	4.894265783342931	11.772793269819521	4.894265783342931
1529.0	152900.0	4.611443028866474	11.76082488274688	4.611443028866474
1530.0	153000.0	5.645551615983017	11.850932918734232	5.645551615983017
1531.0	153100.0	5.258792872416999	11.28482999917903	5.258792872416999
1532.0	153200.0	4.59727246831843	10.677326089546106	4.59727246831843
1533.0	153300.0	4.415526982585913	10.748557759330774	4.415526982585913
1534.0	153400.0	4.533112414275201	11.053196919026185	4.533112414275201
1535.0	153500.0	3.970603257477461	10.800672441670716	3.970603257477461
1536.0	153600.0	4.455501945809894	11.148002740272386	4.455501945809894
1537.0	153700.0	4.450373732401138	10.790184440842024	4.450373732401138
1538.0	153800.0	5.32053660045844	11.485219760465549	5.32053660045844
1539.0	153900.0	3.9490855531312308	10.52913666695669	3.9490855531312308
1540.0	154000.0	4.961371294399555	11.204733802123336	4.961371294399555
1541.0	154100.0	4.310217796904127	11.096410657506164	4.310217796904127
1542.0	154200.0	3.989711058444077	10.618326880061957	3.989711058444077
1543.0	154300.0	4.978554647505548	11.925149329700185	4.978554647505548
1544.0	154400.0	4.095478636332775	10.573071785812473	4.095478636332775
1545.0	154500.0	5.015518391707948	10.927931651621238	5.015518391707948
1546.0	154600.0	4.34723762234188	10.615504844043194	4.34723762234188
1547.0	154700.0	4.37964804049806	10.635189665847482	4.37964804049806
1548.0	154800.0	3.8625070832358395	10.988292595200209	3.8625070832358395
1549.0	154900.0	3.9348062516549063	10.827574724192743	3.9348062516549063
1550.0	155000.0	4.825329694326239	11.021367714362063	4.825329694326239
1551.0	155100.0	4.266745138962682	10.992379211082186	4.266745138962682
1552.0	155200.0	4.078739309576218	10.754445551117705	4.078739309576218
1553.0	155300.0	3.9157259684834065	10.746917707274088	3.9157259684834065
1554.0	155400.0	4.2054365572395564	10.802912563505217	4.2054365572395564
1555.0	155500.0	4.647114536991128	11.41328044917843	4.647114536991128
1556.0	155600.0	4.714454096627529	11.1549700526555	4.714454096627529
1557.0	155700.0	4.172365593961891	10.681423896424816	4.172365593961891
1558.0	155800.0	4.8957372220569795	11.195175364300047	4.8957372220569795
1559.0	155900.0	4.214475853530856	11.6823346913863	4.214475853530856
1560.0	156000.0	4.771852014274444	11.067730635487594	4.771852014274444
1561.0	156100.0	3.9798704365904003	10.851233901922598	3.9798704365904003
1562.0	156200.0	4.289184736492017	10.763095863286228	4.289184736492017
1563.0	156300.0	4.7076624145743855	11.25650365613399	4.7076624145743855
1564.0	156400.0	4.578013026909485	11.077805586320725	4.578013026909485
1565.0	156500.0	4.650441872553698	10.91502922302432	4.650441872553698
1566.0	156600.0	4.907403431054792	11.098444856869355	4.907403431054792
1567.0	156700.0	5.087807950084722	11.128461990136103	5.087807950084722
1568.0	156800.0	4.934571313606973	11.414038031903107	4.934571313606973
1569.0	156900.0	4.073031860617899	10.870262657579952	4.073031860617899
1570.0	157000.0	3.9227023187429624	10.63964215989128	3.9227023187429624
1571.0	157100.0	4.465983030090378	10.98759774164045	4.465983030090378
1572.0	157200.0	5.363776139370353	11.04162951482275	5.363776139370353
1573.0	157300.0	5.247155160101881	11.197941494326184	5.247155160101881
1574.0	157400.0	4.595941515943647	10.739470384637487	4.595941515943647
1575.0	157500.0	3.864758686470185	10.585238450743521	3.864758686470185
1576.0	157600.0	3.9734206864261905	10.500520026711348	3.9734206864261905
1577.0	157700.0	4.696224665388971	11.705635837002372	4.696224665388971
1578.0	157800.0	4.155683097646741	11.056851440150538	4.155683097646741
1579.0	157900.0	4.461037305969003	11.39356204150677	4.461037305969003
1580.0	158000.0	4.739927967667618	11.014654573694479	4.739927967667618
1581.0	158100.0	5.064169256654494	11.638462202603744	5.064169256654494
1582.0	158200.0	4.345715208554144	11.294149163003535	4.345715208554144
1583.0	158300.0	4.823626495465792	11.3176052850878	4.823626495465792
1584.0	158400.0	5.011873718257762	11.519731702726903	5.011873718257762
1585.0	158500.0	4.339004313790529	11.17215106534475	4.339004313790529
1586.0	158600.0	4.859186283954545	10.563219368648104	4.859186283954545
1587.0	158700.0	5.2169887422068	11.451919194659789	5.2169887422068
1588.0	158800.0	4.906615316568204	11.27353138049566	4.906615316568204
1589.0	158900.0	4.080943742325529	11.278007382053705	4.080943742325529
1590.0	159000.0	4.849421691394546	11.801102495575776	4.849421691394546
1591.0	159100.0	4.39769028955178	10.759491221372087	4.39769028955178
1592.0	159200.0	4.9164395979540325	11.645764790600902	4.9164395979540325
1593.0	159300.0	4.038934802520163	10.69820304184737	4.038934802520163
1594.0	159400.0	3.9334572022784586	11.148545558752055	3.9334572022784586
1595.0	159500.0	3.9034484907152676	10.518636182272642	3.9034484907152676
1596.0	159600.0	4.446057119925419	10.24894748967027	4.446057119925419
1597.0	159700.0	4.1806535748330935	10.81154224654872	4.1806535748330935
1598.0	159800.0	4.32058816261518	11.023834231654684	4.32058816261518
1599.0	159900.0	4.846205502857106	10.788173939612077	4.846205502857106
1600.0	160000.0	4.768326657370466	11.491240646143604	4.768326657370466
1601.0	160100.0	4.449873169542068	11.041629998496422	4.449873169542068
1602.0	160200.0	3.837678228862638	10.495893128054817	3.837678228862638
1603.0	160300.0	3.643889887383221	10.5569601966552	3.643889887383221
1604.0	160400.0	3.998630548663099	10.243917459288964	3.998630548663099
1605.0	160500.0	4.416014444661136	10.77650674418514	4.416014444661136
1606.0	160600.0	4.6099991043324575	11.09016653047793	4.6099991043324575
1607.0	160700.0	3.7276375856867388	10.497258926536201	3.7276375856867388
1608.0	160800.0	3.9814113564392106	10.70148199909392	3.9814113564392106
1609.0	160900.0	4.595518654663608	10.800587667372428	4.595518654663608
1610.0	161000.0	3.7678344067853935	10.75179794208915	3.7678344067853935
1611.0	161100.0	3.0228109932128366	9.981635448107044	3.0228109932128366
1612.0	161200.0	3.833161165129459	11.070738552030432	3.833161165129459
1613.0	161300.0	4.53438064232278	11.541530355070964	4.53438064232278
1614.0	161400.0	4.047099916078638	11.08401493801013	4.047099916078638
1615.0	161500.0	3.2060237940735896	10.544668498502146	3.2060237940735896
1616.0	161600.0	4.374817424344554	11.655666831640808	4.374817424344554
1617.0	161700.0	4.857543866897633	11.860152618559518	4.857543866897633
1618.0	161800.0	4.3608850714712	11.5196405651401	4.3608850714712
1619.0	161900.0	4.111663781950068	11.291028654069965	4.111663781950068
1620.0	162000.0	4.290093278560283	11.337922415976394	4.290093278560283
1621.0	162100.0	3.202638579209075	10.46345880305836	3.202638579209075
1622.0	162200.0	2.904860559690706	10.760757123127428	2.904860559690706
1623.0	162300.0	3.7975049792567317	11.403549550303453	3.7975049792567317
1624.0	162400.0	2.89345441761673	10.506255569484006	2.89345441761673
1625.0	162500.0	3.987908087347509	10.819099383146815	3.987908087347509
1626.0	162600.0	3.9324099591307395	11.07408537218607	3.9324099591307395
1627.0	162700.0	3.3953094741418073	11.10130552639161	3.3953094741418073
1628.0	162800.0	4.6602122835625055	12.171683037639648	4.6602122835625055
1629.0	162900.0	3.986151740035301	11.09194599576241	3.986151740035301
1630.0	163000.0	4.569762883956826	12.242004020043629	4.569762883956826
1631.0	163100.0	4.794269089031429	11.332882452519625	4.794269089031429
1632.0	163200.0	4.477613435690326	11.228346304060388	4.477613435690326
1633.0	163300.0	3.7692186621559953	11.258350306079318	3.7692186621559953
1634.0	163400.0	5.72993995834807	12.20516787678182	5.72993995834807
1635.0	163500.0	5.4465482207883085	11.937961342475715	5.4465482207883085
1636.0	163600.0	5.288852885435074	11.94960270662648	5.288852885435074
1637.0	163700.0	4.3390622098853955	11.276143284251392	4.3390622098853955
1638.0	163800.0	3.602475510886332	10.465133332680626	3.602475510886332
1639.0	163900.0	4.699140716245874	11.819918810312414	4.699140716245874
1640.0	164000.0	5.601303479399765	11.16785157732465	5.601303479399765
1641.0	164100.0	4.489496150985561	11.32757930555384	4.489496150985561
1642.0	164200.0	5.171469846998898	11.46961745764153	5.171469846998898
1643.0	164300.0	5.4476705691703975	11.818065268868004	5.4476705691703975
1644.0	164400.0	5.595472147284232	11.768672954646794	5.595472147284232
1645.0	164500.0	5.272272435828123	11.958508216804985	5.272272435828123
1646.0	164600.0	5.540992433094339	11.802934940326542	5.540992433094339
1647.0	164700.0	5.34831981194216	10.898257614583606	5.34831981194216
1648.0	164800.0	5.0922901587912515	11.844533348827877	5.0922901587912515
1649.0	164900.0	5.8524037414792485	11.823129685610702	5.8524037414792485
1650.0	165000.0	5.539608201040983	11.641555535898942	5.539608201040983
1651.0	165100.0	5.586360463390896	12.365542717117075	5.586360463390896
1652.0	165200.0	5.944417973837429	12.68248387024988	5.944417973837429
1653.0	165300.0	4.5171297757039754	11.282800985996412	4.5171297757039754
1654.0	165400.0	5.361104268153641	12.22453360187839	5.361104268153641
1655.0	165500.0	4.5793501147213975	10.635552451381276	4.5793501147213975
1656.0	165600.0	5.634777634575483	12.253396282747605	5.634777634575483
1657.0	165700.0	5.202709841440902	11.01080364914956	5.202709841440902
1658.0	165800.0	4.603483720923279	11.398891038464088	4.603483720923279
1659.0	165900.0	5.329702193940969	11.752759937949985	5.329702193940969
1660.0	166000.0	5.806638132522129	12.09325247117078	5.806638132522129
1661.0	166100.0	4.761796675365315	11.449133287971062	4.761796675365315
1662.0	166200.0	6.168746744299424	12.629102831076917	6.168746744299424
1663.0	166300.0	6.1018136431996846	12.732512485177526	6.1018136431996846
1664.0	166400.0	5.994095430454984	12.857675716914747	5.994095430454984
1665.0	166500.0	5.870136756409263	12.526907874954992	5.870136756409263
1666.0	166600.0	7.345972310858172	13.647582674155823	7.345972310858172
1667.0	166700.0	5.74403602261943	12.537119025790556	5.74403602261943
1668.0	166800.0	6.763312880764842	12.862543210092138	6.763312880764842
1669.0	166900.0	5.864630882579141	11.980974394158864	5.864630882579141
1670.0	167000.0	5.600440346707981	12.268823796910858	5.600440346707981
1671.0	167100.0	6.165274492203193	13.06602565308986	6.165274492203193
1672.0	167200.0	5.919127774812109	11.841293765857031	5.919127774812109
1673.0	167300.0	5.160819628190028	11.870451896055283	5.160819628190028
1674.0	167400.0	5.609159065909596	12.519292799748209	5.609159065909596
1675.0	167500.0	5.670535363921841	11.666484811321506	5.670535363921841
1676.0	167600.0	5.4143328235084685	11.814754551143421	5.4143328235084685
1677.0	167700.0	5.922012165247876	12.230798219224123	5.922012165247876
1678.0	167800.0	6.061160788327016	11.975325642470628	6.061160788327016
1679.0	167900.0	5.414250520105899	11.116488341481853	5.414250520105899
1680.0	168000.0	6.962242901589648	12.01624498232912	6.962242901589648
1681.0	168100.0	4.665803426596274	10.941940065856848	4.665803426596274
1682.0	168200.0	4.513901214231944	11.00634889273098	4.513901214231944
1683.0	168300.0	4.06175775521249	10.39998266937669	4.06175775521249
1684.0	168400.0	4.582759341130797	10.971458581092918	4.582759341130797
1685.0	168500.0	5.129843150041092	10.702903667876521	5.129843150041092
1686.0	168600.0	6.551311496503863	11.736397393938848	6.551311496503863
1687.0	168700.0	5.156101768407482	11.003094219517562	5.156101768407482
1688.0	168800.0	4.795777534715924	11.223592739463541	4.795777534715924
1689.0	168900.0	4.723072791029494	11.052731521139588	4.723072791029494
1690.0	169000.0	4.944502192821519	11.06846603820349	4.944502192821519
1691.0	169100.0	5.035451696869977	11.84980978550072	5.035451696869977
1692.0	169200.0	6.1816287828228145	12.593205902750395	6.1816287828228145
1693.0	169300.0	5.680112197198662	12.665125071454142	5.680112197198662
1694.0	169400.0	4.204638419373864	10.43767952690022	4.204638419373864
1695.0	169500.0	5.133518894030769	11.775252912457843	5.133518894030769
1696.0	169600.0	4.943121055598104	11.51796463682132	4.943121055598104
1697.0	169700.0	4.228001816359295	11.618938636697436	4.228001816359295
1698.0	169800.0	3.1707674261293843	11.014618291349434	3.1707674261293843
1699.0	169900.0	3.0352273896711024	10.873535255306688	3.0352273896711024
1700.0	170000.0	5.2959899775137895	12.081133317019624	5.2959899775137895
1701.0	170100.0	3.3832238419100067	11.570722173443277	3.3832238419100067
1702.0	170200.0	3.9569963889769943	11.235294275916695	3.9569963889769943
1703.0	170300.0	4.977490570353658	11.179890063979379	4.977490570353658
1704.0	170400.0	5.482018682850488	11.571420347029957	5.482018682850488
1705.0	170500.0	5.605585815687736	11.593417571517364	5.605585815687736
1706.0	170600.0	5.1076667750250415	11.030894037920248	5.1076667750250415
1707.0	170700.0	5.025962903130254	11.338884925987676	5.025962903130254
1708.0	170800.0	4.100538193527196	11.130847531633668	4.100538193527196
1709.0	170900.0	6.060970139106259	11.476368453331727	6.060970139106259
1710.0	171000.0	5.701541807758675	11.914781623150201	5.701541807758675
1711.0	171100.0	3.6502183245870583	11.307996830102494	3.6502183245870583
1712.0	171200.0	4.788019171311974	11.71410403854772	4.788019171311974
1713.0	171300.0	4.051578881211127	11.246571101666381	4.051578881211127
1714.0	171400.0	3.466062577165176	11.67246766230352	3.466062577165176
1715.0	171500.0	3.548476047995659	11.68307310253421	3.548476047995659
1716.0	171600.0	3.6025003481683644	10.34180465105407	3.6025003481683644
1717.0	171700.0	3.6343400215996784	10.511034364769477	3.6343400215996784
1718.0	171800.0	3.714253555001911	10.916417089678154	3.714253555001911
1719.0	171900.0	4.635652611476078	10.802506727284992	4.645441616653567
1720.0	172000.0	3.2438368592759037	10.289907325942968	3.2438368592759037
1721.0	172100.0	4.221858143965897	10.48010203683193	4.221858143965897
1722.0	172200.0	3.46583386272625	10.420147668450523	3.46583386272625
1723.0	172300.0	4.404577698928024	11.149364375450732	4.404577698928024
1724.0	172400.0	4.155938892992565	11.449597414894052	4.524431455524537
1725.0	172500.0	4.428554989502273	11.538437338928421	4.906998514451763
1726.0	172600.0	4.395473766636359	11.883592618265252	4.395473766636359
1727.0	172700.0	5.3750253758054125	11.5526697145277	5.3750253758054125
1728.0	172800.0	4.324972482234302	11.286202889603715	4.444787194017952
1729.0	172900.0	4.4170249520339215	11.476028984792176	4.418595667282062
1730.0	173000.0	3.2131772003668932	11.307880985202305	3.2131772003668932
1731.0	173100.0	6.430716264145769	12.675538295053215	6.430716264145769
1732.0	173200.0	5.599322105796577	12.185767874834408	5.599322105796577
1733.0	173300.0	4.6174829715931445	11.480543871368173	4.6174829715931445
1734.0	173400.0	3.8205465930336984	11.4160744660062	3.8205465930336984
1735.0	173500.0	3.5124642227904745	11.129016059508254	3.5124642227904745
1736.0	173600.0	3.5624864184745393	11.58504007792735	3.5624864184745393
1737.0	173700.0	4.196285282064686	10.957362355876342	4.196285282064686
1738.0	173800.0	2.8832452736656635	10.49805219651104	2.8832452736656635
1739.0	173900.0	4.457196350880888	11.400112286333323	4.457196350880888
1740.0	174000.0	4.300181402603316	11.602356777052014	4.300181402603316
1741.0	174100.0	4.122844582547707	10.886902255585191	4.122844582547707
1742.0	174200.0	3.729425513488223	11.975098997341673	3.729425513488223
1743.0	174300.0	3.6496821807041724	11.85376979254654	3.6496821807041724
1744.0	174400.0	3.3029923155825904	11.684340290843577	3.3029923155825904
1745.0	174500.0	3.4284939939149295	12.532015579452846	3.4284939939149295
1746.0	174600.0	3.955720082547288	12.356331064794869	3.955720082547288
1747.0	174700.0	3.8260302264503716	12.183847666380002	3.8260302264503716
1748.0	174800.0	4.046429867381038	11.867821667758564	4.046429867381038
1749.0	174900.0	3.5858903213005258	11.88990644824234	3.5858903213005258
1750.0	175000.0	2.9559621343826503	12.016502933299549	2.9559621343826503
1751.0	175100.0	4.327791003093568	12.155452032499738	4.327791003093568
1752.0	175200.0	2.877304214196097	11.521781174661783	2.877304214196097
1753.0	175300.0	3.0430401457856497	11.894016830265867	3.0430401457856497
1754.0	175400.0	5.444528182004959	13.180416725181802	5.444528182004959
1755.0	175500.0	4.235515414495249	12.272986364839598	4.235515414495249
1756.0	175600.0	3.283801980545506	12.190567395695934	3.283801980545506
1757.0	175700.0	4.446886524521798	12.64311947729724	4.446886524521798
1758.0	175800.0	4.389867660163639	12.346118798250686	4.389867660163639
1759.0	175900.0	4.709959041151521	13.061481500108743	4.709959041151521
1760.0	176000.0	4.458844049273328	12.839810743036658	4.458844049273328
1761.0	176100.0	4.383260341566155	12.462429876348688	4.383260341566155
1762.0	176200.0	4.76231908708246	13.2971293552627	4.76231908708246
1763.0	176300.0	4.679544842099952	12.700659963810782	4.679544842099952
1764.0	176400.0	6.067075408804736	13.000705816623237	6.067075408804736
1765.0	176500.0	4.850664497711653	12.584476633508228	4.850664497711653
1766.0	176600.0	4.01638291994987	12.252892119386454	4.01638291994987
1767.0	176700.0	4.793077182071822	12.399503502782222	4.793077182071822
1768.0	176800.0	5.142804702688167	13.278965040116487	5.142804702688167
1769.0	176900.0	5.296524815582781	13.101232627128049	5.296524815582781
1770.0	177000.0	5.42333706647041	13.416889396408827	5.42333706647041
1771.0	177100.0	5.511703952187167	12.890751540927624	5.511703952187167
1772.0	177200.0	5.661322265491327	12.906093573840117	5.661322265491327
1773.0	177300.0	3.9966373393134154	12.21525917168801	3.9966373393134154
1774.0	177400.0	4.383988528374673	12.136647671505958	4.383988528374673
1775.0	177500.0	4.645579141211082	12.410941071344356	4.645579141211082
1776.0	177600.0	4.212325931745347	12.371584705313284	4.212325931745347
1777.0	177700.0	5.443655051455706	12.282434058995703	5.443655051455706
1778.0	177800.0	5.709895055447007	12.806345680964592	5.709895055447007
1779.0	177900.0	6.2371860218722395	13.221716274058371	6.2371860218722395
1780.0	178000.0	4.137642953300617	11.47420418978814	4.137642953300617
1781.0	178100.0	5.309932823546982	12.61738998483226	5.309932823546982
1782.0	178200.0	4.822081803086459	12.869341093683474	4.822081803086459
1783.0	178300.0	4.723675550736189	12.582342272186288	4.723675550736189
1784.0	178400.0	5.785460896512303	12.238506903991883	5.785460896512303
1785.0	178500.0	4.90649246577038	11.812697043221641	4.90649246577038
1786.0	178600.0	6.509116995091961	12.867604971740278	6.509116995091961
1787.0	178700.0	5.9394101668855885	13.059912252089044	5.9394101668855885
1788.0	178800.0	5.923771996060288	12.704038690547035	5.923771996060288
1789.0	178900.0	5.962965222012247	12.86927447060568	5.962965222012247
1790.0	179000.0	5.568106460737909	11.935034152790761	5.568106460737909
1791.0	179100.0	4.803466881921057	12.22931104938805	4.803466881921057
1792.0	179200.0	6.400710653430542	12.939345773376413	6.400710653430542
1793.0	179300.0	5.113401937380397	12.321014548304094	5.113401937380397
1794.0	179400.0	4.742940884673629	12.075002549323283	4.742940884673629
1795.0	179500.0	4.7899142340102125	12.460355670683994	4.7899142340102125
1796.0	179600.0	5.451067069211257	12.855886830173437	5.451067069211257
1797.0	179700.0	5.026908773432404	12.45427735231209	5.026908773432404
1798.0	179800.0	6.113989946943062	12.182991919775596	6.113989946943062
1799.0	179900.0	5.597434864016084	12.478707052648799	5.597434864016084
1800.0	180000.0	4.707821705547387	12.45640369739652	4.707821705547387
1801.0	180100.0	6.433985733214147	13.120694578091179	6.433985733214147
1802.0	180200.0	5.450854180549761	11.570015672757416	5.450854180549761
1803.0	180300.0	5.364293265609139	12.243062159894375	5.364293265609139
1804.0	180400.0	4.668254725158087	12.043176946258512	4.668254725158087
1805.0	180500.0	5.720601345813559	13.124848055763298	5.720601345813559
1806.0	180600.0	6.372771732587576	12.941849200086999	6.372771732587576
1807.0	180700.0	5.687212311362676	12.887119924275392	5.687212311362676
1808.0	180800.0	4.861789238376106	11.92046208030156	4.861789238376106
1809.0	180900.0	5.7126343810059215	12.42956441077719	5.809204219353972
1810.0	181000.0	4.959080084130575	11.866498819071452	4.959080084130575
1811.0	181100.0	5.998775629624789	12.67733044438181	6.134970374004665
1812.0	181200.0	4.966051995426542	11.23154116238518	4.966051995426542
1813.0	181300.0	4.57700770116049	11.907219360044229	4.57700770116049
1814.0	181400.0	5.137393550022697	12.318625456438806	5.137393550022697
1815.0	181500.0	5.470581971616071	12.136410949062562	5.470581971616071
1816.0	181600.0	5.892676564272544	12.469932887088838	5.892676564272544
1817.0	181700.0	5.672080410687363	12.802104185842051	5.672080410687363
1818.0	181800.0	6.216197139626312	12.29000207725668	6.216197139626312
1819.0	181900.0	6.398485717919981	12.686259624896353	6.398485717919981
1820.0	182000.0	6.809069960353052	13.669208968409947	6.809069960353052
1821.0	182100.0	6.322097135827021	12.94160021478814	6.322097135827021
1822.0	182200.0	6.5137474749670075	13.18823929193553	6.515686511908523
1823.0	182300.0	6.172878641202726	11.857831322717258	6.172878641202726
1824.0	182400.0	5.837010247215883	11.888400678816106	5.837010247215883
1825.0	182500.0	5.101138451461911	11.60855969638409	5.101138451461911
1826.0	182600.0	6.694069145738009	12.70608743432855	6.694069145738009
1827.0	182700.0	6.144289845216218	11.037690654348012	6.144289845216218
1828.0	182800.0	6.603335452105125	11.749947427315654	6.603335452105125
1829.0	182900.0	6.348429712494943	12.63600540176507	6.348429712494943
1830.0	183000.0	3.6558694350739778	11.958934546126823	3.6558694350739778
1831.0	183100.0	5.141259951114812	11.861308303257863	5.141259951114812
1832.0	183200.0	5.726798051624059	11.734654880255292	5.726798051624059
1833.0	183300.0	5.314256801376186	11.87101664597901	5.314256801376186
1834.0	183400.0	5.280847880173767	11.939420846922323	5.280847880173767
1835.0	183500.0	5.495098941041519	11.938720178689193	5.495098941041519
1836.0	183600.0	6.333434914882491	12.768862567574224	6.333434914882491
1837.0	183700.0	5.910305506367087	11.938597880199392	5.910305506367087
1838.0	183800.0	5.963530965863848	12.276523032244986	5.963530965863848
1839.0	183900.0	5.413045046669374	11.369516740525558	5.413045046669374
1840.0	184000.0	6.143236583598577	12.872645092752892	6.143236583598577
1841.0	184100.0	5.600935029581412	13.258345315374505	5.600935029581412
1842.0	184200.0	4.8496073484071465	12.489182003653998	4.8496073484071465
1843.0	184300.0	5.304089357847333	12.701286350736488	5.304089357847333
1844.0	184400.0	5.8010032493849994	12.949881906803915	5.8010032493849994
1845.0	184500.0	6.541946747841567	12.639009315323749	6.541946747841567
1846.0	184600.0	5.499712976911124	11.666606714527287	5.499712976911124
1847.0	184700.0	5.418459974297691	11.588742192820082	5.418459974297691
1848.0	184800.0	5.81395355019439	11.893612526352959	5.81395355019439
1849.0	184900.0	6.27223021953849	12.383345788497756	6.27223021953849
1850.0	185000.0	5.93527038935601	11.86190610290322	5.93527038935601
1851.0	185100.0	6.422413362280499	12.310408491706312	6.422413362280499
1852.0	185200.0	5.8780004721707195	12.475839261677432	5.8780004721707195
1853.0	185300.0	6.772660851300869	12.408777018865596	6.772660851300869
1854.0	185400.0	6.515552522735224	12.716898194478913	6.515552522735224
1855.0	185500.0	6.481427923103327	13.134211726588957	6.481427923103327
1856.0	185600.0	6.43246409472242	13.00617397619399	6.43246409472242
1857.0	185700.0	6.29858292812696	12.279902489738156	6.29858292812696
1858.0	185800.0	6.819459017109564	12.98272932808373	6.819459017109564
1859.0	185900.0	6.19078351831886	12.377604593180394	6.19078351831886
1860.0	186000.0	7.485523742211612	12.84567234072172	7.485523742211612
1861.0	186100.0	6.488860134894983	12.804671736996603	6.488860134894983
1862.0	186200.0	6.760195623649343	12.768509155812463	6.760195623649343
1863.0	186300.0	6.8216598721482	12.585254839688544	6.8216598721482
1864.0	186400.0	6.158468149380629	12.356593086045063	6.158468149380629
1865.0	186500.0	6.795841816680199	12.299888983870323	6.795841816680199
1866.0	186600.0	6.7692611494010935	12.180719511833411	6.7692611494010935
1867.0	186700.0	7.0512250360266275	12.832811179566953	7.0512250360266275
1868.0	186800.0	6.866519919203735	12.334914604421181	6.866519919203735
1869.0	186900.0	7.2879115535685415	13.079794864271175	7.2879115535685415
1870.0	187000.0	6.1499433998057444	12.4759994769411	6.1499433998057444
1871.0	187100.0	5.764373424455365	12.86080319543831	5.764373424455365
1872.0	187200.0	5.368473333795153	12.734952976843607	5.368473333795153
1873.0	187300.0	4.234277482085245	12.724734051218428	4.234277482085245
1874.0	187400.0	6.022451963443561	13.184724099692803	6.022451963443561
1875.0	187500.0	5.582238332901001	13.201853829803026	5.582238332901001
1876.0	187600.0	5.738194949679207	12.765830576107382	5.738194949679207
1877.0	187700.0	4.849019518977144	12.418268885716389	4.849019518977144
1878.0	187800.0	6.378551188308426	12.207967534719412	6.378551188308426
1879.0	187900.0	5.864983048021214	11.745006838846544	5.864983048021214
1880.0	188000.0	6.351846566431528	12.180880641329297	6.351846566431528
1881.0	188100.0	5.594615344477662	12.392981458911422	5.594615344477662
1882.0	188200.0	5.896255761397838	12.398663205845923	5.896255761397838
1883.0	188300.0	5.9878559321813585	12.32047201701585	5.9878559321813585
1884.0	188400.0	5.424407896859023	11.794731771113247	5.424407896859023
1885.0	188500.0	6.268913356917418	13.212335940985561	6.268913356917418
1886.0	188600.0	5.988148480111401	12.649858858188905	5.988148480111401
1887.0	188700.0	6.155414842870498	12.673796422512568	6.155414842870498
1888.0	188800.0	6.1153569963362795	12.80128170939709	6.1153569963362795
1889.0	188900.0	6.521918330547897	12.570522574866063	6.521918330547897
1890.0	189000.0	6.678569529297471	13.344147025871862	6.678569529297471
1891.0	189100.0	6.94614442825809	13.724186693452763	6.94614442825809
1892.0	189200.0	6.0386898423592905	12.536786579741635	6.0386898423592905
1893.0	189300.0	5.8989891782086055	12.129871604600407	5.8989891782086055
1894.0	189400.0	6.181176717886444	13.125816190791761	6.181176717886444
1895.0	189500.0	6.218469497690442	12.88058355443006	6.218469497690442
1896.0	189600.0	5.9491315971563825	12.51682589029997	5.9491315971563825
1897.0	189700.0	6.5310223889881005	12.815338663247367	6.5310223889881005
1898.0	189800.0	6.42748702355007	12.893802932373015	6.42748702355007
1899.0	189900.0	6.0401580380632875	12.91152411555581	6.0401580380632875
1900.0	190000.0	5.972916620286261	13.077846255408556	5.972916620286261
1901.0	190100.0	5.988287320103523	12.852448651297646	5.988287320103523
1902.0	190200.0	5.030997266558501	13.009090549076461	5.030997266558501
1903.0	190300.0	6.101738174693017	12.797237071343508	6.101738174693017
1904.0	190400.0	6.263208149542284	13.271231405334685	6.263208149542284
1905.0	190500.0	6.460413466884379	12.47242902639833	6.460413466884379
1906.0	190600.0	6.508897905951465	13.34778513802298	6.508897905951465
1907.0	190700.0	6.179682825832695	12.332593486377412	6.179682825832695
1908.0	190800.0	6.203688194928304	12.325081874986338	6.203688194928304
1909.0	190900.0	6.177527858005218	12.690890642421254	6.177527858005218
1910.0	191000.0	6.030000519003781	12.30904012797434	6.030000519003781
1911.0	191100.0	6.62398513149503	13.26619978165313	6.62398513149503
1912.0	191200.0	6.547016142758614	12.720038803210212	6.547016142758614
1913.0	191300.0	5.898483196998149	12.853895136664166	5.898483196998149
1914.0	191400.0	6.433297984344572	12.92839463844142	6.433297984344572
1915.0	191500.0	5.656525276289555	12.846734340978102	5.656525276289555
1916.0	191600.0	5.364908613155305	12.080401051288302	5.364908613155305
1917.0	191700.0	4.928097513438244	12.964763949741863	4.928097513438244
1918.0	191800.0	5.072366490984294	12.08069594797546	5.072366490984294
1919.0	191900.0	6.214007059635368	12.514345036986725	6.214007059635368
1920.0	192000.0	5.1199198937129955	12.389208755660288	5.1199198937129955
1921.0	192100.0	5.93172900128995	12.557906968731825	5.93172900128995
1922.0	192200.0	5.4040149281596594	11.961844706319797	5.4040149281596594
1923.0	192300.0	5.678745446615099	12.388365625649692	5.678745446615099
1924.0	192400.0	6.388909821982164	12.838961871953584	6.388909821982164
1925.0	192500.0	5.650215710059719	12.211637519922975	5.650215710059719
1926.0	192600.0	6.383181945493165	12.679444901985233	6.383181945493165
1927.0	192700.0	6.887654831712876	12.695421722367525	6.887654831712876
1928.0	192800.0	6.038719468448536	12.270399329442375	6.038719468448536
1929.0	192900.0	5.878338964537421	12.637800237483262	5.878338964537421
1930.0	193000.0	6.6431981106325235	12.458396432720875	6.6431981106325235
1931.0	193100.0	5.584487227053363	12.612264374392511	5.584487227053363
1932.0	193200.0	6.216217972723474	12.431272607232813	6.216217972723474
1933.0	193300.0	6.620734853617778	13.169272081308778	6.620734853617778
1934.0	193400.0	5.560214640364949	11.697525720962568	5.560214640364949
1935.0	193500.0	6.70338714226509	12.511641271371364	6.70338714226509
1936.0	193600.0	5.246187806014439	11.156280915136985	5.246187806014439
1937.0	193700.0	4.573260635676285	11.764516480088563	4.573260635676285
1938.0	193800.0	6.325425421239967	12.332087174455669	6.325425421239967
1939.0	193900.0	6.106924576764405	12.06577429856277	6.106924576764405
1940.0	194000.0	6.114671216285672	11.763745722415024	6.114671216285672
1941.0	194100.0	7.134718893993705	12.115223789393514	7.134718893993705
1942.0	194200.0	6.539499752501153	13.101953594808757	6.539499752501153
1943.0	194300.0	6.503450145419376	12.153242981813465	6.503450145419376
1944.0	194400.0	6.543648303331107	12.677782348064786	6.543648303331107
1945.0	194500.0	7.288403837555285	12.684204991216387	7.288403837555285
1946.0	194600.0	6.02382307912206	12.552503611540955	6.02382307912206
1947.0	194700.0	6.407292904820917	13.001680878179819	6.407292904820917
1948.0	194800.0	7.308144194861748	12.69754345565917	7.308144194861748
1949.0	194900.0	6.878507804955014	12.613520674118325	6.878507804955014
1950.0	195000.0	7.335781297009998	13.566689391121322	7.335781297009998
1951.0	195100.0	6.699179483533127	12.907808258851245	6.699179483533127
1952.0	195200.0	7.376219635438696	12.811911767534834	7.376219635438696
1953.0	195300.0	6.840327174745085	13.128203590615886	6.840327174745085
1954.0	195400.0	6.984572646027412	12.303664306046118	6.984572646027412
1955.0	195500.0	6.467434423329252	12.927714648867047	6.467434423329252
1956.0	195600.0	7.015795450063838	12.637693713114546	7.015795450063838
1957.0	195700.0	6.703801404994365	12.684119995050265	6.703801404994365
1958.0	195800.0	6.21315562814898	11.879025600176286	6.21315562814898
1959.0	195900.0	6.541100472540297	11.869361906696987	6.541100472540297
1960.0	196000.0	6.996649309018329	13.001852630301958	7.601776109258328
1961.0	196100.0	6.844629976737312	12.764337522811449	6.844629976737312
1962.0	196200.0	6.257059076544685	12.575970338792493	6.257059076544685
1963.0	196300.0	6.868339544249142	13.51904387665355	7.003679486667192
1964.0	196400.0	6.480698678538094	13.09787870479876	6.480698678538094
1965.0	196500.0	6.369347961207517	13.201547883108878	6.369347961207517
1966.0	196600.0	7.069694312582092	13.743262474611404	7.069694312582092
1967.0	196700.0	4.803636808073877	12.263398611137317	4.803636808073877
1968.0	196800.0	6.483532068000333	12.922700438655813	6.483532068000333
1969.0	196900.0	5.694683622796722	12.651617727823746	5.694683622796722
1970.0	197000.0	6.430411002875213	12.528181180962363	6.430411002875213
1971.0	197100.0	7.045866827612376	12.229560529248436	7.045866827612376
1972.0	197200.0	6.359689349861714	11.77597920214925	6.359689349861714
1973.0	197300.0	6.225345064095301	12.459171666615504	6.225345064095301
1974.0	197400.0	5.420229136284982	12.369404915117869	5.420229136284982
1975.0	197500.0	6.193740408789876	12.076704905701906	6.193740408789876
1976.0	197600.0	7.1813235972914935	12.448751988867409	7.1813235972914935
1977.0	197700.0	5.740818545630572	11.562293674521575	5.740818545630572
1978.0	197800.0	6.107086637847554	11.603899045277197	6.107086637847554
1979.0	197900.0	6.37509659231353	11.51746789522676	6.37509659231353
1980.0	198000.0	6.436376544586531	11.813867094569838	6.436376544586531
1981.0	198100.0	7.240399856696349	11.593962841293143	7.240399856696349
1982.0	198200.0	6.453288286754968	11.284438743039141	6.453288286754968
1983.0	198300.0	6.304326479801457	11.894445280503849	6.304326479801457
1984.0	198400.0	6.440565205527488	12.020690839342686	6.440565205527488
1985.0	198500.0	6.53046663892765	11.478022516714104	6.53046663892765
1986.0	198600.0	5.749718243141785	11.433156583556638	5.749718243141785
1987.0	198700.0	5.644863836439786	10.900552640713387	5.644863836439786
1988.0	198800.0	6.202341772524844	11.72548124816641	6.202341772524844
1989.0	198900.0	5.454733953525333	11.532314932460006	5.454733953525333
1990.0	199000.0	6.215555253702211	11.474203607986933	6.215555253702211
1991.0	199100.0	7.198934253019126	12.139082861608752	7.198934253019126
1992.0	199200.0	5.804049009879843	10.701560762320984	5.804049009879843
1993.0	199300.0	5.385804700029319	11.310090222661046	5.385804700029319
1994.0	199400.0	6.067758236339394	11.225635742401327	6.067758236339394
1995.0	199500.0	6.72818132787433	11.60983290401778	6.72818132787433
1996.0	199600.0	7.23972928126195	11.574951473653448	7.5260809407548015
1997.0	199700.0	6.001370578120909	11.31048305785352	6.001370578120909
1998.0	199800.0	5.624342723104506	11.686049076988931	5.624342723104506
[truncated: 7,002 more rows]
