# Supplementary material for: Structural basis of hydroxycarboxylic acid receptor signaling mechanisms through ligand binding
Source: Nat Commun. 2023 Sep 22;14:5899. doi: 10.1038/s41467-023-41650-7 (PMC10516952; doi:10.1038/s41467-023-41650-7)
Supplement: Supplementary file 4 — Source Data [file 41467_2023_41650_MOESM4_ESM.zip › source file/molecular dynamics simulations trajectories/raw data related supplementary Fig.13/hca2_gsk_run3_distance.csv]

frame	time_ps	L158-W188-all	L158-W188-ca	L158-W188-sc
0.0	0.0	1.9105238590545515	8.754529027378867	2.2354199315819847
1.0	100.0	2.2354668688256467	9.208318829012295	2.476832012890952
2.0	200.0	2.0286980980246754	8.779067692017662	2.0286980980246754
3.0	300.0	1.9716498384178318	8.821984015079625	1.9716498384178318
4.0	400.0	1.9301808911880332	8.959548330164788	2.148813030391146
5.0	500.0	2.055453545118879	9.358383728580682	2.3524676978483496
6.0	600.0	2.0863601061260204	8.797340324755938	2.0863601061260204
7.0	700.0	2.053922948447968	8.993248411060216	2.053922948447968
8.0	800.0	2.5469356048726413	9.12130434195474	2.5469356048726413
9.0	900.0	2.121413152175719	9.053458979732026	2.357053373229144
10.0	1000.0	2.524717753434226	9.319241059965234	2.5403544717799655
11.0	1100.0	2.31296160141792	9.023461969495024	2.31296160141792
12.0	1200.0	3.1780947264211994	9.172974583889847	3.250726168688179
13.0	1300.0	2.5844522754069454	8.705739724656068	2.5844522754069454
14.0	1400.0	2.059002783427492	9.160069072413942	2.460343309964269
15.0	1500.0	2.285690314200179	9.44665982720292	2.409167494966983
16.0	1600.0	1.9499246858671098	9.184877055367771	2.279958380605113
17.0	1700.0	2.837637946321147	9.152868102777944	2.837637946321147
18.0	1800.0	3.9847856214584274	10.561401638586728	3.9847856214584274
19.0	1900.0	2.423408333914391	9.53765834739935	2.423408333914391
20.0	2000.0	2.2552389582537127	9.999406899831738	2.2552389582537127
21.0	2100.0	2.8066023043466037	9.942285590101713	2.8066023043466037
22.0	2200.0	2.9239823898899946	10.452913170356343	2.9239823898899946
23.0	2300.0	2.1504887735994402	10.266870153451835	2.1504887735994402
24.0	2400.0	2.262054927658822	9.963702462145017	2.262054927658822
25.0	2500.0	2.6011150351858623	10.029001104452568	2.6011150351858623
26.0	2600.0	2.929949465893329	9.073887643450552	2.929949465893329
27.0	2700.0	3.0568134371126034	9.915736741296481	3.0568134371126034
28.0	2800.0	2.7760432565296576	10.28900633111607	2.7760432565296576
29.0	2900.0	2.729927465572678	10.131761369379811	2.729927465572678
30.0	3000.0	2.1105907932892345	9.874422754652386	2.1105907932892345
31.0	3100.0	2.1263359024709456	10.186933533367093	2.1263359024709456
32.0	3200.0	2.971703105654957	10.139788673352374	2.971703105654957
33.0	3300.0	2.4845868706411482	10.068738905310386	2.4845868706411482
34.0	3400.0	2.602503164334667	9.83155514900712	2.602503164334667
35.0	3500.0	2.850510563147727	9.256187607107906	3.2228671015343977
36.0	3600.0	2.4671617455861283	9.322885032554096	2.4671617455861283
37.0	3700.0	2.339979264916331	9.333954988413193	3.1065868604316917
38.0	3800.0	3.1198743863397307	9.876455976402179	3.1198743863397307
39.0	3900.0	3.053164132718989	9.38765833231324	3.3910737651292435
40.0	4000.0	3.1661494443734233	9.911276964432037	3.5717759249513916
41.0	4100.0	3.492808306557345	9.894285704214557	3.904427315001352
42.0	4200.0	2.0132314299172016	9.046115580648037	2.1261027419425416
43.0	4300.0	2.6403208560751334	9.516429590625867	2.6403208560751334
44.0	4400.0	2.352129081326201	9.332910610418216	2.352129081326201
45.0	4500.0	2.959761198568015	9.843927752611494	2.959761198568015
46.0	4600.0	3.016799265894418	9.434474277294141	3.016799265894418
47.0	4700.0	3.3504765522901354	9.53608420854604	3.3504765522901354
48.0	4800.0	3.3199053408507546	9.729348392918826	4.053097849664571
49.0	4900.0	2.7691544139420485	9.48192811616858	3.1206562071084796
50.0	5000.0	3.793493952202382	9.564824317320507	3.793493952202382
51.0	5100.0	2.366660292212877	9.143069851823567	2.60242666238919
52.0	5200.0	2.363830168689996	9.157583371679701	3.1623072093977997
53.0	5300.0	3.663588152683549	9.331975698350167	3.830680652824259
54.0	5400.0	3.131775496622133	9.081245356121087	3.131775496622133
55.0	5500.0	2.9706202589546553	9.168746307601372	3.068760671066592
56.0	5600.0	2.0077316146866044	8.575581627876248	2.0077316146866044
57.0	5700.0	3.637657387602971	9.774970681541946	3.637657387602971
58.0	5800.0	2.3511074226167374	9.328441115613295	2.3511074226167374
59.0	5900.0	2.6495496011651802	9.353855414779948	2.6495496011651802
60.0	6000.0	2.857080706842339	9.387827631003448	2.8836456483697503
61.0	6100.0	2.90138298996036	9.497509678384048	2.90138298996036
62.0	6200.0	3.266079402169344	9.910399186981273	3.58717250953572
63.0	6300.0	3.4476372891894256	9.736592463815125	3.4476372891894256
64.0	6400.0	2.8116527738714527	9.37752699374083	2.8116527738714527
65.0	6500.0	3.673973736152631	9.561605749425905	3.673973736152631
66.0	6600.0	2.814354730780844	9.578880203997976	3.031490943636003
67.0	6700.0	2.1634700241003086	9.274904229588053	2.1634700241003086
68.0	6800.0	2.901478398189009	9.63445893174572	2.901478398189009
69.0	6900.0	3.6193213198626806	9.472468971892573	3.6193213198626806
70.0	7000.0	3.22723195518499	9.433397024993715	3.22723195518499
71.0	7100.0	3.25460793942572	9.664994345484311	3.854883928546077
72.0	7200.0	2.6331197839784957	9.17043385119125	2.6331197839784957
73.0	7300.0	3.728767746191739	9.42058778779823	3.732399085816943
74.0	7400.0	3.6010281972207325	9.635520208199871	3.6010281972207325
75.0	7500.0	3.380564271675225	9.30122266480687	3.380564271675225
76.0	7600.0	3.423302358644033	9.823648107185646	3.423302358644033
77.0	7700.0	2.736095139196391	9.888221246892812	2.736095139196391
78.0	7800.0	3.530908969211968	9.871881728356044	4.330985750406515
79.0	7900.0	3.4258547107689217	10.276946469422036	3.71908630881603
80.0	8000.0	3.286657477851815	9.584918947548871	3.684104336468984
81.0	8100.0	2.8661812777960614	9.675080221312093	2.8661812777960614
82.0	8200.0	3.185624268105557	9.148183940664735	3.185624268105557
83.0	8300.0	2.4824584213734413	9.555254876028119	2.4824584213734413
84.0	8400.0	2.9142596400961382	8.964737150784114	2.9142596400961382
85.0	8500.0	2.690894413415302	8.849506064215594	2.690894413415302
86.0	8600.0	2.327874803044498	8.71030789362251	2.327874803044498
87.0	8700.0	2.242250934157145	9.1483942245857	2.8476709554764965
88.0	8800.0	2.6415721119562856	9.527072843148659	2.6415721119562856
89.0	8900.0	3.483990144806702	9.448185700978062	3.483990144806702
90.0	9000.0	2.560075686055252	9.089041866086863	2.6291395513189517
91.0	9100.0	2.82789310546058	9.179588743819037	2.82789310546058
92.0	9200.0	2.1244065240061643	8.439174688945938	2.1244065240061643
93.0	9300.0	3.4153026213269624	9.464447140595645	3.5908461195812276
94.0	9400.0	2.4526359099013093	9.217434021538264	2.4526359099013093
95.0	9500.0	3.036098368704283	9.266609498414724	3.0610148094751377
96.0	9600.0	2.34668025352702	8.942187357347484	2.34668025352702
97.0	9700.0	2.6360789142713226	9.438341245879046	2.86426139111857
98.0	9800.0	3.7054153123145257	9.620053082199014	3.7054153123145257
99.0	9900.0	2.552036521150029	9.289917886163927	2.552036521150029
100.0	10000.0	2.8127967920718513	8.939379022526213	2.951238125911227
101.0	10100.0	2.3053259444159933	9.067230601595028	2.849335474007563
102.0	10200.0	2.694752032994397	8.995413203609308	2.694752032994397
103.0	10300.0	2.0486352857011556	9.243838436920223	2.0486352857011556
104.0	10400.0	2.4971616614799674	9.195047035948052	2.4971616614799674
105.0	10500.0	2.3340110367223277	8.502159153007536	2.3340110367223277
106.0	10600.0	2.764945953566566	9.512549201267257	3.1648407410058206
107.0	10700.0	2.8363692395859963	9.462819976517235	2.8363692395859963
108.0	10800.0	2.9777507291455576	9.477223723905443	2.9777507291455576
109.0	10900.0	2.993996668711241	9.13360728136674	2.993996668711241
110.0	11000.0	2.5817842119000005	9.08890310285394	2.5817842119000005
111.0	11100.0	2.272177550351798	8.817602651640648	2.272177550351798
112.0	11200.0	2.9602914326548615	8.955025525850061	2.9602914326548615
113.0	11300.0	3.1583193682291477	9.319205333248778	3.1583193682291477
114.0	11400.0	3.177500798116341	9.51372868346316	3.245456352885945
115.0	11500.0	2.8139279816763754	8.962373870346767	2.8139279816763754
116.0	11600.0	2.9689569746932287	9.528507321833748	2.9689569746932287
117.0	11700.0	2.624308054970002	9.381229358304013	2.715987822113299
118.0	11800.0	3.215489216987535	9.404922409914617	3.8123031151198177
119.0	11900.0	2.73877329745015	9.059620783873356	2.798587727378317
120.0	12000.0	2.8776751973849053	9.2489192475622	2.8776751973849053
121.0	12100.0	2.5593303084698253	9.11325404149691	3.254303678462792
122.0	12200.0	2.5759242222489895	9.295430601097367	2.5759242222489895
123.0	12300.0	2.89482333420451	9.665076304853594	3.489454378256491
124.0	12400.0	3.761818966896605	9.42075469506897	3.761818966896605
125.0	12500.0	3.027311439853668	10.167753134720135	3.6365103487386294
126.0	12600.0	3.476918863410901	9.277572602112775	3.4863199002046366
127.0	12700.0	3.0867779952140277	9.750845156303617	3.0867779952140277
128.0	12800.0	3.3917114470355467	9.503850541863216	3.3917114470355467
129.0	12900.0	3.549555683974721	9.701497641501161	3.571806657491423
130.0	13000.0	2.5421456041040598	9.005435310446458	3.0206932353481797
131.0	13100.0	2.1163430720691108	9.035229448067053	2.1163430720691108
132.0	13200.0	2.876756717991747	9.64886605671718	2.876756717991747
133.0	13300.0	3.415785567047758	9.361202741441401	3.415785567047758
134.0	13400.0	2.539134166057451	8.99262523047487	2.6578528131877928
135.0	13500.0	2.8303503298210266	9.347919245151216	2.8303503298210266
136.0	13600.0	3.7002167558911543	9.466883316767909	3.7002167558911543
137.0	13700.0	2.2755618893484835	8.98715792157528	2.2755618893484835
138.0	13800.0	2.637588836773821	9.316097441816838	2.637588836773821
139.0	13900.0	2.120304403226536	9.063226473946692	2.120304403226536
140.0	14000.0	2.324864389713704	9.249825701912219	2.324864389713704
141.0	14100.0	2.6354142189553182	9.136907202492647	2.745941309780559
142.0	14200.0	3.1618640935264293	9.091085099186415	3.292127798908371
143.0	14300.0	2.5518244188004697	9.433782159415669	2.5518244188004697
144.0	14400.0	2.535784069749182	9.319489630449013	2.535784069749182
145.0	14500.0	2.9990976105673823	9.524509401838504	2.9990976105673823
146.0	14600.0	2.346187727707079	8.823723497785974	2.346187727707079
147.0	14700.0	2.3158129147642947	8.631697575241224	2.777709764589237
148.0	14800.0	2.3813827485713053	8.87676215639657	2.3813827485713053
149.0	14900.0	2.0355629504614905	8.794773872076146	2.5038798677474077
150.0	15000.0	2.506909806384436	8.192006415411122	2.506909806384436
151.0	15100.0	2.4930694052177595	9.38966288732389	2.6853119573420448
152.0	15200.0	2.5184556855239184	9.443521946636093	2.5184556855239184
153.0	15300.0	2.111704895270677	9.31169071649473	2.2834658003606414
154.0	15400.0	2.137707321018683	9.210061520881398	2.810571360757897
155.0	15500.0	2.355950639971158	9.056038779839918	2.453100672277418
156.0	15600.0	2.0612878540348105	9.221485128882266	2.5716149008465647
157.0	15700.0	2.999685368634673	9.217614685785744	3.143642282632987
158.0	15800.0	2.3863949555356583	8.63112084563826	2.3863949555356583
159.0	15900.0	2.589849265292033	9.204314531770219	2.589849265292033
160.0	16000.0	2.4850341248060426	9.07997353839904	2.739255727776288
161.0	16100.0	1.6834805573936507	9.026565601604592	2.1679502040327794
162.0	16200.0	2.022692359486198	9.412104529919741	2.815158144373312
163.0	16300.0	2.394243883145762	8.449511437191674	2.558086194891469
164.0	16400.0	2.641681683457009	9.109775849485535	2.787651937819752
165.0	16500.0	2.4083388780940123	8.720046753014978	2.4083388780940123
166.0	16600.0	2.6000393286451176	8.938688554090904	2.6000393286451176
167.0	16700.0	2.4890535208829228	8.722509230317836	2.4890535208829228
168.0	16800.0	2.083267214935136	9.338374370771753	2.324090561066524
169.0	16900.0	2.4173105854079275	9.220487226741223	2.520594623591119
170.0	17000.0	3.439840567243585	9.572129351458301	3.620472498034025
171.0	17100.0	3.5931867106972843	9.502160775449287	3.7732199422934403
172.0	17200.0	2.694362928293377	9.647970875768245	2.694362928293377
173.0	17300.0	2.817055572148649	10.015598925901562	2.817055572148649
174.0	17400.0	2.426788567777128	9.837834851626768	2.778346719175318
175.0	17500.0	3.257456431009877	9.552142859709223	3.257456431009877
176.0	17600.0	2.4536936523727677	9.29563815433346	2.6251560552945348
177.0	17700.0	2.3483844271640923	9.469726274316118	2.3483844271640923
178.0	17800.0	2.3990455338102175	9.363060432315052	2.3990455338102175
179.0	17900.0	3.002085113702413	9.913656638784245	3.4473315047722775
180.0	18000.0	2.497780614606542	9.061481667598102	2.68865911879303
181.0	18100.0	2.2114720546949713	8.860564943648209	2.2114720546949713
182.0	18200.0	2.2786215808264636	8.963678641609874	2.2786215808264636
183.0	18300.0	2.3282881510131697	9.35922393320615	2.610379854241548
184.0	18400.0	2.3761542168635046	9.314019257398554	2.780035122441682
185.0	18500.0	2.225177404985403	8.982810327917713	2.5147794714080898
186.0	18600.0	2.1132909036924756	9.045601449754665	2.1132909036924756
187.0	18700.0	2.34900005803613	9.303941134594904	2.9795416593473774
188.0	18800.0	2.098902790272576	9.187139610645621	2.8170410925285556
189.0	18900.0	2.1572881070840784	9.119395076701716	2.5379323969468897
190.0	19000.0	2.554099128304196	9.791457046546995	3.1407501291767157
191.0	19100.0	2.503798341328621	9.188649683596394	2.5460574428342952
192.0	19200.0	3.4130497072042236	9.949544504142093	3.598194852297423
193.0	19300.0	2.76501646896132	9.845962468069146	3.0229324422752843
194.0	19400.0	3.633468196038225	9.456339953693913	3.7697470975284073
195.0	19500.0	3.000050351547002	9.723068048073495	3.000050351547002
196.0	19600.0	1.9735795333204678	8.991021827105575	2.035189081730338
197.0	19700.0	2.7979287459370212	9.759169021939542	2.7979287459370212
198.0	19800.0	2.9245347671305413	9.557542366894097	2.9245347671305413
199.0	19900.0	2.5155118714877003	8.934844682622318	2.5155118714877003
200.0	20000.0	2.795340188066461	9.154904146468896	2.856745274048668
201.0	20100.0	2.7334592361621515	8.832587056297035	2.9588795361018487
202.0	20200.0	2.336967561359155	8.94365125097069	2.336967561359155
203.0	20300.0	2.5108345705133557	9.276507479086597	2.6910792917563895
204.0	20400.0	2.650034786359622	9.470844641201683	2.650034786359622
205.0	20500.0	3.0510510984239954	9.01905452146016	3.0510510984239954
206.0	20600.0	2.7035525616976006	8.545771732559219	2.7035525616976006
207.0	20700.0	1.972432679938042	8.389734413574995	1.972432679938042
208.0	20800.0	2.388140798489881	9.067393097817265	2.388140798489881
209.0	20900.0	2.3906034102169387	9.312919823931809	2.3906034102169387
210.0	21000.0	2.426421199308744	8.922720815249043	2.426421199308744
211.0	21100.0	2.1776602628939057	8.898389626188488	2.2670269490590167
212.0	21200.0	2.0553562919229327	8.619360425194442	2.0553562919229327
213.0	21300.0	2.303953090091019	8.371627522501166	2.303953090091019
214.0	21400.0	2.206628035630213	8.735095824145985	2.206628035630213
215.0	21500.0	2.8474210861842257	9.302974365245744	3.272703885109249
216.0	21600.0	2.215148415171407	9.032192829484258	2.215148415171407
217.0	21700.0	2.432304378537126	9.129937114854789	2.432304378537126
218.0	21800.0	3.007091625269964	9.300653952136274	3.007091625269964
219.0	21900.0	3.884717594917348	10.105056837132153	3.884717594917348
220.0	22000.0	2.105110112664935	8.646368787700625	2.105110112664935
221.0	22100.0	3.0100353728153153	9.26348165390982	3.0100353728153153
222.0	22200.0	2.2408248431739337	8.779626310561227	2.2408248431739337
223.0	22300.0	2.6935696618459573	9.519256160110855	2.756828490018371
224.0	22400.0	2.0379886255676873	8.98531008313291	2.0379886255676873
225.0	22500.0	2.278708200413679	9.181538824620295	2.278708200413679
226.0	22600.0	2.1424767018257826	8.81077259274303	2.1424767018257826
227.0	22700.0	1.718316690769575	8.375934037963976	1.718316690769575
228.0	22800.0	2.6081821995413357	8.865990374002939	2.611838732687801
229.0	22900.0	1.9757028129837544	8.59377887246598	1.9974713690441326
230.0	23000.0	2.379263310259855	8.759209549660083	2.379263310259855
231.0	23100.0	2.595227403032254	9.058624706348846	2.6466234955399655
232.0	23200.0	2.190296233886579	8.59414056303705	2.190296233886579
233.0	23300.0	2.6235460218280973	8.925857962267372	2.6235460218280973
234.0	23400.0	2.132370436246193	8.641282065427452	2.132370436246193
235.0	23500.0	2.011792824033752	8.62717357582871	2.011792824033752
236.0	23600.0	2.6736831144504243	9.199379427670806	2.6736831144504243
237.0	23700.0	1.874805566905661	9.064908204242933	1.874805566905661
238.0	23800.0	2.5695344270204052	8.369044164773877	2.5695344270204052
239.0	23900.0	1.9822727453154516	8.69915829728282	2.332576008799551
240.0	24000.0	1.6479697073969692	7.947282420418316	1.6479697073969692
241.0	24100.0	2.1771521082598086	8.095831017160226	2.1771521082598086
242.0	24200.0	1.945072722266261	8.244575161419135	1.945072722266261
243.0	24300.0	2.0571328544986267	8.289289906349978	2.275716193851975
244.0	24400.0	1.9604888096443833	7.961442032743227	1.9604888096443833
245.0	24500.0	1.9153579815575752	8.198985602369069	1.9153579815575752
246.0	24600.0	2.029310572770903	7.960843264516232	2.029310572770903
247.0	24700.0	2.14334043668839	8.076503194345573	2.14334043668839
248.0	24800.0	2.1578948662798836	7.985674485853952	2.1578948662798836
249.0	24900.0	1.8936219475533949	8.076060098985723	1.8936219475533949
250.0	25000.0	2.179196781959711	8.351128154267553	2.179196781959711
251.0	25100.0	2.3711154556574643	8.32036919911867	2.3711154556574643
252.0	25200.0	2.1548324080805576	8.031302015275438	2.1548324080805576
253.0	25300.0	2.141988896024446	8.469200682953526	2.141988896024446
254.0	25400.0	2.454423589539837	8.599032935484171	2.454423589539837
255.0	25500.0	1.9361342622309194	8.663939137176532	2.1705576047585087
256.0	25600.0	2.191847638958431	8.272762284512742	2.191847638958431
257.0	25700.0	2.2001381341760866	8.057472836375737	2.2001381341760866
258.0	25800.0	1.896654947761965	8.645591421024935	2.293117667124918
259.0	25900.0	2.088752400499422	7.8039877071488	2.088752400499422
260.0	26000.0	1.9984757321751745	9.01919394061426	2.5037964368727725
261.0	26100.0	2.020822588698234	8.855246193132846	2.3950380746814277
262.0	26200.0	1.8073200141504704	9.237942831244034	2.7865773269125365
263.0	26300.0	1.855969810647268	8.640605085872737	2.285735201107464
264.0	26400.0	2.136446550595399	8.932242416311402	2.244100861816622
265.0	26500.0	2.0889233165847756	8.904635214597912	2.57305008741349
266.0	26600.0	1.8751535858338202	8.969069953598314	2.171750154489982
267.0	26700.0	1.876031690455687	8.647363771776039	2.1476459962561303
268.0	26800.0	2.506730462879787	8.12308753821983	2.506730462879787
269.0	26900.0	1.9799269298627462	8.616847738443912	2.281886108340107
270.0	27000.0	2.343798689600354	8.156307418868549	2.343798689600354
271.0	27100.0	1.9524325647589142	9.079516466685154	2.2205859481510313
272.0	27200.0	1.92397857438691	8.448060954974144	2.3658186739580045
273.0	27300.0	2.303346871071485	8.308715299050972	2.303346871071485
274.0	27400.0	2.2503793822159905	8.371412857931773	2.2503793822159905
275.0	27500.0	1.9120950722480627	8.764276482793813	2.41325709094686
276.0	27600.0	2.1922330130512027	8.6524342452592	2.234592880958409
277.0	27700.0	2.0727047293388767	8.497293823291058	2.200954330150618
278.0	27800.0	1.7330635085795505	7.586872431485578	1.7330635085795505
279.0	27900.0	2.4186127878196273	8.67788722979715	2.5907142914979415
280.0	28000.0	2.002121463961816	8.28713438159194	2.002121463961816
281.0	28100.0	1.967892827102775	8.094431399097362	1.967892827102775
282.0	28200.0	1.7902798950804153	8.80050009537661	2.3373505889975053
283.0	28300.0	1.8809051672157262	8.63584381363105	2.612983922503176
284.0	28400.0	2.3129661534010726	8.555112524759362	2.3129661534010726
285.0	28500.0	2.569219890897149	8.963704867065362	2.569219890897149
286.0	28600.0	2.058273334737755	7.8316844668786505	2.058273334737755
287.0	28700.0	3.104883492414124	8.898930095357104	3.344323402937962
288.0	28800.0	1.8430435749468645	8.64933989459387	2.275193748189529
289.0	28900.0	2.1949461688388574	7.350470050754764	2.1949461688388574
290.0	29000.0	1.9709419353286453	7.967302273133468	1.9709419353286453
291.0	29100.0	1.675856500542152	7.5406438575891235	1.675856500542152
292.0	29200.0	1.8218139051933353	7.384103671403334	1.8218139051933353
293.0	29300.0	1.7260944448311868	7.463007638812553	1.7260944448311868
294.0	29400.0	2.294472178014797	7.480280742171749	2.294472178014797
295.0	29500.0	1.9288608110306307	7.815842667322692	1.9288608110306307
296.0	29600.0	2.30034582573718	8.283942412040142	2.30034582573718
297.0	29700.0	2.021110542883123	8.544572989127783	2.021110542883123
298.0	29800.0	2.279054863441062	8.532063414892953	2.731173530961573
299.0	29900.0	2.091722903691392	8.437372294317786	2.1813969306392993
300.0	30000.0	1.9227537172833773	7.901760078312118	1.9227537172833773
301.0	30100.0	2.3451685557414157	8.401534513637586	2.3451685557414157
302.0	30200.0	2.2790116024890117	8.595826307059207	2.6150301789731953
303.0	30300.0	2.0719556311204026	8.055379628969327	2.0719556311204026
304.0	30400.0	2.162908719825788	8.405633978143303	2.162908719825788
305.0	30500.0	2.217973313253375	7.91088227706091	2.217973313253375
306.0	30600.0	2.4166076793365527	7.934698935593194	2.4166076793365527
307.0	30700.0	2.381659772408521	8.315414092672066	2.381659772408521
308.0	30800.0	2.654453078445982	8.523038513771972	2.654453078445982
309.0	30900.0	2.3554366459831333	8.269323261992522	2.3554366459831333
310.0	31000.0	1.975171791815758	8.288362970085597	1.975171791815758
311.0	31100.0	2.314646901173425	8.486913271686186	2.3393364042087956
312.0	31200.0	1.8693309545875592	9.102454966807237	1.8693309545875592
313.0	31300.0	1.8294538381310772	8.690925378025462	1.8294538381310772
314.0	31400.0	2.2257338425182964	8.313298322252336	2.2257338425182964
315.0	31500.0	2.000922912517061	8.437691616025381	2.000922912517061
316.0	31600.0	1.9338264569627608	8.974098256324858	2.1877863916888263
317.0	31700.0	2.5005028486013727	8.850889995070865	2.5005028486013727
318.0	31800.0	2.6747185458186715	8.991360539564184	2.6747185458186715
319.0	31900.0	2.422663729935173	8.739667226012719	2.422663729935173
320.0	32000.0	1.8446946467764538	8.402966469254395	1.8446946467764538
321.0	32100.0	1.9516667837697175	9.173732856915754	2.532448857086655
322.0	32200.0	2.5576152100656455	8.646837473731177	2.5576152100656455
323.0	32300.0	2.593628446301246	8.548594553584428	2.593628446301246
324.0	32400.0	2.3076153324055824	8.069490214607013	2.3076153324055824
325.0	32500.0	2.0579896535746673	7.724827406453906	2.0579896535746673
326.0	32600.0	2.233491510894639	7.200595120102666	2.233491510894639
327.0	32700.0	2.019780751044502	7.7554873883821855	2.019780751044502
328.0	32800.0	2.3673192156017278	6.936530271208388	2.3673192156017278
329.0	32900.0	2.25150972434631	6.828234641389605	2.25150972434631
330.0	33000.0	2.3187500243532067	7.637872964048688	2.3187500243532067
331.0	33100.0	2.212104934853284	7.94610522697836	2.212104934853284
332.0	33200.0	2.377745867837233	8.025722955672794	2.377745867837233
333.0	33300.0	2.114429784074649	7.681081410010524	2.114429784074649
334.0	33400.0	1.8015002699602731	7.6125864204824545	1.8015002699602731
335.0	33500.0	1.935299951933139	7.5737270779862165	1.935299951933139
336.0	33600.0	2.3577322011267414	7.940823045828723	2.3577322011267414
337.0	33700.0	2.411037237690181	8.195726107629355	2.411037237690181
338.0	33800.0	1.9735526799858396	7.560593360746284	1.9735526799858396
339.0	33900.0	1.9888214156079465	7.338869800502917	1.9888214156079465
340.0	34000.0	2.2398673481521083	7.88793368880915	2.2398673481521083
341.0	34100.0	1.9630087907577476	7.05767494841807	1.9630087907577476
342.0	34200.0	2.2173439316755252	8.168850385454016	2.2173439316755252
343.0	34300.0	2.106324463027063	7.3803642623457195	2.106324463027063
344.0	34400.0	2.046805639041725	7.952401397968879	2.046805639041725
345.0	34500.0	2.8303506398104186	7.462157513553929	2.8303506398104186
346.0	34600.0	2.6061683240228652	8.768506381338035	2.6061683240228652
347.0	34700.0	2.4702399189103414	8.462259265807123	2.4702399189103414
348.0	34800.0	2.439796786370608	8.180688205860452	2.439796786370608
349.0	34900.0	2.0296771419488633	8.099291164326129	2.0296771419488633
350.0	35000.0	1.8203572067398166	7.543214501313175	1.8203572067398166
351.0	35100.0	2.4567496249107936	8.50937426623752	2.4567496249107936
352.0	35200.0	1.9660606034072543	8.668169314341979	2.061864112444118
353.0	35300.0	1.9667455476874591	8.606163083549374	2.644937148043236
354.0	35400.0	1.8128715649927665	9.073798124402801	2.0821376951567543
355.0	35500.0	1.9689079580754532	8.680496478847067	2.5790312818801158
356.0	35600.0	2.4203107366457006	8.195547135099115	2.4203107366457006
357.0	35700.0	2.2361994825198437	8.070854129333995	2.2361994825198437
358.0	35800.0	2.1029945145853484	8.939537979579562	2.4244421424689633
359.0	35900.0	2.0862892939850246	8.360226717709926	2.0862892939850246
360.0	36000.0	2.5462872284822047	8.271818748776017	2.5462872284822047
361.0	36100.0	2.4395478539465327	8.928637845850469	2.4395478539465327
362.0	36200.0	2.25975519593398	8.101483557581416	2.5594701880363666
363.0	36300.0	2.3643398371655584	8.379911749108908	2.3643398371655584
364.0	36400.0	2.0997898447196617	8.171205126665734	2.406122176627366
365.0	36500.0	2.1383594642149015	8.509555360001636	2.1383594642149015
366.0	36600.0	2.0635890147018308	7.770901259264935	2.0635890147018308
367.0	36700.0	1.922575151937118	8.538387329459812	2.478505919387362
368.0	36800.0	2.042084055727886	8.311082553241796	2.042084055727886
369.0	36900.0	2.138995477801387	8.601832275373337	2.2158526692388523
370.0	37000.0	1.904549911882069	8.661172767857092	1.906829661810766
371.0	37100.0	2.6268598252507385	8.094669293159324	2.7174415488052874
372.0	37200.0	2.98887704079271	8.554502127701118	2.98887704079271
373.0	37300.0	2.2603756374691173	8.365417105248111	2.2603756374691173
374.0	37400.0	2.13836586852702	8.5734753717474	2.13836586852702
375.0	37500.0	2.2057440563341753	9.134816704777675	2.506487097434629
376.0	37600.0	2.367148268292372	8.422458651795912	2.377059029843042
377.0	37700.0	2.796944424004781	8.492643502915783	2.796944424004781
378.0	37800.0	2.0524370733517543	9.078402991320393	2.6422119520668286
379.0	37900.0	2.2120167591458753	8.602521267384306	2.5265985147929233
380.0	38000.0	2.1278601006235447	8.940954526939672	2.1278601006235447
381.0	38100.0	1.987887434907572	8.391030192367012	1.987887434907572
382.0	38200.0	1.8243641880272292	9.101910823205742	1.8243641880272292
383.0	38300.0	2.190412439676826	9.29567919682955	2.190412439676826
384.0	38400.0	2.0085319639051433	8.788250064534955	2.198139097916206
385.0	38500.0	1.7470577718451303	8.88673448865474	2.425550689149897
386.0	38600.0	2.3358031420463004	8.584663205526283	2.3358031420463004
387.0	38700.0	2.5335758658699223	8.362630791570698	2.5335758658699223
388.0	38800.0	1.8108809410741955	8.640748455690723	2.5675846175809744
389.0	38900.0	2.7867005158465155	8.575906557080046	2.7867005158465155
390.0	39000.0	2.2106972139260144	9.097084792460192	2.2106972139260144
391.0	39100.0	2.7808917282742054	8.621655754684244	2.7808917282742054
392.0	39200.0	2.0334427902730563	8.742024709269057	2.5001983991127044
393.0	39300.0	2.343458120498612	8.83090552572137	2.546939274382173
394.0	39400.0	2.217881982496798	8.163590249500443	2.217881982496798
395.0	39500.0	1.9873106537915046	8.544012015310312	1.9873106537915046
396.0	39600.0	2.659811819203711	8.346316083528885	2.659811819203711
397.0	39700.0	2.4867836305803315	8.738379105469235	2.4867836305803315
398.0	39800.0	2.7348121826849234	8.533750155560975	2.7348121826849234
399.0	39900.0	2.0430884502777427	8.901963194100595	2.4041061904064023
400.0	40000.0	2.3360186055438295	8.54956176705615	2.359212123807288
401.0	40100.0	2.777858165377621	8.728619249010423	2.777858165377621
402.0	40200.0	2.4519554723619206	8.803102366394139	2.987121444663251
403.0	40300.0	2.434975522524644	8.93230467169903	2.434975522524644
404.0	40400.0	1.9578804069383382	8.603821474240771	2.564115108865273
405.0	40500.0	2.2887758092930564	8.87313901180924	2.9354898125306037
406.0	40600.0	2.2087357874370994	8.78965147505766	2.2087357874370994
407.0	40700.0	2.337993946786614	8.556045043898099	2.337993946786614
408.0	40800.0	1.9590037612776476	9.029302262632806	2.697947335334584
409.0	40900.0	1.9418868384775114	8.57706073664831	2.3443778631679306
410.0	41000.0	2.1455541112885186	8.453245974832097	2.5052941715756387
411.0	41100.0	2.3462518014636795	8.552257177791422	2.3462518014636795
412.0	41200.0	2.3251198745545065	9.159118246092547	2.453447156152651
413.0	41300.0	2.511887674149121	8.430293724039307	2.511887674149121
414.0	41400.0	2.0516805937331744	8.735827000148127	2.5646425952252283
415.0	41500.0	2.194219275034818	8.586436911090829	2.194219275034818
416.0	41600.0	1.8794930906948868	8.909611383736053	2.12652018091629
417.0	41700.0	2.420346917132282	8.776436278955668	2.420346917132282
418.0	41800.0	2.556424964059625	8.91456332435503	2.8182476670367604
419.0	41900.0	1.9949196025452176	8.979905946745157	2.3891019683890167
420.0	42000.0	2.334179475371219	9.009907281633962	2.4417432561168506
421.0	42100.0	1.7675418193803842	8.963635246022635	2.334908159888547
422.0	42200.0	1.9152553872131786	8.751853910918532	2.1318993437829556
423.0	42300.0	1.9456862632041687	9.04290561178788	2.1569164264003065
424.0	42400.0	2.677923322000137	8.687631052118705	2.677923322000137
425.0	42500.0	1.991733760375962	8.841636432545064	1.991733760375962
426.0	42600.0	2.2513372186061082	8.663148741899912	2.4121344495181427
427.0	42700.0	2.0385809948553035	8.776616466343482	2.43319097665639
428.0	42800.0	2.0602436810479556	8.25264007310934	2.0602436810479556
429.0	42900.0	1.843611970973042	8.742687298082338	2.2261203933383285
430.0	43000.0	1.8657166940210828	8.900838485482046	2.0681881553897425
431.0	43100.0	2.2273306275118046	8.258308540419225	2.2273306275118046
432.0	43200.0	2.333517062919661	8.801287306697034	2.4230171638955698
433.0	43300.0	2.1374928778014084	9.022832209307891	2.1374928778014084
434.0	43400.0	2.18726192343564	9.30244430545934	2.5018828102975363
435.0	43500.0	2.018562348430517	9.251568489012067	2.2179491264812428
436.0	43600.0	2.0255851446533257	9.05248734122562	2.0255851446533257
437.0	43700.0	1.894285185378494	8.869187476651318	2.196679073100408
438.0	43800.0	2.8164160855035725	9.904493838630241	3.012739059397828
439.0	43900.0	2.0237361854313733	9.48945347135765	2.1609467882754307
440.0	44000.0	2.3065318904334977	8.86224864316065	2.3065318904334977
441.0	44100.0	1.9134746171538621	8.621144447383152	2.1137184888797877
442.0	44200.0	2.128029417345784	9.416521031732943	2.128029417345784
443.0	44300.0	2.396227578948586	9.380502940768118	2.9210436024847457
444.0	44400.0	2.338740596457508	9.42621182822433	2.4474263701714474
445.0	44500.0	2.3179739899263905	9.115901606881168	2.5675641104824463
446.0	44600.0	1.9605375424747964	9.348522464142617	2.2031104443246083
447.0	44700.0	2.027164053042599	8.611683623091976	2.027164053042599
448.0	44800.0	2.428582294860991	8.7510083703335	2.428582294860991
449.0	44900.0	2.6043466075930595	8.406928701330033	2.6043466075930595
450.0	45000.0	2.0819689703991835	8.831906944856161	2.338975055258862
451.0	45100.0	1.996746804876743	8.539358129212035	1.996746804876743
452.0	45200.0	2.1717064422875625	8.670514721404405	2.4271970826675475
453.0	45300.0	1.985021114672324	9.010236074592635	1.985021114672324
454.0	45400.0	2.2496430265603204	9.119303051101472	2.2496430265603204
455.0	45500.0	2.152445894958458	9.355759004989974	2.152445894958458
456.0	45600.0	2.1202362001012838	8.954027315665435	2.1202362001012838
457.0	45700.0	2.0047433147595948	8.509927709612048	2.0047433147595948
458.0	45800.0	2.1385530524968432	8.649039033288336	2.1385530524968432
459.0	45900.0	2.5527628644645985	9.054694177528166	2.5527628644645985
460.0	46000.0	1.9922323486083928	8.519302951615519	1.9922323486083928
461.0	46100.0	2.2501121052267985	8.220610695683238	2.2501121052267985
462.0	46200.0	2.2510923611126037	8.807523770936106	2.2510923611126037
463.0	46300.0	2.3413916663648773	8.487182869427269	2.3413916663648773
464.0	46400.0	2.5476845938128396	9.157713624221566	2.5826578771177116
465.0	46500.0	2.087338517395552	8.946514911171949	2.087338517395552
466.0	46600.0	2.0309102006951636	9.256573878277937	2.2402638784065982
467.0	46700.0	2.407202180093086	9.055301537298416	2.407202180093086
468.0	46800.0	1.8627137369503406	9.253700664699817	2.309136527383203
469.0	46900.0	2.8647177618799877	9.327239626049568	2.8647177618799877
470.0	47000.0	1.9954694611478092	9.105264604842056	1.9954694611478092
471.0	47100.0	1.9310409268896433	9.202721517809469	2.2655909231035376
472.0	47200.0	1.850941326788138	9.237752929364396	2.1375010158261047
473.0	47300.0	1.984062517692025	9.4059718760813	2.2359578296063125
474.0	47400.0	2.4691103005524737	9.512918101524116	2.7091344153452943
475.0	47500.0	2.306358075019567	9.045375788756255	2.306358075019567
476.0	47600.0	2.350552080607643	9.516260168405719	2.4137295937547076
477.0	47700.0	2.0773537785818266	9.227196797632216	2.8488740414169493
478.0	47800.0	2.2179475613495683	9.107145707733846	2.2179475613495683
479.0	47900.0	1.8523807082636912	9.447515818737589	2.618473913100724
480.0	48000.0	2.8000742373881855	9.765706699658415	2.8227129370903525
481.0	48100.0	2.25330858423926	9.403856991757523	2.5775356712811845
482.0	48200.0	2.148629580907489	9.4023061014328	2.6234314033147186
483.0	48300.0	2.2437705478478733	9.159416442673287	2.2437705478478733
484.0	48400.0	2.7362764337609495	10.130668994922171	3.054083366673407
485.0	48500.0	2.5248160744370476	9.626261469308872	2.5508042728462064
486.0	48600.0	2.4429509238455904	9.264980933988404	2.4429509238455904
487.0	48700.0	2.3983527869618593	9.277978038516208	2.5561501320011404
488.0	48800.0	2.0064161753081917	8.952781195850061	2.209549290888282
489.0	48900.0	2.008307963404837	9.59722169075649	2.2004995673609424
490.0	49000.0	1.9356167897074372	9.359757783479107	2.585286711209016
491.0	49100.0	2.405113794256269	9.304051516002579	2.405113794256269
492.0	49200.0	2.098976266468745	9.444516398063547	2.2936850856161852
493.0	49300.0	2.2497085613147085	9.638237768689377	2.7355596239748396
494.0	49400.0	2.115419994892781	9.078219296117307	2.2476028347650456
495.0	49500.0	2.1079654542654263	9.350396221231566	2.3367068255244483
496.0	49600.0	2.36193100245044	9.443906199591313	2.534680817807022
497.0	49700.0	2.1873064060578695	9.399017947907145	2.1873064060578695
498.0	49800.0	2.1965868048710533	9.020826647451768	2.2143877982343265
499.0	49900.0	2.1629892102450654	9.016452585703838	2.1629892102450654
500.0	50000.0	1.9082469432678832	8.995158856418712	2.452060771354218
501.0	50100.0	2.180109518266698	9.323142848255586	2.180109518266698
502.0	50200.0	2.1606909988849785	8.936609236710666	2.3936992500844516
503.0	50300.0	2.1331910256786184	8.81436207852486	2.457009643188691
504.0	50400.0	1.9169211131318327	9.15998606468527	2.1651091881545503
505.0	50500.0	2.3481865106807724	9.123958720454844	2.4581888258396485
506.0	50600.0	1.9694930339299226	9.269402361949755	1.9694930339299226
507.0	50700.0	2.486223648879221	9.733288977308717	2.86132671395123
508.0	50800.0	2.1769946375533094	8.995680722685846	2.1769946375533094
509.0	50900.0	2.3548706731989992	9.110268312391659	2.3548706731989992
510.0	51000.0	2.7572627899167528	9.225018763413209	2.7572627899167528
511.0	51100.0	2.422807658122079	9.010276200510797	2.422807658122079
512.0	51200.0	2.3298501722232543	9.232411515292076	2.3298501722232543
513.0	51300.0	2.2426309808912706	8.635514048443328	2.2426309808912706
514.0	51400.0	3.0230090448664226	9.480340859768717	3.0230090448664226
515.0	51500.0	1.9761810603466041	8.900020535565861	1.9761810603466041
516.0	51600.0	2.4778226979085196	9.203669542996051	2.4778226979085196
517.0	51700.0	1.8422495160756829	8.837992498895089	1.8422495160756829
518.0	51800.0	1.7802520642062485	8.82864861642043	2.4822189924997162
519.0	51900.0	2.3163355036371867	8.818946390173409	2.3163355036371867
520.0	52000.0	2.165946914780213	8.657862169897356	2.165946914780213
521.0	52100.0	2.347362763739316	8.594004156930723	2.347362763739316
522.0	52200.0	2.068354868976815	8.856170016621078	2.068354868976815
523.0	52300.0	2.2982867598950105	8.46950637423936	2.2982867598950105
524.0	52400.0	2.839543597662456	9.37220518220893	3.2370345383608643
525.0	52500.0	2.0846356863554067	8.767978050615504	2.0846356863554067
526.0	52600.0	2.1540902779482076	8.598536835868941	2.1540902779482076
527.0	52700.0	2.3821812598882306	8.50488884603774	2.3821812598882306
528.0	52800.0	1.8203603710576308	8.326352454315698	1.9200501745391427
529.0	52900.0	2.119480102418032	8.78765459695862	2.119480102418032
530.0	53000.0	2.1322730595017516	8.608798081779364	2.1322730595017516
531.0	53100.0	2.5349150357128014	8.408217224146725	2.5349150357128014
532.0	53200.0	1.8695989127661428	8.870479058163957	2.323444190791368
533.0	53300.0	2.333364994961207	9.213171905819978	2.333364994961207
534.0	53400.0	2.249312831129615	9.057307795508642	2.249312831129615
535.0	53500.0	2.2268831697558578	9.059516808128539	2.2268831697558578
536.0	53600.0	1.8684214795081555	8.876113021649646	1.8684214795081555
537.0	53700.0	2.044821467365124	8.689377404709195	2.044821467365124
538.0	53800.0	1.766464581910031	8.377181011745005	1.766464581910031
539.0	53900.0	2.133561171687125	8.793270376221727	2.133561171687125
540.0	54000.0	2.2161908794542544	8.614577343318302	2.2161908794542544
541.0	54100.0	2.3294798680671516	8.927457641399721	2.3294798680671516
542.0	54200.0	2.04919581126466	8.769750692376627	2.04919581126466
543.0	54300.0	2.5834110581405243	8.77898129473254	2.5834110581405243
544.0	54400.0	2.079665250253146	8.354548894370582	2.079665250253146
545.0	54500.0	2.22254455453477	8.919789317599287	2.22254455453477
546.0	54600.0	2.17637256818404	8.397909302613401	2.17637256818404
547.0	54700.0	2.046609206417434	8.405776140006125	2.046609206417434
548.0	54800.0	2.146440943034849	8.674758788699576	2.146440943034849
549.0	54900.0	2.0690559792512975	8.523553874486474	2.0690559792512975
550.0	55000.0	1.9579863983440562	8.706993969506211	1.9579863983440562
551.0	55100.0	1.9606400826525725	8.866501511186971	1.9606400826525725
552.0	55200.0	2.396335645094954	8.784305559393784	2.396335645094954
553.0	55300.0	2.0509042998811307	8.83259194527995	2.0509042998811307
554.0	55400.0	1.8345070083720807	8.693467437475693	1.8345070083720807
555.0	55500.0	2.451000160818182	8.914378363844692	2.451000160818182
556.0	55600.0	2.581376556922088	8.627000514926177	2.581376556922088
557.0	55700.0	2.197297806716064	8.85132661693419	2.338502933210079
558.0	55800.0	2.3871317397924003	8.523384740756878	2.3871317397924003
559.0	55900.0	2.744940749679981	8.723791625195824	2.8967006530749955
560.0	56000.0	2.317199671113034	8.970949510143097	2.317199671113034
561.0	56100.0	2.1289914740706823	8.362696678144	2.1289914740706823
562.0	56200.0	2.526219819884747	8.604623185664332	2.526219819884747
563.0	56300.0	2.5249176096567663	9.247168868696342	2.5249176096567663
564.0	56400.0	2.7128052294915967	8.906953185645827	2.7128052294915967
565.0	56500.0	2.5144441849805945	8.93090415931123	2.5144441849805945
566.0	56600.0	2.174096926470166	8.813976041335252	2.174096926470166
567.0	56700.0	2.122404777989796	8.718148085427112	2.122404777989796
568.0	56800.0	2.2267009270334794	8.559828622298115	2.2267009270334794
569.0	56900.0	2.379346394272736	8.65783461705928	2.379346394272736
570.0	57000.0	2.5223823609186278	8.550352274817831	2.5223823609186278
571.0	57100.0	2.1970184117895113	8.691299856090913	2.1970184117895113
572.0	57200.0	2.468642958397502	9.27970342984391	2.468642958397502
573.0	57300.0	1.955734189226644	9.341609441561568	2.0345499471791912
574.0	57400.0	1.88494136568029	9.30862845900824	2.089232546430459
575.0	57500.0	1.8533784278164573	9.212484901530454	2.138545560634568
576.0	57600.0	2.1972934664909447	8.9304300752758	2.459167254556618
577.0	57700.0	2.2625666278309455	9.399672663407994	2.269626372262045
578.0	57800.0	2.074105206701824	8.951389484999881	2.074105206701824
579.0	57900.0	1.9916114018490652	9.32884078074749	1.9916114018490652
580.0	58000.0	2.3968733925665675	8.840926212103259	2.3968733925665675
581.0	58100.0	2.2218238912702826	8.76325802716181	2.2218238912702826
582.0	58200.0	2.0349663471590826	9.356889460726814	2.0349663471590826
583.0	58300.0	2.2983910494165767	9.245915980911503	2.2983910494165767
584.0	58400.0	1.9449688710374975	9.040669091031184	1.9449688710374975
585.0	58500.0	2.078578765663138	8.571285603619254	2.306817969210168
586.0	58600.0	2.4020649882803973	8.959053548997975	2.4020649882803973
587.0	58700.0	2.5111554019289697	9.678998586701146	2.5111554019289697
588.0	58800.0	2.00105080198772	9.003350282116843	2.0229932661209324
589.0	58900.0	1.9996293258554598	8.979716392068573	1.9996293258554598
590.0	59000.0	2.0477794347562512	9.331204023776712	2.0477794347562512
591.0	59100.0	1.976924353938058	8.84107756282878	2.109054241383661
592.0	59200.0	1.887381344736569	9.267521310581314	2.3846374159412442
593.0	59300.0	2.006916038931574	9.637358966435231	2.006916038931574
594.0	59400.0	2.0427685564569	8.648518665108398	2.203402385163675
595.0	59500.0	2.0611645904675777	8.994703624312663	2.1676233902895747
596.0	59600.0	1.9617369417542438	9.425513454872203	2.2544406388280396
597.0	59700.0	2.2220733473447494	9.545412348637495	2.5208353105425707
598.0	59800.0	2.044969169553885	9.51013427784095	2.207299592381139
599.0	59900.0	2.2361311635469683	9.464309909046111	2.356225910263549
600.0	60000.0	1.8801087920221418	9.57970714846349	2.1802301862825764
601.0	60100.0	1.7938494211757934	9.537353286834861	2.11704678240069
602.0	60200.0	2.2473092689265286	9.638261449120543	2.2473092689265286
603.0	60300.0	2.4601608509183794	9.552957834485532	2.4601608509183794
604.0	60400.0	2.0097240793837763	9.386103617062545	2.381029174500971
605.0	60500.0	2.1153475767563394	9.943049201789506	2.1153475767563394
606.0	60600.0	1.9206267510125419	9.437077213018197	1.974535704304015
607.0	60700.0	2.1483498405460173	9.441493805029491	2.2610665470010476
608.0	60800.0	1.8994023750657794	9.455470934698475	2.292113584946845
609.0	60900.0	1.86262995776056	8.633320287668832	1.86262995776056
610.0	61000.0	2.1616687008638604	8.941544424037767	2.1616687008638604
611.0	61100.0	2.4202713875696693	9.882600525612165	2.4202713875696693
612.0	61200.0	1.9140813607249434	9.442993397445768	1.9140813607249434
613.0	61300.0	2.166216194080637	10.06282740620716	2.166216194080637
614.0	61400.0	2.534601456054892	10.098065927679041	2.534601456054892
615.0	61500.0	2.2136589478872803	9.231149138460882	2.4006261231390176
616.0	61600.0	2.2347519431924665	9.540331463444067	2.8204591022986643
617.0	61700.0	1.942499264752907	9.118842456874816	2.6323207168918676
618.0	61800.0	2.599094788476375	8.789930365660226	2.599094788476375
619.0	61900.0	1.795268460667597	8.617245426518366	2.144829442641608
620.0	62000.0	2.041099711942869	9.093144695007766	2.041099711942869
621.0	62100.0	2.017327036955863	9.03009715724052	2.1813326487843034
622.0	62200.0	1.8959941484778158	8.72996371127509	2.2517109373520383
623.0	62300.0	1.727428268518871	8.563425965345536	2.1862746365722217
624.0	62400.0	2.4886307986454987	9.046506454166922	2.745652289929877
625.0	62500.0	2.286792321644805	8.561324227840439	2.3235788936848514
626.0	62600.0	2.1426369942712697	9.234766825081557	2.1426369942712697
627.0	62700.0	1.6691630467115672	8.32752064070778	1.6691630467115672
628.0	62800.0	2.02301571074593	8.832923312286143	2.02301571074593
629.0	62900.0	2.1530645125186467	9.174231870673724	2.1530645125186467
630.0	63000.0	2.1978611811005084	9.064553042134015	2.3276812227821284
631.0	63100.0	2.1234425157487826	9.17758554059958	2.1697939670393005
632.0	63200.0	1.980533333055767	9.590835915930016	1.980533333055767
633.0	63300.0	2.208527653663374	8.978118564986145	2.4655484135452914
634.0	63400.0	2.270240335389278	8.311043323525075	2.270240335389278
635.0	63500.0	2.155779159140269	9.409880722863361	2.228114703613568
636.0	63600.0	2.086599901411223	9.142458702789494	2.0921518883513155
637.0	63700.0	1.8659858253990005	8.660077976290554	1.8659858253990005
638.0	63800.0	2.3111447200493176	8.596993091548446	2.3111447200493176
639.0	63900.0	2.2152454379771567	9.412100374490253	2.2152454379771567
640.0	64000.0	2.071785911432883	9.308524284223688	2.2889551429407633
641.0	64100.0	2.2637322980550834	9.152761022686148	2.2637322980550834
642.0	64200.0	1.7339273774868835	9.014682526969388	2.3636639075542365
643.0	64300.0	1.9038091442750213	8.400009875337767	2.3865846365555576
644.0	64400.0	2.309755666135216	8.961596823840726	2.309755666135216
645.0	64500.0	2.1609294304645923	8.903451078668862	2.1609294304645923
646.0	64600.0	2.1851535741445827	8.769466260721693	2.4756994084587447
647.0	64700.0	2.0026490916834114	8.85490278797233	2.5157726397913907
648.0	64800.0	2.2093896573703073	8.59552418386966	2.2093896573703073
649.0	64900.0	2.11350251412217	8.866243047342572	2.5261431369908225
650.0	65000.0	2.2761597667353093	8.175294942499919	2.2761597667353093
651.0	65100.0	2.0383617188184138	9.107460410665876	2.6027869854397876
652.0	65200.0	1.9866839828492464	8.636204603825478	1.9866839828492464
653.0	65300.0	2.44793989364703	8.504264210714503	2.44793989364703
654.0	65400.0	1.8638146724067586	9.037420843894205	2.4253620108801464
655.0	65500.0	2.0307870092882903	9.180925237865448	2.0307870092882903
656.0	65600.0	2.3703579493115337	8.882455870083147	2.3703579493115337
657.0	65700.0	2.0710922271481227	8.764440768866972	2.0710922271481227
658.0	65800.0	1.7387909523176834	8.753218204568283	2.2046701917397513
659.0	65900.0	2.124266805384652	8.420361944107869	2.124266805384652
660.0	66000.0	2.1120139503903217	9.090557963723107	2.1120139503903217
661.0	66100.0	2.041028151875821	9.168906634429419	2.250775196054274
662.0	66200.0	2.158101731924873	9.081644756729794	2.4858401229674802
663.0	66300.0	2.421113808053604	8.96959870307305	2.421113808053604
664.0	66400.0	2.1949044827733593	8.897508036436063	2.1949044827733593
665.0	66500.0	2.1486014177568062	9.071421254101118	2.1486014177568062
666.0	66600.0	2.344139827607839	9.212892106179885	2.4369857311326104
667.0	66700.0	2.4144921720237225	8.967857587591592	2.4144921720237225
668.0	66800.0	1.9949187229210652	8.924221289251363	1.9949187229210652
669.0	66900.0	2.2952162444313355	9.14018617653261	2.2952162444313355
670.0	67000.0	2.253549578449134	8.876476996824318	2.253549578449134
671.0	67100.0	2.2843128064286455	9.645276268087223	2.2843128064286455
672.0	67200.0	2.2565710606346316	8.972992300588693	2.2565710606346316
673.0	67300.0	2.9313965806598064	8.979631631004047	2.9313965806598064
674.0	67400.0	2.0083362514572625	8.901834055830808	2.0977557348169555
675.0	67500.0	2.516842809245271	9.301761786663873	2.516842809245271
676.0	67600.0	2.447821587396119	8.837110210709517	2.447821587396119
677.0	67700.0	2.1547424906087915	8.230547098583619	2.1547424906087915
678.0	67800.0	2.4297124446074454	9.171992133183647	2.4297124446074454
679.0	67900.0	2.382312849769089	8.868601049226108	2.439920218994003
680.0	68000.0	1.9670785416212317	8.64149285258722	1.9670785416212317
681.0	68100.0	2.0591726675027995	8.725143639899764	2.2378576988026886
682.0	68200.0	2.2569230507732256	8.349146566305459	2.2569230507732256
683.0	68300.0	2.766878463301583	8.75055631846189	2.766878463301583
684.0	68400.0	2.4981784367334434	8.777358255443634	2.5079877883721724
685.0	68500.0	1.9113050865321417	8.853983114864567	2.120779816059149
686.0	68600.0	2.2585837066921846	8.669542319814276	2.2585837066921846
687.0	68700.0	1.9934146297290503	8.525191250178361	1.9934146297290503
688.0	68800.0	1.7071976061553706	8.6336647728705	2.0397579610601797
689.0	68900.0	1.8801077775334294	8.364497502862298	2.2211721360496126
690.0	69000.0	2.1785330794312925	8.506948456937069	2.1785330794312925
691.0	69100.0	2.678417082806794	9.131730848286173	2.6857238958737515
692.0	69200.0	2.390083632671734	8.964676878044889	2.390083632671734
693.0	69300.0	2.3359762198979266	8.543524006375774	2.3359762198979266
694.0	69400.0	2.3864791499580056	8.769508700034645	2.4154877006399205
695.0	69500.0	2.5566010751937513	8.954763378125131	2.5566010751937513
696.0	69600.0	3.4002672431518217	9.307967056741727	3.4002672431518217
697.0	69700.0	2.8284619824703805	8.772968924451549	2.8284619824703805
698.0	69800.0	2.168712468160399	8.753232649578935	2.2891741327122213
699.0	69900.0	1.9356133605275065	8.744195116888909	2.2318379130154526
700.0	70000.0	2.100432579185404	8.903577759917786	2.3152347513251876
701.0	70100.0	2.159303740157146	8.723736105068104	2.159303740157146
702.0	70200.0	2.5146571799005923	9.032420218944512	2.7443059525553357
703.0	70300.0	2.9597794136133366	8.75528681138853	2.9597794136133366
704.0	70400.0	2.106511614846825	9.096584864895862	2.106511614846825
705.0	70500.0	2.0897400784799496	8.675632620751909	2.0897400784799496
706.0	70600.0	2.767871727106742	8.961919673928554	2.767871727106742
707.0	70700.0	2.4751130259019574	8.388220389298588	2.4751130259019574
708.0	70800.0	2.646112596699055	9.87441635330859	2.646112596699055
709.0	70900.0	2.223823581314991	8.588758240586234	2.223823581314991
710.0	71000.0	2.216258883644302	8.756215808222615	2.216258883644302
711.0	71100.0	2.6525707382920545	8.9324204002702	2.6525707382920545
712.0	71200.0	2.683169477813143	9.403364078545456	2.683169477813143
713.0	71300.0	2.28234867727131	8.962934657497641	2.4598164448123874
714.0	71400.0	2.6232787162539917	8.595637011931636	2.6232787162539917
715.0	71500.0	2.070507464290434	8.898660263551035	2.384829412155403
716.0	71600.0	2.3658189319513605	8.804660295198367	2.6677910022700995
717.0	71700.0	2.4882521050352846	9.10191782233037	2.4882521050352846
718.0	71800.0	2.961923720568954	8.831979223987936	2.961923720568954
719.0	71900.0	2.0525343533659433	8.84760480151987	2.3915574289847705
720.0	72000.0	2.4078431807250316	9.26032425858721	2.8019100072529985
721.0	72100.0	2.15327531451357	8.912535851619358	2.5803460626908405
722.0	72200.0	2.0317766685132317	8.88813295838847	3.252822677483977
723.0	72300.0	1.9148609575073112	8.6387385266902	1.9810340855181103
724.0	72400.0	2.023730888638548	8.676777180709177	2.023730888638548
725.0	72500.0	2.0469525271620155	9.114156028191408	2.2159819826709057
726.0	72600.0	1.8217329984289181	8.870435360242249	2.7574973073694795
727.0	72700.0	2.4630095431266574	9.252469721666992	2.4630095431266574
728.0	72800.0	2.4824573457151344	9.307555776588432	2.7024825589089967
729.0	72900.0	2.1006166965897966	8.988067134191214	2.523070000334138
730.0	73000.0	1.8337660354935843	8.673383373182466	2.23876920333343
731.0	73100.0	2.200547249442676	9.137032885927571	2.200547249442676
732.0	73200.0	2.1540228258124805	8.938563741569139	2.4379308669967537
733.0	73300.0	2.0871507429722955	9.145871889861771	2.0871507429722955
734.0	73400.0	2.30328099097325	9.174475397813243	2.30328099097325
735.0	73500.0	3.8784150057928213	9.247235521762569	3.8784150057928213
736.0	73600.0	2.0991909554044192	9.136765688343681	2.6225736339002568
737.0	73700.0	2.2541716603385273	8.852175457148213	2.264576253097455
738.0	73800.0	2.3753762153228033	8.986890572082801	2.3753762153228033
739.0	73900.0	2.061675942148635	8.786125745471987	2.4699179273614496
740.0	74000.0	2.261994236522661	8.75083143632939	2.261994236522661
741.0	74100.0	2.1843518068682006	8.944195852964404	2.1843518068682006
742.0	74200.0	1.9236437713074213	8.67016051798726	2.6323189633863078
743.0	74300.0	2.093563832677281	8.794645922865348	2.093563832677281
744.0	74400.0	2.1024044854325856	8.795256780766405	2.1024044854325856
745.0	74500.0	2.119196352241054	9.031887011387228	2.4440161512418923
746.0	74600.0	2.100214384489851	8.982701229111955	2.100214384489851
747.0	74700.0	2.0276553213795108	9.321370558919636	2.480828877032945
748.0	74800.0	2.261615301501978	8.825996273355694	2.261615301501978
749.0	74900.0	1.9727157030036988	8.54167135746082	1.9727157030036988
750.0	75000.0	2.6274327733598177	9.207940738518063	2.6274327733598177
751.0	75100.0	2.1195522893658936	8.840957622529755	2.1195522893658936
752.0	75200.0	2.0966221162017207	8.869370004501683	2.436655572260387
753.0	75300.0	2.0560917291968632	8.782586193101968	2.0560917291968632
754.0	75400.0	1.9208586727753867	8.920146514476826	2.4391782784054135
755.0	75500.0	2.5103768042336494	8.79407799707359	2.5103768042336494
756.0	75600.0	2.0013216770957394	9.396963055517917	2.9179425032319646
757.0	75700.0	1.954839870602101	8.65405001340917	2.344650701282685
758.0	75800.0	1.9659074965946168	8.940445959759113	2.4011887619935277
759.0	75900.0	1.9549682770813557	8.618743505043268	2.5744343487840475
760.0	76000.0	2.9721889765027014	9.05404863470976	3.213317531005232
761.0	76100.0	2.191433487748934	8.496666127631196	2.191433487748934
762.0	76200.0	2.0718072935119127	8.824789539972373	2.5554843552525206
763.0	76300.0	2.073789343205613	9.113136510149827	2.841514627844323
764.0	76400.0	1.8811934031377389	8.911907065593937	2.281184827574356
765.0	76500.0	2.110688230537246	9.031775285802903	2.5115927760509873
766.0	76600.0	2.052433969460118	9.223672142006173	2.47372025883353
767.0	76700.0	2.64352193742653	10.031620921546326	2.64352193742653
768.0	76800.0	2.7072698848707986	8.883637082440403	2.7072698848707986
769.0	76900.0	2.1610425022838626	8.928677297203889	2.1610425022838626
770.0	77000.0	2.221305982650505	9.101236861801079	2.221305982650505
771.0	77100.0	2.3333009760488874	8.968846135430327	2.3333009760488874
772.0	77200.0	2.6310086341765526	9.49862083318264	2.6310086341765526
773.0	77300.0	2.313844707089353	8.885751962693213	2.313844707089353
774.0	77400.0	1.897234753554069	9.247449978428605	2.9266706487813443
775.0	77500.0	2.2685630855075662	9.040418319815133	2.2685630855075662
776.0	77600.0	2.1783976379367145	8.771143648401848	2.3800405220022416
777.0	77700.0	2.426949121300639	8.861141654660974	2.426949121300639
778.0	77800.0	2.3033433600271356	9.382378275302926	2.3033433600271356
779.0	77900.0	2.1134060910814663	9.107646034529985	2.1134060910814663
780.0	78000.0	2.199409591524374	9.248871645840246	2.199409591524374
781.0	78100.0	1.85011029549052	9.09264544979277	1.85011029549052
782.0	78200.0	2.06932761214683	9.51563947091357	2.06932761214683
783.0	78300.0	2.237946970024452	9.168692000692351	2.237946970024452
784.0	78400.0	2.310776684473403	9.661431521541319	2.310776684473403
785.0	78500.0	2.3472978102411655	9.643756327402711	2.3472978102411655
786.0	78600.0	2.267461034074915	9.530957642161221	2.267461034074915
787.0	78700.0	2.2932324885617854	9.930419626888055	2.2932324885617854
788.0	78800.0	2.281337480934974	10.02290570871746	2.281337480934974
789.0	78900.0	2.3945588249170715	9.560429311873403	2.3945588249170715
790.0	79000.0	2.4546101893501313	9.973277907940957	2.7078238186350587
791.0	79100.0	2.324668491153752	9.82390541979855	2.324668491153752
792.0	79200.0	2.51063658647326	10.495205688642224	2.8508439730455843
793.0	79300.0	2.590928554739519	9.912504628973974	2.590928554739519
794.0	79400.0	2.508984222963608	10.905128650494303	2.508984222963608
795.0	79500.0	2.617744435263788	9.680895485876523	2.617744435263788
796.0	79600.0	2.0177744285299615	9.059165733950609	2.226859730710529
797.0	79700.0	2.401957989862034	9.377256255677954	2.401957989862034
798.0	79800.0	2.761341373285825	9.167495025476063	2.761341373285825
799.0	79900.0	2.5422042737721964	9.288000666191282	2.5422042737721964
800.0	80000.0	2.2888629112548853	9.228021967783365	2.2888629112548853
801.0	80100.0	2.054488288680783	9.610256853433338	2.054488288680783
802.0	80200.0	2.290089053631281	9.4337176492905	2.2949081362689716
803.0	80300.0	2.709740743589056	9.242196463569998	2.709740743589056
804.0	80400.0	2.369158853883982	8.825426358134438	2.369158853883982
805.0	80500.0	2.5662473742769825	9.941107481390118	2.5662473742769825
806.0	80600.0	2.8470722518282745	9.229068733259592	2.8470722518282745
807.0	80700.0	2.062061441300008	8.87964009973315	2.2723569180790877
808.0	80800.0	1.8691193196942282	9.093697631770468	2.0130108706928675
809.0	80900.0	2.231454575000186	9.056316415273974	2.231454575000186
810.0	81000.0	2.2896300477695273	9.276836269672954	2.5575569237517457
811.0	81100.0	2.2736070168812015	8.781537894942803	2.2736070168812015
812.0	81200.0	2.4616278000122733	8.50046144969782	2.5533720744957393
813.0	81300.0	2.1641677701794113	8.937345183114092	2.1656853572061485
814.0	81400.0	2.3125074324235944	9.25307689452616	2.3125074324235944
815.0	81500.0	2.0982379838177407	9.115625247573155	2.0982379838177407
816.0	81600.0	2.072052307735807	9.190264426029417	2.072052307735807
817.0	81700.0	2.3086122593426643	9.281437736816734	2.3086122593426643
818.0	81800.0	1.9576010850188081	9.21189379494994	1.9576010850188081
819.0	81900.0	2.2804816751144554	9.584261552666572	2.2804816751144554
820.0	82000.0	2.564721205884801	8.630042857113125	2.564721205884801
821.0	82100.0	2.160605915709162	9.00974412239604	2.4404500352429626
822.0	82200.0	2.516588199971099	9.067109886258097	2.516588199971099
823.0	82300.0	1.9496153584237146	8.68020864912839	2.2056513544450205
824.0	82400.0	2.173335761018824	8.869883726406236	2.4062806689463567
825.0	82500.0	3.0403460867797105	9.238321660522663	3.3638992318438423
826.0	82600.0	2.0895974942586446	8.971894282073885	2.3530808824379403
827.0	82700.0	2.116173937950881	9.074212366987053	2.224273712605436
828.0	82800.0	2.4976378452288057	9.001726446078766	2.4976378452288057
829.0	82900.0	2.134967051486895	8.92248028009978	2.134967051486895
830.0	83000.0	2.047288299909863	8.919110764797248	2.047288299909863
831.0	83100.0	2.7816700349987347	8.923439264859887	3.1119287354887293
832.0	83200.0	2.1430135546357683	8.989851178899038	2.4257582910802133
833.0	83300.0	2.2101166189568473	8.741318825357334	2.2101166189568473
834.0	83400.0	2.266498646218231	8.920931649757135	2.667510536698943
835.0	83500.0	1.9908313690031332	8.830071487397039	2.565269792138582
836.0	83600.0	2.05126676842175	8.68450922658427	2.0825539036967213
837.0	83700.0	2.3202359651760065	9.04304044788228	2.3202359651760065
838.0	83800.0	2.1839649547555844	9.129086858203914	2.3090672440358135
839.0	83900.0	2.154202610843232	9.384680277156772	2.154202610843232
840.0	84000.0	3.540965784093072	9.592730879044515	3.540965784093072
841.0	84100.0	2.7423169101218456	9.480199858574963	2.7423169101218456
842.0	84200.0	2.057061629661091	9.031669281940555	2.057061629661091
843.0	84300.0	2.273897288262633	9.143092895510502	2.273897288262633
844.0	84400.0	2.420209494108048	9.417354598132444	2.420209494108048
845.0	84500.0	3.8377591572593275	9.815040930003528	3.8377591572593275
846.0	84600.0	2.3568816004011275	10.154281451048986	2.3568816004011275
847.0	84700.0	2.8558704723462425	8.895678920729646	2.8558704723462425
848.0	84800.0	2.301503085387308	9.621194053192957	2.301503085387308
849.0	84900.0	2.530691102219889	10.000897543188843	2.530691102219889
850.0	85000.0	2.0511423819046053	8.871499987258675	2.0511423819046053
851.0	85100.0	2.68708119693255	9.379434161984756	2.68708119693255
852.0	85200.0	3.1834729007996856	10.170619304335595	3.1834729007996856
853.0	85300.0	3.0193182513038375	10.054574195348964	3.0193182513038375
854.0	85400.0	2.330498366867003	9.440764859297959	2.330498366867003
855.0	85500.0	2.852440146410186	10.446309323491855	2.852440146410186
856.0	85600.0	1.7644866681094689	9.473339063987273	1.7644866681094689
857.0	85700.0	1.9828270922087174	9.206917494226252	1.9828270922087174
858.0	85800.0	2.829857809317226	9.716469306508742	2.829857809317226
859.0	85900.0	2.5993246844736015	10.480719887419879	2.5993246844736015
860.0	86000.0	3.0949304423164508	10.734213564760516	3.0949304423164508
861.0	86100.0	2.145713569380894	10.421230286292314	2.145713569380894
862.0	86200.0	2.6207297035578194	10.39585620651237	2.6207297035578194
863.0	86300.0	2.488971769381005	10.423911702899947	2.488971769381005
864.0	86400.0	2.471980431323664	10.663703367923157	2.471980431323664
865.0	86500.0	3.9958631325542173	11.290647059399427	3.9958631325542173
866.0	86600.0	4.087887099857546	10.567094473168902	4.087887099857546
867.0	86700.0	3.031880489763718	10.673264098634062	3.031880489763718
868.0	86800.0	2.597478293951761	10.782923057601678	2.597478293951761
869.0	86900.0	3.1756120299166395	11.968545743582181	3.1756120299166395
870.0	87000.0	2.6844202477745864	11.811179540843732	2.6844202477745864
871.0	87100.0	2.6740975861791374	11.247021969797826	2.6740975861791374
872.0	87200.0	3.427085583635576	10.902304290505864	3.427085583635576
873.0	87300.0	3.66166479426713	10.82098521557906	3.66166479426713
874.0	87400.0	4.459442608480142	11.059376912424005	4.459442608480142
875.0	87500.0	3.582291982061241	10.108358206631245	3.582291982061241
876.0	87600.0	2.6965683668407427	10.390350036452942	2.6965683668407427
877.0	87700.0	3.980779689925764	11.053823048274246	3.980779689925764
878.0	87800.0	2.9415821702081644	10.49908675896262	2.9415821702081644
879.0	87900.0	2.8364421619678835	10.434774464180492	2.8364421619678835
880.0	88000.0	3.6694555351673817	10.672778953898387	3.6694555351673817
881.0	88100.0	3.7137201405219056	10.496868395917984	3.7137201405219056
882.0	88200.0	2.2926649746981833	10.718412194591261	2.2926649746981833
883.0	88300.0	2.6585330669849037	11.185415995830986	2.6585330669849037
884.0	88400.0	2.691968880552236	11.089071587657164	2.691968880552236
885.0	88500.0	2.529603548615544	11.168610281285662	2.529603548615544
886.0	88600.0	3.2826528255929546	11.398132259692773	3.2826528255929546
887.0	88700.0	2.9352015572641372	10.939118365342981	2.9352015572641372
888.0	88800.0	3.416868472460058	12.702986684485964	3.416868472460058
889.0	88900.0	2.4179739795737167	11.181363373746683	2.4179739795737167
890.0	89000.0	2.222501532405514	11.103483518533574	2.222501532405514
891.0	89100.0	2.22052000056904	10.984024830223264	2.22052000056904
892.0	89200.0	2.639399475242972	12.073996021305327	2.639399475242972
893.0	89300.0	2.7673270147874853	11.450770367290097	2.7673270147874853
894.0	89400.0	2.4241680248716477	11.336195525740765	2.4241680248716477
895.0	89500.0	2.3342232664111546	11.221753196080137	2.3342232664111546
896.0	89600.0	3.06049251208333	11.63113795032872	3.06049251208333
897.0	89700.0	2.695941441567719	11.396989584320439	2.695941441567719
898.0	89800.0	3.131803482205481	11.839841614901477	3.131803482205481
899.0	89900.0	2.156429622702993	11.553188973912386	2.156429622702993
900.0	90000.0	2.764685378987192	11.259211165880522	2.764685378987192
901.0	90100.0	2.2784895441219657	11.647396356760927	2.2784895441219657
902.0	90200.0	2.7105194922735607	11.37431737842849	2.7105194922735607
903.0	90300.0	2.143968478359956	10.859023058737558	2.143968478359956
904.0	90400.0	2.465176298637001	11.123997974454648	2.465176298637001
905.0	90500.0	2.514082190192038	10.965558015234143	2.514082190192038
906.0	90600.0	2.27807143043268	10.811629986956849	2.27807143043268
907.0	90700.0	2.86915994186357	11.41003879176263	2.86915994186357
908.0	90800.0	2.264462892964367	10.84251265103143	2.264462892964367
909.0	90900.0	2.5539133300005794	11.588479016934336	2.5539133300005794
910.0	91000.0	2.719155448626187	11.393281078707057	2.719155448626187
911.0	91100.0	2.4627776143877615	10.899538917380884	2.4627776143877615
912.0	91200.0	2.102211233806719	10.926872718627898	2.102211233806719
913.0	91300.0	2.810712733445383	11.36989775491753	2.810712733445383
914.0	91400.0	4.082593704523445	12.63218210804441	4.082593704523445
915.0	91500.0	4.3471706012452795	12.330422830006937	4.3471706012452795
916.0	91600.0	2.549452557012901	10.864165083101692	3.407903636110937
917.0	91700.0	2.8577926456599085	10.19608504601218	3.389366472856405
918.0	91800.0	3.690216621307287	11.146276409293662	4.4621182438170965
919.0	91900.0	2.4938554102338895	9.784490900377824	2.4938554102338895
920.0	92000.0	2.4648109218089194	9.977136525430916	3.183158041507473
921.0	92100.0	2.8215101378563543	10.98690862660856	3.094543951450804
922.0	92200.0	3.3251330035005955	10.857946897721728	4.109669817728567
923.0	92300.0	3.4747939976118856	11.446829658541109	4.091319752538433
924.0	92400.0	2.9903549172560293	10.80806212538322	3.3535232131756003
925.0	92500.0	2.5921010442290013	10.891252371917027	3.761941691296634
926.0	92600.0	3.130561544241783	11.584570373946683	3.861272053211654
927.0	92700.0	3.3644177613023643	11.258013815511081	4.1910476980709355
928.0	92800.0	3.3374541670900304	11.46993600749375	3.9090803956681417
929.0	92900.0	3.1519726189181076	11.602044765335915	3.8155723732370537
930.0	93000.0	2.753505179684857	10.67395910772906	2.753505179684857
931.0	93100.0	2.5973230090545045	10.767775011238005	2.5973230090545045
932.0	93200.0	2.867162150246693	10.637414255946911	2.867162150246693
933.0	93300.0	2.8711809797582766	10.934247933522522	3.529717889596873
934.0	93400.0	3.789932950920774	11.919540019409395	3.789932950920774
935.0	93500.0	2.6184168940902297	10.647725146122012	2.6184168940902297
936.0	93600.0	2.2677937511906956	10.202048472832121	2.2677937511906956
937.0	93700.0	2.2569412422070694	10.280908403746363	2.2569412422070694
938.0	93800.0	2.625815792948712	10.624177001243735	3.0473774400445204
939.0	93900.0	2.5135029712164725	10.839344107714526	2.6296184451593922
940.0	94000.0	2.4743730155535952	10.766736609060427	3.5337918914184745
941.0	94100.0	2.9209117751422218	11.026982678042957	3.479969632247835
942.0	94200.0	2.9546759743731803	10.614091600317238	3.1310853635134452
943.0	94300.0	2.2229722369878417	11.288422150145971	2.2229722369878417
944.0	94400.0	2.883004494795991	10.376228307902007	2.996361089058267
945.0	94500.0	2.4488796023423447	10.195102769933767	2.4488796023423447
946.0	94600.0	2.365354425757884	10.555048451424458	2.365354425757884
947.0	94700.0	2.4811308909567655	10.09815326191734	2.4811308909567655
948.0	94800.0	2.8328238750729042	11.156059299514066	4.0482067744128045
949.0	94900.0	2.3524668059813703	10.458286993995094	2.3524668059813703
950.0	95000.0	2.4530378343403374	10.850139322117489	2.4530378343403374
951.0	95100.0	3.258513630623749	11.037620737247165	4.572022379130481
952.0	95200.0	3.269867926218664	11.07144759171701	3.269867926218664
953.0	95300.0	2.837358912251116	10.514818764221289	3.0579420003271705
954.0	95400.0	2.991019328209105	11.170265104175717	2.991019328209105
955.0	95500.0	2.8331102766636462	10.521882088850557	3.619036998485293
956.0	95600.0	2.940219619749718	10.491646569614915	2.940219619749718
957.0	95700.0	3.3725675026693933	11.46473252541446	3.3725675026693933
958.0	95800.0	3.3239314928070742	10.308856767231443	3.4643797947230834
959.0	95900.0	4.6280657382350885	12.11083873058821	5.159131042001216
960.0	96000.0	5.5146847347264485	13.043287680944333	6.570128579006545
961.0	96100.0	5.771981361059094	13.071301323829294	7.21016175870519
962.0	96200.0	5.258043602137763	12.625172507742267	6.033524048097657
963.0	96300.0	5.3448098978045175	12.607768994664916	7.17192618531112
964.0	96400.0	5.201966626294384	12.76982426091647	6.357096551539585
965.0	96500.0	5.684978891836897	13.403378320970257	5.684978891836897
966.0	96600.0	5.076268484255682	12.847573922043889	5.076268484255682
967.0	96700.0	6.1069897352722275	13.660343971781675	6.1069897352722275
968.0	96800.0	4.728327439397618	13.121909747694824	4.728327439397618
969.0	96900.0	4.711961380754629	12.540778941492636	4.711961380754629
970.0	97000.0	2.957601932116288	11.270964284160225	2.957601932116288
971.0	97100.0	2.8010390021591216	11.621243434699458	2.8010390021591216
972.0	97200.0	3.7079917765750157	12.092455801608983	3.7079917765750157
973.0	97300.0	2.252159797145505	11.120567633187488	2.252159797145505
974.0	97400.0	3.018908581599737	11.06093559888579	3.21292961745394
975.0	97500.0	2.643450057099469	10.699093317423825	2.8832108004193335
976.0	97600.0	3.1425797909220594	11.484656958831758	3.1425797909220594
977.0	97700.0	2.557610481994276	11.105895474540402	2.557610481994276
978.0	97800.0	2.248238019956695	10.460792555971949	2.248238019956695
979.0	97900.0	2.555971213815	11.031801030579574	2.555971213815
980.0	98000.0	2.766025879095434	10.887816211055542	2.9062190370296674
981.0	98100.0	3.6991480631193903	11.893639382744253	3.782540509703416
982.0	98200.0	2.5154128835035494	11.422038039086377	2.5154128835035494
983.0	98300.0	2.839458136112283	11.405972553748294	2.839458136112283
984.0	98400.0	2.691486209013633	11.781364129297247	2.691486209013633
985.0	98500.0	3.3834317517433616	11.667258164617715	3.3834317517433616
986.0	98600.0	2.702332051552822	11.155392602075743	3.0759385938334063
987.0	98700.0	3.068339684057725	10.926157607703423	3.068339684057725
988.0	98800.0	2.9177555095913665	11.31263810033725	2.9177555095913665
989.0	98900.0	2.4565645851809133	11.027695871715066	2.4565645851809133
990.0	99000.0	2.9083393489407188	11.549239961793964	2.9083393489407188
991.0	99100.0	3.921300590172319	11.753730676966503	3.921300590172319
992.0	99200.0	3.0624540000764076	11.825639942878848	3.0624540000764076
993.0	99300.0	4.016666481704566	12.08562063117375	4.366170721728678
994.0	99400.0	3.1830185024789	11.80812442224591	3.1830185024789
995.0	99500.0	3.1015030206307426	11.457010290214777	3.1015030206307426
996.0	99600.0	2.1470901670209073	10.591761006447031	2.1470901670209073
997.0	99700.0	3.1876308016471566	11.616756952345415	3.1876308016471566
998.0	99800.0	4.395726336806369	12.692395720580466	5.7455110526808335
999.0	99900.0	4.7779150871472655	11.339172590908294	4.948958510140435
1000.0	100000.0	3.8601042208675036	12.093677053716142	3.8601042208675036
1001.0	100100.0	4.156276634007196	12.03283529328504	4.156276634007196
1002.0	100200.0	3.5273791215014776	11.681242099195167	3.5273791215014776
1003.0	100300.0	2.623541412578129	11.33255272547595	2.623541412578129
1004.0	100400.0	2.2633165987928354	11.789881052675845	2.2633165987928354
1005.0	100500.0	2.103542495630932	11.054196080895691	2.103542495630932
1006.0	100600.0	2.1476698735255426	11.54331556057024	2.1476698735255426
1007.0	100700.0	3.3730879566494094	11.603796428705875	3.3730879566494094
1008.0	100800.0	3.1055757509139568	11.952542434232118	3.1055757509139568
1009.0	100900.0	2.3429084387611807	11.385754720126291	2.3429084387611807
1010.0	101000.0	3.1138073024455153	11.745766077047312	3.1138073024455153
1011.0	101100.0	3.1888761644267496	12.060536788963843	3.1888761644267496
1012.0	101200.0	3.9475817994056923	12.145209316494702	4.592361040419377
1013.0	101300.0	3.1291045753912203	11.795626076403181	3.1291045753912203
1014.0	101400.0	3.1316464495335015	11.519734024051848	3.1316464495335015
1015.0	101500.0	3.2854041658309674	12.108384297049911	3.2854041658309674
1016.0	101600.0	2.5229740455831533	11.252895920271031	2.5229740455831533
1017.0	101700.0	2.5377718149825803	11.202466290727145	2.5377718149825803
1018.0	101800.0	2.34371815408365	11.180834768315089	2.34371815408365
1019.0	101900.0	3.1367827345021237	11.45143934346773	3.1367827345021237
1020.0	102000.0	4.21047301546046	12.652139042513793	4.21047301546046
1021.0	102100.0	4.943746309187922	12.701909207992268	4.943746309187922
1022.0	102200.0	4.765456683120183	12.763332750851143	4.765456683120183
1023.0	102300.0	3.8124788677703707	12.549363939193816	3.8124788677703707
1024.0	102400.0	2.898137458149558	11.270853681345645	2.898137458149558
1025.0	102500.0	2.7830391377132386	10.891553370133515	2.7830391377132386
1026.0	102600.0	3.4864580915092738	11.472596722160949	3.4864580915092738
1027.0	102700.0	3.128785317775325	11.461323372292062	3.128785317775325
1028.0	102800.0	3.44596583985799	11.345998099728027	3.44596583985799
1029.0	102900.0	3.652563552044372	11.756562327511375	3.652563552044372
1030.0	103000.0	3.1667935512915864	11.641517307977862	3.1667935512915864
1031.0	103100.0	3.7799990618678163	12.321508831917981	3.7799990618678163
1032.0	103200.0	3.076278802705884	11.773908601692867	3.076278802705884
1033.0	103300.0	3.369987405364914	11.43888688707717	3.369987405364914
1034.0	103400.0	3.8528542537823416	11.354107206012431	4.814597288349576
1035.0	103500.0	4.828477385250035	11.503774943276845	5.186187182396955
1036.0	103600.0	2.710363548083609	10.709739747148953	3.845065153092018
1037.0	103700.0	3.163113619294544	11.04072970715489	3.4973869788657863
1038.0	103800.0	3.1950282331732374	10.979302402843096	4.1220493526996655
1039.0	103900.0	4.59354119423473	12.229444860552391	5.217641349600956
1040.0	104000.0	3.4550987995790914	11.411397654782158	4.550385467635409
1041.0	104100.0	4.694881926045581	12.10911250963215	5.654358585591018
1042.0	104200.0	4.239831705894963	12.560784611341841	5.615269318100022
1043.0	104300.0	3.558175086428993	11.8678153194749	4.372285555105839
1044.0	104400.0	4.902174063613643	12.57101977682808	5.753683218959709
1045.0	104500.0	3.746278252434568	11.64409872076594	4.735452412601819
1046.0	104600.0	4.185248670038345	11.10841875279843	4.546868348631726
1047.0	104700.0	4.40951021515237	11.851855870421982	5.185705088219082
1048.0	104800.0	3.6547064374988887	11.794005221874174	4.601321347077802
1049.0	104900.0	2.3895828553443432	10.867370515960182	2.3895828553443432
1050.0	105000.0	2.7127492651311305	10.865301529711378	3.4955280220572296
1051.0	105100.0	2.8618510555646854	11.511947847230415	2.8618510555646854
1052.0	105200.0	2.641934055731559	11.155913642732418	2.641934055731559
1053.0	105300.0	4.1842221363724645	12.137423025686855	4.1842221363724645
1054.0	105400.0	4.131257012483606	12.617552134340544	4.131257012483606
1055.0	105500.0	3.1171308172554135	12.175527602778244	3.1171308172554135
1056.0	105600.0	2.671420105885396	11.597277559654428	2.671420105885396
1057.0	105700.0	3.3092750557571042	11.495710206129747	3.3872252770551694
1058.0	105800.0	3.9034461061895063	12.36818321930328	3.9034461061895063
1059.0	105900.0	3.30301672543976	12.018913272728495	3.3862260986502246
1060.0	106000.0	2.919090719397042	11.549787231335248	2.919090719397042
1061.0	106100.0	2.3148663278309844	10.91579491817903	2.3148663278309844
1062.0	106200.0	4.15381849950536	12.952726746271592	4.15381849950536
1063.0	106300.0	2.7841119355069788	11.121488974664766	3.044110681114056
1064.0	106400.0	2.198499575751877	11.56713997562007	2.198499575751877
1065.0	106500.0	3.1143038005689636	11.847511406190945	3.1143038005689636
1066.0	106600.0	4.182942362192487	12.557761306732816	4.182942362192487
1067.0	106700.0	2.8391763115977056	11.06719066958806	2.8391763115977056
1068.0	106800.0	2.934980875247537	11.416803843351744	2.934980875247537
1069.0	106900.0	2.681231919877136	11.130921559255851	2.681231919877136
1070.0	107000.0	2.5500564245844255	11.753503881580134	2.5500564245844255
1071.0	107100.0	2.4143772511790567	11.200097291932616	2.4143772511790567
1072.0	107200.0	3.0424469551292836	11.21625568015318	3.0424469551292836
1073.0	107300.0	2.437274892577907	11.44834334163473	2.437274892577907
1074.0	107400.0	2.691674037046106	11.223571006027136	2.691674037046106
1075.0	107500.0	2.8021792536086703	11.053146589548797	2.8021792536086703
1076.0	107600.0	3.1733416367611196	11.509284507062985	3.1733416367611196
1077.0	107700.0	2.551647783640383	11.623274419220067	2.551647783640383
1078.0	107800.0	3.080683716030764	12.434186487281787	3.080683716030764
1079.0	107900.0	2.5938068259122886	11.8070910426388	2.5938068259122886
1080.0	108000.0	2.772817118118772	11.33645984404669	3.98278557911994
1081.0	108100.0	2.7357075921361718	11.679100122537585	2.7357075921361718
1082.0	108200.0	3.2851518044942383	12.150593631889288	3.2851518044942383
1083.0	108300.0	3.5754025938235707	12.099929587171259	3.5754025938235707
1084.0	108400.0	2.5177178539581626	11.44358439945604	2.5177178539581626
1085.0	108500.0	2.3197189581786963	11.299084250015257	2.3197189581786963
1086.0	108600.0	3.2319729786590887	11.640144895329126	3.2319729786590887
1087.0	108700.0	2.6071062777189367	11.4205458321885	2.6071062777189367
1088.0	108800.0	3.2303216954739122	12.324110146361887	3.2303216954739122
1089.0	108900.0	2.4597171695326767	12.138026282485841	2.4597171695326767
1090.0	109000.0	2.5648812755472328	11.684602908242129	2.5648812755472328
1091.0	109100.0	3.31302103895309	12.072249193713303	3.31302103895309
1092.0	109200.0	3.196064357986317	11.755593439762505	3.196064357986317
1093.0	109300.0	3.8703751110682894	12.410061575517528	3.8703751110682894
1094.0	109400.0	3.0823671097918406	11.858955362512164	3.0823671097918406
1095.0	109500.0	3.826340220105055	12.215129932365343	3.826340220105055
1096.0	109600.0	2.934637561374075	11.423521091628029	2.934637561374075
1097.0	109700.0	3.0926550278798186	10.857246044684414	3.0926550278798186
1098.0	109800.0	2.0441598292132506	11.303699549737868	2.0441598292132506
1099.0	109900.0	3.402851909349525	11.368546349596473	3.402851909349525
1100.0	110000.0	3.011048329448307	11.398976504913254	3.011048329448307
1101.0	110100.0	2.7644530168206627	11.119012290258967	2.7644530168206627
1102.0	110200.0	2.2787075810126933	10.100090215450209	2.4027044540046707
1103.0	110300.0	2.2555253696250817	9.484687145103859	3.0900641020545745
1104.0	110400.0	2.6069731536883687	10.26785822731803	2.8531191818057917
1105.0	110500.0	2.800338184099532	9.914095525457387	3.5618236714187996
1106.0	110600.0	2.852735199790171	10.105336156784858	3.605219588668076
1107.0	110700.0	3.2009042325400707	10.79187489113035	3.5041242759836697
1108.0	110800.0	2.8609280959719885	9.870138353116447	3.637748232208945
1109.0	110900.0	2.978889495504317	10.17008379021296	3.645888743533864
1110.0	111000.0	2.393845461545452	10.43493695739679	3.720354086733755
1111.0	111100.0	2.5526449032717506	10.623393495995817	3.494794495835203
1112.0	111200.0	2.8159868988305576	10.672550905830365	3.1669524909368687
1113.0	111300.0	3.8149170872790674	10.97234835113517	3.9425464890120385
1114.0	111400.0	2.9285832747181657	10.752748773070879	2.948983100584512
1115.0	111500.0	2.997429953325971	10.384003521970644	2.997429953325971
1116.0	111600.0	3.223883188791701	10.678810628037212	3.6095119072405577
1117.0	111700.0	3.0861488016081466	10.841524592938367	3.913810623758247
1118.0	111800.0	3.0353922507208493	10.496642615382731	3.0353922507208493
1119.0	111900.0	3.298770737087521	10.856075910737394	4.087661919143597
1120.0	112000.0	4.04368849194488	11.687779167164264	4.192383454716396
1121.0	112100.0	3.8773987735889137	12.01570727060189	4.062865371191188
1122.0	112200.0	3.015395439368917	10.876200217337567	4.152468206113135
1123.0	112300.0	3.838193598492071	11.399192107100871	4.402689626359517
1124.0	112400.0	3.329401607419787	10.505016215410896	3.6290077013373887
1125.0	112500.0	3.293067679508352	10.964036907408117	4.017835625407861
1126.0	112600.0	3.607893209514236	11.253232214717595	3.607893209514236
1127.0	112700.0	2.7248657574281228	10.522854668895498	3.5730947430044693
1128.0	112800.0	4.887383245066686	11.97672569350284	5.81269449360921
1129.0	112900.0	3.289343237445468	11.168591121115094	4.265557865273243
1130.0	113000.0	3.087038661331521	10.821660902558904	3.82189764053406
1131.0	113100.0	2.8728522628118407	10.024114757542453	3.3146667602998097
1132.0	113200.0	2.4499759084379806	10.12618820248884	2.9566700329461213
1133.0	113300.0	2.78650289422473	9.963654801701681	2.9712144977196124
1134.0	113400.0	2.859266630460313	10.4964036027864	3.4267344072056747
1135.0	113500.0	3.4542466941447816	11.075817877543654	3.4542466941447816
1136.0	113600.0	3.1319153090115424	10.697643446920083	3.205700246219176
1137.0	113700.0	2.65444817794736	10.468144254573337	2.65444817794736
1138.0	113800.0	3.7806624785698966	11.125485294072641	4.312820529870261
1139.0	113900.0	3.695671048278488	11.084911513262083	3.695671048278488
1140.0	114000.0	2.8586380678203076	10.065553280462865	3.4631798922134425
1141.0	114100.0	3.4748522597289853	10.803500101684346	3.7275465166061674
1142.0	114200.0	3.1874907762614644	10.660190999967263	3.8822049126991405
1143.0	114300.0	2.653924766965785	10.407658219723828	2.653924766965785
1144.0	114400.0	2.8524524537029063	10.486304723125563	3.3338602157263892
1145.0	114500.0	2.5463334541022333	10.46400269547464	2.5463334541022333
1146.0	114600.0	2.2484470246903543	10.015737921069084	2.2484470246903543
1147.0	114700.0	2.541062922912811	10.531632815105162	2.541062922912811
1148.0	114800.0	3.8705680422396367	10.664226593289113	3.8705680422396367
1149.0	114900.0	3.9622485957256193	11.273545279501736	4.463764945812666
1150.0	115000.0	3.028298950620198	10.869983886736076	3.907175015481058
1151.0	115100.0	2.815406351528443	10.127072335665728	2.9632526136519486
1152.0	115200.0	4.041357471421743	11.035239045597494	4.4281940714453984
1153.0	115300.0	3.4438479681201133	10.544929346722888	3.4438479681201133
1154.0	115400.0	2.967323696238463	10.494232216242573	3.030080339735804
1155.0	115500.0	3.50793664173767	10.388959190073516	3.50793664173767
1156.0	115600.0	3.3232521591555724	10.162962517493549	3.3232521591555724
1157.0	115700.0	2.7998074045749584	11.030888525554655	3.824096476835348
1158.0	115800.0	3.870066988659242	10.914554486553461	4.107861194113133
1159.0	115900.0	3.8874295035610005	11.27341943486661	4.011009466729021
1160.0	116000.0	2.8310728173516946	10.329711032899699	3.196448804683613
1161.0	116100.0	2.2489327262041723	10.995437196485744	2.2489327262041723
1162.0	116200.0	3.5667609613676534	11.584621530409441	3.8169854397575906
1163.0	116300.0	2.2942098383462386	11.379153969262552	2.2942098383462386
1164.0	116400.0	2.647719400483333	10.592002328936063	2.790757104022593
1165.0	116500.0	2.569164495956755	11.306072363829783	2.569164495956755
1166.0	116600.0	2.573035776530806	11.24767677075249	2.573035776530806
1167.0	116700.0	2.3689255789170467	10.825812487551827	2.3689255789170467
1168.0	116800.0	2.91322697838939	11.224374036434149	4.010814081830853
1169.0	116900.0	4.106554900998706	12.140782279839273	4.690128522791682
1170.0	117000.0	2.706216706460045	10.632205261840317	3.5221138883759333
1171.0	117100.0	3.3076371269665814	11.461932962185653	4.443077287752174
1172.0	117200.0	4.19386727318467	11.640040244332795	4.596738471747581
1173.0	117300.0	3.4126941913548854	11.415819460462462	4.132388490258041
1174.0	117400.0	3.9262851721047403	11.237064835216447	4.199501391651421
1175.0	117500.0	2.495616712168296	10.385033761761393	3.6139916058585
1176.0	117600.0	3.304634154323869	10.562396350818004	3.842135371304423
1177.0	117700.0	3.5664134596596426	10.798526553767797	4.388107930641935
1178.0	117800.0	2.6784495346764214	10.57539646468021	3.445509757768629
1179.0	117900.0	2.5651091221155236	10.6445293248279	2.722678504894838
1180.0	118000.0	2.679290796647386	10.635725162608704	2.679290796647386
1181.0	118100.0	3.280504423299849	10.531135417879419	3.282348828289306
1182.0	118200.0	3.267242827804578	11.201938252035864	3.4524169169432053
1183.0	118300.0	2.5657403828522996	10.65966710871932	3.468384695362197
1184.0	118400.0	2.7063820272464105	11.115495920311002	4.337108032810143
1185.0	118500.0	3.9194529790100843	11.333431325496713	4.417869739442511
1186.0	118600.0	3.065714157068704	11.582966489961033	4.524754558841369
1187.0	118700.0	2.593334620591662	10.525063099434831	2.593334620591662
1188.0	118800.0	2.560624001274122	10.836535713143952	2.72216899783068
1189.0	118900.0	2.680408349314256	10.32125174981848	2.680408349314256
1190.0	119000.0	2.67060222278221	10.369468641950768	3.0846289962264657
1191.0	119100.0	2.9358814513261247	10.35186154786388	3.022708763320371
1192.0	119200.0	3.49405089931699	10.356772607467013	3.822224280004641
1193.0	119300.0	2.4441991756001054	9.86361238816199	2.4441991756001054
1194.0	119400.0	3.9612844152831546	10.639493299338257	3.9612844152831546
1195.0	119500.0	2.800088205311867	10.737343444038421	3.8491684556152035
1196.0	119600.0	2.7248112727632448	10.289040671247283	3.4829057155674343
1197.0	119700.0	2.325271267728788	11.20352740666673	2.325271267728788
1198.0	119800.0	2.5020824017674284	11.233633497294175	2.5020824017674284
1199.0	119900.0	2.8274772096818617	11.28438216573931	2.8274772096818617
1200.0	120000.0	2.899286004939797	11.44225121469249	2.899286004939797
1201.0	120100.0	3.676859223577991	11.5498670737813	3.676859223577991
1202.0	120200.0	2.789711236820058	11.155244367480346	2.789711236820058
1203.0	120300.0	2.3376278374154813	10.819358330983965	2.3376278374154813
1204.0	120400.0	3.606785185931543	10.416723639623067	4.010662365101846
1205.0	120500.0	2.7498025014608936	10.512137229078151	3.0012301112716577
1206.0	120600.0	3.258925833164178	10.450525511601986	3.3776200162078402
1207.0	120700.0	2.3580892845405126	10.341310235836866	2.3580892845405126
1208.0	120800.0	2.734315320222089	9.823731928171945	3.017234916265003
1209.0	120900.0	3.168362984586632	10.668903245126893	3.168362984586632
1210.0	121000.0	2.4461608134424684	10.14500304544231	2.6435760772734653
1211.0	121100.0	2.7094452856835787	10.566769905797488	3.3001347545518
1212.0	121200.0	3.144236318664038	11.478591807855446	3.6727489763646526
1213.0	121300.0	3.2856817514094048	10.427320293304248	3.3158131035216467
1214.0	121400.0	3.9238524051209542	11.212857247164257	4.354103134777495
1215.0	121500.0	4.071272902832367	10.945435911432547	4.5294001174118295
1216.0	121600.0	3.4316486660413497	11.227880795022426	3.977979242117605
1217.0	121700.0	3.5965109736357332	11.361588162504496	3.5965109736357332
1218.0	121800.0	3.0189390792237916	10.549352898736132	3.0189390792237916
1219.0	121900.0	3.382614733322774	10.82886640933388	4.056463454923014
1220.0	122000.0	4.012041888839795	10.775122073020976	4.215279208130507
1221.0	122100.0	4.095267298433013	11.375776847855992	4.934045309775561
1222.0	122200.0	3.8783255887010974	10.541121708575794	4.0593844261875995
1223.0	122300.0	2.890688991588412	10.71643447679827	3.3133808942608867
1224.0	122400.0	2.6459947459906354	10.658776229839761	2.6459947459906354
1225.0	122500.0	3.586433299911589	10.963868389332935	3.9755011560989746
1226.0	122600.0	3.6587209152924784	11.078749211357382	4.080829227929942
1227.0	122700.0	2.7759693109327466	11.012722673120756	2.7759693109327466
1228.0	122800.0	2.5330441238933887	11.173013109780277	3.2363110025245345
1229.0	122900.0	3.1876610732142057	10.759000337529612	3.295629617050899
1230.0	123000.0	2.645920770247584	10.733542384923004	2.645920770247584
1231.0	123100.0	2.574281185826158	11.673618391802632	2.574281185826158
1232.0	123200.0	2.645810912929452	10.77730043485344	2.645810912929452
1233.0	123300.0	2.338952054503486	10.654719989021189	2.338952054503486
1234.0	123400.0	2.13515546246299	10.848138717692901	2.13515546246299
1235.0	123500.0	2.294301622309255	10.829564993340036	2.294301622309255
1236.0	123600.0	2.9938327773142857	11.430947120122376	2.9938327773142857
1237.0	123700.0	2.5976937027427	10.568378882411977	2.5976937027427
1238.0	123800.0	2.4517345096316903	10.494004983100405	2.4517345096316903
1239.0	123900.0	2.4570097518686222	10.860439195411143	2.4570097518686222
1240.0	124000.0	2.96649653989241	11.204655721024372	2.96649653989241
1241.0	124100.0	3.0375499926568117	11.342558152352723	3.0375499926568117
1242.0	124200.0	2.5791669426290658	11.11315724186693	2.5791669426290658
1243.0	124300.0	2.9502765911254856	11.343105298430695	2.9502765911254856
1244.0	124400.0	2.2062883594878127	10.724819563337384	2.2062883594878127
1245.0	124500.0	3.007146424834467	11.253151469125886	3.007146424834467
1246.0	124600.0	2.669742815874273	11.265496257987737	2.669742815874273
1247.0	124700.0	2.86575320424963	10.539023512715175	2.8825899865492035
1248.0	124800.0	2.3305758400770724	10.569502435701688	2.474691344465582
1249.0	124900.0	3.356423845448716	11.856385363814667	3.7887221206676496
1250.0	125000.0	2.724763073068882	11.118116787682263	2.724763073068882
1251.0	125100.0	2.13588648525576	10.716742206583229	2.13588648525576
1252.0	125200.0	3.1432784354111294	10.625114423787297	3.1432784354111294
1253.0	125300.0	3.3169987715176217	11.375485473199799	4.133643930724745
1254.0	125400.0	2.8357388570057958	10.76062214311437	4.0538998463529445
1255.0	125500.0	3.370344777571331	11.726270730725695	4.653282732833082
1256.0	125600.0	2.4622979734061987	10.779248389829352	3.4202923075366622
1257.0	125700.0	4.194103155829431	11.65602134376453	4.841009700222841
1258.0	125800.0	3.290255339666583	11.421429366869047	4.322430110827745
1259.0	125900.0	2.7194500619681916	11.061294256987408	3.150338882872605
1260.0	126000.0	2.5787102520076695	10.186438142934085	2.8876615151181033
1261.0	126100.0	2.9508606677457565	10.821413210176276	3.706447289200577
1262.0	126200.0	3.3365578028585414	11.390840021362445	4.2310786978119905
1263.0	126300.0	3.4733559185137017	10.334549765855519	3.4733559185137017
1264.0	126400.0	2.9642893812259747	10.991491484995064	2.9642893812259747
1265.0	126500.0	3.310802429758545	10.925115491174756	3.9081020242453004
1266.0	126600.0	2.6945537128316044	10.270835107653497	2.6945537128316044
1267.0	126700.0	2.855519717825457	10.397515151354073	3.846063321915514
1268.0	126800.0	3.7669883298584974	11.59061052914723	5.084437041651679
1269.0	126900.0	1.9634912568310674	10.273816724673535	1.9634912568310674
1270.0	127000.0	3.662897509361308	10.941044856358188	4.555489659543848
1271.0	127100.0	3.111994428519856	10.977409730149834	3.111994428519856
1272.0	127200.0	2.672866908585848	10.239233487617318	2.8570765811568664
1273.0	127300.0	2.9099292403090815	10.527845355628937	3.4160781699897367
1274.0	127400.0	5.101029665357201	10.843264134918632	5.101029665357201
1275.0	127500.0	2.774026243633995	10.302450393747021	3.4827831727739937
1276.0	127600.0	3.721640483139967	10.727469369584085	3.721640483139967
1277.0	127700.0	4.872536644130345	11.568358007581892	5.025982261799823
1278.0	127800.0	3.2901992811739174	10.46635410827083	4.001114946617979
1279.0	127900.0	2.6286315380485497	10.165553369354477	2.6286315380485497
1280.0	128000.0	2.799303745900592	11.021789825396128	3.8915953585714047
1281.0	128100.0	3.7205634537495973	11.200778194095674	4.231614117021791
1282.0	128200.0	3.0485787459136424	10.780953233857698	3.0485787459136424
1283.0	128300.0	3.773194307883204	11.07898172705443	4.332092763316866
1284.0	128400.0	3.616091517785343	10.980041985075824	3.616091517785343
1285.0	128500.0	2.828530995334279	10.46063680603135	3.098949879632183
1286.0	128600.0	3.3463026631061625	10.996842737175395	3.619320908816595
1287.0	128700.0	2.9551823201285536	10.641700394934166	3.964718432443328
1288.0	128800.0	3.294065682795264	10.647911797197992	4.224162670709884
1289.0	128900.0	2.9297113926156637	10.764023983762266	2.948756231331292
1290.0	129000.0	2.825685301174848	10.790351307889665	3.8134123152073642
1291.0	129100.0	2.5683852107781266	10.767268664495685	3.2240360956975294
1292.0	129200.0	2.0965456462605805	10.298087335716689	2.0965456462605805
1293.0	129300.0	2.3700206816889926	10.349347600601199	2.3700206816889926
1294.0	129400.0	2.7220772025934115	10.866082066856196	2.7220772025934115
1295.0	129500.0	2.2783134386312365	10.018280492413364	2.2783134386312365
1296.0	129600.0	2.5287492300552725	10.057198012387811	2.5287492300552725
1297.0	129700.0	2.9490660866991822	10.845508216217207	3.0953024375985403
1298.0	129800.0	2.4451817357226675	10.649099074534236	2.4451817357226675
1299.0	129900.0	2.79403191469104	11.205146675971356	2.9512038910830767
1300.0	130000.0	2.602363149839812	11.07677489831085	2.9045131471059196
1301.0	130100.0	2.48292380842485	10.814556950750843	2.48292380842485
1302.0	130200.0	2.366220073563867	11.09033408567598	2.366220073563867
1303.0	130300.0	2.7770711215779817	11.304745088561237	2.8212588710436663
1304.0	130400.0	2.639011912539442	11.080266110086551	2.639011912539442
1305.0	130500.0	2.3749948229314706	10.75571497726877	2.483408774375333
1306.0	130600.0	2.4631269650223993	10.328220354314343	2.4631269650223993
1307.0	130700.0	2.2376118777160587	10.68453749373776	2.2376118777160587
1308.0	130800.0	2.344459449922568	10.840852139189897	2.344459449922568
1309.0	130900.0	2.329141643720234	11.044602270188856	2.329141643720234
1310.0	131000.0	2.4775961282036865	10.681707999994138	2.4775961282036865
1311.0	131100.0	2.4917854575075635	10.868242354223721	2.4917854575075635
1312.0	131200.0	3.214872870179472	11.717917290987831	3.214872870179472
1313.0	131300.0	2.353673886670982	10.835175274962527	2.353673886670982
1314.0	131400.0	3.3689623675708966	11.50434076880047	3.3689623675708966
1315.0	131500.0	2.300637565161886	10.786525962519129	2.300637565161886
1316.0	131600.0	2.3245163694744435	10.658988946917793	2.3245163694744435
1317.0	131700.0	2.0568167399971053	10.55198956789423	2.0568167399971053
1318.0	131800.0	2.1441565431492497	10.676493451250323	2.1441565431492497
1319.0	131900.0	2.718092963447403	11.327885648064898	2.718092963447403
1320.0	132000.0	2.484772694444353	11.309488450278891	2.6160088851506074
1321.0	132100.0	3.025973003684155	11.262896373078542	3.15856967377776
1322.0	132200.0	2.5158865680720286	10.446918984950448	2.5158865680720286
1323.0	132300.0	2.494273576504203	10.850795626813614	2.494273576504203
1324.0	132400.0	2.633798821880587	10.236309631971972	2.633798821880587
1325.0	132500.0	2.778559601131946	10.92473760308219	2.778559601131946
1326.0	132600.0	2.626994003522147	10.746612665105463	3.2515381797072145
1327.0	132700.0	3.117770732273991	10.957006269469005	3.117770732273991
1328.0	132800.0	3.1626091965283623	11.185859366543335	3.7525667489415784
1329.0	132900.0	2.55333123521769	10.845734413363514	2.55333123521769
1330.0	133000.0	2.732783879715926	10.776618746286495	3.1555958630449554
1331.0	133100.0	2.908984495120625	11.082448137207054	3.1744133032701147
1332.0	133200.0	4.063263236600253	11.428673084498067	4.159047355884746
1333.0	133300.0	2.228024798742553	10.125758878928123	2.228024798742553
1334.0	133400.0	2.4104793189105735	10.533816886120587	2.5664541376837153
1335.0	133500.0	2.9631233722246026	10.631124636854492	2.9631233722246026
1336.0	133600.0	2.081464675052623	10.793724344000085	2.081464675052623
1337.0	133700.0	2.9965642369161603	11.104442467226923	3.0585153321501704
1338.0	133800.0	2.924124202196263	10.740325170956103	2.924124202196263
1339.0	133900.0	2.483309873884059	11.1390246950916	2.483309873884059
1340.0	134000.0	2.2769288711502136	10.455397717187774	2.2769288711502136
1341.0	134100.0	2.458473165935163	10.681069317411213	2.458473165935163
1342.0	134200.0	2.424751132429314	10.277329599003558	2.450756631289593
1343.0	134300.0	3.042531679943927	11.195345010829643	3.3035250042403277
1344.0	134400.0	2.6162167754363783	10.469299758769592	3.150839616081216
1345.0	134500.0	2.780270092697614	10.81373849228165	2.879619412177873
1346.0	134600.0	2.44959271841018	11.014089073717631	3.0591828370885983
1347.0	134700.0	3.42731797462256	12.021320901229823	4.0704559554429744
1348.0	134800.0	2.526520409023147	10.875080642297174	2.526520409023147
1349.0	134900.0	2.781166822520212	11.163926010171796	3.05937874614944
1350.0	135000.0	3.7248364336611353	10.664055094864691	3.7248364336611353
1351.0	135100.0	2.7003164142725504	10.569453250743974	2.7003164142725504
1352.0	135200.0	2.6197353998264323	10.972408972967083	2.6197353998264323
1353.0	135300.0	2.53571008312155	11.239950715904296	2.53571008312155
1354.0	135400.0	2.6625539247319656	10.521362089884366	3.0761850709055003
1355.0	135500.0	3.0913726301055715	11.046061692127195	3.2045714274239367
1356.0	135600.0	3.058366726090054	11.036999825677128	3.084667046642118
1357.0	135700.0	2.6840437765195686	10.711609612049912	2.6840437765195686
1358.0	135800.0	2.7352697023977726	10.839429112846972	2.7352697023977726
1359.0	135900.0	2.240558980275176	10.231831324221567	2.240558980275176
1360.0	136000.0	2.5043533270213802	10.410384173456492	2.5043533270213802
1361.0	136100.0	2.659664117941919	10.960163253766817	2.659664117941919
1362.0	136200.0	2.2549052852525624	10.50408246179981	2.2549052852525624
1363.0	136300.0	2.971951065134133	10.65000504070097	3.5089135156164875
1364.0	136400.0	2.303407284131337	10.615887286586926	2.303407284131337
1365.0	136500.0	2.8912471622471827	10.811667959598866	3.0019127940358463
1366.0	136600.0	2.2786847252648874	10.336003471717026	2.2786847252648874
1367.0	136700.0	2.7043356596214676	11.124908333048174	2.7043356596214676
1368.0	136800.0	2.916627410398989	10.999247579053085	3.0173018871368287
1369.0	136900.0	2.6048783403870814	10.681661649446962	2.6048783403870814
1370.0	137000.0	2.800089880999968	11.055620636001183	3.311632995233988
1371.0	137100.0	3.0049806159462147	11.037151406613612	3.0049806159462147
1372.0	137200.0	2.4239208238014407	10.906496816243859	2.4239208238014407
1373.0	137300.0	2.8586017098183274	11.02670835211251	2.8586017098183274
1374.0	137400.0	4.280292073205875	12.021159323515642	4.280292073205875
1375.0	137500.0	2.5315239362792785	10.817758807267252	2.5315239362792785
1376.0	137600.0	3.351582721841578	11.749256418928198	3.688711457266873
1377.0	137700.0	2.8494554008693536	10.669726340478014	2.850195976081623
1378.0	137800.0	2.4513900401055184	10.75822110357969	2.4513900401055184
1379.0	137900.0	2.8686044815894856	11.235217458253961	2.9347726716351366
1380.0	138000.0	4.440461327926998	11.521715037583913	4.7719530476202925
1381.0	138100.0	3.762164503789882	11.416335135339903	4.656414662240541
1382.0	138200.0	4.320160402923574	12.338513277783443	4.748106381070416
1383.0	138300.0	4.148671750686308	11.594922354942431	4.524918341317012
1384.0	138400.0	3.2857564079101604	11.37947470956149	3.8673244960743034
1385.0	138500.0	3.249046181494485	10.914530077197155	3.249046181494485
1386.0	138600.0	3.902333680937525	11.371133632863678	4.137886512246097
1387.0	138700.0	3.5946653521782492	10.53559270812768	3.5946653521782492
1388.0	138800.0	3.3777346288818633	10.90382051101705	3.8844929344356696
1389.0	138900.0	3.9436510533231037	10.975123547669543	4.160443643242896
1390.0	139000.0	3.503742858251296	11.293901584234991	3.503742858251296
1391.0	139100.0	4.007765538682686	12.139277123135562	4.007765538682686
1392.0	139200.0	3.1282890206512115	11.502984560515063	3.473571417392883
1393.0	139300.0	2.08235505441274	10.800826853854641	2.08235505441274
1394.0	139400.0	3.3136022497310385	11.736872347332337	3.3136022497310385
1395.0	139500.0	3.158260315654898	10.991110501888727	3.173942869562868
1396.0	139600.0	2.477481255178902	10.795021739406131	2.477481255178902
1397.0	139700.0	2.806814823669571	10.971407151503277	3.6652989684779507
1398.0	139800.0	3.1564677156533087	11.806922577667242	3.1564677156533087
1399.0	139900.0	2.607186007594291	10.58923177250729	2.607186007594291
1400.0	140000.0	2.185336069761327	10.36237467809078	2.185336069761327
1401.0	140100.0	2.3346085580185454	10.477381187138219	2.3346085580185454
1402.0	140200.0	2.621314939205638	10.6972405727641	2.9827831569427565
1403.0	140300.0	2.4346491648298128	10.762688853310472	2.4346491648298128
1404.0	140400.0	3.360845368170742	11.89020520327687	3.360845368170742
1405.0	140500.0	2.1887451931802127	10.361789403758895	2.1887451931802127
1406.0	140600.0	2.41855574142883	10.606126607995515	2.41855574142883
1407.0	140700.0	2.323638862799568	11.153627079456811	2.323638862799568
1408.0	140800.0	2.553451271157074	11.255434157930804	2.553451271157074
1409.0	140900.0	3.467751924348637	11.196853530596911	3.467751924348637
1410.0	141000.0	2.956497143605671	11.00882250193514	3.023001356433244
1411.0	141100.0	2.27694777392269	10.41302100152372	2.27694777392269
1412.0	141200.0	2.5748609889768304	11.10661499014597	2.5748609889768304
1413.0	141300.0	2.459671735495738	10.831958456301354	2.459671735495738
1414.0	141400.0	1.9825740912930405	10.02464318730351	1.9825740912930405
1415.0	141500.0	3.1253950150735332	11.226094040195418	3.1253950150735332
1416.0	141600.0	3.1737378145835167	11.559665091524407	3.3169454076270783
1417.0	141700.0	2.9962326391855965	10.41054167658417	2.9962326391855965
1418.0	141800.0	2.179241079118681	10.2830617706044	2.179241079118681
1419.0	141900.0	2.9582781866695975	10.88048252059618	3.0224650184245783
1420.0	142000.0	3.111108727257773	11.167033261225603	3.111108727257773
1421.0	142100.0	2.7253078383547287	10.604180372078504	3.0110002649012433
1422.0	142200.0	2.661786986397897	10.795317973356742	2.661786986397897
1423.0	142300.0	2.242337410619417	10.888637292268708	2.242337410619417
1424.0	142400.0	1.8985490097220223	10.658677740343235	1.8985490097220223
1425.0	142500.0	2.5839081603750196	10.629817380009564	2.9536077342930795
1426.0	142600.0	2.958543044135186	11.204511189658598	3.3706494542666805
1427.0	142700.0	2.4517159431084585	9.992026181415826	2.4517159431084585
1428.0	142800.0	2.8369688573132685	10.475308266267106	2.9399633138030956
1429.0	142900.0	2.8347503681389408	10.973677190011012	3.7499194563292693
1430.0	143000.0	3.01167754106171	10.851376644716717	4.114296672877199
1431.0	143100.0	2.539568088490076	10.254780823566318	2.624457746042253
1432.0	143200.0	3.2477086047940533	10.29676816484277	3.2887828001472377
1433.0	143300.0	3.2638313737406115	10.76916003551487	3.830120518236536
1434.0	143400.0	2.6156625653045893	10.244574245470227	2.7917734986173155
1435.0	143500.0	2.8881147694292717	10.002420245146434	3.33589879131122
1436.0	143600.0	2.4165494332495054	10.560025465819836	3.400235610877047
1437.0	143700.0	3.8437605655201823	11.38305192500431	4.834352714819045
1438.0	143800.0	4.462847045739728	11.407081937100942	5.110963558422403
1439.0	143900.0	3.0535543744364406	11.425445920293765	4.128181278744699
1440.0	144000.0	4.037324127997056	11.684014804949552	4.831452875661121
1441.0	144100.0	4.531346154021304	12.321692114468386	5.502933664186127
1442.0	144200.0	3.1466057801738927	10.9321761003446	4.0136008889710695
1443.0	144300.0	2.6437459067508913	10.380310786010742	2.8262685286042792
1444.0	144400.0	2.85828662527992	10.608370228247487	3.4580181999550965
1445.0	144500.0	3.208207504012845	10.369314957360624	3.7716308369119282
1446.0	144600.0	2.66862993500638	10.592076521066645	3.2530771213497536
1447.0	144700.0	3.978096652741507	10.466810908334324	3.978096652741507
1448.0	144800.0	3.7535469825988477	11.831373181781807	4.161474850819088
1449.0	144900.0	3.796662781422252	11.130449424780046	4.444381226940472
1450.0	145000.0	2.440530020265758	10.763056591214378	3.5283141141744685
1451.0	145100.0	3.852661524710045	10.466547179186847	3.9056089282560196
1452.0	145200.0	3.502771558890072	11.204866803532022	4.377944303631728
1453.0	145300.0	4.134455755322372	11.693220864179109	5.174335686695352
1454.0	145400.0	3.917717589158386	11.043849072707102	4.763739308666161
1455.0	145500.0	2.4972616173196913	10.603461098244075	2.9722060116092566
1456.0	145600.0	2.5565224386601546	10.848784510865212	2.5565224386601546
1457.0	145700.0	3.362887848113721	11.258331195492273	3.4914926339611108
1458.0	145800.0	2.8378028967494515	10.764102388585956	3.0091533638734282
1459.0	145900.0	3.8084135694572945	11.493046060484396	3.8084135694572945
1460.0	146000.0	4.083270377495672	11.025132595242669	4.222248890142624
1461.0	146100.0	3.0177119266488295	10.87255044447876	3.1760844383665674
1462.0	146200.0	2.5981751772605644	10.289109095942225	2.5981751772605644
1463.0	146300.0	2.7145006780863232	10.322163118135089	2.7145006780863232
1464.0	146400.0	3.4415140936228856	11.135088282605938	3.4415140936228856
1465.0	146500.0	4.124985771386149	10.958636217403713	4.176667186704611
1466.0	146600.0	4.374395211757025	10.894593765789795	4.374395211757025
1467.0	146700.0	3.688218066845436	10.67815124354907	3.688218066845436
1468.0	146800.0	4.815608390804994	11.519000416013887	4.950913579618374
1469.0	146900.0	3.9046741860592955	11.440432616103761	4.827770649041465
1470.0	147000.0	2.708436031838363	10.539876230371663	3.1538051958150883
1471.0	147100.0	2.9585956226715586	10.324896991651245	2.9585956226715586
1472.0	147200.0	2.709589738376577	10.257898894850122	2.709589738376577
1473.0	147300.0	2.718713012724632	10.23238183746267	2.718713012724632
1474.0	147400.0	2.527232919348634	10.603820716076392	2.765879670813231
1475.0	147500.0	3.275144262038503	10.449201150832273	4.006366125084364
1476.0	147600.0	2.796324979203754	10.972915940657504	4.0252476992041535
1477.0	147700.0	2.5613296012382065	10.881017906873764	3.855825913122205
1478.0	147800.0	2.740286213217278	10.338211264186782	2.9476272454654353
1479.0	147900.0	3.038223246305575	10.561176381622104	3.990763866760086
1480.0	148000.0	3.084461683798063	10.535178620028871	3.565921960210388
1481.0	148100.0	4.851281362315059	11.405704072712373	4.851281362315059
1482.0	148200.0	4.935134449901021	11.435970293053376	5.643991412607118
1483.0	148300.0	3.9486966183204477	11.46941995446201	4.445432408935308
1484.0	148400.0	4.174461961263319	11.061733066057688	4.280112833696602
1485.0	148500.0	3.76333827376757	10.756621849535094	3.831264238988616
1486.0	148600.0	3.4463154329659167	10.460581104630297	3.4463154329659167
1487.0	148700.0	3.072557594996371	10.52006580288895	3.6231194252339907
1488.0	148800.0	3.187806296559272	10.047353281439785	3.187806296559272
1489.0	148900.0	3.067438219068857	9.985475337940493	3.298453245242542
1490.0	149000.0	3.5903642015962656	10.620419844898132	3.8376320654804
1491.0	149100.0	3.178599235989008	10.040606852274694	3.178599235989008
1492.0	149200.0	4.6114466190213825	11.402398824646824	4.611721747681754
1493.0	149300.0	4.16723719308018	11.157937249590473	4.461094670093045
1494.0	149400.0	4.0997323375913615	11.34730736689543	4.743755347291135
1495.0	149500.0	3.249893410212494	10.115538994104142	3.333080246386283
1496.0	149600.0	2.730092384536219	10.77631138982242	3.104722001906769
1497.0	149700.0	3.098158862815506	10.090131901615715	3.396392685833631
1498.0	149800.0	2.774274528181424	11.005873845931225	3.8656427328208127
1499.0	149900.0	2.915390003218102	10.471125410454244	3.073840321769013
1500.0	150000.0	3.6122653322735263	10.712103248042895	3.6122653322735263
1501.0	150100.0	4.073055373813757	11.542112571489413	4.901214973074845
1502.0	150200.0	3.5566447238807504	11.06482148052021	4.19104965500303
1503.0	150300.0	3.4981451362053106	11.253922649052786	4.293445251937941
1504.0	150400.0	3.45544303074356	10.543533860538052	3.8730997017960496
1505.0	150500.0	4.11082536563841	10.606838762512536	4.11082536563841
1506.0	150600.0	4.458186714479412	11.402900398315973	4.458186714479412
1507.0	150700.0	4.390740813919901	11.43305716239197	4.671223097743774
1508.0	150800.0	4.504631335958966	10.988192494032054	4.504631335958966
1509.0	150900.0	4.198313167619444	10.946003673222119	4.198313167619444
1510.0	151000.0	4.4988528604477525	11.485333233036538	4.728106903224118
1511.0	151100.0	3.692066728698903	10.426168336968367	3.7590010614664555
1512.0	151200.0	4.2909954739062135	11.329789665808718	4.770433573984963
1513.0	151300.0	3.68885302822496	11.073430970244084	3.7409285786954025
1514.0	151400.0	3.3889789414218057	11.03313349132757	3.3889789414218057
1515.0	151500.0	2.7023098143140727	10.81882464034401	3.5033418833756365
1516.0	151600.0	2.71699890401995	10.265776730532307	2.8610977472344263
1517.0	151700.0	3.7418322268284223	11.050242114422689	3.7711139168649956
1518.0	151800.0	3.8787871134467027	11.31775308179852	4.78527738941196
1519.0	151900.0	4.508374311018549	11.838831009894122	5.324878002224598
1520.0	152000.0	4.293158401182311	11.843184173129735	4.293158401182311
1521.0	152100.0	4.313908942807404	11.215533811440604	4.532215934562618
1522.0	152200.0	4.345859672391827	11.547346011199565	4.345859672391827
1523.0	152300.0	3.490917499690327	11.383270995641505	4.419392581825228
1524.0	152400.0	4.324789058768488	12.144058296441044	5.261985523872835
1525.0	152500.0	4.953487135878231	11.678552650108502	5.149999933337309
1526.0	152600.0	4.572901568000737	11.573255185277313	5.364937636841263
1527.0	152700.0	3.536486528460269	11.093754559308403	3.536486528460269
1528.0	152800.0	4.492979688306293	11.352249397717525	4.809792293259965
1529.0	152900.0	4.865691859893542	11.962566039601766	5.260948806303045
1530.0	153000.0	4.635742144546548	12.001363962350142	5.155634578568497
1531.0	153100.0	3.993763308129684	11.134926644380666	3.993763308129684
1532.0	153200.0	4.888407218228952	11.637910280529152	5.652196470308713
1533.0	153300.0	4.74269196889702	11.634852951163307	4.74269196889702
1534.0	153400.0	4.44075047757678	11.840159919792944	4.44075047757678
1535.0	153500.0	3.4352613537928147	10.379844029751222	3.4352613537928147
1536.0	153600.0	2.977948370166932	10.201806893168872	2.977948370166932
1537.0	153700.0	3.2437775760141285	11.373460674387589	4.035838957857102
1538.0	153800.0	3.693895466535908	10.921011188346991	3.693895466535908
1539.0	153900.0	4.238334603280421	12.024462501998503	4.255128562769861
1540.0	154000.0	2.8445067803181616	10.277906410981782	3.09829331849839
1541.0	154100.0	4.315342462593885	10.960061816717326	4.315342462593885
1542.0	154200.0	2.970687420351861	10.452600756136471	4.375911910404879
1543.0	154300.0	4.125176932318301	11.224657240904719	4.125176932318301
1544.0	154400.0	2.8322453916940042	11.258011004605198	2.8322453916940042
1545.0	154500.0	1.984892365350609	10.599258814540324	1.984892365350609
1546.0	154600.0	2.6357740414104853	11.223782018294528	2.6357740414104853
1547.0	154700.0	2.6181307605245445	10.615092997421186	3.1912526556148713
1548.0	154800.0	3.271546132822317	10.631503577850145	3.271546132822317
1549.0	154900.0	3.0673425506313063	10.331949371575732	3.1655344001188683
1550.0	155000.0	2.2230369792834854	10.154141312043388	2.2230369792834854
1551.0	155100.0	2.4725324644444395	10.223356177676928	2.4725324644444395
1552.0	155200.0	2.3155558923488275	10.19462702511926	2.3155558923488275
1553.0	155300.0	2.031082565966089	10.273371958264324	2.031082565966089
1554.0	155400.0	3.418488443532479	10.894872838295099	3.7923712687615945
1555.0	155500.0	2.689274333090812	10.259959733821594	2.689274333090812
1556.0	155600.0	3.422531879911321	10.752532140263826	3.950811818588572
1557.0	155700.0	2.4616676347444653	10.179663320794484	2.4616676347444653
1558.0	155800.0	3.1777331073340602	10.25413934050741	3.1777331073340602
1559.0	155900.0	2.6894030853882187	10.209045280035566	2.6894030853882187
1560.0	156000.0	2.499698602438698	10.312423887325972	2.499698602438698
1561.0	156100.0	2.6295600140303623	10.475941636618776	2.6295600140303623
1562.0	156200.0	3.110148098482765	10.744286546200062	3.110148098482765
1563.0	156300.0	2.5198588867671767	11.158322855262162	2.5198588867671767
1564.0	156400.0	2.347192215737217	10.355794963152666	2.8901250602432564
1565.0	156500.0	2.7083790194234556	10.441725236839032	2.8192396553862413
1566.0	156600.0	2.4905405730916277	10.518637096178045	2.4905405730916277
1567.0	156700.0	3.2537193701995775	11.71264677358456	4.398097903674294
1568.0	156800.0	2.6158961383858896	10.445656419492623	2.6158961383858896
1569.0	156900.0	2.5886140574974474	10.774036148189781	3.0147002549159216
1570.0	157000.0	2.352147558165028	10.67281628752914	3.4669864164737456
1571.0	157100.0	2.5952492202152295	11.082133278660148	3.338701357075629
1572.0	157200.0	2.6422345074114815	10.576629989213737	3.0075354965841354
1573.0	157300.0	2.3597879346857757	10.326723461483631	2.3597879346857757
1574.0	157400.0	2.652450456366401	10.510160125616276	2.967621920750797
1575.0	157500.0	2.5737720419274264	11.287095755097097	3.5008722371575236
1576.0	157600.0	2.485743344925034	10.604479214022971	2.764001266260853
1577.0	157700.0	3.1296308812931914	11.12566997576705	3.4639555059492646
1578.0	157800.0	2.61698343537625	10.308811019731303	2.61698343537625
1579.0	157900.0	2.719595652426283	10.836849454263737	2.719595652426283
1580.0	158000.0	2.4731791490235406	10.785765909969292	2.4731791490235406
1581.0	158100.0	2.261903856851554	10.46482773013466	2.261903856851554
1582.0	158200.0	3.1413700744791084	10.907320312307812	3.147601915911673
1583.0	158300.0	2.4882577007905167	10.293243612613608	2.4882577007905167
1584.0	158400.0	4.8798934283923785	11.681865921299714	5.490988619929704
1585.0	158500.0	4.1601324159389	11.430858399205441	4.1601324159389
1586.0	158600.0	3.680135017493086	10.801266676196299	3.680135017493086
1587.0	158700.0	4.4597095576261	11.376022490506262	4.4597095576261
1588.0	158800.0	3.6190621121093334	10.705181954488816	3.8700128429906964
1589.0	158900.0	4.353593299275498	11.454123729157041	4.74906599061482
1590.0	159000.0	3.2109858420983515	11.41634042336422	4.616817696828903
1591.0	159100.0	2.603786867553855	10.416821488728454	2.603786867553855
1592.0	159200.0	2.5304154199008795	9.947427348572003	2.590535227738537
1593.0	159300.0	3.3393851476175405	11.166786093352554	3.9581438766182857
1594.0	159400.0	3.177197705049402	10.59650192409718	3.177197705049402
1595.0	159500.0	3.6138785958962076	11.132386327781292	3.6138785958962076
1596.0	159600.0	3.127205561036572	10.871377278437075	3.127205561036572
1597.0	159700.0	2.6478112379532295	10.414337976066493	2.6478112379532295
1598.0	159800.0	3.0317131980400784	11.181705539113587	4.1118833250437765
1599.0	159900.0	2.2176955254691975	9.880029328493537	2.2176955254691975
1600.0	160000.0	3.3433802885951547	10.63229772558837	3.3433802885951547
1601.0	160100.0	4.213335556884385	11.392914399744257	4.213335556884385
1602.0	160200.0	2.5867561581815335	10.3672297721921	2.5867561581815335
1603.0	160300.0	2.719743072495074	10.37710265779038	2.8063106962945175
1604.0	160400.0	2.5062546064032696	10.677800750034004	2.5062546064032696
1605.0	160500.0	4.017387283159484	11.053229570796072	4.587177659520947
1606.0	160600.0	3.3721553079478706	10.726691736635702	3.85852275588883
1607.0	160700.0	2.3925918781544535	9.804331373949182	3.5223288842825546
1608.0	160800.0	3.1278438417581693	10.677268785436578	3.2810212587725323
1609.0	160900.0	3.1957162231585987	10.483103918562266	3.1957162231585987
1610.0	161000.0	3.8259138751422497	10.745161312521263	4.1338354664233155
1611.0	161100.0	2.924294531104312	10.576052393283353	3.6277529101884007
1612.0	161200.0	3.4261608420935974	10.78473348458971	3.4261608420935974
1613.0	161300.0	3.9153407569982703	11.3330241753846	4.556176425337823
1614.0	161400.0	3.0042991508953754	10.482946815275287	3.5427936526488226
1615.0	161500.0	3.5632302534210165	10.917788972553653	3.8110002349180503
1616.0	161600.0	3.6441913033144226	10.988150818664046	4.890237497753784
1617.0	161700.0	2.354765434493736	9.665649577581764	2.354765434493736
1618.0	161800.0	3.27488901337557	10.300474924193715	3.964515474019228
1619.0	161900.0	3.4750649214836984	11.41078795698824	4.250929904589291
1620.0	162000.0	2.936360592376633	10.796245933393104	3.264060822693051
1621.0	162100.0	3.5166308864808546	10.703519902188217	3.7387946711019366
1622.0	162200.0	3.1102580546680962	10.727821419320783	3.1102580546680962
1623.0	162300.0	3.9095275538855754	11.31597211005526	4.1239385390068675
1624.0	162400.0	4.817734878274168	11.5755947160303	5.180444366071482
1625.0	162500.0	5.3742935809424095	11.769193116100075	6.496120990811217
1626.0	162600.0	3.8189783993113915	10.670362327165723	3.8189783993113915
1627.0	162700.0	4.3337535842972805	11.040917721629095	4.515496880616862
1628.0	162800.0	3.9522533589297035	11.582722356726142	3.9522533589297035
1629.0	162900.0	3.900075849923623	10.649834254306024	3.900075849923623
1630.0	163000.0	4.170430598726267	11.140648648677422	4.170430598726267
1631.0	163100.0	3.4832836654558053	10.869511310082396	3.4832836654558053
1632.0	163200.0	4.390328928245177	11.659873535099946	4.848159707379824
1633.0	163300.0	3.6978914626502633	11.452202118316274	3.9330464288462172
1634.0	163400.0	2.683918874732306	10.813477822392231	3.203590267281172
1635.0	163500.0	2.3719406835359425	9.981695243867271	2.3719406835359425
1636.0	163600.0	4.0524794656284095	10.913767012656104	4.0524794656284095
1637.0	163700.0	4.762543093190407	11.735780070595613	4.762543093190407
1638.0	163800.0	3.367047205153384	11.659824882095332	4.308377704523959
1639.0	163900.0	5.010160869827263	12.247199087625935	5.32821487821895
1640.0	164000.0	4.882438829139926	12.210776632917833	5.128688534570927
1641.0	164100.0	3.953410087305788	10.701454066653055	3.953410087305788
1642.0	164200.0	4.2695591393935715	11.620131883119443	4.890670312918016
1643.0	164300.0	2.9818470216926825	11.288267992830301	3.9960342989535613
1644.0	164400.0	3.063459315433273	10.696785236614039	3.587688727651762
1645.0	164500.0	3.6350694786721864	10.943719790102135	3.6350694786721864
1646.0	164600.0	3.1572635434649046	10.749378716830842	3.4056606607458226
1647.0	164700.0	3.095573295290165	11.11597069500447	3.3970263822327733
1648.0	164800.0	3.0612715259719647	10.458271569140326	3.298527624247621
1649.0	164900.0	2.3968956305945066	10.819947846970999	3.3664548103514793
1650.0	165000.0	3.258239537549504	11.165650089675188	4.576485804360566
1651.0	165100.0	2.4014387319721227	10.79920787067999	3.033022216720811
1652.0	165200.0	2.8233861610982918	10.730058111227505	2.8233861610982918
1653.0	165300.0	2.7011260486247233	11.073128624421116	3.0774841139620435
1654.0	165400.0	2.5453665268940013	10.708602849761034	3.19150245800654
1655.0	165500.0	3.0150797196673422	10.861654008975984	3.572227120147147
1656.0	165600.0	2.0333708106645267	10.499703864000525	2.0333708106645267
1657.0	165700.0	3.3952006037783313	11.429478085835603	3.438718660936386
1658.0	165800.0	3.6141541796063645	11.77625231805363	3.6141541796063645
1659.0	165900.0	3.4354888501549645	11.751408892507417	3.4354888501549645
1660.0	166000.0	4.071533673353689	12.039220989537846	4.071533673353689
1661.0	166100.0	2.7417663833761696	11.506907372757066	2.878939909277043
1662.0	166200.0	2.757500682842465	11.424618337054461	3.22659134180823
1663.0	166300.0	3.366395012148456	12.057316558537863	3.873216359205037
1664.0	166400.0	2.753400820200356	10.688934719724019	2.753400820200356
1665.0	166500.0	3.117915858575039	10.74171612460159	3.117915858575039
1666.0	166600.0	2.708911458667249	10.99999144619702	3.1361442295704673
1667.0	166700.0	3.045876235047217	11.036943507646875	3.586434257192915
1668.0	166800.0	2.2367445266068158	11.23370080122396	2.2367445266068158
1669.0	166900.0	2.5349738275829075	10.625905717515407	2.5349738275829075
1670.0	167000.0	2.3633205194334983	10.656631892957911	2.3633205194334983
1671.0	167100.0	3.1545040387666683	10.627897156281996	3.224859428714857
1672.0	167200.0	2.533971590989934	10.340202313922688	3.3945388930288916
1673.0	167300.0	4.425663648938671	11.45262635033819	5.253857983632032
1674.0	167400.0	2.6650689894468034	10.696627653516034	3.224674010844285
1675.0	167500.0	2.892576880066071	10.653025636380177	3.4174416437338735
1676.0	167600.0	3.0234740757040917	10.857401690089832	3.1461266658315488
1677.0	167700.0	3.8891244698331935	10.90755753503254	4.170421705263757
1678.0	167800.0	2.730584594960112	10.229573344922846	2.730584594960112
1679.0	167900.0	4.024620893929964	11.356650964271777	4.024620893929964
1680.0	168000.0	2.4954756380861194	9.926978682138147	2.4954756380861194
1681.0	168100.0	2.854346249853923	10.49873331156977	3.528682743504665
1682.0	168200.0	2.969610112353557	10.457137120075476	3.1780644957623485
1683.0	168300.0	2.7310452114134742	10.202536293943377	2.7310452114134742
1684.0	168400.0	2.5431850672454854	10.186609523008718	2.5431850672454854
1685.0	168500.0	2.713776134510225	10.297558619811	2.713776134510225
1686.0	168600.0	2.511795802795067	10.216015043686443	2.511795802795067
1687.0	168700.0	2.5098970490904438	10.307475217003608	2.5098970490904438
1688.0	168800.0	3.9125529976650633	10.905962274030212	3.9125529976650633
1689.0	168900.0	2.4692888695699797	10.560013004643409	2.7153288741554076
1690.0	169000.0	2.968332757481069	10.91864984989955	3.7095300032286183
1691.0	169100.0	2.301716787726657	10.542675645764065	2.301716787726657
1692.0	169200.0	2.5276884630220717	10.756957044328377	3.210048328644638
1693.0	169300.0	2.3186449066018464	10.047596938365494	2.3186449066018464
1694.0	169400.0	2.954339868750035	11.11790597615944	3.626261792118355
1695.0	169500.0	2.330168840572918	9.709508894848707	2.3790093907268615
1696.0	169600.0	3.350655657475063	10.571994820191904	3.7317683853623
1697.0	169700.0	2.7220792766548403	10.915229860228498	3.797908503325981
1698.0	169800.0	2.8712370978247934	10.639610892044022	3.501914710644982
1699.0	169900.0	2.7151053302497177	10.829600403125973	3.3905292658229365
1700.0	170000.0	3.2371158082682254	11.029713525312943	3.2371158082682254
1701.0	170100.0	2.8110141886953417	10.66685325434058	2.8110141886953417
1702.0	170200.0	2.466372956326773	10.869161062986391	2.466372956326773
1703.0	170300.0	2.0408132323453683	10.714452428316664	2.0408132323453683
1704.0	170400.0	2.244123899797835	10.499108317124675	2.244123899797835
1705.0	170500.0	2.754449131997491	10.816693107429204	2.754449131997491
1706.0	170600.0	2.453265086069803	10.875392668131358	2.453265086069803
1707.0	170700.0	2.4233445214100393	10.842315460176069	2.4233445214100393
1708.0	170800.0	2.4435367972474737	10.58498586849359	2.4435367972474737
1709.0	170900.0	3.610397445068354	10.9435870952245	4.01290133380819
1710.0	171000.0	2.6323028154460277	10.526859458656629	2.8784031976599085
1711.0	171100.0	2.45591130452536	10.427033009431423	3.2578699733633294
1712.0	171200.0	2.479395586625265	10.721026862057338	2.479395586625265
1713.0	171300.0	2.42892714062509	10.653459619515505	3.10850244706347
1714.0	171400.0	4.394747508916811	11.149085659565852	4.782240864443942
1715.0	171500.0	2.7188450150668415	10.79981847822551	3.2296464042710653
1716.0	171600.0	3.828381500497258	11.096839219144258	3.828381500497258
1717.0	171700.0	3.9519859339678227	11.013397068443513	3.9519859339678227
1718.0	171800.0	3.572922047918893	10.990952189383316	3.9626346697682453
1719.0	171900.0	2.7357448025436026	11.015923424732248	3.621571372815635
1720.0	172000.0	3.498773075531212	10.954219561539587	3.688440368544026
1721.0	172100.0	2.2564123869008736	10.447106831992585	2.2564123869008736
1722.0	172200.0	2.8929758578351983	10.61908007328464	3.0746229885319587
1723.0	172300.0	2.449267965765365	10.478484003914708	2.7344821647576083
1724.0	172400.0	2.5069908512164916	10.14940555549405	2.5069908512164916
1725.0	172500.0	3.324549861414181	10.806133361857732	3.75529164773202
1726.0	172600.0	2.294212166200679	10.571879971865663	2.294212166200679
1727.0	172700.0	2.8691658051790476	10.709884272501982	2.8691658051790476
1728.0	172800.0	3.7347405008794463	11.664899389011268	3.7347405008794463
1729.0	172900.0	3.073730986465296	11.374568599093845	3.073730986465296
1730.0	173000.0	2.3012630020154097	11.169698812716774	2.3012630020154097
1731.0	173100.0	2.2268829299339736	10.88928673810565	2.2268829299339736
1732.0	173200.0	2.2072653636947503	10.775761456059136	2.2072653636947503
1733.0	173300.0	2.8324561351544175	11.068644308800037	3.1381500956704285
1734.0	173400.0	2.0658404781486546	11.156247247571011	2.0658404781486546
1735.0	173500.0	2.609716784436056	11.343448790497922	2.609716784436056
1736.0	173600.0	2.509622882616236	11.237782192603818	2.509622882616236
1737.0	173700.0	2.2539261460678635	10.990997628775759	2.2539261460678635
1738.0	173800.0	3.2534581258456545	11.178899373453282	3.2534581258456545
1739.0	173900.0	2.2594491236638143	11.153259816389442	2.2594491236638143
1740.0	174000.0	2.8032304885395947	11.300244348635985	2.8032304885395947
1741.0	174100.0	2.888664959427293	11.405286133558501	2.888664959427293
1742.0	174200.0	2.469434915381818	11.710506595433378	2.469434915381818
1743.0	174300.0	3.126703510788695	11.273669505313123	3.5724067606438403
1744.0	174400.0	4.212283321799334	12.024415733435236	4.640276557646155
1745.0	174500.0	3.468455793232845	10.29285966127603	3.495383794014278
1746.0	174600.0	2.952047366627984	10.62135598184549	2.952047366627984
1747.0	174700.0	2.3362749606054756	10.011681735965341	2.3362749606054756
1748.0	174800.0	4.447232945162621	11.348884097997619	4.447232945162621
1749.0	174900.0	2.917427157536943	10.930172067669647	3.2102790311956193
1750.0	175000.0	4.271615043583435	10.85781454180148	4.271615043583435
1751.0	175100.0	3.4857979752745094	10.279633264199337	3.516843115359741
1752.0	175200.0	2.6978112279780926	10.280936636503395	2.8882000723996093
1753.0	175300.0	3.2909742602197856	10.924525356990381	3.2909742602197856
1754.0	175400.0	2.2884726015748744	10.536362395760833	2.2884726015748744
1755.0	175500.0	2.979815290730998	10.300176420313756	2.979815290730998
1756.0	175600.0	2.23607207186465	10.656164280665383	2.23607207186465
1757.0	175700.0	2.174833264517636	10.55278054456528	2.174833264517636
1758.0	175800.0	2.5085865481837426	11.020918385754428	2.9215392823935704
1759.0	175900.0	2.844665418644274	10.37617218646596	2.844665418644274
1760.0	176000.0	2.8231063399681995	10.580900151084768	2.8231063399681995
1761.0	176100.0	2.269557849324135	10.246624991143758	2.269557849324135
1762.0	176200.0	2.9133834722237424	10.228657530910692	2.933002850672677
1763.0	176300.0	2.3417121687710676	10.864366071724225	2.3417121687710676
1764.0	176400.0	2.8996069616827693	11.08625727411694	3.057632245804951
1765.0	176500.0	2.404685025287776	10.60864674746243	3.206946707835069
1766.0	176600.0	3.856476097664855	11.10375912057222	4.190373512683639
1767.0	176700.0	2.721266484210957	10.50292395767844	2.7566842432480216
1768.0	176800.0	3.444025950265199	11.435146735901407	3.444025950265199
1769.0	176900.0	2.63343748378108	10.367391102673091	2.63343748378108
1770.0	177000.0	2.7140568368315856	11.145642230842157	3.4443274208252164
1771.0	177100.0	2.2883398329992275	10.161349282069562	2.2883398329992275
1772.0	177200.0	2.8139293915491246	10.818685464033553	3.067215891823117
1773.0	177300.0	2.460181617549245	11.625785968159915	2.460181617549245
1774.0	177400.0	2.6135473414201496	11.490812693143072	2.6135473414201496
1775.0	177500.0	2.697331553548428	11.710102135321256	3.26545593069584
1776.0	177600.0	2.5475109509704694	10.277102297264477	2.5475109509704694
1777.0	177700.0	3.0754033474527183	11.051858011483427	4.1627174477403734
1778.0	177800.0	2.6922886899374445	10.61117740250127	3.882801978660348
1779.0	177900.0	3.498630420516007	11.431086983113008	4.737471383284554
1780.0	178000.0	4.34094832611778	11.338796045620711	4.34094832611778
1781.0	178100.0	3.1984507062350356	11.484122256866385	4.1368023211452245
1782.0	178200.0	3.8147573995409094	11.3763657053298	4.698303169590717
1783.0	178300.0	4.841714220313888	11.077156891982511	5.745160159543755
1784.0	178400.0	3.4543888630256148	11.72514493873058	3.4543888630256148
1785.0	178500.0	3.422063834779308	11.550004812133896	3.422063834779308
1786.0	178600.0	4.619158979219957	12.433404053297261	4.619158979219957
1787.0	178700.0	3.63221625861735	11.790072957882458	3.923087206058059
1788.0	178800.0	3.718790122142266	12.010968686948459	3.718790122142266
1789.0	178900.0	4.486269220337693	12.022584817754918	4.634112907710573
1790.0	179000.0	4.208587270638881	12.186997583044406	4.88280683624863
1791.0	179100.0	4.492314319885563	11.806745656326399	4.821256203841102
1792.0	179200.0	2.97699615443609	11.258880616240573	3.1370495486391747
1793.0	179300.0	2.899004518855149	11.70238219229922	2.899004518855149
1794.0	179400.0	2.949251754784581	11.805251453635313	3.201776427722279
1795.0	179500.0	3.9916950420972426	12.227129866029811	3.9916950420972426
1796.0	179600.0	1.9971253679029828	11.626773580212113	1.9971253679029828
1797.0	179700.0	2.7142227903849974	11.039026420621822	2.7142227903849974
1798.0	179800.0	2.0934211991148257	11.279066084084505	2.0934211991148257
1799.0	179900.0	3.7318249968392867	12.167165214741766	3.743396584671684
1800.0	180000.0	3.910832106300833	11.272609302485282	4.493261694938844
1801.0	180100.0	3.0378625482907777	11.683333995984228	3.4466970932591687
1802.0	180200.0	3.673252358028468	11.557548888490025	3.673252358028468
1803.0	180300.0	3.6315323937530426	11.78463948128498	3.8967914587661197
1804.0	180400.0	2.674861037597862	11.606315880313486	2.8568130161332195
1805.0	180500.0	2.617709642411901	10.967451525293853	3.337351913542476
1806.0	180600.0	2.8383279821552803	10.987741954584035	3.297242984315881
1807.0	180700.0	3.012738249037487	10.824003672220638	3.2245661343494945
1808.0	180800.0	3.223738194328677	11.23162058644839	3.223738194328677
1809.0	180900.0	2.7782216219881217	10.602312039124634	2.941870707956088
1810.0	181000.0	3.350775746278953	11.473859494513409	4.26504709591308
1811.0	181100.0	2.6912525729568944	10.559867174874732	2.8543656721784245
1812.0	181200.0	2.7546501472005995	10.462187260227967	2.7546501472005995
1813.0	181300.0	2.627757896594642	9.572716962460571	2.627757896594642
1814.0	181400.0	2.258760539774061	10.315219070837971	2.258760539774061
1815.0	181500.0	2.6197880946095156	10.767325851984905	2.6197880946095156
1816.0	181600.0	2.8005852392885933	11.230910821870825	3.570823206090499
1817.0	181700.0	2.7019599960847236	11.062085826159628	2.7019599960847236
1818.0	181800.0	2.1027531783389857	10.867872176800036	2.1027531783389857
1819.0	181900.0	2.7698043853352594	11.402907580833253	3.0119736030394995
1820.0	182000.0	2.3315274856369097	10.791909538909657	2.3315274856369097
1821.0	182100.0	2.414556834633484	10.53020904217753	3.2424315316751935
1822.0	182200.0	2.221395489722947	10.30226039416391	2.221395489722947
1823.0	182300.0	2.5091387416353683	11.136223354002206	2.5091387416353683
1824.0	182400.0	2.54770494649614	10.66590150881472	2.54770494649614
1825.0	182500.0	3.016622902008918	11.402018853767382	3.5622223361879777
1826.0	182600.0	2.5523840610697675	10.551443419295923	2.5523840610697675
1827.0	182700.0	3.132939984358069	11.307014253360432	4.026153813440047
1828.0	182800.0	3.385674983335298	11.56568154365072	4.262817518475749
1829.0	182900.0	2.7076530772582488	10.823059795493363	3.2114959496708564
1830.0	183000.0	3.188983585502078	10.777611461851777	3.973278870909446
1831.0	183100.0	4.82644644194549	11.74973076395979	5.25095802852244
1832.0	183200.0	3.074069230801183	10.795186167637063	3.074069230801183
1833.0	183300.0	2.581962213059609	10.120122697712953	2.581962213059609
1834.0	183400.0	2.7909484241172517	10.882771477569467	2.7909484241172517
1835.0	183500.0	2.7489236213606425	10.884632059030583	2.7489236213606425
1836.0	183600.0	2.7353424471582968	10.611905725526892	2.7353424471582968
1837.0	183700.0	2.6311374974836084	12.239225360194382	2.6311374974836084
1838.0	183800.0	2.08019138776233	10.869825234926733	2.08019138776233
1839.0	183900.0	2.6100755310877894	11.04676357807735	3.0282988120518732
1840.0	184000.0	2.561444645608723	9.544468790083002	2.561444645608723
1841.0	184100.0	3.1210418600024132	10.62673929138064	3.9052591204239215
1842.0	184200.0	3.2740440350273796	11.198491258362605	4.298901321578537
1843.0	184300.0	3.9024824733717245	11.205882618982017	4.046429546852141
1844.0	184400.0	2.313392129574109	10.264630096506105	2.430515846793199
1845.0	184500.0	2.6896416901334295	10.66538280631856	3.2070020924082434
1846.0	184600.0	2.671437402492201	10.932522755915327	2.7727237527898496
1847.0	184700.0	2.453099785901486	10.25306387105336	2.524061584138962
1848.0	184800.0	2.8286220465994822	10.76502442650856	2.8286220465994822
1849.0	184900.0	2.6865752797970788	10.629758476607723	3.1114125449569485
1850.0	185000.0	2.5402570675510674	10.409139525719626	2.5402570675510674
1851.0	185100.0	2.5970726177133203	10.438374809691815	3.0877045094369002
1852.0	185200.0	1.9775022739723707	9.580353441826936	1.9775022739723707
1853.0	185300.0	2.3430738282448575	10.142923806513545	2.3430738282448575
1854.0	185400.0	2.530952703058825	10.542450616264828	2.857079371668941
1855.0	185500.0	2.5079245156139742	10.656727474813183	2.7349960589380182
1856.0	185600.0	2.446330714790222	10.700631013608493	2.93513542941809
1857.0	185700.0	2.4683200785183144	11.169481654831795	3.334803746069072
1858.0	185800.0	2.3513605102991257	10.716853259972522	2.9595126173517845
1859.0	185900.0	2.8734131681442534	10.776721562125207	2.8734131681442534
1860.0	186000.0	2.454729380565145	10.544195673850954	2.940766793771729
1861.0	186100.0	2.286393850234696	9.962141841869558	2.8851371470759166
1862.0	186200.0	2.280043928830139	10.186574104631992	2.280043928830139
1863.0	186300.0	2.559803391894535	10.291735959441137	2.559803391894535
1864.0	186400.0	2.3533387180660488	10.314786218675648	2.5811069384989223
1865.0	186500.0	2.581724033233383	10.396947879427197	2.6881618711708146
1866.0	186600.0	2.725600890937078	11.085139413800494	3.63337344375604
1867.0	186700.0	2.69458813636174	10.235436000585354	2.7765100058379755
1868.0	186800.0	2.5106217982773007	10.415706329788863	2.5106217982773007
1869.0	186900.0	2.7830444148915694	10.565173012888138	2.822921567925019
1870.0	187000.0	2.448529527608354	10.325076781941588	2.448529527608354
1871.0	187100.0	2.3072942434998938	10.347065547533742	2.3072942434998938
1872.0	187200.0	2.365032369062679	10.6296816478014	2.365032369062679
1873.0	187300.0	2.3191793463604844	10.325773771762707	2.3191793463604844
1874.0	187400.0	2.71743962562657	10.74225953583853	2.820393313855514
1875.0	187500.0	2.9164885165805043	11.513974182180544	2.9164885165805043
1876.0	187600.0	2.0985708768996223	11.122137783580921	2.0985708768996223
1877.0	187700.0	2.3707581298311533	11.073154343689302	2.3707581298311533
1878.0	187800.0	2.345120316861027	11.275681400389766	2.345120316861027
1879.0	187900.0	2.1334023072700736	10.920059796544516	2.1334023072700736
1880.0	188000.0	3.393231703382325	12.173841808213082	3.439654702005921
1881.0	188100.0	2.824078558073135	11.606559891959787	2.824078558073135
1882.0	188200.0	2.6419749692860868	10.978163570398749	2.6419749692860868
1883.0	188300.0	2.2921845623285266	11.828342696482814	2.2921845623285266
1884.0	188400.0	2.9149406759503336	11.441951824891106	2.9149406759503336
1885.0	188500.0	2.0983319406104086	11.303603855796965	2.0983319406104086
1886.0	188600.0	2.740330196449829	11.768373692246252	2.740330196449829
1887.0	188700.0	2.3826493860715208	11.343813788722008	2.3826493860715208
1888.0	188800.0	2.3274423318873407	11.218690090859022	2.3274423318873407
1889.0	188900.0	2.8119391612060918	11.459370286826813	2.8119391612060918
1890.0	189000.0	2.7762919790104625	10.076437009953223	2.7762919790104625
1891.0	189100.0	3.2572122489262534	10.566141536946589	3.2572122489262534
1892.0	189200.0	2.2672893045253826	9.669629592351676	2.2672893045253826
1893.0	189300.0	2.946879821710397	11.522215599677223	4.489686280913802
1894.0	189400.0	3.560481258828174	12.311601050696899	4.881936517049932
1895.0	189500.0	2.642537162469714	11.484015471760843	3.570351366977098
1896.0	189600.0	3.826502165987208	12.386196818919354	5.193781194090635
1897.0	189700.0	4.4075383886285895	11.879200400472282	5.2853281248046455
1898.0	189800.0	3.6864371465537444	12.094798035405287	5.145376813341463
1899.0	189900.0	4.447443173475501	12.026773658187466	5.28489637030001
1900.0	190000.0	4.538069259876186	12.203656870362128	4.538069259876186
1901.0	190100.0	3.201018388348647	11.75731845567205	4.376953591799961
1902.0	190200.0	2.5471705230240413	10.589298003709189	3.343107801946549
1903.0	190300.0	3.2830766293116813	11.287183632305494	3.766138608890497
1904.0	190400.0	3.575877798872946	11.614860785807096	4.619750462519856
1905.0	190500.0	4.728231436048619	12.132637873019366	4.910649739646836
1906.0	190600.0	4.844276437812734	11.638256402270079	4.844276437812734
1907.0	190700.0	4.021243837664328	11.645761969383793	4.815817796576095
1908.0	190800.0	2.904429387114123	11.148705425565222	3.7456559995851646
1909.0	190900.0	3.950706550858661	11.85366634298762	4.821658065337629
1910.0	191000.0	3.6734274215821565	12.158823507392645	4.971456806197598
1911.0	191100.0	2.6707520900881816	11.05778279159927	3.1919447698198464
1912.0	191200.0	3.1446891759680624	11.65511396996391	3.8526096692356697
1913.0	191300.0	2.8059371296732234	11.341976984858555	4.5015849398677235
1914.0	191400.0	3.2421272928364187	12.059162466469411	4.501476632526635
1915.0	191500.0	4.009313487508665	12.410778676086743	5.309022298916557
1916.0	191600.0	3.6346920310109976	12.644503031688586	5.498315769680497
1917.0	191700.0	3.527510943058422	11.751106378290661	4.07387929097448
1918.0	191800.0	4.096021962062404	12.432061219687437	5.583645911066585
1919.0	191900.0	2.9567887930051833	11.25453444112603	3.673539939191952
1920.0	192000.0	3.48533911567227	12.120716135000512	4.619707333101507
1921.0	192100.0	4.423127199234638	12.525361393206014	5.652125969536553
1922.0	192200.0	4.298751268625694	11.971773453512522	4.57649912069338
1923.0	192300.0	4.599421217291127	13.189300036943775	4.741414993839625
1924.0	192400.0	2.620877692290235	12.13579322677577	2.620877692290235
1925.0	192500.0	2.1789449907284406	11.57048433706228	2.1789449907284406
1926.0	192600.0	3.2465488747218405	11.198694459437371	3.2465488747218405
1927.0	192700.0	2.669569210207775	10.92813810581418	2.669569210207775
1928.0	192800.0	3.407610823802809	12.19495535917061	3.407610823802809
1929.0	192900.0	2.7701410228802144	11.247978211477092	2.7701410228802144
1930.0	193000.0	2.3099150684187126	11.094883648338646	2.3099150684187126
1931.0	193100.0	2.2972164087785045	10.558738113783628	2.479903059269015
1932.0	193200.0	2.6947771213109535	11.371792905926918	2.6947771213109535
1933.0	193300.0	2.6448825745234736	10.946877602262811	2.6448825745234736
1934.0	193400.0	2.1757482696446764	10.520231156366462	2.1757482696446764
1935.0	193500.0	2.8039439065860767	11.898615610330205	2.8039439065860767
1936.0	193600.0	2.642930303244606	11.707342772616894	2.642930303244606
1937.0	193700.0	3.5571614472283346	12.471619716095331	4.8583527053454985
1938.0	193800.0	3.4307622764354666	12.032256637068722	3.4307622764354666
1939.0	193900.0	3.1796095626423733	11.81992367715102	3.1796095626423733
1940.0	194000.0	2.4874517191922534	11.267270196841407	3.036314854881078
1941.0	194100.0	2.488336348369236	10.90296145772294	2.5687562787471707
1942.0	194200.0	2.1163451269075844	10.848984438292174	2.1163451269075844
1943.0	194300.0	2.4420470421575913	11.279493134792665	2.4420470421575913
1944.0	194400.0	2.613141619730387	11.261552278298465	2.613141619730387
1945.0	194500.0	2.4080856640857866	11.937621652098079	2.4080856640857866
1946.0	194600.0	3.4119964313041264	11.768445373385726	3.4119964313041264
1947.0	194700.0	2.4482218403256244	11.259617406470587	2.4482218403256244
1948.0	194800.0	2.683931727377866	10.789851833878377	2.683931727377866
1949.0	194900.0	2.583657694422254	11.550876831328559	2.673589083775825
1950.0	195000.0	2.719020767658796	11.235484156446315	2.82782262012561
1951.0	195100.0	2.6417029003815338	11.388182215534663	2.6417029003815338
1952.0	195200.0	2.6528636151770772	11.223377947476516	2.6552047185084264
1953.0	195300.0	2.3156443097655575	10.96059101627432	2.3156443097655575
1954.0	195400.0	2.239482284396056	11.076119698784384	2.239482284396056
1955.0	195500.0	2.541140251436234	11.191057314042366	2.541140251436234
1956.0	195600.0	2.4762469768948527	11.742995277568417	2.4762469768948527
1957.0	195700.0	3.1431511834796253	11.974005981858935	3.632932530782019
1958.0	195800.0	2.205947057401943	10.49474327075156	2.205947057401943
1959.0	195900.0	2.883762732961504	11.375145540820485	3.004679180164667
1960.0	196000.0	2.6235476939539017	11.501260682375335	2.6235476939539017
1961.0	196100.0	2.2878116663060393	10.842187002783012	2.571613981145902
1962.0	196200.0	2.3140017340679564	10.947484340477972	2.3140017340679564
1963.0	196300.0	3.050048450527906	11.092924692839182	3.386040211459811
1964.0	196400.0	2.507012310280237	11.363759050602152	2.507012310280237
1965.0	196500.0	2.2594018911076788	11.218850594599319	2.965685492234675
1966.0	196600.0	3.425173868265944	11.977706672353557	3.425173868265944
1967.0	196700.0	3.043974784561862	11.449033595186993	3.373616836714951
1968.0	196800.0	2.36756696113742	10.738793862954749	2.36756696113742
1969.0	196900.0	2.892669792515461	11.6816981177271	2.892669792515461
1970.0	197000.0	2.1086505903107753	10.946862791707648	2.1086505903107753
1971.0	197100.0	3.1260527909232327	11.452679824866781	3.1260527909232327
1972.0	197200.0	3.2971481873653246	12.193420063445815	3.2971481873653246
1973.0	197300.0	4.0698365814639645	11.802241261626277	4.0698365814639645
1974.0	197400.0	2.3478943872327926	11.320722691412978	2.3478943872327926
1975.0	197500.0	4.464470070621806	12.692129042807885	4.564402684791191
1976.0	197600.0	3.6488190391217836	11.776913785687874	4.176255007404578
1977.0	197700.0	2.815685515337423	11.323159192168777	2.9529996144664756
1978.0	197800.0	2.90540543844373	11.616339990942286	2.90540543844373
1979.0	197900.0	2.7030919315881667	11.203489464904244	2.7030919315881667
1980.0	198000.0	2.4208653496541985	11.47284666101701	2.4208653496541985
1981.0	198100.0	2.5251348121905184	11.34106674680332	2.5251348121905184
1982.0	198200.0	2.3031761278534915	10.56498632990832	2.3031761278534915
1983.0	198300.0	2.3786974739065947	10.784457445360102	2.3786974739065947
1984.0	198400.0	2.3892043694377687	11.228578821275333	2.3892043694377687
1985.0	198500.0	2.5340862967508615	11.100226040849963	2.5340862967508615
1986.0	198600.0	2.3653089693350573	10.900486694390718	2.3653089693350573
1987.0	198700.0	2.477001904915018	11.544735698888136	2.477001904915018
1988.0	198800.0	2.335830093293654	10.930936800780579	2.8661809583722593
1989.0	198900.0	1.9240800691701274	10.94338807094801	1.9240800691701274
1990.0	199000.0	2.046481628924626	11.101582143116564	2.046481628924626
1991.0	199100.0	2.414666434368641	10.91265098413188	2.414666434368641
1992.0	199200.0	2.4999554048825985	10.872155177897648	2.4999554048825985
1993.0	199300.0	3.1528559426513763	10.66384998843889	3.1528559426513763
1994.0	199400.0	2.5642549356968223	10.431993453828632	2.8580260148266228
1995.0	199500.0	2.6382955308507876	10.796943207942121	2.9654494131884075
1996.0	199600.0	2.6038602383531675	10.581493938377784	3.2952845889016587
1997.0	199700.0	2.4748722544382438	10.316115773699902	2.950678190736394
1998.0	199800.0	3.3689915533145496	11.459677514537262	3.5600423150331473
[truncated: 7,002 more rows]
