# Supplementary material for: Structural basis of hydroxycarboxylic acid receptor signaling mechanisms through ligand binding
Source: Nat Commun. 2023 Sep 22;14:5899. doi: 10.1038/s41467-023-41650-7 (PMC10516952; doi:10.1038/s41467-023-41650-7)
Supplement: Supplementary file 4 — Source Data [file 41467_2023_41650_MOESM4_ESM.zip › source file/molecular dynamics simulations trajectories/with_gsk_init.pdb]

REMARK    GENERATED BY TRJCONV
TITLE     Title t= 1743.00000 step= 1743
REMARK    THIS IS A SIMULATION BOX
CRYST1   99.902   99.902  113.926  90.00  90.00  90.00 P 1           1
MODEL        1
ATOM      1  CAY HSD A   9      50.349  39.805  30.143  1.00  0.00           C
ATOM      2  HY1 HSD A   9      49.640  40.599  30.460  1.00  0.00           H
ATOM      3  HY2 HSD A   9      50.748  39.273  31.033  1.00  0.00           H
ATOM      4  HY3 HSD A   9      49.809  39.075  29.503  1.00  0.00           H
ATOM      5  CY  HSD A   9      51.465  40.391  29.380  1.00  0.00           C
ATOM      6  OY  HSD A   9      52.630  40.196  29.690  1.00  0.00           O
ATOM      7  N   HSD A   9      51.132  41.062  28.283  1.00  0.00           N
ATOM      8  HN  HSD A   9      50.169  41.215  28.073  1.00  0.00           H
ATOM      9  CA  HSD A   9      52.123  41.544  27.347  1.00  0.00           C
ATOM     10  HA  HSD A   9      53.050  41.012  27.506  1.00  0.00           H
ATOM     11  CB  HSD A   9      51.647  41.274  25.893  1.00  0.00           C
ATOM     12  HB1 HSD A   9      50.868  42.005  25.585  1.00  0.00           H
ATOM     13  HB2 HSD A   9      51.168  40.272  25.881  1.00  0.00           H
ATOM     14  ND1 HSD A   9      53.996  40.673  25.094  1.00  0.00           N
ATOM     15  HD1 HSD A   9      54.295  40.188  25.916  1.00  0.00           H
ATOM     16  CG  HSD A   9      52.742  41.199  24.861  1.00  0.00           C
ATOM     17  CE1 HSD A   9      54.703  40.808  23.945  1.00  0.00           C
ATOM     18  HE1 HSD A   9      55.737  40.484  23.830  1.00  0.00           H
ATOM     19  NE2 HSD A   9      53.987  41.374  22.995  1.00  0.00           N
ATOM     20  CD2 HSD A   9      52.753  41.617  23.567  1.00  0.00           C
ATOM     21  HD2 HSD A   9      51.968  42.082  22.982  1.00  0.00           H
ATOM     22  C   HSD A   9      52.449  43.011  27.583  1.00  0.00           C
ATOM     23  O   HSD A   9      52.297  43.557  28.675  1.00  0.00           O
ATOM     24  N   PHE A  10      52.968  43.684  26.546  1.00  0.00           N
ATOM     25  HN  PHE A  10      53.099  43.236  25.664  1.00  0.00           H
ATOM     26  CA  PHE A  10      53.403  45.058  26.621  1.00  0.00           C
ATOM     27  HA  PHE A  10      53.863  45.213  27.586  1.00  0.00           H
ATOM     28  CB  PHE A  10      54.491  45.289  25.542  1.00  0.00           C
ATOM     29  HB1 PHE A  10      54.070  45.112  24.529  1.00  0.00           H
ATOM     30  HB2 PHE A  10      55.316  44.562  25.700  1.00  0.00           H
ATOM     31  CG  PHE A  10      55.074  46.674  25.595  1.00  0.00           C
ATOM     32  CD1 PHE A  10      56.048  46.991  26.555  1.00  0.00           C
ATOM     33  HD1 PHE A  10      56.370  46.241  27.263  1.00  0.00           H
ATOM     34  CE1 PHE A  10      56.597  48.278  26.611  1.00  0.00           C
ATOM     35  HE1 PHE A  10      57.345  48.519  27.352  1.00  0.00           H
ATOM     36  CZ  PHE A  10      56.175  49.256  25.701  1.00  0.00           C
ATOM     37  HZ  PHE A  10      56.594  50.250  25.740  1.00  0.00           H
ATOM     38  CD2 PHE A  10      54.667  47.658  24.680  1.00  0.00           C
ATOM     39  HD2 PHE A  10      53.913  47.425  23.942  1.00  0.00           H
ATOM     40  CE2 PHE A  10      55.211  48.947  24.734  1.00  0.00           C
ATOM     41  HE2 PHE A  10      54.887  49.706  24.038  1.00  0.00           H
ATOM     42  C   PHE A  10      52.252  46.056  26.550  1.00  0.00           C
ATOM     43  O   PHE A  10      51.318  45.899  25.767  1.00  0.00           O
ATOM     44  N   LEU A  11      52.311  47.118  27.375  1.00  0.00           N
ATOM     45  HN  LEU A  11      53.127  47.310  27.915  1.00  0.00           H
ATOM     46  CA  LEU A  11      51.285  48.134  27.438  1.00  0.00           C
ATOM     47  HA  LEU A  11      50.691  48.096  26.537  1.00  0.00           H
ATOM     48  CB  LEU A  11      50.403  47.935  28.704  1.00  0.00           C
ATOM     49  HB1 LEU A  11      51.015  48.107  29.615  1.00  0.00           H
ATOM     50  HB2 LEU A  11      50.106  46.865  28.708  1.00  0.00           H
ATOM     51  CG  LEU A  11      49.095  48.758  28.784  1.00  0.00           C
ATOM     52  HG  LEU A  11      49.346  49.837  28.875  1.00  0.00           H
ATOM     53  CD1 LEU A  11      48.211  48.568  27.541  1.00  0.00           C
ATOM     54 HD11 LEU A  11      47.976  47.491  27.399  1.00  0.00           H
ATOM     55 HD12 LEU A  11      48.709  48.940  26.621  1.00  0.00           H
ATOM     56 HD13 LEU A  11      47.251  49.116  27.658  1.00  0.00           H
ATOM     57  CD2 LEU A  11      48.298  48.361  30.037  1.00  0.00           C
ATOM     58 HD21 LEU A  11      48.902  48.536  30.953  1.00  0.00           H
ATOM     59 HD22 LEU A  11      48.032  47.284  29.989  1.00  0.00           H
ATOM     60 HD23 LEU A  11      47.361  48.954  30.104  1.00  0.00           H
ATOM     61  C   LEU A  11      51.998  49.474  27.451  1.00  0.00           C
ATOM     62  O   LEU A  11      53.203  49.554  27.662  1.00  0.00           O
ATOM     63  N   GLU A  12      51.291  50.583  27.190  1.00  0.00           N
ATOM     64  HN  GLU A  12      50.326  50.539  26.945  1.00  0.00           H
ATOM     65  CA  GLU A  12      51.909  51.895  27.194  1.00  0.00           C
ATOM     66  HA  GLU A  12      52.908  51.855  27.604  1.00  0.00           H
ATOM     67  CB  GLU A  12      51.989  52.447  25.750  1.00  0.00           C
ATOM     68  HB1 GLU A  12      51.233  53.234  25.543  1.00  0.00           H
ATOM     69  HB2 GLU A  12      51.761  51.597  25.071  1.00  0.00           H
ATOM     70  CG  GLU A  12      53.404  52.932  25.361  1.00  0.00           C
ATOM     71  HG1 GLU A  12      53.488  52.970  24.254  1.00  0.00           H
ATOM     72  HG2 GLU A  12      54.171  52.224  25.742  1.00  0.00           H
ATOM     73  CD  GLU A  12      53.740  54.325  25.869  1.00  0.00           C
ATOM     74  OE1 GLU A  12      54.908  54.737  25.645  1.00  0.00           O
ATOM     75  OE2 GLU A  12      52.858  55.016  26.456  1.00  0.00           O
ATOM     76  C   GLU A  12      51.092  52.794  28.099  1.00  0.00           C
ATOM     77  O   GLU A  12      49.913  53.059  27.852  1.00  0.00           O
ATOM     78  N   ILE A  13      51.692  53.257  29.215  1.00  0.00           N
ATOM     79  HN  ILE A  13      52.660  53.073  29.364  1.00  0.00           H
ATOM     80  CA  ILE A  13      50.980  54.042  30.212  1.00  0.00           C
ATOM     81  HA  ILE A  13      49.978  54.256  29.872  1.00  0.00           H
ATOM     82  CB  ILE A  13      50.860  53.329  31.568  1.00  0.00           C
ATOM     83  HB  ILE A  13      51.886  53.091  31.923  1.00  0.00           H
ATOM     84  CG2 ILE A  13      50.174  54.248  32.612  1.00  0.00           C
ATOM     85 HG21 ILE A  13      49.165  54.545  32.257  1.00  0.00           H
ATOM     86 HG22 ILE A  13      50.772  55.164  32.808  1.00  0.00           H
ATOM     87 HG23 ILE A  13      50.059  53.711  33.578  1.00  0.00           H
ATOM     88  CG1 ILE A  13      50.101  51.982  31.428  1.00  0.00           C
ATOM     89 HG11 ILE A  13      50.460  51.436  30.530  1.00  0.00           H
ATOM     90 HG12 ILE A  13      49.020  52.183  31.269  1.00  0.00           H
ATOM     91  CD  ILE A  13      50.291  51.042  32.627  1.00  0.00           C
ATOM     92  HD1 ILE A  13      49.912  51.498  33.566  1.00  0.00           H
ATOM     93  HD2 ILE A  13      51.367  50.800  32.760  1.00  0.00           H
ATOM     94  HD3 ILE A  13      49.743  50.090  32.460  1.00  0.00           H
ATOM     95  C   ILE A  13      51.687  55.371  30.369  1.00  0.00           C
ATOM     96  O   ILE A  13      52.749  55.466  30.980  1.00  0.00           O
ATOM     97  N   ASP A  14      51.065  56.451  29.855  1.00  0.00           N
ATOM     98  HN  ASP A  14      50.221  56.308  29.344  1.00  0.00           H
ATOM     99  CA  ASP A  14      51.567  57.814  29.860  1.00  0.00           C
ATOM    100  HA  ASP A  14      50.935  58.321  29.146  1.00  0.00           H
ATOM    101  CB  ASP A  14      51.319  58.468  31.257  1.00  0.00           C
ATOM    102  HB1 ASP A  14      52.139  58.205  31.959  1.00  0.00           H
ATOM    103  HB2 ASP A  14      50.364  58.074  31.666  1.00  0.00           H
ATOM    104  CG  ASP A  14      51.182  59.981  31.210  1.00  0.00           C
ATOM    105  OD1 ASP A  14      51.274  60.578  30.104  1.00  0.00           O
ATOM    106  OD2 ASP A  14      50.897  60.571  32.287  1.00  0.00           O
ATOM    107  C   ASP A  14      53.001  57.998  29.327  1.00  0.00           C
ATOM    108  O   ASP A  14      53.817  58.705  29.910  1.00  0.00           O
ATOM    109  N   LYS A  15      53.320  57.365  28.175  1.00  0.00           N
ATOM    110  HN  LYS A  15      52.704  56.707  27.748  1.00  0.00           H
ATOM    111  CA  LYS A  15      54.589  57.488  27.466  1.00  0.00           C
ATOM    112  HA  LYS A  15      54.442  56.944  26.545  1.00  0.00           H
ATOM    113  CB  LYS A  15      54.958  58.921  26.998  1.00  0.00           C
ATOM    114  HB1 LYS A  15      56.000  58.946  26.613  1.00  0.00           H
ATOM    115  HB2 LYS A  15      54.955  59.588  27.887  1.00  0.00           H
ATOM    116  CG  LYS A  15      54.052  59.421  25.857  1.00  0.00           C
ATOM    117  HG1 LYS A  15      53.087  58.871  25.875  1.00  0.00           H
ATOM    118  HG2 LYS A  15      54.526  59.147  24.890  1.00  0.00           H
ATOM    119  CD  LYS A  15      53.800  60.940  25.889  1.00  0.00           C
ATOM    120  HD1 LYS A  15      53.141  61.210  25.037  1.00  0.00           H
ATOM    121  HD2 LYS A  15      54.767  61.464  25.732  1.00  0.00           H
ATOM    122  CE  LYS A  15      53.186  61.463  27.197  1.00  0.00           C
ATOM    123  HE1 LYS A  15      52.849  62.514  27.073  1.00  0.00           H
ATOM    124  HE2 LYS A  15      53.918  61.423  28.032  1.00  0.00           H
ATOM    125  NZ  LYS A  15      52.021  60.640  27.567  1.00  0.00           N
ATOM    126  HZ1 LYS A  15      52.243  59.649  27.342  1.00  0.00           H
ATOM    127  HZ2 LYS A  15      51.179  60.961  27.049  1.00  0.00           H
ATOM    128  HZ3 LYS A  15      51.835  60.699  28.588  1.00  0.00           H
ATOM    129  C   LYS A  15      55.734  56.743  28.119  1.00  0.00           C
ATOM    130  O   LYS A  15      56.915  57.016  27.895  1.00  0.00           O
ATOM    131  N   LYS A  16      55.407  55.741  28.942  1.00  0.00           N
ATOM    132  HN  LYS A  16      54.449  55.489  29.051  1.00  0.00           H
ATOM    133  CA  LYS A  16      56.373  54.966  29.678  1.00  0.00           C
ATOM    134  HA  LYS A  16      57.378  55.307  29.474  1.00  0.00           H
ATOM    135  CB  LYS A  16      56.122  55.051  31.202  1.00  0.00           C
ATOM    136  HB1 LYS A  16      56.789  54.345  31.741  1.00  0.00           H
ATOM    137  HB2 LYS A  16      55.074  54.724  31.369  1.00  0.00           H
ATOM    138  CG  LYS A  16      56.341  56.460  31.774  1.00  0.00           C
ATOM    139  HG1 LYS A  16      56.472  57.188  30.944  1.00  0.00           H
ATOM    140  HG2 LYS A  16      57.296  56.471  32.342  1.00  0.00           H
ATOM    141  CD  LYS A  16      55.191  56.957  32.662  1.00  0.00           C
ATOM    142  HD1 LYS A  16      54.317  57.165  32.008  1.00  0.00           H
ATOM    143  HD2 LYS A  16      55.526  57.928  33.085  1.00  0.00           H
ATOM    144  CE  LYS A  16      54.785  55.977  33.765  1.00  0.00           C
ATOM    145  HE1 LYS A  16      55.676  55.615  34.321  1.00  0.00           H
ATOM    146  HE2 LYS A  16      54.244  55.098  33.355  1.00  0.00           H
ATOM    147  NZ  LYS A  16      53.898  56.663  34.723  1.00  0.00           N
ATOM    148  HZ1 LYS A  16      52.928  56.670  34.349  1.00  0.00           H
ATOM    149  HZ2 LYS A  16      54.211  57.650  34.815  1.00  0.00           H
ATOM    150  HZ3 LYS A  16      53.950  56.210  35.658  1.00  0.00           H
ATOM    151  C   LYS A  16      56.289  53.520  29.271  1.00  0.00           C
ATOM    152  O   LYS A  16      55.204  52.947  29.173  1.00  0.00           O
ATOM    153  N   ASN A  17      57.463  52.883  29.073  1.00  0.00           N
ATOM    154  HN  ASN A  17      58.314  53.404  29.075  1.00  0.00           H
ATOM    155  CA  ASN A  17      57.581  51.445  28.915  1.00  0.00           C
ATOM    156  HA  ASN A  17      56.981  51.149  28.068  1.00  0.00           H
ATOM    157  CB  ASN A  17      59.058  51.010  28.715  1.00  0.00           C
ATOM    158  HB1 ASN A  17      59.149  49.904  28.765  1.00  0.00           H
ATOM    159  HB2 ASN A  17      59.704  51.451  29.504  1.00  0.00           H
ATOM    160  CG  ASN A  17      59.535  51.412  27.328  1.00  0.00           C
ATOM    161  OD1 ASN A  17      58.969  50.975  26.328  1.00  0.00           O
ATOM    162  ND2 ASN A  17      60.606  52.231  27.243  1.00  0.00           N
ATOM    163 HD21 ASN A  17      60.912  52.492  26.327  1.00  0.00           H
ATOM    164 HD22 ASN A  17      61.134  52.483  28.054  1.00  0.00           H
ATOM    165  C   ASN A  17      57.044  50.706  30.130  1.00  0.00           C
ATOM    166  O   ASN A  17      57.631  50.762  31.212  1.00  0.00           O
ATOM    167  N   CYS A  18      55.909  50.004  29.973  1.00  0.00           N
ATOM    168  HN  CYS A  18      55.431  49.970  29.098  1.00  0.00           H
ATOM    169  CA  CYS A  18      55.283  49.282  31.053  1.00  0.00           C
ATOM    170  HA  CYS A  18      56.017  49.060  31.814  1.00  0.00           H
ATOM    171  CB  CYS A  18      54.063  50.042  31.661  1.00  0.00           C
ATOM    172  HB1 CYS A  18      53.638  49.448  32.499  1.00  0.00           H
ATOM    173  HB2 CYS A  18      53.284  50.118  30.873  1.00  0.00           H
ATOM    174  SG  CYS A  18      54.400  51.746  32.229  1.00  0.00           S
ATOM    175  C   CYS A  18      54.781  47.960  30.510  1.00  0.00           C
ATOM    176  O   CYS A  18      54.506  47.800  29.327  1.00  0.00           O
ATOM    177  N   CYS A  19      54.614  46.951  31.367  1.00  0.00           N
ATOM    178  HN  CYS A  19      54.912  47.001  32.317  1.00  0.00           H
ATOM    179  CA  CYS A  19      53.915  45.748  30.961  1.00  0.00           C
ATOM    180  HA  CYS A  19      53.140  46.013  30.258  1.00  0.00           H
ATOM    181  CB  CYS A  19      54.801  44.676  30.276  1.00  0.00           C
ATOM    182  HB1 CYS A  19      54.943  45.017  29.228  1.00  0.00           H
ATOM    183  HB2 CYS A  19      54.281  43.695  30.236  1.00  0.00           H
ATOM    184  SG  CYS A  19      56.469  44.474  30.932  1.00  0.00           S
ATOM    185  C   CYS A  19      53.182  45.219  32.161  1.00  0.00           C
ATOM    186  O   CYS A  19      53.642  45.341  33.295  1.00  0.00           O
ATOM    187  N   VAL A  20      51.957  44.714  31.932  1.00  0.00           N
ATOM    188  HN  VAL A  20      51.649  44.512  31.006  1.00  0.00           H
ATOM    189  CA  VAL A  20      51.013  44.423  32.994  1.00  0.00           C
ATOM    190  HA  VAL A  20      51.520  44.407  33.948  1.00  0.00           H
ATOM    191  CB  VAL A  20      49.847  45.415  33.049  1.00  0.00           C
ATOM    192  HB  VAL A  20      49.223  45.326  32.134  1.00  0.00           H
ATOM    193  CG1 VAL A  20      48.976  45.131  34.291  1.00  0.00           C
ATOM    194 HG11 VAL A  20      49.594  45.156  35.214  1.00  0.00           H
ATOM    195 HG12 VAL A  20      48.484  44.136  34.230  1.00  0.00           H
ATOM    196 HG13 VAL A  20      48.179  45.899  34.381  1.00  0.00           H
ATOM    197  CG2 VAL A  20      50.399  46.855  33.105  1.00  0.00           C
ATOM    198 HG21 VAL A  20      50.910  47.123  32.155  1.00  0.00           H
ATOM    199 HG22 VAL A  20      51.124  46.955  33.941  1.00  0.00           H
ATOM    200 HG23 VAL A  20      49.572  47.579  33.262  1.00  0.00           H
ATOM    201  C   VAL A  20      50.473  43.037  32.749  1.00  0.00           C
ATOM    202  O   VAL A  20      50.052  42.719  31.637  1.00  0.00           O
ATOM    203  N   PHE A  21      50.483  42.173  33.781  1.00  0.00           N
ATOM    204  HN  PHE A  21      50.819  42.439  34.681  1.00  0.00           H
ATOM    205  CA  PHE A  21      50.129  40.776  33.654  1.00  0.00           C
ATOM    206  HA  PHE A  21      50.173  40.514  32.608  1.00  0.00           H
ATOM    207  CB  PHE A  21      51.140  39.858  34.395  1.00  0.00           C
ATOM    208  HB1 PHE A  21      50.870  38.784  34.309  1.00  0.00           H
ATOM    209  HB2 PHE A  21      51.185  40.123  35.473  1.00  0.00           H
ATOM    210  CG  PHE A  21      52.515  40.052  33.798  1.00  0.00           C
ATOM    211  CD1 PHE A  21      53.349  41.084  34.264  1.00  0.00           C
ATOM    212  HD1 PHE A  21      53.006  41.729  35.060  1.00  0.00           H
ATOM    213  CE1 PHE A  21      54.588  41.335  33.672  1.00  0.00           C
ATOM    214  HE1 PHE A  21      55.190  42.163  34.013  1.00  0.00           H
ATOM    215  CZ  PHE A  21      55.023  40.528  32.618  1.00  0.00           C
ATOM    216  HZ  PHE A  21      55.963  40.745  32.133  1.00  0.00           H
ATOM    217  CD2 PHE A  21      52.987  39.223  32.765  1.00  0.00           C
ATOM    218  HD2 PHE A  21      52.372  38.412  32.403  1.00  0.00           H
ATOM    219  CE2 PHE A  21      54.236  39.460  32.174  1.00  0.00           C
ATOM    220  HE2 PHE A  21      54.579  38.839  31.361  1.00  0.00           H
ATOM    221  C   PHE A  21      48.698  40.496  34.086  1.00  0.00           C
ATOM    222  O   PHE A  21      48.113  41.174  34.927  1.00  0.00           O
ATOM    223  N   ARG A  22      48.066  39.467  33.485  1.00  0.00           N
ATOM    224  HN  ARG A  22      48.530  38.941  32.777  1.00  0.00           H
ATOM    225  CA  ARG A  22      46.688  39.108  33.775  1.00  0.00           C
ATOM    226  HA  ARG A  22      46.352  39.623  34.663  1.00  0.00           H
ATOM    227  CB  ARG A  22      45.720  39.471  32.607  1.00  0.00           C
ATOM    228  HB1 ARG A  22      44.706  39.087  32.850  1.00  0.00           H
ATOM    229  HB2 ARG A  22      46.055  38.964  31.677  1.00  0.00           H
ATOM    230  CG  ARG A  22      45.584  40.989  32.338  1.00  0.00           C
ATOM    231  HG1 ARG A  22      46.098  41.259  31.391  1.00  0.00           H
ATOM    232  HG2 ARG A  22      46.108  41.535  33.151  1.00  0.00           H
ATOM    233  CD  ARG A  22      44.134  41.507  32.333  1.00  0.00           C
ATOM    234  HD1 ARG A  22      44.106  42.617  32.314  1.00  0.00           H
ATOM    235  HD2 ARG A  22      43.636  41.142  33.257  1.00  0.00           H
ATOM    236  NE  ARG A  22      43.424  40.987  31.121  1.00  0.00           N
ATOM    237  HE  ARG A  22      43.863  41.065  30.226  1.00  0.00           H
ATOM    238  CZ  ARG A  22      42.142  40.648  31.098  1.00  0.00           C
ATOM    239  NH1 ARG A  22      41.356  40.597  32.149  1.00  0.00           N
ATOM    240 HH11 ARG A  22      40.416  40.275  32.035  1.00  0.00           H
ATOM    241 HH12 ARG A  22      41.697  40.762  33.074  1.00  0.00           H
ATOM    242  NH2 ARG A  22      41.593  40.302  29.952  1.00  0.00           N
ATOM    243 HH21 ARG A  22      42.143  40.277  29.118  1.00  0.00           H
ATOM    244 HH22 ARG A  22      40.677  39.901  29.982  1.00  0.00           H
ATOM    245  C   ARG A  22      46.595  37.628  34.098  1.00  0.00           C
ATOM    246  O   ARG A  22      45.736  36.910  33.586  1.00  0.00           O
ATOM    247  N   ASP A  23      47.495  37.118  34.963  1.00  0.00           N
ATOM    248  HN  ASP A  23      48.219  37.686  35.347  1.00  0.00           H
ATOM    249  CA  ASP A  23      47.493  35.727  35.372  1.00  0.00           C
ATOM    250  HA  ASP A  23      47.486  35.159  34.454  1.00  0.00           H
ATOM    251  CB  ASP A  23      48.755  35.353  36.193  1.00  0.00           C
ATOM    252  HB1 ASP A  23      48.602  34.467  36.846  1.00  0.00           H
ATOM    253  HB2 ASP A  23      49.054  36.207  36.838  1.00  0.00           H
ATOM    254  CG  ASP A  23      49.926  34.992  35.292  1.00  0.00           C
ATOM    255  OD1 ASP A  23      49.708  34.628  34.105  1.00  0.00           O
ATOM    256  OD2 ASP A  23      51.059  34.985  35.820  1.00  0.00           O
ATOM    257  C   ASP A  23      46.235  35.249  36.085  1.00  0.00           C
ATOM    258  O   ASP A  23      45.600  35.944  36.878  1.00  0.00           O
ATOM    259  N   ASP A  24      45.863  33.979  35.816  1.00  0.00           N
ATOM    260  HN  ASP A  24      46.388  33.438  35.163  1.00  0.00           H
ATOM    261  CA  ASP A  24      44.690  33.326  36.364  1.00  0.00           C
ATOM    262  HA  ASP A  24      43.835  33.966  36.205  1.00  0.00           H
ATOM    263  CB  ASP A  24      44.495  31.976  35.618  1.00  0.00           C
ATOM    264  HB1 ASP A  24      45.293  31.247  35.874  1.00  0.00           H
ATOM    265  HB2 ASP A  24      44.536  32.169  34.525  1.00  0.00           H
ATOM    266  CG  ASP A  24      43.136  31.350  35.881  1.00  0.00           C
ATOM    267  OD1 ASP A  24      42.107  32.040  35.677  1.00  0.00           O
ATOM    268  OD2 ASP A  24      43.106  30.129  36.200  1.00  0.00           O
ATOM    269  C   ASP A  24      44.837  33.117  37.872  1.00  0.00           C
ATOM    270  O   ASP A  24      43.871  33.059  38.630  1.00  0.00           O
ATOM    271  N   PHE A  25      46.094  33.038  38.360  1.00  0.00           N
ATOM    272  HN  PHE A  25      46.860  33.095  37.724  1.00  0.00           H
ATOM    273  CA  PHE A  25      46.436  32.897  39.766  1.00  0.00           C
ATOM    274  HA  PHE A  25      45.905  32.031  40.133  1.00  0.00           H
ATOM    275  CB  PHE A  25      47.954  32.672  39.983  1.00  0.00           C
ATOM    276  HB1 PHE A  25      48.275  33.094  40.960  1.00  0.00           H
ATOM    277  HB2 PHE A  25      48.545  33.167  39.182  1.00  0.00           H
ATOM    278  CG  PHE A  25      48.308  31.210  40.001  1.00  0.00           C
ATOM    279  CD1 PHE A  25      47.724  30.294  39.112  1.00  0.00           C
ATOM    280  HD1 PHE A  25      47.033  30.622  38.350  1.00  0.00           H
ATOM    281  CE1 PHE A  25      48.003  28.931  39.212  1.00  0.00           C
ATOM    282  HE1 PHE A  25      47.512  28.246  38.537  1.00  0.00           H
ATOM    283  CZ  PHE A  25      48.950  28.481  40.138  1.00  0.00           C
ATOM    284  HZ  PHE A  25      49.180  27.428  40.214  1.00  0.00           H
ATOM    285  CD2 PHE A  25      49.231  30.734  40.950  1.00  0.00           C
ATOM    286  HD2 PHE A  25      49.682  31.425  41.647  1.00  0.00           H
ATOM    287  CE2 PHE A  25      49.562  29.379  41.015  1.00  0.00           C
ATOM    288  HE2 PHE A  25      50.268  29.030  41.755  1.00  0.00           H
ATOM    289  C   PHE A  25      45.947  34.024  40.650  1.00  0.00           C
ATOM    290  O   PHE A  25      45.654  33.830  41.826  1.00  0.00           O
ATOM    291  N   ILE A  26      45.811  35.237  40.095  1.00  0.00           N
ATOM    292  HN  ILE A  26      46.053  35.394  39.140  1.00  0.00           H
ATOM    293  CA  ILE A  26      45.233  36.366  40.797  1.00  0.00           C
ATOM    294  HA  ILE A  26      45.815  36.524  41.692  1.00  0.00           H
ATOM    295  CB  ILE A  26      45.306  37.619  39.925  1.00  0.00           C
ATOM    296  HB  ILE A  26      44.827  37.393  38.949  1.00  0.00           H
ATOM    297  CG2 ILE A  26      44.531  38.791  40.560  1.00  0.00           C
ATOM    298 HG21 ILE A  26      44.853  38.963  41.609  1.00  0.00           H
ATOM    299 HG22 ILE A  26      43.435  38.614  40.551  1.00  0.00           H
ATOM    300 HG23 ILE A  26      44.727  39.720  39.983  1.00  0.00           H
ATOM    301  CG1 ILE A  26      46.772  38.030  39.620  1.00  0.00           C
ATOM    302 HG11 ILE A  26      46.742  38.814  38.833  1.00  0.00           H
ATOM    303 HG12 ILE A  26      47.332  37.174  39.185  1.00  0.00           H
ATOM    304  CD  ILE A  26      47.543  38.594  40.822  1.00  0.00           C
ATOM    305  HD1 ILE A  26      47.579  37.861  41.656  1.00  0.00           H
ATOM    306  HD2 ILE A  26      47.077  39.531  41.195  1.00  0.00           H
ATOM    307  HD3 ILE A  26      48.586  38.835  40.525  1.00  0.00           H
ATOM    308  C   ILE A  26      43.801  36.098  41.253  1.00  0.00           C
ATOM    309  O   ILE A  26      43.430  36.359  42.395  1.00  0.00           O
ATOM    310  N   VAL A  27      42.981  35.483  40.378  1.00  0.00           N
ATOM    311  HN  VAL A  27      43.332  35.182  39.495  1.00  0.00           H
ATOM    312  CA  VAL A  27      41.559  35.247  40.582  1.00  0.00           C
ATOM    313  HA  VAL A  27      41.094  36.185  40.846  1.00  0.00           H
ATOM    314  CB  VAL A  27      40.922  34.692  39.305  1.00  0.00           C
ATOM    315  HB  VAL A  27      41.257  33.651  39.111  1.00  0.00           H
ATOM    316  CG1 VAL A  27      39.387  34.727  39.440  1.00  0.00           C
ATOM    317 HG11 VAL A  27      39.063  35.732  39.784  1.00  0.00           H
ATOM    318 HG12 VAL A  27      39.018  33.970  40.165  1.00  0.00           H
ATOM    319 HG13 VAL A  27      38.908  34.548  38.454  1.00  0.00           H
ATOM    320  CG2 VAL A  27      41.347  35.550  38.098  1.00  0.00           C
ATOM    321 HG21 VAL A  27      42.432  35.456  37.877  1.00  0.00           H
ATOM    322 HG22 VAL A  27      41.101  36.618  38.282  1.00  0.00           H
ATOM    323 HG23 VAL A  27      40.797  35.213  37.193  1.00  0.00           H
ATOM    324  C   VAL A  27      41.299  34.273  41.715  1.00  0.00           C
ATOM    325  O   VAL A  27      40.269  34.279  42.382  1.00  0.00           O
ATOM    326  N   LYS A  28      42.267  33.384  41.944  1.00  0.00           N
ATOM    327  HN  LYS A  28      43.115  33.446  41.424  1.00  0.00           H
ATOM    328  CA  LYS A  28      42.055  32.188  42.706  1.00  0.00           C
ATOM    329  HA  LYS A  28      41.006  32.045  42.921  1.00  0.00           H
ATOM    330  CB  LYS A  28      42.554  31.087  41.731  1.00  0.00           C
ATOM    331  HB1 LYS A  28      42.282  31.431  40.710  1.00  0.00           H
ATOM    332  HB2 LYS A  28      41.890  30.216  41.919  1.00  0.00           H
ATOM    333  CG  LYS A  28      44.056  30.736  41.764  1.00  0.00           C
ATOM    334  HG1 LYS A  28      44.306  30.313  42.761  1.00  0.00           H
ATOM    335  HG2 LYS A  28      44.611  31.695  41.683  1.00  0.00           H
ATOM    336  CD  LYS A  28      44.610  29.756  40.684  1.00  0.00           C
ATOM    337  HD1 LYS A  28      44.436  28.716  41.035  1.00  0.00           H
ATOM    338  HD2 LYS A  28      45.716  29.851  40.696  1.00  0.00           H
ATOM    339  CE  LYS A  28      44.108  29.931  39.226  1.00  0.00           C
ATOM    340  HE1 LYS A  28      44.713  30.715  38.723  1.00  0.00           H
ATOM    341  HE2 LYS A  28      43.041  30.239  39.205  1.00  0.00           H
ATOM    342  NZ  LYS A  28      44.191  28.725  38.353  1.00  0.00           N
ATOM    343  HZ1 LYS A  28      43.692  27.939  38.818  1.00  0.00           H
ATOM    344  HZ2 LYS A  28      45.151  28.428  38.086  1.00  0.00           H
ATOM    345  HZ3 LYS A  28      43.697  28.971  37.472  1.00  0.00           H
ATOM    346  C   LYS A  28      42.799  32.261  44.037  1.00  0.00           C
ATOM    347  O   LYS A  28      42.699  31.371  44.877  1.00  0.00           O
ATOM    348  N   VAL A  29      43.538  33.366  44.274  1.00  0.00           N
ATOM    349  HN  VAL A  29      43.609  34.051  43.553  1.00  0.00           H
ATOM    350  CA  VAL A  29      44.287  33.589  45.503  1.00  0.00           C
ATOM    351  HA  VAL A  29      44.065  32.812  46.219  1.00  0.00           H
ATOM    352  CB  VAL A  29      45.801  33.598  45.254  1.00  0.00           C
ATOM    353  HB  VAL A  29      46.049  34.338  44.463  1.00  0.00           H
ATOM    354  CG1 VAL A  29      46.581  33.960  46.538  1.00  0.00           C
ATOM    355 HG11 VAL A  29      46.281  33.290  47.372  1.00  0.00           H
ATOM    356 HG12 VAL A  29      46.406  35.012  46.849  1.00  0.00           H
ATOM    357 HG13 VAL A  29      47.672  33.834  46.368  1.00  0.00           H
ATOM    358  CG2 VAL A  29      46.239  32.201  44.767  1.00  0.00           C
ATOM    359 HG21 VAL A  29      45.771  31.958  43.789  1.00  0.00           H
ATOM    360 HG22 VAL A  29      45.942  31.424  45.503  1.00  0.00           H
ATOM    361 HG23 VAL A  29      47.342  32.167  44.638  1.00  0.00           H
ATOM    362  C   VAL A  29      43.864  34.891  46.160  1.00  0.00           C
ATOM    363  O   VAL A  29      43.573  34.933  47.354  1.00  0.00           O
ATOM    364  N   LEU A  30      43.800  36.011  45.405  1.00  0.00           N
ATOM    365  HN  LEU A  30      43.991  35.999  44.426  1.00  0.00           H
ATOM    366  CA  LEU A  30      43.445  37.311  45.962  1.00  0.00           C
ATOM    367  HA  LEU A  30      44.098  37.455  46.810  1.00  0.00           H
ATOM    368  CB  LEU A  30      43.710  38.496  44.987  1.00  0.00           C
ATOM    369  HB1 LEU A  30      43.109  39.375  45.303  1.00  0.00           H
ATOM    370  HB2 LEU A  30      43.380  38.227  43.961  1.00  0.00           H
ATOM    371  CG  LEU A  30      45.170  39.005  44.907  1.00  0.00           C
ATOM    372  HG  LEU A  30      45.174  39.827  44.160  1.00  0.00           H
ATOM    373  CD1 LEU A  30      45.620  39.605  46.242  1.00  0.00           C
ATOM    374 HD11 LEU A  30      45.731  38.816  47.016  1.00  0.00           H
ATOM    375 HD12 LEU A  30      44.884  40.356  46.601  1.00  0.00           H
ATOM    376 HD13 LEU A  30      46.604  40.107  46.119  1.00  0.00           H
ATOM    377  CD2 LEU A  30      46.178  37.952  44.430  1.00  0.00           C
ATOM    378 HD21 LEU A  30      45.839  37.512  43.468  1.00  0.00           H
ATOM    379 HD22 LEU A  30      46.281  37.138  45.179  1.00  0.00           H
ATOM    380 HD23 LEU A  30      47.177  38.414  44.279  1.00  0.00           H
ATOM    381  C   LEU A  30      42.049  37.417  46.578  1.00  0.00           C
ATOM    382  O   LEU A  30      41.960  37.966  47.677  1.00  0.00           O
ATOM    383  N   PRO A  31      40.951  36.907  46.016  1.00  0.00           N
ATOM    384  CD  PRO A  31      40.804  36.648  44.581  1.00  0.00           C
ATOM    385  HD1 PRO A  31      41.011  35.571  44.403  1.00  0.00           H
ATOM    386  HD2 PRO A  31      41.478  37.265  43.950  1.00  0.00           H
ATOM    387  CA  PRO A  31      39.648  37.011  46.663  1.00  0.00           C
ATOM    388  HA  PRO A  31      39.508  38.044  46.946  1.00  0.00           H
ATOM    389  CB  PRO A  31      38.636  36.600  45.580  1.00  0.00           C
ATOM    390  HB1 PRO A  31      37.664  37.125  45.702  1.00  0.00           H
ATOM    391  HB2 PRO A  31      38.453  35.504  45.584  1.00  0.00           H
ATOM    392  CG  PRO A  31      39.343  36.972  44.277  1.00  0.00           C
ATOM    393  HG1 PRO A  31      38.957  36.406  43.402  1.00  0.00           H
ATOM    394  HG2 PRO A  31      39.228  38.061  44.088  1.00  0.00           H
ATOM    395  C   PRO A  31      39.514  36.195  47.942  1.00  0.00           C
ATOM    396  O   PRO A  31      38.929  36.786  48.850  1.00  0.00           O
ATOM    397  N   PRO A  32      39.980  34.961  48.176  1.00  0.00           N
ATOM    398  CD  PRO A  32      40.341  33.964  47.160  1.00  0.00           C
ATOM    399  HD1 PRO A  32      41.075  34.351  46.421  1.00  0.00           H
ATOM    400  HD2 PRO A  32      39.419  33.626  46.641  1.00  0.00           H
ATOM    401  CA  PRO A  32      39.852  34.352  49.494  1.00  0.00           C
ATOM    402  HA  PRO A  32      38.848  34.499  49.865  1.00  0.00           H
ATOM    403  CB  PRO A  32      40.158  32.857  49.270  1.00  0.00           C
ATOM    404  HB1 PRO A  32      39.197  32.318  49.127  1.00  0.00           H
ATOM    405  HB2 PRO A  32      40.702  32.383  50.115  1.00  0.00           H
ATOM    406  CG  PRO A  32      40.949  32.811  47.959  1.00  0.00           C
ATOM    407  HG1 PRO A  32      42.021  33.019  48.161  1.00  0.00           H
ATOM    408  HG2 PRO A  32      40.862  31.837  47.434  1.00  0.00           H
ATOM    409  C   PRO A  32      40.783  35.010  50.495  1.00  0.00           C
ATOM    410  O   PRO A  32      40.382  35.173  51.646  1.00  0.00           O
ATOM    411  N   VAL A  33      42.018  35.405  50.112  1.00  0.00           N
ATOM    412  HN  VAL A  33      42.353  35.228  49.189  1.00  0.00           H
ATOM    413  CA  VAL A  33      42.892  36.148  51.013  1.00  0.00           C
ATOM    414  HA  VAL A  33      42.972  35.579  51.927  1.00  0.00           H
ATOM    415  CB  VAL A  33      44.305  36.300  50.446  1.00  0.00           C
ATOM    416  HB  VAL A  33      44.255  36.756  49.434  1.00  0.00           H
ATOM    417  CG1 VAL A  33      45.184  37.187  51.355  1.00  0.00           C
ATOM    418 HG11 VAL A  33      45.167  36.814  52.402  1.00  0.00           H
ATOM    419 HG12 VAL A  33      44.853  38.247  51.346  1.00  0.00           H
ATOM    420 HG13 VAL A  33      46.235  37.165  50.997  1.00  0.00           H
ATOM    421  CG2 VAL A  33      44.948  34.902  50.330  1.00  0.00           C
ATOM    422 HG21 VAL A  33      44.361  34.238  49.660  1.00  0.00           H
ATOM    423 HG22 VAL A  33      45.014  34.422  51.330  1.00  0.00           H
ATOM    424 HG23 VAL A  33      45.974  34.989  49.913  1.00  0.00           H
ATOM    425  C   VAL A  33      42.321  37.504  51.427  1.00  0.00           C
ATOM    426  O   VAL A  33      42.223  37.810  52.612  1.00  0.00           O
ATOM    427  N   LEU A  34      41.844  38.338  50.476  1.00  0.00           N
ATOM    428  HN  LEU A  34      41.895  38.098  49.510  1.00  0.00           H
ATOM    429  CA  LEU A  34      41.272  39.638  50.801  1.00  0.00           C
ATOM    430  HA  LEU A  34      41.896  40.107  51.546  1.00  0.00           H
ATOM    431  CB  LEU A  34      41.177  40.562  49.557  1.00  0.00           C
ATOM    432  HB1 LEU A  34      40.551  41.450  49.787  1.00  0.00           H
ATOM    433  HB2 LEU A  34      40.673  40.003  48.739  1.00  0.00           H
ATOM    434  CG  LEU A  34      42.525  41.106  49.041  1.00  0.00           C
ATOM    435  HG  LEU A  34      43.190  40.245  48.810  1.00  0.00           H
ATOM    436  CD1 LEU A  34      42.299  41.902  47.751  1.00  0.00           C
ATOM    437 HD11 LEU A  34      41.621  42.761  47.943  1.00  0.00           H
ATOM    438 HD12 LEU A  34      41.831  41.249  46.983  1.00  0.00           H
ATOM    439 HD13 LEU A  34      43.264  42.287  47.355  1.00  0.00           H
ATOM    440  CD2 LEU A  34      43.213  42.004  50.077  1.00  0.00           C
ATOM    441 HD21 LEU A  34      43.490  41.416  50.978  1.00  0.00           H
ATOM    442 HD22 LEU A  34      42.531  42.823  50.390  1.00  0.00           H
ATOM    443 HD23 LEU A  34      44.136  42.452  49.650  1.00  0.00           H
ATOM    444  C   LEU A  34      39.890  39.558  51.424  1.00  0.00           C
ATOM    445  O   LEU A  34      39.497  40.437  52.192  1.00  0.00           O
ATOM    446  N   GLY A  35      39.121  38.491  51.128  1.00  0.00           N
ATOM    447  HN  GLY A  35      39.427  37.823  50.454  1.00  0.00           H
ATOM    448  CA  GLY A  35      37.787  38.280  51.673  1.00  0.00           C
ATOM    449  HA1 GLY A  35      37.377  37.396  51.207  1.00  0.00           H
ATOM    450  HA2 GLY A  35      37.195  39.166  51.495  1.00  0.00           H
ATOM    451  C   GLY A  35      37.782  38.060  53.147  1.00  0.00           C
ATOM    452  O   GLY A  35      37.023  38.686  53.882  1.00  0.00           O
ATOM    453  N   LEU A  36      38.679  37.187  53.626  1.00  0.00           N
ATOM    454  HN  LEU A  36      39.257  36.662  53.006  1.00  0.00           H
ATOM    455  CA  LEU A  36      38.886  36.981  55.039  1.00  0.00           C
ATOM    456  HA  LEU A  36      37.920  36.750  55.463  1.00  0.00           H
ATOM    457  CB  LEU A  36      39.751  35.741  55.296  1.00  0.00           C
ATOM    458  HB1 LEU A  36      40.358  35.901  56.213  1.00  0.00           H
ATOM    459  HB2 LEU A  36      40.458  35.563  54.458  1.00  0.00           H
ATOM    460  CG  LEU A  36      38.928  34.484  55.597  1.00  0.00           C
ATOM    461  HG  LEU A  36      38.037  34.765  56.198  1.00  0.00           H
ATOM    462  CD1 LEU A  36      38.462  33.856  54.291  1.00  0.00           C
ATOM    463 HD11 LEU A  36      39.327  33.566  53.657  1.00  0.00           H
ATOM    464 HD12 LEU A  36      37.821  34.556  53.713  1.00  0.00           H
ATOM    465 HD13 LEU A  36      37.869  32.944  54.516  1.00  0.00           H
ATOM    466  CD2 LEU A  36      39.736  33.493  56.445  1.00  0.00           C
ATOM    467 HD21 LEU A  36      40.045  33.956  57.407  1.00  0.00           H
ATOM    468 HD22 LEU A  36      40.648  33.177  55.894  1.00  0.00           H
ATOM    469 HD23 LEU A  36      39.120  32.597  56.672  1.00  0.00           H
ATOM    470  C   LEU A  36      39.396  38.212  55.788  1.00  0.00           C
ATOM    471  O   LEU A  36      38.958  38.528  56.894  1.00  0.00           O
ATOM    472  N   GLU A  37      40.328  38.970  55.183  1.00  0.00           N
ATOM    473  HN  GLU A  37      40.700  38.698  54.300  1.00  0.00           H
ATOM    474  CA  GLU A  37      40.827  40.201  55.766  1.00  0.00           C
ATOM    475  HA  GLU A  37      41.162  39.939  56.758  1.00  0.00           H
ATOM    476  CB  GLU A  37      42.043  40.749  54.976  1.00  0.00           C
ATOM    477  HB1 GLU A  37      42.359  41.715  55.425  1.00  0.00           H
ATOM    478  HB2 GLU A  37      41.751  40.933  53.920  1.00  0.00           H
ATOM    479  CG  GLU A  37      43.236  39.763  55.037  1.00  0.00           C
ATOM    480  HG1 GLU A  37      42.994  38.797  54.544  1.00  0.00           H
ATOM    481  HG2 GLU A  37      43.450  39.517  56.099  1.00  0.00           H
ATOM    482  CD  GLU A  37      44.549  40.271  54.457  1.00  0.00           C
ATOM    483  OE1 GLU A  37      45.626  40.226  55.020  1.00  0.00           O
ATOM    484  OE2 GLU A  37      44.457  40.803  53.196  1.00  0.00           O
ATOM    485  HE2 GLU A  37      45.355  41.032  52.942  1.00  0.00           H
ATOM    486  C   GLU A  37      39.762  41.270  55.967  1.00  0.00           C
ATOM    487  O   GLU A  37      39.739  41.990  56.965  1.00  0.00           O
ATOM    488  N   PHE A  38      38.833  41.386  55.002  1.00  0.00           N
ATOM    489  HN  PHE A  38      38.906  40.840  54.171  1.00  0.00           H
ATOM    490  CA  PHE A  38      37.678  42.247  55.109  1.00  0.00           C
ATOM    491  HA  PHE A  38      38.027  43.247  55.321  1.00  0.00           H
ATOM    492  CB  PHE A  38      36.942  42.247  53.734  1.00  0.00           C
ATOM    493  HB1 PHE A  38      36.749  41.201  53.415  1.00  0.00           H
ATOM    494  HB2 PHE A  38      37.587  42.718  52.961  1.00  0.00           H
ATOM    495  CG  PHE A  38      35.630  42.984  53.778  1.00  0.00           C
ATOM    496  CD1 PHE A  38      35.627  44.362  54.030  1.00  0.00           C
ATOM    497  HD1 PHE A  38      36.567  44.882  54.138  1.00  0.00           H
ATOM    498  CE1 PHE A  38      34.425  45.064  54.157  1.00  0.00           C
ATOM    499  HE1 PHE A  38      34.437  46.126  54.357  1.00  0.00           H
ATOM    500  CZ  PHE A  38      33.211  44.383  54.033  1.00  0.00           C
ATOM    501  HZ  PHE A  38      32.287  44.925  54.162  1.00  0.00           H
ATOM    502  CD2 PHE A  38      34.405  42.310  53.640  1.00  0.00           C
ATOM    503  HD2 PHE A  38      34.395  41.245  53.459  1.00  0.00           H
ATOM    504  CE2 PHE A  38      33.196  43.006  53.772  1.00  0.00           C
ATOM    505  HE2 PHE A  38      32.257  42.481  53.679  1.00  0.00           H
ATOM    506  C   PHE A  38      36.728  41.895  56.247  1.00  0.00           C
ATOM    507  O   PHE A  38      36.389  42.740  57.072  1.00  0.00           O
ATOM    508  N   ILE A  39      36.307  40.619  56.328  1.00  0.00           N
ATOM    509  HN  ILE A  39      36.621  39.948  55.661  1.00  0.00           H
ATOM    510  CA  ILE A  39      35.302  40.170  57.276  1.00  0.00           C
ATOM    511  HA  ILE A  39      34.448  40.818  57.146  1.00  0.00           H
ATOM    512  CB  ILE A  39      34.816  38.747  56.892  1.00  0.00           C
ATOM    513  HB  ILE A  39      34.422  38.828  55.856  1.00  0.00           H
ATOM    514  CG2 ILE A  39      35.982  37.758  56.844  1.00  0.00           C
ATOM    515 HG21 ILE A  39      36.404  37.549  57.850  1.00  0.00           H
ATOM    516 HG22 ILE A  39      36.778  38.185  56.197  1.00  0.00           H
ATOM    517 HG23 ILE A  39      35.687  36.794  56.377  1.00  0.00           H
ATOM    518  CG1 ILE A  39      33.688  38.155  57.752  1.00  0.00           C
ATOM    519 HG11 ILE A  39      32.819  38.847  57.715  1.00  0.00           H
ATOM    520 HG12 ILE A  39      34.056  38.063  58.797  1.00  0.00           H
ATOM    521  CD  ILE A  39      33.215  36.762  57.325  1.00  0.00           C
ATOM    522  HD1 ILE A  39      34.019  36.004  57.439  1.00  0.00           H
ATOM    523  HD2 ILE A  39      32.879  36.766  56.267  1.00  0.00           H
ATOM    524  HD3 ILE A  39      32.364  36.445  57.965  1.00  0.00           H
ATOM    525  C   ILE A  39      35.732  40.388  58.732  1.00  0.00           C
ATOM    526  O   ILE A  39      35.109  41.154  59.470  1.00  0.00           O
ATOM    527  N   PHE A  40      36.882  39.854  59.196  1.00  0.00           N
ATOM    528  HN  PHE A  40      37.460  39.271  58.631  1.00  0.00           H
ATOM    529  CA  PHE A  40      37.162  39.993  60.621  1.00  0.00           C
ATOM    530  HA  PHE A  40      36.234  40.064  61.170  1.00  0.00           H
ATOM    531  CB  PHE A  40      37.892  38.770  61.251  1.00  0.00           C
ATOM    532  HB1 PHE A  40      37.792  38.839  62.355  1.00  0.00           H
ATOM    533  HB2 PHE A  40      38.971  38.841  60.996  1.00  0.00           H
ATOM    534  CG  PHE A  40      37.393  37.378  60.863  1.00  0.00           C
ATOM    535  CD1 PHE A  40      38.268  36.279  60.887  1.00  0.00           C
ATOM    536  HD1 PHE A  40      39.308  36.463  61.117  1.00  0.00           H
ATOM    537  CE1 PHE A  40      37.870  34.977  60.587  1.00  0.00           C
ATOM    538  HE1 PHE A  40      38.582  34.165  60.605  1.00  0.00           H
ATOM    539  CZ  PHE A  40      36.533  34.740  60.281  1.00  0.00           C
ATOM    540  HZ  PHE A  40      36.199  33.734  60.074  1.00  0.00           H
ATOM    541  CD2 PHE A  40      36.063  37.112  60.526  1.00  0.00           C
ATOM    542  HD2 PHE A  40      35.346  37.920  60.520  1.00  0.00           H
ATOM    543  CE2 PHE A  40      35.631  35.808  60.241  1.00  0.00           C
ATOM    544  HE2 PHE A  40      34.593  35.632  59.998  1.00  0.00           H
ATOM    545  C   PHE A  40      37.913  41.303  60.885  1.00  0.00           C
ATOM    546  O   PHE A  40      38.014  41.769  62.018  1.00  0.00           O
ATOM    547  N   GLY A  41      38.376  41.998  59.821  1.00  0.00           N
ATOM    548  HN  GLY A  41      38.337  41.591  58.911  1.00  0.00           H
ATOM    549  CA  GLY A  41      38.830  43.381  59.899  1.00  0.00           C
ATOM    550  HA1 GLY A  41      39.272  43.630  58.946  1.00  0.00           H
ATOM    551  HA2 GLY A  41      39.516  43.470  60.728  1.00  0.00           H
ATOM    552  C   GLY A  41      37.728  44.370  60.153  1.00  0.00           C
ATOM    553  O   GLY A  41      37.894  45.298  60.947  1.00  0.00           O
ATOM    554  N   LEU A  42      36.567  44.199  59.492  1.00  0.00           N
ATOM    555  HN  LEU A  42      36.481  43.493  58.793  1.00  0.00           H
ATOM    556  CA  LEU A  42      35.386  45.014  59.701  1.00  0.00           C
ATOM    557  HA  LEU A  42      35.691  46.044  59.588  1.00  0.00           H
ATOM    558  CB  LEU A  42      34.297  44.678  58.651  1.00  0.00           C
ATOM    559  HB1 LEU A  42      33.867  43.674  58.856  1.00  0.00           H
ATOM    560  HB2 LEU A  42      34.784  44.617  57.655  1.00  0.00           H
ATOM    561  CG  LEU A  42      33.167  45.723  58.530  1.00  0.00           C
ATOM    562  HG  LEU A  42      32.712  45.883  59.531  1.00  0.00           H
ATOM    563  CD1 LEU A  42      33.701  47.069  58.012  1.00  0.00           C
ATOM    564 HD11 LEU A  42      34.179  46.934  57.018  1.00  0.00           H
ATOM    565 HD12 LEU A  42      34.449  47.507  58.707  1.00  0.00           H
ATOM    566 HD13 LEU A  42      32.868  47.795  57.898  1.00  0.00           H
ATOM    567  CD2 LEU A  42      32.066  45.213  57.589  1.00  0.00           C
ATOM    568 HD21 LEU A  42      31.645  44.255  57.963  1.00  0.00           H
ATOM    569 HD22 LEU A  42      32.481  45.040  56.573  1.00  0.00           H
ATOM    570 HD23 LEU A  42      31.242  45.954  57.513  1.00  0.00           H
ATOM    571  C   LEU A  42      34.840  44.870  61.106  1.00  0.00           C
ATOM    572  O   LEU A  42      34.530  45.845  61.786  1.00  0.00           O
ATOM    573  N   LEU A  43      34.775  43.632  61.618  1.00  0.00           N
ATOM    574  HN  LEU A  43      34.984  42.839  61.052  1.00  0.00           H
ATOM    575  CA  LEU A  43      34.316  43.421  62.973  1.00  0.00           C
ATOM    576  HA  LEU A  43      33.483  44.087  63.144  1.00  0.00           H
ATOM    577  CB  LEU A  43      33.815  41.972  63.111  1.00  0.00           C
ATOM    578  HB1 LEU A  43      34.606  41.335  63.561  1.00  0.00           H
ATOM    579  HB2 LEU A  43      33.682  41.582  62.079  1.00  0.00           H
ATOM    580  CG  LEU A  43      32.444  41.805  63.821  1.00  0.00           C
ATOM    581  HG  LEU A  43      32.334  40.742  64.123  1.00  0.00           H
ATOM    582  CD1 LEU A  43      32.266  42.613  65.113  1.00  0.00           C
ATOM    583 HD11 LEU A  43      32.340  43.703  64.911  1.00  0.00           H
ATOM    584 HD12 LEU A  43      33.025  42.354  65.882  1.00  0.00           H
ATOM    585 HD13 LEU A  43      31.263  42.417  65.547  1.00  0.00           H
ATOM    586  CD2 LEU A  43      31.281  42.163  62.882  1.00  0.00           C
ATOM    587 HD21 LEU A  43      31.177  41.439  62.045  1.00  0.00           H
ATOM    588 HD22 LEU A  43      31.413  43.182  62.461  1.00  0.00           H
ATOM    589 HD23 LEU A  43      30.320  42.144  63.440  1.00  0.00           H
ATOM    590  C   LEU A  43      35.390  43.772  64.006  1.00  0.00           C
ATOM    591  O   LEU A  43      35.087  44.185  65.120  1.00  0.00           O
ATOM    592  N   GLY A  44      36.692  43.686  63.658  1.00  0.00           N
ATOM    593  HN  GLY A  44      36.954  43.254  62.798  1.00  0.00           H
ATOM    594  CA  GLY A  44      37.770  44.138  64.532  1.00  0.00           C
ATOM    595  HA1 GLY A  44      38.701  43.853  64.063  1.00  0.00           H
ATOM    596  HA2 GLY A  44      37.639  43.689  65.505  1.00  0.00           H
ATOM    597  C   GLY A  44      37.806  45.631  64.730  1.00  0.00           C
ATOM    598  O   GLY A  44      37.722  46.128  65.851  1.00  0.00           O
ATOM    599  N   ASN A  45      37.920  46.399  63.630  1.00  0.00           N
ATOM    600  HN  ASN A  45      37.950  45.971  62.730  1.00  0.00           H
ATOM    601  CA  ASN A  45      37.905  47.852  63.671  1.00  0.00           C
ATOM    602  HA  ASN A  45      38.575  48.164  64.459  1.00  0.00           H
ATOM    603  CB  ASN A  45      38.402  48.475  62.343  1.00  0.00           C
ATOM    604  HB1 ASN A  45      38.269  49.578  62.363  1.00  0.00           H
ATOM    605  HB2 ASN A  45      37.849  48.059  61.474  1.00  0.00           H
ATOM    606  CG  ASN A  45      39.899  48.230  62.208  1.00  0.00           C
ATOM    607  OD1 ASN A  45      40.702  48.915  62.842  1.00  0.00           O
ATOM    608  ND2 ASN A  45      40.309  47.256  61.365  1.00  0.00           N
ATOM    609 HD21 ASN A  45      41.295  47.138  61.255  1.00  0.00           H
ATOM    610 HD22 ASN A  45      39.630  46.698  60.887  1.00  0.00           H
ATOM    611  C   ASN A  45      36.555  48.436  64.062  1.00  0.00           C
ATOM    612  O   ASN A  45      36.491  49.408  64.808  1.00  0.00           O
ATOM    613  N   GLY A  46      35.434  47.842  63.596  1.00  0.00           N
ATOM    614  HN  GLY A  46      35.475  47.063  62.976  1.00  0.00           H
ATOM    615  CA  GLY A  46      34.088  48.302  63.931  1.00  0.00           C
ATOM    616  HA1 GLY A  46      33.388  47.689  63.383  1.00  0.00           H
ATOM    617  HA2 GLY A  46      34.010  49.349  63.678  1.00  0.00           H
ATOM    618  C   GLY A  46      33.744  48.171  65.390  1.00  0.00           C
ATOM    619  O   GLY A  46      33.224  49.099  66.006  1.00  0.00           O
ATOM    620  N   LEU A  47      34.063  47.016  66.012  1.00  0.00           N
ATOM    621  HN  LEU A  47      34.451  46.250  65.505  1.00  0.00           H
ATOM    622  CA  LEU A  47      33.934  46.838  67.449  1.00  0.00           C
ATOM    623  HA  LEU A  47      32.921  47.098  67.719  1.00  0.00           H
ATOM    624  CB  LEU A  47      34.176  45.346  67.798  1.00  0.00           C
ATOM    625  HB1 LEU A  47      35.251  45.081  67.699  1.00  0.00           H
ATOM    626  HB2 LEU A  47      33.638  44.775  67.012  1.00  0.00           H
ATOM    627  CG  LEU A  47      33.601  44.808  69.131  1.00  0.00           C
ATOM    628  HG  LEU A  47      32.536  45.119  69.189  1.00  0.00           H
ATOM    629  CD1 LEU A  47      33.632  43.270  69.109  1.00  0.00           C
ATOM    630 HD11 LEU A  47      34.680  42.908  69.030  1.00  0.00           H
ATOM    631 HD12 LEU A  47      33.063  42.880  68.238  1.00  0.00           H
ATOM    632 HD13 LEU A  47      33.182  42.856  70.037  1.00  0.00           H
ATOM    633  CD2 LEU A  47      34.317  45.309  70.393  1.00  0.00           C
ATOM    634 HD21 LEU A  47      34.193  46.406  70.516  1.00  0.00           H
ATOM    635 HD22 LEU A  47      35.401  45.070  70.341  1.00  0.00           H
ATOM    636 HD23 LEU A  47      33.891  44.818  71.294  1.00  0.00           H
ATOM    637  C   LEU A  47      34.858  47.785  68.215  1.00  0.00           C
ATOM    638  O   LEU A  47      34.448  48.439  69.172  1.00  0.00           O
ATOM    639  N   ALA A  48      36.128  47.939  67.780  1.00  0.00           N
ATOM    640  HN  ALA A  48      36.464  47.420  66.999  1.00  0.00           H
ATOM    641  CA  ALA A  48      37.062  48.858  68.403  1.00  0.00           C
ATOM    642  HA  ALA A  48      37.144  48.582  69.444  1.00  0.00           H
ATOM    643  CB  ALA A  48      38.443  48.714  67.738  1.00  0.00           C
ATOM    644  HB1 ALA A  48      38.389  48.969  66.658  1.00  0.00           H
ATOM    645  HB2 ALA A  48      38.797  47.664  67.826  1.00  0.00           H
ATOM    646  HB3 ALA A  48      39.184  49.384  68.225  1.00  0.00           H
ATOM    647  C   ALA A  48      36.641  50.328  68.382  1.00  0.00           C
ATOM    648  O   ALA A  48      36.704  51.009  69.405  1.00  0.00           O
ATOM    649  N   LEU A  49      36.156  50.842  67.233  1.00  0.00           N
ATOM    650  HN  LEU A  49      36.139  50.288  66.404  1.00  0.00           H
ATOM    651  CA  LEU A  49      35.647  52.199  67.097  1.00  0.00           C
ATOM    652  HA  LEU A  49      36.420  52.863  67.455  1.00  0.00           H
ATOM    653  CB  LEU A  49      35.338  52.561  65.622  1.00  0.00           C
ATOM    654  HB1 LEU A  49      34.718  53.482  65.571  1.00  0.00           H
ATOM    655  HB2 LEU A  49      34.749  51.736  65.168  1.00  0.00           H
ATOM    656  CG  LEU A  49      36.589  52.832  64.753  1.00  0.00           C
ATOM    657  HG  LEU A  49      37.258  51.947  64.805  1.00  0.00           H
ATOM    658  CD1 LEU A  49      36.182  53.029  63.286  1.00  0.00           C
ATOM    659 HD11 LEU A  49      35.491  53.894  63.187  1.00  0.00           H
ATOM    660 HD12 LEU A  49      35.669  52.124  62.895  1.00  0.00           H
ATOM    661 HD13 LEU A  49      37.078  53.227  62.660  1.00  0.00           H
ATOM    662  CD2 LEU A  49      37.373  54.067  65.226  1.00  0.00           C
ATOM    663 HD21 LEU A  49      37.780  53.927  66.250  1.00  0.00           H
ATOM    664 HD22 LEU A  49      36.714  54.962  65.222  1.00  0.00           H
ATOM    665 HD23 LEU A  49      38.223  54.266  64.540  1.00  0.00           H
ATOM    666  C   LEU A  49      34.451  52.508  67.982  1.00  0.00           C
ATOM    667  O   LEU A  49      34.375  53.586  68.573  1.00  0.00           O
ATOM    668  N   TRP A  50      33.510  51.551  68.142  1.00  0.00           N
ATOM    669  HN  TRP A  50      33.565  50.704  67.618  1.00  0.00           H
ATOM    670  CA  TRP A  50      32.378  51.684  69.049  1.00  0.00           C
ATOM    671  HA  TRP A  50      31.800  52.544  68.745  1.00  0.00           H
ATOM    672  CB  TRP A  50      31.500  50.399  68.985  1.00  0.00           C
ATOM    673  HB1 TRP A  50      32.086  49.524  69.337  1.00  0.00           H
ATOM    674  HB2 TRP A  50      31.255  50.203  67.919  1.00  0.00           H
ATOM    675  CG  TRP A  50      30.218  50.477  69.760  1.00  0.00           C
ATOM    676  CD1 TRP A  50      29.991  50.161  71.078  1.00  0.00           C
ATOM    677  HD1 TRP A  50      30.736  49.746  71.741  1.00  0.00           H
ATOM    678  NE1 TRP A  50      28.688  50.470  71.408  1.00  0.00           N
ATOM    679  HE1 TRP A  50      28.157  50.156  72.165  1.00  0.00           H
ATOM    680  CE2 TRP A  50      28.062  51.000  70.318  1.00  0.00           C
ATOM    681  CD2 TRP A  50      28.992  51.017  69.251  1.00  0.00           C
ATOM    682  CE3 TRP A  50      28.609  51.511  68.004  1.00  0.00           C
ATOM    683  HE3 TRP A  50      29.290  51.522  67.166  1.00  0.00           H
ATOM    684  CZ3 TRP A  50      27.318  52.019  67.861  1.00  0.00           C
ATOM    685  HZ3 TRP A  50      26.995  52.415  66.910  1.00  0.00           H
ATOM    686  CZ2 TRP A  50      26.785  51.507  70.176  1.00  0.00           C
ATOM    687  HZ2 TRP A  50      26.074  51.519  70.988  1.00  0.00           H
ATOM    688  CH2 TRP A  50      26.435  52.040  68.933  1.00  0.00           C
ATOM    689  HH2 TRP A  50      25.461  52.486  68.793  1.00  0.00           H
ATOM    690  C   TRP A  50      32.808  51.908  70.498  1.00  0.00           C
ATOM    691  O   TRP A  50      32.281  52.755  71.223  1.00  0.00           O
ATOM    692  N   ILE A  51      33.821  51.137  70.949  1.00  0.00           N
ATOM    693  HN  ILE A  51      34.223  50.457  70.340  1.00  0.00           H
ATOM    694  CA  ILE A  51      34.379  51.249  72.284  1.00  0.00           C
ATOM    695  HA  ILE A  51      33.537  51.164  72.956  1.00  0.00           H
ATOM    696  CB  ILE A  51      35.361  50.116  72.608  1.00  0.00           C
ATOM    697  HB  ILE A  51      36.166  50.141  71.843  1.00  0.00           H
ATOM    698  CG2 ILE A  51      36.022  50.304  73.997  1.00  0.00           C
ATOM    699 HG21 ILE A  51      35.252  50.384  74.794  1.00  0.00           H
ATOM    700 HG22 ILE A  51      36.656  51.215  74.027  1.00  0.00           H
ATOM    701 HG23 ILE A  51      36.673  49.431  74.219  1.00  0.00           H
ATOM    702  CG1 ILE A  51      34.684  48.722  72.505  1.00  0.00           C
ATOM    703 HG11 ILE A  51      35.480  47.948  72.543  1.00  0.00           H
ATOM    704 HG12 ILE A  51      34.191  48.620  71.515  1.00  0.00           H
ATOM    705  CD  ILE A  51      33.641  48.409  73.587  1.00  0.00           C
ATOM    706  HD1 ILE A  51      32.831  49.170  73.593  1.00  0.00           H
ATOM    707  HD2 ILE A  51      34.103  48.375  74.597  1.00  0.00           H
ATOM    708  HD3 ILE A  51      33.175  47.420  73.391  1.00  0.00           H
ATOM    709  C   ILE A  51      34.993  52.617  72.549  1.00  0.00           C
ATOM    710  O   ILE A  51      34.766  53.211  73.601  1.00  0.00           O
ATOM    711  N   PHE A  52      35.755  53.177  71.585  1.00  0.00           N
ATOM    712  HN  PHE A  52      35.929  52.685  70.736  1.00  0.00           H
ATOM    713  CA  PHE A  52      36.303  54.518  71.713  1.00  0.00           C
ATOM    714  HA  PHE A  52      36.910  54.548  72.606  1.00  0.00           H
ATOM    715  CB  PHE A  52      37.172  54.882  70.470  1.00  0.00           C
ATOM    716  HB1 PHE A  52      37.259  55.981  70.336  1.00  0.00           H
ATOM    717  HB2 PHE A  52      36.703  54.475  69.549  1.00  0.00           H
ATOM    718  CG  PHE A  52      38.580  54.362  70.593  1.00  0.00           C
ATOM    719  CD1 PHE A  52      39.512  55.068  71.372  1.00  0.00           C
ATOM    720  HD1 PHE A  52      39.189  55.947  71.910  1.00  0.00           H
ATOM    721  CE1 PHE A  52      40.853  54.671  71.426  1.00  0.00           C
ATOM    722  HE1 PHE A  52      41.560  55.250  72.003  1.00  0.00           H
ATOM    723  CZ  PHE A  52      41.276  53.552  70.700  1.00  0.00           C
ATOM    724  HZ  PHE A  52      42.310  53.238  70.727  1.00  0.00           H
ATOM    725  CD2 PHE A  52      39.029  53.267  69.838  1.00  0.00           C
ATOM    726  HD2 PHE A  52      38.341  52.757  69.181  1.00  0.00           H
ATOM    727  CE2 PHE A  52      40.365  52.851  69.901  1.00  0.00           C
ATOM    728  HE2 PHE A  52      40.693  52.006  69.313  1.00  0.00           H
ATOM    729  C   PHE A  52      35.269  55.618  71.900  1.00  0.00           C
ATOM    730  O   PHE A  52      35.358  56.412  72.833  1.00  0.00           O
ATOM    731  N   CYS A  53      34.255  55.673  71.020  1.00  0.00           N
ATOM    732  HN  CYS A  53      34.185  55.007  70.281  1.00  0.00           H
ATOM    733  CA  CYS A  53      33.264  56.734  71.033  1.00  0.00           C
ATOM    734  HA  CYS A  53      33.786  57.678  71.087  1.00  0.00           H
ATOM    735  CB  CYS A  53      32.438  56.725  69.719  1.00  0.00           C
ATOM    736  HB1 CYS A  53      31.793  57.629  69.704  1.00  0.00           H
ATOM    737  HB2 CYS A  53      31.768  55.839  69.700  1.00  0.00           H
ATOM    738  SG  CYS A  53      33.498  56.717  68.230  1.00  0.00           S
ATOM    739  HG1 CYS A  53      33.749  55.416  68.248  1.00  0.00           H
ATOM    740  C   CYS A  53      32.325  56.702  72.230  1.00  0.00           C
ATOM    741  O   CYS A  53      32.066  57.722  72.860  1.00  0.00           O
ATOM    742  N   PHE A  54      31.790  55.512  72.588  1.00  0.00           N
ATOM    743  HN  PHE A  54      31.979  54.694  72.050  1.00  0.00           H
ATOM    744  CA  PHE A  54      30.688  55.465  73.544  1.00  0.00           C
ATOM    745  HA  PHE A  54      30.378  56.460  73.826  1.00  0.00           H
ATOM    746  CB  PHE A  54      29.457  54.725  72.938  1.00  0.00           C
ATOM    747  HB1 PHE A  54      28.557  54.859  73.576  1.00  0.00           H
ATOM    748  HB2 PHE A  54      29.663  53.640  72.820  1.00  0.00           H
ATOM    749  CG  PHE A  54      29.145  55.295  71.582  1.00  0.00           C
ATOM    750  CD1 PHE A  54      29.026  56.684  71.402  1.00  0.00           C
ATOM    751  HD1 PHE A  54      29.076  57.350  72.251  1.00  0.00           H
ATOM    752  CE1 PHE A  54      28.949  57.225  70.115  1.00  0.00           C
ATOM    753  HE1 PHE A  54      28.919  58.294  69.966  1.00  0.00           H
ATOM    754  CZ  PHE A  54      28.919  56.383  69.004  1.00  0.00           C
ATOM    755  HZ  PHE A  54      28.888  56.811  68.013  1.00  0.00           H
ATOM    756  CD2 PHE A  54      29.069  54.458  70.458  1.00  0.00           C
ATOM    757  HD2 PHE A  54      29.160  53.389  70.584  1.00  0.00           H
ATOM    758  CE2 PHE A  54      28.947  54.995  69.173  1.00  0.00           C
ATOM    759  HE2 PHE A  54      28.911  54.345  68.312  1.00  0.00           H
ATOM    760  C   PHE A  54      31.066  54.779  74.837  1.00  0.00           C
ATOM    761  O   PHE A  54      30.366  54.910  75.839  1.00  0.00           O
ATOM    762  N   HSD A  55      32.196  54.043  74.880  1.00  0.00           N
ATOM    763  HN  HSD A  55      32.799  53.987  74.088  1.00  0.00           H
ATOM    764  CA  HSD A  55      32.552  53.255  76.056  1.00  0.00           C
ATOM    765  HA  HSD A  55      31.775  53.329  76.802  1.00  0.00           H
ATOM    766  CB  HSD A  55      32.714  51.751  75.752  1.00  0.00           C
ATOM    767  HB1 HSD A  55      33.145  51.205  76.618  1.00  0.00           H
ATOM    768  HB2 HSD A  55      33.388  51.598  74.883  1.00  0.00           H
ATOM    769  ND1 HSD A  55      30.525  51.484  74.490  1.00  0.00           N
ATOM    770  HD1 HSD A  55      30.705  52.131  73.749  1.00  0.00           H
ATOM    771  CG  HSD A  55      31.385  51.137  75.510  1.00  0.00           C
ATOM    772  CE1 HSD A  55      29.347  50.885  74.757  1.00  0.00           C
ATOM    773  HE1 HSD A  55      28.448  51.017  74.155  1.00  0.00           H
ATOM    774  NE2 HSD A  55      29.415  50.162  75.852  1.00  0.00           N
ATOM    775  CD2 HSD A  55      30.694  50.306  76.325  1.00  0.00           C
ATOM    776  HD2 HSD A  55      30.981  49.842  77.260  1.00  0.00           H
ATOM    777  C   HSD A  55      33.803  53.737  76.740  1.00  0.00           C
ATOM    778  O   HSD A  55      34.239  53.145  77.728  1.00  0.00           O
ATOM    779  N   LEU A  56      34.388  54.857  76.288  1.00  0.00           N
ATOM    780  HN  LEU A  56      34.045  55.320  75.473  1.00  0.00           H
ATOM    781  CA  LEU A  56      35.493  55.488  76.976  1.00  0.00           C
ATOM    782  HA  LEU A  56      35.837  54.863  77.787  1.00  0.00           H
ATOM    783  CB  LEU A  56      36.696  55.813  76.056  1.00  0.00           C
ATOM    784  HB1 LEU A  56      37.418  56.461  76.598  1.00  0.00           H
ATOM    785  HB2 LEU A  56      36.331  56.390  75.179  1.00  0.00           H
ATOM    786  CG  LEU A  56      37.488  54.596  75.548  1.00  0.00           C
ATOM    787  HG  LEU A  56      36.839  54.038  74.839  1.00  0.00           H
ATOM    788  CD1 LEU A  56      38.733  55.086  74.794  1.00  0.00           C
ATOM    789 HD11 LEU A  56      39.418  55.621  75.486  1.00  0.00           H
ATOM    790 HD12 LEU A  56      38.423  55.796  73.998  1.00  0.00           H
ATOM    791 HD13 LEU A  56      39.266  54.232  74.324  1.00  0.00           H
ATOM    792  CD2 LEU A  56      37.896  53.640  76.674  1.00  0.00           C
ATOM    793 HD21 LEU A  56      37.002  53.186  77.151  1.00  0.00           H
ATOM    794 HD22 LEU A  56      38.486  54.174  77.449  1.00  0.00           H
ATOM    795 HD23 LEU A  56      38.508  52.817  76.245  1.00  0.00           H
ATOM    796  C   LEU A  56      35.047  56.780  77.614  1.00  0.00           C
ATOM    797  O   LEU A  56      34.668  57.737  76.950  1.00  0.00           O
ATOM    798  N   LYS A  57      35.116  56.855  78.957  1.00  0.00           N
ATOM    799  HN  LYS A  57      35.337  56.049  79.502  1.00  0.00           H
ATOM    800  CA  LYS A  57      34.761  58.064  79.679  1.00  0.00           C
ATOM    801  HA  LYS A  57      33.910  58.531  79.205  1.00  0.00           H
ATOM    802  CB  LYS A  57      34.399  57.709  81.146  1.00  0.00           C
ATOM    803  HB1 LYS A  57      34.072  58.631  81.674  1.00  0.00           H
ATOM    804  HB2 LYS A  57      35.292  57.321  81.679  1.00  0.00           H
ATOM    805  CG  LYS A  57      33.261  56.684  81.253  1.00  0.00           C
ATOM    806  HG1 LYS A  57      33.514  55.747  80.711  1.00  0.00           H
ATOM    807  HG2 LYS A  57      32.365  57.109  80.752  1.00  0.00           H
ATOM    808  CD  LYS A  57      32.891  56.320  82.703  1.00  0.00           C
ATOM    809  HD1 LYS A  57      32.683  57.258  83.261  1.00  0.00           H
ATOM    810  HD2 LYS A  57      33.749  55.812  83.192  1.00  0.00           H
ATOM    811  CE  LYS A  57      31.648  55.419  82.742  1.00  0.00           C
ATOM    812  HE1 LYS A  57      31.834  54.477  82.182  1.00  0.00           H
ATOM    813  HE2 LYS A  57      30.802  55.959  82.266  1.00  0.00           H
ATOM    814  NZ  LYS A  57      31.250  55.056  84.120  1.00  0.00           N
ATOM    815  HZ1 LYS A  57      30.963  55.895  84.664  1.00  0.00           H
ATOM    816  HZ2 LYS A  57      32.022  54.553  84.602  1.00  0.00           H
ATOM    817  HZ3 LYS A  57      30.439  54.409  84.046  1.00  0.00           H
ATOM    818  C   LYS A  57      35.895  59.081  79.711  1.00  0.00           C
ATOM    819  O   LYS A  57      35.698  60.295  79.734  1.00  0.00           O
ATOM    820  N   SER A  58      37.148  58.593  79.704  1.00  0.00           N
ATOM    821  HN  SER A  58      37.278  57.611  79.595  1.00  0.00           H
ATOM    822  CA  SER A  58      38.332  59.419  79.858  1.00  0.00           C
ATOM    823  HA  SER A  58      38.055  60.461  79.928  1.00  0.00           H
ATOM    824  CB  SER A  58      39.144  59.077  81.141  1.00  0.00           C
ATOM    825  HB1 SER A  58      39.366  57.989  81.166  1.00  0.00           H
ATOM    826  HB2 SER A  58      38.493  59.300  82.014  1.00  0.00           H
ATOM    827  OG  SER A  58      40.365  59.821  81.260  1.00  0.00           O
ATOM    828  HG1 SER A  58      41.035  59.324  80.786  1.00  0.00           H
ATOM    829  C   SER A  58      39.208  59.272  78.644  1.00  0.00           C
ATOM    830  O   SER A  58      39.646  58.180  78.286  1.00  0.00           O
ATOM    831  N   TRP A  59      39.503  60.403  77.995  1.00  0.00           N
ATOM    832  HN  TRP A  59      39.172  61.282  78.331  1.00  0.00           H
ATOM    833  CA  TRP A  59      40.327  60.463  76.818  1.00  0.00           C
ATOM    834  HA  TRP A  59      40.676  59.475  76.555  1.00  0.00           H
ATOM    835  CB  TRP A  59      39.563  61.044  75.613  1.00  0.00           C
ATOM    836  HB1 TRP A  59      40.280  61.432  74.859  1.00  0.00           H
ATOM    837  HB2 TRP A  59      38.963  61.921  75.937  1.00  0.00           H
ATOM    838  CG  TRP A  59      38.653  60.089  74.903  1.00  0.00           C
ATOM    839  CD1 TRP A  59      37.382  59.680  75.229  1.00  0.00           C
ATOM    840  HD1 TRP A  59      36.888  59.826  76.178  1.00  0.00           H
ATOM    841  NE1 TRP A  59      36.832  59.006  74.166  1.00  0.00           N
ATOM    842  HE1 TRP A  59      35.930  58.643  74.075  1.00  0.00           H
ATOM    843  CE2 TRP A  59      37.730  58.943  73.153  1.00  0.00           C
ATOM    844  CD2 TRP A  59      38.917  59.576  73.587  1.00  0.00           C
ATOM    845  CE3 TRP A  59      40.033  59.610  72.744  1.00  0.00           C
ATOM    846  HE3 TRP A  59      40.952  60.093  73.043  1.00  0.00           H
ATOM    847  CZ3 TRP A  59      39.920  59.039  71.477  1.00  0.00           C
ATOM    848  HZ3 TRP A  59      40.755  59.072  70.792  1.00  0.00           H
ATOM    849  CZ2 TRP A  59      37.609  58.430  71.881  1.00  0.00           C
ATOM    850  HZ2 TRP A  59      36.668  58.040  71.520  1.00  0.00           H
ATOM    851  CH2 TRP A  59      38.717  58.491  71.046  1.00  0.00           C
ATOM    852  HH2 TRP A  59      38.614  58.123  70.036  1.00  0.00           H
ATOM    853  C   TRP A  59      41.554  61.289  77.129  1.00  0.00           C
ATOM    854  O   TRP A  59      41.493  62.319  77.797  1.00  0.00           O
ATOM    855  N   LYS A  60      42.710  60.802  76.667  1.00  0.00           N
ATOM    856  HN  LYS A  60      42.691  60.040  76.024  1.00  0.00           H
ATOM    857  CA  LYS A  60      44.028  61.328  76.941  1.00  0.00           C
ATOM    858  HA  LYS A  60      43.965  62.347  77.294  1.00  0.00           H
ATOM    859  CB  LYS A  60      44.813  60.427  77.939  1.00  0.00           C
ATOM    860  HB1 LYS A  60      45.896  60.674  77.924  1.00  0.00           H
ATOM    861  HB2 LYS A  60      44.710  59.378  77.589  1.00  0.00           H
ATOM    862  CG  LYS A  60      44.350  60.484  79.408  1.00  0.00           C
ATOM    863  HG1 LYS A  60      44.686  59.541  79.889  1.00  0.00           H
ATOM    864  HG2 LYS A  60      43.242  60.507  79.474  1.00  0.00           H
ATOM    865  CD  LYS A  60      44.958  61.659  80.208  1.00  0.00           C
ATOM    866  HD1 LYS A  60      44.389  62.588  79.992  1.00  0.00           H
ATOM    867  HD2 LYS A  60      46.004  61.819  79.869  1.00  0.00           H
ATOM    868  CE  LYS A  60      44.981  61.373  81.720  1.00  0.00           C
ATOM    869  HE1 LYS A  60      45.532  60.427  81.909  1.00  0.00           H
ATOM    870  HE2 LYS A  60      43.947  61.259  82.110  1.00  0.00           H
ATOM    871  NZ  LYS A  60      45.654  62.435  82.500  1.00  0.00           N
ATOM    872  HZ1 LYS A  60      45.043  63.261  82.664  1.00  0.00           H
ATOM    873  HZ2 LYS A  60      46.543  62.752  82.062  1.00  0.00           H
ATOM    874  HZ3 LYS A  60      45.879  62.036  83.433  1.00  0.00           H
ATOM    875  C   LYS A  60      44.768  61.336  75.622  1.00  0.00           C
ATOM    876  O   LYS A  60      44.318  60.708  74.663  1.00  0.00           O
ATOM    877  N   SER A  61      45.936  62.009  75.544  1.00  0.00           N
ATOM    878  HN  SER A  61      46.291  62.510  76.330  1.00  0.00           H
ATOM    879  CA  SER A  61      46.715  62.158  74.316  1.00  0.00           C
ATOM    880  HA  SER A  61      46.113  62.712  73.611  1.00  0.00           H
ATOM    881  CB  SER A  61      48.021  62.972  74.544  1.00  0.00           C
ATOM    882  HB1 SER A  61      47.744  63.971  74.944  1.00  0.00           H
ATOM    883  HB2 SER A  61      48.541  63.126  73.574  1.00  0.00           H
ATOM    884  OG  SER A  61      48.909  62.335  75.469  1.00  0.00           O
ATOM    885  HG1 SER A  61      49.734  62.825  75.440  1.00  0.00           H
ATOM    886  C   SER A  61      47.083  60.855  73.623  1.00  0.00           C
ATOM    887  O   SER A  61      46.899  60.702  72.421  1.00  0.00           O
ATOM    888  N   SER A  62      47.547  59.841  74.374  1.00  0.00           N
ATOM    889  HN  SER A  62      47.839  60.031  75.308  1.00  0.00           H
ATOM    890  CA  SER A  62      47.845  58.514  73.841  1.00  0.00           C
ATOM    891  HA  SER A  62      48.575  58.633  73.054  1.00  0.00           H
ATOM    892  CB  SER A  62      48.440  57.577  74.914  1.00  0.00           C
ATOM    893  HB1 SER A  62      48.691  56.587  74.476  1.00  0.00           H
ATOM    894  HB2 SER A  62      47.723  57.428  75.749  1.00  0.00           H
ATOM    895  OG  SER A  62      49.634  58.144  75.435  1.00  0.00           O
ATOM    896  HG1 SER A  62      50.308  57.984  74.770  1.00  0.00           H
ATOM    897  C   SER A  62      46.652  57.802  73.231  1.00  0.00           C
ATOM    898  O   SER A  62      46.747  57.139  72.202  1.00  0.00           O
ATOM    899  N   ARG A  63      45.465  57.923  73.862  1.00  0.00           N
ATOM    900  HN  ARG A  63      45.392  58.552  74.631  1.00  0.00           H
ATOM    901  CA  ARG A  63      44.227  57.369  73.340  1.00  0.00           C
ATOM    902  HA  ARG A  63      44.442  56.354  73.042  1.00  0.00           H
ATOM    903  CB  ARG A  63      43.120  57.289  74.428  1.00  0.00           C
ATOM    904  HB1 ARG A  63      42.119  57.176  73.960  1.00  0.00           H
ATOM    905  HB2 ARG A  63      43.114  58.253  74.980  1.00  0.00           H
ATOM    906  CG  ARG A  63      43.328  56.110  75.411  1.00  0.00           C
ATOM    907  HG1 ARG A  63      42.776  56.332  76.349  1.00  0.00           H
ATOM    908  HG2 ARG A  63      44.409  56.047  75.661  1.00  0.00           H
ATOM    909  CD  ARG A  63      42.837  54.753  74.860  1.00  0.00           C
ATOM    910  HD1 ARG A  63      43.145  54.650  73.798  1.00  0.00           H
ATOM    911  HD2 ARG A  63      41.729  54.677  74.895  1.00  0.00           H
ATOM    912  NE  ARG A  63      43.459  53.614  75.621  1.00  0.00           N
ATOM    913  HE  ARG A  63      44.101  53.011  75.147  1.00  0.00           H
ATOM    914  CZ  ARG A  63      43.166  53.239  76.862  1.00  0.00           C
ATOM    915  NH1 ARG A  63      42.356  53.914  77.646  1.00  0.00           N
ATOM    916 HH11 ARG A  63      41.887  54.719  77.286  1.00  0.00           H
ATOM    917 HH12 ARG A  63      42.255  53.628  78.599  1.00  0.00           H
ATOM    918  NH2 ARG A  63      43.691  52.123  77.337  1.00  0.00           N
ATOM    919 HH21 ARG A  63      44.106  51.452  76.723  1.00  0.00           H
ATOM    920 HH22 ARG A  63      43.440  51.819  78.256  1.00  0.00           H
ATOM    921  C   ARG A  63      43.743  58.023  72.054  1.00  0.00           C
ATOM    922  O   ARG A  63      43.186  57.353  71.191  1.00  0.00           O
ATOM    923  N   ILE A  64      43.987  59.337  71.882  1.00  0.00           N
ATOM    924  HN  ILE A  64      44.412  59.872  72.609  1.00  0.00           H
ATOM    925  CA  ILE A  64      43.720  60.064  70.647  1.00  0.00           C
ATOM    926  HA  ILE A  64      42.674  59.959  70.403  1.00  0.00           H
ATOM    927  CB  ILE A  64      44.016  61.550  70.847  1.00  0.00           C
ATOM    928  HB  ILE A  64      45.026  61.654  71.299  1.00  0.00           H
ATOM    929  CG2 ILE A  64      44.052  62.329  69.513  1.00  0.00           C
ATOM    930 HG21 ILE A  64      43.130  62.131  68.926  1.00  0.00           H
ATOM    931 HG22 ILE A  64      44.930  62.049  68.893  1.00  0.00           H
ATOM    932 HG23 ILE A  64      44.121  63.423  69.693  1.00  0.00           H
ATOM    933  CG1 ILE A  64      43.001  62.153  71.844  1.00  0.00           C
ATOM    934 HG11 ILE A  64      42.858  61.467  72.707  1.00  0.00           H
ATOM    935 HG12 ILE A  64      42.013  62.253  71.345  1.00  0.00           H
ATOM    936  CD  ILE A  64      43.462  63.500  72.403  1.00  0.00           C
ATOM    937  HD1 ILE A  64      43.378  64.302  71.639  1.00  0.00           H
ATOM    938  HD2 ILE A  64      44.523  63.439  72.725  1.00  0.00           H
ATOM    939  HD3 ILE A  64      42.863  63.789  73.293  1.00  0.00           H
ATOM    940  C   ILE A  64      44.488  59.526  69.450  1.00  0.00           C
ATOM    941  O   ILE A  64      43.917  59.254  68.395  1.00  0.00           O
ATOM    942  N   PHE A  65      45.806  59.293  69.597  1.00  0.00           N
ATOM    943  HN  PHE A  65      46.278  59.574  70.429  1.00  0.00           H
ATOM    944  CA  PHE A  65      46.629  58.702  68.551  1.00  0.00           C
ATOM    945  HA  PHE A  65      46.481  59.282  67.652  1.00  0.00           H
ATOM    946  CB  PHE A  65      48.132  58.729  68.936  1.00  0.00           C
ATOM    947  HB1 PHE A  65      48.757  58.340  68.103  1.00  0.00           H
ATOM    948  HB2 PHE A  65      48.304  58.102  69.836  1.00  0.00           H
ATOM    949  CG  PHE A  65      48.608  60.136  69.223  1.00  0.00           C
ATOM    950  CD1 PHE A  65      48.278  61.215  68.379  1.00  0.00           C
ATOM    951  HD1 PHE A  65      47.662  61.061  67.505  1.00  0.00           H
ATOM    952  CE1 PHE A  65      48.746  62.508  68.648  1.00  0.00           C
ATOM    953  HE1 PHE A  65      48.485  63.322  67.988  1.00  0.00           H
ATOM    954  CZ  PHE A  65      49.564  62.738  69.760  1.00  0.00           C
ATOM    955  HZ  PHE A  65      49.938  63.732  69.957  1.00  0.00           H
ATOM    956  CD2 PHE A  65      49.441  60.383  70.330  1.00  0.00           C
ATOM    957  HD2 PHE A  65      49.725  59.568  70.979  1.00  0.00           H
ATOM    958  CE2 PHE A  65      49.914  61.674  70.601  1.00  0.00           C
ATOM    959  HE2 PHE A  65      50.559  61.843  71.451  1.00  0.00           H
ATOM    960  C   PHE A  65      46.198  57.286  68.183  1.00  0.00           C
ATOM    961  O   PHE A  65      46.115  56.915  67.014  1.00  0.00           O
ATOM    962  N   LEU A  66      45.853  56.471  69.198  1.00  0.00           N
ATOM    963  HN  LEU A  66      45.971  56.786  70.136  1.00  0.00           H
ATOM    964  CA  LEU A  66      45.266  55.155  69.018  1.00  0.00           C
ATOM    965  HA  LEU A  66      45.932  54.596  68.378  1.00  0.00           H
ATOM    966  CB  LEU A  66      45.147  54.434  70.384  1.00  0.00           C
ATOM    967  HB1 LEU A  66      44.497  53.537  70.303  1.00  0.00           H
ATOM    968  HB2 LEU A  66      44.652  55.132  71.094  1.00  0.00           H
ATOM    969  CG  LEU A  66      46.499  53.981  70.983  1.00  0.00           C
ATOM    970  HG  LEU A  66      47.182  54.857  70.997  1.00  0.00           H
ATOM    971  CD1 LEU A  66      46.309  53.503  72.431  1.00  0.00           C
ATOM    972 HD11 LEU A  66      45.631  52.623  72.458  1.00  0.00           H
ATOM    973 HD12 LEU A  66      45.872  54.318  73.047  1.00  0.00           H
ATOM    974 HD13 LEU A  66      47.287  53.216  72.872  1.00  0.00           H
ATOM    975  CD2 LEU A  66      47.169  52.869  70.158  1.00  0.00           C
ATOM    976 HD21 LEU A  66      47.305  53.175  69.099  1.00  0.00           H
ATOM    977 HD22 LEU A  66      46.553  51.945  70.181  1.00  0.00           H
ATOM    978 HD23 LEU A  66      48.170  52.634  70.578  1.00  0.00           H
ATOM    979  C   LEU A  66      43.929  55.148  68.278  1.00  0.00           C
ATOM    980  O   LEU A  66      43.688  54.279  67.441  1.00  0.00           O
ATOM    981  N   PHE A  67      43.033  56.117  68.553  1.00  0.00           N
ATOM    982  HN  PHE A  67      43.193  56.762  69.297  1.00  0.00           H
ATOM    983  CA  PHE A  67      41.818  56.327  67.781  1.00  0.00           C
ATOM    984  HA  PHE A  67      41.271  55.396  67.775  1.00  0.00           H
ATOM    985  CB  PHE A  67      40.939  57.399  68.473  1.00  0.00           C
ATOM    986  HB1 PHE A  67      41.517  58.337  68.613  1.00  0.00           H
ATOM    987  HB2 PHE A  67      40.644  57.024  69.476  1.00  0.00           H
ATOM    988  CG  PHE A  67      39.680  57.724  67.701  1.00  0.00           C
ATOM    989  CD1 PHE A  67      38.600  56.827  67.715  1.00  0.00           C
ATOM    990  HD1 PHE A  67      38.695  55.885  68.234  1.00  0.00           H
ATOM    991  CE1 PHE A  67      37.392  57.156  67.090  1.00  0.00           C
ATOM    992  HE1 PHE A  67      36.555  56.473  67.125  1.00  0.00           H
ATOM    993  CZ  PHE A  67      37.264  58.377  66.417  1.00  0.00           C
ATOM    994  HZ  PHE A  67      36.332  58.631  65.934  1.00  0.00           H
ATOM    995  CD2 PHE A  67      39.546  58.941  67.011  1.00  0.00           C
ATOM    996  HD2 PHE A  67      40.371  59.636  66.981  1.00  0.00           H
ATOM    997  CE2 PHE A  67      38.344  59.267  66.370  1.00  0.00           C
ATOM    998  HE2 PHE A  67      38.244  60.208  65.849  1.00  0.00           H
ATOM    999  C   PHE A  67      42.059  56.678  66.315  1.00  0.00           C
ATOM   1000  O   PHE A  67      41.437  56.118  65.419  1.00  0.00           O
ATOM   1001  N   ASN A  68      43.013  57.586  66.029  1.00  0.00           N
ATOM   1002  HN  ASN A  68      43.491  58.044  66.775  1.00  0.00           H
ATOM   1003  CA  ASN A  68      43.380  57.950  64.667  1.00  0.00           C
ATOM   1004  HA  ASN A  68      42.477  58.248  64.155  1.00  0.00           H
ATOM   1005  CB  ASN A  68      44.385  59.126  64.639  1.00  0.00           C
ATOM   1006  HB1 ASN A  68      44.842  59.210  63.630  1.00  0.00           H
ATOM   1007  HB2 ASN A  68      45.199  58.993  65.383  1.00  0.00           H
ATOM   1008  CG  ASN A  68      43.651  60.442  64.860  1.00  0.00           C
ATOM   1009  OD1 ASN A  68      43.285  61.114  63.895  1.00  0.00           O
ATOM   1010  ND2 ASN A  68      43.445  60.861  66.125  1.00  0.00           N
ATOM   1011 HD21 ASN A  68      43.733  60.301  66.902  1.00  0.00           H
ATOM   1012 HD22 ASN A  68      43.010  61.755  66.238  1.00  0.00           H
ATOM   1013  C   ASN A  68      43.906  56.771  63.850  1.00  0.00           C
ATOM   1014  O   ASN A  68      43.573  56.608  62.678  1.00  0.00           O
ATOM   1015  N   LEU A  69      44.698  55.878  64.479  1.00  0.00           N
ATOM   1016  HN  LEU A  69      45.021  56.071  65.403  1.00  0.00           H
ATOM   1017  CA  LEU A  69      45.083  54.605  63.890  1.00  0.00           C
ATOM   1018  HA  LEU A  69      45.594  54.815  62.962  1.00  0.00           H
ATOM   1019  CB  LEU A  69      46.057  53.867  64.851  1.00  0.00           C
ATOM   1020  HB1 LEU A  69      45.579  53.806  65.852  1.00  0.00           H
ATOM   1021  HB2 LEU A  69      46.971  54.488  64.965  1.00  0.00           H
ATOM   1022  CG  LEU A  69      46.487  52.437  64.448  1.00  0.00           C
ATOM   1023  HG  LEU A  69      45.584  51.798  64.345  1.00  0.00           H
ATOM   1024  CD1 LEU A  69      47.233  52.421  63.107  1.00  0.00           C
ATOM   1025 HD11 LEU A  69      48.148  53.048  63.163  1.00  0.00           H
ATOM   1026 HD12 LEU A  69      46.584  52.809  62.292  1.00  0.00           H
ATOM   1027 HD13 LEU A  69      47.530  51.383  62.845  1.00  0.00           H
ATOM   1028  CD2 LEU A  69      47.360  51.808  65.547  1.00  0.00           C
ATOM   1029 HD21 LEU A  69      46.795  51.750  66.502  1.00  0.00           H
ATOM   1030 HD22 LEU A  69      48.278  52.414  65.705  1.00  0.00           H
ATOM   1031 HD23 LEU A  69      47.658  50.779  65.253  1.00  0.00           H
ATOM   1032  C   LEU A  69      43.892  53.712  63.529  1.00  0.00           C
ATOM   1033  O   LEU A  69      43.832  53.150  62.436  1.00  0.00           O
ATOM   1034  N   ALA A  70      42.886  53.606  64.425  1.00  0.00           N
ATOM   1035  HN  ALA A  70      42.935  54.104  65.288  1.00  0.00           H
ATOM   1036  CA  ALA A  70      41.662  52.856  64.201  1.00  0.00           C
ATOM   1037  HA  ALA A  70      41.942  51.847  63.938  1.00  0.00           H
ATOM   1038  CB  ALA A  70      40.805  52.818  65.484  1.00  0.00           C
ATOM   1039  HB1 ALA A  70      40.455  53.835  65.762  1.00  0.00           H
ATOM   1040  HB2 ALA A  70      41.397  52.411  66.331  1.00  0.00           H
ATOM   1041  HB3 ALA A  70      39.916  52.168  65.338  1.00  0.00           H
ATOM   1042  C   ALA A  70      40.831  53.394  63.043  1.00  0.00           C
ATOM   1043  O   ALA A  70      40.305  52.636  62.231  1.00  0.00           O
ATOM   1044  N   VAL A  71      40.719  54.733  62.925  1.00  0.00           N
ATOM   1045  HN  VAL A  71      41.090  55.324  63.637  1.00  0.00           H
ATOM   1046  CA  VAL A  71      40.069  55.392  61.799  1.00  0.00           C
ATOM   1047  HA  VAL A  71      39.059  55.014  61.729  1.00  0.00           H
ATOM   1048  CB  VAL A  71      40.002  56.906  62.028  1.00  0.00           C
ATOM   1049  HB  VAL A  71      41.008  57.278  62.320  1.00  0.00           H
ATOM   1050  CG1 VAL A  71      39.551  57.672  60.764  1.00  0.00           C
ATOM   1051 HG11 VAL A  71      38.589  57.267  60.384  1.00  0.00           H
ATOM   1052 HG12 VAL A  71      40.306  57.618  59.951  1.00  0.00           H
ATOM   1053 HG13 VAL A  71      39.402  58.746  61.005  1.00  0.00           H
ATOM   1054  CG2 VAL A  71      39.019  57.186  63.183  1.00  0.00           C
ATOM   1055 HG21 VAL A  71      39.335  56.689  64.125  1.00  0.00           H
ATOM   1056 HG22 VAL A  71      38.001  56.826  62.922  1.00  0.00           H
ATOM   1057 HG23 VAL A  71      38.959  58.278  63.378  1.00  0.00           H
ATOM   1058  C   VAL A  71      40.731  55.073  60.464  1.00  0.00           C
ATOM   1059  O   VAL A  71      40.073  54.642  59.518  1.00  0.00           O
ATOM   1060  N   ALA A  72      42.074  55.193  60.377  1.00  0.00           N
ATOM   1061  HN  ALA A  72      42.592  55.549  61.151  1.00  0.00           H
ATOM   1062  CA  ALA A  72      42.832  54.835  59.191  1.00  0.00           C
ATOM   1063  HA  ALA A  72      42.426  55.390  58.359  1.00  0.00           H
ATOM   1064  CB  ALA A  72      44.310  55.230  59.390  1.00  0.00           C
ATOM   1065  HB1 ALA A  72      44.759  54.670  60.238  1.00  0.00           H
ATOM   1066  HB2 ALA A  72      44.381  56.315  59.618  1.00  0.00           H
ATOM   1067  HB3 ALA A  72      44.897  55.032  58.468  1.00  0.00           H
ATOM   1068  C   ALA A  72      42.729  53.357  58.820  1.00  0.00           C
ATOM   1069  O   ALA A  72      42.549  52.990  57.659  1.00  0.00           O
ATOM   1070  N   ASP A  73      42.810  52.457  59.825  1.00  0.00           N
ATOM   1071  HN  ASP A  73      42.989  52.772  60.754  1.00  0.00           H
ATOM   1072  CA  ASP A  73      42.595  51.035  59.632  1.00  0.00           C
ATOM   1073  HA  ASP A  73      43.265  50.701  58.854  1.00  0.00           H
ATOM   1074  CB  ASP A  73      42.842  50.235  60.942  1.00  0.00           C
ATOM   1075  HB1 ASP A  73      42.491  49.187  60.831  1.00  0.00           H
ATOM   1076  HB2 ASP A  73      42.278  50.700  61.778  1.00  0.00           H
ATOM   1077  CG  ASP A  73      44.300  50.143  61.366  1.00  0.00           C
ATOM   1078  OD1 ASP A  73      44.704  50.005  62.506  1.00  0.00           O
ATOM   1079  OD2 ASP A  73      45.207  50.129  60.326  1.00  0.00           O
ATOM   1080  HD2 ASP A  73      46.065  49.999  60.736  1.00  0.00           H
ATOM   1081  C   ASP A  73      41.195  50.701  59.122  1.00  0.00           C
ATOM   1082  O   ASP A  73      41.047  49.892  58.210  1.00  0.00           O
ATOM   1083  N   PHE A  74      40.135  51.324  59.678  1.00  0.00           N
ATOM   1084  HN  PHE A  74      40.264  51.954  60.440  1.00  0.00           H
ATOM   1085  CA  PHE A  74      38.763  51.104  59.255  1.00  0.00           C
ATOM   1086  HA  PHE A  74      38.569  50.044  59.330  1.00  0.00           H
ATOM   1087  CB  PHE A  74      37.799  51.854  60.218  1.00  0.00           C
ATOM   1088  HB1 PHE A  74      38.011  52.945  60.189  1.00  0.00           H
ATOM   1089  HB2 PHE A  74      37.972  51.512  61.261  1.00  0.00           H
ATOM   1090  CG  PHE A  74      36.345  51.628  59.878  1.00  0.00           C
ATOM   1091  CD1 PHE A  74      35.715  50.424  60.237  1.00  0.00           C
ATOM   1092  HD1 PHE A  74      36.274  49.660  60.756  1.00  0.00           H
ATOM   1093  CE1 PHE A  74      34.366  50.205  59.929  1.00  0.00           C
ATOM   1094  HE1 PHE A  74      33.888  49.279  60.213  1.00  0.00           H
ATOM   1095  CZ  PHE A  74      33.635  51.191  59.256  1.00  0.00           C
ATOM   1096  HZ  PHE A  74      32.595  51.024  59.015  1.00  0.00           H
ATOM   1097  CD2 PHE A  74      35.597  52.616  59.215  1.00  0.00           C
ATOM   1098  HD2 PHE A  74      36.068  53.547  58.938  1.00  0.00           H
ATOM   1099  CE2 PHE A  74      34.250  52.397  58.897  1.00  0.00           C
ATOM   1100  HE2 PHE A  74      33.685  53.158  58.380  1.00  0.00           H
ATOM   1101  C   PHE A  74      38.490  51.478  57.799  1.00  0.00           C
ATOM   1102  O   PHE A  74      37.913  50.702  57.041  1.00  0.00           O
ATOM   1103  N   LEU A  75      38.957  52.657  57.346  1.00  0.00           N
ATOM   1104  HN  LEU A  75      39.416  53.288  57.967  1.00  0.00           H
ATOM   1105  CA  LEU A  75      38.775  53.103  55.974  1.00  0.00           C
ATOM   1106  HA  LEU A  75      37.723  53.029  55.742  1.00  0.00           H
ATOM   1107  CB  LEU A  75      39.222  54.571  55.798  1.00  0.00           C
ATOM   1108  HB1 LEU A  75      39.115  54.860  54.730  1.00  0.00           H
ATOM   1109  HB2 LEU A  75      40.291  54.655  56.086  1.00  0.00           H
ATOM   1110  CG  LEU A  75      38.433  55.610  56.623  1.00  0.00           C
ATOM   1111  HG  LEU A  75      38.600  55.407  57.703  1.00  0.00           H
ATOM   1112  CD1 LEU A  75      38.962  57.023  56.330  1.00  0.00           C
ATOM   1113 HD11 LEU A  75      38.786  57.292  55.266  1.00  0.00           H
ATOM   1114 HD12 LEU A  75      40.052  57.081  56.534  1.00  0.00           H
ATOM   1115 HD13 LEU A  75      38.445  57.771  56.969  1.00  0.00           H
ATOM   1116  CD2 LEU A  75      36.919  55.542  56.368  1.00  0.00           C
ATOM   1117 HD21 LEU A  75      36.506  54.554  56.664  1.00  0.00           H
ATOM   1118 HD22 LEU A  75      36.695  55.716  55.294  1.00  0.00           H
ATOM   1119 HD23 LEU A  75      36.398  56.321  56.965  1.00  0.00           H
ATOM   1120  C   LEU A  75      39.470  52.216  54.950  1.00  0.00           C
ATOM   1121  O   LEU A  75      38.988  51.998  53.838  1.00  0.00           O
ATOM   1122  N   LEU A  76      40.635  51.656  55.316  1.00  0.00           N
ATOM   1123  HN  LEU A  76      41.028  51.880  56.205  1.00  0.00           H
ATOM   1124  CA  LEU A  76      41.338  50.676  54.515  1.00  0.00           C
ATOM   1125  HA  LEU A  76      41.444  51.127  53.539  1.00  0.00           H
ATOM   1126  CB  LEU A  76      42.728  50.440  55.158  1.00  0.00           C
ATOM   1127  HB1 LEU A  76      42.645  49.762  56.034  1.00  0.00           H
ATOM   1128  HB2 LEU A  76      43.060  51.423  55.554  1.00  0.00           H
ATOM   1129  CG  LEU A  76      43.855  49.962  54.216  1.00  0.00           C
ATOM   1130  HG  LEU A  76      43.683  48.886  54.001  1.00  0.00           H
ATOM   1131  CD1 LEU A  76      43.885  50.726  52.884  1.00  0.00           C
ATOM   1132 HD11 LEU A  76      43.913  51.821  53.066  1.00  0.00           H
ATOM   1133 HD12 LEU A  76      42.982  50.485  52.283  1.00  0.00           H
ATOM   1134 HD13 LEU A  76      44.785  50.466  52.286  1.00  0.00           H
ATOM   1135  CD2 LEU A  76      45.209  50.129  54.922  1.00  0.00           C
ATOM   1136 HD21 LEU A  76      45.196  49.608  55.903  1.00  0.00           H
ATOM   1137 HD22 LEU A  76      45.412  51.204  55.112  1.00  0.00           H
ATOM   1138 HD23 LEU A  76      46.037  49.713  54.308  1.00  0.00           H
ATOM   1139  C   LEU A  76      40.542  49.382  54.304  1.00  0.00           C
ATOM   1140  O   LEU A  76      40.497  48.840  53.201  1.00  0.00           O
ATOM   1141  N   ILE A  77      39.841  48.893  55.354  1.00  0.00           N
ATOM   1142  HN  ILE A  77      39.909  49.345  56.240  1.00  0.00           H
ATOM   1143  CA  ILE A  77      38.902  47.774  55.280  1.00  0.00           C
ATOM   1144  HA  ILE A  77      39.432  46.942  54.841  1.00  0.00           H
ATOM   1145  CB  ILE A  77      38.422  47.330  56.667  1.00  0.00           C
ATOM   1146  HB  ILE A  77      37.952  48.198  57.176  1.00  0.00           H
ATOM   1147  CG2 ILE A  77      37.345  46.228  56.567  1.00  0.00           C
ATOM   1148 HG21 ILE A  77      37.737  45.343  56.020  1.00  0.00           H
ATOM   1149 HG22 ILE A  77      36.423  46.584  56.059  1.00  0.00           H
ATOM   1150 HG23 ILE A  77      37.047  45.899  57.585  1.00  0.00           H
ATOM   1151  CG1 ILE A  77      39.593  46.842  57.565  1.00  0.00           C
ATOM   1152 HG11 ILE A  77      39.155  46.443  58.504  1.00  0.00           H
ATOM   1153 HG12 ILE A  77      40.217  47.716  57.849  1.00  0.00           H
ATOM   1154  CD  ILE A  77      40.509  45.779  56.942  1.00  0.00           C
ATOM   1155  HD1 ILE A  77      41.055  46.188  56.065  1.00  0.00           H
ATOM   1156  HD2 ILE A  77      39.926  44.893  56.612  1.00  0.00           H
ATOM   1157  HD3 ILE A  77      41.264  45.435  57.682  1.00  0.00           H
ATOM   1158  C   ILE A  77      37.731  48.026  54.332  1.00  0.00           C
ATOM   1159  O   ILE A  77      37.363  47.162  53.539  1.00  0.00           O
ATOM   1160  N   ILE A  78      37.148  49.241  54.336  1.00  0.00           N
ATOM   1161  HN  ILE A  78      37.435  49.919  55.008  1.00  0.00           H
ATOM   1162  CA  ILE A  78      36.053  49.629  53.444  1.00  0.00           C
ATOM   1163  HA  ILE A  78      35.257  48.915  53.587  1.00  0.00           H
ATOM   1164  CB  ILE A  78      35.518  51.022  53.787  1.00  0.00           C
ATOM   1165  HB  ILE A  78      36.352  51.754  53.732  1.00  0.00           H
ATOM   1166  CG2 ILE A  78      34.445  51.460  52.768  1.00  0.00           C
ATOM   1167 HG21 ILE A  78      33.691  50.658  52.619  1.00  0.00           H
ATOM   1168 HG22 ILE A  78      34.895  51.710  51.784  1.00  0.00           H
ATOM   1169 HG23 ILE A  78      33.909  52.359  53.142  1.00  0.00           H
ATOM   1170  CG1 ILE A  78      34.941  51.086  55.226  1.00  0.00           C
ATOM   1171 HG11 ILE A  78      34.499  52.094  55.375  1.00  0.00           H
ATOM   1172 HG12 ILE A  78      35.766  50.992  55.964  1.00  0.00           H
ATOM   1173  CD  ILE A  78      33.879  50.024  55.545  1.00  0.00           C
ATOM   1174  HD1 ILE A  78      34.320  49.004  55.535  1.00  0.00           H
ATOM   1175  HD2 ILE A  78      33.047  50.059  54.810  1.00  0.00           H
ATOM   1176  HD3 ILE A  78      33.454  50.199  56.556  1.00  0.00           H
ATOM   1177  C   ILE A  78      36.395  49.509  51.959  1.00  0.00           C
ATOM   1178  O   ILE A  78      35.566  49.157  51.123  1.00  0.00           O
ATOM   1179  N   CYS A  79      37.661  49.762  51.590  1.00  0.00           N
ATOM   1180  HN  CYS A  79      38.322  50.041  52.282  1.00  0.00           H
ATOM   1181  CA  CYS A  79      38.128  49.646  50.220  1.00  0.00           C
ATOM   1182  HA  CYS A  79      37.397  50.099  49.567  1.00  0.00           H
ATOM   1183  CB  CYS A  79      39.471  50.400  50.064  1.00  0.00           C
ATOM   1184  HB1 CYS A  79      39.824  50.306  49.015  1.00  0.00           H
ATOM   1185  HB2 CYS A  79      40.227  49.916  50.719  1.00  0.00           H
ATOM   1186  SG  CYS A  79      39.333  52.167  50.494  1.00  0.00           S
ATOM   1187  HG1 CYS A  79      39.108  51.996  51.789  1.00  0.00           H
ATOM   1188  C   CYS A  79      38.324  48.204  49.746  1.00  0.00           C
ATOM   1189  O   CYS A  79      38.422  47.941  48.546  1.00  0.00           O
ATOM   1190  N   LEU A  80      38.386  47.221  50.669  1.00  0.00           N
ATOM   1191  HN  LEU A  80      38.265  47.428  51.636  1.00  0.00           H
ATOM   1192  CA  LEU A  80      38.579  45.817  50.335  1.00  0.00           C
ATOM   1193  HA  LEU A  80      39.473  45.788  49.730  1.00  0.00           H
ATOM   1194  CB  LEU A  80      38.856  44.916  51.567  1.00  0.00           C
ATOM   1195  HB1 LEU A  80      38.976  43.868  51.218  1.00  0.00           H
ATOM   1196  HB2 LEU A  80      37.983  44.945  52.253  1.00  0.00           H
ATOM   1197  CG  LEU A  80      40.135  45.257  52.369  1.00  0.00           C
ATOM   1198  HG  LEU A  80      39.930  46.175  52.960  1.00  0.00           H
ATOM   1199  CD1 LEU A  80      40.472  44.115  53.340  1.00  0.00           C
ATOM   1200 HD11 LEU A  80      40.642  43.168  52.785  1.00  0.00           H
ATOM   1201 HD12 LEU A  80      39.635  43.962  54.054  1.00  0.00           H
ATOM   1202 HD13 LEU A  80      41.388  44.354  53.922  1.00  0.00           H
ATOM   1203  CD2 LEU A  80      41.355  45.562  51.489  1.00  0.00           C
ATOM   1204 HD21 LEU A  80      41.201  46.517  50.944  1.00  0.00           H
ATOM   1205 HD22 LEU A  80      41.523  44.745  50.755  1.00  0.00           H
ATOM   1206 HD23 LEU A  80      42.265  45.675  52.117  1.00  0.00           H
ATOM   1207  C   LEU A  80      37.535  45.159  49.431  1.00  0.00           C
ATOM   1208  O   LEU A  80      37.980  44.427  48.548  1.00  0.00           O
ATOM   1209  N   PRO A  81      36.210  45.336  49.486  1.00  0.00           N
ATOM   1210  CD  PRO A  81      35.484  45.794  50.669  1.00  0.00           C
ATOM   1211  HD1 PRO A  81      35.917  46.711  51.121  1.00  0.00           H
ATOM   1212  HD2 PRO A  81      35.479  44.971  51.415  1.00  0.00           H
ATOM   1213  CA  PRO A  81      35.306  44.667  48.548  1.00  0.00           C
ATOM   1214  HA  PRO A  81      35.553  43.617  48.503  1.00  0.00           H
ATOM   1215  CB  PRO A  81      33.894  44.905  49.128  1.00  0.00           C
ATOM   1216  HB1 PRO A  81      33.569  43.985  49.660  1.00  0.00           H
ATOM   1217  HB2 PRO A  81      33.131  45.150  48.359  1.00  0.00           H
ATOM   1218  CG  PRO A  81      34.071  46.035  50.150  1.00  0.00           C
ATOM   1219  HG1 PRO A  81      34.028  47.020  49.639  1.00  0.00           H
ATOM   1220  HG2 PRO A  81      33.308  46.007  50.957  1.00  0.00           H
ATOM   1221  C   PRO A  81      35.466  45.195  47.137  1.00  0.00           C
ATOM   1222  O   PRO A  81      35.324  44.427  46.189  1.00  0.00           O
ATOM   1223  N   PHE A  82      35.773  46.490  46.965  1.00  0.00           N
ATOM   1224  HN  PHE A  82      35.791  47.097  47.756  1.00  0.00           H
ATOM   1225  CA  PHE A  82      36.122  47.078  45.681  1.00  0.00           C
ATOM   1226  HA  PHE A  82      35.353  46.786  44.981  1.00  0.00           H
ATOM   1227  CB  PHE A  82      36.145  48.622  45.765  1.00  0.00           C
ATOM   1228  HB1 PHE A  82      36.265  49.066  44.754  1.00  0.00           H
ATOM   1229  HB2 PHE A  82      36.961  48.980  46.429  1.00  0.00           H
ATOM   1230  CG  PHE A  82      34.822  49.077  46.311  1.00  0.00           C
ATOM   1231  CD1 PHE A  82      33.678  49.052  45.496  1.00  0.00           C
ATOM   1232  HD1 PHE A  82      33.762  48.757  44.460  1.00  0.00           H
ATOM   1233  CE1 PHE A  82      32.420  49.366  46.023  1.00  0.00           C
ATOM   1234  HE1 PHE A  82      31.546  49.328  45.389  1.00  0.00           H
ATOM   1235  CZ  PHE A  82      32.298  49.709  47.374  1.00  0.00           C
ATOM   1236  HZ  PHE A  82      31.326  49.938  47.786  1.00  0.00           H
ATOM   1237  CD2 PHE A  82      34.693  49.462  47.656  1.00  0.00           C
ATOM   1238  HD2 PHE A  82      35.560  49.475  48.301  1.00  0.00           H
ATOM   1239  CE2 PHE A  82      33.436  49.761  48.191  1.00  0.00           C
ATOM   1240  HE2 PHE A  82      33.342  50.021  49.235  1.00  0.00           H
ATOM   1241  C   PHE A  82      37.427  46.542  45.099  1.00  0.00           C
ATOM   1242  O   PHE A  82      37.528  46.259  43.906  1.00  0.00           O
ATOM   1243  N   LEU A  83      38.465  46.334  45.942  1.00  0.00           N
ATOM   1244  HN  LEU A  83      38.408  46.648  46.887  1.00  0.00           H
ATOM   1245  CA  LEU A  83      39.643  45.567  45.557  1.00  0.00           C
ATOM   1246  HA  LEU A  83      40.062  46.023  44.673  1.00  0.00           H
ATOM   1247  CB  LEU A  83      40.703  45.517  46.696  1.00  0.00           C
ATOM   1248  HB1 LEU A  83      41.344  44.614  46.599  1.00  0.00           H
ATOM   1249  HB2 LEU A  83      40.169  45.438  47.667  1.00  0.00           H
ATOM   1250  CG  LEU A  83      41.683  46.703  46.748  1.00  0.00           C
ATOM   1251  HG  LEU A  83      41.099  47.647  46.771  1.00  0.00           H
ATOM   1252  CD1 LEU A  83      42.533  46.616  48.023  1.00  0.00           C
ATOM   1253 HD11 LEU A  83      43.046  45.632  48.083  1.00  0.00           H
ATOM   1254 HD12 LEU A  83      41.883  46.733  48.917  1.00  0.00           H
ATOM   1255 HD13 LEU A  83      43.303  47.418  48.042  1.00  0.00           H
ATOM   1256  CD2 LEU A  83      42.599  46.707  45.517  1.00  0.00           C
ATOM   1257 HD21 LEU A  83      42.003  46.868  44.594  1.00  0.00           H
ATOM   1258 HD22 LEU A  83      43.134  45.738  45.426  1.00  0.00           H
ATOM   1259 HD23 LEU A  83      43.354  47.520  45.584  1.00  0.00           H
ATOM   1260  C   LEU A  83      39.326  44.129  45.167  1.00  0.00           C
ATOM   1261  O   LEU A  83      39.850  43.604  44.187  1.00  0.00           O
ATOM   1262  N   MET A  84      38.461  43.451  45.942  1.00  0.00           N
ATOM   1263  HN  MET A  84      38.074  43.890  46.749  1.00  0.00           H
ATOM   1264  CA  MET A  84      38.097  42.066  45.727  1.00  0.00           C
ATOM   1265  HA  MET A  84      39.009  41.489  45.727  1.00  0.00           H
ATOM   1266  CB  MET A  84      37.199  41.594  46.895  1.00  0.00           C
ATOM   1267  HB1 MET A  84      36.158  41.959  46.765  1.00  0.00           H
ATOM   1268  HB2 MET A  84      37.608  42.069  47.812  1.00  0.00           H
ATOM   1269  CG  MET A  84      37.218  40.070  47.121  1.00  0.00           C
ATOM   1270  HG1 MET A  84      38.254  39.784  47.404  1.00  0.00           H
ATOM   1271  HG2 MET A  84      36.990  39.561  46.160  1.00  0.00           H
ATOM   1272  SD  MET A  84      36.067  39.452  48.394  1.00  0.00           S
ATOM   1273  CE  MET A  84      36.203  40.768  49.641  1.00  0.00           C
ATOM   1274  HE1 MET A  84      35.762  41.718  49.268  1.00  0.00           H
ATOM   1275  HE2 MET A  84      37.262  40.957  49.919  1.00  0.00           H
ATOM   1276  HE3 MET A  84      35.647  40.496  50.563  1.00  0.00           H
ATOM   1277  C   MET A  84      37.411  41.823  44.385  1.00  0.00           C
ATOM   1278  O   MET A  84      37.829  40.931  43.649  1.00  0.00           O
ATOM   1279  N   ASP A  85      36.414  42.655  43.991  1.00  0.00           N
ATOM   1280  HN  ASP A  85      36.080  43.358  44.615  1.00  0.00           H
ATOM   1281  CA  ASP A  85      35.713  42.571  42.708  1.00  0.00           C
ATOM   1282  HA  ASP A  85      35.295  41.578  42.630  1.00  0.00           H
ATOM   1283  CB  ASP A  85      34.535  43.587  42.678  1.00  0.00           C
ATOM   1284  HB1 ASP A  85      34.941  44.614  42.795  1.00  0.00           H
ATOM   1285  HB2 ASP A  85      33.863  43.390  43.541  1.00  0.00           H
ATOM   1286  CG  ASP A  85      33.663  43.580  41.423  1.00  0.00           C
ATOM   1287  OD1 ASP A  85      33.632  42.612  40.620  1.00  0.00           O
ATOM   1288  OD2 ASP A  85      32.918  44.581  41.278  1.00  0.00           O
ATOM   1289  C   ASP A  85      36.656  42.724  41.511  1.00  0.00           C
ATOM   1290  O   ASP A  85      36.594  41.981  40.533  1.00  0.00           O
ATOM   1291  N   ASN A  86      37.646  43.639  41.605  1.00  0.00           N
ATOM   1292  HN  ASN A  86      37.678  44.237  42.402  1.00  0.00           H
ATOM   1293  CA  ASN A  86      38.686  43.812  40.598  1.00  0.00           C
ATOM   1294  HA  ASN A  86      38.196  44.079  39.673  1.00  0.00           H
ATOM   1295  CB  ASN A  86      39.621  44.989  41.018  1.00  0.00           C
ATOM   1296  HB1 ASN A  86      40.038  44.798  42.030  1.00  0.00           H
ATOM   1297  HB2 ASN A  86      39.010  45.915  41.080  1.00  0.00           H
ATOM   1298  CG  ASN A  86      40.768  45.263  40.044  1.00  0.00           C
ATOM   1299  OD1 ASN A  86      40.648  46.066  39.120  1.00  0.00           O
ATOM   1300  ND2 ASN A  86      41.944  44.637  40.286  1.00  0.00           N
ATOM   1301 HD21 ASN A  86      42.717  44.864  39.693  1.00  0.00           H
ATOM   1302 HD22 ASN A  86      42.028  43.997  41.049  1.00  0.00           H
ATOM   1303  C   ASN A  86      39.456  42.513  40.308  1.00  0.00           C
ATOM   1304  O   ASN A  86      39.866  42.231  39.179  1.00  0.00           O
ATOM   1305  N   TYR A  87      39.670  41.677  41.341  1.00  0.00           N
ATOM   1306  HN  TYR A  87      39.323  41.909  42.246  1.00  0.00           H
ATOM   1307  CA  TYR A  87      40.364  40.414  41.204  1.00  0.00           C
ATOM   1308  HA  TYR A  87      41.072  40.508  40.394  1.00  0.00           H
ATOM   1309  CB  TYR A  87      41.141  40.091  42.504  1.00  0.00           C
ATOM   1310  HB1 TYR A  87      41.660  39.112  42.424  1.00  0.00           H
ATOM   1311  HB2 TYR A  87      40.442  40.065  43.367  1.00  0.00           H
ATOM   1312  CG  TYR A  87      42.205  41.135  42.751  1.00  0.00           C
ATOM   1313  CD1 TYR A  87      43.093  41.503  41.727  1.00  0.00           C
ATOM   1314  HD1 TYR A  87      43.006  41.076  40.738  1.00  0.00           H
ATOM   1315  CE1 TYR A  87      44.129  42.407  41.965  1.00  0.00           C
ATOM   1316  HE1 TYR A  87      44.817  42.660  41.172  1.00  0.00           H
ATOM   1317  CZ  TYR A  87      44.289  42.972  43.227  1.00  0.00           C
ATOM   1318  OH  TYR A  87      45.378  43.842  43.406  1.00  0.00           O
ATOM   1319  HH  TYR A  87      45.290  44.308  44.240  1.00  0.00           H
ATOM   1320  CD2 TYR A  87      42.361  41.731  44.016  1.00  0.00           C
ATOM   1321  HD2 TYR A  87      41.668  41.477  44.804  1.00  0.00           H
ATOM   1322  CE2 TYR A  87      43.395  42.652  44.256  1.00  0.00           C
ATOM   1323  HE2 TYR A  87      43.507  43.100  45.232  1.00  0.00           H
ATOM   1324  C   TYR A  87      39.517  39.224  40.773  1.00  0.00           C
ATOM   1325  O   TYR A  87      40.038  38.331  40.108  1.00  0.00           O
ATOM   1326  N   VAL A  88      38.188  39.191  41.035  1.00  0.00           N
ATOM   1327  HN  VAL A  88      37.758  39.904  41.584  1.00  0.00           H
ATOM   1328  CA  VAL A  88      37.327  38.095  40.564  1.00  0.00           C
ATOM   1329  HA  VAL A  88      37.827  37.163  40.780  1.00  0.00           H
ATOM   1330  CB  VAL A  88      35.947  38.055  41.235  1.00  0.00           C
ATOM   1331  HB  VAL A  88      35.301  38.876  40.858  1.00  0.00           H
ATOM   1332  CG1 VAL A  88      35.268  36.695  40.958  1.00  0.00           C
ATOM   1333 HG11 VAL A  88      35.905  35.861  41.321  1.00  0.00           H
ATOM   1334 HG12 VAL A  88      35.060  36.546  39.877  1.00  0.00           H
ATOM   1335 HG13 VAL A  88      34.296  36.641  41.495  1.00  0.00           H
ATOM   1336  CG2 VAL A  88      36.072  38.221  42.759  1.00  0.00           C
ATOM   1337 HG21 VAL A  88      36.366  39.259  43.024  1.00  0.00           H
ATOM   1338 HG22 VAL A  88      36.808  37.503  43.179  1.00  0.00           H
ATOM   1339 HG23 VAL A  88      35.089  38.030  43.241  1.00  0.00           H
ATOM   1340  C   VAL A  88      37.137  38.187  39.047  1.00  0.00           C
ATOM   1341  O   VAL A  88      36.891  37.213  38.333  1.00  0.00           O
ATOM   1342  N   ARG A  89      37.324  39.401  38.502  1.00  0.00           N
ATOM   1343  HN  ARG A  89      37.446  40.187  39.102  1.00  0.00           H
ATOM   1344  CA  ARG A  89      37.221  39.678  37.088  1.00  0.00           C
ATOM   1345  HA  ARG A  89      36.549  38.977  36.616  1.00  0.00           H
ATOM   1346  CB  ARG A  89      36.676  41.104  36.909  1.00  0.00           C
ATOM   1347  HB1 ARG A  89      36.553  41.292  35.821  1.00  0.00           H
ATOM   1348  HB2 ARG A  89      37.380  41.853  37.330  1.00  0.00           H
ATOM   1349  CG  ARG A  89      35.300  41.275  37.553  1.00  0.00           C
ATOM   1350  HG1 ARG A  89      35.321  41.042  38.639  1.00  0.00           H
ATOM   1351  HG2 ARG A  89      34.653  40.510  37.073  1.00  0.00           H
ATOM   1352  CD  ARG A  89      34.743  42.692  37.394  1.00  0.00           C
ATOM   1353  HD1 ARG A  89      34.911  43.106  36.377  1.00  0.00           H
ATOM   1354  HD2 ARG A  89      35.209  43.374  38.138  1.00  0.00           H
ATOM   1355  NE  ARG A  89      33.287  42.564  37.692  1.00  0.00           N
ATOM   1356  HE  ARG A  89      33.105  42.493  38.673  1.00  0.00           H
ATOM   1357  CZ  ARG A  89      32.481  41.937  36.842  1.00  0.00           C
ATOM   1358  NH1 ARG A  89      32.716  41.877  35.545  1.00  0.00           N
ATOM   1359 HH11 ARG A  89      33.413  42.472  35.145  1.00  0.00           H
ATOM   1360 HH12 ARG A  89      32.170  41.291  34.946  1.00  0.00           H
ATOM   1361  NH2 ARG A  89      31.477  41.237  37.320  1.00  0.00           N
ATOM   1362 HH21 ARG A  89      31.350  40.361  36.854  1.00  0.00           H
ATOM   1363 HH22 ARG A  89      31.430  41.212  38.319  1.00  0.00           H
ATOM   1364  C   ARG A  89      38.545  39.592  36.361  1.00  0.00           C
ATOM   1365  O   ARG A  89      38.617  39.806  35.153  1.00  0.00           O
ATOM   1366  N   ARG A  90      39.626  39.250  37.093  1.00  0.00           N
ATOM   1367  HN  ARG A  90      39.491  39.027  38.055  1.00  0.00           H
ATOM   1368  CA  ARG A  90      40.980  39.146  36.583  1.00  0.00           C
ATOM   1369  HA  ARG A  90      41.611  38.913  37.427  1.00  0.00           H
ATOM   1370  CB  ARG A  90      41.081  37.989  35.545  1.00  0.00           C
ATOM   1371  HB1 ARG A  90      40.550  38.294  34.619  1.00  0.00           H
ATOM   1372  HB2 ARG A  90      40.519  37.125  35.958  1.00  0.00           H
ATOM   1373  CG  ARG A  90      42.513  37.525  35.194  1.00  0.00           C
ATOM   1374  HG1 ARG A  90      43.040  37.249  36.132  1.00  0.00           H
ATOM   1375  HG2 ARG A  90      43.084  38.356  34.728  1.00  0.00           H
ATOM   1376  CD  ARG A  90      42.554  36.310  34.255  1.00  0.00           C
ATOM   1377  HD1 ARG A  90      41.970  35.472  34.692  1.00  0.00           H
ATOM   1378  HD2 ARG A  90      43.591  35.946  34.098  1.00  0.00           H
ATOM   1379  NE  ARG A  90      41.904  36.706  32.963  1.00  0.00           N
ATOM   1380  HE  ARG A  90      40.907  36.778  32.935  1.00  0.00           H
ATOM   1381  CZ  ARG A  90      42.473  36.695  31.765  1.00  0.00           C
ATOM   1382  NH1 ARG A  90      43.766  36.656  31.556  1.00  0.00           N
ATOM   1383 HH11 ARG A  90      44.110  36.457  30.638  1.00  0.00           H
ATOM   1384 HH12 ARG A  90      44.392  36.653  32.335  1.00  0.00           H
ATOM   1385  NH2 ARG A  90      41.656  36.633  30.733  1.00  0.00           N
ATOM   1386 HH21 ARG A  90      40.839  36.095  30.940  1.00  0.00           H
ATOM   1387 HH22 ARG A  90      42.039  36.391  29.841  1.00  0.00           H
ATOM   1388  C   ARG A  90      41.480  40.464  35.999  1.00  0.00           C
ATOM   1389  O   ARG A  90      41.843  40.544  34.826  1.00  0.00           O
ATOM   1390  N   TRP A  91      41.505  41.544  36.809  1.00  0.00           N
ATOM   1391  HN  TRP A  91      41.111  41.511  37.724  1.00  0.00           H
ATOM   1392  CA  TRP A  91      42.041  42.829  36.389  1.00  0.00           C
ATOM   1393  HA  TRP A  91      42.031  43.437  37.281  1.00  0.00           H
ATOM   1394  CB  TRP A  91      43.515  42.809  35.890  1.00  0.00           C
ATOM   1395  HB1 TRP A  91      43.785  43.802  35.471  1.00  0.00           H
ATOM   1396  HB2 TRP A  91      43.637  42.080  35.062  1.00  0.00           H
ATOM   1397  CG  TRP A  91      44.523  42.506  36.940  1.00  0.00           C
ATOM   1398  CD1 TRP A  91      45.279  41.381  37.142  1.00  0.00           C
ATOM   1399  HD1 TRP A  91      45.209  40.483  36.545  1.00  0.00           H
ATOM   1400  NE1 TRP A  91      46.195  41.624  38.141  1.00  0.00           N
ATOM   1401  HE1 TRP A  91      47.066  41.192  38.233  1.00  0.00           H
ATOM   1402  CE2 TRP A  91      46.025  42.896  38.605  1.00  0.00           C
ATOM   1403  CD2 TRP A  91      44.968  43.484  37.879  1.00  0.00           C
ATOM   1404  CE3 TRP A  91      44.587  44.800  38.134  1.00  0.00           C
ATOM   1405  HE3 TRP A  91      43.793  45.276  37.577  1.00  0.00           H
ATOM   1406  CZ3 TRP A  91      45.282  45.507  39.110  1.00  0.00           C
ATOM   1407  HZ3 TRP A  91      44.997  46.528  39.316  1.00  0.00           H
ATOM   1408  CZ2 TRP A  91      46.715  43.603  39.570  1.00  0.00           C
ATOM   1409  HZ2 TRP A  91      47.534  43.158  40.116  1.00  0.00           H
ATOM   1410  CH2 TRP A  91      46.332  44.923  39.813  1.00  0.00           C
ATOM   1411  HH2 TRP A  91      46.873  45.501  40.548  1.00  0.00           H
ATOM   1412  C   TRP A  91      41.131  43.584  35.439  1.00  0.00           C
ATOM   1413  O   TRP A  91      41.572  44.098  34.411  1.00  0.00           O
ATOM   1414  N   ASP A  92      39.831  43.648  35.759  1.00  0.00           N
ATOM   1415  HN  ASP A  92      39.484  43.258  36.608  1.00  0.00           H
ATOM   1416  CA  ASP A  92      38.872  44.373  34.963  1.00  0.00           C
ATOM   1417  HA  ASP A  92      39.391  45.040  34.292  1.00  0.00           H
ATOM   1418  CB  ASP A  92      37.992  43.382  34.157  1.00  0.00           C
ATOM   1419  HB1 ASP A  92      37.244  42.908  34.828  1.00  0.00           H
ATOM   1420  HB2 ASP A  92      38.637  42.587  33.726  1.00  0.00           H
ATOM   1421  CG  ASP A  92      37.246  44.034  33.014  1.00  0.00           C
ATOM   1422  OD1 ASP A  92      37.456  45.243  32.748  1.00  0.00           O
ATOM   1423  OD2 ASP A  92      36.433  43.300  32.381  1.00  0.00           O
ATOM   1424  C   ASP A  92      38.064  45.248  35.908  1.00  0.00           C
ATOM   1425  O   ASP A  92      37.854  44.914  37.076  1.00  0.00           O
ATOM   1426  N   TRP A  93      37.623  46.414  35.419  1.00  0.00           N
ATOM   1427  HN  TRP A  93      37.688  46.562  34.436  1.00  0.00           H
ATOM   1428  CA  TRP A  93      37.044  47.443  36.247  1.00  0.00           C
ATOM   1429  HA  TRP A  93      36.694  47.009  37.172  1.00  0.00           H
ATOM   1430  CB  TRP A  93      38.107  48.527  36.567  1.00  0.00           C
ATOM   1431  HB1 TRP A  93      38.485  48.967  35.619  1.00  0.00           H
ATOM   1432  HB2 TRP A  93      38.973  48.022  37.045  1.00  0.00           H
ATOM   1433  CG  TRP A  93      37.631  49.618  37.469  1.00  0.00           C
ATOM   1434  CD1 TRP A  93      37.171  50.859  37.118  1.00  0.00           C
ATOM   1435  HD1 TRP A  93      37.152  51.236  36.107  1.00  0.00           H
ATOM   1436  NE1 TRP A  93      36.775  51.531  38.251  1.00  0.00           N
ATOM   1437  HE1 TRP A  93      36.550  52.480  38.282  1.00  0.00           H
ATOM   1438  CE2 TRP A  93      36.988  50.744  39.347  1.00  0.00           C
ATOM   1439  CD2 TRP A  93      37.499  49.509  38.891  1.00  0.00           C
ATOM   1440  CE3 TRP A  93      37.762  48.487  39.800  1.00  0.00           C
ATOM   1441  HE3 TRP A  93      38.152  47.534  39.471  1.00  0.00           H
ATOM   1442  CZ3 TRP A  93      37.513  48.721  41.155  1.00  0.00           C
ATOM   1443  HZ3 TRP A  93      37.692  47.934  41.873  1.00  0.00           H
ATOM   1444  CZ2 TRP A  93      36.789  50.990  40.694  1.00  0.00           C
ATOM   1445  HZ2 TRP A  93      36.424  51.936  41.065  1.00  0.00           H
ATOM   1446  CH2 TRP A  93      37.045  49.955  41.593  1.00  0.00           C
ATOM   1447  HH2 TRP A  93      36.845  50.106  42.643  1.00  0.00           H
ATOM   1448  C   TRP A  93      35.841  48.065  35.562  1.00  0.00           C
ATOM   1449  O   TRP A  93      35.940  48.618  34.470  1.00  0.00           O
ATOM   1450  N   LYS A  94      34.662  48.017  36.206  1.00  0.00           N
ATOM   1451  HN  LYS A  94      34.578  47.522  37.068  1.00  0.00           H
ATOM   1452  CA  LYS A  94      33.435  48.503  35.601  1.00  0.00           C
ATOM   1453  HA  LYS A  94      33.665  49.032  34.687  1.00  0.00           H
ATOM   1454  CB  LYS A  94      32.528  47.323  35.172  1.00  0.00           C
ATOM   1455  HB1 LYS A  94      32.978  46.924  34.238  1.00  0.00           H
ATOM   1456  HB2 LYS A  94      31.506  47.668  34.908  1.00  0.00           H
ATOM   1457  CG  LYS A  94      32.451  46.141  36.153  1.00  0.00           C
ATOM   1458  HG1 LYS A  94      33.459  45.695  36.294  1.00  0.00           H
ATOM   1459  HG2 LYS A  94      31.831  45.353  35.674  1.00  0.00           H
ATOM   1460  CD  LYS A  94      31.830  46.483  37.516  1.00  0.00           C
ATOM   1461  HD1 LYS A  94      30.825  46.924  37.344  1.00  0.00           H
ATOM   1462  HD2 LYS A  94      32.444  47.250  38.035  1.00  0.00           H
ATOM   1463  CE  LYS A  94      31.750  45.239  38.403  1.00  0.00           C
ATOM   1464  HE1 LYS A  94      32.785  44.896  38.618  1.00  0.00           H
ATOM   1465  HE2 LYS A  94      31.187  44.429  37.891  1.00  0.00           H
ATOM   1466  NZ  LYS A  94      31.106  45.490  39.695  1.00  0.00           N
ATOM   1467  HZ1 LYS A  94      30.203  44.977  39.746  1.00  0.00           H
ATOM   1468  HZ2 LYS A  94      30.947  46.504  39.865  1.00  0.00           H
ATOM   1469  HZ3 LYS A  94      31.737  45.122  40.435  1.00  0.00           H
ATOM   1470  C   LYS A  94      32.681  49.541  36.409  1.00  0.00           C
ATOM   1471  O   LYS A  94      31.604  49.982  36.011  1.00  0.00           O
ATOM   1472  N   PHE A  95      33.248  50.013  37.539  1.00  0.00           N
ATOM   1473  HN  PHE A  95      34.102  49.639  37.892  1.00  0.00           H
ATOM   1474  CA  PHE A  95      32.639  51.091  38.305  1.00  0.00           C
ATOM   1475  HA  PHE A  95      31.565  50.975  38.285  1.00  0.00           H
ATOM   1476  CB  PHE A  95      33.094  51.055  39.788  1.00  0.00           C
ATOM   1477  HB1 PHE A  95      32.629  51.892  40.351  1.00  0.00           H
ATOM   1478  HB2 PHE A  95      34.199  51.150  39.859  1.00  0.00           H
ATOM   1479  CG  PHE A  95      32.648  49.779  40.468  1.00  0.00           C
ATOM   1480  CD1 PHE A  95      31.286  49.423  40.504  1.00  0.00           C
ATOM   1481  HD1 PHE A  95      30.555  50.057  40.024  1.00  0.00           H
ATOM   1482  CE1 PHE A  95      30.858  48.292  41.211  1.00  0.00           C
ATOM   1483  HE1 PHE A  95      29.807  48.044  41.247  1.00  0.00           H
ATOM   1484  CZ  PHE A  95      31.788  47.512  41.909  1.00  0.00           C
ATOM   1485  HZ  PHE A  95      31.464  46.650  42.474  1.00  0.00           H
ATOM   1486  CD2 PHE A  95      33.568  48.965  41.150  1.00  0.00           C
ATOM   1487  HD2 PHE A  95      34.617  49.221  41.138  1.00  0.00           H
ATOM   1488  CE2 PHE A  95      33.147  47.837  41.863  1.00  0.00           C
ATOM   1489  HE2 PHE A  95      33.864  47.216  42.380  1.00  0.00           H
ATOM   1490  C   PHE A  95      32.891  52.462  37.679  1.00  0.00           C
ATOM   1491  O   PHE A  95      32.078  53.367  37.770  1.00  0.00           O
ATOM   1492  N   GLY A  96      33.992  52.652  36.923  1.00  0.00           N
ATOM   1493  HN  GLY A  96      34.674  51.928  36.864  1.00  0.00           H
ATOM   1494  CA  GLY A  96      34.194  53.868  36.128  1.00  0.00           C
ATOM   1495  HA1 GLY A  96      33.406  54.586  36.298  1.00  0.00           H
ATOM   1496  HA2 GLY A  96      34.230  53.538  35.100  1.00  0.00           H
ATOM   1497  C   GLY A  96      35.489  54.582  36.397  1.00  0.00           C
ATOM   1498  O   GLY A  96      36.383  54.066  37.061  1.00  0.00           O
ATOM   1499  N   ASP A  97      35.632  55.815  35.871  1.00  0.00           N
ATOM   1500  HN  ASP A  97      34.911  56.192  35.295  1.00  0.00           H
ATOM   1501  CA  ASP A  97      36.857  56.598  35.945  1.00  0.00           C
ATOM   1502  HA  ASP A  97      37.691  55.923  35.820  1.00  0.00           H
ATOM   1503  CB  ASP A  97      36.832  57.588  34.744  1.00  0.00           C
ATOM   1504  HB1 ASP A  97      35.947  58.251  34.843  1.00  0.00           H
ATOM   1505  HB2 ASP A  97      36.718  56.998  33.809  1.00  0.00           H
ATOM   1506  CG  ASP A  97      38.049  58.473  34.565  1.00  0.00           C
ATOM   1507  OD1 ASP A  97      39.031  58.410  35.343  1.00  0.00           O
ATOM   1508  OD2 ASP A  97      38.005  59.308  33.622  1.00  0.00           O
ATOM   1509  C   ASP A  97      37.123  57.251  37.302  1.00  0.00           C
ATOM   1510  O   ASP A  97      38.116  56.957  37.966  1.00  0.00           O
ATOM   1511  N   ILE A  98      36.200  58.094  37.802  1.00  0.00           N
ATOM   1512  HN  ILE A  98      35.397  58.349  37.269  1.00  0.00           H
ATOM   1513  CA  ILE A  98      36.302  58.698  39.128  1.00  0.00           C
ATOM   1514  HA  ILE A  98      37.241  59.230  39.145  1.00  0.00           H
ATOM   1515  CB  ILE A  98      35.213  59.755  39.345  1.00  0.00           C
ATOM   1516  HB  ILE A  98      34.218  59.265  39.278  1.00  0.00           H
ATOM   1517  CG2 ILE A  98      35.303  60.379  40.755  1.00  0.00           C
ATOM   1518 HG21 ILE A  98      36.313  60.795  40.955  1.00  0.00           H
ATOM   1519 HG22 ILE A  98      35.062  59.630  41.539  1.00  0.00           H
ATOM   1520 HG23 ILE A  98      34.559  61.199  40.853  1.00  0.00           H
ATOM   1521  CG1 ILE A  98      35.246  60.865  38.256  1.00  0.00           C
ATOM   1522 HG11 ILE A  98      34.400  61.552  38.475  1.00  0.00           H
ATOM   1523 HG12 ILE A  98      35.054  60.424  37.254  1.00  0.00           H
ATOM   1524  CD  ILE A  98      36.534  61.701  38.199  1.00  0.00           C
ATOM   1525  HD1 ILE A  98      37.417  61.062  37.982  1.00  0.00           H
ATOM   1526  HD2 ILE A  98      36.696  62.228  39.163  1.00  0.00           H
ATOM   1527  HD3 ILE A  98      36.449  62.466  37.398  1.00  0.00           H
ATOM   1528  C   ILE A  98      36.437  57.685  40.289  1.00  0.00           C
ATOM   1529  O   ILE A  98      37.292  57.919  41.145  1.00  0.00           O
ATOM   1530  N   PRO A  99      35.767  56.516  40.362  1.00  0.00           N
ATOM   1531  CD  PRO A  99      34.601  56.182  39.554  1.00  0.00           C
ATOM   1532  HD1 PRO A  99      34.965  55.776  38.585  1.00  0.00           H
ATOM   1533  HD2 PRO A  99      33.967  57.075  39.370  1.00  0.00           H
ATOM   1534  CA  PRO A  99      35.917  55.568  41.463  1.00  0.00           C
ATOM   1535  HA  PRO A  99      35.736  56.077  42.398  1.00  0.00           H
ATOM   1536  CB  PRO A  99      34.944  54.425  41.137  1.00  0.00           C
ATOM   1537  HB1 PRO A  99      34.549  53.934  42.051  1.00  0.00           H
ATOM   1538  HB2 PRO A  99      35.380  53.645  40.477  1.00  0.00           H
ATOM   1539  CG  PRO A  99      33.867  55.082  40.306  1.00  0.00           C
ATOM   1540  HG1 PRO A  99      33.350  54.358  39.642  1.00  0.00           H
ATOM   1541  HG2 PRO A  99      33.109  55.504  41.000  1.00  0.00           H
ATOM   1542  C   PRO A  99      37.269  54.943  41.496  1.00  0.00           C
ATOM   1543  O   PRO A  99      37.790  54.668  42.576  1.00  0.00           O
ATOM   1544  N   CYS A 100      37.831  54.669  40.302  1.00  0.00           N
ATOM   1545  HN  CYS A 100      37.342  54.917  39.470  1.00  0.00           H
ATOM   1546  CA  CYS A 100      39.167  54.139  40.156  1.00  0.00           C
ATOM   1547  HA  CYS A 100      39.236  53.211  40.704  1.00  0.00           H
ATOM   1548  CB  CYS A 100      39.476  53.894  38.648  1.00  0.00           C
ATOM   1549  HB1 CYS A 100      39.184  54.795  38.067  1.00  0.00           H
ATOM   1550  HB2 CYS A 100      38.831  53.063  38.292  1.00  0.00           H
ATOM   1551  SG  CYS A 100      41.206  53.501  38.249  1.00  0.00           S
ATOM   1552  C   CYS A 100      40.176  55.096  40.766  1.00  0.00           C
ATOM   1553  O   CYS A 100      41.033  54.703  41.551  1.00  0.00           O
ATOM   1554  N   ARG A 101      40.057  56.404  40.468  1.00  0.00           N
ATOM   1555  HN  ARG A 101      39.347  56.716  39.842  1.00  0.00           H
ATOM   1556  CA  ARG A 101      40.886  57.413  41.096  1.00  0.00           C
ATOM   1557  HA  ARG A 101      41.917  57.127  40.951  1.00  0.00           H
ATOM   1558  CB  ARG A 101      40.667  58.796  40.445  1.00  0.00           C
ATOM   1559  HB1 ARG A 101      41.372  59.521  40.903  1.00  0.00           H
ATOM   1560  HB2 ARG A 101      39.635  59.148  40.656  1.00  0.00           H
ATOM   1561  CG  ARG A 101      40.880  58.809  38.920  1.00  0.00           C
ATOM   1562  HG1 ARG A 101      40.074  58.207  38.450  1.00  0.00           H
ATOM   1563  HG2 ARG A 101      41.850  58.335  38.658  1.00  0.00           H
ATOM   1564  CD  ARG A 101      40.863  60.238  38.375  1.00  0.00           C
ATOM   1565  HD1 ARG A 101      41.888  60.663  38.437  1.00  0.00           H
ATOM   1566  HD2 ARG A 101      40.158  60.864  38.962  1.00  0.00           H
ATOM   1567  NE  ARG A 101      40.406  60.208  36.953  1.00  0.00           N
ATOM   1568  HE  ARG A 101      39.960  59.401  36.566  1.00  0.00           H
ATOM   1569  CZ  ARG A 101      40.338  61.285  36.189  1.00  0.00           C
ATOM   1570  NH1 ARG A 101      40.821  62.447  36.573  1.00  0.00           N
ATOM   1571 HH11 ARG A 101      41.319  62.451  37.440  1.00  0.00           H
ATOM   1572 HH12 ARG A 101      40.988  63.141  35.873  1.00  0.00           H
ATOM   1573  NH2 ARG A 101      39.769  61.167  35.010  1.00  0.00           N
ATOM   1574 HH21 ARG A 101      39.370  61.962  34.553  1.00  0.00           H
ATOM   1575 HH22 ARG A 101      39.360  60.275  34.819  1.00  0.00           H
ATOM   1576  C   ARG A 101      40.683  57.548  42.601  1.00  0.00           C
ATOM   1577  O   ARG A 101      41.649  57.626  43.362  1.00  0.00           O
ATOM   1578  N   LEU A 102      39.414  57.570  43.067  1.00  0.00           N
ATOM   1579  HN  LEU A 102      38.642  57.550  42.436  1.00  0.00           H
ATOM   1580  CA  LEU A 102      39.089  57.701  44.476  1.00  0.00           C
ATOM   1581  HA  LEU A 102      39.554  58.603  44.844  1.00  0.00           H
ATOM   1582  CB  LEU A 102      37.553  57.782  44.695  1.00  0.00           C
ATOM   1583  HB1 LEU A 102      37.304  57.669  45.772  1.00  0.00           H
ATOM   1584  HB2 LEU A 102      37.074  56.941  44.150  1.00  0.00           H
ATOM   1585  CG  LEU A 102      36.890  59.099  44.238  1.00  0.00           C
ATOM   1586  HG  LEU A 102      37.194  59.318  43.192  1.00  0.00           H
ATOM   1587  CD1 LEU A 102      35.360  58.954  44.260  1.00  0.00           C
ATOM   1588 HD11 LEU A 102      35.002  58.712  45.283  1.00  0.00           H
ATOM   1589 HD12 LEU A 102      35.030  58.152  43.566  1.00  0.00           H
ATOM   1590 HD13 LEU A 102      34.877  59.902  43.938  1.00  0.00           H
ATOM   1591  CD2 LEU A 102      37.315  60.291  45.109  1.00  0.00           C
ATOM   1592 HD21 LEU A 102      38.411  60.463  45.052  1.00  0.00           H
ATOM   1593 HD22 LEU A 102      37.033  60.117  46.170  1.00  0.00           H
ATOM   1594 HD23 LEU A 102      36.805  61.216  44.764  1.00  0.00           H
ATOM   1595  C   LEU A 102      39.621  56.574  45.340  1.00  0.00           C
ATOM   1596  O   LEU A 102      40.305  56.805  46.333  1.00  0.00           O
ATOM   1597  N   MET A 103      39.379  55.306  44.965  1.00  0.00           N
ATOM   1598  HN  MET A 103      38.857  55.106  44.139  1.00  0.00           H
ATOM   1599  CA  MET A 103      39.777  54.192  45.802  1.00  0.00           C
ATOM   1600  HA  MET A 103      39.514  54.446  46.818  1.00  0.00           H
ATOM   1601  CB  MET A 103      38.944  52.932  45.475  1.00  0.00           C
ATOM   1602  HB1 MET A 103      39.006  52.745  44.382  1.00  0.00           H
ATOM   1603  HB2 MET A 103      37.883  53.182  45.690  1.00  0.00           H
ATOM   1604  CG  MET A 103      39.318  51.666  46.277  1.00  0.00           C
ATOM   1605  HG1 MET A 103      38.378  51.130  46.526  1.00  0.00           H
ATOM   1606  HG2 MET A 103      39.756  51.972  47.251  1.00  0.00           H
ATOM   1607  SD  MET A 103      40.429  50.506  45.429  1.00  0.00           S
ATOM   1608  CE  MET A 103      39.211  50.034  44.174  1.00  0.00           C
ATOM   1609  HE1 MET A 103      39.228  50.739  43.316  1.00  0.00           H
ATOM   1610  HE2 MET A 103      38.181  50.035  44.592  1.00  0.00           H
ATOM   1611  HE3 MET A 103      39.413  49.016  43.780  1.00  0.00           H
ATOM   1612  C   MET A 103      41.281  53.971  45.845  1.00  0.00           C
ATOM   1613  O   MET A 103      41.838  53.619  46.881  1.00  0.00           O
ATOM   1614  N   LEU A 104      42.014  54.275  44.754  1.00  0.00           N
ATOM   1615  HN  LEU A 104      41.570  54.533  43.899  1.00  0.00           H
ATOM   1616  CA  LEU A 104      43.467  54.336  44.794  1.00  0.00           C
ATOM   1617  HA  LEU A 104      43.817  53.386  45.170  1.00  0.00           H
ATOM   1618  CB  LEU A 104      44.071  54.579  43.390  1.00  0.00           C
ATOM   1619  HB1 LEU A 104      45.162  54.770  43.477  1.00  0.00           H
ATOM   1620  HB2 LEU A 104      43.599  55.482  42.949  1.00  0.00           H
ATOM   1621  CG  LEU A 104      43.902  53.402  42.405  1.00  0.00           C
ATOM   1622  HG  LEU A 104      42.817  53.214  42.251  1.00  0.00           H
ATOM   1623  CD1 LEU A 104      44.515  53.769  41.048  1.00  0.00           C
ATOM   1624 HD11 LEU A 104      45.604  53.968  41.145  1.00  0.00           H
ATOM   1625 HD12 LEU A 104      44.017  54.677  40.645  1.00  0.00           H
ATOM   1626 HD13 LEU A 104      44.368  52.937  40.328  1.00  0.00           H
ATOM   1627  CD2 LEU A 104      44.516  52.095  42.924  1.00  0.00           C
ATOM   1628 HD21 LEU A 104      43.967  51.727  43.817  1.00  0.00           H
ATOM   1629 HD22 LEU A 104      45.584  52.247  43.189  1.00  0.00           H
ATOM   1630 HD23 LEU A 104      44.452  51.308  42.143  1.00  0.00           H
ATOM   1631  C   LEU A 104      44.019  55.370  45.770  1.00  0.00           C
ATOM   1632  O   LEU A 104      44.964  55.086  46.510  1.00  0.00           O
ATOM   1633  N   PHE A 105      43.417  56.580  45.826  1.00  0.00           N
ATOM   1634  HN  PHE A 105      42.671  56.803  45.203  1.00  0.00           H
ATOM   1635  CA  PHE A 105      43.721  57.570  46.846  1.00  0.00           C
ATOM   1636  HA  PHE A 105      44.783  57.765  46.814  1.00  0.00           H
ATOM   1637  CB  PHE A 105      42.973  58.901  46.522  1.00  0.00           C
ATOM   1638  HB1 PHE A 105      41.886  58.707  46.395  1.00  0.00           H
ATOM   1639  HB2 PHE A 105      43.352  59.313  45.562  1.00  0.00           H
ATOM   1640  CG  PHE A 105      43.143  59.950  47.593  1.00  0.00           C
ATOM   1641  CD1 PHE A 105      44.363  60.632  47.710  1.00  0.00           C
ATOM   1642  HD1 PHE A 105      45.168  60.402  47.027  1.00  0.00           H
ATOM   1643  CE1 PHE A 105      44.561  61.575  48.726  1.00  0.00           C
ATOM   1644  HE1 PHE A 105      45.516  62.066  48.838  1.00  0.00           H
ATOM   1645  CZ  PHE A 105      43.529  61.853  49.628  1.00  0.00           C
ATOM   1646  HZ  PHE A 105      43.693  62.563  50.425  1.00  0.00           H
ATOM   1647  CD2 PHE A 105      42.108  60.247  48.497  1.00  0.00           C
ATOM   1648  HD2 PHE A 105      41.165  59.727  48.420  1.00  0.00           H
ATOM   1649  CE2 PHE A 105      42.300  61.191  49.514  1.00  0.00           C
ATOM   1650  HE2 PHE A 105      41.507  61.399  50.218  1.00  0.00           H
ATOM   1651  C   PHE A 105      43.433  57.068  48.263  1.00  0.00           C
ATOM   1652  O   PHE A 105      44.288  57.121  49.147  1.00  0.00           O
ATOM   1653  N   MET A 106      42.242  56.476  48.482  1.00  0.00           N
ATOM   1654  HN  MET A 106      41.558  56.469  47.756  1.00  0.00           H
ATOM   1655  CA  MET A 106      41.856  55.899  49.754  1.00  0.00           C
ATOM   1656  HA  MET A 106      42.013  56.667  50.497  1.00  0.00           H
ATOM   1657  CB  MET A 106      40.352  55.521  49.807  1.00  0.00           C
ATOM   1658  HB1 MET A 106      40.117  55.090  50.803  1.00  0.00           H
ATOM   1659  HB2 MET A 106      40.157  54.733  49.048  1.00  0.00           H
ATOM   1660  CG  MET A 106      39.369  56.691  49.555  1.00  0.00           C
ATOM   1661  HG1 MET A 106      38.335  56.298  49.667  1.00  0.00           H
ATOM   1662  HG2 MET A 106      39.456  57.010  48.495  1.00  0.00           H
ATOM   1663  SD  MET A 106      39.559  58.175  50.593  1.00  0.00           S
ATOM   1664  CE  MET A 106      39.048  57.448  52.171  1.00  0.00           C
ATOM   1665  HE1 MET A 106      39.824  56.748  52.547  1.00  0.00           H
ATOM   1666  HE2 MET A 106      38.094  56.889  52.068  1.00  0.00           H
ATOM   1667  HE3 MET A 106      38.900  58.240  52.936  1.00  0.00           H
ATOM   1668  C   MET A 106      42.736  54.730  50.199  1.00  0.00           C
ATOM   1669  O   MET A 106      43.024  54.570  51.381  1.00  0.00           O
ATOM   1670  N   LEU A 107      43.207  53.858  49.290  1.00  0.00           N
ATOM   1671  HN  LEU A 107      42.872  53.889  48.352  1.00  0.00           H
ATOM   1672  CA  LEU A 107      44.213  52.864  49.624  1.00  0.00           C
ATOM   1673  HA  LEU A 107      43.865  52.330  50.496  1.00  0.00           H
ATOM   1674  CB  LEU A 107      44.414  51.860  48.463  1.00  0.00           C
ATOM   1675  HB1 LEU A 107      45.288  51.206  48.669  1.00  0.00           H
ATOM   1676  HB2 LEU A 107      44.621  52.432  47.533  1.00  0.00           H
ATOM   1677  CG  LEU A 107      43.222  50.920  48.197  1.00  0.00           C
ATOM   1678  HG  LEU A 107      42.325  51.526  47.951  1.00  0.00           H
ATOM   1679  CD1 LEU A 107      43.529  50.034  46.986  1.00  0.00           C
ATOM   1680 HD11 LEU A 107      44.388  49.364  47.201  1.00  0.00           H
ATOM   1681 HD12 LEU A 107      43.748  50.653  46.089  1.00  0.00           H
ATOM   1682 HD13 LEU A 107      42.649  49.396  46.756  1.00  0.00           H
ATOM   1683  CD2 LEU A 107      42.861  50.056  49.412  1.00  0.00           C
ATOM   1684 HD21 LEU A 107      42.450  50.695  50.223  1.00  0.00           H
ATOM   1685 HD22 LEU A 107      43.745  49.503  49.797  1.00  0.00           H
ATOM   1686 HD23 LEU A 107      42.077  49.319  49.136  1.00  0.00           H
ATOM   1687  C   LEU A 107      45.589  53.405  50.004  1.00  0.00           C
ATOM   1688  O   LEU A 107      46.185  52.975  50.993  1.00  0.00           O
ATOM   1689  N   ALA A 108      46.153  54.342  49.212  1.00  0.00           N
ATOM   1690  HN  ALA A 108      45.659  54.705  48.426  1.00  0.00           H
ATOM   1691  CA  ALA A 108      47.464  54.900  49.481  1.00  0.00           C
ATOM   1692  HA  ALA A 108      48.145  54.079  49.655  1.00  0.00           H
ATOM   1693  CB  ALA A 108      47.949  55.697  48.256  1.00  0.00           C
ATOM   1694  HB1 ALA A 108      47.275  56.558  48.063  1.00  0.00           H
ATOM   1695  HB2 ALA A 108      47.942  55.052  47.351  1.00  0.00           H
ATOM   1696  HB3 ALA A 108      48.979  56.085  48.408  1.00  0.00           H
ATOM   1697  C   ALA A 108      47.530  55.764  50.729  1.00  0.00           C
ATOM   1698  O   ALA A 108      48.415  55.588  51.570  1.00  0.00           O
ATOM   1699  N   MET A 109      46.561  56.689  50.887  1.00  0.00           N
ATOM   1700  HN  MET A 109      45.858  56.824  50.192  1.00  0.00           H
ATOM   1701  CA  MET A 109      46.466  57.570  52.032  1.00  0.00           C
ATOM   1702  HA  MET A 109      47.398  58.108  52.129  1.00  0.00           H
ATOM   1703  CB  MET A 109      45.313  58.581  51.812  1.00  0.00           C
ATOM   1704  HB1 MET A 109      44.382  58.000  51.639  1.00  0.00           H
ATOM   1705  HB2 MET A 109      45.497  59.136  50.867  1.00  0.00           H
ATOM   1706  CG  MET A 109      45.109  59.611  52.946  1.00  0.00           C
ATOM   1707  HG1 MET A 109      45.875  60.406  52.820  1.00  0.00           H
ATOM   1708  HG2 MET A 109      45.294  59.154  53.942  1.00  0.00           H
ATOM   1709  SD  MET A 109      43.454  60.360  52.990  1.00  0.00           S
ATOM   1710  CE  MET A 109      42.526  58.850  53.392  1.00  0.00           C
ATOM   1711  HE1 MET A 109      43.030  58.270  54.195  1.00  0.00           H
ATOM   1712  HE2 MET A 109      42.413  58.193  52.503  1.00  0.00           H
ATOM   1713  HE3 MET A 109      41.506  59.103  53.751  1.00  0.00           H
ATOM   1714  C   MET A 109      46.228  56.828  53.335  1.00  0.00           C
ATOM   1715  O   MET A 109      46.938  57.015  54.317  1.00  0.00           O
ATOM   1716  N   ASN A 110      45.248  55.902  53.384  1.00  0.00           N
ATOM   1717  HN  ASN A 110      44.660  55.740  52.596  1.00  0.00           H
ATOM   1718  CA  ASN A 110      44.987  55.142  54.598  1.00  0.00           C
ATOM   1719  HA  ASN A 110      44.929  55.842  55.417  1.00  0.00           H
ATOM   1720  CB  ASN A 110      43.668  54.352  54.532  1.00  0.00           C
ATOM   1721  HB1 ASN A 110      43.568  53.668  55.402  1.00  0.00           H
ATOM   1722  HB2 ASN A 110      43.615  53.756  53.596  1.00  0.00           H
ATOM   1723  CG  ASN A 110      42.514  55.333  54.626  1.00  0.00           C
ATOM   1724  OD1 ASN A 110      42.423  56.121  55.566  1.00  0.00           O
ATOM   1725  ND2 ASN A 110      41.600  55.304  53.637  1.00  0.00           N
ATOM   1726 HD21 ASN A 110      41.815  54.796  52.803  1.00  0.00           H
ATOM   1727 HD22 ASN A 110      40.823  55.927  53.724  1.00  0.00           H
ATOM   1728  C   ASN A 110      46.113  54.205  54.975  1.00  0.00           C
ATOM   1729  O   ASN A 110      46.413  54.020  56.152  1.00  0.00           O
ATOM   1730  N   ARG A 111      46.801  53.591  53.991  1.00  0.00           N
ATOM   1731  HN  ARG A 111      46.548  53.702  53.033  1.00  0.00           H
ATOM   1732  CA  ARG A 111      47.987  52.821  54.295  1.00  0.00           C
ATOM   1733  HA  ARG A 111      47.716  52.062  55.014  1.00  0.00           H
ATOM   1734  CB  ARG A 111      48.517  52.115  53.030  1.00  0.00           C
ATOM   1735  HB1 ARG A 111      48.572  52.858  52.206  1.00  0.00           H
ATOM   1736  HB2 ARG A 111      47.760  51.357  52.736  1.00  0.00           H
ATOM   1737  CG  ARG A 111      49.902  51.453  53.200  1.00  0.00           C
ATOM   1738  HG1 ARG A 111      49.918  50.915  54.172  1.00  0.00           H
ATOM   1739  HG2 ARG A 111      50.704  52.221  53.238  1.00  0.00           H
ATOM   1740  CD  ARG A 111      50.208  50.433  52.106  1.00  0.00           C
ATOM   1741  HD1 ARG A 111      49.347  49.731  52.108  1.00  0.00           H
ATOM   1742  HD2 ARG A 111      51.156  49.885  52.289  1.00  0.00           H
ATOM   1743  NE  ARG A 111      50.291  51.168  50.805  1.00  0.00           N
ATOM   1744  HE  ARG A 111      50.805  52.026  50.799  1.00  0.00           H
ATOM   1745  CZ  ARG A 111      49.529  50.885  49.758  1.00  0.00           C
ATOM   1746  NH1 ARG A 111      48.834  49.772  49.673  1.00  0.00           N
ATOM   1747 HH11 ARG A 111      48.205  49.656  48.904  1.00  0.00           H
ATOM   1748 HH12 ARG A 111      48.969  49.059  50.362  1.00  0.00           H
ATOM   1749  NH2 ARG A 111      49.435  51.737  48.760  1.00  0.00           N
ATOM   1750 HH21 ARG A 111      49.918  52.610  48.823  1.00  0.00           H
ATOM   1751 HH22 ARG A 111      48.749  51.543  48.058  1.00  0.00           H
ATOM   1752  C   ARG A 111      49.108  53.618  54.934  1.00  0.00           C
ATOM   1753  O   ARG A 111      49.603  53.254  55.998  1.00  0.00           O
ATOM   1754  N   GLN A 112      49.488  54.764  54.338  1.00  0.00           N
ATOM   1755  HN  GLN A 112      49.065  55.073  53.490  1.00  0.00           H
ATOM   1756  CA  GLN A 112      50.506  55.627  54.900  1.00  0.00           C
ATOM   1757  HA  GLN A 112      51.362  55.009  55.128  1.00  0.00           H
ATOM   1758  CB  GLN A 112      50.964  56.679  53.866  1.00  0.00           C
ATOM   1759  HB1 GLN A 112      50.115  57.355  53.629  1.00  0.00           H
ATOM   1760  HB2 GLN A 112      51.219  56.146  52.925  1.00  0.00           H
ATOM   1761  CG  GLN A 112      52.198  57.489  54.329  1.00  0.00           C
ATOM   1762  HG1 GLN A 112      53.044  56.793  54.516  1.00  0.00           H
ATOM   1763  HG2 GLN A 112      51.968  58.029  55.272  1.00  0.00           H
ATOM   1764  CD  GLN A 112      52.595  58.541  53.295  1.00  0.00           C
ATOM   1765  OE1 GLN A 112      51.756  59.235  52.724  1.00  0.00           O
ATOM   1766  NE2 GLN A 112      53.916  58.699  53.049  1.00  0.00           N
ATOM   1767 HE21 GLN A 112      54.151  59.400  52.376  1.00  0.00           H
ATOM   1768 HE22 GLN A 112      54.593  58.152  53.541  1.00  0.00           H
ATOM   1769  C   GLN A 112      50.077  56.249  56.226  1.00  0.00           C
ATOM   1770  O   GLN A 112      50.856  56.320  57.173  1.00  0.00           O
ATOM   1771  N   GLY A 113      48.793  56.649  56.346  1.00  0.00           N
ATOM   1772  HN  GLY A 113      48.200  56.645  55.544  1.00  0.00           H
ATOM   1773  CA  GLY A 113      48.199  57.166  57.574  1.00  0.00           C
ATOM   1774  HA1 GLY A 113      47.168  57.408  57.363  1.00  0.00           H
ATOM   1775  HA2 GLY A 113      48.771  58.025  57.891  1.00  0.00           H
ATOM   1776  C   GLY A 113      48.207  56.173  58.702  1.00  0.00           C
ATOM   1777  O   GLY A 113      48.566  56.495  59.831  1.00  0.00           O
ATOM   1778  N   SER A 114      47.852  54.900  58.428  1.00  0.00           N
ATOM   1779  HN  SER A 114      47.504  54.664  57.524  1.00  0.00           H
ATOM   1780  CA  SER A 114      47.942  53.834  59.420  1.00  0.00           C
ATOM   1781  HA  SER A 114      47.366  54.155  60.276  1.00  0.00           H
ATOM   1782  CB  SER A 114      47.336  52.481  58.931  1.00  0.00           C
ATOM   1783  HB1 SER A 114      46.320  52.670  58.522  1.00  0.00           H
ATOM   1784  HB2 SER A 114      47.223  51.810  59.809  1.00  0.00           H
ATOM   1785  OG  SER A 114      48.123  51.796  57.952  1.00  0.00           O
ATOM   1786  HG1 SER A 114      48.294  52.411  57.235  1.00  0.00           H
ATOM   1787  C   SER A 114      49.363  53.616  59.918  1.00  0.00           C
ATOM   1788  O   SER A 114      49.602  53.535  61.122  1.00  0.00           O
ATOM   1789  N   ILE A 115      50.353  53.586  58.999  1.00  0.00           N
ATOM   1790  HN  ILE A 115      50.128  53.637  58.029  1.00  0.00           H
ATOM   1791  CA  ILE A 115      51.766  53.484  59.322  1.00  0.00           C
ATOM   1792  HA  ILE A 115      51.897  52.607  59.938  1.00  0.00           H
ATOM   1793  CB  ILE A 115      52.616  53.289  58.066  1.00  0.00           C
ATOM   1794  HB  ILE A 115      52.384  54.104  57.347  1.00  0.00           H
ATOM   1795  CG2 ILE A 115      54.115  53.367  58.427  1.00  0.00           C
ATOM   1796 HG21 ILE A 115      54.370  52.638  59.225  1.00  0.00           H
ATOM   1797 HG22 ILE A 115      54.414  54.384  58.762  1.00  0.00           H
ATOM   1798 HG23 ILE A 115      54.737  53.133  57.537  1.00  0.00           H
ATOM   1799  CG1 ILE A 115      52.281  51.941  57.378  1.00  0.00           C
ATOM   1800 HG11 ILE A 115      51.183  51.855  57.227  1.00  0.00           H
ATOM   1801 HG12 ILE A 115      52.569  51.105  58.051  1.00  0.00           H
ATOM   1802  CD  ILE A 115      52.965  51.768  56.014  1.00  0.00           C
ATOM   1803  HD1 ILE A 115      54.066  51.670  56.130  1.00  0.00           H
ATOM   1804  HD2 ILE A 115      52.750  52.641  55.363  1.00  0.00           H
ATOM   1805  HD3 ILE A 115      52.591  50.852  55.508  1.00  0.00           H
ATOM   1806  C   ILE A 115      52.272  54.662  60.147  1.00  0.00           C
ATOM   1807  O   ILE A 115      52.967  54.495  61.154  1.00  0.00           O
ATOM   1808  N   ILE A 116      51.906  55.903  59.774  1.00  0.00           N
ATOM   1809  HN  ILE A 116      51.380  56.045  58.938  1.00  0.00           H
ATOM   1810  CA  ILE A 116      52.265  57.095  60.525  1.00  0.00           C
ATOM   1811  HA  ILE A 116      53.340  57.104  60.631  1.00  0.00           H
ATOM   1812  CB  ILE A 116      51.875  58.368  59.763  1.00  0.00           C
ATOM   1813  HB  ILE A 116      50.864  58.220  59.326  1.00  0.00           H
ATOM   1814  CG2 ILE A 116      51.811  59.608  60.689  1.00  0.00           C
ATOM   1815 HG21 ILE A 116      52.776  59.751  61.220  1.00  0.00           H
ATOM   1816 HG22 ILE A 116      50.991  59.526  61.433  1.00  0.00           H
ATOM   1817 HG23 ILE A 116      51.604  60.521  60.091  1.00  0.00           H
ATOM   1818  CG1 ILE A 116      52.875  58.588  58.598  1.00  0.00           C
ATOM   1819 HG11 ILE A 116      52.987  57.639  58.033  1.00  0.00           H
ATOM   1820 HG12 ILE A 116      53.870  58.843  59.023  1.00  0.00           H
ATOM   1821  CD  ILE A 116      52.448  59.679  57.608  1.00  0.00           C
ATOM   1822  HD1 ILE A 116      52.379  60.675  58.095  1.00  0.00           H
ATOM   1823  HD2 ILE A 116      51.452  59.434  57.179  1.00  0.00           H
ATOM   1824  HD3 ILE A 116      53.174  59.756  56.771  1.00  0.00           H
ATOM   1825  C   ILE A 116      51.725  57.084  61.946  1.00  0.00           C
ATOM   1826  O   ILE A 116      52.472  57.280  62.905  1.00  0.00           O
ATOM   1827  N   PHE A 117      50.429  56.769  62.143  1.00  0.00           N
ATOM   1828  HN  PHE A 117      49.822  56.622  61.366  1.00  0.00           H
ATOM   1829  CA  PHE A 117      49.838  56.710  63.470  1.00  0.00           C
ATOM   1830  HA  PHE A 117      50.130  57.629  63.954  1.00  0.00           H
ATOM   1831  CB  PHE A 117      48.286  56.678  63.444  1.00  0.00           C
ATOM   1832  HB1 PHE A 117      47.869  56.488  64.456  1.00  0.00           H
ATOM   1833  HB2 PHE A 117      47.927  55.891  62.747  1.00  0.00           H
ATOM   1834  CG  PHE A 117      47.755  58.026  63.018  1.00  0.00           C
ATOM   1835  CD1 PHE A 117      48.037  59.174  63.784  1.00  0.00           C
ATOM   1836  HD1 PHE A 117      48.625  59.087  64.686  1.00  0.00           H
ATOM   1837  CE1 PHE A 117      47.575  60.435  63.386  1.00  0.00           C
ATOM   1838  HE1 PHE A 117      47.805  61.311  63.975  1.00  0.00           H
ATOM   1839  CZ  PHE A 117      46.820  60.561  62.214  1.00  0.00           C
ATOM   1840  HZ  PHE A 117      46.467  61.531  61.895  1.00  0.00           H
ATOM   1841  CD2 PHE A 117      46.954  58.163  61.873  1.00  0.00           C
ATOM   1842  HD2 PHE A 117      46.697  57.294  61.287  1.00  0.00           H
ATOM   1843  CE2 PHE A 117      46.509  59.424  61.459  1.00  0.00           C
ATOM   1844  HE2 PHE A 117      45.927  59.518  60.554  1.00  0.00           H
ATOM   1845  C   PHE A 117      50.418  55.658  64.405  1.00  0.00           C
ATOM   1846  O   PHE A 117      50.619  55.922  65.590  1.00  0.00           O
ATOM   1847  N   LEU A 118      50.758  54.447  63.916  1.00  0.00           N
ATOM   1848  HN  LEU A 118      50.558  54.201  62.970  1.00  0.00           H
ATOM   1849  CA  LEU A 118      51.472  53.480  64.741  1.00  0.00           C
ATOM   1850  HA  LEU A 118      50.982  53.471  65.704  1.00  0.00           H
ATOM   1851  CB  LEU A 118      51.343  52.020  64.222  1.00  0.00           C
ATOM   1852  HB1 LEU A 118      50.256  51.791  64.266  1.00  0.00           H
ATOM   1853  HB2 LEU A 118      51.854  51.322  64.919  1.00  0.00           H
ATOM   1854  CG  LEU A 118      51.800  51.715  62.779  1.00  0.00           C
ATOM   1855  HG  LEU A 118      51.625  52.619  62.158  1.00  0.00           H
ATOM   1856  CD1 LEU A 118      53.288  51.355  62.682  1.00  0.00           C
ATOM   1857 HD11 LEU A 118      53.516  50.445  63.277  1.00  0.00           H
ATOM   1858 HD12 LEU A 118      53.924  52.189  63.049  1.00  0.00           H
ATOM   1859 HD13 LEU A 118      53.568  51.160  61.625  1.00  0.00           H
ATOM   1860  CD2 LEU A 118      50.955  50.580  62.173  1.00  0.00           C
ATOM   1861 HD21 LEU A 118      49.881  50.863  62.160  1.00  0.00           H
ATOM   1862 HD22 LEU A 118      51.073  49.644  62.760  1.00  0.00           H
ATOM   1863 HD23 LEU A 118      51.268  50.384  61.125  1.00  0.00           H
ATOM   1864  C   LEU A 118      52.916  53.882  65.051  1.00  0.00           C
ATOM   1865  O   LEU A 118      53.446  53.578  66.121  1.00  0.00           O
ATOM   1866  N   THR A 119      53.580  54.631  64.146  1.00  0.00           N
ATOM   1867  HN  THR A 119      53.150  54.825  63.268  1.00  0.00           H
ATOM   1868  CA  THR A 119      54.890  55.239  64.398  1.00  0.00           C
ATOM   1869  HA  THR A 119      55.546  54.448  64.731  1.00  0.00           H
ATOM   1870  CB  THR A 119      55.527  55.855  63.157  1.00  0.00           C
ATOM   1871  HB  THR A 119      54.996  56.779  62.842  1.00  0.00           H
ATOM   1872  OG1 THR A 119      55.497  54.932  62.079  1.00  0.00           O
ATOM   1873  HG1 THR A 119      54.585  54.816  61.804  1.00  0.00           H
ATOM   1874  CG2 THR A 119      57.013  56.162  63.408  1.00  0.00           C
ATOM   1875 HG21 THR A 119      57.553  55.239  63.707  1.00  0.00           H
ATOM   1876 HG22 THR A 119      57.145  56.929  64.201  1.00  0.00           H
ATOM   1877 HG23 THR A 119      57.482  56.546  62.477  1.00  0.00           H
ATOM   1878  C   THR A 119      54.850  56.277  65.512  1.00  0.00           C
ATOM   1879  O   THR A 119      55.692  56.296  66.408  1.00  0.00           O
ATOM   1880  N   VAL A 120      53.818  57.146  65.524  1.00  0.00           N
ATOM   1881  HN  VAL A 120      53.181  57.159  64.757  1.00  0.00           H
ATOM   1882  CA  VAL A 120      53.565  58.109  66.592  1.00  0.00           C
ATOM   1883  HA  VAL A 120      54.456  58.708  66.711  1.00  0.00           H
ATOM   1884  CB  VAL A 120      52.416  59.041  66.235  1.00  0.00           C
ATOM   1885  HB  VAL A 120      51.520  58.446  65.955  1.00  0.00           H
ATOM   1886  CG1 VAL A 120      52.044  59.990  67.397  1.00  0.00           C
ATOM   1887 HG11 VAL A 120      52.937  60.553  67.742  1.00  0.00           H
ATOM   1888 HG12 VAL A 120      51.614  59.440  68.262  1.00  0.00           H
ATOM   1889 HG13 VAL A 120      51.282  60.725  67.059  1.00  0.00           H
ATOM   1890  CG2 VAL A 120      52.859  59.877  65.025  1.00  0.00           C
ATOM   1891 HG21 VAL A 120      53.126  59.252  64.145  1.00  0.00           H
ATOM   1892 HG22 VAL A 120      53.733  60.513  65.283  1.00  0.00           H
ATOM   1893 HG23 VAL A 120      52.022  60.542  64.726  1.00  0.00           H
ATOM   1894  C   VAL A 120      53.323  57.450  67.938  1.00  0.00           C
ATOM   1895  O   VAL A 120      53.860  57.864  68.964  1.00  0.00           O
ATOM   1896  N   VAL A 121      52.543  56.352  67.964  1.00  0.00           N
ATOM   1897  HN  VAL A 121      52.070  56.071  67.132  1.00  0.00           H
ATOM   1898  CA  VAL A 121      52.339  55.534  69.150  1.00  0.00           C
ATOM   1899  HA  VAL A 121      51.966  56.182  69.929  1.00  0.00           H
ATOM   1900  CB  VAL A 121      51.280  54.461  68.890  1.00  0.00           C
ATOM   1901  HB  VAL A 121      51.516  53.939  67.938  1.00  0.00           H
ATOM   1902  CG1 VAL A 121      51.214  53.420  70.024  1.00  0.00           C
ATOM   1903 HG11 VAL A 121      51.105  53.931  71.004  1.00  0.00           H
ATOM   1904 HG12 VAL A 121      52.125  52.784  70.035  1.00  0.00           H
ATOM   1905 HG13 VAL A 121      50.334  52.760  69.866  1.00  0.00           H
ATOM   1906  CG2 VAL A 121      49.907  55.152  68.751  1.00  0.00           C
ATOM   1907 HG21 VAL A 121      49.922  55.934  67.962  1.00  0.00           H
ATOM   1908 HG22 VAL A 121      49.613  55.634  69.708  1.00  0.00           H
ATOM   1909 HG23 VAL A 121      49.129  54.410  68.473  1.00  0.00           H
ATOM   1910  C   VAL A 121      53.636  54.939  69.701  1.00  0.00           C
ATOM   1911  O   VAL A 121      53.871  54.927  70.911  1.00  0.00           O
ATOM   1912  N   ALA A 122      54.541  54.445  68.830  1.00  0.00           N
ATOM   1913  HN  ALA A 122      54.334  54.413  67.856  1.00  0.00           H
ATOM   1914  CA  ALA A 122      55.869  54.012  69.229  1.00  0.00           C
ATOM   1915  HA  ALA A 122      55.753  53.252  69.988  1.00  0.00           H
ATOM   1916  CB  ALA A 122      56.600  53.392  68.020  1.00  0.00           C
ATOM   1917  HB1 ALA A 122      56.769  54.150  67.226  1.00  0.00           H
ATOM   1918  HB2 ALA A 122      55.988  52.575  67.583  1.00  0.00           H
ATOM   1919  HB3 ALA A 122      57.585  52.973  68.319  1.00  0.00           H
ATOM   1920  C   ALA A 122      56.721  55.121  69.853  1.00  0.00           C
ATOM   1921  O   ALA A 122      57.331  54.929  70.907  1.00  0.00           O
ATOM   1922  N   VAL A 123      56.728  56.325  69.244  1.00  0.00           N
ATOM   1923  HN  VAL A 123      56.265  56.438  68.368  1.00  0.00           H
ATOM   1924  CA  VAL A 123      57.371  57.514  69.788  1.00  0.00           C
ATOM   1925  HA  VAL A 123      58.396  57.251  70.001  1.00  0.00           H
ATOM   1926  CB  VAL A 123      57.411  58.646  68.761  1.00  0.00           C
ATOM   1927  HB  VAL A 123      56.383  58.850  68.391  1.00  0.00           H
ATOM   1928  CG1 VAL A 123      57.993  59.943  69.363  1.00  0.00           C
ATOM   1929 HG11 VAL A 123      58.990  59.749  69.812  1.00  0.00           H
ATOM   1930 HG12 VAL A 123      57.326  60.375  70.140  1.00  0.00           H
ATOM   1931 HG13 VAL A 123      58.115  60.708  68.567  1.00  0.00           H
ATOM   1932  CG2 VAL A 123      58.292  58.202  67.574  1.00  0.00           C
ATOM   1933 HG21 VAL A 123      57.891  57.290  67.080  1.00  0.00           H
ATOM   1934 HG22 VAL A 123      59.327  57.988  67.916  1.00  0.00           H
ATOM   1935 HG23 VAL A 123      58.340  59.009  66.811  1.00  0.00           H
ATOM   1936  C   VAL A 123      56.782  57.972  71.126  1.00  0.00           C
ATOM   1937  O   VAL A 123      57.517  58.220  72.081  1.00  0.00           O
ATOM   1938  N   ASP A 124      55.437  58.013  71.278  1.00  0.00           N
ATOM   1939  HN  ASP A 124      54.849  57.860  70.488  1.00  0.00           H
ATOM   1940  CA  ASP A 124      54.754  58.338  72.531  1.00  0.00           C
ATOM   1941  HA  ASP A 124      55.056  59.327  72.841  1.00  0.00           H
ATOM   1942  CB  ASP A 124      53.206  58.323  72.281  1.00  0.00           C
ATOM   1943  HB1 ASP A 124      52.945  57.421  71.689  1.00  0.00           H
ATOM   1944  HB2 ASP A 124      52.940  59.215  71.674  1.00  0.00           H
ATOM   1945  CG  ASP A 124      52.324  58.325  73.526  1.00  0.00           C
ATOM   1946  OD1 ASP A 124      52.543  59.142  74.455  1.00  0.00           O
ATOM   1947  OD2 ASP A 124      51.353  57.525  73.568  1.00  0.00           O
ATOM   1948  C   ASP A 124      55.159  57.387  73.661  1.00  0.00           C
ATOM   1949  O   ASP A 124      55.536  57.780  74.765  1.00  0.00           O
ATOM   1950  N   ARG A 125      55.181  56.076  73.364  1.00  0.00           N
ATOM   1951  HN  ARG A 125      54.863  55.789  72.464  1.00  0.00           H
ATOM   1952  CA  ARG A 125      55.654  55.054  74.272  1.00  0.00           C
ATOM   1953  HA  ARG A 125      55.078  55.152  75.180  1.00  0.00           H
ATOM   1954  CB  ARG A 125      55.390  53.649  73.689  1.00  0.00           C
ATOM   1955  HB1 ARG A 125      55.921  52.873  74.281  1.00  0.00           H
ATOM   1956  HB2 ARG A 125      55.805  53.631  72.658  1.00  0.00           H
ATOM   1957  CG  ARG A 125      53.892  53.282  73.649  1.00  0.00           C
ATOM   1958  HG1 ARG A 125      53.310  54.151  73.273  1.00  0.00           H
ATOM   1959  HG2 ARG A 125      53.548  53.071  74.684  1.00  0.00           H
ATOM   1960  CD  ARG A 125      53.631  52.086  72.728  1.00  0.00           C
ATOM   1961  HD1 ARG A 125      54.262  51.229  73.047  1.00  0.00           H
ATOM   1962  HD2 ARG A 125      53.869  52.355  71.676  1.00  0.00           H
ATOM   1963  NE  ARG A 125      52.184  51.724  72.840  1.00  0.00           N
ATOM   1964  HE  ARG A 125      51.556  52.417  73.195  1.00  0.00           H
ATOM   1965  CZ  ARG A 125      51.659  50.606  72.350  1.00  0.00           C
ATOM   1966  NH1 ARG A 125      52.387  49.697  71.735  1.00  0.00           N
ATOM   1967 HH11 ARG A 125      53.346  49.905  71.541  1.00  0.00           H
ATOM   1968 HH12 ARG A 125      51.954  48.905  71.305  1.00  0.00           H
ATOM   1969  NH2 ARG A 125      50.364  50.391  72.469  1.00  0.00           N
ATOM   1970 HH21 ARG A 125      49.786  51.089  72.892  1.00  0.00           H
ATOM   1971 HH22 ARG A 125      49.972  49.555  72.086  1.00  0.00           H
ATOM   1972  C   ARG A 125      57.110  55.199  74.695  1.00  0.00           C
ATOM   1973  O   ARG A 125      57.439  54.978  75.862  1.00  0.00           O
ATOM   1974  N   TYR A 126      58.001  55.591  73.758  1.00  0.00           N
ATOM   1975  HN  TYR A 126      57.697  55.723  72.818  1.00  0.00           H
ATOM   1976  CA  TYR A 126      59.404  55.888  74.006  1.00  0.00           C
ATOM   1977  HA  TYR A 126      59.847  55.016  74.465  1.00  0.00           H
ATOM   1978  CB  TYR A 126      60.124  56.128  72.644  1.00  0.00           C
ATOM   1979  HB1 TYR A 126      59.540  56.851  72.035  1.00  0.00           H
ATOM   1980  HB2 TYR A 126      60.147  55.172  72.078  1.00  0.00           H
ATOM   1981  CG  TYR A 126      61.538  56.645  72.744  1.00  0.00           C
ATOM   1982  CD1 TYR A 126      62.576  55.785  73.131  1.00  0.00           C
ATOM   1983  HD1 TYR A 126      62.354  54.758  73.384  1.00  0.00           H
ATOM   1984  CE1 TYR A 126      63.895  56.253  73.197  1.00  0.00           C
ATOM   1985  HE1 TYR A 126      64.695  55.607  73.525  1.00  0.00           H
ATOM   1986  CZ  TYR A 126      64.198  57.568  72.846  1.00  0.00           C
ATOM   1987  OH  TYR A 126      65.535  58.007  72.957  1.00  0.00           O
ATOM   1988  HH  TYR A 126      65.586  58.893  72.591  1.00  0.00           H
ATOM   1989  CD2 TYR A 126      61.850  57.968  72.383  1.00  0.00           C
ATOM   1990  HD2 TYR A 126      61.065  58.632  72.052  1.00  0.00           H
ATOM   1991  CE2 TYR A 126      63.176  58.425  72.417  1.00  0.00           C
ATOM   1992  HE2 TYR A 126      63.396  59.442  72.128  1.00  0.00           H
ATOM   1993  C   TYR A 126      59.600  57.016  75.013  1.00  0.00           C
ATOM   1994  O   TYR A 126      60.347  56.891  75.985  1.00  0.00           O
ATOM   1995  N   PHE A 127      58.825  58.108  74.870  1.00  0.00           N
ATOM   1996  HN  PHE A 127      58.237  58.198  74.070  1.00  0.00           H
ATOM   1997  CA  PHE A 127      58.823  59.207  75.818  1.00  0.00           C
ATOM   1998  HA  PHE A 127      59.854  59.445  76.032  1.00  0.00           H
ATOM   1999  CB  PHE A 127      58.119  60.471  75.248  1.00  0.00           C
ATOM   2000  HB1 PHE A 127      57.805  61.182  76.042  1.00  0.00           H
ATOM   2001  HB2 PHE A 127      57.228  60.195  74.645  1.00  0.00           H
ATOM   2002  CG  PHE A 127      59.117  61.186  74.389  1.00  0.00           C
ATOM   2003  CD1 PHE A 127      60.041  62.058  74.985  1.00  0.00           C
ATOM   2004  HD1 PHE A 127      59.974  62.281  76.040  1.00  0.00           H
ATOM   2005  CE1 PHE A 127      61.098  62.585  74.238  1.00  0.00           C
ATOM   2006  HE1 PHE A 127      61.844  63.206  74.712  1.00  0.00           H
ATOM   2007  CZ  PHE A 127      61.210  62.274  72.879  1.00  0.00           C
ATOM   2008  HZ  PHE A 127      62.034  62.656  72.295  1.00  0.00           H
ATOM   2009  CD2 PHE A 127      59.195  60.951  73.009  1.00  0.00           C
ATOM   2010  HD2 PHE A 127      58.460  60.324  72.526  1.00  0.00           H
ATOM   2011  CE2 PHE A 127      60.241  61.487  72.254  1.00  0.00           C
ATOM   2012  HE2 PHE A 127      60.316  61.282  71.196  1.00  0.00           H
ATOM   2013  C   PHE A 127      58.248  58.861  77.175  1.00  0.00           C
ATOM   2014  O   PHE A 127      58.561  59.503  78.167  1.00  0.00           O
ATOM   2015  N   ARG A 128      57.417  57.817  77.300  1.00  0.00           N
ATOM   2016  HN  ARG A 128      57.118  57.328  76.484  1.00  0.00           H
ATOM   2017  CA  ARG A 128      56.817  57.465  78.577  1.00  0.00           C
ATOM   2018  HA  ARG A 128      56.704  58.348  79.188  1.00  0.00           H
ATOM   2019  CB  ARG A 128      55.411  56.874  78.339  1.00  0.00           C
ATOM   2020  HB1 ARG A 128      55.010  56.408  79.264  1.00  0.00           H
ATOM   2021  HB2 ARG A 128      55.474  56.090  77.554  1.00  0.00           H
ATOM   2022  CG  ARG A 128      54.417  57.958  77.910  1.00  0.00           C
ATOM   2023  HG1 ARG A 128      54.803  58.469  77.002  1.00  0.00           H
ATOM   2024  HG2 ARG A 128      54.351  58.714  78.722  1.00  0.00           H
ATOM   2025  CD  ARG A 128      53.027  57.412  77.614  1.00  0.00           C
ATOM   2026  HD1 ARG A 128      52.552  56.972  78.517  1.00  0.00           H
ATOM   2027  HD2 ARG A 128      53.066  56.645  76.812  1.00  0.00           H
ATOM   2028  NE  ARG A 128      52.237  58.564  77.107  1.00  0.00           N
ATOM   2029  HE  ARG A 128      52.257  58.744  76.124  1.00  0.00           H
ATOM   2030  CZ  ARG A 128      51.525  59.409  77.832  1.00  0.00           C
ATOM   2031  NH1 ARG A 128      51.548  59.458  79.146  1.00  0.00           N
ATOM   2032 HH11 ARG A 128      52.231  58.909  79.627  1.00  0.00           H
ATOM   2033 HH12 ARG A 128      51.095  60.242  79.570  1.00  0.00           H
ATOM   2034  NH2 ARG A 128      50.750  60.251  77.187  1.00  0.00           N
ATOM   2035 HH21 ARG A 128      50.651  60.036  76.216  1.00  0.00           H
ATOM   2036 HH22 ARG A 128      49.966  60.632  77.676  1.00  0.00           H
ATOM   2037  C   ARG A 128      57.629  56.495  79.411  1.00  0.00           C
ATOM   2038  O   ARG A 128      57.242  56.147  80.530  1.00  0.00           O
ATOM   2039  N   VAL A 129      58.778  56.044  78.882  1.00  0.00           N
ATOM   2040  HN  VAL A 129      59.024  56.331  77.960  1.00  0.00           H
ATOM   2041  CA  VAL A 129      59.661  55.118  79.572  1.00  0.00           C
ATOM   2042  HA  VAL A 129      59.327  54.950  80.585  1.00  0.00           H
ATOM   2043  CB  VAL A 129      59.733  53.780  78.836  1.00  0.00           C
ATOM   2044  HB  VAL A 129      60.065  53.939  77.788  1.00  0.00           H
ATOM   2045  CG1 VAL A 129      60.715  52.815  79.528  1.00  0.00           C
ATOM   2046 HG11 VAL A 129      60.415  52.639  80.583  1.00  0.00           H
ATOM   2047 HG12 VAL A 129      61.757  53.199  79.517  1.00  0.00           H
ATOM   2048 HG13 VAL A 129      60.716  51.841  78.993  1.00  0.00           H
ATOM   2049  CG2 VAL A 129      58.325  53.158  78.809  1.00  0.00           C
ATOM   2050 HG21 VAL A 129      57.644  53.786  78.196  1.00  0.00           H
ATOM   2051 HG22 VAL A 129      57.918  53.081  79.840  1.00  0.00           H
ATOM   2052 HG23 VAL A 129      58.361  52.140  78.365  1.00  0.00           H
ATOM   2053  C   VAL A 129      61.049  55.708  79.680  1.00  0.00           C
ATOM   2054  O   VAL A 129      61.654  55.734  80.748  1.00  0.00           O
ATOM   2055  N   VAL A 130      61.604  56.208  78.559  1.00  0.00           N
ATOM   2056  HN  VAL A 130      61.126  56.224  77.685  1.00  0.00           H
ATOM   2057  CA  VAL A 130      62.987  56.644  78.506  1.00  0.00           C
ATOM   2058  HA  VAL A 130      63.583  56.019  79.154  1.00  0.00           H
ATOM   2059  CB  VAL A 130      63.500  56.489  77.070  1.00  0.00           C
ATOM   2060  HB  VAL A 130      63.007  57.232  76.408  1.00  0.00           H
ATOM   2061  CG1 VAL A 130      65.025  56.681  76.984  1.00  0.00           C
ATOM   2062 HG11 VAL A 130      65.543  55.810  77.439  1.00  0.00           H
ATOM   2063 HG12 VAL A 130      65.352  57.624  77.472  1.00  0.00           H
ATOM   2064 HG13 VAL A 130      65.326  56.735  75.916  1.00  0.00           H
ATOM   2065  CG2 VAL A 130      63.160  55.068  76.565  1.00  0.00           C
ATOM   2066 HG21 VAL A 130      62.073  54.947  76.367  1.00  0.00           H
ATOM   2067 HG22 VAL A 130      63.480  54.303  77.305  1.00  0.00           H
ATOM   2068 HG23 VAL A 130      63.697  54.866  75.614  1.00  0.00           H
ATOM   2069  C   VAL A 130      63.114  58.079  79.017  1.00  0.00           C
ATOM   2070  O   VAL A 130      64.156  58.492  79.528  1.00  0.00           O
ATOM   2071  N   HSD A 131      62.006  58.849  78.959  1.00  0.00           N
ATOM   2072  HN  HSD A 131      61.170  58.464  78.575  1.00  0.00           H
ATOM   2073  CA  HSD A 131      61.955  60.261  79.317  1.00  0.00           C
ATOM   2074  HA  HSD A 131      62.856  60.556  79.835  1.00  0.00           H
ATOM   2075  CB  HSD A 131      61.771  61.115  78.034  1.00  0.00           C
ATOM   2076  HB1 HSD A 131      61.847  62.201  78.255  1.00  0.00           H
ATOM   2077  HB2 HSD A 131      60.776  60.915  77.581  1.00  0.00           H
ATOM   2078  ND1 HSD A 131      62.591  60.261  75.770  1.00  0.00           N
ATOM   2079  HD1 HSD A 131      61.742  60.320  75.244  1.00  0.00           H
ATOM   2080  CG  HSD A 131      62.811  60.747  77.038  1.00  0.00           C
ATOM   2081  CE1 HSD A 131      63.777  59.801  75.319  1.00  0.00           C
ATOM   2082  HE1 HSD A 131      63.919  59.361  74.332  1.00  0.00           H
ATOM   2083  NE2 HSD A 131      64.731  59.944  76.209  1.00  0.00           N
ATOM   2084  CD2 HSD A 131      64.125  60.565  77.280  1.00  0.00           C
ATOM   2085  HD2 HSD A 131      64.659  60.777  78.198  1.00  0.00           H
ATOM   2086  C   HSD A 131      60.773  60.568  80.219  1.00  0.00           C
ATOM   2087  O   HSD A 131      59.935  61.378  79.833  1.00  0.00           O
ATOM   2088  N   PRO A 132      60.599  59.998  81.406  1.00  0.00           N
ATOM   2089  CD  PRO A 132      61.605  59.202  82.116  1.00  0.00           C
ATOM   2090  HD1 PRO A 132      62.585  59.724  82.143  1.00  0.00           H
ATOM   2091  HD2 PRO A 132      61.709  58.219  81.608  1.00  0.00           H
ATOM   2092  CA  PRO A 132      59.337  60.092  82.136  1.00  0.00           C
ATOM   2093  HA  PRO A 132      58.522  59.876  81.462  1.00  0.00           H
ATOM   2094  CB  PRO A 132      59.504  59.046  83.253  1.00  0.00           C
ATOM   2095  HB1 PRO A 132      59.180  58.058  82.863  1.00  0.00           H
ATOM   2096  HB2 PRO A 132      58.921  59.283  84.169  1.00  0.00           H
ATOM   2097  CG  PRO A 132      61.017  59.004  83.513  1.00  0.00           C
ATOM   2098  HG1 PRO A 132      61.307  59.851  84.170  1.00  0.00           H
ATOM   2099  HG2 PRO A 132      61.344  58.051  83.982  1.00  0.00           H
ATOM   2100  C   PRO A 132      59.089  61.490  82.686  1.00  0.00           C
ATOM   2101  O   PRO A 132      57.937  61.845  82.941  1.00  0.00           O
ATOM   2102  N   HSD A 133      60.152  62.287  82.907  1.00  0.00           N
ATOM   2103  HN  HSD A 133      61.058  61.980  82.626  1.00  0.00           H
ATOM   2104  CA  HSD A 133      60.077  63.617  83.476  1.00  0.00           C
ATOM   2105  HA  HSD A 133      59.116  63.753  83.949  1.00  0.00           H
ATOM   2106  CB  HSD A 133      61.183  63.857  84.522  1.00  0.00           C
ATOM   2107  HB1 HSD A 133      61.070  64.856  84.994  1.00  0.00           H
ATOM   2108  HB2 HSD A 133      62.183  63.814  84.040  1.00  0.00           H
ATOM   2109  ND1 HSD A 133      60.054  62.542  86.379  1.00  0.00           N
ATOM   2110  HD1 HSD A 133      59.192  63.048  86.385  1.00  0.00           H
ATOM   2111  CG  HSD A 133      61.153  62.811  85.593  1.00  0.00           C
ATOM   2112  CE1 HSD A 133      60.397  61.526  87.203  1.00  0.00           C
ATOM   2113  HE1 HSD A 133      59.711  61.113  87.943  1.00  0.00           H
ATOM   2114  NE2 HSD A 133      61.640  61.126  87.006  1.00  0.00           N
ATOM   2115  CD2 HSD A 133      62.120  61.945  85.995  1.00  0.00           C
ATOM   2116  HD2 HSD A 133      63.138  61.845  85.640  1.00  0.00           H
ATOM   2117  C   HSD A 133      60.188  64.628  82.362  1.00  0.00           C
ATOM   2118  O   HSD A 133      61.154  65.380  82.225  1.00  0.00           O
ATOM   2119  N   HSD A 134      59.179  64.633  81.491  1.00  0.00           N
ATOM   2120  HN  HSD A 134      58.422  63.991  81.581  1.00  0.00           H
ATOM   2121  CA  HSD A 134      59.246  65.355  80.255  1.00  0.00           C
ATOM   2122  HA  HSD A 134      59.931  66.186  80.326  1.00  0.00           H
ATOM   2123  CB  HSD A 134      59.687  64.350  79.186  1.00  0.00           C
ATOM   2124  HB1 HSD A 134      58.898  63.613  78.923  1.00  0.00           H
ATOM   2125  HB2 HSD A 134      60.517  63.761  79.632  1.00  0.00           H
ATOM   2126  ND1 HSD A 134      59.600  65.117  76.795  1.00  0.00           N
ATOM   2127  HD1 HSD A 134      58.646  64.906  76.584  1.00  0.00           H
ATOM   2128  CG  HSD A 134      60.272  64.950  77.979  1.00  0.00           C
ATOM   2129  CE1 HSD A 134      60.536  65.376  75.857  1.00  0.00           C
ATOM   2130  HE1 HSD A 134      60.292  65.525  74.805  1.00  0.00           H
ATOM   2131  NE2 HSD A 134      61.753  65.352  76.356  1.00  0.00           N
ATOM   2132  CD2 HSD A 134      61.590  65.086  77.689  1.00  0.00           C
ATOM   2133  HD2 HSD A 134      62.461  64.919  78.310  1.00  0.00           H
ATOM   2134  C   HSD A 134      57.863  65.895  80.004  1.00  0.00           C
ATOM   2135  O   HSD A 134      56.868  65.328  80.455  1.00  0.00           O
ATOM   2136  N   ALA A 135      57.722  67.053  79.330  1.00  0.00           N
ATOM   2137  HN  ALA A 135      58.500  67.548  78.950  1.00  0.00           H
ATOM   2138  CA  ALA A 135      56.400  67.649  79.239  1.00  0.00           C
ATOM   2139  HA  ALA A 135      55.756  67.251  80.010  1.00  0.00           H
ATOM   2140  CB  ALA A 135      56.403  69.152  79.559  1.00  0.00           C
ATOM   2141  HB1 ALA A 135      56.990  69.738  78.819  1.00  0.00           H
ATOM   2142  HB2 ALA A 135      56.855  69.324  80.559  1.00  0.00           H
ATOM   2143  HB3 ALA A 135      55.367  69.551  79.588  1.00  0.00           H
ATOM   2144  C   ALA A 135      55.696  67.280  77.945  1.00  0.00           C
ATOM   2145  O   ALA A 135      54.544  67.641  77.729  1.00  0.00           O
ATOM   2146  N   LEU A 136      56.321  66.422  77.111  1.00  0.00           N
ATOM   2147  HN  LEU A 136      57.291  66.228  77.235  1.00  0.00           H
ATOM   2148  CA  LEU A 136      55.648  65.783  75.990  1.00  0.00           C
ATOM   2149  HA  LEU A 136      55.122  66.551  75.443  1.00  0.00           H
ATOM   2150  CB  LEU A 136      56.660  65.097  75.047  1.00  0.00           C
ATOM   2151  HB1 LEU A 136      56.921  64.075  75.396  1.00  0.00           H
ATOM   2152  HB2 LEU A 136      57.597  65.694  75.040  1.00  0.00           H
ATOM   2153  CG  LEU A 136      56.198  65.046  73.575  1.00  0.00           C
ATOM   2154  HG  LEU A 136      55.146  64.692  73.534  1.00  0.00           H
ATOM   2155  CD1 LEU A 136      56.273  66.437  72.920  1.00  0.00           C
ATOM   2156 HD11 LEU A 136      57.323  66.801  72.915  1.00  0.00           H
ATOM   2157 HD12 LEU A 136      55.646  67.182  73.454  1.00  0.00           H
ATOM   2158 HD13 LEU A 136      55.938  66.384  71.862  1.00  0.00           H
ATOM   2159  CD2 LEU A 136      57.059  64.055  72.783  1.00  0.00           C
ATOM   2160 HD21 LEU A 136      56.940  63.020  73.170  1.00  0.00           H
ATOM   2161 HD22 LEU A 136      58.131  64.339  72.853  1.00  0.00           H
ATOM   2162 HD23 LEU A 136      56.777  64.070  71.708  1.00  0.00           H
ATOM   2163  C   LEU A 136      54.621  64.752  76.460  1.00  0.00           C
ATOM   2164  O   LEU A 136      53.635  64.459  75.794  1.00  0.00           O
ATOM   2165  N   ASN A 137      54.775  64.212  77.688  1.00  0.00           N
ATOM   2166  HN  ASN A 137      55.588  64.408  78.230  1.00  0.00           H
ATOM   2167  CA  ASN A 137      53.820  63.266  78.248  1.00  0.00           C
ATOM   2168  HA  ASN A 137      53.447  62.625  77.463  1.00  0.00           H
ATOM   2169  CB  ASN A 137      54.457  62.415  79.373  1.00  0.00           C
ATOM   2170  HB1 ASN A 137      53.827  61.528  79.599  1.00  0.00           H
ATOM   2171  HB2 ASN A 137      54.569  63.012  80.303  1.00  0.00           H
ATOM   2172  CG  ASN A 137      55.861  61.986  78.998  1.00  0.00           C
ATOM   2173  OD1 ASN A 137      56.819  62.655  79.372  1.00  0.00           O
ATOM   2174  ND2 ASN A 137      56.013  60.854  78.292  1.00  0.00           N
ATOM   2175 HD21 ASN A 137      56.955  60.534  78.187  1.00  0.00           H
ATOM   2176 HD22 ASN A 137      55.230  60.406  77.861  1.00  0.00           H
ATOM   2177  C   ASN A 137      52.637  63.974  78.887  1.00  0.00           C
ATOM   2178  O   ASN A 137      51.672  63.344  79.317  1.00  0.00           O
ATOM   2179  N   LYS A 138      52.720  65.311  78.980  1.00  0.00           N
ATOM   2180  HN  LYS A 138      53.495  65.791  78.577  1.00  0.00           H
ATOM   2181  CA  LYS A 138      51.763  66.138  79.673  1.00  0.00           C
ATOM   2182  HA  LYS A 138      51.009  65.529  80.150  1.00  0.00           H
ATOM   2183  CB  LYS A 138      52.474  67.017  80.729  1.00  0.00           C
ATOM   2184  HB1 LYS A 138      51.707  67.512  81.362  1.00  0.00           H
ATOM   2185  HB2 LYS A 138      53.058  67.818  80.227  1.00  0.00           H
ATOM   2186  CG  LYS A 138      53.441  66.230  81.629  1.00  0.00           C
ATOM   2187  HG1 LYS A 138      54.281  65.851  81.009  1.00  0.00           H
ATOM   2188  HG2 LYS A 138      52.908  65.357  82.063  1.00  0.00           H
ATOM   2189  CD  LYS A 138      53.999  67.115  82.752  1.00  0.00           C
ATOM   2190  HD1 LYS A 138      53.235  67.202  83.554  1.00  0.00           H
ATOM   2191  HD2 LYS A 138      54.157  68.140  82.354  1.00  0.00           H
ATOM   2192  CE  LYS A 138      55.335  66.656  83.345  1.00  0.00           C
ATOM   2193  HE1 LYS A 138      55.576  67.264  84.244  1.00  0.00           H
ATOM   2194  HE2 LYS A 138      56.152  66.780  82.603  1.00  0.00           H
ATOM   2195  NZ  LYS A 138      55.301  65.235  83.743  1.00  0.00           N
ATOM   2196  HZ1 LYS A 138      55.256  64.624  82.903  1.00  0.00           H
ATOM   2197  HZ2 LYS A 138      54.488  65.033  84.359  1.00  0.00           H
ATOM   2198  HZ3 LYS A 138      56.177  65.048  84.272  1.00  0.00           H
ATOM   2199  C   LYS A 138      51.077  67.038  78.672  1.00  0.00           C
ATOM   2200  O   LYS A 138      50.410  67.999  79.052  1.00  0.00           O
ATOM   2201  N   ILE A 139      51.205  66.744  77.358  1.00  0.00           N
ATOM   2202  HN  ILE A 139      51.757  65.971  77.052  1.00  0.00           H
ATOM   2203  CA  ILE A 139      50.521  67.493  76.324  1.00  0.00           C
ATOM   2204  HA  ILE A 139      50.806  68.525  76.465  1.00  0.00           H
ATOM   2205  CB  ILE A 139      50.896  67.126  74.888  1.00  0.00           C
ATOM   2206  HB  ILE A 139      50.291  67.745  74.192  1.00  0.00           H
ATOM   2207  CG2 ILE A 139      52.369  67.525  74.662  1.00  0.00           C
ATOM   2208 HG21 ILE A 139      53.034  66.957  75.346  1.00  0.00           H
ATOM   2209 HG22 ILE A 139      52.520  68.610  74.849  1.00  0.00           H
ATOM   2210 HG23 ILE A 139      52.680  67.307  73.618  1.00  0.00           H
ATOM   2211  CG1 ILE A 139      50.617  65.643  74.538  1.00  0.00           C
ATOM   2212 HG11 ILE A 139      49.644  65.332  74.975  1.00  0.00           H
ATOM   2213 HG12 ILE A 139      51.405  65.004  74.991  1.00  0.00           H
ATOM   2214  CD  ILE A 139      50.551  65.392  73.025  1.00  0.00           C
ATOM   2215  HD1 ILE A 139      51.503  65.690  72.536  1.00  0.00           H
ATOM   2216  HD2 ILE A 139      49.725  65.976  72.567  1.00  0.00           H
ATOM   2217  HD3 ILE A 139      50.384  64.315  72.810  1.00  0.00           H
ATOM   2218  C   ILE A 139      49.019  67.448  76.488  1.00  0.00           C
ATOM   2219  O   ILE A 139      48.418  66.444  76.873  1.00  0.00           O
ATOM   2220  N   SER A 140      48.383  68.592  76.216  1.00  0.00           N
ATOM   2221  HN  SER A 140      48.874  69.404  75.911  1.00  0.00           H
ATOM   2222  CA  SER A 140      46.957  68.724  76.296  1.00  0.00           C
ATOM   2223  HA  SER A 140      46.662  68.332  77.258  1.00  0.00           H
ATOM   2224  CB  SER A 140      46.476  70.202  76.258  1.00  0.00           C
ATOM   2225  HB1 SER A 140      46.917  70.713  77.140  1.00  0.00           H
ATOM   2226  HB2 SER A 140      45.372  70.272  76.359  1.00  0.00           H
ATOM   2227  OG  SER A 140      46.910  70.878  75.073  1.00  0.00           O
ATOM   2228  HG1 SER A 140      47.033  71.798  75.320  1.00  0.00           H
ATOM   2229  C   SER A 140      46.247  67.892  75.260  1.00  0.00           C
ATOM   2230  O   SER A 140      46.751  67.522  74.199  1.00  0.00           O
ATOM   2231  N   ASN A 141      45.000  67.585  75.574  1.00  0.00           N
ATOM   2232  HN  ASN A 141      44.650  67.812  76.480  1.00  0.00           H
ATOM   2233  CA  ASN A 141      44.071  66.935  74.704  1.00  0.00           C
ATOM   2234  HA  ASN A 141      44.470  65.973  74.419  1.00  0.00           H
ATOM   2235  CB  ASN A 141      42.824  66.794  75.610  1.00  0.00           C
ATOM   2236  HB1 ASN A 141      41.881  66.915  75.036  1.00  0.00           H
ATOM   2237  HB2 ASN A 141      42.796  67.606  76.368  1.00  0.00           H
ATOM   2238  CG  ASN A 141      42.823  65.459  76.351  1.00  0.00           C
ATOM   2239  OD1 ASN A 141      43.848  64.803  76.549  1.00  0.00           O
ATOM   2240  ND2 ASN A 141      41.617  65.001  76.757  1.00  0.00           N
ATOM   2241 HD21 ASN A 141      41.589  64.109  77.207  1.00  0.00           H
ATOM   2242 HD22 ASN A 141      40.807  65.579  76.653  1.00  0.00           H
ATOM   2243  C   ASN A 141      43.884  67.719  73.380  1.00  0.00           C
ATOM   2244  O   ASN A 141      43.877  67.143  72.292  1.00  0.00           O
ATOM   2245  N   ARG A 142      43.824  69.072  73.447  1.00  0.00           N
ATOM   2246  HN  ARG A 142      43.740  69.506  74.341  1.00  0.00           H
ATOM   2247  CA  ARG A 142      43.816  69.966  72.295  1.00  0.00           C
ATOM   2248  HA  ARG A 142      43.008  69.646  71.653  1.00  0.00           H
ATOM   2249  CB  ARG A 142      43.568  71.439  72.727  1.00  0.00           C
ATOM   2250  HB1 ARG A 142      44.505  71.895  73.113  1.00  0.00           H
ATOM   2251  HB2 ARG A 142      42.843  71.434  73.568  1.00  0.00           H
ATOM   2252  CG  ARG A 142      42.955  72.310  71.601  1.00  0.00           C
ATOM   2253  HG1 ARG A 142      41.868  72.430  71.796  1.00  0.00           H
ATOM   2254  HG2 ARG A 142      43.036  71.758  70.640  1.00  0.00           H
ATOM   2255  CD  ARG A 142      43.604  73.690  71.360  1.00  0.00           C
ATOM   2256  HD1 ARG A 142      43.102  74.225  70.526  1.00  0.00           H
ATOM   2257  HD2 ARG A 142      44.670  73.553  71.081  1.00  0.00           H
ATOM   2258  NE  ARG A 142      43.549  74.531  72.602  1.00  0.00           N
ATOM   2259  HE  ARG A 142      44.391  74.923  72.974  1.00  0.00           H
ATOM   2260  CZ  ARG A 142      42.471  75.159  73.054  1.00  0.00           C
ATOM   2261  NH1 ARG A 142      41.262  75.022  72.559  1.00  0.00           N
ATOM   2262 HH11 ARG A 142      41.133  74.513  71.707  1.00  0.00           H
ATOM   2263 HH12 ARG A 142      40.517  75.571  72.938  1.00  0.00           H
ATOM   2264  NH2 ARG A 142      42.645  76.026  74.026  1.00  0.00           N
ATOM   2265 HH21 ARG A 142      43.578  76.372  74.128  1.00  0.00           H
ATOM   2266 HH22 ARG A 142      41.991  76.782  74.077  1.00  0.00           H
ATOM   2267  C   ARG A 142      45.087  69.880  71.454  1.00  0.00           C
ATOM   2268  O   ARG A 142      45.038  69.872  70.227  1.00  0.00           O
ATOM   2269  N   THR A 143      46.268  69.781  72.100  1.00  0.00           N
ATOM   2270  HN  THR A 143      46.290  69.795  73.097  1.00  0.00           H
ATOM   2271  CA  THR A 143      47.550  69.590  71.414  1.00  0.00           C
ATOM   2272  HA  THR A 143      47.698  70.413  70.730  1.00  0.00           H
ATOM   2273  CB  THR A 143      48.728  69.530  72.383  1.00  0.00           C
ATOM   2274  HB  THR A 143      48.567  68.748  73.155  1.00  0.00           H
ATOM   2275  OG1 THR A 143      48.888  70.769  73.042  1.00  0.00           O
ATOM   2276  HG1 THR A 143      48.142  70.880  73.636  1.00  0.00           H
ATOM   2277  CG2 THR A 143      50.060  69.253  71.668  1.00  0.00           C
ATOM   2278 HG21 THR A 143      50.152  69.903  70.772  1.00  0.00           H
ATOM   2279 HG22 THR A 143      50.134  68.194  71.340  1.00  0.00           H
ATOM   2280 HG23 THR A 143      50.919  69.456  72.342  1.00  0.00           H
ATOM   2281  C   THR A 143      47.604  68.319  70.598  1.00  0.00           C
ATOM   2282  O   THR A 143      48.002  68.309  69.436  1.00  0.00           O
ATOM   2283  N   ALA A 144      47.151  67.197  71.188  1.00  0.00           N
ATOM   2284  HN  ALA A 144      46.832  67.229  72.132  1.00  0.00           H
ATOM   2285  CA  ALA A 144      47.076  65.916  70.521  1.00  0.00           C
ATOM   2286  HA  ALA A 144      48.061  65.675  70.149  1.00  0.00           H
ATOM   2287  CB  ALA A 144      46.647  64.857  71.545  1.00  0.00           C
ATOM   2288  HB1 ALA A 144      45.660  65.130  71.976  1.00  0.00           H
ATOM   2289  HB2 ALA A 144      47.387  64.821  72.373  1.00  0.00           H
ATOM   2290  HB3 ALA A 144      46.584  63.849  71.081  1.00  0.00           H
ATOM   2291  C   ALA A 144      46.150  65.922  69.310  1.00  0.00           C
ATOM   2292  O   ALA A 144      46.454  65.341  68.267  1.00  0.00           O
ATOM   2293  N   ALA A 145      45.000  66.618  69.420  1.00  0.00           N
ATOM   2294  HN  ALA A 145      44.742  67.031  70.290  1.00  0.00           H
ATOM   2295  CA  ALA A 145      44.109  66.868  68.310  1.00  0.00           C
ATOM   2296  HA  ALA A 145      43.830  65.910  67.896  1.00  0.00           H
ATOM   2297  CB  ALA A 145      42.863  67.611  68.828  1.00  0.00           C
ATOM   2298  HB1 ALA A 145      43.125  68.614  69.226  1.00  0.00           H
ATOM   2299  HB2 ALA A 145      42.384  67.030  69.645  1.00  0.00           H
ATOM   2300  HB3 ALA A 145      42.118  67.742  68.015  1.00  0.00           H
ATOM   2301  C   ALA A 145      44.729  67.656  67.163  1.00  0.00           C
ATOM   2302  O   ALA A 145      44.616  67.269  66.002  1.00  0.00           O
ATOM   2303  N   ILE A 146      45.460  68.750  67.464  1.00  0.00           N
ATOM   2304  HN  ILE A 146      45.513  69.073  68.405  1.00  0.00           H
ATOM   2305  CA  ILE A 146      46.180  69.530  66.462  1.00  0.00           C
ATOM   2306  HA  ILE A 146      45.469  69.837  65.708  1.00  0.00           H
ATOM   2307  CB  ILE A 146      46.779  70.801  67.082  1.00  0.00           C
ATOM   2308  HB  ILE A 146      47.307  70.523  68.020  1.00  0.00           H
ATOM   2309  CG2 ILE A 146      47.812  71.467  66.137  1.00  0.00           C
ATOM   2310 HG21 ILE A 146      47.351  71.688  65.150  1.00  0.00           H
ATOM   2311 HG22 ILE A 146      48.704  70.824  65.978  1.00  0.00           H
ATOM   2312 HG23 ILE A 146      48.186  72.421  66.565  1.00  0.00           H
ATOM   2313  CG1 ILE A 146      45.635  71.783  67.448  1.00  0.00           C
ATOM   2314 HG11 ILE A 146      44.878  71.255  68.067  1.00  0.00           H
ATOM   2315 HG12 ILE A 146      45.128  72.098  66.511  1.00  0.00           H
ATOM   2316  CD  ILE A 146      46.097  73.029  68.215  1.00  0.00           C
ATOM   2317  HD1 ILE A 146      46.750  73.665  67.579  1.00  0.00           H
ATOM   2318  HD2 ILE A 146      46.663  72.743  69.128  1.00  0.00           H
ATOM   2319  HD3 ILE A 146      45.221  73.644  68.515  1.00  0.00           H
ATOM   2320  C   ILE A 146      47.228  68.709  65.722  1.00  0.00           C
ATOM   2321  O   ILE A 146      47.269  68.686  64.493  1.00  0.00           O
ATOM   2322  N   ILE A 147      48.053  67.933  66.457  1.00  0.00           N
ATOM   2323  HN  ILE A 147      48.005  67.980  67.451  1.00  0.00           H
ATOM   2324  CA  ILE A 147      49.060  67.038  65.892  1.00  0.00           C
ATOM   2325  HA  ILE A 147      49.697  67.625  65.248  1.00  0.00           H
ATOM   2326  CB  ILE A 147      49.954  66.443  66.986  1.00  0.00           C
ATOM   2327  HB  ILE A 147      49.305  65.954  67.744  1.00  0.00           H
ATOM   2328  CG2 ILE A 147      50.913  65.380  66.398  1.00  0.00           C
ATOM   2329 HG21 ILE A 147      51.513  65.815  65.570  1.00  0.00           H
ATOM   2330 HG22 ILE A 147      50.361  64.498  66.009  1.00  0.00           H
ATOM   2331 HG23 ILE A 147      51.615  65.005  67.174  1.00  0.00           H
ATOM   2332  CG1 ILE A 147      50.751  67.570  67.693  1.00  0.00           C
ATOM   2333 HG11 ILE A 147      50.073  68.405  67.970  1.00  0.00           H
ATOM   2334 HG12 ILE A 147      51.495  67.983  66.977  1.00  0.00           H
ATOM   2335  CD  ILE A 147      51.467  67.109  68.969  1.00  0.00           C
ATOM   2336  HD1 ILE A 147      52.263  66.369  68.738  1.00  0.00           H
ATOM   2337  HD2 ILE A 147      50.744  66.644  69.673  1.00  0.00           H
ATOM   2338  HD3 ILE A 147      51.945  67.975  69.474  1.00  0.00           H
ATOM   2339  C   ILE A 147      48.448  65.963  65.001  1.00  0.00           C
ATOM   2340  O   ILE A 147      48.946  65.632  63.928  1.00  0.00           O
ATOM   2341  N   SER A 148      47.303  65.401  65.411  1.00  0.00           N
ATOM   2342  HN  SER A 148      46.917  65.665  66.292  1.00  0.00           H
ATOM   2343  CA  SER A 148      46.541  64.459  64.604  1.00  0.00           C
ATOM   2344  HA  SER A 148      47.209  63.655  64.331  1.00  0.00           H
ATOM   2345  CB  SER A 148      45.379  63.839  65.408  1.00  0.00           C
ATOM   2346  HB1 SER A 148      44.826  63.106  64.782  1.00  0.00           H
ATOM   2347  HB2 SER A 148      44.678  64.639  65.728  1.00  0.00           H
ATOM   2348  OG  SER A 148      45.873  63.177  66.575  1.00  0.00           O
ATOM   2349  HG1 SER A 148      46.145  63.867  67.184  1.00  0.00           H
ATOM   2350  C   SER A 148      46.022  65.034  63.286  1.00  0.00           C
ATOM   2351  O   SER A 148      46.106  64.380  62.249  1.00  0.00           O
ATOM   2352  N   CYS A 149      45.523  66.298  63.275  1.00  0.00           N
ATOM   2353  HN  CYS A 149      45.426  66.802  64.130  1.00  0.00           H
ATOM   2354  CA  CYS A 149      45.136  67.018  62.054  1.00  0.00           C
ATOM   2355  HA  CYS A 149      44.358  66.459  61.556  1.00  0.00           H
ATOM   2356  CB  CYS A 149      44.653  68.478  62.338  1.00  0.00           C
ATOM   2357  HB1 CYS A 149      44.375  68.948  61.370  1.00  0.00           H
ATOM   2358  HB2 CYS A 149      45.489  69.080  62.755  1.00  0.00           H
ATOM   2359  SG  CYS A 149      43.232  68.625  63.456  1.00  0.00           S
ATOM   2360  HG1 CYS A 149      43.847  68.179  64.541  1.00  0.00           H
ATOM   2361  C   CYS A 149      46.299  67.171  61.084  1.00  0.00           C
ATOM   2362  O   CYS A 149      46.197  66.948  59.878  1.00  0.00           O
ATOM   2363  N   LEU A 150      47.462  67.532  61.644  1.00  0.00           N
ATOM   2364  HN  LEU A 150      47.479  67.742  62.618  1.00  0.00           H
ATOM   2365  CA  LEU A 150      48.724  67.658  60.958  1.00  0.00           C
ATOM   2366  HA  LEU A 150      48.620  68.419  60.199  1.00  0.00           H
ATOM   2367  CB  LEU A 150      49.774  68.054  62.009  1.00  0.00           C
ATOM   2368  HB1 LEU A 150      50.765  67.567  61.888  1.00  0.00           H
ATOM   2369  HB2 LEU A 150      49.395  67.749  63.008  1.00  0.00           H
ATOM   2370  CG  LEU A 150      49.977  69.556  62.021  1.00  0.00           C
ATOM   2371  HG  LEU A 150      49.015  70.018  61.711  1.00  0.00           H
ATOM   2372  CD1 LEU A 150      50.276  70.017  63.458  1.00  0.00           C
ATOM   2373 HD11 LEU A 150      51.312  69.745  63.751  1.00  0.00           H
ATOM   2374 HD12 LEU A 150      49.572  69.544  64.176  1.00  0.00           H
ATOM   2375 HD13 LEU A 150      50.137  71.114  63.569  1.00  0.00           H
ATOM   2376  CD2 LEU A 150      51.070  69.850  60.977  1.00  0.00           C
ATOM   2377 HD21 LEU A 150      51.005  69.124  60.139  1.00  0.00           H
ATOM   2378 HD22 LEU A 150      52.077  69.741  61.432  1.00  0.00           H
ATOM   2379 HD23 LEU A 150      50.972  70.866  60.538  1.00  0.00           H
ATOM   2380  C   LEU A 150      49.225  66.417  60.276  1.00  0.00           C
ATOM   2381  O   LEU A 150      49.680  66.425  59.138  1.00  0.00           O
ATOM   2382  N   LEU A 151      49.159  65.277  60.961  1.00  0.00           N
ATOM   2383  HN  LEU A 151      48.847  65.266  61.908  1.00  0.00           H
ATOM   2384  CA  LEU A 151      49.619  64.041  60.379  1.00  0.00           C
ATOM   2385  HA  LEU A 151      50.565  64.218  59.887  1.00  0.00           H
ATOM   2386  CB  LEU A 151      49.846  63.017  61.498  1.00  0.00           C
ATOM   2387  HB1 LEU A 151      50.095  62.020  61.077  1.00  0.00           H
ATOM   2388  HB2 LEU A 151      48.900  62.914  62.071  1.00  0.00           H
ATOM   2389  CG  LEU A 151      50.973  63.439  62.467  1.00  0.00           C
ATOM   2390  HG  LEU A 151      50.865  64.513  62.731  1.00  0.00           H
ATOM   2391  CD1 LEU A 151      50.829  62.644  63.763  1.00  0.00           C
ATOM   2392 HD11 LEU A 151      50.769  61.562  63.518  1.00  0.00           H
ATOM   2393 HD12 LEU A 151      49.893  62.931  64.288  1.00  0.00           H
ATOM   2394 HD13 LEU A 151      51.690  62.830  64.439  1.00  0.00           H
ATOM   2395  CD2 LEU A 151      52.371  63.261  61.851  1.00  0.00           C
ATOM   2396 HD21 LEU A 151      52.475  63.869  60.926  1.00  0.00           H
ATOM   2397 HD22 LEU A 151      52.552  62.196  61.594  1.00  0.00           H
ATOM   2398 HD23 LEU A 151      53.153  63.587  62.569  1.00  0.00           H
ATOM   2399  C   LEU A 151      48.685  63.528  59.296  1.00  0.00           C
ATOM   2400  O   LEU A 151      49.126  62.957  58.297  1.00  0.00           O
ATOM   2401  N   TRP A 152      47.366  63.794  59.424  1.00  0.00           N
ATOM   2402  HN  TRP A 152      47.003  64.203  60.258  1.00  0.00           H
ATOM   2403  CA  TRP A 152      46.432  63.593  58.332  1.00  0.00           C
ATOM   2404  HA  TRP A 152      46.551  62.572  58.003  1.00  0.00           H
ATOM   2405  CB  TRP A 152      44.956  63.774  58.790  1.00  0.00           C
ATOM   2406  HB1 TRP A 152      44.308  64.006  57.918  1.00  0.00           H
ATOM   2407  HB2 TRP A 152      44.894  64.640  59.483  1.00  0.00           H
ATOM   2408  CG  TRP A 152      44.373  62.556  59.437  1.00  0.00           C
ATOM   2409  CD1 TRP A 152      43.968  62.399  60.736  1.00  0.00           C
ATOM   2410  HD1 TRP A 152      44.023  63.170  61.491  1.00  0.00           H
ATOM   2411  NE1 TRP A 152      43.480  61.126  60.917  1.00  0.00           N
ATOM   2412  HE1 TRP A 152      43.164  60.768  61.768  1.00  0.00           H
ATOM   2413  CE2 TRP A 152      43.552  60.437  59.738  1.00  0.00           C
ATOM   2414  CD2 TRP A 152      44.117  61.305  58.774  1.00  0.00           C
ATOM   2415  CE3 TRP A 152      44.306  60.853  57.465  1.00  0.00           C
ATOM   2416  HE3 TRP A 152      44.715  61.500  56.702  1.00  0.00           H
ATOM   2417  CZ3 TRP A 152      43.929  59.546  57.147  1.00  0.00           C
ATOM   2418  HZ3 TRP A 152      44.050  59.186  56.136  1.00  0.00           H
ATOM   2419  CZ2 TRP A 152      43.188  59.134  59.424  1.00  0.00           C
ATOM   2420  HZ2 TRP A 152      42.757  58.477  60.164  1.00  0.00           H
ATOM   2421  CH2 TRP A 152      43.377  58.702  58.107  1.00  0.00           C
ATOM   2422  HH2 TRP A 152      43.076  57.706  57.818  1.00  0.00           H
ATOM   2423  C   TRP A 152      46.718  64.424  57.081  1.00  0.00           C
ATOM   2424  O   TRP A 152      46.790  63.865  55.992  1.00  0.00           O
ATOM   2425  N   GLY A 153      46.977  65.748  57.191  1.00  0.00           N
ATOM   2426  HN  GLY A 153      46.905  66.179  58.087  1.00  0.00           H
ATOM   2427  CA  GLY A 153      47.297  66.616  56.042  1.00  0.00           C
ATOM   2428  HA1 GLY A 153      47.389  67.625  56.415  1.00  0.00           H
ATOM   2429  HA2 GLY A 153      46.486  66.537  55.333  1.00  0.00           H
ATOM   2430  C   GLY A 153      48.576  66.301  55.268  1.00  0.00           C
ATOM   2431  O   GLY A 153      48.601  66.434  54.044  1.00  0.00           O
ATOM   2432  N   ILE A 154      49.659  65.853  55.968  1.00  0.00           N
ATOM   2433  HN  ILE A 154      49.610  65.868  56.964  1.00  0.00           H
ATOM   2434  CA  ILE A 154      50.892  65.275  55.411  1.00  0.00           C
ATOM   2435  HA  ILE A 154      51.350  65.999  54.753  1.00  0.00           H
ATOM   2436  CB  ILE A 154      51.895  64.841  56.524  1.00  0.00           C
ATOM   2437  HB  ILE A 154      51.314  64.327  57.320  1.00  0.00           H
ATOM   2438  CG2 ILE A 154      52.975  63.839  56.019  1.00  0.00           C
ATOM   2439 HG21 ILE A 154      53.525  64.267  55.153  1.00  0.00           H
ATOM   2440 HG22 ILE A 154      52.533  62.866  55.715  1.00  0.00           H
ATOM   2441 HG23 ILE A 154      53.708  63.613  56.821  1.00  0.00           H
ATOM   2442  CG1 ILE A 154      52.567  66.076  57.173  1.00  0.00           C
ATOM   2443 HG11 ILE A 154      51.773  66.809  57.431  1.00  0.00           H
ATOM   2444 HG12 ILE A 154      53.243  66.542  56.424  1.00  0.00           H
ATOM   2445  CD  ILE A 154      53.362  65.796  58.455  1.00  0.00           C
ATOM   2446  HD1 ILE A 154      54.221  65.121  58.257  1.00  0.00           H
ATOM   2447  HD2 ILE A 154      52.706  65.326  59.219  1.00  0.00           H
ATOM   2448  HD3 ILE A 154      53.763  66.744  58.873  1.00  0.00           H
ATOM   2449  C   ILE A 154      50.576  64.068  54.569  1.00  0.00           C
ATOM   2450  O   ILE A 154      50.948  63.971  53.403  1.00  0.00           O
ATOM   2451  N   THR A 155      49.805  63.133  55.150  1.00  0.00           N
ATOM   2452  HN  THR A 155      49.495  63.269  56.088  1.00  0.00           H
ATOM   2453  CA  THR A 155      49.416  61.892  54.500  1.00  0.00           C
ATOM   2454  HA  THR A 155      50.312  61.376  54.188  1.00  0.00           H
ATOM   2455  CB  THR A 155      48.626  60.992  55.438  1.00  0.00           C
ATOM   2456  HB  THR A 155      47.634  61.429  55.684  1.00  0.00           H
ATOM   2457  OG1 THR A 155      49.328  60.768  56.654  1.00  0.00           O
ATOM   2458  HG1 THR A 155      49.235  61.555  57.197  1.00  0.00           H
ATOM   2459  CG2 THR A 155      48.444  59.621  54.797  1.00  0.00           C
ATOM   2460 HG21 THR A 155      49.433  59.145  54.627  1.00  0.00           H
ATOM   2461 HG22 THR A 155      47.902  59.670  53.828  1.00  0.00           H
ATOM   2462 HG23 THR A 155      47.849  58.981  55.483  1.00  0.00           H
ATOM   2463  C   THR A 155      48.581  62.141  53.263  1.00  0.00           C
ATOM   2464  O   THR A 155      48.800  61.579  52.189  1.00  0.00           O
ATOM   2465  N   ILE A 156      47.605  63.058  53.391  1.00  0.00           N
ATOM   2466  HN  ILE A 156      47.420  63.467  54.281  1.00  0.00           H
ATOM   2467  CA  ILE A 156      46.759  63.513  52.308  1.00  0.00           C
ATOM   2468  HA  ILE A 156      46.244  62.663  51.884  1.00  0.00           H
ATOM   2469  CB  ILE A 156      45.740  64.505  52.856  1.00  0.00           C
ATOM   2470  HB  ILE A 156      46.278  65.201  53.535  1.00  0.00           H
ATOM   2471  CG2 ILE A 156      45.074  65.362  51.755  1.00  0.00           C
ATOM   2472 HG21 ILE A 156      44.552  64.720  51.014  1.00  0.00           H
ATOM   2473 HG22 ILE A 156      45.799  66.014  51.223  1.00  0.00           H
ATOM   2474 HG23 ILE A 156      44.329  66.041  52.223  1.00  0.00           H
ATOM   2475  CG1 ILE A 156      44.691  63.747  53.699  1.00  0.00           C
ATOM   2476 HG11 ILE A 156      45.172  62.912  54.252  1.00  0.00           H
ATOM   2477 HG12 ILE A 156      43.947  63.287  53.013  1.00  0.00           H
ATOM   2478  CD  ILE A 156      43.984  64.637  54.725  1.00  0.00           C
ATOM   2479  HD1 ILE A 156      43.349  65.403  54.230  1.00  0.00           H
ATOM   2480  HD2 ILE A 156      44.716  65.173  55.367  1.00  0.00           H
ATOM   2481  HD3 ILE A 156      43.342  64.013  55.382  1.00  0.00           H
ATOM   2482  C   ILE A 156      47.547  64.139  51.191  1.00  0.00           C
ATOM   2483  O   ILE A 156      47.436  63.720  50.045  1.00  0.00           O
ATOM   2484  N   GLY A 157      48.439  65.101  51.504  1.00  0.00           N
ATOM   2485  HN  GLY A 157      48.532  65.408  52.448  1.00  0.00           H
ATOM   2486  CA  GLY A 157      49.228  65.797  50.500  1.00  0.00           C
ATOM   2487  HA1 GLY A 157      49.828  66.533  51.015  1.00  0.00           H
ATOM   2488  HA2 GLY A 157      48.557  66.233  49.774  1.00  0.00           H
ATOM   2489  C   GLY A 157      50.162  64.890  49.753  1.00  0.00           C
ATOM   2490  O   GLY A 157      50.307  64.985  48.540  1.00  0.00           O
ATOM   2491  N   LEU A 158      50.815  63.943  50.448  1.00  0.00           N
ATOM   2492  HN  LEU A 158      50.713  63.869  51.437  1.00  0.00           H
ATOM   2493  CA  LEU A 158      51.769  63.053  49.811  1.00  0.00           C
ATOM   2494  HA  LEU A 158      52.442  63.659  49.223  1.00  0.00           H
ATOM   2495  CB  LEU A 158      52.591  62.249  50.854  1.00  0.00           C
ATOM   2496  HB1 LEU A 158      53.164  61.446  50.343  1.00  0.00           H
ATOM   2497  HB2 LEU A 158      51.890  61.758  51.563  1.00  0.00           H
ATOM   2498  CG  LEU A 158      53.618  63.082  51.655  1.00  0.00           C
ATOM   2499  HG  LEU A 158      53.071  63.850  52.243  1.00  0.00           H
ATOM   2500  CD1 LEU A 158      54.375  62.182  52.644  1.00  0.00           C
ATOM   2501 HD11 LEU A 158      54.968  61.420  52.094  1.00  0.00           H
ATOM   2502 HD12 LEU A 158      53.656  61.668  53.317  1.00  0.00           H
ATOM   2503 HD13 LEU A 158      55.068  62.791  53.263  1.00  0.00           H
ATOM   2504  CD2 LEU A 158      54.611  63.832  50.752  1.00  0.00           C
ATOM   2505 HD21 LEU A 158      54.090  64.597  50.138  1.00  0.00           H
ATOM   2506 HD22 LEU A 158      55.136  63.137  50.062  1.00  0.00           H
ATOM   2507 HD23 LEU A 158      55.374  64.352  51.369  1.00  0.00           H
ATOM   2508  C   LEU A 158      51.152  62.089  48.811  1.00  0.00           C
ATOM   2509  O   LEU A 158      51.827  61.643  47.886  1.00  0.00           O
ATOM   2510  N   THR A 159      49.855  61.757  48.961  1.00  0.00           N
ATOM   2511  HN  THR A 159      49.330  62.163  49.706  1.00  0.00           H
ATOM   2512  CA  THR A 159      49.189  60.738  48.153  1.00  0.00           C
ATOM   2513  HA  THR A 159      49.916  60.213  47.551  1.00  0.00           H
ATOM   2514  CB  THR A 159      48.478  59.699  49.014  1.00  0.00           C
ATOM   2515  HB  THR A 159      47.893  58.988  48.391  1.00  0.00           H
ATOM   2516  OG1 THR A 159      47.606  60.288  49.967  1.00  0.00           O
ATOM   2517  HG1 THR A 159      48.156  60.694  50.642  1.00  0.00           H
ATOM   2518  CG2 THR A 159      49.521  58.899  49.802  1.00  0.00           C
ATOM   2519 HG21 THR A 159      50.142  59.557  50.446  1.00  0.00           H
ATOM   2520 HG22 THR A 159      50.193  58.353  49.106  1.00  0.00           H
ATOM   2521 HG23 THR A 159      49.028  58.155  50.464  1.00  0.00           H
ATOM   2522  C   THR A 159      48.179  61.312  47.181  1.00  0.00           C
ATOM   2523  O   THR A 159      47.565  60.605  46.383  1.00  0.00           O
ATOM   2524  N   VAL A 160      48.002  62.637  47.157  1.00  0.00           N
ATOM   2525  HN  VAL A 160      48.495  63.211  47.806  1.00  0.00           H
ATOM   2526  CA  VAL A 160      46.910  63.270  46.438  1.00  0.00           C
ATOM   2527  HA  VAL A 160      45.996  62.739  46.658  1.00  0.00           H
ATOM   2528  CB  VAL A 160      46.813  64.681  46.944  1.00  0.00           C
ATOM   2529  HB  VAL A 160      46.997  64.672  48.039  1.00  0.00           H
ATOM   2530  CG1 VAL A 160      47.947  65.525  46.328  1.00  0.00           C
ATOM   2531 HG11 VAL A 160      47.666  65.946  45.339  1.00  0.00           H
ATOM   2532 HG12 VAL A 160      48.897  64.956  46.238  1.00  0.00           H
ATOM   2533 HG13 VAL A 160      48.175  66.347  47.040  1.00  0.00           H
ATOM   2534  CG2 VAL A 160      45.362  65.180  46.797  1.00  0.00           C
ATOM   2535 HG21 VAL A 160      44.666  64.457  47.273  1.00  0.00           H
ATOM   2536 HG22 VAL A 160      45.078  65.285  45.729  1.00  0.00           H
ATOM   2537 HG23 VAL A 160      45.216  66.152  47.315  1.00  0.00           H
ATOM   2538  C   VAL A 160      47.089  63.280  44.928  1.00  0.00           C
ATOM   2539  O   VAL A 160      46.160  63.460  44.141  1.00  0.00           O
ATOM   2540  N   HSD A 161      48.326  63.019  44.464  1.00  0.00           N
ATOM   2541  HN  HSD A 161      49.031  62.814  45.139  1.00  0.00           H
ATOM   2542  CA  HSD A 161      48.701  63.078  43.070  1.00  0.00           C
ATOM   2543  HA  HSD A 161      48.302  63.998  42.667  1.00  0.00           H
ATOM   2544  CB  HSD A 161      50.244  63.038  42.930  1.00  0.00           C
ATOM   2545  HB1 HSD A 161      50.666  63.880  43.521  1.00  0.00           H
ATOM   2546  HB2 HSD A 161      50.543  63.178  41.869  1.00  0.00           H
ATOM   2547  ND1 HSD A 161      50.786  60.560  42.756  1.00  0.00           N
ATOM   2548  HD1 HSD A 161      50.281  60.399  41.908  1.00  0.00           H
ATOM   2549  CG  HSD A 161      50.844  61.757  43.442  1.00  0.00           C
ATOM   2550  CE1 HSD A 161      51.401  59.632  43.522  1.00  0.00           C
ATOM   2551  HE1 HSD A 161      51.439  58.570  43.279  1.00  0.00           H
ATOM   2552  NE2 HSD A 161      51.876  60.154  44.627  1.00  0.00           N
ATOM   2553  CD2 HSD A 161      51.528  61.492  44.587  1.00  0.00           C
ATOM   2554  HD2 HSD A 161      51.794  62.149  45.406  1.00  0.00           H
ATOM   2555  C   HSD A 161      48.086  61.939  42.277  1.00  0.00           C
ATOM   2556  O   HSD A 161      48.124  61.916  41.049  1.00  0.00           O
ATOM   2557  N   LEU A 162      47.520  60.940  42.975  1.00  0.00           N
ATOM   2558  HN  LEU A 162      47.571  60.948  43.971  1.00  0.00           H
ATOM   2559  CA  LEU A 162      46.713  59.889  42.403  1.00  0.00           C
ATOM   2560  HA  LEU A 162      47.273  59.456  41.587  1.00  0.00           H
ATOM   2561  CB  LEU A 162      46.440  58.780  43.448  1.00  0.00           C
ATOM   2562  HB1 LEU A 162      45.781  58.002  43.006  1.00  0.00           H
ATOM   2563  HB2 LEU A 162      45.904  59.219  44.316  1.00  0.00           H
ATOM   2564  CG  LEU A 162      47.718  58.077  43.966  1.00  0.00           C
ATOM   2565  HG  LEU A 162      48.361  58.833  44.467  1.00  0.00           H
ATOM   2566  CD1 LEU A 162      47.358  57.021  45.017  1.00  0.00           C
ATOM   2567 HD11 LEU A 162      46.712  56.231  44.579  1.00  0.00           H
ATOM   2568 HD12 LEU A 162      46.815  57.491  45.865  1.00  0.00           H
ATOM   2569 HD13 LEU A 162      48.282  56.547  45.413  1.00  0.00           H
ATOM   2570  CD2 LEU A 162      48.541  57.421  42.843  1.00  0.00           C
ATOM   2571 HD21 LEU A 162      48.918  58.182  42.127  1.00  0.00           H
ATOM   2572 HD22 LEU A 162      47.918  56.679  42.298  1.00  0.00           H
ATOM   2573 HD23 LEU A 162      49.414  56.892  43.281  1.00  0.00           H
ATOM   2574  C   LEU A 162      45.421  60.380  41.761  1.00  0.00           C
ATOM   2575  O   LEU A 162      44.995  59.842  40.743  1.00  0.00           O
ATOM   2576  N   LEU A 163      44.779  61.433  42.306  1.00  0.00           N
ATOM   2577  HN  LEU A 163      45.151  61.912  43.097  1.00  0.00           H
ATOM   2578  CA  LEU A 163      43.481  61.907  41.844  1.00  0.00           C
ATOM   2579  HA  LEU A 163      42.829  61.053  41.735  1.00  0.00           H
ATOM   2580  CB  LEU A 163      42.874  62.855  42.906  1.00  0.00           C
ATOM   2581  HB1 LEU A 163      41.927  63.305  42.540  1.00  0.00           H
ATOM   2582  HB2 LEU A 163      43.592  63.684  43.081  1.00  0.00           H
ATOM   2583  CG  LEU A 163      42.577  62.177  44.264  1.00  0.00           C
ATOM   2584  HG  LEU A 163      43.418  61.505  44.539  1.00  0.00           H
ATOM   2585  CD1 LEU A 163      42.479  63.236  45.368  1.00  0.00           C
ATOM   2586 HD11 LEU A 163      41.658  63.949  45.137  1.00  0.00           H
ATOM   2587 HD12 LEU A 163      43.430  63.805  45.436  1.00  0.00           H
ATOM   2588 HD13 LEU A 163      42.277  62.762  46.352  1.00  0.00           H
ATOM   2589  CD2 LEU A 163      41.286  61.344  44.220  1.00  0.00           C
ATOM   2590 HD21 LEU A 163      41.361  60.531  43.466  1.00  0.00           H
ATOM   2591 HD22 LEU A 163      40.419  61.988  43.962  1.00  0.00           H
ATOM   2592 HD23 LEU A 163      41.090  60.884  45.212  1.00  0.00           H
ATOM   2593  C   LEU A 163      43.511  62.605  40.481  1.00  0.00           C
ATOM   2594  O   LEU A 163      42.527  62.618  39.741  1.00  0.00           O
ATOM   2595  N   LYS A 164      44.674  63.152  40.072  1.00  0.00           N
ATOM   2596  HN  LYS A 164      45.455  63.168  40.692  1.00  0.00           H
ATOM   2597  CA  LYS A 164      44.826  63.826  38.790  1.00  0.00           C
ATOM   2598  HA  LYS A 164      43.886  64.263  38.487  1.00  0.00           H
ATOM   2599  CB  LYS A 164      45.898  64.937  38.872  1.00  0.00           C
ATOM   2600  HB1 LYS A 164      45.500  65.688  39.587  1.00  0.00           H
ATOM   2601  HB2 LYS A 164      45.990  65.451  37.891  1.00  0.00           H
ATOM   2602  CG  LYS A 164      47.280  64.441  39.336  1.00  0.00           C
ATOM   2603  HG1 LYS A 164      47.586  63.566  38.724  1.00  0.00           H
ATOM   2604  HG2 LYS A 164      47.204  64.100  40.390  1.00  0.00           H
ATOM   2605  CD  LYS A 164      48.399  65.487  39.210  1.00  0.00           C
ATOM   2606  HD1 LYS A 164      48.019  66.362  38.642  1.00  0.00           H
ATOM   2607  HD2 LYS A 164      49.200  65.024  38.595  1.00  0.00           H
ATOM   2608  CE  LYS A 164      48.993  65.929  40.548  1.00  0.00           C
ATOM   2609  HE1 LYS A 164      49.317  65.046  41.140  1.00  0.00           H
ATOM   2610  HE2 LYS A 164      48.281  66.529  41.155  1.00  0.00           H
ATOM   2611  NZ  LYS A 164      50.171  66.763  40.293  1.00  0.00           N
ATOM   2612  HZ1 LYS A 164      50.039  67.303  39.415  1.00  0.00           H
ATOM   2613  HZ2 LYS A 164      51.025  66.179  40.184  1.00  0.00           H
ATOM   2614  HZ3 LYS A 164      50.359  67.449  41.052  1.00  0.00           H
ATOM   2615  C   LYS A 164      45.286  62.897  37.686  1.00  0.00           C
ATOM   2616  O   LYS A 164      45.471  63.298  36.537  1.00  0.00           O
ATOM   2617  N   LYS A 165      45.495  61.613  38.000  1.00  0.00           N
ATOM   2618  HN  LYS A 165      45.326  61.287  38.928  1.00  0.00           H
ATOM   2619  CA  LYS A 165      45.833  60.623  37.009  1.00  0.00           C
ATOM   2620  HA  LYS A 165      46.455  61.071  36.249  1.00  0.00           H
ATOM   2621  CB  LYS A 165      46.632  59.451  37.624  1.00  0.00           C
ATOM   2622  HB1 LYS A 165      46.490  58.526  37.025  1.00  0.00           H
ATOM   2623  HB2 LYS A 165      46.214  59.261  38.636  1.00  0.00           H
ATOM   2624  CG  LYS A 165      48.139  59.733  37.716  1.00  0.00           C
ATOM   2625  HG1 LYS A 165      48.298  60.796  38.000  1.00  0.00           H
ATOM   2626  HG2 LYS A 165      48.585  59.601  36.707  1.00  0.00           H
ATOM   2627  CD  LYS A 165      48.865  58.843  38.740  1.00  0.00           C
ATOM   2628  HD1 LYS A 165      48.632  59.243  39.750  1.00  0.00           H
ATOM   2629  HD2 LYS A 165      49.961  58.947  38.593  1.00  0.00           H
ATOM   2630  CE  LYS A 165      48.465  57.357  38.723  1.00  0.00           C
ATOM   2631  HE1 LYS A 165      47.387  57.230  38.960  1.00  0.00           H
ATOM   2632  HE2 LYS A 165      49.054  56.802  39.485  1.00  0.00           H
ATOM   2633  NZ  LYS A 165      48.730  56.740  37.401  1.00  0.00           N
ATOM   2634  HZ1 LYS A 165      49.758  56.727  37.245  1.00  0.00           H
ATOM   2635  HZ2 LYS A 165      48.286  57.284  36.634  1.00  0.00           H
ATOM   2636  HZ3 LYS A 165      48.380  55.761  37.365  1.00  0.00           H
ATOM   2637  C   LYS A 165      44.605  60.097  36.309  1.00  0.00           C
ATOM   2638  O   LYS A 165      43.695  59.568  36.941  1.00  0.00           O
ATOM   2639  N   LYS A 166      44.563  60.188  34.965  1.00  0.00           N
ATOM   2640  HN  LYS A 166      45.270  60.675  34.457  1.00  0.00           H
ATOM   2641  CA  LYS A 166      43.528  59.551  34.175  1.00  0.00           C
ATOM   2642  HA  LYS A 166      42.580  59.665  34.679  1.00  0.00           H
ATOM   2643  CB  LYS A 166      43.441  60.205  32.777  1.00  0.00           C
ATOM   2644  HB1 LYS A 166      44.294  59.904  32.131  1.00  0.00           H
ATOM   2645  HB2 LYS A 166      43.552  61.297  32.947  1.00  0.00           H
ATOM   2646  CG  LYS A 166      42.106  59.932  32.056  1.00  0.00           C
ATOM   2647  HG1 LYS A 166      41.268  59.967  32.785  1.00  0.00           H
ATOM   2648  HG2 LYS A 166      42.139  58.901  31.643  1.00  0.00           H
ATOM   2649  CD  LYS A 166      41.810  60.926  30.913  1.00  0.00           C
ATOM   2650  HD1 LYS A 166      40.924  60.570  30.343  1.00  0.00           H
ATOM   2651  HD2 LYS A 166      42.674  60.887  30.216  1.00  0.00           H
ATOM   2652  CE  LYS A 166      41.631  62.389  31.370  1.00  0.00           C
ATOM   2653  HE1 LYS A 166      42.261  63.060  30.748  1.00  0.00           H
ATOM   2654  HE2 LYS A 166      41.930  62.502  32.434  1.00  0.00           H
ATOM   2655  NZ  LYS A 166      40.237  62.869  31.276  1.00  0.00           N
ATOM   2656  HZ1 LYS A 166      39.564  62.294  31.823  1.00  0.00           H
ATOM   2657  HZ2 LYS A 166      39.880  62.871  30.299  1.00  0.00           H
ATOM   2658  HZ3 LYS A 166      40.178  63.857  31.596  1.00  0.00           H
ATOM   2659  C   LYS A 166      43.870  58.069  34.110  1.00  0.00           C
ATOM   2660  O   LYS A 166      44.648  57.601  33.281  1.00  0.00           O
ATOM   2661  N   MET A 167      43.396  57.329  35.126  1.00  0.00           N
ATOM   2662  HN  MET A 167      42.825  57.763  35.818  1.00  0.00           H
ATOM   2663  CA  MET A 167      43.877  55.999  35.405  1.00  0.00           C
ATOM   2664  HA  MET A 167      44.932  55.985  35.176  1.00  0.00           H
ATOM   2665  CB  MET A 167      43.782  55.705  36.923  1.00  0.00           C
ATOM   2666  HB1 MET A 167      42.718  55.761  37.238  1.00  0.00           H
ATOM   2667  HB2 MET A 167      44.316  56.513  37.467  1.00  0.00           H
ATOM   2668  CG  MET A 167      44.357  54.339  37.354  1.00  0.00           C
ATOM   2669  HG1 MET A 167      43.843  53.525  36.801  1.00  0.00           H
ATOM   2670  HG2 MET A 167      44.083  54.195  38.422  1.00  0.00           H
ATOM   2671  SD  MET A 167      46.166  54.193  37.189  1.00  0.00           S
ATOM   2672  CE  MET A 167      46.239  52.825  35.988  1.00  0.00           C
ATOM   2673  HE1 MET A 167      45.355  52.156  36.051  1.00  0.00           H
ATOM   2674  HE2 MET A 167      47.147  52.203  36.136  1.00  0.00           H
ATOM   2675  HE3 MET A 167      46.279  53.213  34.947  1.00  0.00           H
ATOM   2676  C   MET A 167      43.299  54.877  34.553  1.00  0.00           C
ATOM   2677  O   MET A 167      44.106  54.011  34.229  1.00  0.00           O
ATOM   2678  N   PRO A 168      42.042  54.777  34.086  1.00  0.00           N
ATOM   2679  CD  PRO A 168      40.896  55.446  34.721  1.00  0.00           C
ATOM   2680  HD1 PRO A 168      40.576  56.295  34.078  1.00  0.00           H
ATOM   2681  HD2 PRO A 168      41.116  55.833  35.739  1.00  0.00           H
ATOM   2682  CA  PRO A 168      41.624  53.517  33.462  1.00  0.00           C
ATOM   2683  HA  PRO A 168      42.032  52.672  33.996  1.00  0.00           H
ATOM   2684  CB  PRO A 168      40.092  53.496  33.580  1.00  0.00           C
ATOM   2685  HB1 PRO A 168      39.708  52.462  33.708  1.00  0.00           H
ATOM   2686  HB2 PRO A 168      39.578  53.956  32.709  1.00  0.00           H
ATOM   2687  CG  PRO A 168      39.805  54.376  34.787  1.00  0.00           C
ATOM   2688  HG1 PRO A 168      38.780  54.795  34.702  1.00  0.00           H
ATOM   2689  HG2 PRO A 168      39.897  53.783  35.722  1.00  0.00           H
ATOM   2690  C   PRO A 168      42.047  53.417  32.009  1.00  0.00           C
ATOM   2691  O   PRO A 168      41.270  53.703  31.093  1.00  0.00           O
ATOM   2692  N   ILE A 169      43.311  53.025  31.791  1.00  0.00           N
ATOM   2693  HN  ILE A 169      43.903  52.928  32.587  1.00  0.00           H
ATOM   2694  CA  ILE A 169      43.881  52.688  30.508  1.00  0.00           C
ATOM   2695  HA  ILE A 169      43.630  53.495  29.836  1.00  0.00           H
ATOM   2696  CB  ILE A 169      45.410  52.555  30.525  1.00  0.00           C
ATOM   2697  HB  ILE A 169      45.686  51.550  30.909  1.00  0.00           H
ATOM   2698  CG2 ILE A 169      45.953  52.684  29.082  1.00  0.00           C
ATOM   2699 HG21 ILE A 169      45.618  53.635  28.614  1.00  0.00           H
ATOM   2700 HG22 ILE A 169      45.619  51.838  28.444  1.00  0.00           H
ATOM   2701 HG23 ILE A 169      47.064  52.673  29.087  1.00  0.00           H
ATOM   2702  CG1 ILE A 169      46.110  53.576  31.467  1.00  0.00           C
ATOM   2703 HG11 ILE A 169      47.206  53.427  31.362  1.00  0.00           H
ATOM   2704 HG12 ILE A 169      45.860  53.327  32.521  1.00  0.00           H
ATOM   2705  CD  ILE A 169      45.796  55.055  31.208  1.00  0.00           C
ATOM   2706  HD1 ILE A 169      44.715  55.265  31.351  1.00  0.00           H
ATOM   2707  HD2 ILE A 169      46.077  55.347  30.173  1.00  0.00           H
ATOM   2708  HD3 ILE A 169      46.357  55.699  31.919  1.00  0.00           H
ATOM   2709  C   ILE A 169      43.218  51.416  29.989  1.00  0.00           C
ATOM   2710  O   ILE A 169      42.889  50.504  30.752  1.00  0.00           O
ATOM   2711  N   GLN A 170      42.990  51.334  28.667  1.00  0.00           N
ATOM   2712  HN  GLN A 170      43.321  52.031  28.035  1.00  0.00           H
ATOM   2713  CA  GLN A 170      42.366  50.188  28.045  1.00  0.00           C
ATOM   2714  HA  GLN A 170      41.573  49.824  28.681  1.00  0.00           H
ATOM   2715  CB  GLN A 170      41.825  50.581  26.640  1.00  0.00           C
ATOM   2716  HB1 GLN A 170      42.621  50.498  25.870  1.00  0.00           H
ATOM   2717  HB2 GLN A 170      41.537  51.654  26.668  1.00  0.00           H
ATOM   2718  CG  GLN A 170      40.586  49.778  26.178  1.00  0.00           C
ATOM   2719  HG1 GLN A 170      40.833  48.695  26.185  1.00  0.00           H
ATOM   2720  HG2 GLN A 170      40.309  50.070  25.142  1.00  0.00           H
ATOM   2721  CD  GLN A 170      39.376  50.042  27.076  1.00  0.00           C
ATOM   2722  OE1 GLN A 170      39.253  51.121  27.664  1.00  0.00           O
ATOM   2723  NE2 GLN A 170      38.440  49.073  27.153  1.00  0.00           N
ATOM   2724 HE21 GLN A 170      37.672  49.236  27.773  1.00  0.00           H
ATOM   2725 HE22 GLN A 170      38.475  48.289  26.534  1.00  0.00           H
ATOM   2726  C   GLN A 170      43.431  49.108  27.888  1.00  0.00           C
ATOM   2727  O   GLN A 170      44.518  49.366  27.371  1.00  0.00           O
ATOM   2728  N   ASN A 171      43.156  47.873  28.337  1.00  0.00           N
ATOM   2729  HN  ASN A 171      42.310  47.684  28.828  1.00  0.00           H
ATOM   2730  CA  ASN A 171      44.072  46.761  28.175  1.00  0.00           C
ATOM   2731  HA  ASN A 171      44.878  47.040  27.513  1.00  0.00           H
ATOM   2732  CB  ASN A 171      44.655  46.347  29.554  1.00  0.00           C
ATOM   2733  HB1 ASN A 171      43.873  45.864  30.179  1.00  0.00           H
ATOM   2734  HB2 ASN A 171      45.006  47.266  30.069  1.00  0.00           H
ATOM   2735  CG  ASN A 171      45.851  45.417  29.394  1.00  0.00           C
ATOM   2736  OD1 ASN A 171      46.327  45.144  28.293  1.00  0.00           O
ATOM   2737  ND2 ASN A 171      46.376  44.912  30.534  1.00  0.00           N
ATOM   2738 HD21 ASN A 171      47.191  44.340  30.439  1.00  0.00           H
ATOM   2739 HD22 ASN A 171      45.932  45.101  31.409  1.00  0.00           H
ATOM   2740  C   ASN A 171      43.314  45.632  27.485  1.00  0.00           C
ATOM   2741  O   ASN A 171      42.835  44.685  28.111  1.00  0.00           O
ATOM   2742  N   GLY A 172      43.137  45.732  26.149  1.00  0.00           N
ATOM   2743  HN  GLY A 172      43.569  46.473  25.642  1.00  0.00           H
ATOM   2744  CA  GLY A 172      42.179  44.912  25.407  1.00  0.00           C
ATOM   2745  HA1 GLY A 172      42.383  43.871  25.606  1.00  0.00           H
ATOM   2746  HA2 GLY A 172      42.272  45.166  24.362  1.00  0.00           H
ATOM   2747  C   GLY A 172      40.757  45.212  25.816  1.00  0.00           C
ATOM   2748  O   GLY A 172      40.349  46.366  25.904  1.00  0.00           O
ATOM   2749  N   GLY A 173      39.940  44.186  26.104  1.00  0.00           N
ATOM   2750  HN  GLY A 173      40.258  43.243  26.040  1.00  0.00           H
ATOM   2751  CA  GLY A 173      38.606  44.383  26.669  1.00  0.00           C
ATOM   2752  HA1 GLY A 173      37.969  43.585  26.316  1.00  0.00           H
ATOM   2753  HA2 GLY A 173      38.212  45.352  26.396  1.00  0.00           H
ATOM   2754  C   GLY A 173      38.614  44.323  28.170  1.00  0.00           C
ATOM   2755  O   GLY A 173      37.842  43.581  28.775  1.00  0.00           O
ATOM   2756  N   ALA A 174      39.508  45.091  28.811  1.00  0.00           N
ATOM   2757  HN  ALA A 174      40.155  45.646  28.293  1.00  0.00           H
ATOM   2758  CA  ALA A 174      39.564  45.200  30.248  1.00  0.00           C
ATOM   2759  HA  ALA A 174      38.565  45.089  30.644  1.00  0.00           H
ATOM   2760  CB  ALA A 174      40.494  44.124  30.850  1.00  0.00           C
ATOM   2761  HB1 ALA A 174      41.525  44.226  30.449  1.00  0.00           H
ATOM   2762  HB2 ALA A 174      40.113  43.114  30.587  1.00  0.00           H
ATOM   2763  HB3 ALA A 174      40.523  44.202  31.957  1.00  0.00           H
ATOM   2764  C   ALA A 174      40.051  46.581  30.648  1.00  0.00           C
ATOM   2765  O   ALA A 174      40.998  47.121  30.072  1.00  0.00           O
ATOM   2766  N   ASN A 175      39.426  47.184  31.675  1.00  0.00           N
ATOM   2767  HN  ASN A 175      38.661  46.718  32.113  1.00  0.00           H
ATOM   2768  CA  ASN A 175      39.882  48.456  32.213  1.00  0.00           C
ATOM   2769  HA  ASN A 175      40.347  49.039  31.432  1.00  0.00           H
ATOM   2770  CB  ASN A 175      38.735  49.277  32.856  1.00  0.00           C
ATOM   2771  HB1 ASN A 175      39.134  50.065  33.530  1.00  0.00           H
ATOM   2772  HB2 ASN A 175      38.102  48.576  33.441  1.00  0.00           H
ATOM   2773  CG  ASN A 175      37.878  49.974  31.811  1.00  0.00           C
ATOM   2774  OD1 ASN A 175      38.109  49.929  30.606  1.00  0.00           O
ATOM   2775  ND2 ASN A 175      36.819  50.667  32.291  1.00  0.00           N
ATOM   2776 HD21 ASN A 175      36.201  51.035  31.596  1.00  0.00           H
ATOM   2777 HD22 ASN A 175      36.458  50.390  33.181  1.00  0.00           H
ATOM   2778  C   ASN A 175      40.933  48.219  33.283  1.00  0.00           C
ATOM   2779  O   ASN A 175      40.675  47.613  34.320  1.00  0.00           O
ATOM   2780  N   LEU A 176      42.160  48.725  33.071  1.00  0.00           N
ATOM   2781  HN  LEU A 176      42.376  49.230  32.239  1.00  0.00           H
ATOM   2782  CA  LEU A 176      43.215  48.604  34.054  1.00  0.00           C
ATOM   2783  HA  LEU A 176      43.111  47.666  34.578  1.00  0.00           H
ATOM   2784  CB  LEU A 176      44.603  48.623  33.363  1.00  0.00           C
ATOM   2785  HB1 LEU A 176      44.643  49.514  32.700  1.00  0.00           H
ATOM   2786  HB2 LEU A 176      44.682  47.727  32.712  1.00  0.00           H
ATOM   2787  CG  LEU A 176      45.831  48.670  34.302  1.00  0.00           C
ATOM   2788  HG  LEU A 176      45.768  49.568  34.953  1.00  0.00           H
ATOM   2789  CD1 LEU A 176      45.915  47.427  35.202  1.00  0.00           C
ATOM   2790 HD11 LEU A 176      45.930  46.505  34.582  1.00  0.00           H
ATOM   2791 HD12 LEU A 176      45.042  47.368  35.887  1.00  0.00           H
ATOM   2792 HD13 LEU A 176      46.839  47.450  35.818  1.00  0.00           H
ATOM   2793  CD2 LEU A 176      47.112  48.829  33.473  1.00  0.00           C
ATOM   2794 HD21 LEU A 176      47.053  49.734  32.833  1.00  0.00           H
ATOM   2795 HD22 LEU A 176      47.257  47.943  32.819  1.00  0.00           H
ATOM   2796 HD23 LEU A 176      47.995  48.927  34.141  1.00  0.00           H
ATOM   2797  C   LEU A 176      43.147  49.724  35.078  1.00  0.00           C
ATOM   2798  O   LEU A 176      43.401  50.886  34.774  1.00  0.00           O
ATOM   2799  N   CYS A 177      42.843  49.400  36.347  1.00  0.00           N
ATOM   2800  HN  CYS A 177      42.559  48.474  36.582  1.00  0.00           H
ATOM   2801  CA  CYS A 177      42.939  50.354  37.434  1.00  0.00           C
ATOM   2802  HA  CYS A 177      43.239  51.324  37.066  1.00  0.00           H
ATOM   2803  CB  CYS A 177      41.583  50.503  38.176  1.00  0.00           C
ATOM   2804  HB1 CYS A 177      41.321  49.550  38.682  1.00  0.00           H
ATOM   2805  HB2 CYS A 177      40.792  50.685  37.417  1.00  0.00           H
ATOM   2806  SG  CYS A 177      41.593  51.876  39.372  1.00  0.00           S
ATOM   2807  C   CYS A 177      44.016  49.863  38.386  1.00  0.00           C
ATOM   2808  O   CYS A 177      43.851  48.858  39.067  1.00  0.00           O
ATOM   2809  N   SER A 178      45.175  50.546  38.457  1.00  0.00           N
ATOM   2810  HN  SER A 178      45.346  51.348  37.890  1.00  0.00           H
ATOM   2811  CA  SER A 178      46.264  50.084  39.306  1.00  0.00           C
ATOM   2812  HA  SER A 178      45.865  49.862  40.284  1.00  0.00           H
ATOM   2813  CB  SER A 178      47.040  48.840  38.780  1.00  0.00           C
ATOM   2814  HB1 SER A 178      47.561  49.083  37.829  1.00  0.00           H
ATOM   2815  HB2 SER A 178      46.315  48.028  38.557  1.00  0.00           H
ATOM   2816  OG  SER A 178      47.978  48.377  39.761  1.00  0.00           O
ATOM   2817  HG1 SER A 178      48.704  47.941  39.308  1.00  0.00           H
ATOM   2818  C   SER A 178      47.295  51.171  39.462  1.00  0.00           C
ATOM   2819  O   SER A 178      47.823  51.713  38.496  1.00  0.00           O
ATOM   2820  N   SER A 179      47.635  51.515  40.712  1.00  0.00           N
ATOM   2821  HN  SER A 179      47.209  51.036  41.476  1.00  0.00           H
ATOM   2822  CA  SER A 179      48.716  52.445  41.002  1.00  0.00           C
ATOM   2823  HA  SER A 179      48.725  53.217  40.246  1.00  0.00           H
ATOM   2824  CB  SER A 179      48.527  53.130  42.385  1.00  0.00           C
ATOM   2825  HB1 SER A 179      47.548  53.657  42.384  1.00  0.00           H
ATOM   2826  HB2 SER A 179      49.315  53.899  42.534  1.00  0.00           H
ATOM   2827  OG  SER A 179      48.545  52.201  43.477  1.00  0.00           O
ATOM   2828  HG1 SER A 179      47.984  51.465  43.220  1.00  0.00           H
ATOM   2829  C   SER A 179      50.077  51.773  40.947  1.00  0.00           C
ATOM   2830  O   SER A 179      51.099  52.440  40.819  1.00  0.00           O
ATOM   2831  N   PHE A 180      50.107  50.428  41.001  1.00  0.00           N
ATOM   2832  HN  PHE A 180      49.258  49.906  41.024  1.00  0.00           H
ATOM   2833  CA  PHE A 180      51.325  49.654  40.962  1.00  0.00           C
ATOM   2834  HA  PHE A 180      52.185  50.303  41.040  1.00  0.00           H
ATOM   2835  CB  PHE A 180      51.370  48.603  42.101  1.00  0.00           C
ATOM   2836  HB1 PHE A 180      52.259  47.947  41.986  1.00  0.00           H
ATOM   2837  HB2 PHE A 180      50.458  47.969  42.077  1.00  0.00           H
ATOM   2838  CG  PHE A 180      51.479  49.275  43.444  1.00  0.00           C
ATOM   2839  CD1 PHE A 180      52.661  49.949  43.785  1.00  0.00           C
ATOM   2840  HD1 PHE A 180      53.462  50.022  43.064  1.00  0.00           H
ATOM   2841  CE1 PHE A 180      52.817  50.535  45.046  1.00  0.00           C
ATOM   2842  HE1 PHE A 180      53.731  51.062  45.278  1.00  0.00           H
ATOM   2843  CZ  PHE A 180      51.786  50.441  45.988  1.00  0.00           C
ATOM   2844  HZ  PHE A 180      51.912  50.891  46.962  1.00  0.00           H
ATOM   2845  CD2 PHE A 180      50.454  49.180  44.401  1.00  0.00           C
ATOM   2846  HD2 PHE A 180      49.553  48.641  44.149  1.00  0.00           H
ATOM   2847  CE2 PHE A 180      50.606  49.759  45.669  1.00  0.00           C
ATOM   2848  HE2 PHE A 180      49.826  49.660  46.410  1.00  0.00           H
ATOM   2849  C   PHE A 180      51.422  48.938  39.633  1.00  0.00           C
ATOM   2850  O   PHE A 180      50.691  47.995  39.343  1.00  0.00           O
ATOM   2851  N   SER A 181      52.352  49.363  38.773  1.00  0.00           N
ATOM   2852  HN  SER A 181      52.946  50.135  38.987  1.00  0.00           H
ATOM   2853  CA  SER A 181      52.580  48.698  37.504  1.00  0.00           C
ATOM   2854  HA  SER A 181      52.253  47.670  37.556  1.00  0.00           H
ATOM   2855  CB  SER A 181      51.932  49.391  36.272  1.00  0.00           C
ATOM   2856  HB1 SER A 181      52.173  48.838  35.339  1.00  0.00           H
ATOM   2857  HB2 SER A 181      52.324  50.425  36.170  1.00  0.00           H
ATOM   2858  OG  SER A 181      50.514  49.463  36.409  1.00  0.00           O
ATOM   2859  HG1 SER A 181      50.204  48.574  36.594  1.00  0.00           H
ATOM   2860  C   SER A 181      54.064  48.674  37.315  1.00  0.00           C
ATOM   2861  O   SER A 181      54.790  49.491  37.881  1.00  0.00           O
ATOM   2862  N   ILE A 182      54.574  47.708  36.540  1.00  0.00           N
ATOM   2863  HN  ILE A 182      54.012  47.016  36.094  1.00  0.00           H
ATOM   2864  CA  ILE A 182      55.995  47.587  36.298  1.00  0.00           C
ATOM   2865  HA  ILE A 182      56.543  47.948  37.156  1.00  0.00           H
ATOM   2866  CB  ILE A 182      56.409  46.137  36.083  1.00  0.00           C
ATOM   2867  HB  ILE A 182      55.910  45.735  35.175  1.00  0.00           H
ATOM   2868  CG2 ILE A 182      57.938  46.076  35.873  1.00  0.00           C
ATOM   2869 HG21 ILE A 182      58.480  46.494  36.748  1.00  0.00           H
ATOM   2870 HG22 ILE A 182      58.242  46.634  34.962  1.00  0.00           H
ATOM   2871 HG23 ILE A 182      58.262  45.024  35.721  1.00  0.00           H
ATOM   2872  CG1 ILE A 182      55.942  45.277  37.290  1.00  0.00           C
ATOM   2873 HG11 ILE A 182      54.836  45.327  37.389  1.00  0.00           H
ATOM   2874 HG12 ILE A 182      56.387  45.685  38.222  1.00  0.00           H
ATOM   2875  CD  ILE A 182      56.294  43.792  37.177  1.00  0.00           C
ATOM   2876  HD1 ILE A 182      57.392  43.631  37.223  1.00  0.00           H
ATOM   2877  HD2 ILE A 182      55.903  43.376  36.223  1.00  0.00           H
ATOM   2878  HD3 ILE A 182      55.823  43.225  38.008  1.00  0.00           H
ATOM   2879  C   ILE A 182      56.343  48.479  35.124  1.00  0.00           C
ATOM   2880  O   ILE A 182      56.142  48.131  33.965  1.00  0.00           O
ATOM   2881  N   CYS A 183      56.825  49.697  35.428  1.00  0.00           N
ATOM   2882  HN  CYS A 183      56.963  49.963  36.379  1.00  0.00           H
ATOM   2883  CA  CYS A 183      57.128  50.711  34.444  1.00  0.00           C
ATOM   2884  HA  CYS A 183      57.000  50.314  33.448  1.00  0.00           H
ATOM   2885  CB  CYS A 183      56.249  51.973  34.618  1.00  0.00           C
ATOM   2886  HB1 CYS A 183      56.610  52.776  33.940  1.00  0.00           H
ATOM   2887  HB2 CYS A 183      56.352  52.339  35.662  1.00  0.00           H
ATOM   2888  SG  CYS A 183      54.491  51.673  34.258  1.00  0.00           S
ATOM   2889  C   CYS A 183      58.574  51.114  34.595  1.00  0.00           C
ATOM   2890  O   CYS A 183      59.068  51.299  35.706  1.00  0.00           O
ATOM   2891  N   HSD A 184      59.301  51.257  33.474  1.00  0.00           N
ATOM   2892  HN  HSD A 184      58.873  51.097  32.588  1.00  0.00           H
ATOM   2893  CA  HSD A 184      60.710  51.610  33.477  1.00  0.00           C
ATOM   2894  HA  HSD A 184      61.181  51.104  34.307  1.00  0.00           H
ATOM   2895  CB  HSD A 184      61.390  51.137  32.172  1.00  0.00           C
ATOM   2896  HB1 HSD A 184      61.067  51.760  31.311  1.00  0.00           H
ATOM   2897  HB2 HSD A 184      61.031  50.102  31.987  1.00  0.00           H
ATOM   2898  ND1 HSD A 184      63.688  50.883  31.112  1.00  0.00           N
ATOM   2899  HD1 HSD A 184      63.399  50.862  30.155  1.00  0.00           H
ATOM   2900  CG  HSD A 184      62.894  51.076  32.222  1.00  0.00           C
ATOM   2901  CE1 HSD A 184      64.974  50.889  31.537  1.00  0.00           C
ATOM   2902  HE1 HSD A 184      65.819  50.772  30.859  1.00  0.00           H
ATOM   2903  NE2 HSD A 184      65.064  51.083  32.841  1.00  0.00           N
ATOM   2904  CD2 HSD A 184      63.754  51.193  33.272  1.00  0.00           C
ATOM   2905  HD2 HSD A 184      63.545  51.360  34.321  1.00  0.00           H
ATOM   2906  C   HSD A 184      60.932  53.101  33.672  1.00  0.00           C
ATOM   2907  O   HSD A 184      61.368  53.812  32.773  1.00  0.00           O
ATOM   2908  N   THR A 185      60.619  53.617  34.870  1.00  0.00           N
ATOM   2909  HN  THR A 185      60.239  53.042  35.590  1.00  0.00           H
ATOM   2910  CA  THR A 185      60.792  55.024  35.176  1.00  0.00           C
ATOM   2911  HA  THR A 185      61.753  55.340  34.799  1.00  0.00           H
ATOM   2912  CB  THR A 185      59.689  55.911  34.578  1.00  0.00           C
ATOM   2913  HB  THR A 185      59.581  55.656  33.503  1.00  0.00           H
ATOM   2914  OG1 THR A 185      59.998  57.298  34.655  1.00  0.00           O
ATOM   2915  HG1 THR A 185      60.701  57.445  34.018  1.00  0.00           H
ATOM   2916  CG2 THR A 185      58.329  55.702  35.268  1.00  0.00           C
ATOM   2917 HG21 THR A 185      58.364  56.003  36.337  1.00  0.00           H
ATOM   2918 HG22 THR A 185      58.013  54.639  35.197  1.00  0.00           H
ATOM   2919 HG23 THR A 185      57.578  56.350  34.766  1.00  0.00           H
ATOM   2920  C   THR A 185      60.819  55.178  36.679  1.00  0.00           C
ATOM   2921  O   THR A 185      60.303  54.345  37.425  1.00  0.00           O
ATOM   2922  N   PHE A 186      61.426  56.268  37.166  1.00  0.00           N
ATOM   2923  HN  PHE A 186      61.973  56.832  36.553  1.00  0.00           H
ATOM   2924  CA  PHE A 186      61.320  56.728  38.529  1.00  0.00           C
ATOM   2925  HA  PHE A 186      61.234  55.863  39.170  1.00  0.00           H
ATOM   2926  CB  PHE A 186      62.632  57.464  38.936  1.00  0.00           C
ATOM   2927  HB1 PHE A 186      62.923  58.149  38.111  1.00  0.00           H
ATOM   2928  HB2 PHE A 186      63.461  56.734  39.054  1.00  0.00           H
ATOM   2929  CG  PHE A 186      62.518  58.277  40.201  1.00  0.00           C
ATOM   2930  CD1 PHE A 186      62.477  57.651  41.458  1.00  0.00           C
ATOM   2931  HD1 PHE A 186      62.538  56.575  41.521  1.00  0.00           H
ATOM   2932  CE1 PHE A 186      62.382  58.417  42.628  1.00  0.00           C
ATOM   2933  HE1 PHE A 186      62.387  57.933  43.594  1.00  0.00           H
ATOM   2934  CZ  PHE A 186      62.322  59.815  42.549  1.00  0.00           C
ATOM   2935  HZ  PHE A 186      62.267  60.411  43.448  1.00  0.00           H
ATOM   2936  CD2 PHE A 186      62.468  59.679  40.136  1.00  0.00           C
ATOM   2937  HD2 PHE A 186      62.508  60.178  39.178  1.00  0.00           H
ATOM   2938  CE2 PHE A 186      62.365  60.447  41.301  1.00  0.00           C
ATOM   2939  HE2 PHE A 186      62.338  61.524  41.228  1.00  0.00           H
ATOM   2940  C   PHE A 186      60.047  57.552  38.747  1.00  0.00           C
ATOM   2941  O   PHE A 186      59.727  58.479  38.004  1.00  0.00           O
ATOM   2942  N   GLN A 187      59.272  57.218  39.795  1.00  0.00           N
ATOM   2943  HN  GLN A 187      59.534  56.475  40.406  1.00  0.00           H
ATOM   2944  CA  GLN A 187      58.069  57.942  40.129  1.00  0.00           C
ATOM   2945  HA  GLN A 187      58.212  58.972  39.837  1.00  0.00           H
ATOM   2946  CB  GLN A 187      56.798  57.410  39.384  1.00  0.00           C
ATOM   2947  HB1 GLN A 187      56.929  57.712  38.323  1.00  0.00           H
ATOM   2948  HB2 GLN A 187      55.887  57.921  39.762  1.00  0.00           H
ATOM   2949  CG  GLN A 187      56.597  55.869  39.397  1.00  0.00           C
ATOM   2950  HG1 GLN A 187      56.433  55.519  40.439  1.00  0.00           H
ATOM   2951  HG2 GLN A 187      57.511  55.372  39.006  1.00  0.00           H
ATOM   2952  CD  GLN A 187      55.422  55.380  38.527  1.00  0.00           C
ATOM   2953  OE1 GLN A 187      54.789  56.092  37.734  1.00  0.00           O
ATOM   2954  NE2 GLN A 187      55.093  54.077  38.684  1.00  0.00           N
ATOM   2955 HE21 GLN A 187      55.401  53.580  39.495  1.00  0.00           H
ATOM   2956 HE22 GLN A 187      54.364  53.681  38.126  1.00  0.00           H
ATOM   2957  C   GLN A 187      57.904  57.983  41.636  1.00  0.00           C
ATOM   2958  O   GLN A 187      58.242  57.036  42.347  1.00  0.00           O
ATOM   2959  N   TRP A 188      57.381  59.110  42.173  1.00  0.00           N
ATOM   2960  HN  TRP A 188      57.197  59.892  41.583  1.00  0.00           H
ATOM   2961  CA  TRP A 188      57.236  59.351  43.604  1.00  0.00           C
ATOM   2962  HA  TRP A 188      58.226  59.285  44.030  1.00  0.00           H
ATOM   2963  CB  TRP A 188      56.724  60.803  43.881  1.00  0.00           C
ATOM   2964  HB1 TRP A 188      55.899  61.015  43.167  1.00  0.00           H
ATOM   2965  HB2 TRP A 188      57.552  61.506  43.649  1.00  0.00           H
ATOM   2966  CG  TRP A 188      56.231  61.090  45.272  1.00  0.00           C
ATOM   2967  CD1 TRP A 188      54.925  61.306  45.620  1.00  0.00           C
ATOM   2968  HD1 TRP A 188      54.111  61.376  44.913  1.00  0.00           H
ATOM   2969  NE1 TRP A 188      54.804  61.348  46.987  1.00  0.00           N
ATOM   2970  HE1 TRP A 188      53.965  61.402  47.483  1.00  0.00           H
ATOM   2971  CE2 TRP A 188      56.029  61.150  47.554  1.00  0.00           C
ATOM   2972  CD2 TRP A 188      56.968  60.998  46.506  1.00  0.00           C
ATOM   2973  CE3 TRP A 188      58.313  60.778  46.812  1.00  0.00           C
ATOM   2974  HE3 TRP A 188      59.054  60.668  46.035  1.00  0.00           H
ATOM   2975  CZ3 TRP A 188      58.688  60.708  48.157  1.00  0.00           C
ATOM   2976  HZ3 TRP A 188      59.724  60.542  48.412  1.00  0.00           H
ATOM   2977  CZ2 TRP A 188      56.400  61.048  48.885  1.00  0.00           C
ATOM   2978  HZ2 TRP A 188      55.670  61.123  49.677  1.00  0.00           H
ATOM   2979  CH2 TRP A 188      57.750  60.841  49.176  1.00  0.00           C
ATOM   2980  HH2 TRP A 188      58.074  60.783  50.205  1.00  0.00           H
ATOM   2981  C   TRP A 188      56.430  58.290  44.348  1.00  0.00           C
ATOM   2982  O   TRP A 188      56.782  57.901  45.453  1.00  0.00           O
ATOM   2983  N   HSE A 189      55.353  57.752  43.743  1.00  0.00           N
ATOM   2984  HN  HSE A 189      55.069  58.100  42.853  1.00  0.00           H
ATOM   2985  CA  HSE A 189      54.560  56.683  44.341  1.00  0.00           C
ATOM   2986  HA  HSE A 189      54.156  57.050  45.273  1.00  0.00           H
ATOM   2987  CB  HSE A 189      53.393  56.311  43.399  1.00  0.00           C
ATOM   2988  HB1 HSE A 189      53.789  55.916  42.438  1.00  0.00           H
ATOM   2989  HB2 HSE A 189      52.804  57.227  43.182  1.00  0.00           H
ATOM   2990  ND1 HSE A 189      51.597  55.656  44.975  1.00  0.00           N
ATOM   2991  CG  HSE A 189      52.460  55.289  43.963  1.00  0.00           C
ATOM   2992  CE1 HSE A 189      50.866  54.586  45.203  1.00  0.00           C
ATOM   2993  HE1 HSE A 189      50.061  54.533  45.936  1.00  0.00           H
ATOM   2994  NE2 HSE A 189      51.199  53.563  44.381  1.00  0.00           N
ATOM   2995  HE2 HSE A 189      50.730  52.685  44.280  1.00  0.00           H
ATOM   2996  CD2 HSE A 189      52.222  54.011  43.576  1.00  0.00           C
ATOM   2997  HD2 HSE A 189      52.697  53.420  42.803  1.00  0.00           H
ATOM   2998  C   HSE A 189      55.359  55.419  44.670  1.00  0.00           C
ATOM   2999  O   HSE A 189      55.244  54.847  45.753  1.00  0.00           O
ATOM   3000  N   GLU A 190      56.245  54.985  43.748  1.00  0.00           N
ATOM   3001  HN  GLU A 190      56.321  55.438  42.863  1.00  0.00           H
ATOM   3002  CA  GLU A 190      57.205  53.916  43.974  1.00  0.00           C
ATOM   3003  HA  GLU A 190      56.658  53.040  44.291  1.00  0.00           H
ATOM   3004  CB  GLU A 190      57.974  53.594  42.659  1.00  0.00           C
ATOM   3005  HB1 GLU A 190      59.075  53.576  42.804  1.00  0.00           H
ATOM   3006  HB2 GLU A 190      57.773  54.409  41.931  1.00  0.00           H
ATOM   3007  CG  GLU A 190      57.581  52.249  42.002  1.00  0.00           C
ATOM   3008  HG1 GLU A 190      57.959  51.416  42.633  1.00  0.00           H
ATOM   3009  HG2 GLU A 190      58.046  52.168  40.996  1.00  0.00           H
ATOM   3010  CD  GLU A 190      56.088  52.038  41.848  1.00  0.00           C
ATOM   3011  OE1 GLU A 190      55.461  52.760  41.038  1.00  0.00           O
ATOM   3012  OE2 GLU A 190      55.580  51.083  42.494  1.00  0.00           O
ATOM   3013  C   GLU A 190      58.204  54.213  45.083  1.00  0.00           C
ATOM   3014  O   GLU A 190      58.481  53.373  45.941  1.00  0.00           O
ATOM   3015  N   ALA A 191      58.760  55.441  45.101  1.00  0.00           N
ATOM   3016  HN  ALA A 191      58.536  56.093  44.381  1.00  0.00           H
ATOM   3017  CA  ALA A 191      59.654  55.908  46.144  1.00  0.00           C
ATOM   3018  HA  ALA A 191      60.474  55.208  46.214  1.00  0.00           H
ATOM   3019  CB  ALA A 191      60.203  57.296  45.768  1.00  0.00           C
ATOM   3020  HB1 ALA A 191      59.392  58.055  45.749  1.00  0.00           H
ATOM   3021  HB2 ALA A 191      60.660  57.254  44.756  1.00  0.00           H
ATOM   3022  HB3 ALA A 191      60.979  57.626  46.491  1.00  0.00           H
ATOM   3023  C   ALA A 191      58.999  55.957  47.519  1.00  0.00           C
ATOM   3024  O   ALA A 191      59.564  55.513  48.518  1.00  0.00           O
ATOM   3025  N   MET A 192      57.748  56.451  47.583  1.00  0.00           N
ATOM   3026  HN  MET A 192      57.346  56.852  46.763  1.00  0.00           H
ATOM   3027  CA  MET A 192      56.927  56.527  48.772  1.00  0.00           C
ATOM   3028  HA  MET A 192      57.457  57.120  49.503  1.00  0.00           H
ATOM   3029  CB  MET A 192      55.563  57.185  48.453  1.00  0.00           C
ATOM   3030  HB1 MET A 192      54.944  56.485  47.853  1.00  0.00           H
ATOM   3031  HB2 MET A 192      55.757  58.077  47.819  1.00  0.00           H
ATOM   3032  CG  MET A 192      54.802  57.662  49.710  1.00  0.00           C
ATOM   3033  HG1 MET A 192      55.267  58.616  50.040  1.00  0.00           H
ATOM   3034  HG2 MET A 192      54.960  56.936  50.536  1.00  0.00           H
ATOM   3035  SD  MET A 192      53.005  57.892  49.526  1.00  0.00           S
ATOM   3036  CE  MET A 192      52.890  58.355  47.774  1.00  0.00           C
ATOM   3037  HE1 MET A 192      52.972  57.464  47.116  1.00  0.00           H
ATOM   3038  HE2 MET A 192      53.689  59.070  47.486  1.00  0.00           H
ATOM   3039  HE3 MET A 192      51.917  58.843  47.550  1.00  0.00           H
ATOM   3040  C   MET A 192      56.673  55.154  49.373  1.00  0.00           C
ATOM   3041  O   MET A 192      56.690  54.988  50.590  1.00  0.00           O
ATOM   3042  N   PHE A 193      56.455  54.123  48.527  1.00  0.00           N
ATOM   3043  HN  PHE A 193      56.403  54.300  47.548  1.00  0.00           H
ATOM   3044  CA  PHE A 193      56.247  52.754  48.960  1.00  0.00           C
ATOM   3045  HA  PHE A 193      55.395  52.763  49.624  1.00  0.00           H
ATOM   3046  CB  PHE A 193      55.927  51.861  47.729  1.00  0.00           C
ATOM   3047  HB1 PHE A 193      56.820  51.744  47.079  1.00  0.00           H
ATOM   3048  HB2 PHE A 193      55.133  52.347  47.121  1.00  0.00           H
ATOM   3049  CG  PHE A 193      55.423  50.504  48.149  1.00  0.00           C
ATOM   3050  CD1 PHE A 193      54.133  50.393  48.694  1.00  0.00           C
ATOM   3051  HD1 PHE A 193      53.534  51.282  48.816  1.00  0.00           H
ATOM   3052  CE1 PHE A 193      53.620  49.147  49.070  1.00  0.00           C
ATOM   3053  HE1 PHE A 193      52.627  49.070  49.486  1.00  0.00           H
ATOM   3054  CZ  PHE A 193      54.401  47.997  48.908  1.00  0.00           C
ATOM   3055  HZ  PHE A 193      53.997  47.039  49.200  1.00  0.00           H
ATOM   3056  CD2 PHE A 193      56.199  49.342  47.991  1.00  0.00           C
ATOM   3057  HD2 PHE A 193      57.195  49.419  47.580  1.00  0.00           H
ATOM   3058  CE2 PHE A 193      55.694  48.092  48.375  1.00  0.00           C
ATOM   3059  HE2 PHE A 193      56.301  47.206  48.260  1.00  0.00           H
ATOM   3060  C   PHE A 193      57.428  52.188  49.758  1.00  0.00           C
ATOM   3061  O   PHE A 193      57.251  51.570  50.808  1.00  0.00           O
ATOM   3062  N   LEU A 194      58.675  52.417  49.303  1.00  0.00           N
ATOM   3063  HN  LEU A 194      58.817  52.889  48.436  1.00  0.00           H
ATOM   3064  CA  LEU A 194      59.852  52.109  50.099  1.00  0.00           C
ATOM   3065  HA  LEU A 194      59.733  51.109  50.490  1.00  0.00           H
ATOM   3066  CB  LEU A 194      61.143  52.154  49.250  1.00  0.00           C
ATOM   3067  HB1 LEU A 194      62.002  51.926  49.916  1.00  0.00           H
ATOM   3068  HB2 LEU A 194      61.298  53.176  48.842  1.00  0.00           H
ATOM   3069  CG  LEU A 194      61.204  51.141  48.083  1.00  0.00           C
ATOM   3070  HG  LEU A 194      60.613  51.545  47.233  1.00  0.00           H
ATOM   3071  CD1 LEU A 194      62.665  50.983  47.651  1.00  0.00           C
ATOM   3072 HD11 LEU A 194      63.295  50.697  48.520  1.00  0.00           H
ATOM   3073 HD12 LEU A 194      63.051  51.939  47.236  1.00  0.00           H
ATOM   3074 HD13 LEU A 194      62.780  50.188  46.884  1.00  0.00           H
ATOM   3075  CD2 LEU A 194      60.634  49.757  48.435  1.00  0.00           C
ATOM   3076 HD21 LEU A 194      59.548  49.814  48.660  1.00  0.00           H
ATOM   3077 HD22 LEU A 194      61.165  49.355  49.325  1.00  0.00           H
ATOM   3078 HD23 LEU A 194      60.777  49.051  47.590  1.00  0.00           H
ATOM   3079  C   LEU A 194      60.024  52.986  51.333  1.00  0.00           C
ATOM   3080  O   LEU A 194      60.348  52.511  52.423  1.00  0.00           O
ATOM   3081  N   LEU A 195      59.799  54.306  51.193  1.00  0.00           N
ATOM   3082  HN  LEU A 195      59.563  54.674  50.297  1.00  0.00           H
ATOM   3083  CA  LEU A 195      59.979  55.281  52.255  1.00  0.00           C
ATOM   3084  HA  LEU A 195      60.966  55.101  52.655  1.00  0.00           H
ATOM   3085  CB  LEU A 195      59.910  56.715  51.677  1.00  0.00           C
ATOM   3086  HB1 LEU A 195      58.905  57.167  51.821  1.00  0.00           H
ATOM   3087  HB2 LEU A 195      60.073  56.653  50.580  1.00  0.00           H
ATOM   3088  CG  LEU A 195      61.008  57.670  52.191  1.00  0.00           C
ATOM   3089  HG  LEU A 195      60.884  57.797  53.287  1.00  0.00           H
ATOM   3090  CD1 LEU A 195      62.430  57.145  51.918  1.00  0.00           C
ATOM   3091 HD11 LEU A 195      62.552  56.905  50.840  1.00  0.00           H
ATOM   3092 HD12 LEU A 195      62.659  56.235  52.514  1.00  0.00           H
ATOM   3093 HD13 LEU A 195      63.181  57.919  52.186  1.00  0.00           H
ATOM   3094  CD2 LEU A 195      60.850  59.040  51.521  1.00  0.00           C
ATOM   3095 HD21 LEU A 195      59.850  59.474  51.735  1.00  0.00           H
ATOM   3096 HD22 LEU A 195      60.968  58.949  50.420  1.00  0.00           H
ATOM   3097 HD23 LEU A 195      61.628  59.739  51.897  1.00  0.00           H
ATOM   3098  C   LEU A 195      59.036  55.097  53.437  1.00  0.00           C
ATOM   3099  O   LEU A 195      59.427  55.253  54.593  1.00  0.00           O
ATOM   3100  N   GLU A 196      57.773  54.691  53.176  1.00  0.00           N
ATOM   3101  HN  GLU A 196      57.467  54.621  52.230  1.00  0.00           H
ATOM   3102  CA  GLU A 196      56.781  54.413  54.203  1.00  0.00           C
ATOM   3103  HA  GLU A 196      56.803  55.228  54.910  1.00  0.00           H
ATOM   3104  CB  GLU A 196      55.338  54.297  53.618  1.00  0.00           C
ATOM   3105  HB1 GLU A 196      55.132  55.207  53.015  1.00  0.00           H
ATOM   3106  HB2 GLU A 196      54.626  54.295  54.471  1.00  0.00           H
ATOM   3107  CG  GLU A 196      55.091  53.036  52.748  1.00  0.00           C
ATOM   3108  HG1 GLU A 196      55.436  52.124  53.279  1.00  0.00           H
ATOM   3109  HG2 GLU A 196      55.692  53.133  51.819  1.00  0.00           H
ATOM   3110  CD  GLU A 196      53.637  52.847  52.317  1.00  0.00           C
ATOM   3111  OE1 GLU A 196      52.878  53.690  51.881  1.00  0.00           O
ATOM   3112  OE2 GLU A 196      53.240  51.532  52.443  1.00  0.00           O
ATOM   3113  HE2 GLU A 196      53.968  50.989  52.757  1.00  0.00           H
ATOM   3114  C   GLU A 196      57.091  53.143  54.987  1.00  0.00           C
ATOM   3115  O   GLU A 196      56.478  52.885  56.014  1.00  0.00           O
ATOM   3116  N   PHE A 197      58.038  52.303  54.533  1.00  0.00           N
ATOM   3117  HN  PHE A 197      58.514  52.498  53.679  1.00  0.00           H
ATOM   3118  CA  PHE A 197      58.479  51.151  55.292  1.00  0.00           C
ATOM   3119  HA  PHE A 197      57.764  50.922  56.069  1.00  0.00           H
ATOM   3120  CB  PHE A 197      58.589  49.901  54.375  1.00  0.00           C
ATOM   3121  HB1 PHE A 197      59.243  50.123  53.504  1.00  0.00           H
ATOM   3122  HB2 PHE A 197      57.583  49.637  53.984  1.00  0.00           H
ATOM   3123  CG  PHE A 197      59.137  48.701  55.113  1.00  0.00           C
ATOM   3124  CD1 PHE A 197      58.371  48.069  56.106  1.00  0.00           C
ATOM   3125  HD1 PHE A 197      57.388  48.450  56.344  1.00  0.00           H
ATOM   3126  CE1 PHE A 197      58.875  46.965  56.804  1.00  0.00           C
ATOM   3127  HE1 PHE A 197      58.277  46.490  57.567  1.00  0.00           H
ATOM   3128  CZ  PHE A 197      60.162  46.491  56.519  1.00  0.00           C
ATOM   3129  HZ  PHE A 197      60.561  45.649  57.066  1.00  0.00           H
ATOM   3130  CD2 PHE A 197      60.426  48.215  54.836  1.00  0.00           C
ATOM   3131  HD2 PHE A 197      61.034  48.701  54.087  1.00  0.00           H
ATOM   3132  CE2 PHE A 197      60.940  47.119  55.539  1.00  0.00           C
ATOM   3133  HE2 PHE A 197      61.937  46.764  55.324  1.00  0.00           H
ATOM   3134  C   PHE A 197      59.785  51.446  56.017  1.00  0.00           C
ATOM   3135  O   PHE A 197      59.856  51.372  57.241  1.00  0.00           O
ATOM   3136  N   PHE A 198      60.861  51.780  55.276  1.00  0.00           N
ATOM   3137  HN  PHE A 198      60.788  51.874  54.286  1.00  0.00           H
ATOM   3138  CA  PHE A 198      62.187  51.939  55.848  1.00  0.00           C
ATOM   3139  HA  PHE A 198      62.403  51.025  56.382  1.00  0.00           H
ATOM   3140  CB  PHE A 198      63.259  52.125  54.744  1.00  0.00           C
ATOM   3141  HB1 PHE A 198      64.235  52.396  55.200  1.00  0.00           H
ATOM   3142  HB2 PHE A 198      62.958  52.931  54.041  1.00  0.00           H
ATOM   3143  CG  PHE A 198      63.509  50.851  53.984  1.00  0.00           C
ATOM   3144  CD1 PHE A 198      63.292  50.776  52.598  1.00  0.00           C
ATOM   3145  HD1 PHE A 198      62.889  51.632  52.077  1.00  0.00           H
ATOM   3146  CE1 PHE A 198      63.616  49.615  51.884  1.00  0.00           C
ATOM   3147  HE1 PHE A 198      63.452  49.574  50.818  1.00  0.00           H
ATOM   3148  CZ  PHE A 198      64.171  48.517  52.553  1.00  0.00           C
ATOM   3149  HZ  PHE A 198      64.435  47.625  52.004  1.00  0.00           H
ATOM   3150  CD2 PHE A 198      64.077  49.745  54.641  1.00  0.00           C
ATOM   3151  HD2 PHE A 198      64.288  49.801  55.699  1.00  0.00           H
ATOM   3152  CE2 PHE A 198      64.404  48.582  53.933  1.00  0.00           C
ATOM   3153  HE2 PHE A 198      64.851  47.743  54.446  1.00  0.00           H
ATOM   3154  C   PHE A 198      62.358  53.030  56.901  1.00  0.00           C
ATOM   3155  O   PHE A 198      62.958  52.795  57.950  1.00  0.00           O
ATOM   3156  N   LEU A 199      61.819  54.251  56.681  1.00  0.00           N
ATOM   3157  HN  LEU A 199      61.314  54.456  55.847  1.00  0.00           H
ATOM   3158  CA  LEU A 199      61.861  55.294  57.701  1.00  0.00           C
ATOM   3159  HA  LEU A 199      62.884  55.342  58.043  1.00  0.00           H
ATOM   3160  CB  LEU A 199      61.506  56.710  57.166  1.00  0.00           C
ATOM   3161  HB1 LEU A 199      61.444  57.412  58.024  1.00  0.00           H
ATOM   3162  HB2 LEU A 199      60.520  56.706  56.654  1.00  0.00           H
ATOM   3163  CG  LEU A 199      62.512  57.320  56.169  1.00  0.00           C
ATOM   3164  HG  LEU A 199      62.472  56.737  55.225  1.00  0.00           H
ATOM   3165  CD1 LEU A 199      62.120  58.773  55.857  1.00  0.00           C
ATOM   3166 HD11 LEU A 199      62.168  59.394  56.778  1.00  0.00           H
ATOM   3167 HD12 LEU A 199      61.087  58.822  55.452  1.00  0.00           H
ATOM   3168 HD13 LEU A 199      62.813  59.210  55.107  1.00  0.00           H
ATOM   3169  CD2 LEU A 199      63.950  57.288  56.691  1.00  0.00           C
ATOM   3170 HD21 LEU A 199      64.321  56.247  56.801  1.00  0.00           H
ATOM   3171 HD22 LEU A 199      64.022  57.800  57.674  1.00  0.00           H
ATOM   3172 HD23 LEU A 199      64.615  57.811  55.971  1.00  0.00           H
ATOM   3173  C   LEU A 199      61.098  54.965  58.987  1.00  0.00           C
ATOM   3174  O   LEU A 199      61.669  55.145  60.065  1.00  0.00           O
ATOM   3175  N   PRO A 200      59.881  54.410  58.981  1.00  0.00           N
ATOM   3176  CD  PRO A 200      58.880  54.647  57.933  1.00  0.00           C
ATOM   3177  HD1 PRO A 200      58.931  53.819  57.194  1.00  0.00           H
ATOM   3178  HD2 PRO A 200      58.999  55.622  57.416  1.00  0.00           H
ATOM   3179  CA  PRO A 200      59.237  53.970  60.213  1.00  0.00           C
ATOM   3180  HA  PRO A 200      59.258  54.784  60.922  1.00  0.00           H
ATOM   3181  CB  PRO A 200      57.817  53.604  59.771  1.00  0.00           C
ATOM   3182  HB1 PRO A 200      57.090  53.656  60.609  1.00  0.00           H
ATOM   3183  HB2 PRO A 200      57.782  52.588  59.322  1.00  0.00           H
ATOM   3184  CG  PRO A 200      57.547  54.627  58.676  1.00  0.00           C
ATOM   3185  HG1 PRO A 200      56.698  54.350  58.016  1.00  0.00           H
ATOM   3186  HG2 PRO A 200      57.350  55.621  59.132  1.00  0.00           H
ATOM   3187  C   PRO A 200      59.932  52.793  60.843  1.00  0.00           C
ATOM   3188  O   PRO A 200      59.935  52.695  62.067  1.00  0.00           O
ATOM   3189  N   LEU A 201      60.535  51.888  60.051  1.00  0.00           N
ATOM   3190  HN  LEU A 201      60.451  51.954  59.060  1.00  0.00           H
ATOM   3191  CA  LEU A 201      61.312  50.775  60.561  1.00  0.00           C
ATOM   3192  HA  LEU A 201      60.663  50.172  61.178  1.00  0.00           H
ATOM   3193  CB  LEU A 201      61.833  49.932  59.372  1.00  0.00           C
ATOM   3194  HB1 LEU A 201      62.577  50.529  58.803  1.00  0.00           H
ATOM   3195  HB2 LEU A 201      60.991  49.721  58.679  1.00  0.00           H
ATOM   3196  CG  LEU A 201      62.470  48.588  59.754  1.00  0.00           C
ATOM   3197  HG  LEU A 201      63.061  48.721  60.685  1.00  0.00           H
ATOM   3198  CD1 LEU A 201      61.392  47.523  59.992  1.00  0.00           C
ATOM   3199 HD11 LEU A 201      60.761  47.406  59.084  1.00  0.00           H
ATOM   3200 HD12 LEU A 201      60.737  47.807  60.843  1.00  0.00           H
ATOM   3201 HD13 LEU A 201      61.865  46.544  60.217  1.00  0.00           H
ATOM   3202  CD2 LEU A 201      63.451  48.124  58.671  1.00  0.00           C
ATOM   3203 HD21 LEU A 201      64.272  48.862  58.543  1.00  0.00           H
ATOM   3204 HD22 LEU A 201      62.929  47.998  57.699  1.00  0.00           H
ATOM   3205 HD23 LEU A 201      63.897  47.150  58.967  1.00  0.00           H
ATOM   3206  C   LEU A 201      62.480  51.233  61.436  1.00  0.00           C
ATOM   3207  O   LEU A 201      62.677  50.743  62.545  1.00  0.00           O
ATOM   3208  N   GLY A 202      63.229  52.269  61.003  1.00  0.00           N
ATOM   3209  HN  GLY A 202      63.057  52.644  60.096  1.00  0.00           H
ATOM   3210  CA  GLY A 202      64.301  52.871  61.797  1.00  0.00           C
ATOM   3211  HA1 GLY A 202      64.728  53.668  61.207  1.00  0.00           H
ATOM   3212  HA2 GLY A 202      65.018  52.101  62.040  1.00  0.00           H
ATOM   3213  C   GLY A 202      63.848  53.486  63.101  1.00  0.00           C
ATOM   3214  O   GLY A 202      64.585  53.522  64.081  1.00  0.00           O
ATOM   3215  N   ILE A 203      62.600  53.983  63.150  1.00  0.00           N
ATOM   3216  HN  ILE A 203      62.038  53.957  62.327  1.00  0.00           H
ATOM   3217  CA  ILE A 203      62.034  54.625  64.324  1.00  0.00           C
ATOM   3218  HA  ILE A 203      62.830  55.102  64.877  1.00  0.00           H
ATOM   3219  CB  ILE A 203      61.032  55.713  63.925  1.00  0.00           C
ATOM   3220  HB  ILE A 203      60.239  55.260  63.292  1.00  0.00           H
ATOM   3221  CG2 ILE A 203      60.371  56.334  65.181  1.00  0.00           C
ATOM   3222 HG21 ILE A 203      61.146  56.757  65.855  1.00  0.00           H
ATOM   3223 HG22 ILE A 203      59.769  55.591  65.747  1.00  0.00           H
ATOM   3224 HG23 ILE A 203      59.680  57.154  64.891  1.00  0.00           H
ATOM   3225  CG1 ILE A 203      61.743  56.800  63.075  1.00  0.00           C
ATOM   3226 HG11 ILE A 203      62.290  56.327  62.231  1.00  0.00           H
ATOM   3227 HG12 ILE A 203      62.501  57.313  63.705  1.00  0.00           H
ATOM   3228  CD  ILE A 203      60.792  57.840  62.469  1.00  0.00           C
ATOM   3229  HD1 ILE A 203      60.310  58.457  63.258  1.00  0.00           H
ATOM   3230  HD2 ILE A 203      60.000  57.340  61.871  1.00  0.00           H
ATOM   3231  HD3 ILE A 203      61.352  58.524  61.796  1.00  0.00           H
ATOM   3232  C   ILE A 203      61.396  53.615  65.271  1.00  0.00           C
ATOM   3233  O   ILE A 203      61.667  53.615  66.472  1.00  0.00           O
ATOM   3234  N   ILE A 204      60.531  52.708  64.768  1.00  0.00           N
ATOM   3235  HN  ILE A 204      60.329  52.709  63.792  1.00  0.00           H
ATOM   3236  CA  ILE A 204      59.842  51.698  65.566  1.00  0.00           C
ATOM   3237  HA  ILE A 204      59.310  52.210  66.355  1.00  0.00           H
ATOM   3238  CB  ILE A 204      58.820  50.912  64.731  1.00  0.00           C
ATOM   3239  HB  ILE A 204      59.336  50.525  63.826  1.00  0.00           H
ATOM   3240  CG2 ILE A 204      58.240  49.703  65.513  1.00  0.00           C
ATOM   3241 HG21 ILE A 204      57.781  50.040  66.467  1.00  0.00           H
ATOM   3242 HG22 ILE A 204      59.015  48.939  65.735  1.00  0.00           H
ATOM   3243 HG23 ILE A 204      57.455  49.197  64.911  1.00  0.00           H
ATOM   3244  CG1 ILE A 204      57.682  51.847  64.249  1.00  0.00           C
ATOM   3245 HG11 ILE A 204      58.110  52.792  63.854  1.00  0.00           H
ATOM   3246 HG12 ILE A 204      57.033  52.118  65.110  1.00  0.00           H
ATOM   3247  CD  ILE A 204      56.832  51.232  63.131  1.00  0.00           C
ATOM   3248  HD1 ILE A 204      56.230  50.373  63.497  1.00  0.00           H
ATOM   3249  HD2 ILE A 204      57.479  50.880  62.299  1.00  0.00           H
ATOM   3250  HD3 ILE A 204      56.140  51.995  62.715  1.00  0.00           H
ATOM   3251  C   ILE A 204      60.801  50.745  66.247  1.00  0.00           C
ATOM   3252  O   ILE A 204      60.685  50.463  67.443  1.00  0.00           O
ATOM   3253  N   LEU A 205      61.802  50.246  65.499  1.00  0.00           N
ATOM   3254  HN  LEU A 205      61.894  50.479  64.534  1.00  0.00           H
ATOM   3255  CA  LEU A 205      62.819  49.371  66.032  1.00  0.00           C
ATOM   3256  HA  LEU A 205      62.314  48.583  66.573  1.00  0.00           H
ATOM   3257  CB  LEU A 205      63.622  48.704  64.895  1.00  0.00           C
ATOM   3258  HB1 LEU A 205      64.352  48.002  65.353  1.00  0.00           H
ATOM   3259  HB2 LEU A 205      64.194  49.473  64.333  1.00  0.00           H
ATOM   3260  CG  LEU A 205      62.759  47.903  63.881  1.00  0.00           C
ATOM   3261  HG  LEU A 205      62.131  48.616  63.304  1.00  0.00           H
ATOM   3262  CD1 LEU A 205      63.651  47.193  62.852  1.00  0.00           C
ATOM   3263 HD11 LEU A 205      64.330  46.444  63.312  1.00  0.00           H
ATOM   3264 HD12 LEU A 205      64.288  47.941  62.332  1.00  0.00           H
ATOM   3265 HD13 LEU A 205      63.031  46.666  62.096  1.00  0.00           H
ATOM   3266  CD2 LEU A 205      61.754  46.943  64.534  1.00  0.00           C
ATOM   3267 HD21 LEU A 205      60.945  47.511  65.042  1.00  0.00           H
ATOM   3268 HD22 LEU A 205      62.259  46.305  65.291  1.00  0.00           H
ATOM   3269 HD23 LEU A 205      61.287  46.289  63.767  1.00  0.00           H
ATOM   3270  C   LEU A 205      63.708  50.044  67.069  1.00  0.00           C
ATOM   3271  O   LEU A 205      63.947  49.482  68.133  1.00  0.00           O
ATOM   3272  N   PHE A 206      64.153  51.299  66.834  1.00  0.00           N
ATOM   3273  HN  PHE A 206      63.983  51.743  65.958  1.00  0.00           H
ATOM   3274  CA  PHE A 206      64.870  52.087  67.827  1.00  0.00           C
ATOM   3275  HA  PHE A 206      65.735  51.517  68.134  1.00  0.00           H
ATOM   3276  CB  PHE A 206      65.367  53.414  67.173  1.00  0.00           C
ATOM   3277  HB1 PHE A 206      64.514  53.921  66.673  1.00  0.00           H
ATOM   3278  HB2 PHE A 206      66.120  53.187  66.388  1.00  0.00           H
ATOM   3279  CG  PHE A 206      65.976  54.383  68.160  1.00  0.00           C
ATOM   3280  CD1 PHE A 206      67.300  54.213  68.591  1.00  0.00           C
ATOM   3281  HD1 PHE A 206      67.887  53.396  68.199  1.00  0.00           H
ATOM   3282  CE1 PHE A 206      67.864  55.096  69.519  1.00  0.00           C
ATOM   3283  HE1 PHE A 206      68.890  54.956  69.828  1.00  0.00           H
ATOM   3284  CZ  PHE A 206      67.104  56.158  70.028  1.00  0.00           C
ATOM   3285  HZ  PHE A 206      67.534  56.850  70.737  1.00  0.00           H
ATOM   3286  CD2 PHE A 206      65.227  55.462  68.664  1.00  0.00           C
ATOM   3287  HD2 PHE A 206      64.209  55.606  68.333  1.00  0.00           H
ATOM   3288  CE2 PHE A 206      65.784  56.341  69.600  1.00  0.00           C
ATOM   3289  HE2 PHE A 206      65.199  57.166  69.979  1.00  0.00           H
ATOM   3290  C   PHE A 206      64.071  52.362  69.105  1.00  0.00           C
ATOM   3291  O   PHE A 206      64.547  52.169  70.225  1.00  0.00           O
ATOM   3292  N   CYS A 207      62.801  52.794  68.963  1.00  0.00           N
ATOM   3293  HN  CYS A 207      62.442  52.979  68.052  1.00  0.00           H
ATOM   3294  CA  CYS A 207      61.915  53.048  70.086  1.00  0.00           C
ATOM   3295  HA  CYS A 207      62.410  53.745  70.746  1.00  0.00           H
ATOM   3296  CB  CYS A 207      60.573  53.671  69.617  1.00  0.00           C
ATOM   3297  HB1 CYS A 207      59.849  53.691  70.459  1.00  0.00           H
ATOM   3298  HB2 CYS A 207      60.134  53.032  68.822  1.00  0.00           H
ATOM   3299  SG  CYS A 207      60.793  55.372  69.001  1.00  0.00           S
ATOM   3300  HG1 CYS A 207      61.319  55.010  67.840  1.00  0.00           H
ATOM   3301  C   CYS A 207      61.635  51.811  70.913  1.00  0.00           C
ATOM   3302  O   CYS A 207      61.737  51.824  72.139  1.00  0.00           O
ATOM   3303  N   SER A 208      61.336  50.679  70.247  1.00  0.00           N
ATOM   3304  HN  SER A 208      61.267  50.695  69.252  1.00  0.00           H
ATOM   3305  CA  SER A 208      61.149  49.384  70.890  1.00  0.00           C
ATOM   3306  HA  SER A 208      60.376  49.493  71.637  1.00  0.00           H
ATOM   3307  CB  SER A 208      60.715  48.279  69.893  1.00  0.00           C
ATOM   3308  HB1 SER A 208      60.536  47.322  70.428  1.00  0.00           H
ATOM   3309  HB2 SER A 208      61.503  48.106  69.130  1.00  0.00           H
ATOM   3310  OG  SER A 208      59.507  48.665  69.238  1.00  0.00           O
ATOM   3311  HG1 SER A 208      59.763  49.283  68.550  1.00  0.00           H
ATOM   3312  C   SER A 208      62.399  48.926  71.609  1.00  0.00           C
ATOM   3313  O   SER A 208      62.348  48.483  72.761  1.00  0.00           O
ATOM   3314  N   ALA A 209      63.565  49.104  70.947  1.00  0.00           N
ATOM   3315  HN  ALA A 209      63.579  49.436  70.007  1.00  0.00           H
ATOM   3316  CA  ALA A 209      64.867  48.770  71.469  1.00  0.00           C
ATOM   3317  HA  ALA A 209      64.837  47.704  71.641  1.00  0.00           H
ATOM   3318  CB  ALA A 209      65.965  49.024  70.417  1.00  0.00           C
ATOM   3319  HB1 ALA A 209      66.003  50.092  70.115  1.00  0.00           H
ATOM   3320  HB2 ALA A 209      65.762  48.414  69.511  1.00  0.00           H
ATOM   3321  HB3 ALA A 209      66.964  48.724  70.799  1.00  0.00           H
ATOM   3322  C   ALA A 209      65.231  49.502  72.756  1.00  0.00           C
ATOM   3323  O   ALA A 209      65.675  48.928  73.753  1.00  0.00           O
ATOM   3324  N   ARG A 210      64.997  50.821  72.788  1.00  0.00           N
ATOM   3325  HN  ARG A 210      64.683  51.289  71.966  1.00  0.00           H
ATOM   3326  CA  ARG A 210      65.318  51.612  73.951  1.00  0.00           C
ATOM   3327  HA  ARG A 210      66.250  51.253  74.361  1.00  0.00           H
ATOM   3328  CB  ARG A 210      65.562  53.074  73.535  1.00  0.00           C
ATOM   3329  HB1 ARG A 210      65.713  53.698  74.442  1.00  0.00           H
ATOM   3330  HB2 ARG A 210      64.664  53.448  72.998  1.00  0.00           H
ATOM   3331  CG  ARG A 210      66.801  53.218  72.618  1.00  0.00           C
ATOM   3332  HG1 ARG A 210      66.439  53.431  71.589  1.00  0.00           H
ATOM   3333  HG2 ARG A 210      67.352  52.255  72.561  1.00  0.00           H
ATOM   3334  CD  ARG A 210      67.793  54.325  73.011  1.00  0.00           C
ATOM   3335  HD1 ARG A 210      67.244  55.289  73.077  1.00  0.00           H
ATOM   3336  HD2 ARG A 210      68.583  54.418  72.235  1.00  0.00           H
ATOM   3337  NE  ARG A 210      68.458  53.947  74.309  1.00  0.00           N
ATOM   3338  HE  ARG A 210      68.989  53.100  74.352  1.00  0.00           H
ATOM   3339  CZ  ARG A 210      68.589  54.746  75.359  1.00  0.00           C
ATOM   3340  NH1 ARG A 210      68.191  56.003  75.342  1.00  0.00           N
ATOM   3341 HH11 ARG A 210      67.815  56.371  74.492  1.00  0.00           H
ATOM   3342 HH12 ARG A 210      68.389  56.592  76.126  1.00  0.00           H
ATOM   3343  NH2 ARG A 210      69.170  54.309  76.457  1.00  0.00           N
ATOM   3344 HH21 ARG A 210      69.844  53.574  76.386  1.00  0.00           H
ATOM   3345 HH22 ARG A 210      69.262  54.895  77.262  1.00  0.00           H
ATOM   3346  C   ARG A 210      64.309  51.515  75.084  1.00  0.00           C
ATOM   3347  O   ARG A 210      64.685  51.633  76.253  1.00  0.00           O
ATOM   3348  N   ILE A 211      63.010  51.257  74.793  1.00  0.00           N
ATOM   3349  HN  ILE A 211      62.708  51.206  73.844  1.00  0.00           H
ATOM   3350  CA  ILE A 211      61.996  51.049  75.825  1.00  0.00           C
ATOM   3351  HA  ILE A 211      61.997  51.912  76.474  1.00  0.00           H
ATOM   3352  CB  ILE A 211      60.586  50.895  75.228  1.00  0.00           C
ATOM   3353  HB  ILE A 211      60.666  50.229  74.342  1.00  0.00           H
ATOM   3354  CG2 ILE A 211      59.574  50.254  76.216  1.00  0.00           C
ATOM   3355 HG21 ILE A 211      59.578  50.806  77.180  1.00  0.00           H
ATOM   3356 HG22 ILE A 211      59.808  49.186  76.415  1.00  0.00           H
ATOM   3357 HG23 ILE A 211      58.547  50.282  75.794  1.00  0.00           H
ATOM   3358  CG1 ILE A 211      60.052  52.262  74.741  1.00  0.00           C
ATOM   3359 HG11 ILE A 211      60.869  52.810  74.225  1.00  0.00           H
ATOM   3360 HG12 ILE A 211      59.746  52.878  75.612  1.00  0.00           H
ATOM   3361  CD  ILE A 211      58.881  52.113  73.760  1.00  0.00           C
ATOM   3362  HD1 ILE A 211      57.969  51.742  74.275  1.00  0.00           H
ATOM   3363  HD2 ILE A 211      59.147  51.398  72.953  1.00  0.00           H
ATOM   3364  HD3 ILE A 211      58.647  53.085  73.276  1.00  0.00           H
ATOM   3365  C   ILE A 211      62.295  49.861  76.715  1.00  0.00           C
ATOM   3366  O   ILE A 211      62.374  49.979  77.935  1.00  0.00           O
ATOM   3367  N   ILE A 212      62.529  48.674  76.131  1.00  0.00           N
ATOM   3368  HN  ILE A 212      62.498  48.569  75.140  1.00  0.00           H
ATOM   3369  CA  ILE A 212      62.647  47.482  76.953  1.00  0.00           C
ATOM   3370  HA  ILE A 212      61.970  47.556  77.791  1.00  0.00           H
ATOM   3371  CB  ILE A 212      62.247  46.233  76.188  1.00  0.00           C
ATOM   3372  HB  ILE A 212      62.903  46.170  75.293  1.00  0.00           H
ATOM   3373  CG2 ILE A 212      62.458  44.978  77.068  1.00  0.00           C
ATOM   3374 HG21 ILE A 212      61.894  45.066  78.021  1.00  0.00           H
ATOM   3375 HG22 ILE A 212      63.528  44.807  77.312  1.00  0.00           H
ATOM   3376 HG23 ILE A 212      62.110  44.061  76.547  1.00  0.00           H
ATOM   3377  CG1 ILE A 212      60.794  46.332  75.653  1.00  0.00           C
ATOM   3378 HG11 ILE A 212      60.588  47.339  75.231  1.00  0.00           H
ATOM   3379 HG12 ILE A 212      60.092  46.184  76.501  1.00  0.00           H
ATOM   3380  CD  ILE A 212      60.483  45.320  74.548  1.00  0.00           C
ATOM   3381  HD1 ILE A 212      60.819  44.293  74.809  1.00  0.00           H
ATOM   3382  HD2 ILE A 212      60.951  45.620  73.587  1.00  0.00           H
ATOM   3383  HD3 ILE A 212      59.388  45.248  74.371  1.00  0.00           H
ATOM   3384  C   ILE A 212      64.039  47.372  77.541  1.00  0.00           C
ATOM   3385  O   ILE A 212      64.237  46.860  78.640  1.00  0.00           O
ATOM   3386  N   TRP A 213      65.063  47.930  76.864  1.00  0.00           N
ATOM   3387  HN  TRP A 213      64.936  48.344  75.966  1.00  0.00           H
ATOM   3388  CA  TRP A 213      66.371  48.041  77.467  1.00  0.00           C
ATOM   3389  HA  TRP A 213      66.648  47.054  77.806  1.00  0.00           H
ATOM   3390  CB  TRP A 213      67.419  48.493  76.418  1.00  0.00           C
ATOM   3391  HB1 TRP A 213      67.175  49.507  76.035  1.00  0.00           H
ATOM   3392  HB2 TRP A 213      67.394  47.798  75.552  1.00  0.00           H
ATOM   3393  CG  TRP A 213      68.784  48.496  77.013  1.00  0.00           C
ATOM   3394  CD1 TRP A 213      69.443  47.355  77.383  1.00  0.00           C
ATOM   3395  HD1 TRP A 213      69.220  46.368  77.004  1.00  0.00           H
ATOM   3396  NE1 TRP A 213      70.355  47.660  78.358  1.00  0.00           N
ATOM   3397  HE1 TRP A 213      70.813  47.041  78.957  1.00  0.00           H
ATOM   3398  CE2 TRP A 213      70.352  49.008  78.578  1.00  0.00           C
ATOM   3399  CD2 TRP A 213      69.361  49.580  77.754  1.00  0.00           C
ATOM   3400  CE3 TRP A 213      69.070  50.943  77.858  1.00  0.00           C
ATOM   3401  HE3 TRP A 213      68.292  51.398  77.263  1.00  0.00           H
ATOM   3402  CZ3 TRP A 213      69.835  51.717  78.732  1.00  0.00           C
ATOM   3403  HZ3 TRP A 213      69.662  52.780  78.811  1.00  0.00           H
ATOM   3404  CZ2 TRP A 213      71.101  49.774  79.443  1.00  0.00           C
ATOM   3405  HZ2 TRP A 213      71.856  49.334  80.079  1.00  0.00           H
ATOM   3406  CH2 TRP A 213      70.853  51.147  79.487  1.00  0.00           C
ATOM   3407  HH2 TRP A 213      71.441  51.777  80.138  1.00  0.00           H
ATOM   3408  C   TRP A 213      66.367  48.916  78.730  1.00  0.00           C
ATOM   3409  O   TRP A 213      66.891  48.530  79.775  1.00  0.00           O
ATOM   3410  N   SER A 214      65.686  50.079  78.672  1.00  0.00           N
ATOM   3411  HN  SER A 214      65.274  50.368  77.812  1.00  0.00           H
ATOM   3412  CA  SER A 214      65.486  50.962  79.818  1.00  0.00           C
ATOM   3413  HA  SER A 214      66.461  51.192  80.219  1.00  0.00           H
ATOM   3414  CB  SER A 214      64.799  52.302  79.450  1.00  0.00           C
ATOM   3415  HB1 SER A 214      64.700  52.938  80.355  1.00  0.00           H
ATOM   3416  HB2 SER A 214      63.783  52.112  79.042  1.00  0.00           H
ATOM   3417  OG  SER A 214      65.569  53.019  78.481  1.00  0.00           O
ATOM   3418  HG1 SER A 214      65.412  52.572  77.646  1.00  0.00           H
ATOM   3419  C   SER A 214      64.702  50.311  80.946  1.00  0.00           C
ATOM   3420  O   SER A 214      65.010  50.499  82.117  1.00  0.00           O
ATOM   3421  N   LEU A 215      63.685  49.486  80.615  1.00  0.00           N
ATOM   3422  HN  LEU A 215      63.416  49.379  79.661  1.00  0.00           H
ATOM   3423  CA  LEU A 215      62.900  48.739  81.589  1.00  0.00           C
ATOM   3424  HA  LEU A 215      62.616  49.417  82.380  1.00  0.00           H
ATOM   3425  CB  LEU A 215      61.618  48.135  80.948  1.00  0.00           C
ATOM   3426  HB1 LEU A 215      61.138  47.416  81.646  1.00  0.00           H
ATOM   3427  HB2 LEU A 215      61.921  47.567  80.043  1.00  0.00           H
ATOM   3428  CG  LEU A 215      60.540  49.170  80.569  1.00  0.00           C
ATOM   3429  HG  LEU A 215      61.033  49.983  79.994  1.00  0.00           H
ATOM   3430  CD1 LEU A 215      59.469  48.536  79.667  1.00  0.00           C
ATOM   3431 HD11 LEU A 215      58.963  47.704  80.202  1.00  0.00           H
ATOM   3432 HD12 LEU A 215      59.936  48.127  78.746  1.00  0.00           H
ATOM   3433 HD13 LEU A 215      58.711  49.293  79.372  1.00  0.00           H
ATOM   3434  CD2 LEU A 215      59.892  49.796  81.814  1.00  0.00           C
ATOM   3435 HD21 LEU A 215      60.648  50.334  82.425  1.00  0.00           H
ATOM   3436 HD22 LEU A 215      59.439  49.002  82.446  1.00  0.00           H
ATOM   3437 HD23 LEU A 215      59.103  50.523  81.523  1.00  0.00           H
ATOM   3438  C   LEU A 215      63.653  47.611  82.283  1.00  0.00           C
ATOM   3439  O   LEU A 215      63.180  47.102  83.296  1.00  0.00           O
ATOM   3440  N   ARG A 216      64.824  47.185  81.767  1.00  0.00           N
ATOM   3441  HN  ARG A 216      65.147  47.534  80.890  1.00  0.00           H
ATOM   3442  CA  ARG A 216      65.650  46.225  82.475  1.00  0.00           C
ATOM   3443  HA  ARG A 216      65.115  45.779  83.300  1.00  0.00           H
ATOM   3444  CB  ARG A 216      66.119  45.106  81.537  1.00  0.00           C
ATOM   3445  HB1 ARG A 216      66.724  44.415  82.162  1.00  0.00           H
ATOM   3446  HB2 ARG A 216      66.760  45.551  80.746  1.00  0.00           H
ATOM   3447  CG  ARG A 216      65.031  44.245  80.866  1.00  0.00           C
ATOM   3448  HG1 ARG A 216      64.643  44.765  79.964  1.00  0.00           H
ATOM   3449  HG2 ARG A 216      64.179  44.115  81.567  1.00  0.00           H
ATOM   3450  CD  ARG A 216      65.548  42.845  80.495  1.00  0.00           C
ATOM   3451  HD1 ARG A 216      64.952  42.388  79.676  1.00  0.00           H
ATOM   3452  HD2 ARG A 216      65.500  42.182  81.385  1.00  0.00           H
ATOM   3453  NE  ARG A 216      66.975  43.048  80.067  1.00  0.00           N
ATOM   3454  HE  ARG A 216      67.227  43.988  79.837  1.00  0.00           H
ATOM   3455  CZ  ARG A 216      68.012  42.351  80.514  1.00  0.00           C
ATOM   3456  NH1 ARG A 216      67.927  41.207  81.147  1.00  0.00           N
ATOM   3457 HH11 ARG A 216      67.051  40.938  81.548  1.00  0.00           H
ATOM   3458 HH12 ARG A 216      68.731  40.947  81.681  1.00  0.00           H
ATOM   3459  NH2 ARG A 216      69.215  42.879  80.383  1.00  0.00           N
ATOM   3460 HH21 ARG A 216      69.294  43.876  80.362  1.00  0.00           H
ATOM   3461 HH22 ARG A 216      69.958  42.426  80.877  1.00  0.00           H
ATOM   3462  C   ARG A 216      66.950  46.782  83.042  1.00  0.00           C
ATOM   3463  O   ARG A 216      67.579  46.140  83.879  1.00  0.00           O
ATOM   3464  N   GLN A 217      67.408  47.973  82.600  1.00  0.00           N
ATOM   3465  HN  GLN A 217      66.934  48.439  81.857  1.00  0.00           H
ATOM   3466  CA  GLN A 217      68.570  48.666  83.155  1.00  0.00           C
ATOM   3467  HA  GLN A 217      69.433  48.021  83.083  1.00  0.00           H
ATOM   3468  CB  GLN A 217      68.817  49.966  82.344  1.00  0.00           C
ATOM   3469  HB1 GLN A 217      67.823  50.418  82.140  1.00  0.00           H
ATOM   3470  HB2 GLN A 217      69.242  49.683  81.357  1.00  0.00           H
ATOM   3471  CG  GLN A 217      69.672  51.096  82.987  1.00  0.00           C
ATOM   3472  HG1 GLN A 217      69.200  51.434  83.935  1.00  0.00           H
ATOM   3473  HG2 GLN A 217      69.652  51.960  82.289  1.00  0.00           H
ATOM   3474  CD  GLN A 217      71.154  50.773  83.217  1.00  0.00           C
ATOM   3475  OE1 GLN A 217      71.892  50.373  82.318  1.00  0.00           O
ATOM   3476  NE2 GLN A 217      71.659  51.045  84.442  1.00  0.00           N
ATOM   3477 HE21 GLN A 217      72.629  50.843  84.578  1.00  0.00           H
ATOM   3478 HE22 GLN A 217      71.050  51.104  85.233  1.00  0.00           H
ATOM   3479  C   GLN A 217      68.400  48.978  84.627  1.00  0.00           C
ATOM   3480  O   GLN A 217      69.293  48.817  85.452  1.00  0.00           O
ATOM   3481  N   ARG A 218      67.180  49.400  84.966  1.00  0.00           N
ATOM   3482  HN  ARG A 218      66.495  49.515  84.251  1.00  0.00           H
ATOM   3483  CA  ARG A 218      66.676  49.449  86.309  1.00  0.00           C
ATOM   3484  HA  ARG A 218      67.475  49.282  87.017  1.00  0.00           H
ATOM   3485  CB  ARG A 218      66.014  50.824  86.586  1.00  0.00           C
ATOM   3486  HB1 ARG A 218      66.836  51.569  86.534  1.00  0.00           H
ATOM   3487  HB2 ARG A 218      65.616  50.842  87.623  1.00  0.00           H
ATOM   3488  CG  ARG A 218      64.919  51.242  85.576  1.00  0.00           C
ATOM   3489  HG1 ARG A 218      63.965  50.749  85.861  1.00  0.00           H
ATOM   3490  HG2 ARG A 218      65.170  50.866  84.561  1.00  0.00           H
ATOM   3491  CD  ARG A 218      64.736  52.757  85.419  1.00  0.00           C
ATOM   3492  HD1 ARG A 218      63.911  52.985  84.711  1.00  0.00           H
ATOM   3493  HD2 ARG A 218      65.683  53.206  85.050  1.00  0.00           H
ATOM   3494  NE  ARG A 218      64.411  53.304  86.773  1.00  0.00           N
ATOM   3495  HE  ARG A 218      64.351  52.659  87.535  1.00  0.00           H
ATOM   3496  CZ  ARG A 218      64.550  54.577  87.117  1.00  0.00           C
ATOM   3497  NH1 ARG A 218      64.754  55.552  86.260  1.00  0.00           N
ATOM   3498 HH11 ARG A 218      64.819  55.386  85.276  1.00  0.00           H
ATOM   3499 HH12 ARG A 218      64.592  56.491  86.563  1.00  0.00           H
ATOM   3500  NH2 ARG A 218      64.395  54.906  88.384  1.00  0.00           N
ATOM   3501 HH21 ARG A 218      64.077  54.238  89.056  1.00  0.00           H
ATOM   3502 HH22 ARG A 218      64.480  55.858  88.678  1.00  0.00           H
ATOM   3503  C   ARG A 218      65.715  48.284  86.418  1.00  0.00           C
ATOM   3504  O   ARG A 218      64.928  48.041  85.505  1.00  0.00           O
ATOM   3505  N   GLN A 219      65.814  47.490  87.501  1.00  0.00           N
ATOM   3506  HN  GLN A 219      66.503  47.681  88.197  1.00  0.00           H
ATOM   3507  CA  GLN A 219      65.188  46.188  87.655  1.00  0.00           C
ATOM   3508  HA  GLN A 219      65.372  45.633  86.747  1.00  0.00           H
ATOM   3509  CB  GLN A 219      65.831  45.384  88.827  1.00  0.00           C
ATOM   3510  HB1 GLN A 219      65.249  44.449  88.971  1.00  0.00           H
ATOM   3511  HB2 GLN A 219      65.743  45.971  89.767  1.00  0.00           H
ATOM   3512  CG  GLN A 219      67.304  44.932  88.618  1.00  0.00           C
ATOM   3513  HG1 GLN A 219      67.387  44.416  87.638  1.00  0.00           H
ATOM   3514  HG2 GLN A 219      67.563  44.201  89.413  1.00  0.00           H
ATOM   3515  CD  GLN A 219      68.349  46.054  88.679  1.00  0.00           C
ATOM   3516  OE1 GLN A 219      68.086  47.206  89.032  1.00  0.00           O
ATOM   3517  NE2 GLN A 219      69.608  45.701  88.336  1.00  0.00           N
ATOM   3518 HE21 GLN A 219      70.284  46.434  88.257  1.00  0.00           H
ATOM   3519 HE22 GLN A 219      69.767  44.801  87.931  1.00  0.00           H
ATOM   3520  C   GLN A 219      63.673  46.222  87.827  1.00  0.00           C
ATOM   3521  O   GLN A 219      63.124  45.867  88.866  1.00  0.00           O
ATOM   3522  N   MET A 220      62.948  46.632  86.774  1.00  0.00           N
ATOM   3523  HN  MET A 220      63.430  46.991  85.979  1.00  0.00           H
ATOM   3524  CA  MET A 220      61.511  46.768  86.802  1.00  0.00           C
ATOM   3525  HA  MET A 220      61.155  46.808  87.821  1.00  0.00           H
ATOM   3526  CB  MET A 220      61.099  48.066  86.062  1.00  0.00           C
ATOM   3527  HB1 MET A 220      59.993  48.093  85.969  1.00  0.00           H
ATOM   3528  HB2 MET A 220      61.532  48.050  85.038  1.00  0.00           H
ATOM   3529  CG  MET A 220      61.559  49.349  86.780  1.00  0.00           C
ATOM   3530  HG1 MET A 220      62.652  49.283  86.964  1.00  0.00           H
ATOM   3531  HG2 MET A 220      61.080  49.379  87.782  1.00  0.00           H
ATOM   3532  SD  MET A 220      61.195  50.889  85.876  1.00  0.00           S
ATOM   3533  CE  MET A 220      59.396  50.715  85.763  1.00  0.00           C
ATOM   3534  HE1 MET A 220      58.958  50.452  86.749  1.00  0.00           H
ATOM   3535  HE2 MET A 220      59.122  49.918  85.039  1.00  0.00           H
ATOM   3536  HE3 MET A 220      58.926  51.661  85.418  1.00  0.00           H
ATOM   3537  C   MET A 220      60.817  45.604  86.130  1.00  0.00           C
ATOM   3538  O   MET A 220      59.594  45.482  86.213  1.00  0.00           O
ATOM   3539  N   ASP A 221      61.586  44.710  85.476  1.00  0.00           N
ATOM   3540  HN  ASP A 221      62.578  44.806  85.500  1.00  0.00           H
ATOM   3541  CA  ASP A 221      61.101  43.644  84.622  1.00  0.00           C
ATOM   3542  HA  ASP A 221      60.299  44.047  84.020  1.00  0.00           H
ATOM   3543  CB  ASP A 221      62.236  43.215  83.648  1.00  0.00           C
ATOM   3544  HB1 ASP A 221      62.610  44.134  83.146  1.00  0.00           H
ATOM   3545  HB2 ASP A 221      61.821  42.540  82.869  1.00  0.00           H
ATOM   3546  CG  ASP A 221      63.441  42.507  84.261  1.00  0.00           C
ATOM   3547  OD1 ASP A 221      63.392  42.021  85.417  1.00  0.00           O
ATOM   3548  OD2 ASP A 221      64.429  42.360  83.497  1.00  0.00           O
ATOM   3549  C   ASP A 221      60.502  42.477  85.394  1.00  0.00           C
ATOM   3550  O   ASP A 221      59.780  41.644  84.848  1.00  0.00           O
ATOM   3551  N   ARG A 222      60.778  42.418  86.707  1.00  0.00           N
ATOM   3552  HN  ARG A 222      61.445  43.066  87.068  1.00  0.00           H
ATOM   3553  CA  ARG A 222      60.293  41.414  87.621  1.00  0.00           C
ATOM   3554  HA  ARG A 222      60.570  40.449  87.221  1.00  0.00           H
ATOM   3555  CB  ARG A 222      60.954  41.597  89.007  1.00  0.00           C
ATOM   3556  HB1 ARG A 222      60.754  40.673  89.590  1.00  0.00           H
ATOM   3557  HB2 ARG A 222      60.475  42.443  89.545  1.00  0.00           H
ATOM   3558  CG  ARG A 222      62.474  41.870  88.978  1.00  0.00           C
ATOM   3559  HG1 ARG A 222      62.621  42.971  88.962  1.00  0.00           H
ATOM   3560  HG2 ARG A 222      62.924  41.487  88.037  1.00  0.00           H
ATOM   3561  CD  ARG A 222      63.229  41.203  90.143  1.00  0.00           C
ATOM   3562  HD1 ARG A 222      63.785  40.314  89.774  1.00  0.00           H
ATOM   3563  HD2 ARG A 222      62.537  40.858  90.941  1.00  0.00           H
ATOM   3564  NE  ARG A 222      64.215  42.170  90.721  1.00  0.00           N
ATOM   3565  HE  ARG A 222      65.194  42.035  90.570  1.00  0.00           H
ATOM   3566  CZ  ARG A 222      63.873  43.140  91.564  1.00  0.00           C
ATOM   3567  NH1 ARG A 222      62.619  43.386  91.871  1.00  0.00           N
ATOM   3568 HH11 ARG A 222      61.921  42.792  91.470  1.00  0.00           H
ATOM   3569 HH12 ARG A 222      62.410  43.824  92.745  1.00  0.00           H
ATOM   3570  NH2 ARG A 222      64.815  43.858  92.131  1.00  0.00           N
ATOM   3571 HH21 ARG A 222      65.778  43.642  91.973  1.00  0.00           H
ATOM   3572 HH22 ARG A 222      64.567  44.642  92.701  1.00  0.00           H
ATOM   3573  C   ARG A 222      58.773  41.431  87.741  1.00  0.00           C
ATOM   3574  O   ARG A 222      58.126  40.392  87.875  1.00  0.00           O
ATOM   3575  N   HSD A 223      58.161  42.629  87.675  1.00  0.00           N
ATOM   3576  HN  HSD A 223      58.721  43.451  87.602  1.00  0.00           H
ATOM   3577  CA  HSD A 223      56.723  42.796  87.711  1.00  0.00           C
ATOM   3578  HA  HSD A 223      56.377  42.298  88.606  1.00  0.00           H
ATOM   3579  CB  HSD A 223      56.371  44.302  87.825  1.00  0.00           C
ATOM   3580  HB1 HSD A 223      56.641  44.821  86.881  1.00  0.00           H
ATOM   3581  HB2 HSD A 223      57.024  44.720  88.621  1.00  0.00           H
ATOM   3582  ND1 HSD A 223      53.875  43.806  88.269  1.00  0.00           N
ATOM   3583  HD1 HSD A 223      53.931  42.808  88.264  1.00  0.00           H
ATOM   3584  CG  HSD A 223      54.959  44.661  88.223  1.00  0.00           C
ATOM   3585  CE1 HSD A 223      52.833  44.506  88.777  1.00  0.00           C
ATOM   3586  HE1 HSD A 223      51.858  44.061  88.979  1.00  0.00           H
ATOM   3587  NE2 HSD A 223      53.171  45.747  89.059  1.00  0.00           N
ATOM   3588  CD2 HSD A 223      54.515  45.839  88.738  1.00  0.00           C
ATOM   3589  HD2 HSD A 223      55.064  46.752  88.932  1.00  0.00           H
ATOM   3590  C   HSD A 223      55.995  42.166  86.520  1.00  0.00           C
ATOM   3591  O   HSD A 223      56.209  42.503  85.356  1.00  0.00           O
ATOM   3592  N   ALA A 224      55.045  41.247  86.793  1.00  0.00           N
ATOM   3593  HN  ALA A 224      54.962  40.903  87.725  1.00  0.00           H
ATOM   3594  CA  ALA A 224      54.286  40.521  85.789  1.00  0.00           C
ATOM   3595  HA  ALA A 224      54.986  39.935  85.212  1.00  0.00           H
ATOM   3596  CB  ALA A 224      53.315  39.577  86.514  1.00  0.00           C
ATOM   3597  HB1 ALA A 224      52.577  40.148  87.116  1.00  0.00           H
ATOM   3598  HB2 ALA A 224      53.875  38.900  87.194  1.00  0.00           H
ATOM   3599  HB3 ALA A 224      52.749  38.949  85.792  1.00  0.00           H
ATOM   3600  C   ALA A 224      53.507  41.383  84.792  1.00  0.00           C
ATOM   3601  O   ALA A 224      53.487  41.123  83.589  1.00  0.00           O
ATOM   3602  N   LYS A 225      52.881  42.488  85.257  1.00  0.00           N
ATOM   3603  HN  LYS A 225      52.849  42.662  86.238  1.00  0.00           H
ATOM   3604  CA  LYS A 225      52.167  43.415  84.395  1.00  0.00           C
ATOM   3605  HA  LYS A 225      51.475  42.842  83.795  1.00  0.00           H
ATOM   3606  CB  LYS A 225      51.362  44.445  85.240  1.00  0.00           C
ATOM   3607  HB1 LYS A 225      52.059  45.098  85.808  1.00  0.00           H
ATOM   3608  HB2 LYS A 225      50.774  43.873  85.989  1.00  0.00           H
ATOM   3609  CG  LYS A 225      50.371  45.286  84.406  1.00  0.00           C
ATOM   3610  HG1 LYS A 225      49.686  44.562  83.915  1.00  0.00           H
ATOM   3611  HG2 LYS A 225      50.884  45.840  83.591  1.00  0.00           H
ATOM   3612  CD  LYS A 225      49.499  46.258  85.228  1.00  0.00           C
ATOM   3613  HD1 LYS A 225      49.491  45.957  86.297  1.00  0.00           H
ATOM   3614  HD2 LYS A 225      48.452  46.133  84.877  1.00  0.00           H
ATOM   3615  CE  LYS A 225      49.829  47.751  85.068  1.00  0.00           C
ATOM   3616  HE1 LYS A 225      49.023  48.363  85.526  1.00  0.00           H
ATOM   3617  HE2 LYS A 225      49.922  48.026  83.995  1.00  0.00           H
ATOM   3618  NZ  LYS A 225      51.090  48.082  85.760  1.00  0.00           N
ATOM   3619  HZ1 LYS A 225      51.896  47.566  85.353  1.00  0.00           H
ATOM   3620  HZ2 LYS A 225      50.993  47.769  86.747  1.00  0.00           H
ATOM   3621  HZ3 LYS A 225      51.259  49.108  85.787  1.00  0.00           H
ATOM   3622  C   LYS A 225      53.101  44.157  83.434  1.00  0.00           C
ATOM   3623  O   LYS A 225      52.696  44.614  82.363  1.00  0.00           O
ATOM   3624  N   ILE A 226      54.401  44.290  83.779  1.00  0.00           N
ATOM   3625  HN  ILE A 226      54.760  43.872  84.610  1.00  0.00           H
ATOM   3626  CA  ILE A 226      55.376  44.881  82.881  1.00  0.00           C
ATOM   3627  HA  ILE A 226      54.858  45.594  82.256  1.00  0.00           H
ATOM   3628  CB  ILE A 226      56.453  45.668  83.631  1.00  0.00           C
ATOM   3629  HB  ILE A 226      56.148  45.737  84.697  1.00  0.00           H
ATOM   3630  CG2 ILE A 226      57.840  44.994  83.583  1.00  0.00           C
ATOM   3631 HG21 ILE A 226      58.230  44.906  82.547  1.00  0.00           H
ATOM   3632 HG22 ILE A 226      57.822  43.988  84.054  1.00  0.00           H
ATOM   3633 HG23 ILE A 226      58.578  45.611  84.138  1.00  0.00           H
ATOM   3634  CG1 ILE A 226      56.520  47.114  83.081  1.00  0.00           C
ATOM   3635 HG11 ILE A 226      55.485  47.503  82.976  1.00  0.00           H
ATOM   3636 HG12 ILE A 226      56.993  47.086  82.076  1.00  0.00           H
ATOM   3637  CD  ILE A 226      57.292  48.068  83.999  1.00  0.00           C
ATOM   3638  HD1 ILE A 226      58.356  47.759  84.088  1.00  0.00           H
ATOM   3639  HD2 ILE A 226      56.856  48.068  85.021  1.00  0.00           H
ATOM   3640  HD3 ILE A 226      57.268  49.108  83.609  1.00  0.00           H
ATOM   3641  C   ILE A 226      55.953  43.859  81.913  1.00  0.00           C
ATOM   3642  O   ILE A 226      56.282  44.218  80.786  1.00  0.00           O
ATOM   3643  N   LYS A 227      56.026  42.557  82.269  1.00  0.00           N
ATOM   3644  HN  LYS A 227      55.847  42.278  83.209  1.00  0.00           H
ATOM   3645  CA  LYS A 227      56.437  41.503  81.347  1.00  0.00           C
ATOM   3646  HA  LYS A 227      57.420  41.755  80.977  1.00  0.00           H
ATOM   3647  CB  LYS A 227      56.536  40.121  82.044  1.00  0.00           C
ATOM   3648  HB1 LYS A 227      56.664  39.328  81.276  1.00  0.00           H
ATOM   3649  HB2 LYS A 227      55.591  39.902  82.585  1.00  0.00           H
ATOM   3650  CG  LYS A 227      57.725  39.976  83.010  1.00  0.00           C
ATOM   3651  HG1 LYS A 227      57.602  40.678  83.862  1.00  0.00           H
ATOM   3652  HG2 LYS A 227      58.667  40.247  82.485  1.00  0.00           H
ATOM   3653  CD  LYS A 227      57.839  38.532  83.541  1.00  0.00           C
ATOM   3654  HD1 LYS A 227      57.974  37.854  82.671  1.00  0.00           H
ATOM   3655  HD2 LYS A 227      56.869  38.272  84.018  1.00  0.00           H
ATOM   3656  CE  LYS A 227      58.984  38.303  84.544  1.00  0.00           C
ATOM   3657  HE1 LYS A 227      58.913  39.013  85.395  1.00  0.00           H
ATOM   3658  HE2 LYS A 227      59.965  38.435  84.041  1.00  0.00           H
ATOM   3659  NZ  LYS A 227      58.916  36.924  85.083  1.00  0.00           N
ATOM   3660  HZ1 LYS A 227      58.716  36.260  84.307  1.00  0.00           H
ATOM   3661  HZ2 LYS A 227      58.158  36.836  85.790  1.00  0.00           H
ATOM   3662  HZ3 LYS A 227      59.810  36.615  85.515  1.00  0.00           H
ATOM   3663  C   LYS A 227      55.544  41.380  80.118  1.00  0.00           C
ATOM   3664  O   LYS A 227      56.001  41.310  78.976  1.00  0.00           O
ATOM   3665  N   ARG A 228      54.209  41.425  80.310  1.00  0.00           N
ATOM   3666  HN  ARG A 228      53.837  41.383  81.233  1.00  0.00           H
ATOM   3667  CA  ARG A 228      53.283  41.548  79.198  1.00  0.00           C
ATOM   3668  HA  ARG A 228      53.562  40.795  78.475  1.00  0.00           H
ATOM   3669  CB  ARG A 228      51.814  41.239  79.568  1.00  0.00           C
ATOM   3670  HB1 ARG A 228      51.745  40.164  79.839  1.00  0.00           H
ATOM   3671  HB2 ARG A 228      51.191  41.363  78.657  1.00  0.00           H
ATOM   3672  CG  ARG A 228      51.224  42.053  80.737  1.00  0.00           C
ATOM   3673  HG1 ARG A 228      51.609  43.095  80.720  1.00  0.00           H
ATOM   3674  HG2 ARG A 228      51.555  41.593  81.692  1.00  0.00           H
ATOM   3675  CD  ARG A 228      49.688  42.092  80.712  1.00  0.00           C
ATOM   3676  HD1 ARG A 228      49.279  42.528  81.649  1.00  0.00           H
ATOM   3677  HD2 ARG A 228      49.296  41.059  80.588  1.00  0.00           H
ATOM   3678  NE  ARG A 228      49.311  42.981  79.562  1.00  0.00           N
ATOM   3679  HE  ARG A 228      49.739  43.881  79.482  1.00  0.00           H
ATOM   3680  CZ  ARG A 228      48.498  42.670  78.562  1.00  0.00           C
ATOM   3681  NH1 ARG A 228      47.795  41.571  78.488  1.00  0.00           N
ATOM   3682 HH11 ARG A 228      47.684  41.035  79.325  1.00  0.00           H
ATOM   3683 HH12 ARG A 228      46.972  41.603  77.921  1.00  0.00           H
ATOM   3684  NH2 ARG A 228      48.386  43.551  77.585  1.00  0.00           N
ATOM   3685 HH21 ARG A 228      48.992  44.347  77.601  1.00  0.00           H
ATOM   3686 HH22 ARG A 228      47.811  43.340  76.795  1.00  0.00           H
ATOM   3687  C   ARG A 228      53.387  42.872  78.446  1.00  0.00           C
ATOM   3688  O   ARG A 228      53.237  42.928  77.229  1.00  0.00           O
ATOM   3689  N   ALA A 229      53.681  43.990  79.145  1.00  0.00           N
ATOM   3690  HN  ALA A 229      53.821  43.935  80.130  1.00  0.00           H
ATOM   3691  CA  ALA A 229      53.943  45.266  78.503  1.00  0.00           C
ATOM   3692  HA  ALA A 229      53.092  45.479  77.872  1.00  0.00           H
ATOM   3693  CB  ALA A 229      54.093  46.386  79.555  1.00  0.00           C
ATOM   3694  HB1 ALA A 229      55.020  46.245  80.150  1.00  0.00           H
ATOM   3695  HB2 ALA A 229      53.226  46.373  80.249  1.00  0.00           H
ATOM   3696  HB3 ALA A 229      54.145  47.381  79.063  1.00  0.00           H
ATOM   3697  C   ALA A 229      55.157  45.249  77.578  1.00  0.00           C
ATOM   3698  O   ALA A 229      55.104  45.767  76.466  1.00  0.00           O
ATOM   3699  N   ILE A 230      56.257  44.611  78.022  1.00  0.00           N
ATOM   3700  HN  ILE A 230      56.281  44.282  78.962  1.00  0.00           H
ATOM   3701  CA  ILE A 230      57.445  44.303  77.241  1.00  0.00           C
ATOM   3702  HA  ILE A 230      57.837  45.222  76.831  1.00  0.00           H
ATOM   3703  CB  ILE A 230      58.503  43.684  78.167  1.00  0.00           C
ATOM   3704  HB  ILE A 230      57.999  42.950  78.832  1.00  0.00           H
ATOM   3705  CG2 ILE A 230      59.578  42.902  77.380  1.00  0.00           C
ATOM   3706 HG21 ILE A 230      60.018  43.538  76.583  1.00  0.00           H
ATOM   3707 HG22 ILE A 230      59.160  41.988  76.907  1.00  0.00           H
ATOM   3708 HG23 ILE A 230      60.397  42.565  78.050  1.00  0.00           H
ATOM   3709  CG1 ILE A 230      59.111  44.781  79.083  1.00  0.00           C
ATOM   3710 HG11 ILE A 230      58.288  45.368  79.544  1.00  0.00           H
ATOM   3711 HG12 ILE A 230      59.711  45.484  78.465  1.00  0.00           H
ATOM   3712  CD  ILE A 230      59.988  44.235  80.218  1.00  0.00           C
ATOM   3713  HD1 ILE A 230      60.883  43.710  79.821  1.00  0.00           H
ATOM   3714  HD2 ILE A 230      59.414  43.515  80.840  1.00  0.00           H
ATOM   3715  HD3 ILE A 230      60.339  45.059  80.875  1.00  0.00           H
ATOM   3716  C   ILE A 230      57.130  43.415  76.043  1.00  0.00           C
ATOM   3717  O   ILE A 230      57.518  43.702  74.913  1.00  0.00           O
ATOM   3718  N   THR A 231      56.328  42.351  76.255  1.00  0.00           N
ATOM   3719  HN  THR A 231      56.051  42.148  77.191  1.00  0.00           H
ATOM   3720  CA  THR A 231      55.928  41.408  75.207  1.00  0.00           C
ATOM   3721  HA  THR A 231      56.826  40.979  74.786  1.00  0.00           H
ATOM   3722  CB  THR A 231      55.054  40.270  75.746  1.00  0.00           C
ATOM   3723  HB  THR A 231      54.087  40.671  76.119  1.00  0.00           H
ATOM   3724  OG1 THR A 231      55.691  39.590  76.826  1.00  0.00           O
ATOM   3725  HG1 THR A 231      55.904  40.244  77.496  1.00  0.00           H
ATOM   3726  CG2 THR A 231      54.771  39.219  74.662  1.00  0.00           C
ATOM   3727 HG21 THR A 231      55.721  38.807  74.259  1.00  0.00           H
ATOM   3728 HG22 THR A 231      54.183  39.634  73.815  1.00  0.00           H
ATOM   3729 HG23 THR A 231      54.194  38.366  75.080  1.00  0.00           H
ATOM   3730  C   THR A 231      55.179  42.084  74.067  1.00  0.00           C
ATOM   3731  O   THR A 231      55.485  41.909  72.892  1.00  0.00           O
ATOM   3732  N   PHE A 232      54.203  42.961  74.375  1.00  0.00           N
ATOM   3733  HN  PHE A 232      53.934  43.101  75.325  1.00  0.00           H
ATOM   3734  CA  PHE A 232      53.443  43.647  73.343  1.00  0.00           C
ATOM   3735  HA  PHE A 232      53.245  42.927  72.563  1.00  0.00           H
ATOM   3736  CB  PHE A 232      52.073  44.152  73.874  1.00  0.00           C
ATOM   3737  HB1 PHE A 232      51.619  44.900  73.189  1.00  0.00           H
ATOM   3738  HB2 PHE A 232      52.192  44.608  74.880  1.00  0.00           H
ATOM   3739  CG  PHE A 232      51.108  42.996  73.945  1.00  0.00           C
ATOM   3740  CD1 PHE A 232      50.551  42.489  72.758  1.00  0.00           C
ATOM   3741  HD1 PHE A 232      50.829  42.925  71.810  1.00  0.00           H
ATOM   3742  CE1 PHE A 232      49.655  41.414  72.788  1.00  0.00           C
ATOM   3743  HE1 PHE A 232      49.232  41.031  71.871  1.00  0.00           H
ATOM   3744  CZ  PHE A 232      49.310  40.829  74.013  1.00  0.00           C
ATOM   3745  HZ  PHE A 232      48.620  39.999  74.035  1.00  0.00           H
ATOM   3746  CD2 PHE A 232      50.722  42.424  75.169  1.00  0.00           C
ATOM   3747  HD2 PHE A 232      51.118  42.814  76.095  1.00  0.00           H
ATOM   3748  CE2 PHE A 232      49.839  41.338  75.205  1.00  0.00           C
ATOM   3749  HE2 PHE A 232      49.565  40.887  76.148  1.00  0.00           H
ATOM   3750  C   PHE A 232      54.189  44.765  72.624  1.00  0.00           C
ATOM   3751  O   PHE A 232      53.813  45.154  71.520  1.00  0.00           O
ATOM   3752  N   ILE A 233      55.281  45.304  73.205  1.00  0.00           N
ATOM   3753  HN  ILE A 233      55.557  45.011  74.117  1.00  0.00           H
ATOM   3754  CA  ILE A 233      56.239  46.126  72.470  1.00  0.00           C
ATOM   3755  HA  ILE A 233      55.685  46.887  71.940  1.00  0.00           H
ATOM   3756  CB  ILE A 233      57.207  46.837  73.419  1.00  0.00           C
ATOM   3757  HB  ILE A 233      57.575  46.071  74.134  1.00  0.00           H
ATOM   3758  CG2 ILE A 233      58.430  47.427  72.677  1.00  0.00           C
ATOM   3759 HG21 ILE A 233      58.113  48.075  71.831  1.00  0.00           H
ATOM   3760 HG22 ILE A 233      59.079  46.624  72.267  1.00  0.00           H
ATOM   3761 HG23 ILE A 233      59.051  48.030  73.373  1.00  0.00           H
ATOM   3762  CG1 ILE A 233      56.498  47.911  74.285  1.00  0.00           C
ATOM   3763 HG11 ILE A 233      57.195  48.191  75.103  1.00  0.00           H
ATOM   3764 HG12 ILE A 233      55.599  47.463  74.759  1.00  0.00           H
ATOM   3765  CD  ILE A 233      56.090  49.179  73.528  1.00  0.00           C
ATOM   3766  HD1 ILE A 233      55.397  48.930  72.696  1.00  0.00           H
ATOM   3767  HD2 ILE A 233      56.980  49.688  73.102  1.00  0.00           H
ATOM   3768  HD3 ILE A 233      55.587  49.886  74.222  1.00  0.00           H
ATOM   3769  C   ILE A 233      56.956  45.339  71.372  1.00  0.00           C
ATOM   3770  O   ILE A 233      57.059  45.792  70.234  1.00  0.00           O
ATOM   3771  N   MET A 234      57.406  44.101  71.669  1.00  0.00           N
ATOM   3772  HN  MET A 234      57.353  43.746  72.599  1.00  0.00           H
ATOM   3773  CA  MET A 234      57.967  43.191  70.681  1.00  0.00           C
ATOM   3774  HA  MET A 234      58.797  43.688  70.201  1.00  0.00           H
ATOM   3775  CB  MET A 234      58.487  41.902  71.371  1.00  0.00           C
ATOM   3776  HB1 MET A 234      58.838  41.179  70.604  1.00  0.00           H
ATOM   3777  HB2 MET A 234      57.651  41.419  71.919  1.00  0.00           H
ATOM   3778  CG  MET A 234      59.656  42.149  72.347  1.00  0.00           C
ATOM   3779  HG1 MET A 234      59.562  43.162  72.794  1.00  0.00           H
ATOM   3780  HG2 MET A 234      60.599  42.147  71.760  1.00  0.00           H
ATOM   3781  SD  MET A 234      59.797  40.950  73.704  1.00  0.00           S
ATOM   3782  CE  MET A 234      60.181  39.512  72.664  1.00  0.00           C
ATOM   3783  HE1 MET A 234      61.083  39.702  72.044  1.00  0.00           H
ATOM   3784  HE2 MET A 234      59.337  39.256  71.988  1.00  0.00           H
ATOM   3785  HE3 MET A 234      60.395  38.621  73.291  1.00  0.00           H
ATOM   3786  C   MET A 234      56.985  42.810  69.578  1.00  0.00           C
ATOM   3787  O   MET A 234      57.307  42.836  68.392  1.00  0.00           O
ATOM   3788  N   VAL A 235      55.726  42.490  69.952  1.00  0.00           N
ATOM   3789  HN  VAL A 235      55.520  42.420  70.925  1.00  0.00           H
ATOM   3790  CA  VAL A 235      54.680  42.085  69.019  1.00  0.00           C
ATOM   3791  HA  VAL A 235      55.038  41.217  68.485  1.00  0.00           H
ATOM   3792  CB  VAL A 235      53.396  41.691  69.759  1.00  0.00           C
ATOM   3793  HB  VAL A 235      53.131  42.498  70.475  1.00  0.00           H
ATOM   3794  CG1 VAL A 235      52.198  41.477  68.806  1.00  0.00           C
ATOM   3795 HG11 VAL A 235      52.456  40.729  68.025  1.00  0.00           H
ATOM   3796 HG12 VAL A 235      51.885  42.418  68.306  1.00  0.00           H
ATOM   3797 HG13 VAL A 235      51.325  41.091  69.375  1.00  0.00           H
ATOM   3798  CG2 VAL A 235      53.650  40.384  70.535  1.00  0.00           C
ATOM   3799 HG21 VAL A 235      54.521  40.465  71.220  1.00  0.00           H
ATOM   3800 HG22 VAL A 235      53.853  39.550  69.829  1.00  0.00           H
ATOM   3801 HG23 VAL A 235      52.759  40.113  71.140  1.00  0.00           H
ATOM   3802  C   VAL A 235      54.373  43.126  67.954  1.00  0.00           C
ATOM   3803  O   VAL A 235      54.291  42.807  66.771  1.00  0.00           O
ATOM   3804  N   VAL A 236      54.234  44.418  68.322  1.00  0.00           N
ATOM   3805  HN  VAL A 236      54.321  44.687  69.278  1.00  0.00           H
ATOM   3806  CA  VAL A 236      53.982  45.475  67.348  1.00  0.00           C
ATOM   3807  HA  VAL A 236      53.146  45.141  66.751  1.00  0.00           H
ATOM   3808  CB  VAL A 236      53.545  46.806  67.964  1.00  0.00           C
ATOM   3809  HB  VAL A 236      53.353  47.529  67.143  1.00  0.00           H
ATOM   3810  CG1 VAL A 236      52.215  46.584  68.713  1.00  0.00           C
ATOM   3811 HG11 VAL A 236      52.338  45.859  69.545  1.00  0.00           H
ATOM   3812 HG12 VAL A 236      51.444  46.196  68.014  1.00  0.00           H
ATOM   3813 HG13 VAL A 236      51.849  47.545  69.133  1.00  0.00           H
ATOM   3814  CG2 VAL A 236      54.607  47.414  68.898  1.00  0.00           C
ATOM   3815 HG21 VAL A 236      55.568  47.587  68.370  1.00  0.00           H
ATOM   3816 HG22 VAL A 236      54.796  46.741  69.763  1.00  0.00           H
ATOM   3817 HG23 VAL A 236      54.254  48.394  69.285  1.00  0.00           H
ATOM   3818  C   VAL A 236      55.109  45.670  66.340  1.00  0.00           C
ATOM   3819  O   VAL A 236      54.862  45.874  65.152  1.00  0.00           O
ATOM   3820  N   ALA A 237      56.378  45.584  66.792  1.00  0.00           N
ATOM   3821  HN  ALA A 237      56.557  45.434  67.761  1.00  0.00           H
ATOM   3822  CA  ALA A 237      57.546  45.606  65.937  1.00  0.00           C
ATOM   3823  HA  ALA A 237      57.502  46.499  65.331  1.00  0.00           H
ATOM   3824  CB  ALA A 237      58.808  45.655  66.821  1.00  0.00           C
ATOM   3825  HB1 ALA A 237      58.877  44.751  67.464  1.00  0.00           H
ATOM   3826  HB2 ALA A 237      58.773  46.544  67.486  1.00  0.00           H
ATOM   3827  HB3 ALA A 237      59.728  45.717  66.201  1.00  0.00           H
ATOM   3828  C   ALA A 237      57.613  44.426  64.971  1.00  0.00           C
ATOM   3829  O   ALA A 237      57.920  44.573  63.791  1.00  0.00           O
ATOM   3830  N   ILE A 238      57.311  43.213  65.457  1.00  0.00           N
ATOM   3831  HN  ILE A 238      57.145  43.103  66.434  1.00  0.00           H
ATOM   3832  CA  ILE A 238      57.230  42.008  64.652  1.00  0.00           C
ATOM   3833  HA  ILE A 238      58.121  41.964  64.042  1.00  0.00           H
ATOM   3834  CB  ILE A 238      57.276  40.812  65.588  1.00  0.00           C
ATOM   3835  HB  ILE A 238      56.692  41.065  66.498  1.00  0.00           H
ATOM   3836  CG2 ILE A 238      56.647  39.547  64.974  1.00  0.00           C
ATOM   3837 HG21 ILE A 238      57.160  39.260  64.031  1.00  0.00           H
ATOM   3838 HG22 ILE A 238      55.560  39.666  64.779  1.00  0.00           H
ATOM   3839 HG23 ILE A 238      56.754  38.716  65.704  1.00  0.00           H
ATOM   3840  CG1 ILE A 238      58.752  40.580  66.006  1.00  0.00           C
ATOM   3841 HG11 ILE A 238      59.305  41.543  65.994  1.00  0.00           H
ATOM   3842 HG12 ILE A 238      59.232  39.919  65.253  1.00  0.00           H
ATOM   3843  CD  ILE A 238      58.909  39.982  67.405  1.00  0.00           C
ATOM   3844  HD1 ILE A 238      58.274  39.077  67.509  1.00  0.00           H
ATOM   3845  HD2 ILE A 238      58.597  40.711  68.182  1.00  0.00           H
ATOM   3846  HD3 ILE A 238      59.966  39.700  67.597  1.00  0.00           H
ATOM   3847  C   ILE A 238      56.089  41.956  63.647  1.00  0.00           C
ATOM   3848  O   ILE A 238      56.302  41.653  62.474  1.00  0.00           O
ATOM   3849  N   VAL A 239      54.848  42.301  64.060  1.00  0.00           N
ATOM   3850  HN  VAL A 239      54.695  42.521  65.020  1.00  0.00           H
ATOM   3851  CA  VAL A 239      53.675  42.333  63.193  1.00  0.00           C
ATOM   3852  HA  VAL A 239      53.592  41.363  62.725  1.00  0.00           H
ATOM   3853  CB  VAL A 239      52.377  42.566  63.974  1.00  0.00           C
ATOM   3854  HB  VAL A 239      52.504  43.445  64.641  1.00  0.00           H
ATOM   3855  CG1 VAL A 239      51.170  42.812  63.040  1.00  0.00           C
ATOM   3856 HG11 VAL A 239      51.073  41.982  62.308  1.00  0.00           H
ATOM   3857 HG12 VAL A 239      51.266  43.769  62.484  1.00  0.00           H
ATOM   3858 HG13 VAL A 239      50.232  42.858  63.634  1.00  0.00           H
ATOM   3859  CG2 VAL A 239      52.095  41.317  64.834  1.00  0.00           C
ATOM   3860 HG21 VAL A 239      52.935  41.103  65.530  1.00  0.00           H
ATOM   3861 HG22 VAL A 239      51.947  40.427  64.186  1.00  0.00           H
ATOM   3862 HG23 VAL A 239      51.174  41.465  65.438  1.00  0.00           H
ATOM   3863  C   VAL A 239      53.842  43.326  62.055  1.00  0.00           C
ATOM   3864  O   VAL A 239      53.505  43.054  60.905  1.00  0.00           O
ATOM   3865  N   PHE A 240      54.422  44.510  62.338  1.00  0.00           N
ATOM   3866  HN  PHE A 240      54.684  44.736  63.273  1.00  0.00           H
ATOM   3867  CA  PHE A 240      54.778  45.471  61.311  1.00  0.00           C
ATOM   3868  HA  PHE A 240      53.882  45.707  60.756  1.00  0.00           H
ATOM   3869  CB  PHE A 240      55.297  46.768  62.000  1.00  0.00           C
ATOM   3870  HB1 PHE A 240      56.170  46.527  62.642  1.00  0.00           H
ATOM   3871  HB2 PHE A 240      54.503  47.184  62.657  1.00  0.00           H
ATOM   3872  CG  PHE A 240      55.700  47.836  61.012  1.00  0.00           C
ATOM   3873  CD1 PHE A 240      54.715  48.590  60.355  1.00  0.00           C
ATOM   3874  HD1 PHE A 240      53.670  48.404  60.558  1.00  0.00           H
ATOM   3875  CE1 PHE A 240      55.074  49.569  59.420  1.00  0.00           C
ATOM   3876  HE1 PHE A 240      54.312  50.134  58.904  1.00  0.00           H
ATOM   3877  CZ  PHE A 240      56.424  49.813  59.144  1.00  0.00           C
ATOM   3878  HZ  PHE A 240      56.700  50.567  58.421  1.00  0.00           H
ATOM   3879  CD2 PHE A 240      57.054  48.097  60.737  1.00  0.00           C
ATOM   3880  HD2 PHE A 240      57.822  47.524  61.236  1.00  0.00           H
ATOM   3881  CE2 PHE A 240      57.417  49.078  59.804  1.00  0.00           C
ATOM   3882  HE2 PHE A 240      58.458  49.267  59.587  1.00  0.00           H
ATOM   3883  C   PHE A 240      55.780  44.932  60.282  1.00  0.00           C
ATOM   3884  O   PHE A 240      55.578  45.054  59.076  1.00  0.00           O
ATOM   3885  N   VAL A 241      56.867  44.267  60.725  1.00  0.00           N
ATOM   3886  HN  VAL A 241      57.039  44.154  61.700  1.00  0.00           H
ATOM   3887  CA  VAL A 241      57.860  43.709  59.815  1.00  0.00           C
ATOM   3888  HA  VAL A 241      58.209  44.510  59.180  1.00  0.00           H
ATOM   3889  CB  VAL A 241      59.067  43.173  60.589  1.00  0.00           C
ATOM   3890  HB  VAL A 241      58.712  42.566  61.449  1.00  0.00           H
ATOM   3891  CG1 VAL A 241      59.995  42.297  59.717  1.00  0.00           C
ATOM   3892 HG11 VAL A 241      60.287  42.838  58.792  1.00  0.00           H
ATOM   3893 HG12 VAL A 241      59.512  41.337  59.435  1.00  0.00           H
ATOM   3894 HG13 VAL A 241      60.920  42.051  60.280  1.00  0.00           H
ATOM   3895  CG2 VAL A 241      59.865  44.378  61.122  1.00  0.00           C
ATOM   3896 HG21 VAL A 241      59.230  45.052  61.736  1.00  0.00           H
ATOM   3897 HG22 VAL A 241      60.276  44.961  60.270  1.00  0.00           H
ATOM   3898 HG23 VAL A 241      60.712  44.032  61.751  1.00  0.00           H
ATOM   3899  C   VAL A 241      57.304  42.658  58.868  1.00  0.00           C
ATOM   3900  O   VAL A 241      57.485  42.736  57.653  1.00  0.00           O
ATOM   3901  N   ILE A 242      56.530  41.687  59.385  1.00  0.00           N
ATOM   3902  HN  ILE A 242      56.354  41.651  60.366  1.00  0.00           H
ATOM   3903  CA  ILE A 242      56.057  40.559  58.594  1.00  0.00           C
ATOM   3904  HA  ILE A 242      56.876  40.208  57.984  1.00  0.00           H
ATOM   3905  CB  ILE A 242      55.606  39.399  59.480  1.00  0.00           C
ATOM   3906  HB  ILE A 242      55.299  38.548  58.835  1.00  0.00           H
ATOM   3907  CG2 ILE A 242      56.825  38.925  60.308  1.00  0.00           C
ATOM   3908 HG21 ILE A 242      57.117  39.685  61.064  1.00  0.00           H
ATOM   3909 HG22 ILE A 242      57.694  38.731  59.644  1.00  0.00           H
ATOM   3910 HG23 ILE A 242      56.588  37.981  60.843  1.00  0.00           H
ATOM   3911  CG1 ILE A 242      54.389  39.791  60.355  1.00  0.00           C
ATOM   3912 HG11 ILE A 242      53.528  40.041  59.698  1.00  0.00           H
ATOM   3913 HG12 ILE A 242      54.636  40.701  60.942  1.00  0.00           H
ATOM   3914  CD  ILE A 242      53.933  38.695  61.313  1.00  0.00           C
ATOM   3915  HD1 ILE A 242      54.722  38.442  62.053  1.00  0.00           H
ATOM   3916  HD2 ILE A 242      53.688  37.787  60.720  1.00  0.00           H
ATOM   3917  HD3 ILE A 242      53.022  39.008  61.867  1.00  0.00           H
ATOM   3918  C   ILE A 242      54.937  40.925  57.631  1.00  0.00           C
ATOM   3919  O   ILE A 242      54.684  40.210  56.666  1.00  0.00           O
ATOM   3920  N   CYS A 243      54.248  42.063  57.853  1.00  0.00           N
ATOM   3921  HN  CYS A 243      54.444  42.613  58.661  1.00  0.00           H
ATOM   3922  CA  CYS A 243      53.132  42.468  57.013  1.00  0.00           C
ATOM   3923  HA  CYS A 243      52.729  41.618  56.483  1.00  0.00           H
ATOM   3924  CB  CYS A 243      52.000  43.084  57.877  1.00  0.00           C
ATOM   3925  HB1 CYS A 243      51.186  43.436  57.207  1.00  0.00           H
ATOM   3926  HB2 CYS A 243      52.403  43.971  58.412  1.00  0.00           H
ATOM   3927  SG  CYS A 243      51.302  41.898  59.075  1.00  0.00           S
ATOM   3928  HG1 CYS A 243      52.349  41.934  59.886  1.00  0.00           H
ATOM   3929  C   CYS A 243      53.524  43.494  55.961  1.00  0.00           C
ATOM   3930  O   CYS A 243      52.762  43.768  55.039  1.00  0.00           O
ATOM   3931  N   PHE A 244      54.734  44.077  56.039  1.00  0.00           N
ATOM   3932  HN  PHE A 244      55.323  43.886  56.820  1.00  0.00           H
ATOM   3933  CA  PHE A 244      55.146  45.107  55.094  1.00  0.00           C
ATOM   3934  HA  PHE A 244      54.423  45.203  54.298  1.00  0.00           H
ATOM   3935  CB  PHE A 244      55.286  46.483  55.798  1.00  0.00           C
ATOM   3936  HB1 PHE A 244      55.795  47.216  55.136  1.00  0.00           H
ATOM   3937  HB2 PHE A 244      55.873  46.383  56.735  1.00  0.00           H
ATOM   3938  CG  PHE A 244      53.930  47.058  56.120  1.00  0.00           C
ATOM   3939  CD1 PHE A 244      53.174  47.661  55.102  1.00  0.00           C
ATOM   3940  HD1 PHE A 244      53.549  47.658  54.089  1.00  0.00           H
ATOM   3941  CE1 PHE A 244      51.943  48.261  55.387  1.00  0.00           C
ATOM   3942  HE1 PHE A 244      51.379  48.729  54.593  1.00  0.00           H
ATOM   3943  CZ  PHE A 244      51.446  48.260  56.696  1.00  0.00           C
ATOM   3944  HZ  PHE A 244      50.496  48.723  56.918  1.00  0.00           H
ATOM   3945  CD2 PHE A 244      53.427  47.075  57.432  1.00  0.00           C
ATOM   3946  HD2 PHE A 244      54.009  46.642  58.231  1.00  0.00           H
ATOM   3947  CE2 PHE A 244      52.190  47.666  57.721  1.00  0.00           C
ATOM   3948  HE2 PHE A 244      51.820  47.681  58.735  1.00  0.00           H
ATOM   3949  C   PHE A 244      56.438  44.773  54.373  1.00  0.00           C
ATOM   3950  O   PHE A 244      56.617  45.127  53.208  1.00  0.00           O
ATOM   3951  N   LEU A 245      57.368  44.036  55.017  1.00  0.00           N
ATOM   3952  HN  LEU A 245      57.244  43.737  55.960  1.00  0.00           H
ATOM   3953  CA  LEU A 245      58.593  43.592  54.374  1.00  0.00           C
ATOM   3954  HA  LEU A 245      59.084  44.484  54.015  1.00  0.00           H
ATOM   3955  CB  LEU A 245      59.556  42.925  55.394  1.00  0.00           C
ATOM   3956  HB1 LEU A 245      59.075  42.017  55.816  1.00  0.00           H
ATOM   3957  HB2 LEU A 245      59.706  43.625  56.244  1.00  0.00           H
ATOM   3958  CG  LEU A 245      60.944  42.506  54.856  1.00  0.00           C
ATOM   3959  HG  LEU A 245      60.819  41.909  53.928  1.00  0.00           H
ATOM   3960  CD1 LEU A 245      61.820  43.726  54.533  1.00  0.00           C
ATOM   3961 HD11 LEU A 245      62.003  44.322  55.453  1.00  0.00           H
ATOM   3962 HD12 LEU A 245      61.330  44.377  53.777  1.00  0.00           H
ATOM   3963 HD13 LEU A 245      62.801  43.399  54.129  1.00  0.00           H
ATOM   3964  CD2 LEU A 245      61.651  41.595  55.870  1.00  0.00           C
ATOM   3965 HD21 LEU A 245      61.060  40.671  56.046  1.00  0.00           H
ATOM   3966 HD22 LEU A 245      61.771  42.123  56.841  1.00  0.00           H
ATOM   3967 HD23 LEU A 245      62.657  41.305  55.498  1.00  0.00           H
ATOM   3968  C   LEU A 245      58.407  42.699  53.141  1.00  0.00           C
ATOM   3969  O   LEU A 245      59.092  42.973  52.153  1.00  0.00           O
ATOM   3970  N   PRO A 246      57.534  41.675  53.057  1.00  0.00           N
ATOM   3971  CD  PRO A 246      56.753  41.120  54.172  1.00  0.00           C
ATOM   3972  HD1 PRO A 246      55.833  41.728  54.302  1.00  0.00           H
ATOM   3973  HD2 PRO A 246      57.320  41.094  55.127  1.00  0.00           H
ATOM   3974  CA  PRO A 246      57.395  40.847  51.858  1.00  0.00           C
ATOM   3975  HA  PRO A 246      58.341  40.348  51.705  1.00  0.00           H
ATOM   3976  CB  PRO A 246      56.264  39.864  52.206  1.00  0.00           C
ATOM   3977  HB1 PRO A 246      56.370  38.898  51.668  1.00  0.00           H
ATOM   3978  HB2 PRO A 246      55.268  40.302  51.982  1.00  0.00           H
ATOM   3979  CG  PRO A 246      56.384  39.706  53.722  1.00  0.00           C
ATOM   3980  HG1 PRO A 246      55.449  39.344  54.199  1.00  0.00           H
ATOM   3981  HG2 PRO A 246      57.215  39.009  53.966  1.00  0.00           H
ATOM   3982  C   PRO A 246      57.120  41.617  50.583  1.00  0.00           C
ATOM   3983  O   PRO A 246      57.730  41.328  49.557  1.00  0.00           O
ATOM   3984  N   SER A 247      56.213  42.610  50.630  1.00  0.00           N
ATOM   3985  HN  SER A 247      55.719  42.812  51.472  1.00  0.00           H
ATOM   3986  CA  SER A 247      55.880  43.473  49.508  1.00  0.00           C
ATOM   3987  HA  SER A 247      55.591  42.843  48.680  1.00  0.00           H
ATOM   3988  CB  SER A 247      54.712  44.438  49.865  1.00  0.00           C
ATOM   3989  HB1 SER A 247      54.160  44.716  48.942  1.00  0.00           H
ATOM   3990  HB2 SER A 247      55.102  45.367  50.333  1.00  0.00           H
ATOM   3991  OG  SER A 247      53.816  43.882  50.831  1.00  0.00           O
ATOM   3992  HG1 SER A 247      53.337  43.142  50.449  1.00  0.00           H
ATOM   3993  C   SER A 247      57.070  44.319  49.065  1.00  0.00           C
ATOM   3994  O   SER A 247      57.317  44.527  47.877  1.00  0.00           O
ATOM   3995  N   VAL A 248      57.835  44.849  50.043  1.00  0.00           N
ATOM   3996  HN  VAL A 248      57.611  44.670  50.998  1.00  0.00           H
ATOM   3997  CA  VAL A 248      59.024  45.656  49.817  1.00  0.00           C
ATOM   3998  HA  VAL A 248      58.747  46.473  49.167  1.00  0.00           H
ATOM   3999  CB  VAL A 248      59.507  46.259  51.139  1.00  0.00           C
ATOM   4000  HB  VAL A 248      59.462  45.484  51.934  1.00  0.00           H
ATOM   4001  CG1 VAL A 248      60.958  46.784  51.081  1.00  0.00           C
ATOM   4002 HG11 VAL A 248      61.101  47.447  50.201  1.00  0.00           H
ATOM   4003 HG12 VAL A 248      61.688  45.949  51.018  1.00  0.00           H
ATOM   4004 HG13 VAL A 248      61.191  47.364  51.999  1.00  0.00           H
ATOM   4005  CG2 VAL A 248      58.540  47.397  51.518  1.00  0.00           C
ATOM   4006 HG21 VAL A 248      57.496  47.026  51.608  1.00  0.00           H
ATOM   4007 HG22 VAL A 248      58.565  48.208  50.759  1.00  0.00           H
ATOM   4008 HG23 VAL A 248      58.833  47.828  52.499  1.00  0.00           H
ATOM   4009  C   VAL A 248      60.144  44.933  49.085  1.00  0.00           C
ATOM   4010  O   VAL A 248      60.666  45.435  48.090  1.00  0.00           O
ATOM   4011  N   VAL A 249      60.511  43.705  49.513  1.00  0.00           N
ATOM   4012  HN  VAL A 249      60.068  43.309  50.314  1.00  0.00           H
ATOM   4013  CA  VAL A 249      61.591  42.938  48.895  1.00  0.00           C
ATOM   4014  HA  VAL A 249      62.458  43.581  48.866  1.00  0.00           H
ATOM   4015  CB  VAL A 249      61.978  41.696  49.699  1.00  0.00           C
ATOM   4016  HB  VAL A 249      61.150  40.955  49.689  1.00  0.00           H
ATOM   4017  CG1 VAL A 249      63.254  41.056  49.108  1.00  0.00           C
ATOM   4018 HG11 VAL A 249      64.082  41.796  49.088  1.00  0.00           H
ATOM   4019 HG12 VAL A 249      63.091  40.681  48.075  1.00  0.00           H
ATOM   4020 HG13 VAL A 249      63.576  40.198  49.736  1.00  0.00           H
ATOM   4021  CG2 VAL A 249      62.265  42.095  51.159  1.00  0.00           C
ATOM   4022 HG21 VAL A 249      61.351  42.459  51.676  1.00  0.00           H
ATOM   4023 HG22 VAL A 249      63.036  42.894  51.203  1.00  0.00           H
ATOM   4024 HG23 VAL A 249      62.643  41.217  51.727  1.00  0.00           H
ATOM   4025  C   VAL A 249      61.292  42.569  47.446  1.00  0.00           C
ATOM   4026  O   VAL A 249      62.141  42.658  46.559  1.00  0.00           O
ATOM   4027  N   VAL A 250      60.037  42.170  47.154  1.00  0.00           N
ATOM   4028  HN  VAL A 250      59.358  42.074  47.876  1.00  0.00           H
ATOM   4029  CA  VAL A 250      59.596  41.884  45.798  1.00  0.00           C
ATOM   4030  HA  VAL A 250      60.275  41.152  45.386  1.00  0.00           H
ATOM   4031  CB  VAL A 250      58.198  41.273  45.784  1.00  0.00           C
ATOM   4032  HB  VAL A 250      57.473  41.964  46.264  1.00  0.00           H
ATOM   4033  CG1 VAL A 250      57.759  40.977  44.339  1.00  0.00           C
ATOM   4034 HG11 VAL A 250      58.513  40.335  43.835  1.00  0.00           H
ATOM   4035 HG12 VAL A 250      57.623  41.903  43.741  1.00  0.00           H
ATOM   4036 HG13 VAL A 250      56.795  40.425  44.344  1.00  0.00           H
ATOM   4037  CG2 VAL A 250      58.210  39.946  46.570  1.00  0.00           C
ATOM   4038 HG21 VAL A 250      58.529  40.089  47.624  1.00  0.00           H
ATOM   4039 HG22 VAL A 250      58.897  39.215  46.093  1.00  0.00           H
ATOM   4040 HG23 VAL A 250      57.189  39.509  46.586  1.00  0.00           H
ATOM   4041  C   VAL A 250      59.683  43.099  44.873  1.00  0.00           C
ATOM   4042  O   VAL A 250      60.177  43.011  43.749  1.00  0.00           O
ATOM   4043  N   ARG A 251      59.250  44.290  45.343  1.00  0.00           N
ATOM   4044  HN  ARG A 251      58.852  44.353  46.254  1.00  0.00           H
ATOM   4045  CA  ARG A 251      59.389  45.532  44.596  1.00  0.00           C
ATOM   4046  HA  ARG A 251      59.000  45.346  43.606  1.00  0.00           H
ATOM   4047  CB  ARG A 251      58.518  46.658  45.204  1.00  0.00           C
ATOM   4048  HB1 ARG A 251      58.912  46.935  46.206  1.00  0.00           H
ATOM   4049  HB2 ARG A 251      57.506  46.229  45.365  1.00  0.00           H
ATOM   4050  CG  ARG A 251      58.399  47.914  44.308  1.00  0.00           C
ATOM   4051  HG1 ARG A 251      58.877  47.733  43.321  1.00  0.00           H
ATOM   4052  HG2 ARG A 251      58.979  48.729  44.790  1.00  0.00           H
ATOM   4053  CD  ARG A 251      56.966  48.430  44.057  1.00  0.00           C
ATOM   4054  HD1 ARG A 251      57.011  49.442  43.600  1.00  0.00           H
ATOM   4055  HD2 ARG A 251      56.410  48.517  45.014  1.00  0.00           H
ATOM   4056  NE  ARG A 251      56.243  47.456  43.163  1.00  0.00           N
ATOM   4057  HE  ARG A 251      55.900  46.605  43.560  1.00  0.00           H
ATOM   4058  CZ  ARG A 251      55.966  47.649  41.875  1.00  0.00           C
ATOM   4059  NH1 ARG A 251      56.210  48.770  41.238  1.00  0.00           N
ATOM   4060 HH11 ARG A 251      56.151  49.597  41.798  1.00  0.00           H
ATOM   4061 HH12 ARG A 251      55.866  48.895  40.308  1.00  0.00           H
ATOM   4062  NH2 ARG A 251      55.363  46.686  41.201  1.00  0.00           N
ATOM   4063 HH21 ARG A 251      55.093  45.842  41.665  1.00  0.00           H
ATOM   4064 HH22 ARG A 251      55.146  46.814  40.234  1.00  0.00           H
ATOM   4065  C   ARG A 251      60.842  45.967  44.389  1.00  0.00           C
ATOM   4066  O   ARG A 251      61.210  46.449  43.322  1.00  0.00           O
ATOM   4067  N   ILE A 252      61.732  45.749  45.382  1.00  0.00           N
ATOM   4068  HN  ILE A 252      61.418  45.433  46.273  1.00  0.00           H
ATOM   4069  CA  ILE A 252      63.176  45.926  45.228  1.00  0.00           C
ATOM   4070  HA  ILE A 252      63.355  46.942  44.908  1.00  0.00           H
ATOM   4071  CB  ILE A 252      63.905  45.710  46.559  1.00  0.00           C
ATOM   4072  HB  ILE A 252      63.510  44.782  47.024  1.00  0.00           H
ATOM   4073  CG2 ILE A 252      65.431  45.528  46.370  1.00  0.00           C
ATOM   4074 HG21 ILE A 252      65.874  46.415  45.868  1.00  0.00           H
ATOM   4075 HG22 ILE A 252      65.679  44.622  45.777  1.00  0.00           H
ATOM   4076 HG23 ILE A 252      65.924  45.400  47.357  1.00  0.00           H
ATOM   4077  CG1 ILE A 252      63.602  46.887  47.520  1.00  0.00           C
ATOM   4078 HG11 ILE A 252      62.516  47.119  47.496  1.00  0.00           H
ATOM   4079 HG12 ILE A 252      64.138  47.791  47.158  1.00  0.00           H
ATOM   4080  CD  ILE A 252      63.993  46.603  48.975  1.00  0.00           C
ATOM   4081  HD1 ILE A 252      65.091  46.465  49.076  1.00  0.00           H
ATOM   4082  HD2 ILE A 252      63.485  45.685  49.341  1.00  0.00           H
ATOM   4083  HD3 ILE A 252      63.694  47.452  49.625  1.00  0.00           H
ATOM   4084  C   ILE A 252      63.755  45.044  44.131  1.00  0.00           C
ATOM   4085  O   ILE A 252      64.537  45.480  43.289  1.00  0.00           O
ATOM   4086  N   ARG A 253      63.332  43.769  44.064  1.00  0.00           N
ATOM   4087  HN  ARG A 253      62.745  43.400  44.780  1.00  0.00           H
ATOM   4088  CA  ARG A 253      63.672  42.918  42.946  1.00  0.00           C
ATOM   4089  HA  ARG A 253      64.749  42.932  42.863  1.00  0.00           H
ATOM   4090  CB  ARG A 253      63.255  41.457  43.184  1.00  0.00           C
ATOM   4091  HB1 ARG A 253      62.175  41.403  43.440  1.00  0.00           H
ATOM   4092  HB2 ARG A 253      63.827  41.086  44.061  1.00  0.00           H
ATOM   4093  CG  ARG A 253      63.545  40.604  41.942  1.00  0.00           C
ATOM   4094  HG1 ARG A 253      64.513  40.959  41.527  1.00  0.00           H
ATOM   4095  HG2 ARG A 253      62.773  40.781  41.163  1.00  0.00           H
ATOM   4096  CD  ARG A 253      63.641  39.124  42.232  1.00  0.00           C
ATOM   4097  HD1 ARG A 253      62.634  38.695  42.421  1.00  0.00           H
ATOM   4098  HD2 ARG A 253      64.288  38.912  43.110  1.00  0.00           H
ATOM   4099  NE  ARG A 253      64.223  38.516  40.998  1.00  0.00           N
ATOM   4100  HE  ARG A 253      63.642  38.232  40.235  1.00  0.00           H
ATOM   4101  CZ  ARG A 253      65.523  38.367  40.794  1.00  0.00           C
ATOM   4102  NH1 ARG A 253      66.485  38.910  41.500  1.00  0.00           N
ATOM   4103 HH11 ARG A 253      66.294  39.643  42.152  1.00  0.00           H
ATOM   4104 HH12 ARG A 253      67.424  38.632  41.300  1.00  0.00           H
ATOM   4105  NH2 ARG A 253      65.887  37.517  39.872  1.00  0.00           N
ATOM   4106 HH21 ARG A 253      65.218  36.803  39.667  1.00  0.00           H
ATOM   4107 HH22 ARG A 253      66.831  37.215  40.011  1.00  0.00           H
ATOM   4108  C   ARG A 253      63.168  43.394  41.589  1.00  0.00           C
ATOM   4109  O   ARG A 253      63.873  43.304  40.586  1.00  0.00           O
ATOM   4110  N   ILE A 254      61.938  43.933  41.526  1.00  0.00           N
ATOM   4111  HN  ILE A 254      61.357  43.934  42.337  1.00  0.00           H
ATOM   4112  CA  ILE A 254      61.406  44.588  40.338  1.00  0.00           C
ATOM   4113  HA  ILE A 254      61.441  43.878  39.525  1.00  0.00           H
ATOM   4114  CB  ILE A 254      59.941  44.988  40.546  1.00  0.00           C
ATOM   4115  HB  ILE A 254      59.840  45.429  41.561  1.00  0.00           H
ATOM   4116  CG2 ILE A 254      59.466  46.053  39.529  1.00  0.00           C
ATOM   4117 HG21 ILE A 254      59.663  45.710  38.491  1.00  0.00           H
ATOM   4118 HG22 ILE A 254      59.980  47.025  39.688  1.00  0.00           H
ATOM   4119 HG23 ILE A 254      58.375  46.231  39.638  1.00  0.00           H
ATOM   4120  CG1 ILE A 254      59.051  43.723  40.486  1.00  0.00           C
ATOM   4121 HG11 ILE A 254      59.594  42.862  40.930  1.00  0.00           H
ATOM   4122 HG12 ILE A 254      58.867  43.486  39.416  1.00  0.00           H
ATOM   4123  CD  ILE A 254      57.713  43.858  41.222  1.00  0.00           C
ATOM   4124  HD1 ILE A 254      57.133  44.715  40.818  1.00  0.00           H
ATOM   4125  HD2 ILE A 254      57.877  44.008  42.311  1.00  0.00           H
ATOM   4126  HD3 ILE A 254      57.106  42.937  41.087  1.00  0.00           H
ATOM   4127  C   ILE A 254      62.281  45.751  39.889  1.00  0.00           C
ATOM   4128  O   ILE A 254      62.609  45.870  38.712  1.00  0.00           O
ATOM   4129  N   PHE A 255      62.756  46.593  40.829  1.00  0.00           N
ATOM   4130  HN  PHE A 255      62.441  46.520  41.772  1.00  0.00           H
ATOM   4131  CA  PHE A 255      63.739  47.630  40.550  1.00  0.00           C
ATOM   4132  HA  PHE A 255      63.346  48.238  39.749  1.00  0.00           H
ATOM   4133  CB  PHE A 255      64.004  48.522  41.794  1.00  0.00           C
ATOM   4134  HB1 PHE A 255      64.738  49.319  41.549  1.00  0.00           H
ATOM   4135  HB2 PHE A 255      64.423  47.900  42.614  1.00  0.00           H
ATOM   4136  CG  PHE A 255      62.768  49.219  42.309  1.00  0.00           C
ATOM   4137  CD1 PHE A 255      61.696  49.588  41.472  1.00  0.00           C
ATOM   4138  HD1 PHE A 255      61.713  49.358  40.417  1.00  0.00           H
ATOM   4139  CE1 PHE A 255      60.589  50.275  41.984  1.00  0.00           C
ATOM   4140  HE1 PHE A 255      59.781  50.554  41.324  1.00  0.00           H
ATOM   4141  CZ  PHE A 255      60.547  50.615  43.340  1.00  0.00           C
ATOM   4142  HZ  PHE A 255      59.715  51.165  43.753  1.00  0.00           H
ATOM   4143  CD2 PHE A 255      62.704  49.564  43.671  1.00  0.00           C
ATOM   4144  HD2 PHE A 255      63.523  49.304  44.325  1.00  0.00           H
ATOM   4145  CE2 PHE A 255      61.599  50.253  44.181  1.00  0.00           C
ATOM   4146  HE2 PHE A 255      61.550  50.527  45.225  1.00  0.00           H
ATOM   4147  C   PHE A 255      65.070  47.114  40.012  1.00  0.00           C
ATOM   4148  O   PHE A 255      65.609  47.678  39.057  1.00  0.00           O
ATOM   4149  N   TRP A 256      65.615  46.012  40.584  1.00  0.00           N
ATOM   4150  HN  TRP A 256      65.207  45.629  41.409  1.00  0.00           H
ATOM   4151  CA  TRP A 256      66.810  45.354  40.062  1.00  0.00           C
ATOM   4152  HA  TRP A 256      67.596  46.094  40.026  1.00  0.00           H
ATOM   4153  CB  TRP A 256      67.263  44.171  40.991  1.00  0.00           C
ATOM   4154  HB1 TRP A 256      66.430  43.441  41.073  1.00  0.00           H
ATOM   4155  HB2 TRP A 256      67.422  44.613  41.998  1.00  0.00           H
ATOM   4156  CG  TRP A 256      68.523  43.422  40.626  1.00  0.00           C
ATOM   4157  CD1 TRP A 256      69.393  43.724  39.610  1.00  0.00           C
ATOM   4158  HD1 TRP A 256      69.301  44.596  38.979  1.00  0.00           H
ATOM   4159  NE1 TRP A 256      70.553  43.014  39.737  1.00  0.00           N
ATOM   4160  HE1 TRP A 256      71.406  43.475  39.619  1.00  0.00           H
ATOM   4161  CE2 TRP A 256      70.421  42.137  40.755  1.00  0.00           C
ATOM   4162  CD2 TRP A 256      69.144  42.337  41.339  1.00  0.00           C
ATOM   4163  CE3 TRP A 256      68.756  41.544  42.420  1.00  0.00           C
ATOM   4164  HE3 TRP A 256      67.815  41.717  42.921  1.00  0.00           H
ATOM   4165  CZ3 TRP A 256      69.628  40.542  42.857  1.00  0.00           C
ATOM   4166  HZ3 TRP A 256      69.359  39.916  43.695  1.00  0.00           H
ATOM   4167  CZ2 TRP A 256      71.300  41.179  41.218  1.00  0.00           C
ATOM   4168  HZ2 TRP A 256      72.279  41.050  40.780  1.00  0.00           H
ATOM   4169  CH2 TRP A 256      70.879  40.365  42.268  1.00  0.00           C
ATOM   4170  HH2 TRP A 256      71.540  39.598  42.645  1.00  0.00           H
ATOM   4171  C   TRP A 256      66.615  44.851  38.635  1.00  0.00           C
ATOM   4172  O   TRP A 256      67.406  45.133  37.731  1.00  0.00           O
ATOM   4173  N   LEU A 257      65.494  44.150  38.376  1.00  0.00           N
ATOM   4174  HN  LEU A 257      64.856  43.950  39.115  1.00  0.00           H
ATOM   4175  CA  LEU A 257      65.155  43.647  37.060  1.00  0.00           C
ATOM   4176  HA  LEU A 257      65.968  43.018  36.726  1.00  0.00           H
ATOM   4177  CB  LEU A 257      63.876  42.776  37.104  1.00  0.00           C
ATOM   4178  HB1 LEU A 257      63.515  42.574  36.073  1.00  0.00           H
ATOM   4179  HB2 LEU A 257      63.088  43.352  37.636  1.00  0.00           H
ATOM   4180  CG  LEU A 257      64.053  41.406  37.799  1.00  0.00           C
ATOM   4181  HG  LEU A 257      64.600  41.560  38.753  1.00  0.00           H
ATOM   4182  CD1 LEU A 257      62.679  40.801  38.131  1.00  0.00           C
ATOM   4183 HD11 LEU A 257      62.090  40.661  37.200  1.00  0.00           H
ATOM   4184 HD12 LEU A 257      62.115  41.480  38.806  1.00  0.00           H
ATOM   4185 HD13 LEU A 257      62.795  39.813  38.627  1.00  0.00           H
ATOM   4186  CD2 LEU A 257      64.860  40.429  36.927  1.00  0.00           C
ATOM   4187 HD21 LEU A 257      65.868  40.838  36.703  1.00  0.00           H
ATOM   4188 HD22 LEU A 257      64.335  40.255  35.963  1.00  0.00           H
ATOM   4189 HD23 LEU A 257      64.982  39.453  37.443  1.00  0.00           H
ATOM   4190  C   LEU A 257      65.032  44.753  36.022  1.00  0.00           C
ATOM   4191  O   LEU A 257      65.593  44.648  34.929  1.00  0.00           O
ATOM   4192  N   LEU A 258      64.372  45.881  36.379  1.00  0.00           N
ATOM   4193  HN  LEU A 258      63.906  45.932  37.259  1.00  0.00           H
ATOM   4194  CA  LEU A 258      64.246  47.039  35.509  1.00  0.00           C
ATOM   4195  HA  LEU A 258      63.769  46.733  34.590  1.00  0.00           H
ATOM   4196  CB  LEU A 258      63.401  48.165  36.166  1.00  0.00           C
ATOM   4197  HB1 LEU A 258      63.550  49.124  35.624  1.00  0.00           H
ATOM   4198  HB2 LEU A 258      63.757  48.306  37.209  1.00  0.00           H
ATOM   4199  CG  LEU A 258      61.877  47.916  36.184  1.00  0.00           C
ATOM   4200  HG  LEU A 258      61.681  46.924  36.645  1.00  0.00           H
ATOM   4201  CD1 LEU A 258      61.177  48.986  37.035  1.00  0.00           C
ATOM   4202 HD11 LEU A 258      61.349  49.997  36.607  1.00  0.00           H
ATOM   4203 HD12 LEU A 258      61.565  48.968  38.076  1.00  0.00           H
ATOM   4204 HD13 LEU A 258      60.081  48.805  37.061  1.00  0.00           H
ATOM   4205  CD2 LEU A 258      61.279  47.906  34.769  1.00  0.00           C
ATOM   4206 HD21 LEU A 258      61.663  47.045  34.181  1.00  0.00           H
ATOM   4207 HD22 LEU A 258      61.540  48.842  34.231  1.00  0.00           H
ATOM   4208 HD23 LEU A 258      60.172  47.826  34.816  1.00  0.00           H
ATOM   4209  C   LEU A 258      65.573  47.621  35.073  1.00  0.00           C
ATOM   4210  O   LEU A 258      65.792  47.858  33.891  1.00  0.00           O
ATOM   4211  N   HSD A 259      66.527  47.820  35.999  1.00  0.00           N
ATOM   4212  HN  HSD A 259      66.351  47.604  36.957  1.00  0.00           H
ATOM   4213  CA  HSD A 259      67.848  48.280  35.610  1.00  0.00           C
ATOM   4214  HA  HSD A 259      67.710  49.125  34.952  1.00  0.00           H
ATOM   4215  CB  HSD A 259      68.618  48.802  36.861  1.00  0.00           C
ATOM   4216  HB1 HSD A 259      68.824  47.961  37.558  1.00  0.00           H
ATOM   4217  HB2 HSD A 259      67.923  49.490  37.387  1.00  0.00           H
ATOM   4218  ND1 HSD A 259      70.012  50.563  35.626  1.00  0.00           N
ATOM   4219  HD1 HSD A 259      69.343  50.859  34.944  1.00  0.00           H
ATOM   4220  CG  HSD A 259      69.886  49.595  36.600  1.00  0.00           C
ATOM   4221  CE1 HSD A 259      71.284  51.030  35.677  1.00  0.00           C
ATOM   4222  HE1 HSD A 259      71.676  51.775  34.985  1.00  0.00           H
ATOM   4223  NE2 HSD A 259      71.975  50.445  36.623  1.00  0.00           N
ATOM   4224  CD2 HSD A 259      71.107  49.551  37.201  1.00  0.00           C
ATOM   4225  HD2 HSD A 259      71.520  48.940  37.995  1.00  0.00           H
ATOM   4226  C   HSD A 259      68.642  47.250  34.789  1.00  0.00           C
ATOM   4227  O   HSD A 259      69.283  47.598  33.802  1.00  0.00           O
ATOM   4228  N   THR A 260      68.623  45.939  35.169  1.00  0.00           N
ATOM   4229  HN  THR A 260      68.040  45.654  35.926  1.00  0.00           H
ATOM   4230  CA  THR A 260      69.552  44.942  34.599  1.00  0.00           C
ATOM   4231  HA  THR A 260      70.472  45.460  34.369  1.00  0.00           H
ATOM   4232  CB  THR A 260      69.925  43.755  35.519  1.00  0.00           C
ATOM   4233  HB  THR A 260      70.209  44.138  36.523  1.00  0.00           H
ATOM   4234  OG1 THR A 260      71.031  43.022  34.995  1.00  0.00           O
ATOM   4235  HG1 THR A 260      70.836  42.970  34.056  1.00  0.00           H
ATOM   4236  CG2 THR A 260      68.783  42.753  35.743  1.00  0.00           C
ATOM   4237 HG21 THR A 260      68.563  42.157  34.831  1.00  0.00           H
ATOM   4238 HG22 THR A 260      67.860  43.295  36.040  1.00  0.00           H
ATOM   4239 HG23 THR A 260      69.051  42.048  36.559  1.00  0.00           H
ATOM   4240  C   THR A 260      69.104  44.328  33.304  1.00  0.00           C
ATOM   4241  O   THR A 260      69.941  43.875  32.521  1.00  0.00           O
ATOM   4242  N   SER A 261      67.789  44.258  33.072  1.00  0.00           N
ATOM   4243  HN  SER A 261      67.138  44.558  33.765  1.00  0.00           H
ATOM   4244  CA  SER A 261      67.250  43.607  31.896  1.00  0.00           C
ATOM   4245  HA  SER A 261      68.039  43.221  31.268  1.00  0.00           H
ATOM   4246  CB  SER A 261      66.288  42.443  32.258  1.00  0.00           C
ATOM   4247  HB1 SER A 261      65.777  42.057  31.350  1.00  0.00           H
ATOM   4248  HB2 SER A 261      65.509  42.805  32.963  1.00  0.00           H
ATOM   4249  OG  SER A 261      67.006  41.368  32.869  1.00  0.00           O
ATOM   4250  HG1 SER A 261      67.626  41.042  32.212  1.00  0.00           H
ATOM   4251  C   SER A 261      66.505  44.603  31.055  1.00  0.00           C
ATOM   4252  O   SER A 261      66.454  44.477  29.832  1.00  0.00           O
ATOM   4253  N   GLY A 262      65.947  45.665  31.670  1.00  0.00           N
ATOM   4254  HN  GLY A 262      66.073  45.823  32.646  1.00  0.00           H
ATOM   4255  CA  GLY A 262      65.065  46.600  30.987  1.00  0.00           C
ATOM   4256  HA1 GLY A 262      65.555  46.931  30.084  1.00  0.00           H
ATOM   4257  HA2 GLY A 262      64.862  47.418  31.664  1.00  0.00           H
ATOM   4258  C   GLY A 262      63.734  46.006  30.607  1.00  0.00           C
ATOM   4259  O   GLY A 262      63.277  45.007  31.165  1.00  0.00           O
ATOM   4260  N   THR A 263      63.044  46.655  29.656  1.00  0.00           N
ATOM   4261  HN  THR A 263      63.397  47.511  29.286  1.00  0.00           H
ATOM   4262  CA  THR A 263      61.690  46.275  29.246  1.00  0.00           C
ATOM   4263  HA  THR A 263      61.341  45.450  29.850  1.00  0.00           H
ATOM   4264  CB  THR A 263      60.682  47.420  29.381  1.00  0.00           C
ATOM   4265  HB  THR A 263      60.692  48.083  28.490  1.00  0.00           H
ATOM   4266  OG1 THR A 263      61.012  48.231  30.493  1.00  0.00           O
ATOM   4267  HG1 THR A 263      61.097  47.627  31.235  1.00  0.00           H
ATOM   4268  CG2 THR A 263      59.258  46.902  29.640  1.00  0.00           C
ATOM   4269 HG21 THR A 263      59.221  46.262  30.547  1.00  0.00           H
ATOM   4270 HG22 THR A 263      58.883  46.310  28.778  1.00  0.00           H
ATOM   4271 HG23 THR A 263      58.560  47.754  29.790  1.00  0.00           H
ATOM   4272  C   THR A 263      61.693  45.796  27.809  1.00  0.00           C
ATOM   4273  O   THR A 263      60.647  45.654  27.189  1.00  0.00           O
ATOM   4274  N   GLN A 264      62.878  45.509  27.230  1.00  0.00           N
ATOM   4275  HN  GLN A 264      63.726  45.663  27.732  1.00  0.00           H
ATOM   4276  CA  GLN A 264      63.003  44.971  25.881  1.00  0.00           C
ATOM   4277  HA  GLN A 264      62.509  45.649  25.201  1.00  0.00           H
ATOM   4278  CB  GLN A 264      64.498  44.875  25.483  1.00  0.00           C
ATOM   4279  HB1 GLN A 264      64.588  44.328  24.520  1.00  0.00           H
ATOM   4280  HB2 GLN A 264      65.030  44.283  26.257  1.00  0.00           H
ATOM   4281  CG  GLN A 264      65.177  46.257  25.305  1.00  0.00           C
ATOM   4282  HG1 GLN A 264      65.063  46.878  26.219  1.00  0.00           H
ATOM   4283  HG2 GLN A 264      64.699  46.793  24.457  1.00  0.00           H
ATOM   4284  CD  GLN A 264      66.674  46.102  25.029  1.00  0.00           C
ATOM   4285  OE1 GLN A 264      67.287  45.104  25.426  1.00  0.00           O
ATOM   4286  NE2 GLN A 264      67.298  47.101  24.371  1.00  0.00           N
ATOM   4287 HE21 GLN A 264      68.265  46.994  24.139  1.00  0.00           H
ATOM   4288 HE22 GLN A 264      66.853  47.983  24.217  1.00  0.00           H
ATOM   4289  C   GLN A 264      62.327  43.618  25.676  1.00  0.00           C
ATOM   4290  O   GLN A 264      61.614  43.391  24.704  1.00  0.00           O
ATOM   4291  N   ASN A 265      62.518  42.700  26.638  1.00  0.00           N
ATOM   4292  HN  ASN A 265      63.141  42.897  27.391  1.00  0.00           H
ATOM   4293  CA  ASN A 265      61.753  41.479  26.745  1.00  0.00           C
ATOM   4294  HA  ASN A 265      60.851  41.545  26.154  1.00  0.00           H
ATOM   4295  CB  ASN A 265      62.598  40.248  26.294  1.00  0.00           C
ATOM   4296  HB1 ASN A 265      63.606  40.326  26.754  1.00  0.00           H
ATOM   4297  HB2 ASN A 265      62.711  40.281  25.189  1.00  0.00           H
ATOM   4298  CG  ASN A 265      61.966  38.908  26.681  1.00  0.00           C
ATOM   4299  OD1 ASN A 265      60.752  38.783  26.847  1.00  0.00           O
ATOM   4300  ND2 ASN A 265      62.816  37.885  26.927  1.00  0.00           N
ATOM   4301 HD21 ASN A 265      62.406  37.012  27.192  1.00  0.00           H
ATOM   4302 HD22 ASN A 265      63.804  38.040  26.924  1.00  0.00           H
ATOM   4303  C   ASN A 265      61.340  41.381  28.200  1.00  0.00           C
ATOM   4304  O   ASN A 265      62.168  41.119  29.071  1.00  0.00           O
ATOM   4305  N   CYS A 266      60.048  41.577  28.511  1.00  0.00           N
ATOM   4306  HN  CYS A 266      59.377  41.792  27.806  1.00  0.00           H
ATOM   4307  CA  CYS A 266      59.609  41.615  29.890  1.00  0.00           C
ATOM   4308  HA  CYS A 266      60.475  41.605  30.535  1.00  0.00           H
ATOM   4309  CB  CYS A 266      58.910  42.950  30.255  1.00  0.00           C
ATOM   4310  HB1 CYS A 266      59.594  43.779  29.972  1.00  0.00           H
ATOM   4311  HB2 CYS A 266      58.783  43.006  31.358  1.00  0.00           H
ATOM   4312  SG  CYS A 266      57.292  43.265  29.520  1.00  0.00           S
ATOM   4313  C   CYS A 266      58.838  40.377  30.317  1.00  0.00           C
ATOM   4314  O   CYS A 266      58.112  40.403  31.302  1.00  0.00           O
ATOM   4315  N   GLU A 267      59.047  39.214  29.661  1.00  0.00           N
ATOM   4316  HN  GLU A 267      59.587  39.189  28.823  1.00  0.00           H
ATOM   4317  CA  GLU A 267      58.516  37.930  30.128  1.00  0.00           C
ATOM   4318  HA  GLU A 267      57.447  38.033  30.242  1.00  0.00           H
ATOM   4319  CB  GLU A 267      58.775  36.827  29.060  1.00  0.00           C
ATOM   4320  HB1 GLU A 267      59.870  36.783  28.877  1.00  0.00           H
ATOM   4321  HB2 GLU A 267      58.305  37.151  28.106  1.00  0.00           H
ATOM   4322  CG  GLU A 267      58.292  35.383  29.396  1.00  0.00           C
ATOM   4323  HG1 GLU A 267      58.706  35.048  30.371  1.00  0.00           H
ATOM   4324  HG2 GLU A 267      58.677  34.695  28.613  1.00  0.00           H
ATOM   4325  CD  GLU A 267      56.777  35.194  29.453  1.00  0.00           C
ATOM   4326  OE1 GLU A 267      56.105  35.835  30.297  1.00  0.00           O
ATOM   4327  OE2 GLU A 267      56.229  34.345  28.698  1.00  0.00           O
ATOM   4328  C   GLU A 267      59.053  37.532  31.515  1.00  0.00           C
ATOM   4329  O   GLU A 267      58.405  36.865  32.318  1.00  0.00           O
ATOM   4330  N   VAL A 268      60.258  38.028  31.880  1.00  0.00           N
ATOM   4331  HN  VAL A 268      60.776  38.573  31.225  1.00  0.00           H
ATOM   4332  CA  VAL A 268      60.917  37.774  33.158  1.00  0.00           C
ATOM   4333  HA  VAL A 268      60.939  36.704  33.304  1.00  0.00           H
ATOM   4334  CB  VAL A 268      62.366  38.289  33.160  1.00  0.00           C
ATOM   4335  HB  VAL A 268      62.886  37.844  34.035  1.00  0.00           H
ATOM   4336  CG1 VAL A 268      63.096  37.821  31.884  1.00  0.00           C
ATOM   4337 HG11 VAL A 268      62.711  38.339  30.980  1.00  0.00           H
ATOM   4338 HG12 VAL A 268      62.987  36.725  31.742  1.00  0.00           H
ATOM   4339 HG13 VAL A 268      64.180  38.053  31.963  1.00  0.00           H
ATOM   4340  CG2 VAL A 268      62.461  39.827  33.269  1.00  0.00           C
ATOM   4341 HG21 VAL A 268      62.059  40.201  34.235  1.00  0.00           H
ATOM   4342 HG22 VAL A 268      61.910  40.313  32.436  1.00  0.00           H
ATOM   4343 HG23 VAL A 268      63.523  40.145  33.207  1.00  0.00           H
ATOM   4344  C   VAL A 268      60.176  38.362  34.362  1.00  0.00           C
ATOM   4345  O   VAL A 268      60.446  38.027  35.516  1.00  0.00           O
ATOM   4346  N   TYR A 269      59.205  39.270  34.132  1.00  0.00           N
ATOM   4347  HN  TYR A 269      58.957  39.522  33.199  1.00  0.00           H
ATOM   4348  CA  TYR A 269      58.489  39.914  35.210  1.00  0.00           C
ATOM   4349  HA  TYR A 269      59.079  39.855  36.113  1.00  0.00           H
ATOM   4350  CB  TYR A 269      58.184  41.406  34.935  1.00  0.00           C
ATOM   4351  HB1 TYR A 269      57.610  41.851  35.775  1.00  0.00           H
ATOM   4352  HB2 TYR A 269      57.575  41.515  34.012  1.00  0.00           H
ATOM   4353  CG  TYR A 269      59.439  42.204  34.765  1.00  0.00           C
ATOM   4354  CD1 TYR A 269      60.031  42.239  33.501  1.00  0.00           C
ATOM   4355  HD1 TYR A 269      59.629  41.607  32.724  1.00  0.00           H
ATOM   4356  CE1 TYR A 269      61.113  43.072  33.224  1.00  0.00           C
ATOM   4357  HE1 TYR A 269      61.548  43.086  32.236  1.00  0.00           H
ATOM   4358  CZ  TYR A 269      61.622  43.880  34.232  1.00  0.00           C
ATOM   4359  OH  TYR A 269      62.695  44.716  33.911  1.00  0.00           O
ATOM   4360  HH  TYR A 269      62.882  44.630  32.973  1.00  0.00           H
ATOM   4361  CD2 TYR A 269      59.980  43.003  35.789  1.00  0.00           C
ATOM   4362  HD2 TYR A 269      59.528  43.001  36.771  1.00  0.00           H
ATOM   4363  CE2 TYR A 269      61.066  43.852  35.519  1.00  0.00           C
ATOM   4364  HE2 TYR A 269      61.470  44.495  36.288  1.00  0.00           H
ATOM   4365  C   TYR A 269      57.161  39.254  35.498  1.00  0.00           C
ATOM   4366  O   TYR A 269      56.518  39.596  36.488  1.00  0.00           O
ATOM   4367  N   ARG A 270      56.727  38.250  34.707  1.00  0.00           N
ATOM   4368  HN  ARG A 270      57.258  37.946  33.920  1.00  0.00           H
ATOM   4369  CA  ARG A 270      55.419  37.631  34.881  1.00  0.00           C
ATOM   4370  HA  ARG A 270      54.653  38.380  34.745  1.00  0.00           H
ATOM   4371  CB  ARG A 270      55.263  36.481  33.855  1.00  0.00           C
ATOM   4372  HB1 ARG A 270      56.113  35.777  33.983  1.00  0.00           H
ATOM   4373  HB2 ARG A 270      55.362  36.897  32.829  1.00  0.00           H
ATOM   4374  CG  ARG A 270      53.943  35.687  33.958  1.00  0.00           C
ATOM   4375  HG1 ARG A 270      53.111  36.275  33.517  1.00  0.00           H
ATOM   4376  HG2 ARG A 270      53.663  35.497  35.016  1.00  0.00           H
ATOM   4377  CD  ARG A 270      54.030  34.295  33.331  1.00  0.00           C
ATOM   4378  HD1 ARG A 270      53.127  33.694  33.570  1.00  0.00           H
ATOM   4379  HD2 ARG A 270      54.912  33.753  33.735  1.00  0.00           H
ATOM   4380  NE  ARG A 270      54.213  34.453  31.852  1.00  0.00           N
ATOM   4381  HE  ARG A 270      55.068  34.815  31.481  1.00  0.00           H
ATOM   4382  CZ  ARG A 270      53.218  34.553  30.985  1.00  0.00           C
ATOM   4383  NH1 ARG A 270      51.960  34.583  31.364  1.00  0.00           N
ATOM   4384 HH11 ARG A 270      51.766  34.547  32.344  1.00  0.00           H
ATOM   4385 HH12 ARG A 270      51.231  34.453  30.691  1.00  0.00           H
ATOM   4386  NH2 ARG A 270      53.518  34.639  29.707  1.00  0.00           N
ATOM   4387 HH21 ARG A 270      52.830  34.982  29.068  1.00  0.00           H
ATOM   4388 HH22 ARG A 270      54.490  34.746  29.496  1.00  0.00           H
ATOM   4389  C   ARG A 270      55.247  37.054  36.267  1.00  0.00           C
ATOM   4390  O   ARG A 270      54.268  37.244  36.988  1.00  0.00           O
ATOM   4391  N   SER A 271      56.294  36.366  36.702  1.00  0.00           N
ATOM   4392  HN  SER A 271      57.044  36.168  36.077  1.00  0.00           H
ATOM   4393  CA  SER A 271      56.252  35.614  37.913  1.00  0.00           C
ATOM   4394  HA  SER A 271      55.259  35.214  38.056  1.00  0.00           H
ATOM   4395  CB  SER A 271      57.241  34.445  37.706  1.00  0.00           C
ATOM   4396  HB1 SER A 271      57.148  33.660  38.486  1.00  0.00           H
ATOM   4397  HB2 SER A 271      58.275  34.850  37.694  1.00  0.00           H
ATOM   4398  OG  SER A 271      57.103  33.826  36.431  1.00  0.00           O
ATOM   4399  HG1 SER A 271      56.202  33.509  36.329  1.00  0.00           H
ATOM   4400  C   SER A 271      56.605  36.496  39.115  1.00  0.00           C
ATOM   4401  O   SER A 271      56.333  36.144  40.262  1.00  0.00           O
ATOM   4402  N   VAL A 272      57.204  37.694  38.903  1.00  0.00           N
ATOM   4403  HN  VAL A 272      57.349  38.012  37.970  1.00  0.00           H
ATOM   4404  CA  VAL A 272      57.498  38.628  39.990  1.00  0.00           C
ATOM   4405  HA  VAL A 272      57.582  38.068  40.910  1.00  0.00           H
ATOM   4406  CB  VAL A 272      58.842  39.351  39.794  1.00  0.00           C
ATOM   4407  HB  VAL A 272      59.550  38.629  39.334  1.00  0.00           H
ATOM   4408  CG1 VAL A 272      58.737  40.583  38.880  1.00  0.00           C
ATOM   4409 HG11 VAL A 272      58.121  41.379  39.350  1.00  0.00           H
ATOM   4410 HG12 VAL A 272      58.260  40.321  37.911  1.00  0.00           H
ATOM   4411 HG13 VAL A 272      59.743  41.005  38.671  1.00  0.00           H
ATOM   4412  CG2 VAL A 272      59.409  39.781  41.162  1.00  0.00           C
ATOM   4413 HG21 VAL A 272      59.502  38.914  41.851  1.00  0.00           H
ATOM   4414 HG22 VAL A 272      58.739  40.536  41.626  1.00  0.00           H
ATOM   4415 HG23 VAL A 272      60.407  40.252  41.033  1.00  0.00           H
ATOM   4416  C   VAL A 272      56.340  39.601  40.198  1.00  0.00           C
ATOM   4417  O   VAL A 272      56.110  40.057  41.318  1.00  0.00           O
ATOM   4418  N   ASP A 273      55.536  39.902  39.149  1.00  0.00           N
ATOM   4419  HN  ASP A 273      55.755  39.625  38.216  1.00  0.00           H
ATOM   4420  CA  ASP A 273      54.304  40.663  39.278  1.00  0.00           C
ATOM   4421  HA  ASP A 273      54.555  41.562  39.821  1.00  0.00           H
ATOM   4422  CB  ASP A 273      53.748  41.036  37.875  1.00  0.00           C
ATOM   4423  HB1 ASP A 273      53.194  40.201  37.395  1.00  0.00           H
ATOM   4424  HB2 ASP A 273      54.592  41.314  37.209  1.00  0.00           H
ATOM   4425  CG  ASP A 273      52.849  42.265  37.950  1.00  0.00           C
ATOM   4426  OD1 ASP A 273      53.151  43.155  38.789  1.00  0.00           O
ATOM   4427  OD2 ASP A 273      51.931  42.385  37.099  1.00  0.00           O
ATOM   4428  C   ASP A 273      53.253  39.926  40.110  1.00  0.00           C
ATOM   4429  O   ASP A 273      52.673  40.460  41.056  1.00  0.00           O
ATOM   4430  N   LEU A 274      53.059  38.611  39.846  1.00  0.00           N
ATOM   4431  HN  LEU A 274      53.460  38.212  39.024  1.00  0.00           H
ATOM   4432  CA  LEU A 274      52.170  37.772  40.637  1.00  0.00           C
ATOM   4433  HA  LEU A 274      51.192  38.228  40.603  1.00  0.00           H
ATOM   4434  CB  LEU A 274      52.081  36.336  40.056  1.00  0.00           C
ATOM   4435  HB1 LEU A 274      53.100  35.899  39.995  1.00  0.00           H
ATOM   4436  HB2 LEU A 274      51.697  36.407  39.016  1.00  0.00           H
ATOM   4437  CG  LEU A 274      51.160  35.367  40.838  1.00  0.00           C
ATOM   4438  HG  LEU A 274      51.527  35.269  41.882  1.00  0.00           H
ATOM   4439  CD1 LEU A 274      49.713  35.870  40.887  1.00  0.00           C
ATOM   4440 HD11 LEU A 274      49.317  35.997  39.856  1.00  0.00           H
ATOM   4441 HD12 LEU A 274      49.663  36.847  41.412  1.00  0.00           H
ATOM   4442 HD13 LEU A 274      49.064  35.155  41.436  1.00  0.00           H
ATOM   4443  CD2 LEU A 274      51.193  33.968  40.225  1.00  0.00           C
ATOM   4444 HD21 LEU A 274      52.198  33.518  40.370  1.00  0.00           H
ATOM   4445 HD22 LEU A 274      50.970  33.998  39.137  1.00  0.00           H
ATOM   4446 HD23 LEU A 274      50.460  33.305  40.734  1.00  0.00           H
ATOM   4447  C   LEU A 274      52.568  37.696  42.107  1.00  0.00           C
ATOM   4448  O   LEU A 274      51.743  37.796  43.016  1.00  0.00           O
ATOM   4449  N   ALA A 275      53.883  37.558  42.375  1.00  0.00           N
ATOM   4450  HN  ALA A 275      54.528  37.490  41.617  1.00  0.00           H
ATOM   4451  CA  ALA A 275      54.435  37.587  43.712  1.00  0.00           C
ATOM   4452  HA  ALA A 275      53.949  36.813  44.287  1.00  0.00           H
ATOM   4453  CB  ALA A 275      55.951  37.304  43.649  1.00  0.00           C
ATOM   4454  HB1 ALA A 275      56.476  38.101  43.079  1.00  0.00           H
ATOM   4455  HB2 ALA A 275      56.133  36.334  43.138  1.00  0.00           H
ATOM   4456  HB3 ALA A 275      56.385  37.250  44.670  1.00  0.00           H
ATOM   4457  C   ALA A 275      54.179  38.904  44.442  1.00  0.00           C
ATOM   4458  O   ALA A 275      53.857  38.924  45.633  1.00  0.00           O
ATOM   4459  N   PHE A 276      54.312  40.048  43.736  1.00  0.00           N
ATOM   4460  HN  PHE A 276      54.579  40.023  42.775  1.00  0.00           H
ATOM   4461  CA  PHE A 276      54.054  41.361  44.292  1.00  0.00           C
ATOM   4462  HA  PHE A 276      54.656  41.457  45.184  1.00  0.00           H
ATOM   4463  CB  PHE A 276      54.490  42.469  43.285  1.00  0.00           C
ATOM   4464  HB1 PHE A 276      53.904  42.381  42.345  1.00  0.00           H
ATOM   4465  HB2 PHE A 276      55.562  42.344  43.022  1.00  0.00           H
ATOM   4466  CG  PHE A 276      54.296  43.850  43.864  1.00  0.00           C
ATOM   4467  CD1 PHE A 276      55.118  44.302  44.911  1.00  0.00           C
ATOM   4468  HD1 PHE A 276      55.912  43.668  45.278  1.00  0.00           H
ATOM   4469  CE1 PHE A 276      54.870  45.534  45.529  1.00  0.00           C
ATOM   4470  HE1 PHE A 276      55.480  45.851  46.362  1.00  0.00           H
ATOM   4471  CZ  PHE A 276      53.812  46.338  45.089  1.00  0.00           C
ATOM   4472  HZ  PHE A 276      53.608  47.284  45.569  1.00  0.00           H
ATOM   4473  CD2 PHE A 276      53.246  44.670  43.419  1.00  0.00           C
ATOM   4474  HD2 PHE A 276      52.592  44.320  42.634  1.00  0.00           H
ATOM   4475  CE2 PHE A 276      53.003  45.903  44.032  1.00  0.00           C
ATOM   4476  HE2 PHE A 276      52.162  46.501  43.712  1.00  0.00           H
ATOM   4477  C   PHE A 276      52.606  41.555  44.736  1.00  0.00           C
ATOM   4478  O   PHE A 276      52.343  41.965  45.862  1.00  0.00           O
ATOM   4479  N   PHE A 277      51.618  41.217  43.889  1.00  0.00           N
ATOM   4480  HN  PHE A 277      51.831  40.919  42.962  1.00  0.00           H
ATOM   4481  CA  PHE A 277      50.213  41.346  44.246  1.00  0.00           C
ATOM   4482  HA  PHE A 277      50.108  42.328  44.684  1.00  0.00           H
ATOM   4483  CB  PHE A 277      49.283  41.293  43.012  1.00  0.00           C
ATOM   4484  HB1 PHE A 277      48.211  41.233  43.298  1.00  0.00           H
ATOM   4485  HB2 PHE A 277      49.536  40.428  42.363  1.00  0.00           H
ATOM   4486  CG  PHE A 277      49.466  42.579  42.251  1.00  0.00           C
ATOM   4487  CD1 PHE A 277      49.001  43.788  42.802  1.00  0.00           C
ATOM   4488  HD1 PHE A 277      48.488  43.776  43.753  1.00  0.00           H
ATOM   4489  CE1 PHE A 277      49.219  45.003  42.144  1.00  0.00           C
ATOM   4490  HE1 PHE A 277      48.897  45.932  42.590  1.00  0.00           H
ATOM   4491  CZ  PHE A 277      49.861  45.014  40.902  1.00  0.00           C
ATOM   4492  HZ  PHE A 277      50.014  45.942  40.373  1.00  0.00           H
ATOM   4493  CD2 PHE A 277      50.113  42.607  41.005  1.00  0.00           C
ATOM   4494  HD2 PHE A 277      50.479  41.695  40.556  1.00  0.00           H
ATOM   4495  CE2 PHE A 277      50.304  43.818  40.330  1.00  0.00           C
ATOM   4496  HE2 PHE A 277      50.799  43.822  39.370  1.00  0.00           H
ATOM   4497  C   PHE A 277      49.739  40.441  45.367  1.00  0.00           C
ATOM   4498  O   PHE A 277      48.969  40.858  46.232  1.00  0.00           O
ATOM   4499  N   ILE A 278      50.230  39.187  45.427  1.00  0.00           N
ATOM   4500  HN  ILE A 278      50.801  38.834  44.690  1.00  0.00           H
ATOM   4501  CA  ILE A 278      50.006  38.317  46.576  1.00  0.00           C
ATOM   4502  HA  ILE A 278      48.940  38.251  46.737  1.00  0.00           H
ATOM   4503  CB  ILE A 278      50.519  36.904  46.291  1.00  0.00           C
ATOM   4504  HB  ILE A 278      51.520  36.983  45.816  1.00  0.00           H
ATOM   4505  CG2 ILE A 278      50.666  36.062  47.584  1.00  0.00           C
ATOM   4506 HG21 ILE A 278      49.705  36.030  48.139  1.00  0.00           H
ATOM   4507 HG22 ILE A 278      51.452  36.469  48.256  1.00  0.00           H
ATOM   4508 HG23 ILE A 278      50.960  35.019  47.339  1.00  0.00           H
ATOM   4509  CG1 ILE A 278      49.558  36.234  45.276  1.00  0.00           C
ATOM   4510 HG11 ILE A 278      49.369  36.930  44.431  1.00  0.00           H
ATOM   4511 HG12 ILE A 278      48.582  36.050  45.775  1.00  0.00           H
ATOM   4512  CD  ILE A 278      50.091  34.928  44.684  1.00  0.00           C
ATOM   4513  HD1 ILE A 278      50.211  34.154  45.472  1.00  0.00           H
ATOM   4514  HD2 ILE A 278      51.075  35.100  44.198  1.00  0.00           H
ATOM   4515  HD3 ILE A 278      49.388  34.535  43.920  1.00  0.00           H
ATOM   4516  C   ILE A 278      50.576  38.893  47.866  1.00  0.00           C
ATOM   4517  O   ILE A 278      49.893  38.987  48.885  1.00  0.00           O
ATOM   4518  N   THR A 279      51.824  39.400  47.834  1.00  0.00           N
ATOM   4519  HN  THR A 279      52.354  39.363  46.990  1.00  0.00           H
ATOM   4520  CA  THR A 279      52.458  39.986  49.012  1.00  0.00           C
ATOM   4521  HA  THR A 279      52.226  39.356  49.858  1.00  0.00           H
ATOM   4522  CB  THR A 279      53.981  40.073  48.939  1.00  0.00           C
ATOM   4523  HB  THR A 279      54.385  40.658  49.792  1.00  0.00           H
ATOM   4524  OG1 THR A 279      54.442  40.658  47.731  1.00  0.00           O
ATOM   4525  HG1 THR A 279      54.238  40.032  47.031  1.00  0.00           H
ATOM   4526  CG2 THR A 279      54.582  38.662  49.016  1.00  0.00           C
ATOM   4527 HG21 THR A 279      54.236  38.034  48.168  1.00  0.00           H
ATOM   4528 HG22 THR A 279      54.288  38.166  49.965  1.00  0.00           H
ATOM   4529 HG23 THR A 279      55.691  38.720  48.979  1.00  0.00           H
ATOM   4530  C   THR A 279      51.911  41.356  49.371  1.00  0.00           C
ATOM   4531  O   THR A 279      52.002  41.793  50.514  1.00  0.00           O
ATOM   4532  N   LEU A 280      51.285  42.075  48.425  1.00  0.00           N
ATOM   4533  HN  LEU A 280      51.354  41.790  47.472  1.00  0.00           H
ATOM   4534  CA  LEU A 280      50.625  43.342  48.672  1.00  0.00           C
ATOM   4535  HA  LEU A 280      51.267  43.935  49.307  1.00  0.00           H
ATOM   4536  CB  LEU A 280      50.413  44.082  47.329  1.00  0.00           C
ATOM   4537  HB1 LEU A 280      49.734  43.482  46.686  1.00  0.00           H
ATOM   4538  HB2 LEU A 280      51.394  44.128  46.809  1.00  0.00           H
ATOM   4539  CG  LEU A 280      49.875  45.525  47.424  1.00  0.00           C
ATOM   4540  HG  LEU A 280      48.880  45.505  47.919  1.00  0.00           H
ATOM   4541  CD1 LEU A 280      50.805  46.438  48.240  1.00  0.00           C
ATOM   4542 HD11 LEU A 280      51.824  46.434  47.799  1.00  0.00           H
ATOM   4543 HD12 LEU A 280      50.872  46.097  49.295  1.00  0.00           H
ATOM   4544 HD13 LEU A 280      50.426  47.483  48.232  1.00  0.00           H
ATOM   4545  CD2 LEU A 280      49.688  46.096  46.013  1.00  0.00           C
ATOM   4546 HD21 LEU A 280      48.993  45.461  45.422  1.00  0.00           H
ATOM   4547 HD22 LEU A 280      50.663  46.134  45.481  1.00  0.00           H
ATOM   4548 HD23 LEU A 280      49.271  47.125  46.061  1.00  0.00           H
ATOM   4549  C   LEU A 280      49.301  43.171  49.408  1.00  0.00           C
ATOM   4550  O   LEU A 280      48.840  44.059  50.121  1.00  0.00           O
ATOM   4551  N   SER A 281      48.673  41.980  49.333  1.00  0.00           N
ATOM   4552  HN  SER A 281      49.020  41.274  48.720  1.00  0.00           H
ATOM   4553  CA  SER A 281      47.482  41.679  50.123  1.00  0.00           C
ATOM   4554  HA  SER A 281      46.821  42.532  50.071  1.00  0.00           H
ATOM   4555  CB  SER A 281      46.706  40.449  49.582  1.00  0.00           C
ATOM   4556  HB1 SER A 281      46.559  40.593  48.490  1.00  0.00           H
ATOM   4557  HB2 SER A 281      45.702  40.403  50.056  1.00  0.00           H
ATOM   4558  OG  SER A 281      47.355  39.198  49.817  1.00  0.00           O
ATOM   4559  HG1 SER A 281      48.217  39.184  49.395  1.00  0.00           H
ATOM   4560  C   SER A 281      47.811  41.460  51.593  1.00  0.00           C
ATOM   4561  O   SER A 281      46.965  41.651  52.467  1.00  0.00           O
ATOM   4562  N   PHE A 282      49.086  41.131  51.896  1.00  0.00           N
ATOM   4563  HN  PHE A 282      49.736  40.950  51.163  1.00  0.00           H
ATOM   4564  CA  PHE A 282      49.587  40.914  53.242  1.00  0.00           C
ATOM   4565  HA  PHE A 282      48.813  40.434  53.822  1.00  0.00           H
ATOM   4566  CB  PHE A 282      50.860  40.024  53.264  1.00  0.00           C
ATOM   4567  HB1 PHE A 282      51.214  39.895  54.310  1.00  0.00           H
ATOM   4568  HB2 PHE A 282      51.669  40.510  52.678  1.00  0.00           H
ATOM   4569  CG  PHE A 282      50.646  38.632  52.716  1.00  0.00           C
ATOM   4570  CD1 PHE A 282      51.777  37.881  52.347  1.00  0.00           C
ATOM   4571  HD1 PHE A 282      52.759  38.319  52.449  1.00  0.00           H
ATOM   4572  CE1 PHE A 282      51.650  36.571  51.869  1.00  0.00           C
ATOM   4573  HE1 PHE A 282      52.527  36.004  51.597  1.00  0.00           H
ATOM   4574  CZ  PHE A 282      50.381  35.990  51.757  1.00  0.00           C
ATOM   4575  HZ  PHE A 282      50.278  34.979  51.393  1.00  0.00           H
ATOM   4576  CD2 PHE A 282      49.377  38.026  52.608  1.00  0.00           C
ATOM   4577  HD2 PHE A 282      48.479  38.552  52.894  1.00  0.00           H
ATOM   4578  CE2 PHE A 282      49.245  36.718  52.126  1.00  0.00           C
ATOM   4579  HE2 PHE A 282      48.265  36.270  52.045  1.00  0.00           H
ATOM   4580  C   PHE A 282      49.877  42.218  53.961  1.00  0.00           C
ATOM   4581  O   PHE A 282      50.073  42.248  55.169  1.00  0.00           O
ATOM   4582  N   THR A 283      49.824  43.364  53.258  1.00  0.00           N
ATOM   4583  HN  THR A 283      49.728  43.323  52.267  1.00  0.00           H
ATOM   4584  CA  THR A 283      49.777  44.678  53.901  1.00  0.00           C
ATOM   4585  HA  THR A 283      50.635  44.778  54.549  1.00  0.00           H
ATOM   4586  CB  THR A 283      49.809  45.798  52.871  1.00  0.00           C
ATOM   4587  HB  THR A 283      49.244  45.488  51.966  1.00  0.00           H
ATOM   4588  OG1 THR A 283      51.145  46.108  52.497  1.00  0.00           O
ATOM   4589  HG1 THR A 283      51.640  45.286  52.528  1.00  0.00           H
ATOM   4590  CG2 THR A 283      49.185  47.106  53.370  1.00  0.00           C
ATOM   4591 HG21 THR A 283      49.623  47.408  54.345  1.00  0.00           H
ATOM   4592 HG22 THR A 283      48.082  47.026  53.480  1.00  0.00           H
ATOM   4593 HG23 THR A 283      49.397  47.886  52.608  1.00  0.00           H
ATOM   4594  C   THR A 283      48.572  44.839  54.815  1.00  0.00           C
ATOM   4595  O   THR A 283      48.658  45.352  55.930  1.00  0.00           O
ATOM   4596  N   TYR A 284      47.398  44.336  54.380  1.00  0.00           N
ATOM   4597  HN  TYR A 284      47.340  43.860  53.506  1.00  0.00           H
ATOM   4598  CA  TYR A 284      46.143  44.500  55.099  1.00  0.00           C
ATOM   4599  HA  TYR A 284      46.129  45.477  55.559  1.00  0.00           H
ATOM   4600  CB  TYR A 284      44.926  44.351  54.152  1.00  0.00           C
ATOM   4601  HB1 TYR A 284      43.981  44.621  54.669  1.00  0.00           H
ATOM   4602  HB2 TYR A 284      44.844  43.307  53.780  1.00  0.00           H
ATOM   4603  CG  TYR A 284      45.096  45.272  52.982  1.00  0.00           C
ATOM   4604  CD1 TYR A 284      45.107  44.778  51.668  1.00  0.00           C
ATOM   4605  HD1 TYR A 284      44.967  43.721  51.497  1.00  0.00           H
ATOM   4606  CE1 TYR A 284      45.315  45.646  50.588  1.00  0.00           C
ATOM   4607  HE1 TYR A 284      45.309  45.258  49.581  1.00  0.00           H
ATOM   4608  CZ  TYR A 284      45.520  47.009  50.821  1.00  0.00           C
ATOM   4609  OH  TYR A 284      45.742  47.909  49.769  1.00  0.00           O
ATOM   4610  HH  TYR A 284      45.450  48.770  50.077  1.00  0.00           H
ATOM   4611  CD2 TYR A 284      45.280  46.646  53.198  1.00  0.00           C
ATOM   4612  HD2 TYR A 284      45.269  47.037  54.205  1.00  0.00           H
ATOM   4613  CE2 TYR A 284      45.507  47.507  52.121  1.00  0.00           C
ATOM   4614  HE2 TYR A 284      45.683  48.556  52.311  1.00  0.00           H
ATOM   4615  C   TYR A 284      46.018  43.495  56.224  1.00  0.00           C
ATOM   4616  O   TYR A 284      45.114  43.575  57.054  1.00  0.00           O
ATOM   4617  N   MET A 285      46.990  42.565  56.314  1.00  0.00           N
ATOM   4618  HN  MET A 285      47.679  42.508  55.595  1.00  0.00           H
ATOM   4619  CA  MET A 285      47.178  41.645  57.413  1.00  0.00           C
ATOM   4620  HA  MET A 285      46.279  41.056  57.518  1.00  0.00           H
ATOM   4621  CB  MET A 285      48.361  40.701  57.087  1.00  0.00           C
ATOM   4622  HB1 MET A 285      49.325  41.245  57.191  1.00  0.00           H
ATOM   4623  HB2 MET A 285      48.265  40.404  56.021  1.00  0.00           H
ATOM   4624  CG  MET A 285      48.427  39.405  57.910  1.00  0.00           C
ATOM   4625  HG1 MET A 285      48.520  39.667  58.986  1.00  0.00           H
ATOM   4626  HG2 MET A 285      49.361  38.871  57.634  1.00  0.00           H
ATOM   4627  SD  MET A 285      47.010  38.303  57.610  1.00  0.00           S
ATOM   4628  CE  MET A 285      46.530  38.255  59.354  1.00  0.00           C
ATOM   4629  HE1 MET A 285      46.525  39.271  59.803  1.00  0.00           H
ATOM   4630  HE2 MET A 285      47.231  37.622  59.939  1.00  0.00           H
ATOM   4631  HE3 MET A 285      45.506  37.838  59.465  1.00  0.00           H
ATOM   4632  C   MET A 285      47.405  42.426  58.705  1.00  0.00           C
ATOM   4633  O   MET A 285      46.825  42.140  59.749  1.00  0.00           O
ATOM   4634  N   ASN A 286      48.207  43.514  58.636  1.00  0.00           N
ATOM   4635  HN  ASN A 286      48.651  43.727  57.770  1.00  0.00           H
ATOM   4636  CA  ASN A 286      48.402  44.451  59.729  1.00  0.00           C
ATOM   4637  HA  ASN A 286      48.747  43.883  60.580  1.00  0.00           H
ATOM   4638  CB  ASN A 286      49.493  45.498  59.337  1.00  0.00           C
ATOM   4639  HB1 ASN A 286      49.182  46.022  58.408  1.00  0.00           H
ATOM   4640  HB2 ASN A 286      50.449  44.974  59.122  1.00  0.00           H
ATOM   4641  CG  ASN A 286      49.716  46.569  60.405  1.00  0.00           C
ATOM   4642  OD1 ASN A 286      49.068  47.617  60.430  1.00  0.00           O
ATOM   4643  ND2 ASN A 286      50.670  46.319  61.328  1.00  0.00           N
ATOM   4644 HD21 ASN A 286      50.750  46.968  62.084  1.00  0.00           H
ATOM   4645 HD22 ASN A 286      51.194  45.469  61.284  1.00  0.00           H
ATOM   4646  C   ASN A 286      47.120  45.157  60.176  1.00  0.00           C
ATOM   4647  O   ASN A 286      46.850  45.293  61.369  1.00  0.00           O
ATOM   4648  N   SER A 287      46.295  45.619  59.216  1.00  0.00           N
ATOM   4649  HN  SER A 287      46.506  45.440  58.258  1.00  0.00           H
ATOM   4650  CA  SER A 287      45.177  46.531  59.434  1.00  0.00           C
ATOM   4651  HA  SER A 287      45.581  47.426  59.885  1.00  0.00           H
ATOM   4652  CB  SER A 287      44.487  46.923  58.106  1.00  0.00           C
ATOM   4653  HB1 SER A 287      43.663  47.648  58.279  1.00  0.00           H
ATOM   4654  HB2 SER A 287      44.060  46.021  57.617  1.00  0.00           H
ATOM   4655  OG  SER A 287      45.445  47.506  57.225  1.00  0.00           O
ATOM   4656  HG1 SER A 287      45.723  48.338  57.613  1.00  0.00           H
ATOM   4657  C   SER A 287      44.122  46.023  60.388  1.00  0.00           C
ATOM   4658  O   SER A 287      43.475  46.779  61.107  1.00  0.00           O
ATOM   4659  N   MET A 288      43.920  44.706  60.422  1.00  0.00           N
ATOM   4660  HN  MET A 288      44.409  44.115  59.785  1.00  0.00           H
ATOM   4661  CA  MET A 288      42.990  44.075  61.328  1.00  0.00           C
ATOM   4662  HA  MET A 288      42.305  44.794  61.753  1.00  0.00           H
ATOM   4663  CB  MET A 288      42.198  43.061  60.516  1.00  0.00           C
ATOM   4664  HB1 MET A 288      41.644  43.601  59.719  1.00  0.00           H
ATOM   4665  HB2 MET A 288      41.458  42.533  61.154  1.00  0.00           H
ATOM   4666  CG  MET A 288      43.138  42.058  59.869  1.00  0.00           C
ATOM   4667  HG1 MET A 288      43.700  41.520  60.663  1.00  0.00           H
ATOM   4668  HG2 MET A 288      43.877  42.551  59.203  1.00  0.00           H
ATOM   4669  SD  MET A 288      42.250  40.888  58.901  1.00  0.00           S
ATOM   4670  CE  MET A 288      43.874  40.173  58.579  1.00  0.00           C
ATOM   4671  HE1 MET A 288      44.515  40.109  59.484  1.00  0.00           H
ATOM   4672  HE2 MET A 288      44.392  40.802  57.823  1.00  0.00           H
ATOM   4673  HE3 MET A 288      43.825  39.149  58.151  1.00  0.00           H
ATOM   4674  C   MET A 288      43.659  43.341  62.484  1.00  0.00           C
ATOM   4675  O   MET A 288      42.990  42.919  63.423  1.00  0.00           O
ATOM   4676  N   LEU A 289      45.003  43.216  62.500  1.00  0.00           N
ATOM   4677  HN  LEU A 289      45.561  43.492  61.721  1.00  0.00           H
ATOM   4678  CA  LEU A 289      45.708  42.741  63.680  1.00  0.00           C
ATOM   4679  HA  LEU A 289      45.101  42.004  64.186  1.00  0.00           H
ATOM   4680  CB  LEU A 289      47.075  42.103  63.328  1.00  0.00           C
ATOM   4681  HB1 LEU A 289      47.688  41.978  64.246  1.00  0.00           H
ATOM   4682  HB2 LEU A 289      47.623  42.782  62.641  1.00  0.00           H
ATOM   4683  CG  LEU A 289      46.975  40.706  62.676  1.00  0.00           C
ATOM   4684  HG  LEU A 289      46.351  40.787  61.760  1.00  0.00           H
ATOM   4685  CD1 LEU A 289      48.372  40.218  62.259  1.00  0.00           C
ATOM   4686 HD11 LEU A 289      49.037  40.135  63.145  1.00  0.00           H
ATOM   4687 HD12 LEU A 289      48.827  40.926  61.534  1.00  0.00           H
ATOM   4688 HD13 LEU A 289      48.304  39.221  61.775  1.00  0.00           H
ATOM   4689  CD2 LEU A 289      46.308  39.670  63.597  1.00  0.00           C
ATOM   4690 HD21 LEU A 289      45.248  39.936  63.801  1.00  0.00           H
ATOM   4691 HD22 LEU A 289      46.853  39.598  64.563  1.00  0.00           H
ATOM   4692 HD23 LEU A 289      46.317  38.669  63.115  1.00  0.00           H
ATOM   4693  C   LEU A 289      45.908  43.856  64.688  1.00  0.00           C
ATOM   4694  O   LEU A 289      46.014  43.621  65.890  1.00  0.00           O
ATOM   4695  N   ASP A 290      45.892  45.123  64.229  1.00  0.00           N
ATOM   4696  HN  ASP A 290      45.879  45.273  63.244  1.00  0.00           H
ATOM   4697  CA  ASP A 290      45.948  46.291  65.090  1.00  0.00           C
ATOM   4698  HA  ASP A 290      46.837  46.171  65.691  1.00  0.00           H
ATOM   4699  CB  ASP A 290      46.100  47.605  64.272  1.00  0.00           C
ATOM   4700  HB1 ASP A 290      46.112  48.497  64.934  1.00  0.00           H
ATOM   4701  HB2 ASP A 290      45.264  47.713  63.548  1.00  0.00           H
ATOM   4702  CG  ASP A 290      47.402  47.589  63.481  1.00  0.00           C
ATOM   4703  OD1 ASP A 290      48.404  46.954  63.757  1.00  0.00           O
ATOM   4704  OD2 ASP A 290      47.370  48.404  62.376  1.00  0.00           O
ATOM   4705  HD2 ASP A 290      48.103  48.184  61.796  1.00  0.00           H
ATOM   4706  C   ASP A 290      44.800  46.353  66.113  1.00  0.00           C
ATOM   4707  O   ASP A 290      45.108  46.618  67.274  1.00  0.00           O
ATOM   4708  N   PRO A 291      43.525  46.045  65.841  1.00  0.00           N
ATOM   4709  CD  PRO A 291      42.907  46.319  64.540  1.00  0.00           C
ATOM   4710  HD1 PRO A 291      43.090  45.458  63.862  1.00  0.00           H
ATOM   4711  HD2 PRO A 291      43.287  47.253  64.075  1.00  0.00           H
ATOM   4712  CA  PRO A 291      42.514  46.013  66.892  1.00  0.00           C
ATOM   4713  HA  PRO A 291      42.537  46.967  67.397  1.00  0.00           H
ATOM   4714  CB  PRO A 291      41.207  45.740  66.139  1.00  0.00           C
ATOM   4715  HB1 PRO A 291      40.318  46.105  66.696  1.00  0.00           H
ATOM   4716  HB2 PRO A 291      41.076  44.659  65.919  1.00  0.00           H
ATOM   4717  CG  PRO A 291      41.412  46.475  64.821  1.00  0.00           C
ATOM   4718  HG1 PRO A 291      40.785  46.068  63.998  1.00  0.00           H
ATOM   4719  HG2 PRO A 291      41.176  47.552  64.959  1.00  0.00           H
ATOM   4720  C   PRO A 291      42.743  44.954  67.934  1.00  0.00           C
ATOM   4721  O   PRO A 291      42.550  45.216  69.121  1.00  0.00           O
ATOM   4722  N   VAL A 292      43.172  43.760  67.509  1.00  0.00           N
ATOM   4723  HN  VAL A 292      43.290  43.595  66.533  1.00  0.00           H
ATOM   4724  CA  VAL A 292      43.525  42.674  68.393  1.00  0.00           C
ATOM   4725  HA  VAL A 292      42.671  42.460  69.019  1.00  0.00           H
ATOM   4726  CB  VAL A 292      43.857  41.437  67.577  1.00  0.00           C
ATOM   4727  HB  VAL A 292      44.777  41.589  66.974  1.00  0.00           H
ATOM   4728  CG1 VAL A 292      44.074  40.266  68.540  1.00  0.00           C
ATOM   4729 HG11 VAL A 292      43.208  40.154  69.227  1.00  0.00           H
ATOM   4730 HG12 VAL A 292      45.000  40.376  69.143  1.00  0.00           H
ATOM   4731 HG13 VAL A 292      44.160  39.330  67.947  1.00  0.00           H
ATOM   4732  CG2 VAL A 292      42.701  41.120  66.605  1.00  0.00           C
ATOM   4733 HG21 VAL A 292      42.625  41.873  65.791  1.00  0.00           H
ATOM   4734 HG22 VAL A 292      41.729  41.083  67.141  1.00  0.00           H
ATOM   4735 HG23 VAL A 292      42.868  40.133  66.123  1.00  0.00           H
ATOM   4736  C   VAL A 292      44.689  43.012  69.318  1.00  0.00           C
ATOM   4737  O   VAL A 292      44.657  42.765  70.523  1.00  0.00           O
ATOM   4738  N   VAL A 293      45.746  43.630  68.762  1.00  0.00           N
ATOM   4739  HN  VAL A 293      45.745  43.795  67.779  1.00  0.00           H
ATOM   4740  CA  VAL A 293      46.991  43.882  69.462  1.00  0.00           C
ATOM   4741  HA  VAL A 293      47.142  43.114  70.206  1.00  0.00           H
ATOM   4742  CB  VAL A 293      48.164  43.822  68.478  1.00  0.00           C
ATOM   4743  HB  VAL A 293      47.949  44.472  67.603  1.00  0.00           H
ATOM   4744  CG1 VAL A 293      49.487  44.286  69.123  1.00  0.00           C
ATOM   4745 HG11 VAL A 293      49.686  43.708  70.050  1.00  0.00           H
ATOM   4746 HG12 VAL A 293      49.470  45.370  69.367  1.00  0.00           H
ATOM   4747 HG13 VAL A 293      50.327  44.113  68.417  1.00  0.00           H
ATOM   4748  CG2 VAL A 293      48.318  42.370  67.980  1.00  0.00           C
ATOM   4749 HG21 VAL A 293      47.401  42.022  67.457  1.00  0.00           H
ATOM   4750 HG22 VAL A 293      48.519  41.684  68.831  1.00  0.00           H
ATOM   4751 HG23 VAL A 293      49.164  42.297  67.265  1.00  0.00           H
ATOM   4752  C   VAL A 293      46.984  45.205  70.212  1.00  0.00           C
ATOM   4753  O   VAL A 293      47.262  45.262  71.408  1.00  0.00           O
ATOM   4754  N   TYR A 294      46.690  46.332  69.537  1.00  0.00           N
ATOM   4755  HN  TYR A 294      46.370  46.290  68.594  1.00  0.00           H
ATOM   4756  CA  TYR A 294      46.686  47.646  70.155  1.00  0.00           C
ATOM   4757  HA  TYR A 294      47.596  47.715  70.733  1.00  0.00           H
ATOM   4758  CB  TYR A 294      46.698  48.801  69.113  1.00  0.00           C
ATOM   4759  HB1 TYR A 294      46.411  49.768  69.579  1.00  0.00           H
ATOM   4760  HB2 TYR A 294      45.976  48.617  68.289  1.00  0.00           H
ATOM   4761  CG  TYR A 294      48.077  48.991  68.544  1.00  0.00           C
ATOM   4762  CD1 TYR A 294      49.001  49.781  69.249  1.00  0.00           C
ATOM   4763  HD1 TYR A 294      48.701  50.223  70.188  1.00  0.00           H
ATOM   4764  CE1 TYR A 294      50.275  50.026  68.726  1.00  0.00           C
ATOM   4765  HE1 TYR A 294      50.987  50.640  69.258  1.00  0.00           H
ATOM   4766  CZ  TYR A 294      50.633  49.496  67.485  1.00  0.00           C
ATOM   4767  OH  TYR A 294      51.923  49.758  66.996  1.00  0.00           O
ATOM   4768  HH  TYR A 294      51.971  49.421  66.098  1.00  0.00           H
ATOM   4769  CD2 TYR A 294      48.447  48.467  67.295  1.00  0.00           C
ATOM   4770  HD2 TYR A 294      47.736  47.878  66.735  1.00  0.00           H
ATOM   4771  CE2 TYR A 294      49.722  48.717  66.763  1.00  0.00           C
ATOM   4772  HE2 TYR A 294      49.988  48.306  65.800  1.00  0.00           H
ATOM   4773  C   TYR A 294      45.597  47.906  71.180  1.00  0.00           C
ATOM   4774  O   TYR A 294      45.850  48.571  72.186  1.00  0.00           O
ATOM   4775  N   TYR A 295      44.360  47.434  70.926  1.00  0.00           N
ATOM   4776  HN  TYR A 295      44.187  46.884  70.113  1.00  0.00           H
ATOM   4777  CA  TYR A 295      43.200  47.855  71.700  1.00  0.00           C
ATOM   4778  HA  TYR A 295      43.472  48.663  72.364  1.00  0.00           H
ATOM   4779  CB  TYR A 295      42.025  48.341  70.795  1.00  0.00           C
ATOM   4780  HB1 TYR A 295      41.255  48.861  71.404  1.00  0.00           H
ATOM   4781  HB2 TYR A 295      41.545  47.477  70.290  1.00  0.00           H
ATOM   4782  CG  TYR A 295      42.486  49.299  69.722  1.00  0.00           C
ATOM   4783  CD1 TYR A 295      43.430  50.315  69.967  1.00  0.00           C
ATOM   4784  HD1 TYR A 295      43.824  50.456  70.963  1.00  0.00           H
ATOM   4785  CE1 TYR A 295      43.908  51.103  68.912  1.00  0.00           C
ATOM   4786  HE1 TYR A 295      44.670  51.850  69.077  1.00  0.00           H
ATOM   4787  CZ  TYR A 295      43.441  50.896  67.616  1.00  0.00           C
ATOM   4788  OH  TYR A 295      43.945  51.680  66.573  1.00  0.00           O
ATOM   4789  HH  TYR A 295      43.910  52.597  66.855  1.00  0.00           H
ATOM   4790  CD2 TYR A 295      41.978  49.157  68.420  1.00  0.00           C
ATOM   4791  HD2 TYR A 295      41.232  48.402  68.223  1.00  0.00           H
ATOM   4792  CE2 TYR A 295      42.471  49.928  67.362  1.00  0.00           C
ATOM   4793  HE2 TYR A 295      42.103  49.786  66.357  1.00  0.00           H
ATOM   4794  C   TYR A 295      42.716  46.731  72.595  1.00  0.00           C
ATOM   4795  O   TYR A 295      42.702  46.868  73.817  1.00  0.00           O
ATOM   4796  N   PHE A 296      42.297  45.589  72.006  1.00  0.00           N
ATOM   4797  HN  PHE A 296      42.304  45.493  71.014  1.00  0.00           H
ATOM   4798  CA  PHE A 296      41.766  44.446  72.737  1.00  0.00           C
ATOM   4799  HA  PHE A 296      40.984  44.813  73.384  1.00  0.00           H
ATOM   4800  CB  PHE A 296      41.166  43.376  71.779  1.00  0.00           C
ATOM   4801  HB1 PHE A 296      40.736  42.533  72.361  1.00  0.00           H
ATOM   4802  HB2 PHE A 296      41.971  42.983  71.122  1.00  0.00           H
ATOM   4803  CG  PHE A 296      40.053  43.919  70.903  1.00  0.00           C
ATOM   4804  CD1 PHE A 296      39.206  44.970  71.310  1.00  0.00           C
ATOM   4805  HD1 PHE A 296      39.318  45.424  72.284  1.00  0.00           H
ATOM   4806  CE1 PHE A 296      38.211  45.464  70.457  1.00  0.00           C
ATOM   4807  HE1 PHE A 296      37.579  46.281  70.773  1.00  0.00           H
ATOM   4808  CZ  PHE A 296      38.034  44.897  69.191  1.00  0.00           C
ATOM   4809  HZ  PHE A 296      37.279  45.285  68.524  1.00  0.00           H
ATOM   4810  CD2 PHE A 296      39.836  43.343  69.638  1.00  0.00           C
ATOM   4811  HD2 PHE A 296      40.457  42.522  69.311  1.00  0.00           H
ATOM   4812  CE2 PHE A 296      38.839  43.829  68.784  1.00  0.00           C
ATOM   4813  HE2 PHE A 296      38.695  43.385  67.810  1.00  0.00           H
ATOM   4814  C   PHE A 296      42.766  43.815  73.692  1.00  0.00           C
ATOM   4815  O   PHE A 296      42.437  43.458  74.821  1.00  0.00           O
ATOM   4816  N   SER A 297      44.046  43.714  73.287  1.00  0.00           N
ATOM   4817  HN  SER A 297      44.290  43.940  72.347  1.00  0.00           H
ATOM   4818  CA  SER A 297      45.108  43.217  74.152  1.00  0.00           C
ATOM   4819  HA  SER A 297      44.689  42.482  74.822  1.00  0.00           H
ATOM   4820  CB  SER A 297      46.247  42.507  73.382  1.00  0.00           C
ATOM   4821  HB1 SER A 297      47.003  42.128  74.102  1.00  0.00           H
ATOM   4822  HB2 SER A 297      46.752  43.206  72.681  1.00  0.00           H
ATOM   4823  OG  SER A 297      45.749  41.386  72.657  1.00  0.00           O
ATOM   4824  HG1 SER A 297      45.241  41.743  71.924  1.00  0.00           H
ATOM   4825  C   SER A 297      45.721  44.310  75.017  1.00  0.00           C
ATOM   4826  O   SER A 297      46.942  44.454  75.119  1.00  0.00           O
ATOM   4827  N   SER A 298      44.889  45.105  75.713  1.00  0.00           N
ATOM   4828  HN  SER A 298      43.902  44.975  75.655  1.00  0.00           H
ATOM   4829  CA  SER A 298      45.362  46.163  76.586  1.00  0.00           C
ATOM   4830  HA  SER A 298      46.378  45.925  76.863  1.00  0.00           H
ATOM   4831  CB  SER A 298      45.390  47.565  75.882  1.00  0.00           C
ATOM   4832  HB1 SER A 298      45.603  47.409  74.803  1.00  0.00           H
ATOM   4833  HB2 SER A 298      46.235  48.145  76.312  1.00  0.00           H
ATOM   4834  OG  SER A 298      44.212  48.365  76.019  1.00  0.00           O
ATOM   4835  HG1 SER A 298      43.490  47.851  75.651  1.00  0.00           H
ATOM   4836  C   SER A 298      44.485  46.143  77.833  1.00  0.00           C
ATOM   4837  O   SER A 298      43.286  45.881  77.712  1.00  0.00           O
ATOM   4838  N   PRO A 299      44.997  46.346  79.049  1.00  0.00           N
ATOM   4839  CD  PRO A 299      46.423  46.392  79.378  1.00  0.00           C
ATOM   4840  HD1 PRO A 299      46.787  47.431  79.227  1.00  0.00           H
ATOM   4841  HD2 PRO A 299      47.019  45.669  78.781  1.00  0.00           H
ATOM   4842  CA  PRO A 299      44.162  46.488  80.236  1.00  0.00           C
ATOM   4843  HA  PRO A 299      43.563  45.593  80.317  1.00  0.00           H
ATOM   4844  CB  PRO A 299      45.169  46.588  81.400  1.00  0.00           C
ATOM   4845  HB1 PRO A 299      44.819  46.027  82.292  1.00  0.00           H
ATOM   4846  HB2 PRO A 299      45.342  47.645  81.697  1.00  0.00           H
ATOM   4847  CG  PRO A 299      46.473  46.006  80.851  1.00  0.00           C
ATOM   4848  HG1 PRO A 299      47.372  46.395  81.376  1.00  0.00           H
ATOM   4849  HG2 PRO A 299      46.447  44.898  80.933  1.00  0.00           H
ATOM   4850  C   PRO A 299      43.196  47.672  80.167  1.00  0.00           C
ATOM   4851  O   PRO A 299      43.637  48.802  79.939  1.00  0.00           O
ATOM   4852  N   SER A 300      41.891  47.431  80.408  1.00  0.00           N
ATOM   4853  HN  SER A 300      41.586  46.495  80.565  1.00  0.00           H
ATOM   4854  CA  SER A 300      40.820  48.424  80.360  1.00  0.00           C
ATOM   4855  HA  SER A 300      39.906  47.858  80.473  1.00  0.00           H
ATOM   4856  CB  SER A 300      40.865  49.417  81.560  1.00  0.00           C
ATOM   4857  HB1 SER A 300      39.963  50.066  81.566  1.00  0.00           H
ATOM   4858  HB2 SER A 300      41.769  50.060  81.501  1.00  0.00           H
ATOM   4859  OG  SER A 300      40.857  48.717  82.806  1.00  0.00           O
ATOM   4860  HG1 SER A 300      41.760  48.452  82.996  1.00  0.00           H
ATOM   4861  C   SER A 300      40.664  49.145  79.018  1.00  0.00           C
ATOM   4862  O   SER A 300      40.930  48.600  77.950  1.00  0.00           O
ATOM   4863  NT  SER A 300      40.174  50.401  79.012  1.00  0.00           N
ATOM   4864  HNT SER A 300      39.867  50.830  79.858  1.00  0.00           H
ATOM   4865  CAT SER A 300      39.993  51.121  77.776  1.00  0.00           C
ATOM   4866  HT1 SER A 300      39.069  50.774  77.265  1.00  0.00           H
ATOM   4867  HT2 SER A 300      40.846  50.969  77.081  1.00  0.00           H
ATOM   4868  HT3 SER A 300      39.897  52.209  77.982  1.00  0.00           H
ATOM   4869  N1  GSK B 301      46.494  47.955  43.938  1.00  0.00           N
ATOM   4870  C1  GSK B 301      46.795  49.338  44.014  1.00  0.00           C
ATOM   4871  O1  GSK B 301      46.948  50.048  43.024  1.00  0.00           O
ATOM   4872  C2  GSK B 301      46.377  47.239  45.133  1.00  0.00           C
ATOM   4873  C3  GSK B 301      46.605  47.827  46.401  1.00  0.00           C
ATOM   4874  C4  GSK B 301      46.093  45.722  46.562  1.00  0.00           C
ATOM   4875  C5  GSK B 301      46.207  47.320  42.656  1.00  0.00           C
ATOM   4876  C6  GSK B 301      44.727  47.029  42.415  1.00  0.00           C
ATOM   4877  C7  GSK B 301      43.843  48.272  42.357  1.00  0.00           C
ATOM   4878  C8  GSK B 301      42.435  47.934  41.866  1.00  0.00           C
ATOM   4879  C9  GSK B 301      41.546  49.167  41.815  1.00  0.00           C
ATOM   4880  C10 GSK B 301      46.944  49.186  46.516  1.00  0.00           C
ATOM   4881  N2  GSK B 301      46.402  46.799  47.314  1.00  0.00           N
ATOM   4882  N3  GSK B 301      46.047  45.915  45.275  1.00  0.00           N
ATOM   4883  N4  GSK B 301      46.961  49.862  45.298  1.00  0.00           N
ATOM   4884  O2  GSK B 301      47.218  49.817  47.560  1.00  0.00           O
ATOM   4885 CL   GSK B 301      45.681  44.176  47.241  1.00  0.00          Cl
ATOM   4886  H1  GSK B 301      46.795  46.381  42.733  1.00  0.00           H
ATOM   4887  H2  GSK B 301      46.660  47.990  41.894  1.00  0.00           H
ATOM   4888  H3  GSK B 301      44.337  46.347  43.201  1.00  0.00           H
ATOM   4889  H4  GSK B 301      44.625  46.481  41.454  1.00  0.00           H
ATOM   4890  H5  GSK B 301      44.289  49.009  41.655  1.00  0.00           H
ATOM   4891  H6  GSK B 301      43.787  48.750  43.359  1.00  0.00           H
ATOM   4892  H7  GSK B 301      41.970  47.160  42.514  1.00  0.00           H
ATOM   4893  H8  GSK B 301      42.505  47.502  40.845  1.00  0.00           H
ATOM   4894  H9  GSK B 301      41.985  49.906  41.111  1.00  0.00           H
ATOM   4895  H10 GSK B 301      41.489  49.646  42.816  1.00  0.00           H
ATOM   4896  H11 GSK B 301      40.522  48.911  41.468  1.00  0.00           H
ATOM   4897  H12 GSK B 301      46.279  46.886  48.313  1.00  0.00           H
ATOM   4898  H13 GSK B 301      47.182  50.846  45.342  1.00  0.00           H
ATOM   4899  LP1 GSK B 301      45.292  42.718  47.882  1.00  0.00            
TER
ENDMDL
