# Supplementary material for: Structural basis of hydroxycarboxylic acid receptor signaling mechanisms through ligand binding
Source: Nat Commun. 2023 Sep 22;14:5899. doi: 10.1038/s41467-023-41650-7 (PMC10516952; doi:10.1038/s41467-023-41650-7)
Supplement: Supplementary file 4 — Source Data [file 41467_2023_41650_MOESM4_ESM.zip › source file/molecular dynamics simulations trajectories/with_gsk_run1/with_gsk_run1_100ns.pdb]

REMARK    GENERATED BY TRJCONV
TITLE     Title t= 100000.00000 step= 50000000
REMARK    THIS IS A SIMULATION BOX
CRYST1   94.527   94.527  115.113  90.00  90.00  90.00 P 1           1
MODEL        1
ATOM      1  CAY HSD A   9      44.430  42.630  23.380  1.00  0.00           C
ATOM      2  HY1 HSD A   9      43.480  42.090  23.120  1.00  0.00           H
ATOM      3  HY2 HSD A   9      45.180  41.860  23.680  1.00  0.00           H
ATOM      4  HY3 HSD A   9      44.910  43.160  22.530  1.00  0.00           H
ATOM      5  CY  HSD A   9      44.160  43.450  24.570  1.00  0.00           C
ATOM      6  OY  HSD A   9      44.550  42.980  25.570  1.00  0.00           O
ATOM      7  N   HSD A   9      43.390  44.520  24.400  1.00  0.00           N
ATOM      8  HN  HSD A   9      42.840  44.740  23.590  1.00  0.00           H
ATOM      9  CA  HSD A   9      43.290  45.560  25.470  1.00  0.00           C
ATOM     10  HA  HSD A   9      42.960  46.420  24.910  1.00  0.00           H
ATOM     11  CB  HSD A   9      42.220  45.360  26.550  1.00  0.00           C
ATOM     12  HB1 HSD A   9      42.330  46.120  27.350  1.00  0.00           H
ATOM     13  HB2 HSD A   9      42.280  44.410  27.110  1.00  0.00           H
ATOM     14  ND1 HSD A   9      40.220  46.400  25.440  1.00  0.00           N
ATOM     15  HD1 HSD A   9      40.680  47.270  25.240  1.00  0.00           H
ATOM     16  CG  HSD A   9      40.820  45.380  26.000  1.00  0.00           C
ATOM     17  CE1 HSD A   9      38.910  45.980  25.210  1.00  0.00           C
ATOM     18  HE1 HSD A   9      38.200  46.530  24.580  1.00  0.00           H
ATOM     19  NE2 HSD A   9      38.770  44.700  25.500  1.00  0.00           N
ATOM     20  CD2 HSD A   9      40.010  44.360  26.060  1.00  0.00           C
ATOM     21  HD2 HSD A   9      40.140  43.400  26.550  1.00  0.00           H
ATOM     22  C   HSD A   9      44.640  46.050  26.020  1.00  0.00           C
ATOM     23  O   HSD A   9      44.850  46.030  27.200  1.00  0.00           O
ATOM     24  N   PHE A  10      45.540  46.470  25.150  1.00  0.00           N
ATOM     25  HN  PHE A  10      45.450  46.410  24.160  1.00  0.00           H
ATOM     26  CA  PHE A  10      46.950  46.770  25.430  1.00  0.00           C
ATOM     27  HA  PHE A  10      47.370  45.940  26.000  1.00  0.00           H
ATOM     28  CB  PHE A  10      47.680  46.990  24.130  1.00  0.00           C
ATOM     29  HB1 PHE A  10      48.710  47.290  24.400  1.00  0.00           H
ATOM     30  HB2 PHE A  10      47.180  47.780  23.530  1.00  0.00           H
ATOM     31  CG  PHE A  10      47.830  45.750  23.350  1.00  0.00           C
ATOM     32  CD1 PHE A  10      48.650  44.720  23.870  1.00  0.00           C
ATOM     33  HD1 PHE A  10      49.140  44.820  24.840  1.00  0.00           H
ATOM     34  CE1 PHE A  10      48.670  43.470  23.260  1.00  0.00           C
ATOM     35  HE1 PHE A  10      49.300  42.730  23.730  1.00  0.00           H
ATOM     36  CZ  PHE A  10      47.920  43.210  22.100  1.00  0.00           C
ATOM     37  HZ  PHE A  10      48.000  42.290  21.530  1.00  0.00           H
ATOM     38  CD2 PHE A  10      47.060  45.540  22.180  1.00  0.00           C
ATOM     39  HD2 PHE A  10      46.410  46.290  21.750  1.00  0.00           H
ATOM     40  CE2 PHE A  10      47.100  44.250  21.560  1.00  0.00           C
ATOM     41  HE2 PHE A  10      46.580  44.040  20.640  1.00  0.00           H
ATOM     42  C   PHE A  10      47.060  47.990  26.240  1.00  0.00           C
ATOM     43  O   PHE A  10      46.400  49.000  26.010  1.00  0.00           O
ATOM     44  N   LEU A  11      48.060  48.010  27.190  1.00  0.00           N
ATOM     45  HN  LEU A  11      48.470  47.170  27.530  1.00  0.00           H
ATOM     46  CA  LEU A  11      48.420  49.130  28.020  1.00  0.00           C
ATOM     47  HA  LEU A  11      47.850  50.030  27.920  1.00  0.00           H
ATOM     48  CB  LEU A  11      48.220  48.610  29.490  1.00  0.00           C
ATOM     49  HB1 LEU A  11      48.560  47.560  29.430  1.00  0.00           H
ATOM     50  HB2 LEU A  11      47.150  48.640  29.810  1.00  0.00           H
ATOM     51  CG  LEU A  11      48.860  49.650  30.520  1.00  0.00           C
ATOM     52  HG  LEU A  11      49.930  49.790  30.240  1.00  0.00           H
ATOM     53  CD1 LEU A  11      48.090  50.980  30.680  1.00  0.00           C
ATOM     54 HD11 LEU A  11      48.250  51.780  29.920  1.00  0.00           H
ATOM     55 HD12 LEU A  11      48.400  51.450  31.630  1.00  0.00           H
ATOM     56 HD13 LEU A  11      47.010  50.780  30.780  1.00  0.00           H
ATOM     57  CD2 LEU A  11      48.820  48.920  31.860  1.00  0.00           C
ATOM     58 HD21 LEU A  11      48.800  49.520  32.790  1.00  0.00           H
ATOM     59 HD22 LEU A  11      49.730  48.290  31.890  1.00  0.00           H
ATOM     60 HD23 LEU A  11      47.960  48.200  31.940  1.00  0.00           H
ATOM     61  C   LEU A  11      49.830  49.520  27.650  1.00  0.00           C
ATOM     62  O   LEU A  11      50.690  48.610  27.680  1.00  0.00           O
ATOM     63  N   GLU A  12      50.020  50.710  27.170  1.00  0.00           N
ATOM     64  HN  GLU A  12      49.260  51.340  27.070  1.00  0.00           H
ATOM     65  CA  GLU A  12      51.320  51.120  26.680  1.00  0.00           C
ATOM     66  HA  GLU A  12      52.120  50.460  26.970  1.00  0.00           H
ATOM     67  CB  GLU A  12      51.130  51.300  25.170  1.00  0.00           C
ATOM     68  HB1 GLU A  12      50.360  52.080  25.000  1.00  0.00           H
ATOM     69  HB2 GLU A  12      50.800  50.310  24.810  1.00  0.00           H
ATOM     70  CG  GLU A  12      52.360  51.830  24.360  1.00  0.00           C
ATOM     71  HG1 GLU A  12      53.150  51.080  24.130  1.00  0.00           H
ATOM     72  HG2 GLU A  12      52.790  52.620  25.000  1.00  0.00           H
ATOM     73  CD  GLU A  12      51.970  52.390  23.000  1.00  0.00           C
ATOM     74  OE1 GLU A  12      52.450  51.960  21.970  1.00  0.00           O
ATOM     75  OE2 GLU A  12      51.140  53.410  22.950  1.00  0.00           O
ATOM     76  C   GLU A  12      51.660  52.480  27.300  1.00  0.00           C
ATOM     77  O   GLU A  12      50.860  53.380  27.260  1.00  0.00           O
ATOM     78  N   ILE A  13      52.760  52.520  27.940  1.00  0.00           N
ATOM     79  HN  ILE A  13      53.370  51.740  27.860  1.00  0.00           H
ATOM     80  CA  ILE A  13      53.220  53.790  28.510  1.00  0.00           C
ATOM     81  HA  ILE A  13      52.620  54.680  28.450  1.00  0.00           H
ATOM     82  CB  ILE A  13      53.460  53.540  30.020  1.00  0.00           C
ATOM     83  HB  ILE A  13      53.980  52.550  30.100  1.00  0.00           H
ATOM     84  CG2 ILE A  13      54.220  54.690  30.630  1.00  0.00           C
ATOM     85 HG21 ILE A  13      55.320  54.520  30.530  1.00  0.00           H
ATOM     86 HG22 ILE A  13      54.070  54.690  31.730  1.00  0.00           H
ATOM     87 HG23 ILE A  13      53.950  55.700  30.280  1.00  0.00           H
ATOM     88  CG1 ILE A  13      52.050  53.290  30.690  1.00  0.00           C
ATOM     89 HG11 ILE A  13      52.360  52.970  31.710  1.00  0.00           H
ATOM     90 HG12 ILE A  13      51.630  52.390  30.190  1.00  0.00           H
ATOM     91  CD  ILE A  13      51.090  54.390  30.910  1.00  0.00           C
ATOM     92  HD1 ILE A  13      51.010  55.100  30.050  1.00  0.00           H
ATOM     93  HD2 ILE A  13      51.460  55.100  31.680  1.00  0.00           H
ATOM     94  HD3 ILE A  13      50.100  54.040  31.280  1.00  0.00           H
ATOM     95  C   ILE A  13      54.480  54.130  27.750  1.00  0.00           C
ATOM     96  O   ILE A  13      55.340  53.340  27.340  1.00  0.00           O
ATOM     97  N   ASP A  14      54.650  55.490  27.370  1.00  0.00           N
ATOM     98  HN  ASP A  14      53.920  56.120  27.620  1.00  0.00           H
ATOM     99  CA  ASP A  14      55.760  56.080  26.580  1.00  0.00           C
ATOM    100  HA  ASP A  14      55.310  56.960  26.150  1.00  0.00           H
ATOM    101  CB  ASP A  14      56.910  56.620  27.400  1.00  0.00           C
ATOM    102  HB1 ASP A  14      57.640  57.240  26.840  1.00  0.00           H
ATOM    103  HB2 ASP A  14      57.370  55.820  28.020  1.00  0.00           H
ATOM    104  CG  ASP A  14      56.600  57.700  28.450  1.00  0.00           C
ATOM    105  OD1 ASP A  14      57.350  57.770  29.480  1.00  0.00           O
ATOM    106  OD2 ASP A  14      55.720  58.510  28.260  1.00  0.00           O
ATOM    107  C   ASP A  14      56.190  55.260  25.320  1.00  0.00           C
ATOM    108  O   ASP A  14      57.360  55.150  24.880  1.00  0.00           O
ATOM    109  N   LYS A  15      55.160  54.690  24.600  1.00  0.00           N
ATOM    110  HN  LYS A  15      54.210  54.670  24.890  1.00  0.00           H
ATOM    111  CA  LYS A  15      55.280  53.950  23.370  1.00  0.00           C
ATOM    112  HA  LYS A  15      54.250  53.840  23.080  1.00  0.00           H
ATOM    113  CB  LYS A  15      55.910  54.720  22.200  1.00  0.00           C
ATOM    114  HB1 LYS A  15      56.080  54.040  21.330  1.00  0.00           H
ATOM    115  HB2 LYS A  15      56.890  55.150  22.460  1.00  0.00           H
ATOM    116  CG  LYS A  15      55.090  55.880  21.700  1.00  0.00           C
ATOM    117  HG1 LYS A  15      55.580  56.510  20.930  1.00  0.00           H
ATOM    118  HG2 LYS A  15      55.020  56.510  22.610  1.00  0.00           H
ATOM    119  CD  LYS A  15      53.630  55.570  21.340  1.00  0.00           C
ATOM    120  HD1 LYS A  15      53.230  56.530  20.960  1.00  0.00           H
ATOM    121  HD2 LYS A  15      53.060  55.310  22.260  1.00  0.00           H
ATOM    122  CE  LYS A  15      53.320  54.580  20.250  1.00  0.00           C
ATOM    123  HE1 LYS A  15      53.730  53.610  20.560  1.00  0.00           H
ATOM    124  HE2 LYS A  15      53.630  54.870  19.220  1.00  0.00           H
ATOM    125  NZ  LYS A  15      51.800  54.310  20.300  1.00  0.00           N
ATOM    126  HZ1 LYS A  15      51.660  53.650  19.500  1.00  0.00           H
ATOM    127  HZ2 LYS A  15      51.260  55.180  20.100  1.00  0.00           H
ATOM    128  HZ3 LYS A  15      51.520  53.790  21.150  1.00  0.00           H
ATOM    129  C   LYS A  15      55.840  52.530  23.480  1.00  0.00           C
ATOM    130  O   LYS A  15      56.330  51.890  22.550  1.00  0.00           O
ATOM    131  N   LYS A  16      55.860  51.940  24.640  1.00  0.00           N
ATOM    132  HN  LYS A  16      55.650  52.410  25.490  1.00  0.00           H
ATOM    133  CA  LYS A  16      56.290  50.610  24.930  1.00  0.00           C
ATOM    134  HA  LYS A  16      56.250  50.070  23.990  1.00  0.00           H
ATOM    135  CB  LYS A  16      57.710  50.750  25.530  1.00  0.00           C
ATOM    136  HB1 LYS A  16      57.670  51.160  26.570  1.00  0.00           H
ATOM    137  HB2 LYS A  16      58.190  51.580  24.970  1.00  0.00           H
ATOM    138  CG  LYS A  16      58.670  49.560  25.430  1.00  0.00           C
ATOM    139  HG1 LYS A  16      58.410  48.830  26.220  1.00  0.00           H
ATOM    140  HG2 LYS A  16      59.690  49.870  25.720  1.00  0.00           H
ATOM    141  CD  LYS A  16      58.780  48.880  24.100  1.00  0.00           C
ATOM    142  HD1 LYS A  16      57.770  48.450  23.900  1.00  0.00           H
ATOM    143  HD2 LYS A  16      59.530  48.070  24.210  1.00  0.00           H
ATOM    144  CE  LYS A  16      59.290  49.800  22.980  1.00  0.00           C
ATOM    145  HE1 LYS A  16      58.520  50.520  22.640  1.00  0.00           H
ATOM    146  HE2 LYS A  16      59.530  49.060  22.190  1.00  0.00           H
ATOM    147  NZ  LYS A  16      60.620  50.390  23.130  1.00  0.00           N
ATOM    148  HZ1 LYS A  16      61.390  49.690  23.160  1.00  0.00           H
ATOM    149  HZ2 LYS A  16      60.730  50.880  24.030  1.00  0.00           H
ATOM    150  HZ3 LYS A  16      60.730  51.120  22.380  1.00  0.00           H
ATOM    151  C   LYS A  16      55.210  49.950  25.780  1.00  0.00           C
ATOM    152  O   LYS A  16      54.720  50.520  26.810  1.00  0.00           O
ATOM    153  N   ASN A  17      54.680  48.760  25.310  1.00  0.00           N
ATOM    154  HN  ASN A  17      55.070  48.510  24.410  1.00  0.00           H
ATOM    155  CA  ASN A  17      53.750  47.960  26.000  1.00  0.00           C
ATOM    156  HA  ASN A  17      52.840  48.510  26.130  1.00  0.00           H
ATOM    157  CB  ASN A  17      53.370  46.510  25.330  1.00  0.00           C
ATOM    158  HB1 ASN A  17      52.750  45.910  26.020  1.00  0.00           H
ATOM    159  HB2 ASN A  17      54.300  45.950  25.060  1.00  0.00           H
ATOM    160  CG  ASN A  17      52.700  46.650  24.000  1.00  0.00           C
ATOM    161  OD1 ASN A  17      52.510  47.750  23.460  1.00  0.00           O
ATOM    162  ND2 ASN A  17      52.510  45.490  23.290  1.00  0.00           N
ATOM    163 HD21 ASN A  17      52.320  45.600  22.310  1.00  0.00           H
ATOM    164 HD22 ASN A  17      52.750  44.650  23.780  1.00  0.00           H
ATOM    165  C   ASN A  17      54.340  47.500  27.350  1.00  0.00           C
ATOM    166  O   ASN A  17      55.510  47.070  27.550  1.00  0.00           O
ATOM    167  N   CYS A  18      53.420  47.610  28.370  1.00  0.00           N
ATOM    168  HN  CYS A  18      52.490  47.870  28.150  1.00  0.00           H
ATOM    169  CA  CYS A  18      53.680  47.230  29.750  1.00  0.00           C
ATOM    170  HA  CYS A  18      54.710  47.400  30.000  1.00  0.00           H
ATOM    171  CB  CYS A  18      52.610  48.020  30.660  1.00  0.00           C
ATOM    172  HB1 CYS A  18      52.630  47.570  31.690  1.00  0.00           H
ATOM    173  HB2 CYS A  18      51.550  47.840  30.390  1.00  0.00           H
ATOM    174  SG  CYS A  18      52.980  49.780  30.560  1.00  0.00           S
ATOM    175  C   CYS A  18      53.410  45.760  30.010  1.00  0.00           C
ATOM    176  O   CYS A  18      52.710  45.040  29.270  1.00  0.00           O
ATOM    177  N   CYS A  19      54.010  45.200  31.080  1.00  0.00           N
ATOM    178  HN  CYS A  19      54.460  45.770  31.760  1.00  0.00           H
ATOM    179  CA  CYS A  19      54.050  43.770  31.220  1.00  0.00           C
ATOM    180  HA  CYS A  19      53.850  43.240  30.310  1.00  0.00           H
ATOM    181  CB  CYS A  19      55.380  43.230  31.790  1.00  0.00           C
ATOM    182  HB1 CYS A  19      55.190  42.170  32.000  1.00  0.00           H
ATOM    183  HB2 CYS A  19      55.630  43.710  32.770  1.00  0.00           H
ATOM    184  SG  CYS A  19      56.800  43.090  30.680  1.00  0.00           S
ATOM    185  C   CYS A  19      52.910  43.460  32.220  1.00  0.00           C
ATOM    186  O   CYS A  19      52.910  43.860  33.370  1.00  0.00           O
ATOM    187  N   VAL A  20      51.870  42.680  31.770  1.00  0.00           N
ATOM    188  HN  VAL A  20      51.780  42.410  30.810  1.00  0.00           H
ATOM    189  CA  VAL A  20      50.710  42.270  32.580  1.00  0.00           C
ATOM    190  HA  VAL A  20      50.790  42.510  33.640  1.00  0.00           H
ATOM    191  CB  VAL A  20      49.490  43.010  32.050  1.00  0.00           C
ATOM    192  HB  VAL A  20      49.380  42.820  30.970  1.00  0.00           H
ATOM    193  CG1 VAL A  20      48.210  42.610  32.860  1.00  0.00           C
ATOM    194 HG11 VAL A  20      47.520  43.450  32.690  1.00  0.00           H
ATOM    195 HG12 VAL A  20      48.550  42.680  33.910  1.00  0.00           H
ATOM    196 HG13 VAL A  20      47.690  41.690  32.530  1.00  0.00           H
ATOM    197  CG2 VAL A  20      49.690  44.540  32.090  1.00  0.00           C
ATOM    198 HG21 VAL A  20      50.400  44.830  32.890  1.00  0.00           H
ATOM    199 HG22 VAL A  20      48.660  44.970  32.140  1.00  0.00           H
ATOM    200 HG23 VAL A  20      50.050  44.920  31.110  1.00  0.00           H
ATOM    201  C   VAL A  20      50.400  40.820  32.620  1.00  0.00           C
ATOM    202  O   VAL A  20      50.460  40.190  31.550  1.00  0.00           O
ATOM    203  N   PHE A  21      50.180  40.210  33.800  1.00  0.00           N
ATOM    204  HN  PHE A  21      50.120  40.740  34.640  1.00  0.00           H
ATOM    205  CA  PHE A  21      50.120  38.880  34.070  1.00  0.00           C
ATOM    206  HA  PHE A  21      50.240  38.290  33.170  1.00  0.00           H
ATOM    207  CB  PHE A  21      51.270  38.480  35.110  1.00  0.00           C
ATOM    208  HB1 PHE A  21      51.280  37.390  35.340  1.00  0.00           H
ATOM    209  HB2 PHE A  21      51.110  39.080  36.040  1.00  0.00           H
ATOM    210  CG  PHE A  21      52.530  38.920  34.550  1.00  0.00           C
ATOM    211  CD1 PHE A  21      53.070  40.170  34.970  1.00  0.00           C
ATOM    212  HD1 PHE A  21      52.500  40.740  35.700  1.00  0.00           H
ATOM    213  CE1 PHE A  21      54.300  40.660  34.380  1.00  0.00           C
ATOM    214  HE1 PHE A  21      54.660  41.640  34.650  1.00  0.00           H
ATOM    215  CZ  PHE A  21      55.000  39.870  33.470  1.00  0.00           C
ATOM    216  HZ  PHE A  21      55.900  40.160  32.940  1.00  0.00           H
ATOM    217  CD2 PHE A  21      53.150  38.210  33.540  1.00  0.00           C
ATOM    218  HD2 PHE A  21      52.630  37.350  33.140  1.00  0.00           H
ATOM    219  CE2 PHE A  21      54.370  38.660  33.060  1.00  0.00           C
ATOM    220  HE2 PHE A  21      54.860  38.120  32.260  1.00  0.00           H
ATOM    221  C   PHE A  21      48.750  38.540  34.730  1.00  0.00           C
ATOM    222  O   PHE A  21      48.300  39.060  35.750  1.00  0.00           O
ATOM    223  N   ARG A  22      48.190  37.530  34.160  1.00  0.00           N
ATOM    224  HN  ARG A  22      48.590  37.120  33.340  1.00  0.00           H
ATOM    225  CA  ARG A  22      46.870  36.960  34.430  1.00  0.00           C
ATOM    226  HA  ARG A  22      46.230  37.500  35.110  1.00  0.00           H
ATOM    227  CB  ARG A  22      46.050  36.790  33.140  1.00  0.00           C
ATOM    228  HB1 ARG A  22      45.150  36.180  33.350  1.00  0.00           H
ATOM    229  HB2 ARG A  22      46.540  36.110  32.410  1.00  0.00           H
ATOM    230  CG  ARG A  22      45.800  38.030  32.280  1.00  0.00           C
ATOM    231  HG1 ARG A  22      45.430  37.710  31.280  1.00  0.00           H
ATOM    232  HG2 ARG A  22      46.690  38.630  32.000  1.00  0.00           H
ATOM    233  CD  ARG A  22      44.770  38.960  32.870  1.00  0.00           C
ATOM    234  HD1 ARG A  22      45.010  39.380  33.870  1.00  0.00           H
ATOM    235  HD2 ARG A  22      43.780  38.480  33.060  1.00  0.00           H
ATOM    236  NE  ARG A  22      44.730  40.120  31.930  1.00  0.00           N
ATOM    237  HE  ARG A  22      44.830  39.910  30.960  1.00  0.00           H
ATOM    238  CZ  ARG A  22      44.060  41.240  32.140  1.00  0.00           C
ATOM    239  NH1 ARG A  22      43.620  41.630  33.340  1.00  0.00           N
ATOM    240 HH11 ARG A  22      43.270  42.560  33.450  1.00  0.00           H
ATOM    241 HH12 ARG A  22      43.350  41.030  34.100  1.00  0.00           H
ATOM    242  NH2 ARG A  22      43.910  42.120  31.210  1.00  0.00           N
ATOM    243 HH21 ARG A  22      44.240  41.820  30.320  1.00  0.00           H
ATOM    244 HH22 ARG A  22      43.680  43.050  31.510  1.00  0.00           H
ATOM    245  C   ARG A  22      46.810  35.640  35.230  1.00  0.00           C
ATOM    246  O   ARG A  22      45.640  35.200  35.250  1.00  0.00           O
ATOM    247  N   ASP A  23      47.960  35.180  35.640  1.00  0.00           N
ATOM    248  HN  ASP A  23      48.840  35.460  35.290  1.00  0.00           H
ATOM    249  CA  ASP A  23      48.180  33.980  36.560  1.00  0.00           C
ATOM    250  HA  ASP A  23      48.370  33.220  35.830  1.00  0.00           H
ATOM    251  CB  ASP A  23      49.390  34.130  37.510  1.00  0.00           C
ATOM    252  HB1 ASP A  23      49.700  33.130  37.870  1.00  0.00           H
ATOM    253  HB2 ASP A  23      49.290  34.860  38.350  1.00  0.00           H
ATOM    254  CG  ASP A  23      50.580  34.520  36.700  1.00  0.00           C
ATOM    255  OD1 ASP A  23      51.500  35.090  37.390  1.00  0.00           O
ATOM    256  OD2 ASP A  23      50.670  34.080  35.550  1.00  0.00           O
ATOM    257  C   ASP A  23      47.080  33.470  37.490  1.00  0.00           C
ATOM    258  O   ASP A  23      46.480  34.170  38.270  1.00  0.00           O
ATOM    259  N   ASP A  24      46.830  32.160  37.480  1.00  0.00           N
ATOM    260  HN  ASP A  24      47.350  31.510  36.940  1.00  0.00           H
ATOM    261  CA  ASP A  24      45.730  31.560  38.260  1.00  0.00           C
ATOM    262  HA  ASP A  24      44.870  32.160  38.020  1.00  0.00           H
ATOM    263  CB  ASP A  24      45.430  30.090  37.870  1.00  0.00           C
ATOM    264  HB1 ASP A  24      44.590  29.760  38.510  1.00  0.00           H
ATOM    265  HB2 ASP A  24      46.360  29.520  38.070  1.00  0.00           H
ATOM    266  CG  ASP A  24      44.950  29.870  36.440  1.00  0.00           C
ATOM    267  OD1 ASP A  24      44.420  30.790  35.830  1.00  0.00           O
ATOM    268  OD2 ASP A  24      44.890  28.690  36.080  1.00  0.00           O
ATOM    269  C   ASP A  24      45.750  31.590  39.760  1.00  0.00           C
ATOM    270  O   ASP A  24      44.740  31.830  40.390  1.00  0.00           O
ATOM    271  N   PHE A  25      46.940  31.650  40.370  1.00  0.00           N
ATOM    272  HN  PHE A  25      47.760  31.380  39.850  1.00  0.00           H
ATOM    273  CA  PHE A  25      47.240  31.740  41.780  1.00  0.00           C
ATOM    274  HA  PHE A  25      46.850  30.870  42.270  1.00  0.00           H
ATOM    275  CB  PHE A  25      48.810  31.700  41.860  1.00  0.00           C
ATOM    276  HB1 PHE A  25      49.260  32.540  41.290  1.00  0.00           H
ATOM    277  HB2 PHE A  25      49.140  30.750  41.380  1.00  0.00           H
ATOM    278  CG  PHE A  25      49.390  31.720  43.270  1.00  0.00           C
ATOM    279  CD1 PHE A  25      49.350  30.450  43.890  1.00  0.00           C
ATOM    280  HD1 PHE A  25      48.970  29.590  43.390  1.00  0.00           H
ATOM    281  CE1 PHE A  25      49.720  30.420  45.230  1.00  0.00           C
ATOM    282  HE1 PHE A  25      49.590  29.540  45.840  1.00  0.00           H
ATOM    283  CZ  PHE A  25      50.100  31.540  45.950  1.00  0.00           C
ATOM    284  HZ  PHE A  25      50.220  31.380  47.010  1.00  0.00           H
ATOM    285  CD2 PHE A  25      49.700  32.910  43.990  1.00  0.00           C
ATOM    286  HD2 PHE A  25      49.660  33.870  43.500  1.00  0.00           H
ATOM    287  CE2 PHE A  25      50.130  32.790  45.340  1.00  0.00           C
ATOM    288  HE2 PHE A  25      50.540  33.700  45.750  1.00  0.00           H
ATOM    289  C   PHE A  25      46.620  32.940  42.450  1.00  0.00           C
ATOM    290  O   PHE A  25      46.080  32.790  43.530  1.00  0.00           O
ATOM    291  N   ILE A  26      46.570  34.230  41.850  1.00  0.00           N
ATOM    292  HN  ILE A  26      46.780  34.280  40.880  1.00  0.00           H
ATOM    293  CA  ILE A  26      45.940  35.380  42.310  1.00  0.00           C
ATOM    294  HA  ILE A  26      46.350  35.740  43.250  1.00  0.00           H
ATOM    295  CB  ILE A  26      46.260  36.420  41.200  1.00  0.00           C
ATOM    296  HB  ILE A  26      45.940  36.020  40.210  1.00  0.00           H
ATOM    297  CG2 ILE A  26      45.380  37.640  41.410  1.00  0.00           C
ATOM    298 HG21 ILE A  26      45.260  37.990  42.460  1.00  0.00           H
ATOM    299 HG22 ILE A  26      44.330  37.410  41.150  1.00  0.00           H
ATOM    300 HG23 ILE A  26      45.780  38.450  40.760  1.00  0.00           H
ATOM    301  CG1 ILE A  26      47.730  36.820  41.090  1.00  0.00           C
ATOM    302 HG11 ILE A  26      47.820  37.720  40.440  1.00  0.00           H
ATOM    303 HG12 ILE A  26      48.300  36.040  40.540  1.00  0.00           H
ATOM    304  CD  ILE A  26      48.440  37.180  42.420  1.00  0.00           C
ATOM    305  HD1 ILE A  26      49.450  37.620  42.260  1.00  0.00           H
ATOM    306  HD2 ILE A  26      48.720  36.290  43.030  1.00  0.00           H
ATOM    307  HD3 ILE A  26      47.750  37.890  42.910  1.00  0.00           H
ATOM    308  C   ILE A  26      44.440  35.140  42.570  1.00  0.00           C
ATOM    309  O   ILE A  26      43.950  35.340  43.680  1.00  0.00           O
ATOM    310  N   VAL A  27      43.770  34.600  41.490  1.00  0.00           N
ATOM    311  HN  VAL A  27      44.240  34.380  40.640  1.00  0.00           H
ATOM    312  CA  VAL A  27      42.320  34.400  41.320  1.00  0.00           C
ATOM    313  HA  VAL A  27      41.780  35.260  41.650  1.00  0.00           H
ATOM    314  CB  VAL A  27      42.000  33.940  39.940  1.00  0.00           C
ATOM    315  HB  VAL A  27      42.580  33.020  39.690  1.00  0.00           H
ATOM    316  CG1 VAL A  27      40.500  33.800  39.710  1.00  0.00           C
ATOM    317 HG11 VAL A  27      40.140  32.850  40.170  1.00  0.00           H
ATOM    318 HG12 VAL A  27      40.270  33.750  38.630  1.00  0.00           H
ATOM    319 HG13 VAL A  27      40.020  34.690  40.170  1.00  0.00           H
ATOM    320  CG2 VAL A  27      42.480  34.990  38.950  1.00  0.00           C
ATOM    321 HG21 VAL A  27      42.380  34.560  37.930  1.00  0.00           H
ATOM    322 HG22 VAL A  27      43.530  35.330  39.010  1.00  0.00           H
ATOM    323 HG23 VAL A  27      41.880  35.920  39.010  1.00  0.00           H
ATOM    324  C   VAL A  27      41.930  33.270  42.230  1.00  0.00           C
ATOM    325  O   VAL A  27      40.850  33.440  42.770  1.00  0.00           O
ATOM    326  N   LYS A  28      42.650  32.190  42.470  1.00  0.00           N
ATOM    327  HN  LYS A  28      43.550  32.140  42.060  1.00  0.00           H
ATOM    328  CA  LYS A  28      42.350  31.140  43.420  1.00  0.00           C
ATOM    329  HA  LYS A  28      41.300  30.940  43.500  1.00  0.00           H
ATOM    330  CB  LYS A  28      43.150  29.840  42.980  1.00  0.00           C
ATOM    331  HB1 LYS A  28      42.900  28.980  43.640  1.00  0.00           H
ATOM    332  HB2 LYS A  28      44.240  29.980  43.040  1.00  0.00           H
ATOM    333  CG  LYS A  28      42.730  29.460  41.560  1.00  0.00           C
ATOM    334  HG1 LYS A  28      43.470  28.720  41.220  1.00  0.00           H
ATOM    335  HG2 LYS A  28      42.850  30.310  40.850  1.00  0.00           H
ATOM    336  CD  LYS A  28      41.270  28.900  41.390  1.00  0.00           C
ATOM    337  HD1 LYS A  28      40.650  29.790  41.620  1.00  0.00           H
ATOM    338  HD2 LYS A  28      41.020  28.120  42.160  1.00  0.00           H
ATOM    339  CE  LYS A  28      41.020  28.190  40.020  1.00  0.00           C
ATOM    340  HE1 LYS A  28      41.840  27.440  39.980  1.00  0.00           H
ATOM    341  HE2 LYS A  28      41.250  28.980  39.280  1.00  0.00           H
ATOM    342  NZ  LYS A  28      39.670  27.650  39.970  1.00  0.00           N
ATOM    343  HZ1 LYS A  28      39.650  27.170  39.050  1.00  0.00           H
ATOM    344  HZ2 LYS A  28      39.010  28.460  39.950  1.00  0.00           H
ATOM    345  HZ3 LYS A  28      39.470  27.030  40.780  1.00  0.00           H
ATOM    346  C   LYS A  28      42.730  31.370  44.920  1.00  0.00           C
ATOM    347  O   LYS A  28      42.010  30.810  45.750  1.00  0.00           O
ATOM    348  N   VAL A  29      43.900  31.950  45.190  1.00  0.00           N
ATOM    349  HN  VAL A  29      44.460  32.350  44.460  1.00  0.00           H
ATOM    350  CA  VAL A  29      44.380  31.880  46.600  1.00  0.00           C
ATOM    351  HA  VAL A  29      43.830  31.180  47.200  1.00  0.00           H
ATOM    352  CB  VAL A  29      45.880  31.560  46.610  1.00  0.00           C
ATOM    353  HB  VAL A  29      46.440  32.300  46.000  1.00  0.00           H
ATOM    354  CG1 VAL A  29      46.510  31.480  48.090  1.00  0.00           C
ATOM    355 HG11 VAL A  29      46.380  32.420  48.650  1.00  0.00           H
ATOM    356 HG12 VAL A  29      47.570  31.200  47.900  1.00  0.00           H
ATOM    357 HG13 VAL A  29      45.990  30.720  48.700  1.00  0.00           H
ATOM    358  CG2 VAL A  29      46.030  30.160  45.980  1.00  0.00           C
ATOM    359 HG21 VAL A  29      47.100  29.850  45.870  1.00  0.00           H
ATOM    360 HG22 VAL A  29      45.700  30.180  44.920  1.00  0.00           H
ATOM    361 HG23 VAL A  29      45.550  29.360  46.570  1.00  0.00           H
ATOM    362  C   VAL A  29      44.190  33.220  47.390  1.00  0.00           C
ATOM    363  O   VAL A  29      43.830  33.280  48.540  1.00  0.00           O
ATOM    364  N   LEU A  30      44.340  34.360  46.650  1.00  0.00           N
ATOM    365  HN  LEU A  30      44.470  34.340  45.670  1.00  0.00           H
ATOM    366  CA  LEU A  30      44.250  35.690  47.370  1.00  0.00           C
ATOM    367  HA  LEU A  30      44.880  35.540  48.230  1.00  0.00           H
ATOM    368  CB  LEU A  30      44.950  36.830  46.580  1.00  0.00           C
ATOM    369  HB1 LEU A  30      44.610  37.810  46.970  1.00  0.00           H
ATOM    370  HB2 LEU A  30      44.570  36.880  45.540  1.00  0.00           H
ATOM    371  CG  LEU A  30      46.480  36.890  46.640  1.00  0.00           C
ATOM    372  HG  LEU A  30      46.780  36.910  47.710  1.00  0.00           H
ATOM    373  CD1 LEU A  30      47.130  35.650  46.060  1.00  0.00           C
ATOM    374 HD11 LEU A  30      46.390  35.060  45.470  1.00  0.00           H
ATOM    375 HD12 LEU A  30      47.650  35.060  46.840  1.00  0.00           H
ATOM    376 HD13 LEU A  30      47.920  35.820  45.300  1.00  0.00           H
ATOM    377  CD2 LEU A  30      46.920  38.220  45.990  1.00  0.00           C
ATOM    378 HD21 LEU A  30      46.630  38.400  44.940  1.00  0.00           H
ATOM    379 HD22 LEU A  30      48.020  38.280  46.010  1.00  0.00           H
ATOM    380 HD23 LEU A  30      46.740  38.990  46.770  1.00  0.00           H
ATOM    381  C   LEU A  30      42.880  36.100  47.810  1.00  0.00           C
ATOM    382  O   LEU A  30      42.900  36.680  48.910  1.00  0.00           O
ATOM    383  N   PRO A  31      41.690  35.950  47.210  1.00  0.00           N
ATOM    384  CD  PRO A  31      41.540  35.620  45.810  1.00  0.00           C
ATOM    385  HD1 PRO A  31      41.800  34.560  45.610  1.00  0.00           H
ATOM    386  HD2 PRO A  31      42.230  36.290  45.250  1.00  0.00           H
ATOM    387  CA  PRO A  31      40.370  36.070  47.840  1.00  0.00           C
ATOM    388  HA  PRO A  31      40.230  37.130  48.030  1.00  0.00           H
ATOM    389  CB  PRO A  31      39.380  35.630  46.730  1.00  0.00           C
ATOM    390  HB1 PRO A  31      38.380  36.130  46.690  1.00  0.00           H
ATOM    391  HB2 PRO A  31      39.260  34.530  46.780  1.00  0.00           H
ATOM    392  CG  PRO A  31      40.110  35.910  45.390  1.00  0.00           C
ATOM    393  HG1 PRO A  31      39.700  35.400  44.490  1.00  0.00           H
ATOM    394  HG2 PRO A  31      39.950  36.980  45.190  1.00  0.00           H
ATOM    395  C   PRO A  31      40.110  35.340  49.170  1.00  0.00           C
ATOM    396  O   PRO A  31      39.420  35.930  49.990  1.00  0.00           O
ATOM    397  N   PRO A  32      40.560  34.090  49.470  1.00  0.00           N
ATOM    398  CD  PRO A  32      40.730  33.000  48.560  1.00  0.00           C
ATOM    399  HD1 PRO A  32      41.370  33.270  47.690  1.00  0.00           H
ATOM    400  HD2 PRO A  32      39.760  32.740  48.100  1.00  0.00           H
ATOM    401  CA  PRO A  32      40.180  33.560  50.800  1.00  0.00           C
ATOM    402  HA  PRO A  32      39.170  33.760  51.130  1.00  0.00           H
ATOM    403  CB  PRO A  32      40.240  32.020  50.650  1.00  0.00           C
ATOM    404  HB1 PRO A  32      39.230  31.630  50.400  1.00  0.00           H
ATOM    405  HB2 PRO A  32      40.700  31.510  51.530  1.00  0.00           H
ATOM    406  CG  PRO A  32      41.150  31.790  49.370  1.00  0.00           C
ATOM    407  HG1 PRO A  32      42.230  31.840  49.590  1.00  0.00           H
ATOM    408  HG2 PRO A  32      40.950  30.840  48.820  1.00  0.00           H
ATOM    409  C   PRO A  32      41.060  34.050  51.960  1.00  0.00           C
ATOM    410  O   PRO A  32      40.470  34.130  53.050  1.00  0.00           O
ATOM    411  N   VAL A  33      42.380  34.190  51.730  1.00  0.00           N
ATOM    412  HN  VAL A  33      42.780  33.720  50.940  1.00  0.00           H
ATOM    413  CA  VAL A  33      43.300  34.820  52.670  1.00  0.00           C
ATOM    414  HA  VAL A  33      43.150  34.360  53.630  1.00  0.00           H
ATOM    415  CB  VAL A  33      44.730  34.780  52.130  1.00  0.00           C
ATOM    416  HB  VAL A  33      44.650  35.110  51.070  1.00  0.00           H
ATOM    417  CG1 VAL A  33      45.580  35.660  53.040  1.00  0.00           C
ATOM    418 HG11 VAL A  33      45.250  36.700  52.830  1.00  0.00           H
ATOM    419 HG12 VAL A  33      46.660  35.600  52.840  1.00  0.00           H
ATOM    420 HG13 VAL A  33      45.530  35.310  54.100  1.00  0.00           H
ATOM    421  CG2 VAL A  33      45.250  33.320  52.190  1.00  0.00           C
ATOM    422 HG21 VAL A  33      44.780  32.770  51.360  1.00  0.00           H
ATOM    423 HG22 VAL A  33      44.960  32.900  53.180  1.00  0.00           H
ATOM    424 HG23 VAL A  33      46.340  33.210  52.030  1.00  0.00           H
ATOM    425  C   VAL A  33      42.820  36.200  53.040  1.00  0.00           C
ATOM    426  O   VAL A  33      42.650  36.600  54.160  1.00  0.00           O
ATOM    427  N   LEU A  34      42.540  37.010  51.980  1.00  0.00           N
ATOM    428  HN  LEU A  34      42.760  36.700  51.050  1.00  0.00           H
ATOM    429  CA  LEU A  34      42.000  38.360  52.150  1.00  0.00           C
ATOM    430  HA  LEU A  34      42.740  38.890  52.720  1.00  0.00           H
ATOM    431  CB  LEU A  34      41.680  39.010  50.730  1.00  0.00           C
ATOM    432  HB1 LEU A  34      40.970  39.860  50.850  1.00  0.00           H
ATOM    433  HB2 LEU A  34      41.190  38.290  50.050  1.00  0.00           H
ATOM    434  CG  LEU A  34      42.880  39.560  49.950  1.00  0.00           C
ATOM    435  HG  LEU A  34      43.630  38.780  49.750  1.00  0.00           H
ATOM    436  CD1 LEU A  34      42.410  40.270  48.660  1.00  0.00           C
ATOM    437 HD11 LEU A  34      41.830  41.200  48.870  1.00  0.00           H
ATOM    438 HD12 LEU A  34      41.750  39.520  48.170  1.00  0.00           H
ATOM    439 HD13 LEU A  34      43.270  40.470  48.000  1.00  0.00           H
ATOM    440  CD2 LEU A  34      43.720  40.600  50.780  1.00  0.00           C
ATOM    441 HD21 LEU A  34      43.080  41.490  50.970  1.00  0.00           H
ATOM    442 HD22 LEU A  34      44.610  40.840  50.160  1.00  0.00           H
ATOM    443 HD23 LEU A  34      44.110  40.220  51.750  1.00  0.00           H
ATOM    444  C   LEU A  34      40.710  38.310  52.890  1.00  0.00           C
ATOM    445  O   LEU A  34      40.460  39.130  53.820  1.00  0.00           O
ATOM    446  N   GLY A  35      39.700  37.370  52.490  1.00  0.00           N
ATOM    447  HN  GLY A  35      39.920  36.760  51.730  1.00  0.00           H
ATOM    448  CA  GLY A  35      38.440  37.080  53.220  1.00  0.00           C
ATOM    449  HA1 GLY A  35      37.970  36.210  52.770  1.00  0.00           H
ATOM    450  HA2 GLY A  35      37.790  37.920  53.040  1.00  0.00           H
ATOM    451  C   GLY A  35      38.550  36.870  54.720  1.00  0.00           C
ATOM    452  O   GLY A  35      37.780  37.400  55.470  1.00  0.00           O
ATOM    453  N   LEU A  36      39.500  36.060  55.190  1.00  0.00           N
ATOM    454  HN  LEU A  36      40.070  35.610  54.520  1.00  0.00           H
ATOM    455  CA  LEU A  36      39.810  35.830  56.580  1.00  0.00           C
ATOM    456  HA  LEU A  36      38.900  35.460  57.020  1.00  0.00           H
ATOM    457  CB  LEU A  36      40.760  34.660  56.530  1.00  0.00           C
ATOM    458  HB1 LEU A  36      41.730  34.980  56.100  1.00  0.00           H
ATOM    459  HB2 LEU A  36      40.390  33.900  55.810  1.00  0.00           H
ATOM    460  CG  LEU A  36      40.880  33.990  57.890  1.00  0.00           C
ATOM    461  HG  LEU A  36      41.070  34.810  58.610  1.00  0.00           H
ATOM    462  CD1 LEU A  36      39.580  33.270  58.380  1.00  0.00           C
ATOM    463 HD11 LEU A  36      38.860  33.940  58.900  1.00  0.00           H
ATOM    464 HD12 LEU A  36      39.780  32.400  59.050  1.00  0.00           H
ATOM    465 HD13 LEU A  36      39.130  32.820  57.470  1.00  0.00           H
ATOM    466  CD2 LEU A  36      42.150  33.180  57.910  1.00  0.00           C
ATOM    467 HD21 LEU A  36      43.060  33.760  57.650  1.00  0.00           H
ATOM    468 HD22 LEU A  36      42.020  32.360  57.160  1.00  0.00           H
ATOM    469 HD23 LEU A  36      42.340  32.680  58.890  1.00  0.00           H
ATOM    470  C   LEU A  36      40.290  37.100  57.260  1.00  0.00           C
ATOM    471  O   LEU A  36      39.830  37.500  58.290  1.00  0.00           O
ATOM    472  N   GLU A  37      41.160  37.800  56.660  1.00  0.00           N
ATOM    473  HN  GLU A  37      41.510  37.610  55.740  1.00  0.00           H
ATOM    474  CA  GLU A  37      41.680  39.100  57.170  1.00  0.00           C
ATOM    475  HA  GLU A  37      42.020  38.940  58.180  1.00  0.00           H
ATOM    476  CB  GLU A  37      42.820  39.610  56.360  1.00  0.00           C
ATOM    477  HB1 GLU A  37      43.270  40.570  56.710  1.00  0.00           H
ATOM    478  HB2 GLU A  37      42.540  39.720  55.290  1.00  0.00           H
ATOM    479  CG  GLU A  37      44.000  38.600  56.380  1.00  0.00           C
ATOM    480  HG1 GLU A  37      43.880  37.510  56.190  1.00  0.00           H
ATOM    481  HG2 GLU A  37      44.470  38.560  57.390  1.00  0.00           H
ATOM    482  CD  GLU A  37      45.040  38.920  55.320  1.00  0.00           C
ATOM    483  OE1 GLU A  37      44.830  39.760  54.440  1.00  0.00           O
ATOM    484  OE2 GLU A  37      46.280  38.370  55.540  1.00  0.00           O
ATOM    485  HE2 GLU A  37      46.900  38.860  55.000  1.00  0.00           H
ATOM    486  C   GLU A  37      40.670  40.170  57.290  1.00  0.00           C
ATOM    487  O   GLU A  37      40.660  40.970  58.250  1.00  0.00           O
ATOM    488  N   PHE A  38      39.810  40.250  56.240  1.00  0.00           N
ATOM    489  HN  PHE A  38      40.030  39.710  55.420  1.00  0.00           H
ATOM    490  CA  PHE A  38      38.720  41.190  56.140  1.00  0.00           C
ATOM    491  HA  PHE A  38      39.220  42.140  56.250  1.00  0.00           H
ATOM    492  CB  PHE A  38      38.020  41.180  54.720  1.00  0.00           C
ATOM    493  HB1 PHE A  38      37.890  40.160  54.320  1.00  0.00           H
ATOM    494  HB2 PHE A  38      38.730  41.680  54.030  1.00  0.00           H
ATOM    495  CG  PHE A  38      36.650  41.880  54.770  1.00  0.00           C
ATOM    496  CD1 PHE A  38      35.470  41.120  54.630  1.00  0.00           C
ATOM    497  HD1 PHE A  38      35.470  40.050  54.560  1.00  0.00           H
ATOM    498  CE1 PHE A  38      34.260  41.710  54.780  1.00  0.00           C
ATOM    499  HE1 PHE A  38      33.360  41.120  54.800  1.00  0.00           H
ATOM    500  CZ  PHE A  38      34.190  43.140  54.980  1.00  0.00           C
ATOM    501  HZ  PHE A  38      33.220  43.610  54.940  1.00  0.00           H
ATOM    502  CD2 PHE A  38      36.550  43.290  54.980  1.00  0.00           C
ATOM    503  HD2 PHE A  38      37.410  43.940  55.070  1.00  0.00           H
ATOM    504  CE2 PHE A  38      35.320  43.930  55.080  1.00  0.00           C
ATOM    505  HE2 PHE A  38      35.290  44.990  55.270  1.00  0.00           H
ATOM    506  C   PHE A  38      37.770  41.060  57.300  1.00  0.00           C
ATOM    507  O   PHE A  38      37.410  42.070  57.920  1.00  0.00           O
ATOM    508  N   ILE A  39      37.310  39.800  57.580  1.00  0.00           N
ATOM    509  HN  ILE A  39      37.700  39.080  57.020  1.00  0.00           H
ATOM    510  CA  ILE A  39      36.270  39.570  58.610  1.00  0.00           C
ATOM    511  HA  ILE A  39      35.470  40.260  58.380  1.00  0.00           H
ATOM    512  CB  ILE A  39      35.570  38.260  58.520  1.00  0.00           C
ATOM    513  HB  ILE A  39      36.330  37.460  58.580  1.00  0.00           H
ATOM    514  CG2 ILE A  39      34.650  37.990  59.770  1.00  0.00           C
ATOM    515 HG21 ILE A  39      34.090  37.040  59.650  1.00  0.00           H
ATOM    516 HG22 ILE A  39      33.820  38.740  59.820  1.00  0.00           H
ATOM    517 HG23 ILE A  39      35.210  37.880  60.720  1.00  0.00           H
ATOM    518  CG1 ILE A  39      34.680  37.890  57.330  1.00  0.00           C
ATOM    519 HG11 ILE A  39      34.420  36.830  57.500  1.00  0.00           H
ATOM    520 HG12 ILE A  39      35.250  37.900  56.370  1.00  0.00           H
ATOM    521  CD  ILE A  39      33.330  38.590  57.140  1.00  0.00           C
ATOM    522  HD1 ILE A  39      32.660  38.280  56.310  1.00  0.00           H
ATOM    523  HD2 ILE A  39      33.470  39.670  56.900  1.00  0.00           H
ATOM    524  HD3 ILE A  39      32.600  38.390  57.940  1.00  0.00           H
ATOM    525  C   ILE A  39      36.840  39.940  60.050  1.00  0.00           C
ATOM    526  O   ILE A  39      36.220  40.690  60.850  1.00  0.00           O
ATOM    527  N   PHE A  40      38.090  39.510  60.300  1.00  0.00           N
ATOM    528  HN  PHE A  40      38.490  38.870  59.650  1.00  0.00           H
ATOM    529  CA  PHE A  40      38.730  39.660  61.600  1.00  0.00           C
ATOM    530  HA  PHE A  40      38.020  39.500  62.400  1.00  0.00           H
ATOM    531  CB  PHE A  40      39.980  38.770  61.620  1.00  0.00           C
ATOM    532  HB1 PHE A  40      40.590  38.960  60.710  1.00  0.00           H
ATOM    533  HB2 PHE A  40      39.530  37.790  61.380  1.00  0.00           H
ATOM    534  CG  PHE A  40      40.940  38.790  62.820  1.00  0.00           C
ATOM    535  CD1 PHE A  40      40.750  39.420  64.070  1.00  0.00           C
ATOM    536  HD1 PHE A  40      39.810  39.840  64.370  1.00  0.00           H
ATOM    537  CE1 PHE A  40      41.680  39.190  65.140  1.00  0.00           C
ATOM    538  HE1 PHE A  40      41.520  39.570  66.130  1.00  0.00           H
ATOM    539  CZ  PHE A  40      42.820  38.470  64.890  1.00  0.00           C
ATOM    540  HZ  PHE A  40      43.540  38.300  65.680  1.00  0.00           H
ATOM    541  CD2 PHE A  40      42.020  37.960  62.640  1.00  0.00           C
ATOM    542  HD2 PHE A  40      42.120  37.420  61.710  1.00  0.00           H
ATOM    543  CE2 PHE A  40      42.980  37.820  63.670  1.00  0.00           C
ATOM    544  HE2 PHE A  40      43.930  37.320  63.500  1.00  0.00           H
ATOM    545  C   PHE A  40      39.000  41.190  61.880  1.00  0.00           C
ATOM    546  O   PHE A  40      38.650  41.790  62.900  1.00  0.00           O
ATOM    547  N   GLY A  41      39.470  41.900  60.850  1.00  0.00           N
ATOM    548  HN  GLY A  41      39.610  41.410  60.000  1.00  0.00           H
ATOM    549  CA  GLY A  41      39.780  43.350  60.840  1.00  0.00           C
ATOM    550  HA1 GLY A  41      40.250  43.550  59.890  1.00  0.00           H
ATOM    551  HA2 GLY A  41      40.310  43.630  61.730  1.00  0.00           H
ATOM    552  C   GLY A  41      38.560  44.300  60.830  1.00  0.00           C
ATOM    553  O   GLY A  41      38.560  45.300  61.550  1.00  0.00           O
ATOM    554  N   LEU A  42      37.470  43.880  60.170  1.00  0.00           N
ATOM    555  HN  LEU A  42      37.460  43.020  59.670  1.00  0.00           H
ATOM    556  CA  LEU A  42      36.150  44.490  60.320  1.00  0.00           C
ATOM    557  HA  LEU A  42      36.260  45.560  60.270  1.00  0.00           H
ATOM    558  CB  LEU A  42      35.250  43.800  59.270  1.00  0.00           C
ATOM    559  HB1 LEU A  42      35.060  42.750  59.570  1.00  0.00           H
ATOM    560  HB2 LEU A  42      35.680  43.830  58.240  1.00  0.00           H
ATOM    561  CG  LEU A  42      33.830  44.240  59.060  1.00  0.00           C
ATOM    562  HG  LEU A  42      33.220  44.230  59.990  1.00  0.00           H
ATOM    563  CD1 LEU A  42      33.720  45.570  58.440  1.00  0.00           C
ATOM    564 HD11 LEU A  42      34.180  45.670  57.430  1.00  0.00           H
ATOM    565 HD12 LEU A  42      34.260  46.300  59.080  1.00  0.00           H
ATOM    566 HD13 LEU A  42      32.650  45.800  58.290  1.00  0.00           H
ATOM    567  CD2 LEU A  42      33.080  43.200  58.190  1.00  0.00           C
ATOM    568 HD21 LEU A  42      32.640  42.350  58.760  1.00  0.00           H
ATOM    569 HD22 LEU A  42      33.870  42.700  57.580  1.00  0.00           H
ATOM    570 HD23 LEU A  42      32.270  43.630  57.570  1.00  0.00           H
ATOM    571  C   LEU A  42      35.470  44.310  61.770  1.00  0.00           C
ATOM    572  O   LEU A  42      35.030  45.280  62.410  1.00  0.00           O
ATOM    573  N   LEU A  43      35.510  43.120  62.420  1.00  0.00           N
ATOM    574  HN  LEU A  43      35.860  42.300  61.960  1.00  0.00           H
ATOM    575  CA  LEU A  43      35.160  42.920  63.880  1.00  0.00           C
ATOM    576  HA  LEU A  43      34.210  43.410  63.960  1.00  0.00           H
ATOM    577  CB  LEU A  43      35.210  41.450  64.140  1.00  0.00           C
ATOM    578  HB1 LEU A  43      36.190  41.170  63.700  1.00  0.00           H
ATOM    579  HB2 LEU A  43      34.350  41.100  63.530  1.00  0.00           H
ATOM    580  CG  LEU A  43      35.050  40.860  65.570  1.00  0.00           C
ATOM    581  HG  LEU A  43      35.770  41.350  66.260  1.00  0.00           H
ATOM    582  CD1 LEU A  43      33.620  40.830  66.120  1.00  0.00           C
ATOM    583 HD11 LEU A  43      33.710  40.460  67.160  1.00  0.00           H
ATOM    584 HD12 LEU A  43      32.900  40.280  65.480  1.00  0.00           H
ATOM    585 HD13 LEU A  43      33.270  41.880  66.210  1.00  0.00           H
ATOM    586  CD2 LEU A  43      35.610  39.400  65.480  1.00  0.00           C
ATOM    587 HD21 LEU A  43      35.510  38.870  66.450  1.00  0.00           H
ATOM    588 HD22 LEU A  43      36.660  39.450  65.120  1.00  0.00           H
ATOM    589 HD23 LEU A  43      35.040  38.860  64.710  1.00  0.00           H
ATOM    590  C   LEU A  43      36.050  43.690  64.820  1.00  0.00           C
ATOM    591  O   LEU A  43      35.520  44.270  65.820  1.00  0.00           O
ATOM    592  N   GLY A  44      37.360  43.660  64.570  1.00  0.00           N
ATOM    593  HN  GLY A  44      37.640  43.000  63.880  1.00  0.00           H
ATOM    594  CA  GLY A  44      38.330  44.330  65.470  1.00  0.00           C
ATOM    595  HA1 GLY A  44      39.290  44.010  65.120  1.00  0.00           H
ATOM    596  HA2 GLY A  44      38.080  44.020  66.470  1.00  0.00           H
ATOM    597  C   GLY A  44      38.290  45.830  65.540  1.00  0.00           C
ATOM    598  O   GLY A  44      38.330  46.530  66.590  1.00  0.00           O
ATOM    599  N   ASN A  45      38.330  46.410  64.340  1.00  0.00           N
ATOM    600  HN  ASN A  45      38.310  45.930  63.460  1.00  0.00           H
ATOM    601  CA  ASN A  45      38.310  47.840  64.230  1.00  0.00           C
ATOM    602  HA  ASN A  45      38.930  48.270  65.010  1.00  0.00           H
ATOM    603  CB  ASN A  45      38.880  48.400  62.950  1.00  0.00           C
ATOM    604  HB1 ASN A  45      38.760  49.480  62.750  1.00  0.00           H
ATOM    605  HB2 ASN A  45      38.370  47.890  62.110  1.00  0.00           H
ATOM    606  CG  ASN A  45      40.460  48.260  63.040  1.00  0.00           C
ATOM    607  OD1 ASN A  45      41.130  49.110  63.670  1.00  0.00           O
ATOM    608  ND2 ASN A  45      41.020  47.390  62.200  1.00  0.00           N
ATOM    609 HD21 ASN A  45      42.020  47.280  62.240  1.00  0.00           H
ATOM    610 HD22 ASN A  45      40.460  46.870  61.570  1.00  0.00           H
ATOM    611  C   ASN A  45      36.880  48.410  64.420  1.00  0.00           C
ATOM    612  O   ASN A  45      36.660  49.410  65.110  1.00  0.00           O
ATOM    613  N   GLY A  46      35.860  47.670  63.940  1.00  0.00           N
ATOM    614  HN  GLY A  46      36.030  46.830  63.420  1.00  0.00           H
ATOM    615  CA  GLY A  46      34.470  47.890  64.280  1.00  0.00           C
ATOM    616  HA1 GLY A  46      33.760  47.240  63.800  1.00  0.00           H
ATOM    617  HA2 GLY A  46      34.220  48.860  63.880  1.00  0.00           H
ATOM    618  C   GLY A  46      34.110  47.960  65.770  1.00  0.00           C
ATOM    619  O   GLY A  46      33.540  48.960  66.280  1.00  0.00           O
ATOM    620  N   LEU A  47      34.560  46.960  66.490  1.00  0.00           N
ATOM    621  HN  LEU A  47      35.090  46.190  66.160  1.00  0.00           H
ATOM    622  CA  LEU A  47      34.400  47.000  67.960  1.00  0.00           C
ATOM    623  HA  LEU A  47      33.360  47.170  68.200  1.00  0.00           H
ATOM    624  CB  LEU A  47      34.710  45.610  68.630  1.00  0.00           C
ATOM    625  HB1 LEU A  47      35.650  45.140  68.260  1.00  0.00           H
ATOM    626  HB2 LEU A  47      33.880  44.990  68.230  1.00  0.00           H
ATOM    627  CG  LEU A  47      34.530  45.320  70.120  1.00  0.00           C
ATOM    628  HG  LEU A  47      33.680  45.960  70.420  1.00  0.00           H
ATOM    629  CD1 LEU A  47      34.160  43.810  70.310  1.00  0.00           C
ATOM    630 HD11 LEU A  47      33.250  43.500  69.760  1.00  0.00           H
ATOM    631 HD12 LEU A  47      34.060  43.600  71.390  1.00  0.00           H
ATOM    632 HD13 LEU A  47      34.930  43.100  69.970  1.00  0.00           H
ATOM    633  CD2 LEU A  47      35.810  45.720  70.880  1.00  0.00           C
ATOM    634 HD21 LEU A  47      36.630  45.180  70.370  1.00  0.00           H
ATOM    635 HD22 LEU A  47      35.640  45.510  71.960  1.00  0.00           H
ATOM    636 HD23 LEU A  47      36.060  46.810  70.820  1.00  0.00           H
ATOM    637  C   LEU A  47      35.200  48.080  68.620  1.00  0.00           C
ATOM    638  O   LEU A  47      34.670  48.860  69.390  1.00  0.00           O
ATOM    639  N   ALA A  48      36.450  48.380  68.140  1.00  0.00           N
ATOM    640  HN  ALA A  48      36.890  47.720  67.560  1.00  0.00           H
ATOM    641  CA  ALA A  48      37.220  49.550  68.600  1.00  0.00           C
ATOM    642  HA  ALA A  48      37.350  49.350  69.650  1.00  0.00           H
ATOM    643  CB  ALA A  48      38.570  49.720  67.910  1.00  0.00           C
ATOM    644  HB1 ALA A  48      39.090  50.600  68.340  1.00  0.00           H
ATOM    645  HB2 ALA A  48      38.430  49.890  66.820  1.00  0.00           H
ATOM    646  HB3 ALA A  48      39.130  48.780  68.060  1.00  0.00           H
ATOM    647  C   ALA A  48      36.540  50.910  68.390  1.00  0.00           C
ATOM    648  O   ALA A  48      36.460  51.780  69.310  1.00  0.00           O
ATOM    649  N   LEU A  49      36.030  51.160  67.150  1.00  0.00           N
ATOM    650  HN  LEU A  49      36.340  50.520  66.440  1.00  0.00           H
ATOM    651  CA  LEU A  49      35.150  52.300  66.860  1.00  0.00           C
ATOM    652  HA  LEU A  49      35.680  53.220  67.080  1.00  0.00           H
ATOM    653  CB  LEU A  49      34.900  52.390  65.350  1.00  0.00           C
ATOM    654  HB1 LEU A  49      33.980  52.990  65.140  1.00  0.00           H
ATOM    655  HB2 LEU A  49      34.660  51.340  65.070  1.00  0.00           H
ATOM    656  CG  LEU A  49      36.220  52.770  64.490  1.00  0.00           C
ATOM    657  HG  LEU A  49      37.070  52.120  64.760  1.00  0.00           H
ATOM    658  CD1 LEU A  49      35.990  52.460  62.950  1.00  0.00           C
ATOM    659 HD11 LEU A  49      35.350  53.160  62.370  1.00  0.00           H
ATOM    660 HD12 LEU A  49      35.610  51.420  62.870  1.00  0.00           H
ATOM    661 HD13 LEU A  49      36.970  52.560  62.440  1.00  0.00           H
ATOM    662  CD2 LEU A  49      36.770  54.200  64.650  1.00  0.00           C
ATOM    663 HD21 LEU A  49      36.030  54.990  64.370  1.00  0.00           H
ATOM    664 HD22 LEU A  49      37.700  54.390  64.070  1.00  0.00           H
ATOM    665 HD23 LEU A  49      36.940  54.390  65.730  1.00  0.00           H
ATOM    666  C   LEU A  49      33.910  52.310  67.670  1.00  0.00           C
ATOM    667  O   LEU A  49      33.600  53.420  68.120  1.00  0.00           O
ATOM    668  N   TRP A  50      33.110  51.240  67.860  1.00  0.00           N
ATOM    669  HN  TRP A  50      33.410  50.310  67.620  1.00  0.00           H
ATOM    670  CA  TRP A  50      31.980  51.340  68.760  1.00  0.00           C
ATOM    671  HA  TRP A  50      31.330  52.120  68.400  1.00  0.00           H
ATOM    672  CB  TRP A  50      31.240  49.990  68.690  1.00  0.00           C
ATOM    673  HB1 TRP A  50      31.950  49.250  69.110  1.00  0.00           H
ATOM    674  HB2 TRP A  50      31.140  49.640  67.630  1.00  0.00           H
ATOM    675  CG  TRP A  50      29.850  49.840  69.290  1.00  0.00           C
ATOM    676  CD1 TRP A  50      29.490  49.450  70.480  1.00  0.00           C
ATOM    677  HD1 TRP A  50      30.030  49.480  71.410  1.00  0.00           H
ATOM    678  NE1 TRP A  50      28.140  49.250  70.600  1.00  0.00           N
ATOM    679  HE1 TRP A  50      27.570  49.160  71.390  1.00  0.00           H
ATOM    680  CE2 TRP A  50      27.570  49.730  69.470  1.00  0.00           C
ATOM    681  CD2 TRP A  50      28.630  50.130  68.600  1.00  0.00           C
ATOM    682  CE3 TRP A  50      28.270  50.620  67.350  1.00  0.00           C
ATOM    683  HE3 TRP A  50      29.040  50.850  66.640  1.00  0.00           H
ATOM    684  CZ3 TRP A  50      26.960  50.840  67.030  1.00  0.00           C
ATOM    685  HZ3 TRP A  50      26.640  51.100  66.030  1.00  0.00           H
ATOM    686  CZ2 TRP A  50      26.190  49.860  69.200  1.00  0.00           C
ATOM    687  HZ2 TRP A  50      25.510  49.550  69.980  1.00  0.00           H
ATOM    688  CH2 TRP A  50      25.900  50.410  67.920  1.00  0.00           C
ATOM    689  HH2 TRP A  50      24.900  50.590  67.550  1.00  0.00           H
ATOM    690  C   TRP A  50      32.380  51.710  70.230  1.00  0.00           C
ATOM    691  O   TRP A  50      31.700  52.570  70.780  1.00  0.00           O
ATOM    692  N   ILE A  51      33.530  51.310  70.760  1.00  0.00           N
ATOM    693  HN  ILE A  51      34.060  50.670  70.210  1.00  0.00           H
ATOM    694  CA  ILE A  51      34.110  51.740  72.090  1.00  0.00           C
ATOM    695  HA  ILE A  51      33.240  51.730  72.740  1.00  0.00           H
ATOM    696  CB  ILE A  51      35.060  50.900  72.890  1.00  0.00           C
ATOM    697  HB  ILE A  51      35.880  50.570  72.210  1.00  0.00           H
ATOM    698  CG2 ILE A  51      35.780  51.790  73.980  1.00  0.00           C
ATOM    699 HG21 ILE A  51      36.370  51.010  74.530  1.00  0.00           H
ATOM    700 HG22 ILE A  51      34.950  52.200  74.610  1.00  0.00           H
ATOM    701 HG23 ILE A  51      36.420  52.560  73.530  1.00  0.00           H
ATOM    702  CG1 ILE A  51      34.560  49.630  73.680  1.00  0.00           C
ATOM    703 HG11 ILE A  51      33.880  50.000  74.490  1.00  0.00           H
ATOM    704 HG12 ILE A  51      35.460  49.170  74.140  1.00  0.00           H
ATOM    705  CD  ILE A  51      33.840  48.590  72.820  1.00  0.00           C
ATOM    706  HD1 ILE A  51      34.270  48.340  71.820  1.00  0.00           H
ATOM    707  HD2 ILE A  51      32.870  49.070  72.530  1.00  0.00           H
ATOM    708  HD3 ILE A  51      33.590  47.640  73.340  1.00  0.00           H
ATOM    709  C   ILE A  51      34.480  53.210  71.980  1.00  0.00           C
ATOM    710  O   ILE A  51      33.970  54.040  72.750  1.00  0.00           O
ATOM    711  N   PHE A  52      35.160  53.640  70.930  1.00  0.00           N
ATOM    712  HN  PHE A  52      35.660  52.920  70.440  1.00  0.00           H
ATOM    713  CA  PHE A  52      35.530  55.020  70.750  1.00  0.00           C
ATOM    714  HA  PHE A  52      36.030  55.430  71.630  1.00  0.00           H
ATOM    715  CB  PHE A  52      36.510  55.080  69.580  1.00  0.00           C
ATOM    716  HB1 PHE A  52      36.600  56.090  69.120  1.00  0.00           H
ATOM    717  HB2 PHE A  52      36.250  54.390  68.750  1.00  0.00           H
ATOM    718  CG  PHE A  52      37.900  54.700  69.970  1.00  0.00           C
ATOM    719  CD1 PHE A  52      38.670  55.310  71.050  1.00  0.00           C
ATOM    720  HD1 PHE A  52      38.140  56.020  71.650  1.00  0.00           H
ATOM    721  CE1 PHE A  52      39.980  54.970  71.260  1.00  0.00           C
ATOM    722  HE1 PHE A  52      40.410  55.270  72.210  1.00  0.00           H
ATOM    723  CZ  PHE A  52      40.570  53.970  70.440  1.00  0.00           C
ATOM    724  HZ  PHE A  52      41.580  53.700  70.710  1.00  0.00           H
ATOM    725  CD2 PHE A  52      38.620  53.890  69.040  1.00  0.00           C
ATOM    726  HD2 PHE A  52      38.100  53.530  68.170  1.00  0.00           H
ATOM    727  CE2 PHE A  52      39.980  53.480  69.310  1.00  0.00           C
ATOM    728  HE2 PHE A  52      40.380  52.760  68.620  1.00  0.00           H
ATOM    729  C   PHE A  52      34.320  55.890  70.560  1.00  0.00           C
ATOM    730  O   PHE A  52      34.400  57.060  70.960  1.00  0.00           O
ATOM    731  N   CYS A  53      33.260  55.390  69.870  1.00  0.00           N
ATOM    732  HN  CYS A  53      33.480  54.460  69.570  1.00  0.00           H
ATOM    733  CA  CYS A  53      32.070  56.090  69.580  1.00  0.00           C
ATOM    734  HA  CYS A  53      32.390  57.100  69.420  1.00  0.00           H
ATOM    735  CB  CYS A  53      31.300  55.730  68.180  1.00  0.00           C
ATOM    736  HB1 CYS A  53      30.930  54.680  68.170  1.00  0.00           H
ATOM    737  HB2 CYS A  53      32.070  55.570  67.400  1.00  0.00           H
ATOM    738  SG  CYS A  53      29.900  56.660  67.500  1.00  0.00           S
ATOM    739  HG1 CYS A  53      29.090  56.730  68.540  1.00  0.00           H
ATOM    740  C   CYS A  53      31.070  56.170  70.790  1.00  0.00           C
ATOM    741  O   CYS A  53      30.400  57.140  71.040  1.00  0.00           O
ATOM    742  N   PHE A  54      30.930  55.050  71.570  1.00  0.00           N
ATOM    743  HN  PHE A  54      31.310  54.170  71.320  1.00  0.00           H
ATOM    744  CA  PHE A  54      29.880  54.980  72.620  1.00  0.00           C
ATOM    745  HA  PHE A  54      29.420  55.950  72.720  1.00  0.00           H
ATOM    746  CB  PHE A  54      28.830  53.870  72.440  1.00  0.00           C
ATOM    747  HB1 PHE A  54      28.220  53.910  73.360  1.00  0.00           H
ATOM    748  HB2 PHE A  54      29.300  52.870  72.320  1.00  0.00           H
ATOM    749  CG  PHE A  54      27.880  54.170  71.360  1.00  0.00           C
ATOM    750  CD1 PHE A  54      26.910  55.140  71.440  1.00  0.00           C
ATOM    751  HD1 PHE A  54      26.760  55.710  72.350  1.00  0.00           H
ATOM    752  CE1 PHE A  54      26.060  55.540  70.350  1.00  0.00           C
ATOM    753  HE1 PHE A  54      25.310  56.310  70.450  1.00  0.00           H
ATOM    754  CZ  PHE A  54      26.150  54.790  69.180  1.00  0.00           C
ATOM    755  HZ  PHE A  54      25.500  54.890  68.330  1.00  0.00           H
ATOM    756  CD2 PHE A  54      28.010  53.460  70.140  1.00  0.00           C
ATOM    757  HD2 PHE A  54      28.680  52.620  69.950  1.00  0.00           H
ATOM    758  CE2 PHE A  54      27.120  53.730  69.060  1.00  0.00           C
ATOM    759  HE2 PHE A  54      27.160  53.190  68.130  1.00  0.00           H
ATOM    760  C   PHE A  54      30.450  54.830  74.110  1.00  0.00           C
ATOM    761  O   PHE A  54      29.640  54.860  75.040  1.00  0.00           O
ATOM    762  N   HSD A  55      31.750  54.680  74.360  1.00  0.00           N
ATOM    763  HN  HSD A  55      32.410  54.730  73.620  1.00  0.00           H
ATOM    764  CA  HSD A  55      32.080  54.160  75.680  1.00  0.00           C
ATOM    765  HA  HSD A  55      31.370  54.300  76.480  1.00  0.00           H
ATOM    766  CB  HSD A  55      32.380  52.650  75.620  1.00  0.00           C
ATOM    767  HB1 HSD A  55      32.750  52.350  76.620  1.00  0.00           H
ATOM    768  HB2 HSD A  55      33.130  52.440  74.840  1.00  0.00           H
ATOM    769  ND1 HSD A  55      30.580  51.120  76.170  1.00  0.00           N
ATOM    770  HD1 HSD A  55      30.850  51.400  77.090  1.00  0.00           H
ATOM    771  CG  HSD A  55      31.210  51.780  75.190  1.00  0.00           C
ATOM    772  CE1 HSD A  55      29.640  50.330  75.630  1.00  0.00           C
ATOM    773  HE1 HSD A  55      29.060  49.600  76.200  1.00  0.00           H
ATOM    774  NE2 HSD A  55      29.690  50.430  74.320  1.00  0.00           N
ATOM    775  CD2 HSD A  55      30.640  51.420  74.050  1.00  0.00           C
ATOM    776  HD2 HSD A  55      30.840  51.530  72.990  1.00  0.00           H
ATOM    777  C   HSD A  55      33.350  54.940  76.150  1.00  0.00           C
ATOM    778  O   HSD A  55      33.800  54.740  77.250  1.00  0.00           O
ATOM    779  N   LEU A  56      33.920  55.880  75.310  1.00  0.00           N
ATOM    780  HN  LEU A  56      33.640  56.150  74.380  1.00  0.00           H
ATOM    781  CA  LEU A  56      34.970  56.730  75.890  1.00  0.00           C
ATOM    782  HA  LEU A  56      35.410  56.170  76.710  1.00  0.00           H
ATOM    783  CB  LEU A  56      36.120  56.980  74.890  1.00  0.00           C
ATOM    784  HB1 LEU A  56      35.820  57.640  74.050  1.00  0.00           H
ATOM    785  HB2 LEU A  56      36.510  55.980  74.590  1.00  0.00           H
ATOM    786  CG  LEU A  56      37.290  57.720  75.460  1.00  0.00           C
ATOM    787  HG  LEU A  56      37.070  58.740  75.820  1.00  0.00           H
ATOM    788  CD1 LEU A  56      37.950  57.050  76.630  1.00  0.00           C
ATOM    789 HD11 LEU A  56      37.900  55.940  76.610  1.00  0.00           H
ATOM    790 HD12 LEU A  56      37.620  57.440  77.610  1.00  0.00           H
ATOM    791 HD13 LEU A  56      39.020  57.310  76.610  1.00  0.00           H
ATOM    792  CD2 LEU A  56      38.300  57.880  74.340  1.00  0.00           C
ATOM    793 HD21 LEU A  56      37.850  58.120  73.350  1.00  0.00           H
ATOM    794 HD22 LEU A  56      38.860  56.940  74.180  1.00  0.00           H
ATOM    795 HD23 LEU A  56      39.000  58.710  74.610  1.00  0.00           H
ATOM    796  C   LEU A  56      34.290  57.990  76.330  1.00  0.00           C
ATOM    797  O   LEU A  56      33.740  58.790  75.560  1.00  0.00           O
ATOM    798  N   LYS A  57      34.290  58.290  77.650  1.00  0.00           N
ATOM    799  HN  LYS A  57      34.720  57.650  78.270  1.00  0.00           H
ATOM    800  CA  LYS A  57      33.560  59.360  78.200  1.00  0.00           C
ATOM    801  HA  LYS A  57      32.960  59.870  77.460  1.00  0.00           H
ATOM    802  CB  LYS A  57      32.680  58.960  79.350  1.00  0.00           C
ATOM    803  HB1 LYS A  57      32.170  59.820  79.840  1.00  0.00           H
ATOM    804  HB2 LYS A  57      33.300  58.480  80.120  1.00  0.00           H
ATOM    805  CG  LYS A  57      31.620  57.850  79.020  1.00  0.00           C
ATOM    806  HG1 LYS A  57      31.140  57.460  79.940  1.00  0.00           H
ATOM    807  HG2 LYS A  57      32.240  57.040  78.590  1.00  0.00           H
ATOM    808  CD  LYS A  57      30.570  58.280  78.090  1.00  0.00           C
ATOM    809  HD1 LYS A  57      31.110  58.470  77.130  1.00  0.00           H
ATOM    810  HD2 LYS A  57      30.070  59.170  78.540  1.00  0.00           H
ATOM    811  CE  LYS A  57      29.470  57.280  77.820  1.00  0.00           C
ATOM    812  HE1 LYS A  57      28.800  57.110  78.680  1.00  0.00           H
ATOM    813  HE2 LYS A  57      29.790  56.260  77.540  1.00  0.00           H
ATOM    814  NZ  LYS A  57      28.550  57.700  76.670  1.00  0.00           N
ATOM    815  HZ1 LYS A  57      28.290  58.710  76.810  1.00  0.00           H
ATOM    816  HZ2 LYS A  57      27.750  57.070  76.480  1.00  0.00           H
ATOM    817  HZ3 LYS A  57      29.130  57.540  75.810  1.00  0.00           H
ATOM    818  C   LYS A  57      34.590  60.400  78.720  1.00  0.00           C
ATOM    819  O   LYS A  57      34.220  61.430  79.230  1.00  0.00           O
ATOM    820  N   SER A  58      35.910  60.180  78.360  1.00  0.00           N
ATOM    821  HN  SER A  58      36.010  59.400  77.740  1.00  0.00           H
ATOM    822  CA  SER A  58      37.130  60.880  78.860  1.00  0.00           C
ATOM    823  HA  SER A  58      36.770  61.890  79.000  1.00  0.00           H
ATOM    824  CB  SER A  58      37.800  60.380  80.180  1.00  0.00           C
ATOM    825  HB1 SER A  58      38.350  59.420  80.120  1.00  0.00           H
ATOM    826  HB2 SER A  58      36.880  60.290  80.790  1.00  0.00           H
ATOM    827  OG  SER A  58      38.710  61.270  80.780  1.00  0.00           O
ATOM    828  HG1 SER A  58      38.290  62.130  80.890  1.00  0.00           H
ATOM    829  C   SER A  58      38.210  60.770  77.800  1.00  0.00           C
ATOM    830  O   SER A  58      39.160  59.950  77.900  1.00  0.00           O
ATOM    831  N   TRP A  59      38.110  61.540  76.730  1.00  0.00           N
ATOM    832  HN  TRP A  59      37.350  62.210  76.720  1.00  0.00           H
ATOM    833  CA  TRP A  59      39.090  61.750  75.670  1.00  0.00           C
ATOM    834  HA  TRP A  59      39.400  60.790  75.260  1.00  0.00           H
ATOM    835  CB  TRP A  59      38.550  62.650  74.520  1.00  0.00           C
ATOM    836  HB1 TRP A  59      39.360  63.200  73.980  1.00  0.00           H
ATOM    837  HB2 TRP A  59      38.050  63.510  75.000  1.00  0.00           H
ATOM    838  CG  TRP A  59      37.640  61.960  73.570  1.00  0.00           C
ATOM    839  CD1 TRP A  59      36.270  61.910  73.660  1.00  0.00           C
ATOM    840  HD1 TRP A  59      35.710  62.480  74.390  1.00  0.00           H
ATOM    841  NE1 TRP A  59      35.780  60.940  72.840  1.00  0.00           N
ATOM    842  HE1 TRP A  59      34.940  60.430  72.850  1.00  0.00           H
ATOM    843  CE2 TRP A  59      36.790  60.400  72.090  1.00  0.00           C
ATOM    844  CD2 TRP A  59      38.030  61.000  72.550  1.00  0.00           C
ATOM    845  CE3 TRP A  59      39.250  60.630  71.980  1.00  0.00           C
ATOM    846  HE3 TRP A  59      40.200  61.010  72.340  1.00  0.00           H
ATOM    847  CZ3 TRP A  59      39.200  59.700  70.870  1.00  0.00           C
ATOM    848  HZ3 TRP A  59      40.090  59.560  70.280  1.00  0.00           H
ATOM    849  CZ2 TRP A  59      36.750  59.510  71.000  1.00  0.00           C
ATOM    850  HZ2 TRP A  59      35.770  59.140  70.730  1.00  0.00           H
ATOM    851  CH2 TRP A  59      38.010  59.160  70.440  1.00  0.00           C
ATOM    852  HH2 TRP A  59      38.020  58.470  69.600  1.00  0.00           H
ATOM    853  C   TRP A  59      40.290  62.380  76.260  1.00  0.00           C
ATOM    854  O   TRP A  59      40.140  63.290  77.110  1.00  0.00           O
ATOM    855  N   LYS A  60      41.490  61.950  75.970  1.00  0.00           N
ATOM    856  HN  LYS A  60      41.710  61.180  75.380  1.00  0.00           H
ATOM    857  CA  LYS A  60      42.770  62.480  76.380  1.00  0.00           C
ATOM    858  HA  LYS A  60      42.740  63.540  76.610  1.00  0.00           H
ATOM    859  CB  LYS A  60      43.410  61.630  77.580  1.00  0.00           C
ATOM    860  HB1 LYS A  60      44.490  61.810  77.770  1.00  0.00           H
ATOM    861  HB2 LYS A  60      43.400  60.580  77.230  1.00  0.00           H
ATOM    862  CG  LYS A  60      42.650  61.570  79.010  1.00  0.00           C
ATOM    863  HG1 LYS A  60      43.270  60.910  79.650  1.00  0.00           H
ATOM    864  HG2 LYS A  60      41.640  61.170  78.770  1.00  0.00           H
ATOM    865  CD  LYS A  60      42.290  62.950  79.590  1.00  0.00           C
ATOM    866  HD1 LYS A  60      41.740  62.890  80.540  1.00  0.00           H
ATOM    867  HD2 LYS A  60      41.630  63.550  78.930  1.00  0.00           H
ATOM    868  CE  LYS A  60      43.490  63.900  79.780  1.00  0.00           C
ATOM    869  HE1 LYS A  60      43.060  64.860  80.110  1.00  0.00           H
ATOM    870  HE2 LYS A  60      44.160  64.080  78.910  1.00  0.00           H
ATOM    871  NZ  LYS A  60      44.360  63.470  80.930  1.00  0.00           N
ATOM    872  HZ1 LYS A  60      43.780  63.020  81.660  1.00  0.00           H
ATOM    873  HZ2 LYS A  60      44.880  64.340  81.170  1.00  0.00           H
ATOM    874  HZ3 LYS A  60      45.000  62.740  80.560  1.00  0.00           H
ATOM    875  C   LYS A  60      43.640  62.200  75.190  1.00  0.00           C
ATOM    876  O   LYS A  60      43.210  61.410  74.390  1.00  0.00           O
ATOM    877  N   SER A  61      44.860  62.850  75.070  1.00  0.00           N
ATOM    878  HN  SER A  61      45.130  63.480  75.790  1.00  0.00           H
ATOM    879  CA  SER A  61      45.540  62.980  73.830  1.00  0.00           C
ATOM    880  HA  SER A  61      44.750  63.230  73.140  1.00  0.00           H
ATOM    881  CB  SER A  61      46.630  64.050  73.980  1.00  0.00           C
ATOM    882  HB1 SER A  61      46.090  64.860  74.500  1.00  0.00           H
ATOM    883  HB2 SER A  61      47.020  64.430  73.010  1.00  0.00           H
ATOM    884  OG  SER A  61      47.670  63.510  74.720  1.00  0.00           O
ATOM    885  HG1 SER A  61      47.900  62.790  74.140  1.00  0.00           H
ATOM    886  C   SER A  61      46.000  61.660  73.230  1.00  0.00           C
ATOM    887  O   SER A  61      45.900  61.490  71.990  1.00  0.00           O
ATOM    888  N   SER A  62      46.510  60.680  73.990  1.00  0.00           N
ATOM    889  HN  SER A  62      46.650  60.800  74.960  1.00  0.00           H
ATOM    890  CA  SER A  62      46.960  59.390  73.480  1.00  0.00           C
ATOM    891  HA  SER A  62      47.650  59.610  72.680  1.00  0.00           H
ATOM    892  CB  SER A  62      47.740  58.470  74.560  1.00  0.00           C
ATOM    893  HB1 SER A  62      48.140  57.590  74.010  1.00  0.00           H
ATOM    894  HB2 SER A  62      47.090  58.300  75.450  1.00  0.00           H
ATOM    895  OG  SER A  62      48.880  59.190  75.000  1.00  0.00           O
ATOM    896  HG1 SER A  62      49.420  59.220  74.200  1.00  0.00           H
ATOM    897  C   SER A  62      45.860  58.630  72.770  1.00  0.00           C
ATOM    898  O   SER A  62      46.130  57.990  71.810  1.00  0.00           O
ATOM    899  N   ARG A  63      44.580  58.710  73.190  1.00  0.00           N
ATOM    900  HN  ARG A  63      44.280  59.290  73.950  1.00  0.00           H
ATOM    901  CA  ARG A  63      43.440  58.130  72.580  1.00  0.00           C
ATOM    902  HA  ARG A  63      43.710  57.120  72.330  1.00  0.00           H
ATOM    903  CB  ARG A  63      42.050  58.290  73.310  1.00  0.00           C
ATOM    904  HB1 ARG A  63      41.410  57.590  72.720  1.00  0.00           H
ATOM    905  HB2 ARG A  63      41.700  59.340  73.200  1.00  0.00           H
ATOM    906  CG  ARG A  63      42.120  57.990  74.780  1.00  0.00           C
ATOM    907  HG1 ARG A  63      41.080  58.150  75.130  1.00  0.00           H
ATOM    908  HG2 ARG A  63      42.740  58.680  75.390  1.00  0.00           H
ATOM    909  CD  ARG A  63      42.600  56.540  75.100  1.00  0.00           C
ATOM    910  HD1 ARG A  63      43.710  56.460  75.170  1.00  0.00           H
ATOM    911  HD2 ARG A  63      42.160  55.890  74.310  1.00  0.00           H
ATOM    912  NE  ARG A  63      41.960  56.150  76.400  1.00  0.00           N
ATOM    913  HE  ARG A  63      41.490  56.870  76.910  1.00  0.00           H
ATOM    914  CZ  ARG A  63      41.960  54.990  76.940  1.00  0.00           C
ATOM    915  NH1 ARG A  63      42.590  53.920  76.520  1.00  0.00           N
ATOM    916 HH11 ARG A  63      43.130  53.950  75.680  1.00  0.00           H
ATOM    917 HH12 ARG A  63      42.630  53.080  77.050  1.00  0.00           H
ATOM    918  NH2 ARG A  63      41.180  54.810  78.010  1.00  0.00           N
ATOM    919 HH21 ARG A  63      40.630  55.570  78.380  1.00  0.00           H
ATOM    920 HH22 ARG A  63      41.320  53.940  78.480  1.00  0.00           H
ATOM    921  C   ARG A  63      43.150  58.750  71.200  1.00  0.00           C
ATOM    922  O   ARG A  63      42.860  58.110  70.200  1.00  0.00           O
ATOM    923  N   ILE A  64      43.270  60.190  71.170  1.00  0.00           N
ATOM    924  HN  ILE A  64      43.500  60.730  71.970  1.00  0.00           H
ATOM    925  CA  ILE A  64      43.060  61.020  69.960  1.00  0.00           C
ATOM    926  HA  ILE A  64      42.030  60.900  69.680  1.00  0.00           H
ATOM    927  CB  ILE A  64      43.340  62.510  70.200  1.00  0.00           C
ATOM    928  HB  ILE A  64      44.400  62.740  70.430  1.00  0.00           H
ATOM    929  CG2 ILE A  64      43.090  63.250  68.850  1.00  0.00           C
ATOM    930 HG21 ILE A  64      42.050  63.180  68.480  1.00  0.00           H
ATOM    931 HG22 ILE A  64      43.770  62.950  68.020  1.00  0.00           H
ATOM    932 HG23 ILE A  64      43.430  64.290  69.070  1.00  0.00           H
ATOM    933  CG1 ILE A  64      42.360  62.930  71.280  1.00  0.00           C
ATOM    934 HG11 ILE A  64      42.240  62.370  72.230  1.00  0.00           H
ATOM    935 HG12 ILE A  64      41.410  62.700  70.760  1.00  0.00           H
ATOM    936  CD  ILE A  64      42.370  64.380  71.590  1.00  0.00           C
ATOM    937  HD1 ILE A  64      41.620  64.670  72.350  1.00  0.00           H
ATOM    938  HD2 ILE A  64      42.300  65.010  70.680  1.00  0.00           H
ATOM    939  HD3 ILE A  64      43.300  64.660  72.130  1.00  0.00           H
ATOM    940  C   ILE A  64      43.830  60.550  68.750  1.00  0.00           C
ATOM    941  O   ILE A  64      43.330  60.360  67.680  1.00  0.00           O
ATOM    942  N   PHE A  65      45.120  60.220  68.990  1.00  0.00           N
ATOM    943  HN  PHE A  65      45.540  60.380  69.880  1.00  0.00           H
ATOM    944  CA  PHE A  65      45.970  59.640  67.920  1.00  0.00           C
ATOM    945  HA  PHE A  65      45.920  60.180  66.990  1.00  0.00           H
ATOM    946  CB  PHE A  65      47.460  59.620  68.370  1.00  0.00           C
ATOM    947  HB1 PHE A  65      48.100  59.160  67.590  1.00  0.00           H
ATOM    948  HB2 PHE A  65      47.560  59.080  69.340  1.00  0.00           H
ATOM    949  CG  PHE A  65      47.970  61.040  68.520  1.00  0.00           C
ATOM    950  CD1 PHE A  65      47.600  62.080  67.650  1.00  0.00           C
ATOM    951  HD1 PHE A  65      46.900  61.920  66.850  1.00  0.00           H
ATOM    952  CE1 PHE A  65      48.110  63.340  67.830  1.00  0.00           C
ATOM    953  HE1 PHE A  65      47.830  64.120  67.140  1.00  0.00           H
ATOM    954  CZ  PHE A  65      49.100  63.580  68.790  1.00  0.00           C
ATOM    955  HZ  PHE A  65      49.600  64.530  68.890  1.00  0.00           H
ATOM    956  CD2 PHE A  65      48.840  61.270  69.600  1.00  0.00           C
ATOM    957  HD2 PHE A  65      49.190  60.480  70.260  1.00  0.00           H
ATOM    958  CE2 PHE A  65      49.450  62.470  69.680  1.00  0.00           C
ATOM    959  HE2 PHE A  65      50.280  62.550  70.380  1.00  0.00           H
ATOM    960  C   PHE A  65      45.620  58.300  67.480  1.00  0.00           C
ATOM    961  O   PHE A  65      45.720  57.840  66.310  1.00  0.00           O
ATOM    962  N   LEU A  66      45.170  57.470  68.480  1.00  0.00           N
ATOM    963  HN  LEU A  66      45.180  57.810  69.420  1.00  0.00           H
ATOM    964  CA  LEU A  66      44.590  56.170  68.200  1.00  0.00           C
ATOM    965  HA  LEU A  66      45.330  55.670  67.600  1.00  0.00           H
ATOM    966  CB  LEU A  66      44.420  55.250  69.470  1.00  0.00           C
ATOM    967  HB1 LEU A  66      43.820  54.360  69.170  1.00  0.00           H
ATOM    968  HB2 LEU A  66      43.800  55.710  70.260  1.00  0.00           H
ATOM    969  CG  LEU A  66      45.800  54.870  70.060  1.00  0.00           C
ATOM    970  HG  LEU A  66      46.370  55.830  70.080  1.00  0.00           H
ATOM    971  CD1 LEU A  66      45.620  54.350  71.490  1.00  0.00           C
ATOM    972 HD11 LEU A  66      46.600  54.270  71.990  1.00  0.00           H
ATOM    973 HD12 LEU A  66      45.130  53.350  71.370  1.00  0.00           H
ATOM    974 HD13 LEU A  66      44.930  55.000  72.080  1.00  0.00           H
ATOM    975  CD2 LEU A  66      46.620  53.920  69.190  1.00  0.00           C
ATOM    976 HD21 LEU A  66      47.600  53.550  69.580  1.00  0.00           H
ATOM    977 HD22 LEU A  66      46.810  54.350  68.190  1.00  0.00           H
ATOM    978 HD23 LEU A  66      46.100  52.930  69.180  1.00  0.00           H
ATOM    979  C   LEU A  66      43.240  56.160  67.510  1.00  0.00           C
ATOM    980  O   LEU A  66      42.890  55.230  66.760  1.00  0.00           O
ATOM    981  N   PHE A  67      42.350  57.180  67.710  1.00  0.00           N
ATOM    982  HN  PHE A  67      42.460  57.800  68.480  1.00  0.00           H
ATOM    983  CA  PHE A  67      41.170  57.420  66.910  1.00  0.00           C
ATOM    984  HA  PHE A  67      40.620  56.500  67.050  1.00  0.00           H
ATOM    985  CB  PHE A  67      40.400  58.670  67.420  1.00  0.00           C
ATOM    986  HB1 PHE A  67      41.060  59.560  67.520  1.00  0.00           H
ATOM    987  HB2 PHE A  67      40.110  58.410  68.460  1.00  0.00           H
ATOM    988  CG  PHE A  67      39.040  58.880  66.710  1.00  0.00           C
ATOM    989  CD1 PHE A  67      37.870  58.130  66.880  1.00  0.00           C
ATOM    990  HD1 PHE A  67      37.810  57.260  67.530  1.00  0.00           H
ATOM    991  CE1 PHE A  67      36.700  58.480  66.160  1.00  0.00           C
ATOM    992  HE1 PHE A  67      35.850  57.820  66.250  1.00  0.00           H
ATOM    993  CZ  PHE A  67      36.670  59.530  65.230  1.00  0.00           C
ATOM    994  HZ  PHE A  67      35.920  59.640  64.470  1.00  0.00           H
ATOM    995  CD2 PHE A  67      38.960  60.080  65.890  1.00  0.00           C
ATOM    996  HD2 PHE A  67      39.780  60.790  65.810  1.00  0.00           H
ATOM    997  CE2 PHE A  67      37.800  60.320  65.100  1.00  0.00           C
ATOM    998  HE2 PHE A  67      37.900  61.090  64.350  1.00  0.00           H
ATOM    999  C   PHE A  67      41.390  57.520  65.430  1.00  0.00           C
ATOM   1000  O   PHE A  67      40.820  56.760  64.640  1.00  0.00           O
ATOM   1001  N   ASN A  68      42.300  58.350  65.020  1.00  0.00           N
ATOM   1002  HN  ASN A  68      42.680  58.920  65.750  1.00  0.00           H
ATOM   1003  CA  ASN A  68      42.660  58.620  63.650  1.00  0.00           C
ATOM   1004  HA  ASN A  68      41.690  58.720  63.160  1.00  0.00           H
ATOM   1005  CB  ASN A  68      43.480  59.810  63.480  1.00  0.00           C
ATOM   1006  HB1 ASN A  68      43.790  60.040  62.450  1.00  0.00           H
ATOM   1007  HB2 ASN A  68      44.300  59.770  64.240  1.00  0.00           H
ATOM   1008  CG  ASN A  68      42.600  61.030  63.830  1.00  0.00           C
ATOM   1009  OD1 ASN A  68      41.680  61.290  63.090  1.00  0.00           O
ATOM   1010  ND2 ASN A  68      42.800  61.640  65.010  1.00  0.00           N
ATOM   1011 HD21 ASN A  68      43.370  61.330  65.770  1.00  0.00           H
ATOM   1012 HD22 ASN A  68      42.220  62.410  65.240  1.00  0.00           H
ATOM   1013  C   ASN A  68      43.270  57.430  62.960  1.00  0.00           C
ATOM   1014  O   ASN A  68      42.970  57.100  61.840  1.00  0.00           O
ATOM   1015  N   LEU A  69      44.110  56.730  63.690  1.00  0.00           N
ATOM   1016  HN  LEU A  69      44.510  56.970  64.560  1.00  0.00           H
ATOM   1017  CA  LEU A  69      44.550  55.370  63.300  1.00  0.00           C
ATOM   1018  HA  LEU A  69      44.980  55.500  62.320  1.00  0.00           H
ATOM   1019  CB  LEU A  69      45.600  54.720  64.240  1.00  0.00           C
ATOM   1020  HB1 LEU A  69      45.110  54.710  65.240  1.00  0.00           H
ATOM   1021  HB2 LEU A  69      46.510  55.350  64.300  1.00  0.00           H
ATOM   1022  CG  LEU A  69      46.140  53.300  63.780  1.00  0.00           C
ATOM   1023  HG  LEU A  69      45.390  52.480  63.730  1.00  0.00           H
ATOM   1024  CD1 LEU A  69      46.870  53.380  62.440  1.00  0.00           C
ATOM   1025 HD11 LEU A  69      47.660  54.150  62.360  1.00  0.00           H
ATOM   1026 HD12 LEU A  69      46.170  53.590  61.600  1.00  0.00           H
ATOM   1027 HD13 LEU A  69      47.290  52.410  62.120  1.00  0.00           H
ATOM   1028  CD2 LEU A  69      47.220  52.850  64.750  1.00  0.00           C
ATOM   1029 HD21 LEU A  69      48.080  53.540  64.630  1.00  0.00           H
ATOM   1030 HD22 LEU A  69      47.530  51.830  64.440  1.00  0.00           H
ATOM   1031 HD23 LEU A  69      46.720  52.790  65.730  1.00  0.00           H
ATOM   1032  C   LEU A  69      43.440  54.380  63.160  1.00  0.00           C
ATOM   1033  O   LEU A  69      43.380  53.640  62.140  1.00  0.00           O
ATOM   1034  N   ALA A  70      42.500  54.290  64.080  1.00  0.00           N
ATOM   1035  HN  ALA A  70      42.500  54.830  64.930  1.00  0.00           H
ATOM   1036  CA  ALA A  70      41.410  53.350  63.930  1.00  0.00           C
ATOM   1037  HA  ALA A  70      41.890  52.390  63.800  1.00  0.00           H
ATOM   1038  CB  ALA A  70      40.550  53.420  65.190  1.00  0.00           C
ATOM   1039  HB1 ALA A  70      41.060  52.940  66.060  1.00  0.00           H
ATOM   1040  HB2 ALA A  70      39.580  52.910  65.070  1.00  0.00           H
ATOM   1041  HB3 ALA A  70      40.340  54.460  65.490  1.00  0.00           H
ATOM   1042  C   ALA A  70      40.600  53.620  62.660  1.00  0.00           C
ATOM   1043  O   ALA A  70      40.360  52.700  61.870  1.00  0.00           O
ATOM   1044  N   VAL A  71      40.210  54.900  62.310  1.00  0.00           N
ATOM   1045  HN  VAL A  71      40.440  55.650  62.940  1.00  0.00           H
ATOM   1046  CA  VAL A  71      39.540  55.210  61.050  1.00  0.00           C
ATOM   1047  HA  VAL A  71      38.640  54.630  60.930  1.00  0.00           H
ATOM   1048  CB  VAL A  71      39.120  56.630  61.000  1.00  0.00           C
ATOM   1049  HB  VAL A  71      39.910  57.370  61.260  1.00  0.00           H
ATOM   1050  CG1 VAL A  71      38.480  56.970  59.610  1.00  0.00           C
ATOM   1051 HG11 VAL A  71      37.770  56.150  59.360  1.00  0.00           H
ATOM   1052 HG12 VAL A  71      39.200  56.990  58.780  1.00  0.00           H
ATOM   1053 HG13 VAL A  71      37.960  57.940  59.560  1.00  0.00           H
ATOM   1054  CG2 VAL A  71      38.000  56.860  62.050  1.00  0.00           C
ATOM   1055 HG21 VAL A  71      38.310  56.600  63.090  1.00  0.00           H
ATOM   1056 HG22 VAL A  71      37.120  56.200  61.970  1.00  0.00           H
ATOM   1057 HG23 VAL A  71      37.660  57.910  61.880  1.00  0.00           H
ATOM   1058  C   VAL A  71      40.440  54.910  59.850  1.00  0.00           C
ATOM   1059  O   VAL A  71      39.970  54.310  58.890  1.00  0.00           O
ATOM   1060  N   ALA A  72      41.810  55.300  59.850  1.00  0.00           N
ATOM   1061  HN  ALA A  72      42.140  55.940  60.550  1.00  0.00           H
ATOM   1062  CA  ALA A  72      42.740  54.980  58.740  1.00  0.00           C
ATOM   1063  HA  ALA A  72      42.330  55.320  57.800  1.00  0.00           H
ATOM   1064  CB  ALA A  72      44.140  55.550  59.000  1.00  0.00           C
ATOM   1065  HB1 ALA A  72      44.860  55.290  58.190  1.00  0.00           H
ATOM   1066  HB2 ALA A  72      44.580  55.270  59.990  1.00  0.00           H
ATOM   1067  HB3 ALA A  72      44.200  56.660  58.990  1.00  0.00           H
ATOM   1068  C   ALA A  72      42.780  53.390  58.510  1.00  0.00           C
ATOM   1069  O   ALA A  72      42.880  52.860  57.390  1.00  0.00           O
ATOM   1070  N   ASP A  73      42.780  52.650  59.590  1.00  0.00           N
ATOM   1071  HN  ASP A  73      42.730  53.080  60.490  1.00  0.00           H
ATOM   1072  CA  ASP A  73      42.800  51.170  59.530  1.00  0.00           C
ATOM   1073  HA  ASP A  73      43.630  50.930  58.890  1.00  0.00           H
ATOM   1074  CB  ASP A  73      42.840  50.510  61.010  1.00  0.00           C
ATOM   1075  HB1 ASP A  73      42.480  49.460  61.020  1.00  0.00           H
ATOM   1076  HB2 ASP A  73      42.280  51.030  61.810  1.00  0.00           H
ATOM   1077  CG  ASP A  73      44.330  50.420  61.320  1.00  0.00           C
ATOM   1078  OD1 ASP A  73      45.150  51.050  60.740  1.00  0.00           O
ATOM   1079  OD2 ASP A  73      44.550  49.340  62.070  1.00  0.00           O
ATOM   1080  HD2 ASP A  73      45.480  49.230  62.300  1.00  0.00           H
ATOM   1081  C   ASP A  73      41.550  50.620  58.910  1.00  0.00           C
ATOM   1082  O   ASP A  73      41.520  49.860  57.940  1.00  0.00           O
ATOM   1083  N   PHE A  74      40.360  51.090  59.460  1.00  0.00           N
ATOM   1084  HN  PHE A  74      40.470  51.690  60.250  1.00  0.00           H
ATOM   1085  CA  PHE A  74      39.130  50.610  59.090  1.00  0.00           C
ATOM   1086  HA  PHE A  74      39.100  49.550  59.280  1.00  0.00           H
ATOM   1087  CB  PHE A  74      38.060  51.580  59.780  1.00  0.00           C
ATOM   1088  HB1 PHE A  74      38.040  52.620  59.400  1.00  0.00           H
ATOM   1089  HB2 PHE A  74      38.080  51.680  60.880  1.00  0.00           H
ATOM   1090  CG  PHE A  74      36.680  50.970  59.490  1.00  0.00           C
ATOM   1091  CD1 PHE A  74      36.270  49.760  60.150  1.00  0.00           C
ATOM   1092  HD1 PHE A  74      36.940  49.380  60.910  1.00  0.00           H
ATOM   1093  CE1 PHE A  74      34.990  49.220  59.960  1.00  0.00           C
ATOM   1094  HE1 PHE A  74      34.680  48.380  60.570  1.00  0.00           H
ATOM   1095  CZ  PHE A  74      34.140  49.970  59.090  1.00  0.00           C
ATOM   1096  HZ  PHE A  74      33.110  49.670  58.980  1.00  0.00           H
ATOM   1097  CD2 PHE A  74      35.800  51.650  58.600  1.00  0.00           C
ATOM   1098  HD2 PHE A  74      36.110  52.580  58.150  1.00  0.00           H
ATOM   1099  CE2 PHE A  74      34.530  51.080  58.360  1.00  0.00           C
ATOM   1100  HE2 PHE A  74      33.920  51.830  57.890  1.00  0.00           H
ATOM   1101  C   PHE A  74      38.870  50.810  57.570  1.00  0.00           C
ATOM   1102  O   PHE A  74      38.360  49.930  56.900  1.00  0.00           O
ATOM   1103  N   LEU A  75      39.250  51.910  56.990  1.00  0.00           N
ATOM   1104  HN  LEU A  75      39.610  52.690  57.490  1.00  0.00           H
ATOM   1105  CA  LEU A  75      39.030  52.210  55.590  1.00  0.00           C
ATOM   1106  HA  LEU A  75      38.010  51.960  55.370  1.00  0.00           H
ATOM   1107  CB  LEU A  75      39.100  53.740  55.130  1.00  0.00           C
ATOM   1108  HB1 LEU A  75      38.960  53.860  54.040  1.00  0.00           H
ATOM   1109  HB2 LEU A  75      39.980  54.310  55.530  1.00  0.00           H
ATOM   1110  CG  LEU A  75      37.890  54.520  55.720  1.00  0.00           C
ATOM   1111  HG  LEU A  75      38.030  54.570  56.820  1.00  0.00           H
ATOM   1112  CD1 LEU A  75      37.830  55.940  55.180  1.00  0.00           C
ATOM   1113 HD11 LEU A  75      37.170  56.600  55.780  1.00  0.00           H
ATOM   1114 HD12 LEU A  75      37.720  56.040  54.080  1.00  0.00           H
ATOM   1115 HD13 LEU A  75      38.840  56.350  55.380  1.00  0.00           H
ATOM   1116  CD2 LEU A  75      36.480  53.900  55.440  1.00  0.00           C
ATOM   1117 HD21 LEU A  75      36.340  53.720  54.350  1.00  0.00           H
ATOM   1118 HD22 LEU A  75      35.610  54.490  55.790  1.00  0.00           H
ATOM   1119 HD23 LEU A  75      36.340  52.900  55.900  1.00  0.00           H
ATOM   1120  C   LEU A  75      39.920  51.400  54.590  1.00  0.00           C
ATOM   1121  O   LEU A  75      39.430  51.000  53.600  1.00  0.00           O
ATOM   1122  N   LEU A  76      41.210  51.020  55.000  1.00  0.00           N
ATOM   1123  HN  LEU A  76      41.570  51.250  55.900  1.00  0.00           H
ATOM   1124  CA  LEU A  76      41.930  49.960  54.230  1.00  0.00           C
ATOM   1125  HA  LEU A  76      41.910  50.340  53.210  1.00  0.00           H
ATOM   1126  CB  LEU A  76      43.380  49.870  54.690  1.00  0.00           C
ATOM   1127  HB1 LEU A  76      43.390  49.370  55.690  1.00  0.00           H
ATOM   1128  HB2 LEU A  76      43.690  50.930  54.850  1.00  0.00           H
ATOM   1129  CG  LEU A  76      44.410  49.300  53.650  1.00  0.00           C
ATOM   1130  HG  LEU A  76      44.120  48.270  53.350  1.00  0.00           H
ATOM   1131  CD1 LEU A  76      44.630  50.160  52.430  1.00  0.00           C
ATOM   1132 HD11 LEU A  76      43.680  50.340  51.890  1.00  0.00           H
ATOM   1133 HD12 LEU A  76      45.320  49.610  51.740  1.00  0.00           H
ATOM   1134 HD13 LEU A  76      45.150  51.100  52.710  1.00  0.00           H
ATOM   1135  CD2 LEU A  76      45.750  49.100  54.370  1.00  0.00           C
ATOM   1136 HD21 LEU A  76      46.120  50.040  54.820  1.00  0.00           H
ATOM   1137 HD22 LEU A  76      46.470  48.640  53.660  1.00  0.00           H
ATOM   1138 HD23 LEU A  76      45.510  48.400  55.200  1.00  0.00           H
ATOM   1139  C   LEU A  76      41.230  48.540  54.300  1.00  0.00           C
ATOM   1140  O   LEU A  76      41.280  47.800  53.300  1.00  0.00           O
ATOM   1141  N   ILE A  77      40.640  48.200  55.410  1.00  0.00           N
ATOM   1142  HN  ILE A  77      40.840  48.790  56.190  1.00  0.00           H
ATOM   1143  CA  ILE A  77      39.870  47.020  55.490  1.00  0.00           C
ATOM   1144  HA  ILE A  77      40.370  46.230  54.940  1.00  0.00           H
ATOM   1145  CB  ILE A  77      39.560  46.870  56.980  1.00  0.00           C
ATOM   1146  HB  ILE A  77      39.460  47.870  57.430  1.00  0.00           H
ATOM   1147  CG2 ILE A  77      38.130  46.150  57.270  1.00  0.00           C
ATOM   1148 HG21 ILE A  77      37.240  46.720  56.920  1.00  0.00           H
ATOM   1149 HG22 ILE A  77      38.050  46.060  58.370  1.00  0.00           H
ATOM   1150 HG23 ILE A  77      38.110  45.120  56.870  1.00  0.00           H
ATOM   1151  CG1 ILE A  77      40.790  46.260  57.810  1.00  0.00           C
ATOM   1152 HG11 ILE A  77      40.490  46.110  58.870  1.00  0.00           H
ATOM   1153 HG12 ILE A  77      41.660  46.950  57.680  1.00  0.00           H
ATOM   1154  CD  ILE A  77      41.150  44.860  57.330  1.00  0.00           C
ATOM   1155  HD1 ILE A  77      40.290  44.180  57.160  1.00  0.00           H
ATOM   1156  HD2 ILE A  77      41.850  44.350  58.020  1.00  0.00           H
ATOM   1157  HD3 ILE A  77      41.680  45.030  56.370  1.00  0.00           H
ATOM   1158  C   ILE A  77      38.590  47.160  54.600  1.00  0.00           C
ATOM   1159  O   ILE A  77      38.240  46.170  53.940  1.00  0.00           O
ATOM   1160  N   ILE A  78      37.940  48.310  54.390  1.00  0.00           N
ATOM   1161  HN  ILE A  78      38.450  49.150  54.600  1.00  0.00           H
ATOM   1162  CA  ILE A  78      36.750  48.450  53.490  1.00  0.00           C
ATOM   1163  HA  ILE A  78      36.110  47.600  53.700  1.00  0.00           H
ATOM   1164  CB  ILE A  78      36.010  49.740  53.820  1.00  0.00           C
ATOM   1165  HB  ILE A  78      36.700  50.600  53.880  1.00  0.00           H
ATOM   1166  CG2 ILE A  78      34.900  50.050  52.830  1.00  0.00           C
ATOM   1167 HG21 ILE A  78      35.200  50.310  51.790  1.00  0.00           H
ATOM   1168 HG22 ILE A  78      34.130  50.740  53.250  1.00  0.00           H
ATOM   1169 HG23 ILE A  78      34.450  49.080  52.530  1.00  0.00           H
ATOM   1170  CG1 ILE A  78      35.420  49.640  55.280  1.00  0.00           C
ATOM   1171 HG11 ILE A  78      35.130  50.710  55.390  1.00  0.00           H
ATOM   1172 HG12 ILE A  78      36.180  49.480  56.070  1.00  0.00           H
ATOM   1173  CD  ILE A  78      34.390  48.610  55.380  1.00  0.00           C
ATOM   1174  HD1 ILE A  78      33.570  48.840  54.670  1.00  0.00           H
ATOM   1175  HD2 ILE A  78      33.790  48.680  56.330  1.00  0.00           H
ATOM   1176  HD3 ILE A  78      34.770  47.580  55.210  1.00  0.00           H
ATOM   1177  C   ILE A  78      37.180  48.410  52.040  1.00  0.00           C
ATOM   1178  O   ILE A  78      36.370  47.950  51.180  1.00  0.00           O
ATOM   1179  N   CYS A  79      38.440  48.620  51.720  1.00  0.00           N
ATOM   1180  HN  CYS A  79      39.090  48.930  52.410  1.00  0.00           H
ATOM   1181  CA  CYS A  79      38.800  48.400  50.310  1.00  0.00           C
ATOM   1182  HA  CYS A  79      38.040  48.880  49.710  1.00  0.00           H
ATOM   1183  CB  CYS A  79      40.120  49.250  49.930  1.00  0.00           C
ATOM   1184  HB1 CYS A  79      40.720  49.070  49.030  1.00  0.00           H
ATOM   1185  HB2 CYS A  79      40.850  49.040  50.740  1.00  0.00           H
ATOM   1186  SG  CYS A  79      39.740  50.950  50.060  1.00  0.00           S
ATOM   1187  HG1 CYS A  79      39.470  50.990  51.360  1.00  0.00           H
ATOM   1188  C   CYS A  79      39.080  46.970  49.820  1.00  0.00           C
ATOM   1189  O   CYS A  79      39.200  46.770  48.600  1.00  0.00           O
ATOM   1190  N   LEU A  80      39.080  45.970  50.760  1.00  0.00           N
ATOM   1191  HN  LEU A  80      38.910  46.210  51.710  1.00  0.00           H
ATOM   1192  CA  LEU A  80      39.450  44.660  50.450  1.00  0.00           C
ATOM   1193  HA  LEU A  80      40.280  44.500  49.790  1.00  0.00           H
ATOM   1194  CB  LEU A  80      39.810  43.810  51.760  1.00  0.00           C
ATOM   1195  HB1 LEU A  80      39.920  42.780  51.380  1.00  0.00           H
ATOM   1196  HB2 LEU A  80      38.990  43.880  52.520  1.00  0.00           H
ATOM   1197  CG  LEU A  80      41.160  44.180  52.470  1.00  0.00           C
ATOM   1198  HG  LEU A  80      41.110  45.210  52.900  1.00  0.00           H
ATOM   1199  CD1 LEU A  80      41.540  43.310  53.650  1.00  0.00           C
ATOM   1200 HD11 LEU A  80      41.700  42.290  53.240  1.00  0.00           H
ATOM   1201 HD12 LEU A  80      40.720  43.400  54.400  1.00  0.00           H
ATOM   1202 HD13 LEU A  80      42.460  43.610  54.190  1.00  0.00           H
ATOM   1203  CD2 LEU A  80      42.290  44.190  51.400  1.00  0.00           C
ATOM   1204 HD21 LEU A  80      42.180  45.030  50.680  1.00  0.00           H
ATOM   1205 HD22 LEU A  80      42.310  43.250  50.820  1.00  0.00           H
ATOM   1206 HD23 LEU A  80      43.260  44.480  51.870  1.00  0.00           H
ATOM   1207  C   LEU A  80      38.370  43.860  49.610  1.00  0.00           C
ATOM   1208  O   LEU A  80      38.860  43.200  48.680  1.00  0.00           O
ATOM   1209  N   PRO A  81      37.000  43.910  49.830  1.00  0.00           N
ATOM   1210  CD  PRO A  81      36.450  44.160  51.120  1.00  0.00           C
ATOM   1211  HD1 PRO A  81      36.380  45.260  51.320  1.00  0.00           H
ATOM   1212  HD2 PRO A  81      37.050  43.620  51.870  1.00  0.00           H
ATOM   1213  CA  PRO A  81      36.130  43.100  49.050  1.00  0.00           C
ATOM   1214  HA  PRO A  81      36.530  42.120  49.250  1.00  0.00           H
ATOM   1215  CB  PRO A  81      34.760  43.330  49.680  1.00  0.00           C
ATOM   1216  HB1 PRO A  81      34.240  42.350  49.690  1.00  0.00           H
ATOM   1217  HB2 PRO A  81      34.070  44.130  49.340  1.00  0.00           H
ATOM   1218  CG  PRO A  81      35.040  43.500  51.160  1.00  0.00           C
ATOM   1219  HG1 PRO A  81      34.330  44.150  51.710  1.00  0.00           H
ATOM   1220  HG2 PRO A  81      35.040  42.480  51.610  1.00  0.00           H
ATOM   1221  C   PRO A  81      36.050  43.550  47.570  1.00  0.00           C
ATOM   1222  O   PRO A  81      35.720  42.730  46.670  1.00  0.00           O
ATOM   1223  N   PHE A  82      36.110  44.970  47.370  1.00  0.00           N
ATOM   1224  HN  PHE A  82      36.230  45.650  48.090  1.00  0.00           H
ATOM   1225  CA  PHE A  82      36.230  45.530  46.010  1.00  0.00           C
ATOM   1226  HA  PHE A  82      35.420  45.110  45.440  1.00  0.00           H
ATOM   1227  CB  PHE A  82      36.190  47.080  46.100  1.00  0.00           C
ATOM   1228  HB1 PHE A  82      36.300  47.650  45.140  1.00  0.00           H
ATOM   1229  HB2 PHE A  82      37.060  47.500  46.670  1.00  0.00           H
ATOM   1230  CG  PHE A  82      34.930  47.590  46.770  1.00  0.00           C
ATOM   1231  CD1 PHE A  82      33.650  47.260  46.270  1.00  0.00           C
ATOM   1232  HD1 PHE A  82      33.590  46.670  45.380  1.00  0.00           H
ATOM   1233  CE1 PHE A  82      32.540  47.740  46.970  1.00  0.00           C
ATOM   1234  HE1 PHE A  82      31.550  47.610  46.560  1.00  0.00           H
ATOM   1235  CZ  PHE A  82      32.670  48.540  48.100  1.00  0.00           C
ATOM   1236  HZ  PHE A  82      31.850  48.830  48.720  1.00  0.00           H
ATOM   1237  CD2 PHE A  82      35.050  48.390  47.930  1.00  0.00           C
ATOM   1238  HD2 PHE A  82      36.050  48.690  48.220  1.00  0.00           H
ATOM   1239  CE2 PHE A  82      33.930  48.910  48.510  1.00  0.00           C
ATOM   1240  HE2 PHE A  82      34.090  49.460  49.430  1.00  0.00           H
ATOM   1241  C   PHE A  82      37.610  45.010  45.440  1.00  0.00           C
ATOM   1242  O   PHE A  82      37.640  44.590  44.270  1.00  0.00           O
ATOM   1243  N   LEU A  83      38.720  44.920  46.210  1.00  0.00           N
ATOM   1244  HN  LEU A  83      38.730  45.380  47.100  1.00  0.00           H
ATOM   1245  CA  LEU A  83      39.910  44.180  45.850  1.00  0.00           C
ATOM   1246  HA  LEU A  83      40.170  44.680  44.930  1.00  0.00           H
ATOM   1247  CB  LEU A  83      41.080  44.500  46.800  1.00  0.00           C
ATOM   1248  HB1 LEU A  83      40.740  44.160  47.790  1.00  0.00           H
ATOM   1249  HB2 LEU A  83      41.340  45.580  46.830  1.00  0.00           H
ATOM   1250  CG  LEU A  83      42.410  43.660  46.570  1.00  0.00           C
ATOM   1251  HG  LEU A  83      42.070  42.620  46.350  1.00  0.00           H
ATOM   1252  CD1 LEU A  83      43.240  44.180  45.440  1.00  0.00           C
ATOM   1253 HD11 LEU A  83      44.160  43.560  45.310  1.00  0.00           H
ATOM   1254 HD12 LEU A  83      43.640  45.190  45.680  1.00  0.00           H
ATOM   1255 HD13 LEU A  83      42.660  44.110  44.500  1.00  0.00           H
ATOM   1256  CD2 LEU A  83      43.220  43.540  47.820  1.00  0.00           C
ATOM   1257 HD21 LEU A  83      42.720  42.940  48.610  1.00  0.00           H
ATOM   1258 HD22 LEU A  83      43.450  44.530  48.280  1.00  0.00           H
ATOM   1259 HD23 LEU A  83      44.140  43.030  47.500  1.00  0.00           H
ATOM   1260  C   LEU A  83      39.760  42.620  45.610  1.00  0.00           C
ATOM   1261  O   LEU A  83      40.340  42.120  44.660  1.00  0.00           O
ATOM   1262  N   MET A  84      38.860  41.940  46.350  1.00  0.00           N
ATOM   1263  HN  MET A  84      38.320  42.400  47.050  1.00  0.00           H
ATOM   1264  CA  MET A  84      38.570  40.540  46.090  1.00  0.00           C
ATOM   1265  HA  MET A  84      39.480  39.960  46.010  1.00  0.00           H
ATOM   1266  CB  MET A  84      37.790  40.080  47.370  1.00  0.00           C
ATOM   1267  HB1 MET A  84      37.360  39.090  47.100  1.00  0.00           H
ATOM   1268  HB2 MET A  84      37.040  40.860  47.610  1.00  0.00           H
ATOM   1269  CG  MET A  84      38.570  39.910  48.710  1.00  0.00           C
ATOM   1270  HG1 MET A  84      39.050  40.900  48.910  1.00  0.00           H
ATOM   1271  HG2 MET A  84      39.360  39.160  48.520  1.00  0.00           H
ATOM   1272  SD  MET A  84      37.370  39.280  49.960  1.00  0.00           S
ATOM   1273  CE  MET A  84      37.820  40.480  51.300  1.00  0.00           C
ATOM   1274  HE1 MET A  84      37.050  40.720  52.050  1.00  0.00           H
ATOM   1275  HE2 MET A  84      38.020  41.440  50.770  1.00  0.00           H
ATOM   1276  HE3 MET A  84      38.780  40.100  51.710  1.00  0.00           H
ATOM   1277  C   MET A  84      37.760  40.300  44.770  1.00  0.00           C
ATOM   1278  O   MET A  84      38.190  39.460  43.980  1.00  0.00           O
ATOM   1279  N   ASP A  85      36.720  41.210  44.580  1.00  0.00           N
ATOM   1280  HN  ASP A  85      36.510  41.800  45.360  1.00  0.00           H
ATOM   1281  CA  ASP A  85      35.920  41.270  43.350  1.00  0.00           C
ATOM   1282  HA  ASP A  85      35.360  40.370  43.140  1.00  0.00           H
ATOM   1283  CB  ASP A  85      34.980  42.440  43.610  1.00  0.00           C
ATOM   1284  HB1 ASP A  85      35.480  43.430  43.530  1.00  0.00           H
ATOM   1285  HB2 ASP A  85      34.530  42.310  44.620  1.00  0.00           H
ATOM   1286  CG  ASP A  85      33.860  42.520  42.670  1.00  0.00           C
ATOM   1287  OD1 ASP A  85      33.580  41.540  41.990  1.00  0.00           O
ATOM   1288  OD2 ASP A  85      33.080  43.510  42.680  1.00  0.00           O
ATOM   1289  C   ASP A  85      36.770  41.570  42.060  1.00  0.00           C
ATOM   1290  O   ASP A  85      36.570  40.960  41.090  1.00  0.00           O
ATOM   1291  N   ASN A  86      37.770  42.460  42.180  1.00  0.00           N
ATOM   1292  HN  ASN A  86      37.780  42.850  43.100  1.00  0.00           H
ATOM   1293  CA  ASN A  86      38.850  42.680  41.250  1.00  0.00           C
ATOM   1294  HA  ASN A  86      38.420  42.850  40.280  1.00  0.00           H
ATOM   1295  CB  ASN A  86      39.720  43.950  41.620  1.00  0.00           C
ATOM   1296  HB1 ASN A  86      39.820  43.940  42.730  1.00  0.00           H
ATOM   1297  HB2 ASN A  86      39.170  44.840  41.240  1.00  0.00           H
ATOM   1298  CG  ASN A  86      41.170  43.890  41.050  1.00  0.00           C
ATOM   1299  OD1 ASN A  86      41.510  44.710  40.250  1.00  0.00           O
ATOM   1300  ND2 ASN A  86      42.020  43.000  41.650  1.00  0.00           N
ATOM   1301 HD21 ASN A  86      42.920  43.040  41.220  1.00  0.00           H
ATOM   1302 HD22 ASN A  86      41.820  42.460  42.480  1.00  0.00           H
ATOM   1303  C   ASN A  86      39.710  41.470  40.980  1.00  0.00           C
ATOM   1304  O   ASN A  86      40.010  41.170  39.860  1.00  0.00           O
ATOM   1305  N   TYR A  87      40.120  40.670  42.010  1.00  0.00           N
ATOM   1306  HN  TYR A  87      39.960  40.890  42.970  1.00  0.00           H
ATOM   1307  CA  TYR A  87      40.770  39.390  41.700  1.00  0.00           C
ATOM   1308  HA  TYR A  87      41.550  39.570  40.970  1.00  0.00           H
ATOM   1309  CB  TYR A  87      41.460  38.950  43.050  1.00  0.00           C
ATOM   1310  HB1 TYR A  87      41.840  37.920  42.950  1.00  0.00           H
ATOM   1311  HB2 TYR A  87      40.740  39.080  43.890  1.00  0.00           H
ATOM   1312  CG  TYR A  87      42.650  39.710  43.500  1.00  0.00           C
ATOM   1313  CD1 TYR A  87      43.070  39.520  44.880  1.00  0.00           C
ATOM   1314  HD1 TYR A  87      42.500  38.800  45.460  1.00  0.00           H
ATOM   1315  CE1 TYR A  87      44.280  40.090  45.330  1.00  0.00           C
ATOM   1316  HE1 TYR A  87      44.490  40.030  46.380  1.00  0.00           H
ATOM   1317  CZ  TYR A  87      45.070  40.900  44.490  1.00  0.00           C
ATOM   1318  OH  TYR A  87      46.280  41.520  44.890  1.00  0.00           O
ATOM   1319  HH  TYR A  87      46.870  41.780  44.190  1.00  0.00           H
ATOM   1320  CD2 TYR A  87      43.500  40.410  42.690  1.00  0.00           C
ATOM   1321  HD2 TYR A  87      43.340  40.370  41.620  1.00  0.00           H
ATOM   1322  CE2 TYR A  87      44.700  41.000  43.160  1.00  0.00           C
ATOM   1323  HE2 TYR A  87      45.400  41.570  42.580  1.00  0.00           H
ATOM   1324  C   TYR A  87      40.040  38.250  41.060  1.00  0.00           C
ATOM   1325  O   TYR A  87      40.610  37.610  40.150  1.00  0.00           O
ATOM   1326  N   VAL A  88      38.730  38.010  41.430  1.00  0.00           N
ATOM   1327  HN  VAL A  88      38.320  38.340  42.280  1.00  0.00           H
ATOM   1328  CA  VAL A  88      37.960  37.010  40.740  1.00  0.00           C
ATOM   1329  HA  VAL A  88      38.540  36.110  40.620  1.00  0.00           H
ATOM   1330  CB  VAL A  88      36.790  36.370  41.560  1.00  0.00           C
ATOM   1331  HB  VAL A  88      36.190  35.610  41.030  1.00  0.00           H
ATOM   1332  CG1 VAL A  88      37.490  35.700  42.750  1.00  0.00           C
ATOM   1333 HG11 VAL A  88      36.670  35.240  43.330  1.00  0.00           H
ATOM   1334 HG12 VAL A  88      38.060  36.420  43.370  1.00  0.00           H
ATOM   1335 HG13 VAL A  88      38.200  34.910  42.410  1.00  0.00           H
ATOM   1336  CG2 VAL A  88      35.840  37.510  41.990  1.00  0.00           C
ATOM   1337 HG21 VAL A  88      35.010  37.110  42.620  1.00  0.00           H
ATOM   1338 HG22 VAL A  88      35.480  37.930  41.030  1.00  0.00           H
ATOM   1339 HG23 VAL A  88      36.310  38.260  42.670  1.00  0.00           H
ATOM   1340  C   VAL A  88      37.640  37.330  39.270  1.00  0.00           C
ATOM   1341  O   VAL A  88      37.390  36.400  38.520  1.00  0.00           O
ATOM   1342  N   ARG A  89      37.640  38.630  38.900  1.00  0.00           N
ATOM   1343  HN  ARG A  89      37.860  39.320  39.570  1.00  0.00           H
ATOM   1344  CA  ARG A  89      37.480  39.230  37.560  1.00  0.00           C
ATOM   1345  HA  ARG A  89      36.810  38.720  36.900  1.00  0.00           H
ATOM   1346  CB  ARG A  89      36.900  40.680  37.720  1.00  0.00           C
ATOM   1347  HB1 ARG A  89      36.740  41.270  36.800  1.00  0.00           H
ATOM   1348  HB2 ARG A  89      37.610  41.160  38.420  1.00  0.00           H
ATOM   1349  CG  ARG A  89      35.430  40.590  38.230  1.00  0.00           C
ATOM   1350  HG1 ARG A  89      35.390  40.160  39.250  1.00  0.00           H
ATOM   1351  HG2 ARG A  89      34.810  39.890  37.640  1.00  0.00           H
ATOM   1352  CD  ARG A  89      34.680  41.980  38.340  1.00  0.00           C
ATOM   1353  HD1 ARG A  89      34.650  42.490  37.350  1.00  0.00           H
ATOM   1354  HD2 ARG A  89      35.240  42.560  39.110  1.00  0.00           H
ATOM   1355  NE  ARG A  89      33.320  41.850  38.780  1.00  0.00           N
ATOM   1356  HE  ARG A  89      33.110  41.830  39.760  1.00  0.00           H
ATOM   1357  CZ  ARG A  89      32.340  41.340  38.010  1.00  0.00           C
ATOM   1358  NH1 ARG A  89      32.400  41.110  36.730  1.00  0.00           N
ATOM   1359 HH11 ARG A  89      33.300  41.180  36.270  1.00  0.00           H
ATOM   1360 HH12 ARG A  89      31.650  40.610  36.310  1.00  0.00           H
ATOM   1361  NH2 ARG A  89      31.160  41.120  38.500  1.00  0.00           N
ATOM   1362 HH21 ARG A  89      30.350  40.900  37.960  1.00  0.00           H
ATOM   1363 HH22 ARG A  89      31.080  41.440  39.440  1.00  0.00           H
ATOM   1364  C   ARG A  89      38.760  39.300  36.780  1.00  0.00           C
ATOM   1365  O   ARG A  89      38.830  39.790  35.630  1.00  0.00           O
ATOM   1366  N   ARG A  90      39.850  38.740  37.330  1.00  0.00           N
ATOM   1367  HN  ARG A  90      39.680  38.250  38.190  1.00  0.00           H
ATOM   1368  CA  ARG A  90      41.090  38.610  36.570  1.00  0.00           C
ATOM   1369  HA  ARG A  90      41.710  38.070  37.290  1.00  0.00           H
ATOM   1370  CB  ARG A  90      41.140  37.670  35.290  1.00  0.00           C
ATOM   1371  HB1 ARG A  90      42.070  37.800  34.700  1.00  0.00           H
ATOM   1372  HB2 ARG A  90      40.280  37.940  34.630  1.00  0.00           H
ATOM   1373  CG  ARG A  90      40.910  36.150  35.360  1.00  0.00           C
ATOM   1374  HG1 ARG A  90      41.580  35.650  36.100  1.00  0.00           H
ATOM   1375  HG2 ARG A  90      41.220  35.850  34.340  1.00  0.00           H
ATOM   1376  CD  ARG A  90      39.530  35.770  35.820  1.00  0.00           C
ATOM   1377  HD1 ARG A  90      38.800  36.190  35.100  1.00  0.00           H
ATOM   1378  HD2 ARG A  90      39.400  36.170  36.850  1.00  0.00           H
ATOM   1379  NE  ARG A  90      39.430  34.300  35.790  1.00  0.00           N
ATOM   1380  HE  ARG A  90      39.980  33.750  35.160  1.00  0.00           H
ATOM   1381  CZ  ARG A  90      38.640  33.510  36.490  1.00  0.00           C
ATOM   1382  NH1 ARG A  90      37.720  33.940  37.260  1.00  0.00           N
ATOM   1383 HH11 ARG A  90      37.350  33.220  37.840  1.00  0.00           H
ATOM   1384 HH12 ARG A  90      37.760  34.880  37.600  1.00  0.00           H
ATOM   1385  NH2 ARG A  90      38.670  32.190  36.440  1.00  0.00           N
ATOM   1386 HH21 ARG A  90      39.500  31.750  36.100  1.00  0.00           H
ATOM   1387 HH22 ARG A  90      38.150  31.790  37.190  1.00  0.00           H
ATOM   1388  C   ARG A  90      41.870  39.920  36.370  1.00  0.00           C
ATOM   1389  O   ARG A  90      42.660  40.060  35.460  1.00  0.00           O
ATOM   1390  N   TRP A  91      41.570  40.940  37.280  1.00  0.00           N
ATOM   1391  HN  TRP A  91      40.930  40.710  38.010  1.00  0.00           H
ATOM   1392  CA  TRP A  91      42.120  42.350  37.330  1.00  0.00           C
ATOM   1393  HA  TRP A  91      41.980  42.520  38.400  1.00  0.00           H
ATOM   1394  CB  TRP A  91      43.590  42.610  36.840  1.00  0.00           C
ATOM   1395  HB1 TRP A  91      43.890  43.670  36.990  1.00  0.00           H
ATOM   1396  HB2 TRP A  91      43.810  42.480  35.760  1.00  0.00           H
ATOM   1397  CG  TRP A  91      44.650  41.890  37.560  1.00  0.00           C
ATOM   1398  CD1 TRP A  91      45.560  40.940  37.140  1.00  0.00           C
ATOM   1399  HD1 TRP A  91      45.370  40.260  36.310  1.00  0.00           H
ATOM   1400  NE1 TRP A  91      46.560  40.790  38.070  1.00  0.00           N
ATOM   1401  HE1 TRP A  91      47.310  40.170  37.990  1.00  0.00           H
ATOM   1402  CE2 TRP A  91      46.440  41.750  38.960  1.00  0.00           C
ATOM   1403  CD2 TRP A  91      45.260  42.460  38.730  1.00  0.00           C
ATOM   1404  CE3 TRP A  91      44.870  43.490  39.620  1.00  0.00           C
ATOM   1405  HE3 TRP A  91      44.010  44.120  39.480  1.00  0.00           H
ATOM   1406  CZ3 TRP A  91      45.750  43.730  40.750  1.00  0.00           C
ATOM   1407  HZ3 TRP A  91      45.670  44.600  41.400  1.00  0.00           H
ATOM   1408  CZ2 TRP A  91      47.170  41.920  40.120  1.00  0.00           C
ATOM   1409  HZ2 TRP A  91      47.960  41.200  40.260  1.00  0.00           H
ATOM   1410  CH2 TRP A  91      46.860  42.980  40.930  1.00  0.00           C
ATOM   1411  HH2 TRP A  91      47.530  43.180  41.760  1.00  0.00           H
ATOM   1412  C   TRP A  91      41.200  43.220  36.540  1.00  0.00           C
ATOM   1413  O   TRP A  91      41.550  44.340  36.290  1.00  0.00           O
ATOM   1414  N   ASP A  92      39.950  42.790  36.230  1.00  0.00           N
ATOM   1415  HN  ASP A  92      39.620  41.860  36.430  1.00  0.00           H
ATOM   1416  CA  ASP A  92      39.040  43.570  35.530  1.00  0.00           C
ATOM   1417  HA  ASP A  92      39.570  44.360  35.040  1.00  0.00           H
ATOM   1418  CB  ASP A  92      38.100  42.770  34.500  1.00  0.00           C
ATOM   1419  HB1 ASP A  92      37.210  43.300  34.110  1.00  0.00           H
ATOM   1420  HB2 ASP A  92      37.650  41.810  34.850  1.00  0.00           H
ATOM   1421  CG  ASP A  92      38.900  42.460  33.210  1.00  0.00           C
ATOM   1422  OD1 ASP A  92      38.390  41.730  32.330  1.00  0.00           O
ATOM   1423  OD2 ASP A  92      40.020  42.910  33.170  1.00  0.00           O
ATOM   1424  C   ASP A  92      38.030  44.410  36.420  1.00  0.00           C
ATOM   1425  O   ASP A  92      37.130  43.810  37.040  1.00  0.00           O
ATOM   1426  N   TRP A  93      38.180  45.800  36.440  1.00  0.00           N
ATOM   1427  HN  TRP A  93      39.000  46.240  36.110  1.00  0.00           H
ATOM   1428  CA  TRP A  93      37.400  46.700  37.190  1.00  0.00           C
ATOM   1429  HA  TRP A  93      37.040  46.080  38.010  1.00  0.00           H
ATOM   1430  CB  TRP A  93      38.350  47.770  37.800  1.00  0.00           C
ATOM   1431  HB1 TRP A  93      38.990  48.170  37.000  1.00  0.00           H
ATOM   1432  HB2 TRP A  93      39.080  47.260  38.460  1.00  0.00           H
ATOM   1433  CG  TRP A  93      37.800  48.930  38.610  1.00  0.00           C
ATOM   1434  CD1 TRP A  93      37.320  50.110  38.060  1.00  0.00           C
ATOM   1435  HD1 TRP A  93      37.460  50.210  36.980  1.00  0.00           H
ATOM   1436  NE1 TRP A  93      37.000  50.970  39.080  1.00  0.00           N
ATOM   1437  HE1 TRP A  93      36.850  51.940  39.010  1.00  0.00           H
ATOM   1438  CE2 TRP A  93      37.060  50.320  40.280  1.00  0.00           C
ATOM   1439  CD2 TRP A  93      37.580  49.010  40.030  1.00  0.00           C
ATOM   1440  CE3 TRP A  93      37.710  48.150  41.060  1.00  0.00           C
ATOM   1441  HE3 TRP A  93      38.100  47.160  40.910  1.00  0.00           H
ATOM   1442  CZ3 TRP A  93      37.300  48.500  42.370  1.00  0.00           C
ATOM   1443  HZ3 TRP A  93      37.520  47.910  43.250  1.00  0.00           H
ATOM   1444  CZ2 TRP A  93      36.900  50.760  41.570  1.00  0.00           C
ATOM   1445  HZ2 TRP A  93      36.790  51.810  41.800  1.00  0.00           H
ATOM   1446  CH2 TRP A  93      37.020  49.820  42.660  1.00  0.00           C
ATOM   1447  HH2 TRP A  93      36.870  50.110  43.690  1.00  0.00           H
ATOM   1448  C   TRP A  93      36.150  47.120  36.500  1.00  0.00           C
ATOM   1449  O   TRP A  93      36.090  47.450  35.300  1.00  0.00           O
ATOM   1450  N   LYS A  94      34.970  47.220  37.180  1.00  0.00           N
ATOM   1451  HN  LYS A  94      34.990  47.140  38.170  1.00  0.00           H
ATOM   1452  CA  LYS A  94      33.670  47.450  36.440  1.00  0.00           C
ATOM   1453  HA  LYS A  94      33.980  47.660  35.420  1.00  0.00           H
ATOM   1454  CB  LYS A  94      32.780  46.170  36.470  1.00  0.00           C
ATOM   1455  HB1 LYS A  94      31.750  46.320  36.050  1.00  0.00           H
ATOM   1456  HB2 LYS A  94      32.700  45.980  37.560  1.00  0.00           H
ATOM   1457  CG  LYS A  94      33.340  44.820  35.900  1.00  0.00           C
ATOM   1458  HG1 LYS A  94      32.650  44.030  36.260  1.00  0.00           H
ATOM   1459  HG2 LYS A  94      34.340  44.740  36.370  1.00  0.00           H
ATOM   1460  CD  LYS A  94      33.560  44.680  34.420  1.00  0.00           C
ATOM   1461  HD1 LYS A  94      34.190  43.790  34.170  1.00  0.00           H
ATOM   1462  HD2 LYS A  94      34.100  45.590  34.090  1.00  0.00           H
ATOM   1463  CE  LYS A  94      32.190  44.620  33.670  1.00  0.00           C
ATOM   1464  HE1 LYS A  94      31.340  45.300  33.910  1.00  0.00           H
ATOM   1465  HE2 LYS A  94      31.680  43.650  33.840  1.00  0.00           H
ATOM   1466  NZ  LYS A  94      32.510  44.730  32.150  1.00  0.00           N
ATOM   1467  HZ1 LYS A  94      33.040  43.920  31.810  1.00  0.00           H
ATOM   1468  HZ2 LYS A  94      32.980  45.640  32.040  1.00  0.00           H
ATOM   1469  HZ3 LYS A  94      31.600  44.890  31.650  1.00  0.00           H
ATOM   1470  C   LYS A  94      33.050  48.700  37.000  1.00  0.00           C
ATOM   1471  O   LYS A  94      31.940  48.990  36.640  1.00  0.00           O
ATOM   1472  N   PHE A  95      33.730  49.520  37.870  1.00  0.00           N
ATOM   1473  HN  PHE A  95      34.610  49.220  38.210  1.00  0.00           H
ATOM   1474  CA  PHE A  95      33.110  50.750  38.440  1.00  0.00           C
ATOM   1475  HA  PHE A  95      32.030  50.750  38.300  1.00  0.00           H
ATOM   1476  CB  PHE A  95      33.220  50.990  39.970  1.00  0.00           C
ATOM   1477  HB1 PHE A  95      32.490  51.800  40.140  1.00  0.00           H
ATOM   1478  HB2 PHE A  95      34.250  51.260  40.270  1.00  0.00           H
ATOM   1479  CG  PHE A  95      32.700  49.920  40.810  1.00  0.00           C
ATOM   1480  CD1 PHE A  95      31.600  49.210  40.410  1.00  0.00           C
ATOM   1481  HD1 PHE A  95      31.010  49.590  39.590  1.00  0.00           H
ATOM   1482  CE1 PHE A  95      31.020  48.250  41.210  1.00  0.00           C
ATOM   1483  HE1 PHE A  95      30.020  47.900  41.020  1.00  0.00           H
ATOM   1484  CZ  PHE A  95      31.570  47.880  42.450  1.00  0.00           C
ATOM   1485  HZ  PHE A  95      31.000  47.140  43.010  1.00  0.00           H
ATOM   1486  CD2 PHE A  95      33.330  49.540  42.010  1.00  0.00           C
ATOM   1487  HD2 PHE A  95      34.220  50.110  42.240  1.00  0.00           H
ATOM   1488  CE2 PHE A  95      32.810  48.420  42.810  1.00  0.00           C
ATOM   1489  HE2 PHE A  95      33.280  48.090  43.730  1.00  0.00           H
ATOM   1490  C   PHE A  95      33.460  52.010  37.650  1.00  0.00           C
ATOM   1491  O   PHE A  95      32.810  53.010  37.890  1.00  0.00           O
ATOM   1492  N   GLY A  96      34.420  51.990  36.690  1.00  0.00           N
ATOM   1493  HN  GLY A  96      34.860  51.140  36.430  1.00  0.00           H
ATOM   1494  CA  GLY A  96      34.860  53.160  35.890  1.00  0.00           C
ATOM   1495  HA1 GLY A  96      33.970  53.740  35.680  1.00  0.00           H
ATOM   1496  HA2 GLY A  96      35.410  52.770  35.060  1.00  0.00           H
ATOM   1497  C   GLY A  96      35.700  54.180  36.590  1.00  0.00           C
ATOM   1498  O   GLY A  96      36.070  53.980  37.770  1.00  0.00           O
ATOM   1499  N   ASP A  97      36.250  55.190  35.910  1.00  0.00           N
ATOM   1500  HN  ASP A  97      35.850  55.170  34.990  1.00  0.00           H
ATOM   1501  CA  ASP A  97      37.290  56.060  36.290  1.00  0.00           C
ATOM   1502  HA  ASP A  97      38.090  55.390  36.570  1.00  0.00           H
ATOM   1503  CB  ASP A  97      37.670  57.090  35.090  1.00  0.00           C
ATOM   1504  HB1 ASP A  97      38.280  57.960  35.400  1.00  0.00           H
ATOM   1505  HB2 ASP A  97      36.710  57.500  34.710  1.00  0.00           H
ATOM   1506  CG  ASP A  97      38.350  56.400  33.930  1.00  0.00           C
ATOM   1507  OD1 ASP A  97      38.930  55.300  34.090  1.00  0.00           O
ATOM   1508  OD2 ASP A  97      38.380  56.990  32.820  1.00  0.00           O
ATOM   1509  C   ASP A  97      37.080  56.930  37.510  1.00  0.00           C
ATOM   1510  O   ASP A  97      37.960  57.100  38.370  1.00  0.00           O
ATOM   1511  N   ILE A  98      35.890  57.590  37.730  1.00  0.00           N
ATOM   1512  HN  ILE A  98      35.190  57.450  37.030  1.00  0.00           H
ATOM   1513  CA  ILE A  98      35.680  58.440  38.840  1.00  0.00           C
ATOM   1514  HA  ILE A  98      36.630  58.920  39.010  1.00  0.00           H
ATOM   1515  CB  ILE A  98      34.550  59.490  38.710  1.00  0.00           C
ATOM   1516  HB  ILE A  98      33.580  59.080  38.330  1.00  0.00           H
ATOM   1517  CG2 ILE A  98      34.350  60.190  40.100  1.00  0.00           C
ATOM   1518 HG21 ILE A  98      35.370  60.570  40.320  1.00  0.00           H
ATOM   1519 HG22 ILE A  98      34.060  59.600  41.010  1.00  0.00           H
ATOM   1520 HG23 ILE A  98      33.540  60.940  40.030  1.00  0.00           H
ATOM   1521  CG1 ILE A  98      35.020  60.620  37.640  1.00  0.00           C
ATOM   1522 HG11 ILE A  98      35.410  60.030  36.790  1.00  0.00           H
ATOM   1523 HG12 ILE A  98      35.880  61.220  38.040  1.00  0.00           H
ATOM   1524  CD  ILE A  98      33.850  61.420  37.230  1.00  0.00           C
ATOM   1525  HD1 ILE A  98      33.490  62.020  38.080  1.00  0.00           H
ATOM   1526  HD2 ILE A  98      33.120  60.670  36.830  1.00  0.00           H
ATOM   1527  HD3 ILE A  98      34.260  62.070  36.440  1.00  0.00           H
ATOM   1528  C   ILE A  98      35.600  57.610  40.130  1.00  0.00           C
ATOM   1529  O   ILE A  98      36.110  58.020  41.190  1.00  0.00           O
ATOM   1530  N   PRO A  99      35.080  56.390  40.270  1.00  0.00           N
ATOM   1531  CD  PRO A  99      33.880  55.980  39.520  1.00  0.00           C
ATOM   1532  HD1 PRO A  99      34.060  55.310  38.640  1.00  0.00           H
ATOM   1533  HD2 PRO A  99      33.200  56.820  39.250  1.00  0.00           H
ATOM   1534  CA  PRO A  99      35.350  55.510  41.400  1.00  0.00           C
ATOM   1535  HA  PRO A  99      35.130  56.080  42.300  1.00  0.00           H
ATOM   1536  CB  PRO A  99      34.300  54.510  41.250  1.00  0.00           C
ATOM   1537  HB1 PRO A  99      34.010  54.030  42.200  1.00  0.00           H
ATOM   1538  HB2 PRO A  99      34.680  53.720  40.550  1.00  0.00           H
ATOM   1539  CG  PRO A  99      33.160  55.150  40.550  1.00  0.00           C
ATOM   1540  HG1 PRO A  99      32.500  54.400  40.070  1.00  0.00           H
ATOM   1541  HG2 PRO A  99      32.490  55.770  41.190  1.00  0.00           H
ATOM   1542  C   PRO A  99      36.810  54.950  41.480  1.00  0.00           C
ATOM   1543  O   PRO A  99      37.350  54.770  42.560  1.00  0.00           O
ATOM   1544  N   CYS A 100      37.420  54.540  40.370  1.00  0.00           N
ATOM   1545  HN  CYS A 100      36.870  54.590  39.540  1.00  0.00           H
ATOM   1546  CA  CYS A 100      38.730  53.900  40.280  1.00  0.00           C
ATOM   1547  HA  CYS A 100      38.630  52.940  40.770  1.00  0.00           H
ATOM   1548  CB  CYS A 100      39.280  53.550  38.790  1.00  0.00           C
ATOM   1549  HB1 CYS A 100      39.250  54.490  38.190  1.00  0.00           H
ATOM   1550  HB2 CYS A 100      38.610  52.950  38.140  1.00  0.00           H
ATOM   1551  SG  CYS A 100      40.940  53.000  38.710  1.00  0.00           S
ATOM   1552  C   CYS A 100      39.820  54.810  40.870  1.00  0.00           C
ATOM   1553  O   CYS A 100      40.720  54.450  41.610  1.00  0.00           O
ATOM   1554  N   ARG A 101      39.750  56.100  40.530  1.00  0.00           N
ATOM   1555  HN  ARG A 101      39.000  56.330  39.900  1.00  0.00           H
ATOM   1556  CA  ARG A 101      40.500  57.210  41.080  1.00  0.00           C
ATOM   1557  HA  ARG A 101      41.520  56.960  40.840  1.00  0.00           H
ATOM   1558  CB  ARG A 101      40.200  58.520  40.330  1.00  0.00           C
ATOM   1559  HB1 ARG A 101      40.680  59.360  40.850  1.00  0.00           H
ATOM   1560  HB2 ARG A 101      39.120  58.780  40.330  1.00  0.00           H
ATOM   1561  CG  ARG A 101      40.720  58.530  38.910  1.00  0.00           C
ATOM   1562  HG1 ARG A 101      40.550  57.530  38.470  1.00  0.00           H
ATOM   1563  HG2 ARG A 101      41.810  58.740  38.920  1.00  0.00           H
ATOM   1564  CD  ARG A 101      40.070  59.720  38.130  1.00  0.00           C
ATOM   1565  HD1 ARG A 101      40.420  60.620  38.680  1.00  0.00           H
ATOM   1566  HD2 ARG A 101      38.970  59.660  38.170  1.00  0.00           H
ATOM   1567  NE  ARG A 101      40.550  59.630  36.750  1.00  0.00           N
ATOM   1568  HE  ARG A 101      41.480  59.340  36.490  1.00  0.00           H
ATOM   1569  CZ  ARG A 101      39.890  60.150  35.730  1.00  0.00           C
ATOM   1570  NH1 ARG A 101      39.100  61.190  35.900  1.00  0.00           N
ATOM   1571 HH11 ARG A 101      39.060  61.550  36.830  1.00  0.00           H
ATOM   1572 HH12 ARG A 101      38.840  61.800  35.150  1.00  0.00           H
ATOM   1573  NH2 ARG A 101      40.090  59.800  34.470  1.00  0.00           N
ATOM   1574 HH21 ARG A 101      39.600  60.290  33.750  1.00  0.00           H
ATOM   1575 HH22 ARG A 101      40.480  58.900  34.280  1.00  0.00           H
ATOM   1576  C   ARG A 101      40.430  57.420  42.550  1.00  0.00           C
ATOM   1577  O   ARG A 101      41.390  57.690  43.300  1.00  0.00           O
ATOM   1578  N   LEU A 102      39.140  57.450  42.990  1.00  0.00           N
ATOM   1579  HN  LEU A 102      38.460  57.490  42.270  1.00  0.00           H
ATOM   1580  CA  LEU A 102      38.880  57.430  44.430  1.00  0.00           C
ATOM   1581  HA  LEU A 102      39.370  58.290  44.850  1.00  0.00           H
ATOM   1582  CB  LEU A 102      37.360  57.630  44.760  1.00  0.00           C
ATOM   1583  HB1 LEU A 102      36.810  56.750  44.360  1.00  0.00           H
ATOM   1584  HB2 LEU A 102      37.050  58.440  44.070  1.00  0.00           H
ATOM   1585  CG  LEU A 102      37.090  57.770  46.230  1.00  0.00           C
ATOM   1586  HG  LEU A 102      37.380  56.830  46.730  1.00  0.00           H
ATOM   1587  CD1 LEU A 102      37.630  59.040  47.010  1.00  0.00           C
ATOM   1588 HD11 LEU A 102      37.200  59.150  48.020  1.00  0.00           H
ATOM   1589 HD12 LEU A 102      37.350  59.930  46.410  1.00  0.00           H
ATOM   1590 HD13 LEU A 102      38.730  58.970  47.050  1.00  0.00           H
ATOM   1591  CD2 LEU A 102      35.560  57.740  46.420  1.00  0.00           C
ATOM   1592 HD21 LEU A 102      35.260  57.880  47.470  1.00  0.00           H
ATOM   1593 HD22 LEU A 102      35.100  56.780  46.120  1.00  0.00           H
ATOM   1594 HD23 LEU A 102      35.220  58.700  45.940  1.00  0.00           H
ATOM   1595  C   LEU A 102      39.430  56.270  45.150  1.00  0.00           C
ATOM   1596  O   LEU A 102      40.000  56.510  46.190  1.00  0.00           O
ATOM   1597  N   MET A 103      39.300  55.040  44.650  1.00  0.00           N
ATOM   1598  HN  MET A 103      38.790  54.960  43.790  1.00  0.00           H
ATOM   1599  CA  MET A 103      39.960  53.850  45.160  1.00  0.00           C
ATOM   1600  HA  MET A 103      39.620  53.750  46.180  1.00  0.00           H
ATOM   1601  CB  MET A 103      39.540  52.670  44.290  1.00  0.00           C
ATOM   1602  HB1 MET A 103      39.880  52.740  43.240  1.00  0.00           H
ATOM   1603  HB2 MET A 103      38.430  52.710  44.240  1.00  0.00           H
ATOM   1604  CG  MET A 103      39.960  51.310  44.800  1.00  0.00           C
ATOM   1605  HG1 MET A 103      41.060  51.290  44.900  1.00  0.00           H
ATOM   1606  HG2 MET A 103      39.670  50.620  43.980  1.00  0.00           H
ATOM   1607  SD  MET A 103      39.240  50.860  46.400  1.00  0.00           S
ATOM   1608  CE  MET A 103      39.570  49.090  46.130  1.00  0.00           C
ATOM   1609  HE1 MET A 103      38.820  48.560  46.760  1.00  0.00           H
ATOM   1610  HE2 MET A 103      40.590  48.690  46.350  1.00  0.00           H
ATOM   1611  HE3 MET A 103      39.270  48.770  45.110  1.00  0.00           H
ATOM   1612  C   MET A 103      41.540  53.870  45.170  1.00  0.00           C
ATOM   1613  O   MET A 103      42.240  53.520  46.160  1.00  0.00           O
ATOM   1614  N   LEU A 104      42.130  54.380  44.040  1.00  0.00           N
ATOM   1615  HN  LEU A 104      41.600  54.600  43.220  1.00  0.00           H
ATOM   1616  CA  LEU A 104      43.550  54.540  43.990  1.00  0.00           C
ATOM   1617  HA  LEU A 104      44.110  53.670  44.310  1.00  0.00           H
ATOM   1618  CB  LEU A 104      44.080  54.780  42.560  1.00  0.00           C
ATOM   1619  HB1 LEU A 104      45.110  55.170  42.710  1.00  0.00           H
ATOM   1620  HB2 LEU A 104      43.440  55.510  42.020  1.00  0.00           H
ATOM   1621  CG  LEU A 104      44.020  53.550  41.620  1.00  0.00           C
ATOM   1622  HG  LEU A 104      42.970  53.280  41.460  1.00  0.00           H
ATOM   1623  CD1 LEU A 104      44.450  53.870  40.240  1.00  0.00           C
ATOM   1624 HD11 LEU A 104      45.490  54.250  40.210  1.00  0.00           H
ATOM   1625 HD12 LEU A 104      43.750  54.650  39.880  1.00  0.00           H
ATOM   1626 HD13 LEU A 104      44.360  52.970  39.610  1.00  0.00           H
ATOM   1627  CD2 LEU A 104      44.750  52.340  42.220  1.00  0.00           C
ATOM   1628 HD21 LEU A 104      45.850  52.430  42.330  1.00  0.00           H
ATOM   1629 HD22 LEU A 104      44.510  51.450  41.610  1.00  0.00           H
ATOM   1630 HD23 LEU A 104      44.320  51.940  43.160  1.00  0.00           H
ATOM   1631  C   LEU A 104      44.060  55.590  45.010  1.00  0.00           C
ATOM   1632  O   LEU A 104      45.150  55.400  45.580  1.00  0.00           O
ATOM   1633  N   PHE A 105      43.340  56.700  45.170  1.00  0.00           N
ATOM   1634  HN  PHE A 105      42.590  56.860  44.530  1.00  0.00           H
ATOM   1635  CA  PHE A 105      43.470  57.690  46.170  1.00  0.00           C
ATOM   1636  HA  PHE A 105      44.520  57.960  46.100  1.00  0.00           H
ATOM   1637  CB  PHE A 105      42.560  58.950  45.890  1.00  0.00           C
ATOM   1638  HB1 PHE A 105      41.510  58.600  45.870  1.00  0.00           H
ATOM   1639  HB2 PHE A 105      42.910  59.430  44.950  1.00  0.00           H
ATOM   1640  CG  PHE A 105      42.750  60.020  46.870  1.00  0.00           C
ATOM   1641  CD1 PHE A 105      43.940  60.750  46.950  1.00  0.00           C
ATOM   1642  HD1 PHE A 105      44.810  60.500  46.370  1.00  0.00           H
ATOM   1643  CE1 PHE A 105      44.110  61.740  47.980  1.00  0.00           C
ATOM   1644  HE1 PHE A 105      45.080  62.220  48.010  1.00  0.00           H
ATOM   1645  CZ  PHE A 105      43.050  62.100  48.750  1.00  0.00           C
ATOM   1646  HZ  PHE A 105      43.230  62.960  49.370  1.00  0.00           H
ATOM   1647  CD2 PHE A 105      41.640  60.470  47.620  1.00  0.00           C
ATOM   1648  HD2 PHE A 105      40.640  60.080  47.560  1.00  0.00           H
ATOM   1649  CE2 PHE A 105      41.770  61.480  48.560  1.00  0.00           C
ATOM   1650  HE2 PHE A 105      40.890  61.850  49.060  1.00  0.00           H
ATOM   1651  C   PHE A 105      43.340  57.190  47.620  1.00  0.00           C
ATOM   1652  O   PHE A 105      44.230  57.280  48.440  1.00  0.00           O
ATOM   1653  N   MET A 106      42.200  56.530  47.900  1.00  0.00           N
ATOM   1654  HN  MET A 106      41.480  56.470  47.230  1.00  0.00           H
ATOM   1655  CA  MET A 106      41.850  55.980  49.170  1.00  0.00           C
ATOM   1656  HA  MET A 106      42.090  56.750  49.900  1.00  0.00           H
ATOM   1657  CB  MET A 106      40.370  55.690  49.290  1.00  0.00           C
ATOM   1658  HB1 MET A 106      40.180  55.130  50.230  1.00  0.00           H
ATOM   1659  HB2 MET A 106      39.980  55.050  48.470  1.00  0.00           H
ATOM   1660  CG  MET A 106      39.520  56.990  49.290  1.00  0.00           C
ATOM   1661  HG1 MET A 106      38.440  56.770  49.430  1.00  0.00           H
ATOM   1662  HG2 MET A 106      39.760  57.500  48.320  1.00  0.00           H
ATOM   1663  SD  MET A 106      39.920  58.140  50.640  1.00  0.00           S
ATOM   1664  CE  MET A 106      38.830  59.560  50.390  1.00  0.00           C
ATOM   1665  HE1 MET A 106      38.900  59.970  49.360  1.00  0.00           H
ATOM   1666  HE2 MET A 106      38.990  60.410  51.100  1.00  0.00           H
ATOM   1667  HE3 MET A 106      37.850  59.090  50.620  1.00  0.00           H
ATOM   1668  C   MET A 106      42.780  54.860  49.570  1.00  0.00           C
ATOM   1669  O   MET A 106      43.230  54.890  50.730  1.00  0.00           O
ATOM   1670  N   LEU A 107      43.150  53.880  48.760  1.00  0.00           N
ATOM   1671  HN  LEU A 107      42.850  53.830  47.810  1.00  0.00           H
ATOM   1672  CA  LEU A 107      44.150  52.950  49.140  1.00  0.00           C
ATOM   1673  HA  LEU A 107      43.750  52.290  49.890  1.00  0.00           H
ATOM   1674  CB  LEU A 107      44.550  52.100  47.870  1.00  0.00           C
ATOM   1675  HB1 LEU A 107      45.610  51.750  47.870  1.00  0.00           H
ATOM   1676  HB2 LEU A 107      44.560  52.880  47.080  1.00  0.00           H
ATOM   1677  CG  LEU A 107      43.620  50.880  47.480  1.00  0.00           C
ATOM   1678  HG  LEU A 107      42.570  51.230  47.610  1.00  0.00           H
ATOM   1679  CD1 LEU A 107      43.630  50.420  45.960  1.00  0.00           C
ATOM   1680 HD11 LEU A 107      42.840  49.650  45.880  1.00  0.00           H
ATOM   1681 HD12 LEU A 107      44.520  49.860  45.610  1.00  0.00           H
ATOM   1682 HD13 LEU A 107      43.410  51.280  45.290  1.00  0.00           H
ATOM   1683  CD2 LEU A 107      44.000  49.740  48.480  1.00  0.00           C
ATOM   1684 HD21 LEU A 107      43.360  48.860  48.330  1.00  0.00           H
ATOM   1685 HD22 LEU A 107      43.860  49.980  49.560  1.00  0.00           H
ATOM   1686 HD23 LEU A 107      45.070  49.490  48.340  1.00  0.00           H
ATOM   1687  C   LEU A 107      45.440  53.490  49.610  1.00  0.00           C
ATOM   1688  O   LEU A 107      46.120  52.860  50.460  1.00  0.00           O
ATOM   1689  N   ALA A 108      45.950  54.570  48.970  1.00  0.00           N
ATOM   1690  HN  ALA A 108      45.400  55.000  48.260  1.00  0.00           H
ATOM   1691  CA  ALA A 108      47.220  55.140  49.280  1.00  0.00           C
ATOM   1692  HA  ALA A 108      47.920  54.340  49.390  1.00  0.00           H
ATOM   1693  CB  ALA A 108      47.640  56.130  48.110  1.00  0.00           C
ATOM   1694  HB1 ALA A 108      47.790  55.750  47.070  1.00  0.00           H
ATOM   1695  HB2 ALA A 108      48.630  56.540  48.370  1.00  0.00           H
ATOM   1696  HB3 ALA A 108      46.940  56.990  48.070  1.00  0.00           H
ATOM   1697  C   ALA A 108      47.080  55.980  50.590  1.00  0.00           C
ATOM   1698  O   ALA A 108      47.790  55.900  51.550  1.00  0.00           O
ATOM   1699  N   MET A 109      46.000  56.860  50.690  1.00  0.00           N
ATOM   1700  HN  MET A 109      45.450  57.060  49.880  1.00  0.00           H
ATOM   1701  CA  MET A 109      45.610  57.650  51.880  1.00  0.00           C
ATOM   1702  HA  MET A 109      46.480  58.230  52.130  1.00  0.00           H
ATOM   1703  CB  MET A 109      44.310  58.420  51.500  1.00  0.00           C
ATOM   1704  HB1 MET A 109      43.630  57.650  51.060  1.00  0.00           H
ATOM   1705  HB2 MET A 109      44.580  59.190  50.740  1.00  0.00           H
ATOM   1706  CG  MET A 109      43.450  59.060  52.560  1.00  0.00           C
ATOM   1707  HG1 MET A 109      43.100  58.270  53.250  1.00  0.00           H
ATOM   1708  HG2 MET A 109      42.530  59.540  52.180  1.00  0.00           H
ATOM   1709  SD  MET A 109      44.300  60.390  53.460  1.00  0.00           S
ATOM   1710  CE  MET A 109      43.000  61.310  54.120  1.00  0.00           C
ATOM   1711  HE1 MET A 109      42.470  60.700  54.880  1.00  0.00           H
ATOM   1712  HE2 MET A 109      42.270  61.610  53.350  1.00  0.00           H
ATOM   1713  HE3 MET A 109      43.260  62.280  54.600  1.00  0.00           H
ATOM   1714  C   MET A 109      45.280  56.860  53.150  1.00  0.00           C
ATOM   1715  O   MET A 109      45.850  57.120  54.220  1.00  0.00           O
ATOM   1716  N   ASN A 110      44.480  55.760  53.080  1.00  0.00           N
ATOM   1717  HN  ASN A 110      44.070  55.490  52.210  1.00  0.00           H
ATOM   1718  CA  ASN A 110      44.250  54.850  54.180  1.00  0.00           C
ATOM   1719  HA  ASN A 110      43.860  55.330  55.060  1.00  0.00           H
ATOM   1720  CB  ASN A 110      43.300  53.730  53.550  1.00  0.00           C
ATOM   1721  HB1 ASN A 110      43.140  52.840  54.200  1.00  0.00           H
ATOM   1722  HB2 ASN A 110      43.760  53.320  52.630  1.00  0.00           H
ATOM   1723  CG  ASN A 110      41.960  54.350  53.320  1.00  0.00           C
ATOM   1724  OD1 ASN A 110      41.560  55.420  53.860  1.00  0.00           O
ATOM   1725  ND2 ASN A 110      41.170  53.720  52.420  1.00  0.00           N
ATOM   1726 HD21 ASN A 110      41.360  52.840  51.990  1.00  0.00           H
ATOM   1727 HD22 ASN A 110      40.280  54.180  52.440  1.00  0.00           H
ATOM   1728  C   ASN A 110      45.530  54.170  54.690  1.00  0.00           C
ATOM   1729  O   ASN A 110      45.700  53.980  55.870  1.00  0.00           O
ATOM   1730  N   ARG A 111      46.320  53.700  53.710  1.00  0.00           N
ATOM   1731  HN  ARG A 111      46.120  53.670  52.740  1.00  0.00           H
ATOM   1732  CA  ARG A 111      47.630  53.110  53.960  1.00  0.00           C
ATOM   1733  HA  ARG A 111      47.480  52.290  54.650  1.00  0.00           H
ATOM   1734  CB  ARG A 111      48.140  52.450  52.640  1.00  0.00           C
ATOM   1735  HB1 ARG A 111      48.310  53.170  51.810  1.00  0.00           H
ATOM   1736  HB2 ARG A 111      47.330  51.790  52.270  1.00  0.00           H
ATOM   1737  CG  ARG A 111      49.370  51.480  52.860  1.00  0.00           C
ATOM   1738  HG1 ARG A 111      49.010  50.560  53.370  1.00  0.00           H
ATOM   1739  HG2 ARG A 111      50.130  51.920  53.530  1.00  0.00           H
ATOM   1740  CD  ARG A 111      50.090  50.960  51.600  1.00  0.00           C
ATOM   1741  HD1 ARG A 111      49.350  50.460  50.920  1.00  0.00           H
ATOM   1742  HD2 ARG A 111      50.760  50.120  51.890  1.00  0.00           H
ATOM   1743  NE  ARG A 111      50.790  52.040  50.900  1.00  0.00           N
ATOM   1744  HE  ARG A 111      51.230  52.690  51.530  1.00  0.00           H
ATOM   1745  CZ  ARG A 111      50.720  52.390  49.610  1.00  0.00           C
ATOM   1746  NH1 ARG A 111      50.300  51.580  48.670  1.00  0.00           N
ATOM   1747 HH11 ARG A 111      49.890  51.960  47.850  1.00  0.00           H
ATOM   1748 HH12 ARG A 111      50.060  50.630  48.870  1.00  0.00           H
ATOM   1749  NH2 ARG A 111      51.110  53.570  49.220  1.00  0.00           N
ATOM   1750 HH21 ARG A 111      51.430  54.100  50.000  1.00  0.00           H
ATOM   1751 HH22 ARG A 111      51.360  53.680  48.260  1.00  0.00           H
ATOM   1752  C   ARG A 111      48.680  54.080  54.500  1.00  0.00           C
ATOM   1753  O   ARG A 111      49.370  53.800  55.470  1.00  0.00           O
ATOM   1754  N   GLN A 112      48.870  55.250  53.820  1.00  0.00           N
ATOM   1755  HN  GLN A 112      48.280  55.480  53.060  1.00  0.00           H
ATOM   1756  CA  GLN A 112      49.800  56.280  54.180  1.00  0.00           C
ATOM   1757  HA  GLN A 112      50.740  55.750  54.280  1.00  0.00           H
ATOM   1758  CB  GLN A 112      49.980  57.410  53.120  1.00  0.00           C
ATOM   1759  HB1 GLN A 112      50.700  58.120  53.570  1.00  0.00           H
ATOM   1760  HB2 GLN A 112      49.090  58.030  52.900  1.00  0.00           H
ATOM   1761  CG  GLN A 112      50.680  57.070  51.790  1.00  0.00           C
ATOM   1762  HG1 GLN A 112      50.990  58.050  51.370  1.00  0.00           H
ATOM   1763  HG2 GLN A 112      49.980  56.610  51.050  1.00  0.00           H
ATOM   1764  CD  GLN A 112      51.810  56.100  51.940  1.00  0.00           C
ATOM   1765  OE1 GLN A 112      51.840  55.050  51.350  1.00  0.00           O
ATOM   1766  NE2 GLN A 112      52.720  56.410  52.960  1.00  0.00           N
ATOM   1767 HE21 GLN A 112      53.320  55.620  53.130  1.00  0.00           H
ATOM   1768 HE22 GLN A 112      52.500  57.020  53.730  1.00  0.00           H
ATOM   1769  C   GLN A 112      49.510  56.970  55.520  1.00  0.00           C
ATOM   1770  O   GLN A 112      50.400  57.310  56.260  1.00  0.00           O
ATOM   1771  N   GLY A 113      48.200  57.150  55.790  1.00  0.00           N
ATOM   1772  HN  GLY A 113      47.470  57.060  55.110  1.00  0.00           H
ATOM   1773  CA  GLY A 113      47.790  57.760  57.060  1.00  0.00           C
ATOM   1774  HA1 GLY A 113      46.730  57.960  57.130  1.00  0.00           H
ATOM   1775  HA2 GLY A 113      48.420  58.640  57.140  1.00  0.00           H
ATOM   1776  C   GLY A 113      47.930  56.850  58.190  1.00  0.00           C
ATOM   1777  O   GLY A 113      48.440  57.250  59.230  1.00  0.00           O
ATOM   1778  N   SER A 114      47.580  55.600  57.950  1.00  0.00           N
ATOM   1779  HN  SER A 114      47.180  55.240  57.110  1.00  0.00           H
ATOM   1780  CA  SER A 114      47.720  54.570  59.030  1.00  0.00           C
ATOM   1781  HA  SER A 114      47.320  54.970  59.950  1.00  0.00           H
ATOM   1782  CB  SER A 114      47.090  53.150  58.770  1.00  0.00           C
ATOM   1783  HB1 SER A 114      46.010  53.320  58.600  1.00  0.00           H
ATOM   1784  HB2 SER A 114      47.220  52.380  59.570  1.00  0.00           H
ATOM   1785  OG  SER A 114      47.500  52.510  57.540  1.00  0.00           O
ATOM   1786  HG1 SER A 114      46.890  52.850  56.880  1.00  0.00           H
ATOM   1787  C   SER A 114      49.150  54.250  59.500  1.00  0.00           C
ATOM   1788  O   SER A 114      49.470  54.120  60.680  1.00  0.00           O
ATOM   1789  N   ILE A 115      50.140  54.300  58.580  1.00  0.00           N
ATOM   1790  HN  ILE A 115      49.960  54.250  57.600  1.00  0.00           H
ATOM   1791  CA  ILE A 115      51.610  54.430  58.880  1.00  0.00           C
ATOM   1792  HA  ILE A 115      51.740  53.650  59.620  1.00  0.00           H
ATOM   1793  CB  ILE A 115      52.620  53.910  57.790  1.00  0.00           C
ATOM   1794  HB  ILE A 115      52.120  52.960  57.480  1.00  0.00           H
ATOM   1795  CG2 ILE A 115      52.680  54.910  56.640  1.00  0.00           C
ATOM   1796 HG21 ILE A 115      53.200  54.470  55.770  1.00  0.00           H
ATOM   1797 HG22 ILE A 115      53.190  55.850  56.940  1.00  0.00           H
ATOM   1798 HG23 ILE A 115      51.630  55.110  56.360  1.00  0.00           H
ATOM   1799  CG1 ILE A 115      54.060  53.610  58.350  1.00  0.00           C
ATOM   1800 HG11 ILE A 115      54.250  54.540  58.940  1.00  0.00           H
ATOM   1801 HG12 ILE A 115      54.560  53.470  57.370  1.00  0.00           H
ATOM   1802  CD  ILE A 115      54.180  52.340  59.210  1.00  0.00           C
ATOM   1803  HD1 ILE A 115      55.270  52.120  59.240  1.00  0.00           H
ATOM   1804  HD2 ILE A 115      53.720  51.470  58.700  1.00  0.00           H
ATOM   1805  HD3 ILE A 115      53.880  52.520  60.260  1.00  0.00           H
ATOM   1806  C   ILE A 115      52.100  55.730  59.620  1.00  0.00           C
ATOM   1807  O   ILE A 115      52.830  55.640  60.590  1.00  0.00           O
ATOM   1808  N   ILE A 116      51.730  56.950  59.130  1.00  0.00           N
ATOM   1809  HN  ILE A 116      51.270  57.030  58.250  1.00  0.00           H
ATOM   1810  CA  ILE A 116      51.910  58.210  59.830  1.00  0.00           C
ATOM   1811  HA  ILE A 116      52.970  58.330  59.920  1.00  0.00           H
ATOM   1812  CB  ILE A 116      51.400  59.400  59.040  1.00  0.00           C
ATOM   1813  HB  ILE A 116      50.380  59.150  58.690  1.00  0.00           H
ATOM   1814  CG2 ILE A 116      51.520  60.660  59.970  1.00  0.00           C
ATOM   1815 HG21 ILE A 116      50.670  60.750  60.680  1.00  0.00           H
ATOM   1816 HG22 ILE A 116      51.630  61.590  59.370  1.00  0.00           H
ATOM   1817 HG23 ILE A 116      52.520  60.600  60.450  1.00  0.00           H
ATOM   1818  CG1 ILE A 116      52.280  59.660  57.720  1.00  0.00           C
ATOM   1819 HG11 ILE A 116      52.430  58.640  57.310  1.00  0.00           H
ATOM   1820 HG12 ILE A 116      53.280  60.080  57.970  1.00  0.00           H
ATOM   1821  CD  ILE A 116      51.730  60.550  56.660  1.00  0.00           C
ATOM   1822  HD1 ILE A 116      50.700  60.180  56.410  1.00  0.00           H
ATOM   1823  HD2 ILE A 116      52.190  60.520  55.650  1.00  0.00           H
ATOM   1824  HD3 ILE A 116      51.700  61.610  56.940  1.00  0.00           H
ATOM   1825  C   ILE A 116      51.450  58.220  61.340  1.00  0.00           C
ATOM   1826  O   ILE A 116      52.210  58.470  62.250  1.00  0.00           O
ATOM   1827  N   PHE A 117      50.160  57.930  61.570  1.00  0.00           N
ATOM   1828  HN  PHE A 117      49.560  57.890  60.790  1.00  0.00           H
ATOM   1829  CA  PHE A 117      49.630  57.810  62.900  1.00  0.00           C
ATOM   1830  HA  PHE A 117      50.000  58.700  63.370  1.00  0.00           H
ATOM   1831  CB  PHE A 117      48.070  57.890  62.960  1.00  0.00           C
ATOM   1832  HB1 PHE A 117      47.740  57.380  63.890  1.00  0.00           H
ATOM   1833  HB2 PHE A 117      47.770  57.310  62.070  1.00  0.00           H
ATOM   1834  CG  PHE A 117      47.540  59.280  62.890  1.00  0.00           C
ATOM   1835  CD1 PHE A 117      47.230  60.150  63.990  1.00  0.00           C
ATOM   1836  HD1 PHE A 117      47.360  59.840  65.020  1.00  0.00           H
ATOM   1837  CE1 PHE A 117      46.520  61.370  63.700  1.00  0.00           C
ATOM   1838  HE1 PHE A 117      46.170  62.010  64.490  1.00  0.00           H
ATOM   1839  CZ  PHE A 117      46.270  61.710  62.360  1.00  0.00           C
ATOM   1840  HZ  PHE A 117      45.750  62.600  62.020  1.00  0.00           H
ATOM   1841  CD2 PHE A 117      47.290  59.690  61.580  1.00  0.00           C
ATOM   1842  HD2 PHE A 117      47.520  59.010  60.780  1.00  0.00           H
ATOM   1843  CE2 PHE A 117      46.640  60.900  61.300  1.00  0.00           C
ATOM   1844  HE2 PHE A 117      46.440  61.260  60.310  1.00  0.00           H
ATOM   1845  C   PHE A 117      50.230  56.640  63.770  1.00  0.00           C
ATOM   1846  O   PHE A 117      50.450  56.860  64.940  1.00  0.00           O
ATOM   1847  N   LEU A 118      50.540  55.350  63.180  1.00  0.00           N
ATOM   1848  HN  LEU A 118      50.300  55.040  62.270  1.00  0.00           H
ATOM   1849  CA  LEU A 118      51.160  54.290  63.880  1.00  0.00           C
ATOM   1850  HA  LEU A 118      50.540  54.060  64.740  1.00  0.00           H
ATOM   1851  CB  LEU A 118      51.190  52.980  63.020  1.00  0.00           C
ATOM   1852  HB1 LEU A 118      51.750  53.170  62.080  1.00  0.00           H
ATOM   1853  HB2 LEU A 118      50.160  52.730  62.690  1.00  0.00           H
ATOM   1854  CG  LEU A 118      51.880  51.720  63.590  1.00  0.00           C
ATOM   1855  HG  LEU A 118      52.890  51.880  64.010  1.00  0.00           H
ATOM   1856  CD1 LEU A 118      51.020  51.080  64.700  1.00  0.00           C
ATOM   1857 HD11 LEU A 118      51.470  50.140  65.070  1.00  0.00           H
ATOM   1858 HD12 LEU A 118      49.990  50.720  64.500  1.00  0.00           H
ATOM   1859 HD13 LEU A 118      50.970  51.720  65.610  1.00  0.00           H
ATOM   1860  CD2 LEU A 118      52.090  50.830  62.350  1.00  0.00           C
ATOM   1861 HD21 LEU A 118      52.880  51.270  61.710  1.00  0.00           H
ATOM   1862 HD22 LEU A 118      51.200  50.730  61.680  1.00  0.00           H
ATOM   1863 HD23 LEU A 118      52.420  49.830  62.700  1.00  0.00           H
ATOM   1864  C   LEU A 118      52.600  54.580  64.450  1.00  0.00           C
ATOM   1865  O   LEU A 118      53.000  54.130  65.510  1.00  0.00           O
ATOM   1866  N   THR A 119      53.250  55.380  63.570  1.00  0.00           N
ATOM   1867  HN  THR A 119      52.920  55.560  62.650  1.00  0.00           H
ATOM   1868  CA  THR A 119      54.490  56.020  63.910  1.00  0.00           C
ATOM   1869  HA  THR A 119      55.160  55.230  64.220  1.00  0.00           H
ATOM   1870  CB  THR A 119      55.080  56.690  62.650  1.00  0.00           C
ATOM   1871  HB  THR A 119      54.440  57.370  62.050  1.00  0.00           H
ATOM   1872  OG1 THR A 119      55.460  55.700  61.710  1.00  0.00           O
ATOM   1873  HG1 THR A 119      54.650  55.380  61.310  1.00  0.00           H
ATOM   1874  CG2 THR A 119      56.390  57.360  63.170  1.00  0.00           C
ATOM   1875 HG21 THR A 119      56.230  58.210  63.870  1.00  0.00           H
ATOM   1876 HG22 THR A 119      56.990  57.830  62.360  1.00  0.00           H
ATOM   1877 HG23 THR A 119      56.990  56.600  63.720  1.00  0.00           H
ATOM   1878  C   THR A 119      54.350  56.950  65.050  1.00  0.00           C
ATOM   1879  O   THR A 119      55.130  56.810  66.010  1.00  0.00           O
ATOM   1880  N   VAL A 120      53.400  57.870  64.990  1.00  0.00           N
ATOM   1881  HN  VAL A 120      52.730  57.850  64.250  1.00  0.00           H
ATOM   1882  CA  VAL A 120      53.050  58.810  66.070  1.00  0.00           C
ATOM   1883  HA  VAL A 120      53.910  59.440  66.180  1.00  0.00           H
ATOM   1884  CB  VAL A 120      51.990  59.820  65.670  1.00  0.00           C
ATOM   1885  HB  VAL A 120      51.170  59.250  65.170  1.00  0.00           H
ATOM   1886  CG1 VAL A 120      51.570  60.760  66.850  1.00  0.00           C
ATOM   1887 HG11 VAL A 120      51.240  61.720  66.420  1.00  0.00           H
ATOM   1888 HG12 VAL A 120      52.490  60.990  67.430  1.00  0.00           H
ATOM   1889 HG13 VAL A 120      50.820  60.270  67.520  1.00  0.00           H
ATOM   1890  CG2 VAL A 120      52.590  60.800  64.630  1.00  0.00           C
ATOM   1891 HG21 VAL A 120      53.000  60.160  63.830  1.00  0.00           H
ATOM   1892 HG22 VAL A 120      53.470  61.360  65.040  1.00  0.00           H
ATOM   1893 HG23 VAL A 120      51.820  61.430  64.150  1.00  0.00           H
ATOM   1894  C   VAL A 120      52.700  58.100  67.370  1.00  0.00           C
ATOM   1895  O   VAL A 120      53.170  58.370  68.480  1.00  0.00           O
ATOM   1896  N   VAL A 121      51.880  57.050  67.230  1.00  0.00           N
ATOM   1897  HN  VAL A 121      51.430  56.870  66.350  1.00  0.00           H
ATOM   1898  CA  VAL A 121      51.400  56.220  68.250  1.00  0.00           C
ATOM   1899  HA  VAL A 121      51.030  56.900  69.010  1.00  0.00           H
ATOM   1900  CB  VAL A 121      50.320  55.330  67.710  1.00  0.00           C
ATOM   1901  HB  VAL A 121      50.450  55.060  66.640  1.00  0.00           H
ATOM   1902  CG1 VAL A 121      50.050  53.950  68.500  1.00  0.00           C
ATOM   1903 HG11 VAL A 121      49.250  53.430  67.940  1.00  0.00           H
ATOM   1904 HG12 VAL A 121      49.730  54.180  69.540  1.00  0.00           H
ATOM   1905 HG13 VAL A 121      50.970  53.320  68.440  1.00  0.00           H
ATOM   1906  CG2 VAL A 121      49.060  56.190  67.810  1.00  0.00           C
ATOM   1907 HG21 VAL A 121      48.190  55.760  67.270  1.00  0.00           H
ATOM   1908 HG22 VAL A 121      49.160  57.250  67.520  1.00  0.00           H
ATOM   1909 HG23 VAL A 121      48.760  56.200  68.890  1.00  0.00           H
ATOM   1910  C   VAL A 121      52.450  55.420  68.870  1.00  0.00           C
ATOM   1911  O   VAL A 121      52.480  55.410  70.090  1.00  0.00           O
ATOM   1912  N   ALA A 122      53.520  54.900  68.170  1.00  0.00           N
ATOM   1913  HN  ALA A 122      53.510  54.690  67.190  1.00  0.00           H
ATOM   1914  CA  ALA A 122      54.710  54.360  68.790  1.00  0.00           C
ATOM   1915  HA  ALA A 122      54.400  53.550  69.430  1.00  0.00           H
ATOM   1916  CB  ALA A 122      55.590  53.690  67.680  1.00  0.00           C
ATOM   1917  HB1 ALA A 122      55.700  54.380  66.820  1.00  0.00           H
ATOM   1918  HB2 ALA A 122      55.240  52.650  67.470  1.00  0.00           H
ATOM   1919  HB3 ALA A 122      56.580  53.490  68.150  1.00  0.00           H
ATOM   1920  C   ALA A 122      55.540  55.340  69.630  1.00  0.00           C
ATOM   1921  O   ALA A 122      56.000  55.010  70.750  1.00  0.00           O
ATOM   1922  N   VAL A 123      55.830  56.590  69.130  1.00  0.00           N
ATOM   1923  HN  VAL A 123      55.580  56.790  68.190  1.00  0.00           H
ATOM   1924  CA  VAL A 123      56.540  57.620  69.730  1.00  0.00           C
ATOM   1925  HA  VAL A 123      57.410  57.200  70.220  1.00  0.00           H
ATOM   1926  CB  VAL A 123      56.980  58.610  68.590  1.00  0.00           C
ATOM   1927  HB  VAL A 123      56.040  58.990  68.150  1.00  0.00           H
ATOM   1928  CG1 VAL A 123      57.620  59.770  69.370  1.00  0.00           C
ATOM   1929 HG11 VAL A 123      56.830  60.290  69.960  1.00  0.00           H
ATOM   1930 HG12 VAL A 123      57.930  60.570  68.670  1.00  0.00           H
ATOM   1931 HG13 VAL A 123      58.480  59.450  69.980  1.00  0.00           H
ATOM   1932  CG2 VAL A 123      57.970  57.960  67.680  1.00  0.00           C
ATOM   1933 HG21 VAL A 123      58.960  58.070  68.150  1.00  0.00           H
ATOM   1934 HG22 VAL A 123      57.980  58.540  66.730  1.00  0.00           H
ATOM   1935 HG23 VAL A 123      57.810  56.880  67.510  1.00  0.00           H
ATOM   1936  C   VAL A 123      55.880  58.150  70.960  1.00  0.00           C
ATOM   1937  O   VAL A 123      56.560  58.400  71.940  1.00  0.00           O
ATOM   1938  N   ASP A 124      54.550  58.150  71.030  1.00  0.00           N
ATOM   1939  HN  ASP A 124      54.060  57.910  70.200  1.00  0.00           H
ATOM   1940  CA  ASP A 124      53.760  58.370  72.250  1.00  0.00           C
ATOM   1941  HA  ASP A 124      54.090  59.320  72.660  1.00  0.00           H
ATOM   1942  CB  ASP A 124      52.250  58.510  71.870  1.00  0.00           C
ATOM   1943  HB1 ASP A 124      51.830  57.570  71.460  1.00  0.00           H
ATOM   1944  HB2 ASP A 124      52.220  59.190  70.980  1.00  0.00           H
ATOM   1945  CG  ASP A 124      51.280  58.990  72.920  1.00  0.00           C
ATOM   1946  OD1 ASP A 124      50.110  59.050  72.520  1.00  0.00           O
ATOM   1947  OD2 ASP A 124      51.540  59.350  74.090  1.00  0.00           O
ATOM   1948  C   ASP A 124      53.970  57.310  73.250  1.00  0.00           C
ATOM   1949  O   ASP A 124      54.270  57.640  74.420  1.00  0.00           O
ATOM   1950  N   ARG A 125      53.890  56.050  72.910  1.00  0.00           N
ATOM   1951  HN  ARG A 125      53.920  55.880  71.920  1.00  0.00           H
ATOM   1952  CA  ARG A 125      54.180  54.960  73.840  1.00  0.00           C
ATOM   1953  HA  ARG A 125      53.400  54.970  74.590  1.00  0.00           H
ATOM   1954  CB  ARG A 125      54.040  53.550  73.220  1.00  0.00           C
ATOM   1955  HB1 ARG A 125      54.910  53.310  72.580  1.00  0.00           H
ATOM   1956  HB2 ARG A 125      53.070  53.490  72.690  1.00  0.00           H
ATOM   1957  CG  ARG A 125      53.950  52.390  74.250  1.00  0.00           C
ATOM   1958  HG1 ARG A 125      54.880  52.350  74.850  1.00  0.00           H
ATOM   1959  HG2 ARG A 125      53.800  51.450  73.680  1.00  0.00           H
ATOM   1960  CD  ARG A 125      52.930  52.680  75.280  1.00  0.00           C
ATOM   1961  HD1 ARG A 125      51.940  53.070  74.940  1.00  0.00           H
ATOM   1962  HD2 ARG A 125      53.240  53.550  75.900  1.00  0.00           H
ATOM   1963  NE  ARG A 125      52.720  51.440  76.120  1.00  0.00           N
ATOM   1964  HE  ARG A 125      53.410  50.710  76.010  1.00  0.00           H
ATOM   1965  CZ  ARG A 125      51.740  51.320  77.040  1.00  0.00           C
ATOM   1966  NH1 ARG A 125      50.640  52.010  77.020  1.00  0.00           N
ATOM   1967 HH11 ARG A 125      50.480  52.650  76.270  1.00  0.00           H
ATOM   1968 HH12 ARG A 125      49.860  51.660  77.550  1.00  0.00           H
ATOM   1969  NH2 ARG A 125      51.800  50.450  78.040  1.00  0.00           N
ATOM   1970 HH21 ARG A 125      52.660  49.930  78.110  1.00  0.00           H
ATOM   1971 HH22 ARG A 125      51.110  50.480  78.760  1.00  0.00           H
ATOM   1972  C   ARG A 125      55.590  55.080  74.490  1.00  0.00           C
ATOM   1973  O   ARG A 125      55.770  54.980  75.730  1.00  0.00           O
ATOM   1974  N   TYR A 126      56.660  55.420  73.680  1.00  0.00           N
ATOM   1975  HN  TYR A 126      56.500  55.460  72.700  1.00  0.00           H
ATOM   1976  CA  TYR A 126      57.960  55.640  74.150  1.00  0.00           C
ATOM   1977  HA  TYR A 126      58.430  54.820  74.660  1.00  0.00           H
ATOM   1978  CB  TYR A 126      58.840  55.990  72.880  1.00  0.00           C
ATOM   1979  HB1 TYR A 126      58.320  56.470  72.010  1.00  0.00           H
ATOM   1980  HB2 TYR A 126      59.110  54.960  72.600  1.00  0.00           H
ATOM   1981  CG  TYR A 126      60.200  56.550  73.100  1.00  0.00           C
ATOM   1982  CD1 TYR A 126      61.070  56.010  73.990  1.00  0.00           C
ATOM   1983  HD1 TYR A 126      60.830  55.100  74.510  1.00  0.00           H
ATOM   1984  CE1 TYR A 126      62.270  56.630  74.280  1.00  0.00           C
ATOM   1985  HE1 TYR A 126      62.990  56.140  74.920  1.00  0.00           H
ATOM   1986  CZ  TYR A 126      62.630  57.840  73.690  1.00  0.00           C
ATOM   1987  OH  TYR A 126      63.840  58.320  73.990  1.00  0.00           O
ATOM   1988  HH  TYR A 126      63.760  59.260  73.770  1.00  0.00           H
ATOM   1989  CD2 TYR A 126      60.560  57.740  72.500  1.00  0.00           C
ATOM   1990  HD2 TYR A 126      59.810  58.310  71.970  1.00  0.00           H
ATOM   1991  CE2 TYR A 126      61.800  58.430  72.740  1.00  0.00           C
ATOM   1992  HE2 TYR A 126      62.020  59.430  72.400  1.00  0.00           H
ATOM   1993  C   TYR A 126      57.930  56.710  75.180  1.00  0.00           C
ATOM   1994  O   TYR A 126      58.390  56.500  76.320  1.00  0.00           O
ATOM   1995  N   PHE A 127      57.390  57.870  74.880  1.00  0.00           N
ATOM   1996  HN  PHE A 127      57.130  58.040  73.930  1.00  0.00           H
ATOM   1997  CA  PHE A 127      57.330  58.960  75.790  1.00  0.00           C
ATOM   1998  HA  PHE A 127      58.380  59.150  75.940  1.00  0.00           H
ATOM   1999  CB  PHE A 127      56.630  60.220  75.040  1.00  0.00           C
ATOM   2000  HB1 PHE A 127      56.310  60.910  75.850  1.00  0.00           H
ATOM   2001  HB2 PHE A 127      55.790  59.710  74.520  1.00  0.00           H
ATOM   2002  CG  PHE A 127      57.420  60.940  73.950  1.00  0.00           C
ATOM   2003  CD1 PHE A 127      58.820  60.980  74.010  1.00  0.00           C
ATOM   2004  HD1 PHE A 127      59.380  60.620  74.850  1.00  0.00           H
ATOM   2005  CE1 PHE A 127      59.500  61.550  73.010  1.00  0.00           C
ATOM   2006  HE1 PHE A 127      60.570  61.660  72.950  1.00  0.00           H
ATOM   2007  CZ  PHE A 127      58.850  62.090  71.900  1.00  0.00           C
ATOM   2008  HZ  PHE A 127      59.370  62.500  71.040  1.00  0.00           H
ATOM   2009  CD2 PHE A 127      56.700  61.720  72.980  1.00  0.00           C
ATOM   2010  HD2 PHE A 127      55.620  61.800  73.030  1.00  0.00           H
ATOM   2011  CE2 PHE A 127      57.450  62.170  71.920  1.00  0.00           C
ATOM   2012  HE2 PHE A 127      56.960  62.730  71.140  1.00  0.00           H
ATOM   2013  C   PHE A 127      56.600  58.710  77.110  1.00  0.00           C
ATOM   2014  O   PHE A 127      57.150  58.940  78.200  1.00  0.00           O
ATOM   2015  N   ARG A 128      55.390  58.150  77.070  1.00  0.00           N
ATOM   2016  HN  ARG A 128      54.930  57.960  76.210  1.00  0.00           H
ATOM   2017  CA  ARG A 128      54.710  57.770  78.260  1.00  0.00           C
ATOM   2018  HA  ARG A 128      54.640  58.610  78.950  1.00  0.00           H
ATOM   2019  CB  ARG A 128      53.320  57.250  77.970  1.00  0.00           C
ATOM   2020  HB1 ARG A 128      52.940  56.780  78.900  1.00  0.00           H
ATOM   2021  HB2 ARG A 128      53.460  56.390  77.280  1.00  0.00           H
ATOM   2022  CG  ARG A 128      52.390  58.290  77.230  1.00  0.00           C
ATOM   2023  HG1 ARG A 128      51.390  57.810  77.080  1.00  0.00           H
ATOM   2024  HG2 ARG A 128      52.790  58.400  76.200  1.00  0.00           H
ATOM   2025  CD  ARG A 128      52.100  59.570  78.020  1.00  0.00           C
ATOM   2026  HD1 ARG A 128      53.000  60.200  78.220  1.00  0.00           H
ATOM   2027  HD2 ARG A 128      51.440  59.370  78.900  1.00  0.00           H
ATOM   2028  NE  ARG A 128      51.270  60.280  77.060  1.00  0.00           N
ATOM   2029  HE  ARG A 128      51.150  59.920  76.140  1.00  0.00           H
ATOM   2030  CZ  ARG A 128      50.790  61.480  77.230  1.00  0.00           C
ATOM   2031  NH1 ARG A 128      50.580  62.090  78.400  1.00  0.00           N
ATOM   2032 HH11 ARG A 128      50.730  61.530  79.230  1.00  0.00           H
ATOM   2033 HH12 ARG A 128      50.180  63.010  78.450  1.00  0.00           H
ATOM   2034  NH2 ARG A 128      50.000  61.960  76.260  1.00  0.00           N
ATOM   2035 HH21 ARG A 128      49.850  61.550  75.360  1.00  0.00           H
ATOM   2036 HH22 ARG A 128      49.180  62.380  76.640  1.00  0.00           H
ATOM   2037  C   ARG A 128      55.480  56.800  79.160  1.00  0.00           C
ATOM   2038  O   ARG A 128      55.380  56.850  80.390  1.00  0.00           O
ATOM   2039  N   VAL A 129      56.190  55.840  78.590  1.00  0.00           N
ATOM   2040  HN  VAL A 129      56.300  55.820  77.600  1.00  0.00           H
ATOM   2041  CA  VAL A 129      56.820  54.730  79.360  1.00  0.00           C
ATOM   2042  HA  VAL A 129      56.180  54.490  80.180  1.00  0.00           H
ATOM   2043  CB  VAL A 129      56.880  53.530  78.460  1.00  0.00           C
ATOM   2044  HB  VAL A 129      57.180  53.840  77.440  1.00  0.00           H
ATOM   2045  CG1 VAL A 129      57.930  52.440  78.980  1.00  0.00           C
ATOM   2046 HG11 VAL A 129      57.820  51.490  78.400  1.00  0.00           H
ATOM   2047 HG12 VAL A 129      57.630  52.290  80.040  1.00  0.00           H
ATOM   2048 HG13 VAL A 129      58.970  52.840  79.030  1.00  0.00           H
ATOM   2049  CG2 VAL A 129      55.520  52.970  78.450  1.00  0.00           C
ATOM   2050 HG21 VAL A 129      55.630  52.040  77.840  1.00  0.00           H
ATOM   2051 HG22 VAL A 129      54.750  53.650  78.000  1.00  0.00           H
ATOM   2052 HG23 VAL A 129      55.180  52.560  79.430  1.00  0.00           H
ATOM   2053  C   VAL A 129      58.140  55.060  79.850  1.00  0.00           C
ATOM   2054  O   VAL A 129      58.450  54.850  80.970  1.00  0.00           O
ATOM   2055  N   VAL A 130      59.020  55.700  79.040  1.00  0.00           N
ATOM   2056  HN  VAL A 130      58.800  56.070  78.140  1.00  0.00           H
ATOM   2057  CA  VAL A 130      60.410  55.900  79.250  1.00  0.00           C
ATOM   2058  HA  VAL A 130      60.820  55.160  79.920  1.00  0.00           H
ATOM   2059  CB  VAL A 130      61.070  55.630  77.890  1.00  0.00           C
ATOM   2060  HB  VAL A 130      60.630  56.300  77.130  1.00  0.00           H
ATOM   2061  CG1 VAL A 130      62.510  55.920  78.050  1.00  0.00           C
ATOM   2062 HG11 VAL A 130      63.080  55.560  77.150  1.00  0.00           H
ATOM   2063 HG12 VAL A 130      62.880  55.430  78.980  1.00  0.00           H
ATOM   2064 HG13 VAL A 130      62.840  56.980  78.070  1.00  0.00           H
ATOM   2065  CG2 VAL A 130      60.950  54.120  77.380  1.00  0.00           C
ATOM   2066 HG21 VAL A 130      60.980  53.420  78.240  1.00  0.00           H
ATOM   2067 HG22 VAL A 130      61.700  53.930  76.590  1.00  0.00           H
ATOM   2068 HG23 VAL A 130      59.970  53.970  76.880  1.00  0.00           H
ATOM   2069  C   VAL A 130      60.670  57.300  79.860  1.00  0.00           C
ATOM   2070  O   VAL A 130      61.470  57.460  80.780  1.00  0.00           O
ATOM   2071  N   HSD A 131      59.940  58.390  79.400  1.00  0.00           N
ATOM   2072  HN  HSD A 131      59.260  58.240  78.690  1.00  0.00           H
ATOM   2073  CA  HSD A 131      60.200  59.730  79.810  1.00  0.00           C
ATOM   2074  HA  HSD A 131      60.710  59.680  80.770  1.00  0.00           H
ATOM   2075  CB  HSD A 131      61.090  60.450  78.790  1.00  0.00           C
ATOM   2076  HB1 HSD A 131      61.140  61.520  79.080  1.00  0.00           H
ATOM   2077  HB2 HSD A 131      60.630  60.350  77.780  1.00  0.00           H
ATOM   2078  ND1 HSD A 131      63.480  59.830  79.840  1.00  0.00           N
ATOM   2079  HD1 HSD A 131      63.320  59.810  80.820  1.00  0.00           H
ATOM   2080  CG  HSD A 131      62.590  60.000  78.810  1.00  0.00           C
ATOM   2081  CE1 HSD A 131      64.610  59.490  79.230  1.00  0.00           C
ATOM   2082  HE1 HSD A 131      65.580  59.470  79.740  1.00  0.00           H
ATOM   2083  NE2 HSD A 131      64.540  59.400  77.900  1.00  0.00           N
ATOM   2084  CD2 HSD A 131      63.270  59.740  77.670  1.00  0.00           C
ATOM   2085  HD2 HSD A 131      62.890  59.950  76.680  1.00  0.00           H
ATOM   2086  C   HSD A 131      58.950  60.550  80.140  1.00  0.00           C
ATOM   2087  O   HSD A 131      58.660  61.510  79.430  1.00  0.00           O
ATOM   2088  N   PRO A 132      58.100  60.140  81.210  1.00  0.00           N
ATOM   2089  CD  PRO A 132      58.370  59.030  82.110  1.00  0.00           C
ATOM   2090  HD1 PRO A 132      59.460  59.010  82.340  1.00  0.00           H
ATOM   2091  HD2 PRO A 132      58.220  58.080  81.550  1.00  0.00           H
ATOM   2092  CA  PRO A 132      56.700  60.600  81.330  1.00  0.00           C
ATOM   2093  HA  PRO A 132      56.320  60.410  80.330  1.00  0.00           H
ATOM   2094  CB  PRO A 132      56.110  59.740  82.550  1.00  0.00           C
ATOM   2095  HB1 PRO A 132      55.520  58.900  82.110  1.00  0.00           H
ATOM   2096  HB2 PRO A 132      55.500  60.340  83.260  1.00  0.00           H
ATOM   2097  CG  PRO A 132      57.390  59.210  83.260  1.00  0.00           C
ATOM   2098  HG1 PRO A 132      57.850  60.010  83.890  1.00  0.00           H
ATOM   2099  HG2 PRO A 132      57.440  58.250  83.810  1.00  0.00           H
ATOM   2100  C   PRO A 132      56.630  62.140  81.530  1.00  0.00           C
ATOM   2101  O   PRO A 132      55.560  62.710  81.270  1.00  0.00           O
ATOM   2102  N   HSD A 133      57.690  62.780  82.140  1.00  0.00           N
ATOM   2103  HN  HSD A 133      58.420  62.180  82.420  1.00  0.00           H
ATOM   2104  CA  HSD A 133      57.800  64.220  82.450  1.00  0.00           C
ATOM   2105  HA  HSD A 133      56.860  64.590  82.820  1.00  0.00           H
ATOM   2106  CB  HSD A 133      58.730  64.550  83.650  1.00  0.00           C
ATOM   2107  HB1 HSD A 133      58.340  65.400  84.270  1.00  0.00           H
ATOM   2108  HB2 HSD A 133      59.770  64.670  83.290  1.00  0.00           H
ATOM   2109  ND1 HSD A 133      58.230  62.420  85.160  1.00  0.00           N
ATOM   2110  HD1 HSD A 133      57.340  62.180  84.760  1.00  0.00           H
ATOM   2111  CG  HSD A 133      59.040  63.540  84.780  1.00  0.00           C
ATOM   2112  CE1 HSD A 133      58.810  61.900  86.240  1.00  0.00           C
ATOM   2113  HE1 HSD A 133      58.340  61.050  86.740  1.00  0.00           H
ATOM   2114  NE2 HSD A 133      59.800  62.590  86.700  1.00  0.00           N
ATOM   2115  CD2 HSD A 133      59.990  63.560  85.730  1.00  0.00           C
ATOM   2116  HD2 HSD A 133      60.850  64.190  85.850  1.00  0.00           H
ATOM   2117  C   HSD A 133      58.270  65.010  81.220  1.00  0.00           C
ATOM   2118  O   HSD A 133      58.360  66.240  81.290  1.00  0.00           O
ATOM   2119  N   HSD A 134      58.370  64.280  80.110  1.00  0.00           N
ATOM   2120  HN  HSD A 134      58.400  63.280  80.110  1.00  0.00           H
ATOM   2121  CA  HSD A 134      58.720  64.920  78.910  1.00  0.00           C
ATOM   2122  HA  HSD A 134      59.630  65.480  79.040  1.00  0.00           H
ATOM   2123  CB  HSD A 134      58.980  63.880  77.830  1.00  0.00           C
ATOM   2124  HB1 HSD A 134      58.210  63.090  77.710  1.00  0.00           H
ATOM   2125  HB2 HSD A 134      59.820  63.210  78.100  1.00  0.00           H
ATOM   2126  ND1 HSD A 134      58.320  63.940  75.410  1.00  0.00           N
ATOM   2127  HD1 HSD A 134      57.650  63.230  75.610  1.00  0.00           H
ATOM   2128  CG  HSD A 134      59.120  64.400  76.430  1.00  0.00           C
ATOM   2129  CE1 HSD A 134      58.790  64.430  74.270  1.00  0.00           C
ATOM   2130  HE1 HSD A 134      58.500  64.250  73.240  1.00  0.00           H
ATOM   2131  NE2 HSD A 134      59.830  65.230  74.490  1.00  0.00           N
ATOM   2132  CD2 HSD A 134      60.060  65.160  75.850  1.00  0.00           C
ATOM   2133  HD2 HSD A 134      60.970  65.630  76.220  1.00  0.00           H
ATOM   2134  C   HSD A 134      57.720  66.060  78.440  1.00  0.00           C
ATOM   2135  O   HSD A 134      56.490  65.930  78.460  1.00  0.00           O
ATOM   2136  N   ALA A 135      58.280  67.130  77.840  1.00  0.00           N
ATOM   2137  HN  ALA A 135      59.270  67.200  77.830  1.00  0.00           H
ATOM   2138  CA  ALA A 135      57.610  68.400  77.440  1.00  0.00           C
ATOM   2139  HA  ALA A 135      57.350  68.970  78.320  1.00  0.00           H
ATOM   2140  CB  ALA A 135      58.620  69.260  76.690  1.00  0.00           C
ATOM   2141  HB1 ALA A 135      58.170  70.240  76.410  1.00  0.00           H
ATOM   2142  HB2 ALA A 135      59.030  68.750  75.800  1.00  0.00           H
ATOM   2143  HB3 ALA A 135      59.550  69.280  77.270  1.00  0.00           H
ATOM   2144  C   ALA A 135      56.360  68.270  76.530  1.00  0.00           C
ATOM   2145  O   ALA A 135      55.340  68.960  76.630  1.00  0.00           O
ATOM   2146  N   LEU A 136      56.370  67.270  75.580  1.00  0.00           N
ATOM   2147  HN  LEU A 136      57.220  66.800  75.360  1.00  0.00           H
ATOM   2148  CA  LEU A 136      55.320  67.070  74.580  1.00  0.00           C
ATOM   2149  HA  LEU A 136      54.870  67.980  74.210  1.00  0.00           H
ATOM   2150  CB  LEU A 136      55.950  66.390  73.340  1.00  0.00           C
ATOM   2151  HB1 LEU A 136      55.230  66.340  72.490  1.00  0.00           H
ATOM   2152  HB2 LEU A 136      56.220  65.360  73.630  1.00  0.00           H
ATOM   2153  CG  LEU A 136      57.200  67.140  72.780  1.00  0.00           C
ATOM   2154  HG  LEU A 136      57.940  67.210  73.620  1.00  0.00           H
ATOM   2155  CD1 LEU A 136      57.820  66.430  71.550  1.00  0.00           C
ATOM   2156 HD11 LEU A 136      58.050  65.370  71.830  1.00  0.00           H
ATOM   2157 HD12 LEU A 136      58.770  66.850  71.160  1.00  0.00           H
ATOM   2158 HD13 LEU A 136      57.080  66.510  70.730  1.00  0.00           H
ATOM   2159  CD2 LEU A 136      56.790  68.600  72.420  1.00  0.00           C
ATOM   2160 HD21 LEU A 136      55.930  68.530  71.720  1.00  0.00           H
ATOM   2161 HD22 LEU A 136      57.590  69.220  71.960  1.00  0.00           H
ATOM   2162 HD23 LEU A 136      56.360  69.020  73.350  1.00  0.00           H
ATOM   2163  C   LEU A 136      54.200  66.140  75.080  1.00  0.00           C
ATOM   2164  O   LEU A 136      53.290  65.790  74.310  1.00  0.00           O
ATOM   2165  N   ASN A 137      54.250  65.750  76.330  1.00  0.00           N
ATOM   2166  HN  ASN A 137      54.920  66.100  76.980  1.00  0.00           H
ATOM   2167  CA  ASN A 137      53.240  64.770  76.920  1.00  0.00           C
ATOM   2168  HA  ASN A 137      52.720  64.240  76.140  1.00  0.00           H
ATOM   2169  CB  ASN A 137      53.840  63.900  78.050  1.00  0.00           C
ATOM   2170  HB1 ASN A 137      53.040  63.370  78.610  1.00  0.00           H
ATOM   2171  HB2 ASN A 137      54.430  64.500  78.780  1.00  0.00           H
ATOM   2172  CG  ASN A 137      54.650  62.700  77.480  1.00  0.00           C
ATOM   2173  OD1 ASN A 137      54.510  62.310  76.320  1.00  0.00           O
ATOM   2174  ND2 ASN A 137      55.390  62.010  78.360  1.00  0.00           N
ATOM   2175 HD21 ASN A 137      55.970  61.350  77.890  1.00  0.00           H
ATOM   2176 HD22 ASN A 137      55.440  62.260  79.330  1.00  0.00           H
ATOM   2177  C   ASN A 137      52.160  65.600  77.740  1.00  0.00           C
ATOM   2178  O   ASN A 137      51.410  65.110  78.530  1.00  0.00           O
ATOM   2179  N   LYS A 138      52.220  66.930  77.520  1.00  0.00           N
ATOM   2180  HN  LYS A 138      52.950  67.230  76.890  1.00  0.00           H
ATOM   2181  CA  LYS A 138      51.480  67.920  78.290  1.00  0.00           C
ATOM   2182  HA  LYS A 138      50.920  67.470  79.100  1.00  0.00           H
ATOM   2183  CB  LYS A 138      52.560  68.780  78.930  1.00  0.00           C
ATOM   2184  HB1 LYS A 138      52.150  69.630  79.510  1.00  0.00           H
ATOM   2185  HB2 LYS A 138      53.260  69.260  78.200  1.00  0.00           H
ATOM   2186  CG  LYS A 138      53.380  68.020  80.040  1.00  0.00           C
ATOM   2187  HG1 LYS A 138      53.550  66.950  79.830  1.00  0.00           H
ATOM   2188  HG2 LYS A 138      52.840  68.060  81.010  1.00  0.00           H
ATOM   2189  CD  LYS A 138      54.740  68.740  80.310  1.00  0.00           C
ATOM   2190  HD1 LYS A 138      54.580  69.820  80.520  1.00  0.00           H
ATOM   2191  HD2 LYS A 138      55.320  68.610  79.370  1.00  0.00           H
ATOM   2192  CE  LYS A 138      55.670  68.040  81.390  1.00  0.00           C
ATOM   2193  HE1 LYS A 138      56.210  67.300  80.760  1.00  0.00           H
ATOM   2194  HE2 LYS A 138      55.020  67.560  82.150  1.00  0.00           H
ATOM   2195  NZ  LYS A 138      56.630  68.870  82.040  1.00  0.00           N
ATOM   2196  HZ1 LYS A 138      56.120  69.760  82.270  1.00  0.00           H
ATOM   2197  HZ2 LYS A 138      57.460  69.180  81.490  1.00  0.00           H
ATOM   2198  HZ3 LYS A 138      56.810  68.280  82.860  1.00  0.00           H
ATOM   2199  C   LYS A 138      50.560  68.750  77.440  1.00  0.00           C
ATOM   2200  O   LYS A 138      50.290  69.900  77.820  1.00  0.00           O
ATOM   2201  N   ILE A 139      50.030  68.240  76.280  1.00  0.00           N
ATOM   2202  HN  ILE A 139      50.300  67.310  76.070  1.00  0.00           H
ATOM   2203  CA  ILE A 139      49.270  69.000  75.290  1.00  0.00           C
ATOM   2204  HA  ILE A 139      49.400  70.070  75.320  1.00  0.00           H
ATOM   2205  CB  ILE A 139      49.790  68.660  73.920  1.00  0.00           C
ATOM   2206  HB  ILE A 139      49.300  69.380  73.230  1.00  0.00           H
ATOM   2207  CG2 ILE A 139      51.250  69.030  73.720  1.00  0.00           C
ATOM   2208 HG21 ILE A 139      51.860  68.340  74.330  1.00  0.00           H
ATOM   2209 HG22 ILE A 139      51.550  70.040  74.090  1.00  0.00           H
ATOM   2210 HG23 ILE A 139      51.570  68.960  72.660  1.00  0.00           H
ATOM   2211  CG1 ILE A 139      49.390  67.250  73.450  1.00  0.00           C
ATOM   2212 HG11 ILE A 139      48.480  66.790  73.900  1.00  0.00           H
ATOM   2213 HG12 ILE A 139      50.240  66.560  73.660  1.00  0.00           H
ATOM   2214  CD  ILE A 139      49.180  67.290  71.960  1.00  0.00           C
ATOM   2215  HD1 ILE A 139      48.440  68.060  71.680  1.00  0.00           H
ATOM   2216  HD2 ILE A 139      49.170  66.290  71.470  1.00  0.00           H
ATOM   2217  HD3 ILE A 139      50.140  67.720  71.590  1.00  0.00           H
ATOM   2218  C   ILE A 139      47.840  68.790  75.560  1.00  0.00           C
ATOM   2219  O   ILE A 139      47.460  67.830  76.230  1.00  0.00           O
ATOM   2220  N   SER A 140      46.960  69.640  74.950  1.00  0.00           N
ATOM   2221  HN  SER A 140      47.390  70.350  74.410  1.00  0.00           H
ATOM   2222  CA  SER A 140      45.520  69.560  75.020  1.00  0.00           C
ATOM   2223  HA  SER A 140      45.250  69.120  75.970  1.00  0.00           H
ATOM   2224  CB  SER A 140      44.900  71.010  74.970  1.00  0.00           C
ATOM   2225  HB1 SER A 140      45.490  71.730  75.570  1.00  0.00           H
ATOM   2226  HB2 SER A 140      43.870  70.890  75.360  1.00  0.00           H
ATOM   2227  OG  SER A 140      44.950  71.530  73.600  1.00  0.00           O
ATOM   2228  HG1 SER A 140      45.330  72.410  73.720  1.00  0.00           H
ATOM   2229  C   SER A 140      44.940  68.730  73.860  1.00  0.00           C
ATOM   2230  O   SER A 140      45.540  68.410  72.830  1.00  0.00           O
ATOM   2231  N   ASN A 141      43.690  68.280  74.140  1.00  0.00           N
ATOM   2232  HN  ASN A 141      43.290  68.540  75.010  1.00  0.00           H
ATOM   2233  CA  ASN A 141      42.760  67.780  73.160  1.00  0.00           C
ATOM   2234  HA  ASN A 141      43.150  66.840  72.790  1.00  0.00           H
ATOM   2235  CB  ASN A 141      41.370  67.480  73.780  1.00  0.00           C
ATOM   2236  HB1 ASN A 141      40.620  67.120  73.040  1.00  0.00           H
ATOM   2237  HB2 ASN A 141      40.960  68.350  74.330  1.00  0.00           H
ATOM   2238  CG  ASN A 141      41.480  66.360  74.750  1.00  0.00           C
ATOM   2239  OD1 ASN A 141      42.510  65.840  75.150  1.00  0.00           O
ATOM   2240  ND2 ASN A 141      40.300  65.800  75.150  1.00  0.00           N
ATOM   2241 HD21 ASN A 141      40.440  65.030  75.780  1.00  0.00           H
ATOM   2242 HD22 ASN A 141      39.460  66.360  75.140  1.00  0.00           H
ATOM   2243  C   ASN A 141      42.680  68.580  71.880  1.00  0.00           C
ATOM   2244  O   ASN A 141      42.940  68.040  70.790  1.00  0.00           O
ATOM   2245  N   ARG A 142      42.470  69.930  72.010  1.00  0.00           N
ATOM   2246  HN  ARG A 142      42.450  70.290  72.950  1.00  0.00           H
ATOM   2247  CA  ARG A 142      42.320  70.810  70.890  1.00  0.00           C
ATOM   2248  HA  ARG A 142      41.630  70.390  70.170  1.00  0.00           H
ATOM   2249  CB  ARG A 142      41.920  72.260  71.200  1.00  0.00           C
ATOM   2250  HB1 ARG A 142      41.920  72.850  70.260  1.00  0.00           H
ATOM   2251  HB2 ARG A 142      42.690  72.680  71.870  1.00  0.00           H
ATOM   2252  CG  ARG A 142      40.530  72.450  71.900  1.00  0.00           C
ATOM   2253  HG1 ARG A 142      39.730  71.960  71.300  1.00  0.00           H
ATOM   2254  HG2 ARG A 142      40.210  73.510  71.930  1.00  0.00           H
ATOM   2255  CD  ARG A 142      40.350  71.890  73.290  1.00  0.00           C
ATOM   2256  HD1 ARG A 142      40.360  70.780  73.340  1.00  0.00           H
ATOM   2257  HD2 ARG A 142      39.340  72.190  73.620  1.00  0.00           H
ATOM   2258  NE  ARG A 142      41.260  72.590  74.240  1.00  0.00           N
ATOM   2259  HE  ARG A 142      41.850  73.340  73.930  1.00  0.00           H
ATOM   2260  CZ  ARG A 142      41.010  72.730  75.560  1.00  0.00           C
ATOM   2261  NH1 ARG A 142      40.080  71.970  76.120  1.00  0.00           N
ATOM   2262 HH11 ARG A 142      39.660  71.200  75.630  1.00  0.00           H
ATOM   2263 HH12 ARG A 142      39.950  72.000  77.110  1.00  0.00           H
ATOM   2264  NH2 ARG A 142      41.550  73.700  76.240  1.00  0.00           N
ATOM   2265 HH21 ARG A 142      42.280  74.130  75.710  1.00  0.00           H
ATOM   2266 HH22 ARG A 142      41.540  73.700  77.240  1.00  0.00           H
ATOM   2267  C   ARG A 142      43.610  70.790  70.010  1.00  0.00           C
ATOM   2268  O   ARG A 142      43.450  70.750  68.810  1.00  0.00           O
ATOM   2269  N   THR A 143      44.820  70.850  70.630  1.00  0.00           N
ATOM   2270  HN  THR A 143      44.900  70.990  71.610  1.00  0.00           H
ATOM   2271  CA  THR A 143      46.080  70.740  69.940  1.00  0.00           C
ATOM   2272  HA  THR A 143      46.190  71.490  69.170  1.00  0.00           H
ATOM   2273  CB  THR A 143      47.140  71.000  70.970  1.00  0.00           C
ATOM   2274  HB  THR A 143      47.110  70.220  71.750  1.00  0.00           H
ATOM   2275  OG1 THR A 143      47.090  72.380  71.440  1.00  0.00           O
ATOM   2276  HG1 THR A 143      47.290  73.020  70.750  1.00  0.00           H
ATOM   2277  CG2 THR A 143      48.650  70.870  70.370  1.00  0.00           C
ATOM   2278 HG21 THR A 143      49.440  71.140  71.090  1.00  0.00           H
ATOM   2279 HG22 THR A 143      48.800  71.630  69.580  1.00  0.00           H
ATOM   2280 HG23 THR A 143      48.950  69.900  69.910  1.00  0.00           H
ATOM   2281  C   THR A 143      46.360  69.390  69.390  1.00  0.00           C
ATOM   2282  O   THR A 143      46.740  69.300  68.260  1.00  0.00           O
ATOM   2283  N   ALA A 144      46.120  68.260  70.140  1.00  0.00           N
ATOM   2284  HN  ALA A 144      45.760  68.320  71.070  1.00  0.00           H
ATOM   2285  CA  ALA A 144      46.090  66.950  69.500  1.00  0.00           C
ATOM   2286  HA  ALA A 144      47.130  66.800  69.240  1.00  0.00           H
ATOM   2287  CB  ALA A 144      45.710  65.970  70.630  1.00  0.00           C
ATOM   2288  HB1 ALA A 144      45.830  64.900  70.330  1.00  0.00           H
ATOM   2289  HB2 ALA A 144      44.650  66.110  70.890  1.00  0.00           H
ATOM   2290  HB3 ALA A 144      46.340  66.100  71.530  1.00  0.00           H
ATOM   2291  C   ALA A 144      45.160  66.760  68.280  1.00  0.00           C
ATOM   2292  O   ALA A 144      45.540  66.160  67.260  1.00  0.00           O
ATOM   2293  N   ALA A 145      43.960  67.380  68.250  1.00  0.00           N
ATOM   2294  HN  ALA A 145      43.800  67.780  69.150  1.00  0.00           H
ATOM   2295  CA  ALA A 145      42.940  67.430  67.260  1.00  0.00           C
ATOM   2296  HA  ALA A 145      42.750  66.390  67.010  1.00  0.00           H
ATOM   2297  CB  ALA A 145      41.600  67.940  67.850  1.00  0.00           C
ATOM   2298  HB1 ALA A 145      41.650  69.040  68.010  1.00  0.00           H
ATOM   2299  HB2 ALA A 145      41.470  67.390  68.800  1.00  0.00           H
ATOM   2300  HB3 ALA A 145      40.880  67.620  67.080  1.00  0.00           H
ATOM   2301  C   ALA A 145      43.500  68.170  66.110  1.00  0.00           C
ATOM   2302  O   ALA A 145      43.440  67.680  64.980  1.00  0.00           O
ATOM   2303  N   ILE A 146      44.100  69.330  66.270  1.00  0.00           N
ATOM   2304  HN  ILE A 146      44.040  69.760  67.170  1.00  0.00           H
ATOM   2305  CA  ILE A 146      44.730  70.120  65.160  1.00  0.00           C
ATOM   2306  HA  ILE A 146      44.040  70.020  64.330  1.00  0.00           H
ATOM   2307  CB  ILE A 146      44.760  71.600  65.510  1.00  0.00           C
ATOM   2308  HB  ILE A 146      45.240  71.590  66.510  1.00  0.00           H
ATOM   2309  CG2 ILE A 146      45.690  72.260  64.450  1.00  0.00           C
ATOM   2310 HG21 ILE A 146      46.730  71.960  64.700  1.00  0.00           H
ATOM   2311 HG22 ILE A 146      45.630  73.370  64.450  1.00  0.00           H
ATOM   2312 HG23 ILE A 146      45.620  71.950  63.380  1.00  0.00           H
ATOM   2313  CG1 ILE A 146      43.380  72.280  65.560  1.00  0.00           C
ATOM   2314 HG11 ILE A 146      43.450  73.380  65.710  1.00  0.00           H
ATOM   2315 HG12 ILE A 146      42.740  71.960  66.410  1.00  0.00           H
ATOM   2316  CD  ILE A 146      42.490  72.000  64.270  1.00  0.00           C
ATOM   2317  HD1 ILE A 146      43.050  72.200  63.340  1.00  0.00           H
ATOM   2318  HD2 ILE A 146      41.540  72.570  64.300  1.00  0.00           H
ATOM   2319  HD3 ILE A 146      42.260  70.910  64.200  1.00  0.00           H
ATOM   2320  C   ILE A 146      46.060  69.400  64.710  1.00  0.00           C
ATOM   2321  O   ILE A 146      46.370  69.430  63.470  1.00  0.00           O
ATOM   2322  N   ILE A 147      46.880  68.830  65.610  1.00  0.00           N
ATOM   2323  HN  ILE A 147      46.820  69.000  66.600  1.00  0.00           H
ATOM   2324  CA  ILE A 147      48.080  68.030  65.110  1.00  0.00           C
ATOM   2325  HA  ILE A 147      48.670  68.730  64.540  1.00  0.00           H
ATOM   2326  CB  ILE A 147      48.900  67.360  66.230  1.00  0.00           C
ATOM   2327  HB  ILE A 147      48.150  66.890  66.910  1.00  0.00           H
ATOM   2328  CG2 ILE A 147      49.970  66.270  65.780  1.00  0.00           C
ATOM   2329 HG21 ILE A 147      50.840  66.190  66.440  1.00  0.00           H
ATOM   2330 HG22 ILE A 147      50.320  66.650  64.790  1.00  0.00           H
ATOM   2331 HG23 ILE A 147      49.500  65.280  65.640  1.00  0.00           H
ATOM   2332  CG1 ILE A 147      49.680  68.440  67.000  1.00  0.00           C
ATOM   2333 HG11 ILE A 147      49.030  69.320  67.230  1.00  0.00           H
ATOM   2334 HG12 ILE A 147      50.540  68.730  66.360  1.00  0.00           H
ATOM   2335  CD  ILE A 147      50.200  67.930  68.360  1.00  0.00           C
ATOM   2336  HD1 ILE A 147      49.390  67.510  69.010  1.00  0.00           H
ATOM   2337  HD2 ILE A 147      50.840  68.690  68.850  1.00  0.00           H
ATOM   2338  HD3 ILE A 147      50.840  67.050  68.110  1.00  0.00           H
ATOM   2339  C   ILE A 147      47.620  66.920  64.270  1.00  0.00           C
ATOM   2340  O   ILE A 147      48.220  66.640  63.210  1.00  0.00           O
ATOM   2341  N   SER A 148      46.530  66.170  64.660  1.00  0.00           N
ATOM   2342  HN  SER A 148      46.050  66.380  65.510  1.00  0.00           H
ATOM   2343  CA  SER A 148      45.890  65.120  63.880  1.00  0.00           C
ATOM   2344  HA  SER A 148      46.560  64.300  63.660  1.00  0.00           H
ATOM   2345  CB  SER A 148      44.720  64.470  64.610  1.00  0.00           C
ATOM   2346  HB1 SER A 148      44.100  63.840  63.940  1.00  0.00           H
ATOM   2347  HB2 SER A 148      44.130  65.310  65.020  1.00  0.00           H
ATOM   2348  OG  SER A 148      45.210  63.660  65.650  1.00  0.00           O
ATOM   2349  HG1 SER A 148      45.170  64.190  66.450  1.00  0.00           H
ATOM   2350  C   SER A 148      45.440  65.710  62.600  1.00  0.00           C
ATOM   2351  O   SER A 148      45.820  65.170  61.570  1.00  0.00           O
ATOM   2352  N   CYS A 149      44.690  66.830  62.530  1.00  0.00           N
ATOM   2353  HN  CYS A 149      44.390  67.300  63.360  1.00  0.00           H
ATOM   2354  CA  CYS A 149      44.190  67.330  61.220  1.00  0.00           C
ATOM   2355  HA  CYS A 149      43.640  66.590  60.660  1.00  0.00           H
ATOM   2356  CB  CYS A 149      43.250  68.600  61.310  1.00  0.00           C
ATOM   2357  HB1 CYS A 149      43.050  68.910  60.260  1.00  0.00           H
ATOM   2358  HB2 CYS A 149      43.700  69.380  61.950  1.00  0.00           H
ATOM   2359  SG  CYS A 149      41.720  68.380  62.300  1.00  0.00           S
ATOM   2360  HG1 CYS A 149      42.350  68.370  63.470  1.00  0.00           H
ATOM   2361  C   CYS A 149      45.280  67.820  60.220  1.00  0.00           C
ATOM   2362  O   CYS A 149      45.140  67.630  59.010  1.00  0.00           O
ATOM   2363  N   LEU A 150      46.330  68.420  60.760  1.00  0.00           N
ATOM   2364  HN  LEU A 150      46.420  68.660  61.730  1.00  0.00           H
ATOM   2365  CA  LEU A 150      47.560  68.580  60.000  1.00  0.00           C
ATOM   2366  HA  LEU A 150      47.380  69.280  59.190  1.00  0.00           H
ATOM   2367  CB  LEU A 150      48.580  69.290  60.810  1.00  0.00           C
ATOM   2368  HB1 LEU A 150      48.910  68.640  61.650  1.00  0.00           H
ATOM   2369  HB2 LEU A 150      48.090  70.120  61.360  1.00  0.00           H
ATOM   2370  CG  LEU A 150      49.870  69.810  60.170  1.00  0.00           C
ATOM   2371  HG  LEU A 150      50.490  69.030  59.670  1.00  0.00           H
ATOM   2372  CD1 LEU A 150      49.600  70.890  59.090  1.00  0.00           C
ATOM   2373 HD11 LEU A 150      49.060  70.550  58.170  1.00  0.00           H
ATOM   2374 HD12 LEU A 150      50.520  71.400  58.720  1.00  0.00           H
ATOM   2375 HD13 LEU A 150      48.940  71.670  59.510  1.00  0.00           H
ATOM   2376  CD2 LEU A 150      50.830  70.360  61.270  1.00  0.00           C
ATOM   2377 HD21 LEU A 150      50.270  70.920  62.040  1.00  0.00           H
ATOM   2378 HD22 LEU A 150      51.670  71.000  60.940  1.00  0.00           H
ATOM   2379 HD23 LEU A 150      51.390  69.500  61.710  1.00  0.00           H
ATOM   2380  C   LEU A 150      48.180  67.350  59.450  1.00  0.00           C
ATOM   2381  O   LEU A 150      48.670  67.270  58.310  1.00  0.00           O
ATOM   2382  N   LEU A 151      48.240  66.240  60.240  1.00  0.00           N
ATOM   2383  HN  LEU A 151      47.810  66.220  61.140  1.00  0.00           H
ATOM   2384  CA  LEU A 151      48.840  64.970  59.700  1.00  0.00           C
ATOM   2385  HA  LEU A 151      49.740  65.210  59.170  1.00  0.00           H
ATOM   2386  CB  LEU A 151      49.130  63.990  60.850  1.00  0.00           C
ATOM   2387  HB1 LEU A 151      49.330  62.980  60.440  1.00  0.00           H
ATOM   2388  HB2 LEU A 151      48.190  63.910  61.430  1.00  0.00           H
ATOM   2389  CG  LEU A 151      50.220  64.500  61.850  1.00  0.00           C
ATOM   2390  HG  LEU A 151      49.950  65.490  62.260  1.00  0.00           H
ATOM   2391  CD1 LEU A 151      50.450  63.540  62.990  1.00  0.00           C
ATOM   2392 HD11 LEU A 151      49.530  63.300  63.560  1.00  0.00           H
ATOM   2393 HD12 LEU A 151      51.190  64.020  63.680  1.00  0.00           H
ATOM   2394 HD13 LEU A 151      50.870  62.580  62.590  1.00  0.00           H
ATOM   2395  CD2 LEU A 151      51.610  64.560  61.110  1.00  0.00           C
ATOM   2396 HD21 LEU A 151      52.390  64.900  61.810  1.00  0.00           H
ATOM   2397 HD22 LEU A 151      51.450  65.190  60.220  1.00  0.00           H
ATOM   2398 HD23 LEU A 151      51.850  63.530  60.740  1.00  0.00           H
ATOM   2399  C   LEU A 151      48.000  64.320  58.590  1.00  0.00           C
ATOM   2400  O   LEU A 151      48.590  63.820  57.670  1.00  0.00           O
ATOM   2401  N   TRP A 152      46.660  64.330  58.670  1.00  0.00           N
ATOM   2402  HN  TRP A 152      46.310  64.780  59.490  1.00  0.00           H
ATOM   2403  CA  TRP A 152      45.730  64.150  57.530  1.00  0.00           C
ATOM   2404  HA  TRP A 152      45.810  63.140  57.140  1.00  0.00           H
ATOM   2405  CB  TRP A 152      44.300  64.180  58.000  1.00  0.00           C
ATOM   2406  HB1 TRP A 152      43.630  64.150  57.100  1.00  0.00           H
ATOM   2407  HB2 TRP A 152      44.150  65.170  58.480  1.00  0.00           H
ATOM   2408  CG  TRP A 152      43.810  63.110  59.020  1.00  0.00           C
ATOM   2409  CD1 TRP A 152      43.540  63.360  60.320  1.00  0.00           C
ATOM   2410  HD1 TRP A 152      43.670  64.330  60.780  1.00  0.00           H
ATOM   2411  NE1 TRP A 152      42.970  62.280  60.930  1.00  0.00           N
ATOM   2412  HE1 TRP A 152      42.420  62.150  61.730  1.00  0.00           H
ATOM   2413  CE2 TRP A 152      43.000  61.230  60.030  1.00  0.00           C
ATOM   2414  CD2 TRP A 152      43.520  61.720  58.880  1.00  0.00           C
ATOM   2415  CE3 TRP A 152      43.780  60.880  57.760  1.00  0.00           C
ATOM   2416  HE3 TRP A 152      44.380  61.270  56.970  1.00  0.00           H
ATOM   2417  CZ3 TRP A 152      43.390  59.570  57.900  1.00  0.00           C
ATOM   2418  HZ3 TRP A 152      43.590  58.790  57.180  1.00  0.00           H
ATOM   2419  CZ2 TRP A 152      42.420  59.970  60.050  1.00  0.00           C
ATOM   2420  HZ2 TRP A 152      41.810  59.580  60.860  1.00  0.00           H
ATOM   2421  CH2 TRP A 152      42.620  59.150  58.970  1.00  0.00           C
ATOM   2422  HH2 TRP A 152      42.270  58.120  59.000  1.00  0.00           H
ATOM   2423  C   TRP A 152      45.980  65.150  56.350  1.00  0.00           C
ATOM   2424  O   TRP A 152      45.930  64.630  55.190  1.00  0.00           O
ATOM   2425  N   GLY A 153      46.390  66.410  56.680  1.00  0.00           N
ATOM   2426  HN  GLY A 153      46.300  66.750  57.600  1.00  0.00           H
ATOM   2427  CA  GLY A 153      46.790  67.330  55.690  1.00  0.00           C
ATOM   2428  HA1 GLY A 153      47.090  68.250  56.160  1.00  0.00           H
ATOM   2429  HA2 GLY A 153      46.010  67.400  54.940  1.00  0.00           H
ATOM   2430  C   GLY A 153      48.020  67.020  54.930  1.00  0.00           C
ATOM   2431  O   GLY A 153      48.010  67.070  53.760  1.00  0.00           O
ATOM   2432  N   ILE A 154      49.100  66.540  55.650  1.00  0.00           N
ATOM   2433  HN  ILE A 154      49.020  66.540  56.640  1.00  0.00           H
ATOM   2434  CA  ILE A 154      50.310  66.050  55.010  1.00  0.00           C
ATOM   2435  HA  ILE A 154      50.600  66.850  54.340  1.00  0.00           H
ATOM   2436  CB  ILE A 154      51.410  65.880  56.040  1.00  0.00           C
ATOM   2437  HB  ILE A 154      50.920  65.140  56.690  1.00  0.00           H
ATOM   2438  CG2 ILE A 154      52.570  64.990  55.440  1.00  0.00           C
ATOM   2439 HG21 ILE A 154      52.150  64.030  55.090  1.00  0.00           H
ATOM   2440 HG22 ILE A 154      53.350  64.850  56.210  1.00  0.00           H
ATOM   2441 HG23 ILE A 154      52.980  65.540  54.570  1.00  0.00           H
ATOM   2442  CG1 ILE A 154      51.970  67.180  56.520  1.00  0.00           C
ATOM   2443 HG11 ILE A 154      51.170  67.830  56.930  1.00  0.00           H
ATOM   2444 HG12 ILE A 154      52.330  67.770  55.640  1.00  0.00           H
ATOM   2445  CD  ILE A 154      53.150  67.050  57.520  1.00  0.00           C
ATOM   2446  HD1 ILE A 154      53.370  68.000  58.070  1.00  0.00           H
ATOM   2447  HD2 ILE A 154      54.050  66.790  56.910  1.00  0.00           H
ATOM   2448  HD3 ILE A 154      52.830  66.150  58.090  1.00  0.00           H
ATOM   2449  C   ILE A 154      49.910  64.890  54.120  1.00  0.00           C
ATOM   2450  O   ILE A 154      50.280  64.830  52.970  1.00  0.00           O
ATOM   2451  N   THR A 155      49.120  63.910  54.700  1.00  0.00           N
ATOM   2452  HN  THR A 155      48.750  64.040  55.610  1.00  0.00           H
ATOM   2453  CA  THR A 155      48.710  62.680  54.040  1.00  0.00           C
ATOM   2454  HA  THR A 155      49.630  62.170  53.820  1.00  0.00           H
ATOM   2455  CB  THR A 155      47.990  61.710  55.000  1.00  0.00           C
ATOM   2456  HB  THR A 155      47.020  62.140  55.280  1.00  0.00           H
ATOM   2457  OG1 THR A 155      48.690  61.440  56.150  1.00  0.00           O
ATOM   2458  HG1 THR A 155      48.690  62.250  56.680  1.00  0.00           H
ATOM   2459  CG2 THR A 155      47.820  60.290  54.370  1.00  0.00           C
ATOM   2460 HG21 THR A 155      48.810  59.880  54.060  1.00  0.00           H
ATOM   2461 HG22 THR A 155      47.180  60.400  53.470  1.00  0.00           H
ATOM   2462 HG23 THR A 155      47.360  59.570  55.080  1.00  0.00           H
ATOM   2463  C   THR A 155      47.880  62.820  52.720  1.00  0.00           C
ATOM   2464  O   THR A 155      48.200  62.270  51.660  1.00  0.00           O
ATOM   2465  N   ILE A 156      46.790  63.630  52.760  1.00  0.00           N
ATOM   2466  HN  ILE A 156      46.460  63.990  53.630  1.00  0.00           H
ATOM   2467  CA  ILE A 156      46.140  64.230  51.540  1.00  0.00           C
ATOM   2468  HA  ILE A 156      45.680  63.460  50.920  1.00  0.00           H
ATOM   2469  CB  ILE A 156      45.040  65.190  51.940  1.00  0.00           C
ATOM   2470  HB  ILE A 156      45.450  65.900  52.690  1.00  0.00           H
ATOM   2471  CG2 ILE A 156      44.480  65.930  50.680  1.00  0.00           C
ATOM   2472 HG21 ILE A 156      45.270  66.370  50.030  1.00  0.00           H
ATOM   2473 HG22 ILE A 156      43.770  66.720  50.990  1.00  0.00           H
ATOM   2474 HG23 ILE A 156      43.990  65.220  49.970  1.00  0.00           H
ATOM   2475  CG1 ILE A 156      43.820  64.450  52.630  1.00  0.00           C
ATOM   2476 HG11 ILE A 156      44.160  63.960  53.570  1.00  0.00           H
ATOM   2477 HG12 ILE A 156      43.670  63.670  51.860  1.00  0.00           H
ATOM   2478  CD  ILE A 156      42.580  65.350  52.890  1.00  0.00           C
ATOM   2479  HD1 ILE A 156      42.750  66.420  53.140  1.00  0.00           H
ATOM   2480  HD2 ILE A 156      42.080  64.970  53.800  1.00  0.00           H
ATOM   2481  HD3 ILE A 156      41.830  65.220  52.070  1.00  0.00           H
ATOM   2482  C   ILE A 156      47.160  64.940  50.580  1.00  0.00           C
ATOM   2483  O   ILE A 156      47.240  64.790  49.360  1.00  0.00           O
ATOM   2484  N   GLY A 157      48.070  65.740  51.130  1.00  0.00           N
ATOM   2485  HN  GLY A 157      48.010  65.940  52.110  1.00  0.00           H
ATOM   2486  CA  GLY A 157      49.120  66.430  50.290  1.00  0.00           C
ATOM   2487  HA1 GLY A 157      49.670  66.960  51.040  1.00  0.00           H
ATOM   2488  HA2 GLY A 157      48.640  67.160  49.660  1.00  0.00           H
ATOM   2489  C   GLY A 157      50.040  65.550  49.610  1.00  0.00           C
ATOM   2490  O   GLY A 157      50.270  65.690  48.410  1.00  0.00           O
ATOM   2491  N   LEU A 158      50.540  64.550  50.310  1.00  0.00           N
ATOM   2492  HN  LEU A 158      50.490  64.530  51.310  1.00  0.00           H
ATOM   2493  CA  LEU A 158      51.360  63.540  49.770  1.00  0.00           C
ATOM   2494  HA  LEU A 158      52.130  64.020  49.170  1.00  0.00           H
ATOM   2495  CB  LEU A 158      52.080  62.620  50.840  1.00  0.00           C
ATOM   2496  HB1 LEU A 158      52.520  61.760  50.290  1.00  0.00           H
ATOM   2497  HB2 LEU A 158      51.220  62.220  51.420  1.00  0.00           H
ATOM   2498  CG  LEU A 158      53.110  63.230  51.810  1.00  0.00           C
ATOM   2499  HG  LEU A 158      52.530  63.850  52.530  1.00  0.00           H
ATOM   2500  CD1 LEU A 158      53.840  62.040  52.490  1.00  0.00           C
ATOM   2501 HD11 LEU A 158      53.240  61.400  53.160  1.00  0.00           H
ATOM   2502 HD12 LEU A 158      54.680  62.430  53.110  1.00  0.00           H
ATOM   2503 HD13 LEU A 158      54.300  61.390  51.720  1.00  0.00           H
ATOM   2504  CD2 LEU A 158      54.110  64.180  51.290  1.00  0.00           C
ATOM   2505 HD21 LEU A 158      53.630  65.080  50.820  1.00  0.00           H
ATOM   2506 HD22 LEU A 158      54.830  63.720  50.570  1.00  0.00           H
ATOM   2507 HD23 LEU A 158      54.700  64.550  52.160  1.00  0.00           H
ATOM   2508  C   LEU A 158      50.670  62.720  48.660  1.00  0.00           C
ATOM   2509  O   LEU A 158      51.340  62.270  47.700  1.00  0.00           O
ATOM   2510  N   THR A 159      49.410  62.530  48.650  1.00  0.00           N
ATOM   2511  HN  THR A 159      48.980  62.940  49.460  1.00  0.00           H
ATOM   2512  CA  THR A 159      48.810  61.390  47.870  1.00  0.00           C
ATOM   2513  HA  THR A 159      49.580  60.810  47.380  1.00  0.00           H
ATOM   2514  CB  THR A 159      47.990  60.380  48.790  1.00  0.00           C
ATOM   2515  HB  THR A 159      47.390  59.720  48.130  1.00  0.00           H
ATOM   2516  OG1 THR A 159      46.980  60.900  49.580  1.00  0.00           O
ATOM   2517  HG1 THR A 159      47.500  61.280  50.290  1.00  0.00           H
ATOM   2518  CG2 THR A 159      48.920  59.650  49.670  1.00  0.00           C
ATOM   2519 HG21 THR A 159      49.340  60.350  50.430  1.00  0.00           H
ATOM   2520 HG22 THR A 159      49.710  59.170  49.060  1.00  0.00           H
ATOM   2521 HG23 THR A 159      48.510  58.880  50.360  1.00  0.00           H
ATOM   2522  C   THR A 159      47.840  61.820  46.780  1.00  0.00           C
ATOM   2523  O   THR A 159      47.390  60.950  46.070  1.00  0.00           O
ATOM   2524  N   VAL A 160      47.640  63.090  46.580  1.00  0.00           N
ATOM   2525  HN  VAL A 160      48.110  63.720  47.200  1.00  0.00           H
ATOM   2526  CA  VAL A 160      46.560  63.710  45.780  1.00  0.00           C
ATOM   2527  HA  VAL A 160      45.650  63.190  46.060  1.00  0.00           H
ATOM   2528  CB  VAL A 160      46.250  65.210  46.080  1.00  0.00           C
ATOM   2529  HB  VAL A 160      46.170  65.310  47.190  1.00  0.00           H
ATOM   2530  CG1 VAL A 160      47.250  66.130  45.490  1.00  0.00           C
ATOM   2531 HG11 VAL A 160      47.350  67.130  45.990  1.00  0.00           H
ATOM   2532 HG12 VAL A 160      47.150  66.300  44.400  1.00  0.00           H
ATOM   2533 HG13 VAL A 160      48.280  65.710  45.670  1.00  0.00           H
ATOM   2534  CG2 VAL A 160      44.770  65.560  45.680  1.00  0.00           C
ATOM   2535 HG21 VAL A 160      44.130  64.810  46.190  1.00  0.00           H
ATOM   2536 HG22 VAL A 160      44.630  65.450  44.590  1.00  0.00           H
ATOM   2537 HG23 VAL A 160      44.460  66.590  45.930  1.00  0.00           H
ATOM   2538  C   VAL A 160      46.650  63.650  44.270  1.00  0.00           C
ATOM   2539  O   VAL A 160      45.670  63.630  43.510  1.00  0.00           O
ATOM   2540  N   HSD A 161      47.900  63.390  43.860  1.00  0.00           N
ATOM   2541  HN  HSD A 161      48.540  63.270  44.600  1.00  0.00           H
ATOM   2542  CA  HSD A 161      48.190  63.070  42.460  1.00  0.00           C
ATOM   2543  HA  HSD A 161      48.020  64.010  41.950  1.00  0.00           H
ATOM   2544  CB  HSD A 161      49.680  62.770  42.310  1.00  0.00           C
ATOM   2545  HB1 HSD A 161      50.280  63.650  42.610  1.00  0.00           H
ATOM   2546  HB2 HSD A 161      49.870  62.510  41.250  1.00  0.00           H
ATOM   2547  ND1 HSD A 161      50.650  61.670  44.380  1.00  0.00           N
ATOM   2548  HD1 HSD A 161      50.730  62.400  45.060  1.00  0.00           H
ATOM   2549  CG  HSD A 161      50.110  61.590  43.100  1.00  0.00           C
ATOM   2550  CE1 HSD A 161      51.340  60.520  44.570  1.00  0.00           C
ATOM   2551  HE1 HSD A 161      52.060  60.380  45.380  1.00  0.00           H
ATOM   2552  NE2 HSD A 161      51.280  59.710  43.520  1.00  0.00           N
ATOM   2553  CD2 HSD A 161      50.480  60.400  42.580  1.00  0.00           C
ATOM   2554  HD2 HSD A 161      50.520  60.000  41.580  1.00  0.00           H
ATOM   2555  C   HSD A 161      47.420  61.850  41.930  1.00  0.00           C
ATOM   2556  O   HSD A 161      46.950  61.960  40.820  1.00  0.00           O
ATOM   2557  N   LEU A 162      47.300  60.710  42.660  1.00  0.00           N
ATOM   2558  HN  LEU A 162      47.510  60.580  43.620  1.00  0.00           H
ATOM   2559  CA  LEU A 162      46.430  59.610  42.190  1.00  0.00           C
ATOM   2560  HA  LEU A 162      46.760  59.380  41.190  1.00  0.00           H
ATOM   2561  CB  LEU A 162      46.630  58.410  43.110  1.00  0.00           C
ATOM   2562  HB1 LEU A 162      46.060  57.560  42.670  1.00  0.00           H
ATOM   2563  HB2 LEU A 162      46.180  58.600  44.110  1.00  0.00           H
ATOM   2564  CG  LEU A 162      48.090  57.990  43.290  1.00  0.00           C
ATOM   2565  HG  LEU A 162      48.800  58.830  43.370  1.00  0.00           H
ATOM   2566  CD1 LEU A 162      48.320  57.110  44.560  1.00  0.00           C
ATOM   2567 HD11 LEU A 162      49.390  57.100  44.850  1.00  0.00           H
ATOM   2568 HD12 LEU A 162      47.950  56.070  44.580  1.00  0.00           H
ATOM   2569 HD13 LEU A 162      47.750  57.560  45.400  1.00  0.00           H
ATOM   2570  CD2 LEU A 162      48.650  57.110  42.150  1.00  0.00           C
ATOM   2571 HD21 LEU A 162      48.570  56.010  42.160  1.00  0.00           H
ATOM   2572 HD22 LEU A 162      49.760  57.230  42.090  1.00  0.00           H
ATOM   2573 HD23 LEU A 162      48.090  57.520  41.280  1.00  0.00           H
ATOM   2574  C   LEU A 162      45.020  60.020  41.930  1.00  0.00           C
ATOM   2575  O   LEU A 162      44.450  59.490  41.000  1.00  0.00           O
ATOM   2576  N   LEU A 163      44.370  60.970  42.610  1.00  0.00           N
ATOM   2577  HN  LEU A 163      44.680  61.350  43.480  1.00  0.00           H
ATOM   2578  CA  LEU A 163      43.060  61.440  42.160  1.00  0.00           C
ATOM   2579  HA  LEU A 163      42.440  60.570  41.990  1.00  0.00           H
ATOM   2580  CB  LEU A 163      42.430  62.270  43.340  1.00  0.00           C
ATOM   2581  HB1 LEU A 163      42.890  63.270  43.450  1.00  0.00           H
ATOM   2582  HB2 LEU A 163      42.710  61.630  44.210  1.00  0.00           H
ATOM   2583  CG  LEU A 163      40.890  62.340  43.320  1.00  0.00           C
ATOM   2584  HG  LEU A 163      40.480  62.890  42.450  1.00  0.00           H
ATOM   2585  CD1 LEU A 163      40.260  61.000  43.430  1.00  0.00           C
ATOM   2586 HD11 LEU A 163      39.150  61.100  43.480  1.00  0.00           H
ATOM   2587 HD12 LEU A 163      40.600  60.500  44.370  1.00  0.00           H
ATOM   2588 HD13 LEU A 163      40.490  60.350  42.560  1.00  0.00           H
ATOM   2589  CD2 LEU A 163      40.400  63.110  44.590  1.00  0.00           C
ATOM   2590 HD21 LEU A 163      40.870  62.630  45.480  1.00  0.00           H
ATOM   2591 HD22 LEU A 163      39.290  63.060  44.640  1.00  0.00           H
ATOM   2592 HD23 LEU A 163      40.820  64.120  44.400  1.00  0.00           H
ATOM   2593  C   LEU A 163      43.030  62.230  40.940  1.00  0.00           C
ATOM   2594  O   LEU A 163      42.080  62.160  40.180  1.00  0.00           O
ATOM   2595  N   LYS A 164      44.110  62.970  40.700  1.00  0.00           N
ATOM   2596  HN  LYS A 164      44.940  62.940  41.240  1.00  0.00           H
ATOM   2597  CA  LYS A 164      44.160  63.850  39.580  1.00  0.00           C
ATOM   2598  HA  LYS A 164      43.280  64.480  39.540  1.00  0.00           H
ATOM   2599  CB  LYS A 164      45.270  64.870  39.940  1.00  0.00           C
ATOM   2600  HB1 LYS A 164      45.380  65.370  38.950  1.00  0.00           H
ATOM   2601  HB2 LYS A 164      46.210  64.410  40.280  1.00  0.00           H
ATOM   2602  CG  LYS A 164      44.900  65.980  40.980  1.00  0.00           C
ATOM   2603  HG1 LYS A 164      44.420  65.350  41.750  1.00  0.00           H
ATOM   2604  HG2 LYS A 164      44.090  66.580  40.500  1.00  0.00           H
ATOM   2605  CD  LYS A 164      46.070  66.900  41.440  1.00  0.00           C
ATOM   2606  HD1 LYS A 164      46.610  66.310  42.200  1.00  0.00           H
ATOM   2607  HD2 LYS A 164      45.610  67.760  41.960  1.00  0.00           H
ATOM   2608  CE  LYS A 164      47.040  67.400  40.380  1.00  0.00           C
ATOM   2609  HE1 LYS A 164      47.430  66.630  39.680  1.00  0.00           H
ATOM   2610  HE2 LYS A 164      47.860  68.080  40.710  1.00  0.00           H
ATOM   2611  NZ  LYS A 164      46.200  68.340  39.550  1.00  0.00           N
ATOM   2612  HZ1 LYS A 164      45.750  69.040  40.170  1.00  0.00           H
ATOM   2613  HZ2 LYS A 164      45.460  67.930  38.930  1.00  0.00           H
ATOM   2614  HZ3 LYS A 164      46.920  68.820  38.970  1.00  0.00           H
ATOM   2615  C   LYS A 164      44.430  63.190  38.280  1.00  0.00           C
ATOM   2616  O   LYS A 164      43.980  63.660  37.230  1.00  0.00           O
ATOM   2617  N   LYS A 165      44.990  61.980  38.300  1.00  0.00           N
ATOM   2618  HN  LYS A 165      45.220  61.540  39.160  1.00  0.00           H
ATOM   2619  CA  LYS A 165      45.390  61.340  37.110  1.00  0.00           C
ATOM   2620  HA  LYS A 165      45.870  62.100  36.500  1.00  0.00           H
ATOM   2621  CB  LYS A 165      46.480  60.290  37.250  1.00  0.00           C
ATOM   2622  HB1 LYS A 165      46.750  59.780  36.300  1.00  0.00           H
ATOM   2623  HB2 LYS A 165      46.060  59.570  37.980  1.00  0.00           H
ATOM   2624  CG  LYS A 165      47.800  60.710  37.780  1.00  0.00           C
ATOM   2625  HG1 LYS A 165      47.620  61.500  38.550  1.00  0.00           H
ATOM   2626  HG2 LYS A 165      48.330  61.210  36.930  1.00  0.00           H
ATOM   2627  CD  LYS A 165      48.710  59.580  38.320  1.00  0.00           C
ATOM   2628  HD1 LYS A 165      48.260  59.120  39.220  1.00  0.00           H
ATOM   2629  HD2 LYS A 165      49.710  60.010  38.560  1.00  0.00           H
ATOM   2630  CE  LYS A 165      49.000  58.420  37.380  1.00  0.00           C
ATOM   2631  HE1 LYS A 165      48.100  57.810  37.130  1.00  0.00           H
ATOM   2632  HE2 LYS A 165      49.690  57.730  37.930  1.00  0.00           H
ATOM   2633  NZ  LYS A 165      49.700  58.890  36.180  1.00  0.00           N
ATOM   2634  HZ1 LYS A 165      50.340  58.240  35.700  1.00  0.00           H
ATOM   2635  HZ2 LYS A 165      50.280  59.730  36.380  1.00  0.00           H
ATOM   2636  HZ3 LYS A 165      49.040  59.220  35.440  1.00  0.00           H
ATOM   2637  C   LYS A 165      44.290  60.710  36.270  1.00  0.00           C
ATOM   2638  O   LYS A 165      43.580  59.750  36.680  1.00  0.00           O
ATOM   2639  N   LYS A 166      44.170  61.280  34.970  1.00  0.00           N
ATOM   2640  HN  LYS A 166      44.750  62.070  34.760  1.00  0.00           H
ATOM   2641  CA  LYS A 166      43.420  60.680  33.940  1.00  0.00           C
ATOM   2642  HA  LYS A 166      42.540  60.230  34.380  1.00  0.00           H
ATOM   2643  CB  LYS A 166      42.890  61.790  32.950  1.00  0.00           C
ATOM   2644  HB1 LYS A 166      42.480  61.230  32.080  1.00  0.00           H
ATOM   2645  HB2 LYS A 166      43.800  62.340  32.650  1.00  0.00           H
ATOM   2646  CG  LYS A 166      41.880  62.700  33.500  1.00  0.00           C
ATOM   2647  HG1 LYS A 166      42.020  62.950  34.570  1.00  0.00           H
ATOM   2648  HG2 LYS A 166      40.850  62.260  33.550  1.00  0.00           H
ATOM   2649  CD  LYS A 166      41.840  64.090  32.800  1.00  0.00           C
ATOM   2650  HD1 LYS A 166      42.640  64.780  33.160  1.00  0.00           H
ATOM   2651  HD2 LYS A 166      40.920  64.610  33.160  1.00  0.00           H
ATOM   2652  CE  LYS A 166      41.740  64.100  31.310  1.00  0.00           C
ATOM   2653  HE1 LYS A 166      40.950  63.390  30.970  1.00  0.00           H
ATOM   2654  HE2 LYS A 166      42.730  63.810  30.900  1.00  0.00           H
ATOM   2655  NZ  LYS A 166      41.390  65.380  30.680  1.00  0.00           N
ATOM   2656  HZ1 LYS A 166      40.440  65.640  30.990  1.00  0.00           H
ATOM   2657  HZ2 LYS A 166      41.380  65.200  29.660  1.00  0.00           H
ATOM   2658  HZ3 LYS A 166      42.140  66.030  30.960  1.00  0.00           H
ATOM   2659  C   LYS A 166      44.230  59.610  33.250  1.00  0.00           C
ATOM   2660  O   LYS A 166      45.470  59.760  33.220  1.00  0.00           O
ATOM   2661  N   MET A 167      43.670  58.470  32.750  1.00  0.00           N
ATOM   2662  HN  MET A 167      42.740  58.140  32.870  1.00  0.00           H
ATOM   2663  CA  MET A 167      44.500  57.540  31.970  1.00  0.00           C
ATOM   2664  HA  MET A 167      45.380  57.410  32.580  1.00  0.00           H
ATOM   2665  CB  MET A 167      43.740  56.210  31.800  1.00  0.00           C
ATOM   2666  HB1 MET A 167      44.000  55.570  30.940  1.00  0.00           H
ATOM   2667  HB2 MET A 167      42.690  56.560  31.670  1.00  0.00           H
ATOM   2668  CG  MET A 167      43.810  55.300  33.060  1.00  0.00           C
ATOM   2669  HG1 MET A 167      43.090  54.470  32.920  1.00  0.00           H
ATOM   2670  HG2 MET A 167      43.560  55.820  34.000  1.00  0.00           H
ATOM   2671  SD  MET A 167      45.510  54.690  33.220  1.00  0.00           S
ATOM   2672  CE  MET A 167      45.270  53.150  32.270  1.00  0.00           C
ATOM   2673  HE1 MET A 167      44.730  52.380  32.860  1.00  0.00           H
ATOM   2674  HE2 MET A 167      46.280  52.770  32.050  1.00  0.00           H
ATOM   2675  HE3 MET A 167      44.830  53.270  31.250  1.00  0.00           H
ATOM   2676  C   MET A 167      44.990  58.150  30.680  1.00  0.00           C
ATOM   2677  O   MET A 167      44.240  59.020  30.230  1.00  0.00           O
ATOM   2678  N   PRO A 168      46.140  57.810  30.100  1.00  0.00           N
ATOM   2679  CD  PRO A 168      47.280  57.240  30.800  1.00  0.00           C
ATOM   2680  HD1 PRO A 168      47.060  56.150  30.890  1.00  0.00           H
ATOM   2681  HD2 PRO A 168      47.230  57.550  31.860  1.00  0.00           H
ATOM   2682  CA  PRO A 168      46.490  58.170  28.740  1.00  0.00           C
ATOM   2683  HA  PRO A 168      46.400  59.240  28.670  1.00  0.00           H
ATOM   2684  CB  PRO A 168      47.890  57.650  28.570  1.00  0.00           C
ATOM   2685  HB1 PRO A 168      48.480  58.400  27.990  1.00  0.00           H
ATOM   2686  HB2 PRO A 168      47.950  56.670  28.050  1.00  0.00           H
ATOM   2687  CG  PRO A 168      48.490  57.510  30.050  1.00  0.00           C
ATOM   2688  HG1 PRO A 168      49.220  56.670  30.070  1.00  0.00           H
ATOM   2689  HG2 PRO A 168      48.940  58.490  30.290  1.00  0.00           H
ATOM   2690  C   PRO A 168      45.440  57.760  27.770  1.00  0.00           C
ATOM   2691  O   PRO A 168      44.880  56.710  27.920  1.00  0.00           O
ATOM   2692  N   ILE A 169      45.170  58.560  26.750  1.00  0.00           N
ATOM   2693  HN  ILE A 169      45.730  59.350  26.500  1.00  0.00           H
ATOM   2694  CA  ILE A 169      44.150  58.290  25.770  1.00  0.00           C
ATOM   2695  HA  ILE A 169      43.210  58.380  26.300  1.00  0.00           H
ATOM   2696  CB  ILE A 169      44.190  59.240  24.600  1.00  0.00           C
ATOM   2697  HB  ILE A 169      45.200  59.140  24.140  1.00  0.00           H
ATOM   2698  CG2 ILE A 169      43.290  58.840  23.390  1.00  0.00           C
ATOM   2699 HG21 ILE A 169      42.390  58.340  23.840  1.00  0.00           H
ATOM   2700 HG22 ILE A 169      43.760  58.040  22.790  1.00  0.00           H
ATOM   2701 HG23 ILE A 169      43.020  59.670  22.690  1.00  0.00           H
ATOM   2702  CG1 ILE A 169      43.980  60.700  24.930  1.00  0.00           C
ATOM   2703 HG11 ILE A 169      44.070  61.380  24.050  1.00  0.00           H
ATOM   2704 HG12 ILE A 169      44.740  60.910  25.710  1.00  0.00           H
ATOM   2705  CD  ILE A 169      42.630  60.930  25.660  1.00  0.00           C
ATOM   2706  HD1 ILE A 169      41.830  60.400  25.120  1.00  0.00           H
ATOM   2707  HD2 ILE A 169      42.510  62.040  25.720  1.00  0.00           H
ATOM   2708  HD3 ILE A 169      42.740  60.650  26.730  1.00  0.00           H
ATOM   2709  C   ILE A 169      44.010  56.880  25.310  1.00  0.00           C
ATOM   2710  O   ILE A 169      42.990  56.300  25.260  1.00  0.00           O
ATOM   2711  N   GLN A 170      45.110  56.180  24.970  1.00  0.00           N
ATOM   2712  HN  GLN A 170      46.010  56.600  25.080  1.00  0.00           H
ATOM   2713  CA  GLN A 170      45.030  54.840  24.400  1.00  0.00           C
ATOM   2714  HA  GLN A 170      44.250  54.830  23.660  1.00  0.00           H
ATOM   2715  CB  GLN A 170      46.390  54.400  23.610  1.00  0.00           C
ATOM   2716  HB1 GLN A 170      46.130  53.380  23.250  1.00  0.00           H
ATOM   2717  HB2 GLN A 170      47.140  54.410  24.430  1.00  0.00           H
ATOM   2718  CG  GLN A 170      46.660  55.180  22.310  1.00  0.00           C
ATOM   2719  HG1 GLN A 170      47.410  54.660  21.670  1.00  0.00           H
ATOM   2720  HG2 GLN A 170      46.880  56.190  22.680  1.00  0.00           H
ATOM   2721  CD  GLN A 170      45.440  55.600  21.360  1.00  0.00           C
ATOM   2722  OE1 GLN A 170      45.220  56.790  21.110  1.00  0.00           O
ATOM   2723  NE2 GLN A 170      44.700  54.560  20.920  1.00  0.00           N
ATOM   2724 HE21 GLN A 170      44.010  54.660  20.210  1.00  0.00           H
ATOM   2725 HE22 GLN A 170      45.000  53.660  21.220  1.00  0.00           H
ATOM   2726  C   GLN A 170      44.730  53.810  25.480  1.00  0.00           C
ATOM   2727  O   GLN A 170      44.530  52.610  25.180  1.00  0.00           O
ATOM   2728  N   ASN A 171      44.820  54.140  26.770  1.00  0.00           N
ATOM   2729  HN  ASN A 171      44.990  55.090  27.010  1.00  0.00           H
ATOM   2730  CA  ASN A 171      44.830  53.160  27.880  1.00  0.00           C
ATOM   2731  HA  ASN A 171      44.920  52.180  27.440  1.00  0.00           H
ATOM   2732  CB  ASN A 171      46.000  53.380  28.850  1.00  0.00           C
ATOM   2733  HB1 ASN A 171      45.990  52.560  29.610  1.00  0.00           H
ATOM   2734  HB2 ASN A 171      46.090  54.340  29.400  1.00  0.00           H
ATOM   2735  CG  ASN A 171      47.280  53.240  28.050  1.00  0.00           C
ATOM   2736  OD1 ASN A 171      47.320  52.290  27.260  1.00  0.00           O
ATOM   2737  ND2 ASN A 171      48.190  54.190  28.090  1.00  0.00           N
ATOM   2738 HD21 ASN A 171      49.060  54.010  27.620  1.00  0.00           H
ATOM   2739 HD22 ASN A 171      48.040  55.090  28.500  1.00  0.00           H
ATOM   2740  C   ASN A 171      43.500  53.210  28.640  1.00  0.00           C
ATOM   2741  O   ASN A 171      43.250  52.390  29.450  1.00  0.00           O
ATOM   2742  N   GLY A 172      42.590  54.070  28.240  1.00  0.00           N
ATOM   2743  HN  GLY A 172      42.990  54.830  27.760  1.00  0.00           H
ATOM   2744  CA  GLY A 172      41.270  54.170  28.820  1.00  0.00           C
ATOM   2745  HA1 GLY A 172      40.830  55.110  28.530  1.00  0.00           H
ATOM   2746  HA2 GLY A 172      41.330  54.110  29.890  1.00  0.00           H
ATOM   2747  C   GLY A 172      40.360  53.170  28.240  1.00  0.00           C
ATOM   2748  O   GLY A 172      40.470  52.740  27.100  1.00  0.00           O
ATOM   2749  N   GLY A 173      39.360  52.700  28.990  1.00  0.00           N
ATOM   2750  HN  GLY A 173      39.380  53.130  29.890  1.00  0.00           H
ATOM   2751  CA  GLY A 173      38.310  51.780  28.570  1.00  0.00           C
ATOM   2752  HA1 GLY A 173      37.950  52.060  27.600  1.00  0.00           H
ATOM   2753  HA2 GLY A 173      37.460  51.850  29.230  1.00  0.00           H
ATOM   2754  C   GLY A 173      38.680  50.290  28.540  1.00  0.00           C
ATOM   2755  O   GLY A 173      38.090  49.450  27.890  1.00  0.00           O
ATOM   2756  N   ALA A 174      39.770  49.950  29.270  1.00  0.00           N
ATOM   2757  HN  ALA A 174      40.260  50.720  29.680  1.00  0.00           H
ATOM   2758  CA  ALA A 174      40.450  48.700  29.320  1.00  0.00           C
ATOM   2759  HA  ALA A 174      40.020  48.000  28.610  1.00  0.00           H
ATOM   2760  CB  ALA A 174      41.900  48.950  28.940  1.00  0.00           C
ATOM   2761  HB1 ALA A 174      42.570  49.290  29.780  1.00  0.00           H
ATOM   2762  HB2 ALA A 174      42.090  49.750  28.200  1.00  0.00           H
ATOM   2763  HB3 ALA A 174      42.370  47.960  28.760  1.00  0.00           H
ATOM   2764  C   ALA A 174      40.260  47.800  30.470  1.00  0.00           C
ATOM   2765  O   ALA A 174      41.000  46.830  30.680  1.00  0.00           O
ATOM   2766  N   ASN A 175      39.280  48.170  31.340  1.00  0.00           N
ATOM   2767  HN  ASN A 175      38.820  49.010  31.070  1.00  0.00           H
ATOM   2768  CA  ASN A 175      38.910  47.440  32.600  1.00  0.00           C
ATOM   2769  HA  ASN A 175      38.050  47.980  32.980  1.00  0.00           H
ATOM   2770  CB  ASN A 175      38.390  46.020  32.460  1.00  0.00           C
ATOM   2771  HB1 ASN A 175      38.160  45.650  33.490  1.00  0.00           H
ATOM   2772  HB2 ASN A 175      39.240  45.360  32.190  1.00  0.00           H
ATOM   2773  CG  ASN A 175      37.150  45.980  31.570  1.00  0.00           C
ATOM   2774  OD1 ASN A 175      36.360  46.910  31.410  1.00  0.00           O
ATOM   2775  ND2 ASN A 175      37.150  44.910  30.760  1.00  0.00           N
ATOM   2776 HD21 ASN A 175      36.410  44.770  30.100  1.00  0.00           H
ATOM   2777 HD22 ASN A 175      37.960  44.320  30.770  1.00  0.00           H
ATOM   2778  C   ASN A 175      39.930  47.590  33.700  1.00  0.00           C
ATOM   2779  O   ASN A 175      39.960  46.750  34.560  1.00  0.00           O
ATOM   2780  N   LEU A 176      40.930  48.520  33.610  1.00  0.00           N
ATOM   2781  HN  LEU A 176      41.030  49.260  32.950  1.00  0.00           H
ATOM   2782  CA  LEU A 176      42.100  48.390  34.410  1.00  0.00           C
ATOM   2783  HA  LEU A 176      42.150  47.470  34.970  1.00  0.00           H
ATOM   2784  CB  LEU A 176      43.320  48.350  33.470  1.00  0.00           C
ATOM   2785  HB1 LEU A 176      43.290  49.250  32.810  1.00  0.00           H
ATOM   2786  HB2 LEU A 176      43.390  47.380  32.940  1.00  0.00           H
ATOM   2787  CG  LEU A 176      44.690  48.410  34.220  1.00  0.00           C
ATOM   2788  HG  LEU A 176      44.750  49.250  34.950  1.00  0.00           H
ATOM   2789  CD1 LEU A 176      44.890  47.070  35.020  1.00  0.00           C
ATOM   2790 HD11 LEU A 176      45.920  47.080  35.460  1.00  0.00           H
ATOM   2791 HD12 LEU A 176      44.740  46.190  34.350  1.00  0.00           H
ATOM   2792 HD13 LEU A 176      44.110  47.010  35.810  1.00  0.00           H
ATOM   2793  CD2 LEU A 176      45.790  48.610  33.260  1.00  0.00           C
ATOM   2794 HD21 LEU A 176      46.760  48.340  33.710  1.00  0.00           H
ATOM   2795 HD22 LEU A 176      45.880  49.690  33.020  1.00  0.00           H
ATOM   2796 HD23 LEU A 176      45.670  48.020  32.310  1.00  0.00           H
ATOM   2797  C   LEU A 176      42.120  49.530  35.430  1.00  0.00           C
ATOM   2798  O   LEU A 176      42.230  50.730  35.060  1.00  0.00           O
ATOM   2799  N   CYS A 177      42.310  49.200  36.700  1.00  0.00           N
ATOM   2800  HN  CYS A 177      42.310  48.260  37.050  1.00  0.00           H
ATOM   2801  CA  CYS A 177      42.460  50.090  37.810  1.00  0.00           C
ATOM   2802  HA  CYS A 177      42.620  51.090  37.420  1.00  0.00           H
ATOM   2803  CB  CYS A 177      41.160  50.000  38.650  1.00  0.00           C
ATOM   2804  HB1 CYS A 177      40.990  49.010  39.110  1.00  0.00           H
ATOM   2805  HB2 CYS A 177      40.290  50.110  37.970  1.00  0.00           H
ATOM   2806  SG  CYS A 177      40.960  51.310  39.910  1.00  0.00           S
ATOM   2807  C   CYS A 177      43.690  49.610  38.530  1.00  0.00           C
ATOM   2808  O   CYS A 177      43.560  48.790  39.380  1.00  0.00           O
ATOM   2809  N   SER A 178      45.000  50.000  38.180  1.00  0.00           N
ATOM   2810  HN  SER A 178      45.050  50.690  37.460  1.00  0.00           H
ATOM   2811  CA  SER A 178      46.150  49.550  38.840  1.00  0.00           C
ATOM   2812  HA  SER A 178      45.970  49.160  39.820  1.00  0.00           H
ATOM   2813  CB  SER A 178      46.840  48.620  38.010  1.00  0.00           C
ATOM   2814  HB1 SER A 178      47.010  49.060  37.000  1.00  0.00           H
ATOM   2815  HB2 SER A 178      46.140  47.760  37.920  1.00  0.00           H
ATOM   2816  OG  SER A 178      48.070  48.140  38.630  1.00  0.00           O
ATOM   2817  HG1 SER A 178      48.110  47.180  38.560  1.00  0.00           H
ATOM   2818  C   SER A 178      47.010  50.790  38.880  1.00  0.00           C
ATOM   2819  O   SER A 178      47.030  51.480  37.870  1.00  0.00           O
ATOM   2820  N   SER A 179      47.570  51.180  40.050  1.00  0.00           N
ATOM   2821  HN  SER A 179      47.330  50.640  40.840  1.00  0.00           H
ATOM   2822  CA  SER A 179      48.700  52.090  40.090  1.00  0.00           C
ATOM   2823  HA  SER A 179      48.790  52.630  39.160  1.00  0.00           H
ATOM   2824  CB  SER A 179      48.500  53.140  41.190  1.00  0.00           C
ATOM   2825  HB1 SER A 179      47.630  53.750  40.860  1.00  0.00           H
ATOM   2826  HB2 SER A 179      49.390  53.820  41.150  1.00  0.00           H
ATOM   2827  OG  SER A 179      48.300  52.660  42.530  1.00  0.00           O
ATOM   2828  HG1 SER A 179      48.260  51.700  42.450  1.00  0.00           H
ATOM   2829  C   SER A 179      49.960  51.250  40.310  1.00  0.00           C
ATOM   2830  O   SER A 179      50.990  51.900  40.610  1.00  0.00           O
ATOM   2831  N   PHE A 180      49.990  49.870  40.180  1.00  0.00           N
ATOM   2832  HN  PHE A 180      49.200  49.440  39.740  1.00  0.00           H
ATOM   2833  CA  PHE A 180      51.260  49.120  40.410  1.00  0.00           C
ATOM   2834  HA  PHE A 180      51.990  49.860  40.680  1.00  0.00           H
ATOM   2835  CB  PHE A 180      51.240  48.000  41.500  1.00  0.00           C
ATOM   2836  HB1 PHE A 180      52.150  47.360  41.470  1.00  0.00           H
ATOM   2837  HB2 PHE A 180      50.390  47.310  41.310  1.00  0.00           H
ATOM   2838  CG  PHE A 180      51.120  48.460  42.900  1.00  0.00           C
ATOM   2839  CD1 PHE A 180      51.720  49.700  43.320  1.00  0.00           C
ATOM   2840  HD1 PHE A 180      52.110  50.440  42.650  1.00  0.00           H
ATOM   2841  CE1 PHE A 180      51.450  50.110  44.680  1.00  0.00           C
ATOM   2842  HE1 PHE A 180      51.760  51.100  44.960  1.00  0.00           H
ATOM   2843  CZ  PHE A 180      50.790  49.340  45.610  1.00  0.00           C
ATOM   2844  HZ  PHE A 180      50.690  49.590  46.650  1.00  0.00           H
ATOM   2845  CD2 PHE A 180      50.440  47.660  43.910  1.00  0.00           C
ATOM   2846  HD2 PHE A 180      50.120  46.670  43.630  1.00  0.00           H
ATOM   2847  CE2 PHE A 180      50.320  48.100  45.220  1.00  0.00           C
ATOM   2848  HE2 PHE A 180      49.670  47.550  45.880  1.00  0.00           H
ATOM   2849  C   PHE A 180      51.730  48.460  39.100  1.00  0.00           C
ATOM   2850  O   PHE A 180      52.670  47.620  39.180  1.00  0.00           O
ATOM   2851  N   SER A 181      51.220  48.880  37.970  1.00  0.00           N
ATOM   2852  HN  SER A 181      50.540  49.600  38.000  1.00  0.00           H
ATOM   2853  CA  SER A 181      51.510  48.380  36.680  1.00  0.00           C
ATOM   2854  HA  SER A 181      51.210  47.360  36.900  1.00  0.00           H
ATOM   2855  CB  SER A 181      50.650  48.960  35.510  1.00  0.00           C
ATOM   2856  HB1 SER A 181      50.980  48.500  34.550  1.00  0.00           H
ATOM   2857  HB2 SER A 181      50.810  50.060  35.550  1.00  0.00           H
ATOM   2858  OG  SER A 181      49.240  48.700  35.660  1.00  0.00           O
ATOM   2859  HG1 SER A 181      48.990  47.810  35.390  1.00  0.00           H
ATOM   2860  C   SER A 181      52.950  48.340  36.350  1.00  0.00           C
ATOM   2861  O   SER A 181      53.620  49.350  36.570  1.00  0.00           O
ATOM   2862  N   ILE A 182      53.470  47.290  35.770  1.00  0.00           N
ATOM   2863  HN  ILE A 182      52.950  46.560  35.340  1.00  0.00           H
ATOM   2864  CA  ILE A 182      54.900  47.160  35.550  1.00  0.00           C
ATOM   2865  HA  ILE A 182      55.510  47.780  36.190  1.00  0.00           H
ATOM   2866  CB  ILE A 182      55.410  45.770  35.740  1.00  0.00           C
ATOM   2867  HB  ILE A 182      54.680  45.230  35.090  1.00  0.00           H
ATOM   2868  CG2 ILE A 182      56.790  45.630  35.150  1.00  0.00           C
ATOM   2869 HG21 ILE A 182      57.480  46.380  35.610  1.00  0.00           H
ATOM   2870 HG22 ILE A 182      56.920  45.820  34.070  1.00  0.00           H
ATOM   2871 HG23 ILE A 182      57.220  44.650  35.420  1.00  0.00           H
ATOM   2872  CG1 ILE A 182      55.230  45.260  37.250  1.00  0.00           C
ATOM   2873 HG11 ILE A 182      54.190  45.470  37.570  1.00  0.00           H
ATOM   2874 HG12 ILE A 182      55.760  45.930  37.960  1.00  0.00           H
ATOM   2875  CD  ILE A 182      55.570  43.740  37.590  1.00  0.00           C
ATOM   2876  HD1 ILE A 182      54.660  43.140  37.380  1.00  0.00           H
ATOM   2877  HD2 ILE A 182      55.810  43.640  38.670  1.00  0.00           H
ATOM   2878  HD3 ILE A 182      56.500  43.560  36.990  1.00  0.00           H
ATOM   2879  C   ILE A 182      55.160  47.770  34.190  1.00  0.00           C
ATOM   2880  O   ILE A 182      54.890  47.090  33.170  1.00  0.00           O
ATOM   2881  N   CYS A 183      55.540  49.020  34.200  1.00  0.00           N
ATOM   2882  HN  CYS A 183      55.600  49.430  35.100  1.00  0.00           H
ATOM   2883  CA  CYS A 183      55.790  49.850  32.940  1.00  0.00           C
ATOM   2884  HA  CYS A 183      55.990  49.230  32.080  1.00  0.00           H
ATOM   2885  CB  CYS A 183      54.700  50.960  32.770  1.00  0.00           C
ATOM   2886  HB1 CYS A 183      55.000  51.640  31.940  1.00  0.00           H
ATOM   2887  HB2 CYS A 183      54.610  51.480  33.740  1.00  0.00           H
ATOM   2888  SG  CYS A 183      53.030  50.330  32.580  1.00  0.00           S
ATOM   2889  C   CYS A 183      57.060  50.680  33.180  1.00  0.00           C
ATOM   2890  O   CYS A 183      57.390  50.990  34.300  1.00  0.00           O
ATOM   2891  N   HSD A 184      57.750  51.210  32.180  1.00  0.00           N
ATOM   2892  HN  HSD A 184      57.500  51.090  31.210  1.00  0.00           H
ATOM   2893  CA  HSD A 184      58.840  52.230  32.260  1.00  0.00           C
ATOM   2894  HA  HSD A 184      59.720  51.750  32.640  1.00  0.00           H
ATOM   2895  CB  HSD A 184      59.330  52.710  30.910  1.00  0.00           C
ATOM   2896  HB1 HSD A 184      60.240  53.350  30.950  1.00  0.00           H
ATOM   2897  HB2 HSD A 184      58.490  53.030  30.260  1.00  0.00           H
ATOM   2898  ND1 HSD A 184      59.500  50.900  29.130  1.00  0.00           N
ATOM   2899  HD1 HSD A 184      58.560  50.980  28.790  1.00  0.00           H
ATOM   2900  CG  HSD A 184      59.970  51.470  30.310  1.00  0.00           C
ATOM   2901  CE1 HSD A 184      60.440  49.990  28.690  1.00  0.00           C
ATOM   2902  HE1 HSD A 184      60.400  49.470  27.740  1.00  0.00           H
ATOM   2903  NE2 HSD A 184      61.520  50.040  29.450  1.00  0.00           N
ATOM   2904  CD2 HSD A 184      61.260  51.000  30.480  1.00  0.00           C
ATOM   2905  HD2 HSD A 184      62.040  51.300  31.160  1.00  0.00           H
ATOM   2906  C   HSD A 184      58.500  53.440  33.180  1.00  0.00           C
ATOM   2907  O   HSD A 184      57.400  53.920  33.080  1.00  0.00           O
ATOM   2908  N   THR A 185      59.550  53.980  33.900  1.00  0.00           N
ATOM   2909  HN  THR A 185      60.380  53.540  33.600  1.00  0.00           H
ATOM   2910  CA  THR A 185      59.670  55.110  34.680  1.00  0.00           C
ATOM   2911  HA  THR A 185      60.720  55.310  34.580  1.00  0.00           H
ATOM   2912  CB  THR A 185      58.860  56.340  34.360  1.00  0.00           C
ATOM   2913  HB  THR A 185      57.780  56.290  34.610  1.00  0.00           H
ATOM   2914  OG1 THR A 185      58.940  56.580  32.980  1.00  0.00           O
ATOM   2915  HG1 THR A 185      58.260  56.020  32.620  1.00  0.00           H
ATOM   2916  CG2 THR A 185      59.510  57.630  34.960  1.00  0.00           C
ATOM   2917 HG21 THR A 185      59.140  58.570  34.510  1.00  0.00           H
ATOM   2918 HG22 THR A 185      60.620  57.630  34.870  1.00  0.00           H
ATOM   2919 HG23 THR A 185      59.280  57.750  36.050  1.00  0.00           H
ATOM   2920  C   THR A 185      59.320  54.910  36.140  1.00  0.00           C
ATOM   2921  O   THR A 185      58.270  54.410  36.460  1.00  0.00           O
ATOM   2922  N   PHE A 186      60.310  55.220  37.040  1.00  0.00           N
ATOM   2923  HN  PHE A 186      61.140  55.600  36.650  1.00  0.00           H
ATOM   2924  CA  PHE A 186      60.080  55.210  38.530  1.00  0.00           C
ATOM   2925  HA  PHE A 186      59.440  54.350  38.700  1.00  0.00           H
ATOM   2926  CB  PHE A 186      61.460  54.910  39.100  1.00  0.00           C
ATOM   2927  HB1 PHE A 186      62.230  55.500  38.570  1.00  0.00           H
ATOM   2928  HB2 PHE A 186      61.670  53.830  38.910  1.00  0.00           H
ATOM   2929  CG  PHE A 186      61.590  55.030  40.530  1.00  0.00           C
ATOM   2930  CD1 PHE A 186      61.000  54.040  41.430  1.00  0.00           C
ATOM   2931  HD1 PHE A 186      60.320  53.290  41.060  1.00  0.00           H
ATOM   2932  CE1 PHE A 186      61.280  54.180  42.800  1.00  0.00           C
ATOM   2933  HE1 PHE A 186      60.830  53.390  43.390  1.00  0.00           H
ATOM   2934  CZ  PHE A 186      61.960  55.220  43.360  1.00  0.00           C
ATOM   2935  HZ  PHE A 186      62.040  55.400  44.430  1.00  0.00           H
ATOM   2936  CD2 PHE A 186      62.380  56.050  41.110  1.00  0.00           C
ATOM   2937  HD2 PHE A 186      62.770  56.780  40.420  1.00  0.00           H
ATOM   2938  CE2 PHE A 186      62.510  56.200  42.520  1.00  0.00           C
ATOM   2939  HE2 PHE A 186      63.080  57.040  42.900  1.00  0.00           H
ATOM   2940  C   PHE A 186      59.370  56.470  39.010  1.00  0.00           C
ATOM   2941  O   PHE A 186      59.720  57.590  38.690  1.00  0.00           O
ATOM   2942  N   GLN A 187      58.330  56.300  39.840  1.00  0.00           N
ATOM   2943  HN  GLN A 187      57.860  55.420  39.870  1.00  0.00           H
ATOM   2944  CA  GLN A 187      57.380  57.360  40.190  1.00  0.00           C
ATOM   2945  HA  GLN A 187      57.700  58.320  39.800  1.00  0.00           H
ATOM   2946  CB  GLN A 187      55.920  57.190  39.770  1.00  0.00           C
ATOM   2947  HB1 GLN A 187      55.520  58.200  39.980  1.00  0.00           H
ATOM   2948  HB2 GLN A 187      55.520  56.330  40.330  1.00  0.00           H
ATOM   2949  CG  GLN A 187      55.740  56.740  38.250  1.00  0.00           C
ATOM   2950  HG1 GLN A 187      56.200  55.730  38.130  1.00  0.00           H
ATOM   2951  HG2 GLN A 187      56.370  57.370  37.600  1.00  0.00           H
ATOM   2952  CD  GLN A 187      54.290  56.780  37.770  1.00  0.00           C
ATOM   2953  OE1 GLN A 187      53.770  57.850  37.470  1.00  0.00           O
ATOM   2954  NE2 GLN A 187      53.810  55.540  37.640  1.00  0.00           N
ATOM   2955 HE21 GLN A 187      54.370  54.740  37.850  1.00  0.00           H
ATOM   2956 HE22 GLN A 187      52.940  55.470  37.160  1.00  0.00           H
ATOM   2957  C   GLN A 187      57.420  57.710  41.700  1.00  0.00           C
ATOM   2958  O   GLN A 187      57.840  56.920  42.500  1.00  0.00           O
ATOM   2959  N   TRP A 188      56.960  58.890  42.020  1.00  0.00           N
ATOM   2960  HN  TRP A 188      56.660  59.470  41.270  1.00  0.00           H
ATOM   2961  CA  TRP A 188      56.710  59.270  43.380  1.00  0.00           C
ATOM   2962  HA  TRP A 188      57.670  59.200  43.880  1.00  0.00           H
ATOM   2963  CB  TRP A 188      56.190  60.730  43.440  1.00  0.00           C
ATOM   2964  HB1 TRP A 188      55.510  60.890  42.580  1.00  0.00           H
ATOM   2965  HB2 TRP A 188      57.090  61.350  43.280  1.00  0.00           H
ATOM   2966  CG  TRP A 188      55.500  61.230  44.650  1.00  0.00           C
ATOM   2967  CD1 TRP A 188      54.230  61.870  44.690  1.00  0.00           C
ATOM   2968  HD1 TRP A 188      53.490  62.090  43.940  1.00  0.00           H
ATOM   2969  NE1 TRP A 188      53.910  62.190  45.970  1.00  0.00           N
ATOM   2970  HE1 TRP A 188      53.100  62.580  46.330  1.00  0.00           H
ATOM   2971  CE2 TRP A 188      54.850  61.710  46.810  1.00  0.00           C
ATOM   2972  CD2 TRP A 188      55.910  61.180  46.020  1.00  0.00           C
ATOM   2973  CE3 TRP A 188      57.040  60.630  46.660  1.00  0.00           C
ATOM   2974  HE3 TRP A 188      57.840  60.110  46.150  1.00  0.00           H
ATOM   2975  CZ3 TRP A 188      57.230  60.810  48.060  1.00  0.00           C
ATOM   2976  HZ3 TRP A 188      58.150  60.570  48.560  1.00  0.00           H
ATOM   2977  CZ2 TRP A 188      54.950  61.720  48.210  1.00  0.00           C
ATOM   2978  HZ2 TRP A 188      54.170  62.100  48.850  1.00  0.00           H
ATOM   2979  CH2 TRP A 188      56.150  61.330  48.750  1.00  0.00           C
ATOM   2980  HH2 TRP A 188      56.150  61.540  49.810  1.00  0.00           H
ATOM   2981  C   TRP A 188      55.910  58.290  44.230  1.00  0.00           C
ATOM   2982  O   TRP A 188      56.220  58.000  45.440  1.00  0.00           O
ATOM   2983  N   HSE A 189      54.860  57.630  43.630  1.00  0.00           N
ATOM   2984  HN  HSE A 189      54.500  57.870  42.730  1.00  0.00           H
ATOM   2985  CA  HSE A 189      54.090  56.700  44.390  1.00  0.00           C
ATOM   2986  HA  HSE A 189      53.790  57.140  45.340  1.00  0.00           H
ATOM   2987  CB  HSE A 189      52.780  56.200  43.810  1.00  0.00           C
ATOM   2988  HB1 HSE A 189      52.380  57.100  43.310  1.00  0.00           H
ATOM   2989  HB2 HSE A 189      52.050  55.840  44.550  1.00  0.00           H
ATOM   2990  ND1 HSE A 189      52.920  53.830  42.930  1.00  0.00           N
ATOM   2991  CG  HSE A 189      53.050  55.230  42.670  1.00  0.00           C
ATOM   2992  CE1 HSE A 189      53.130  53.270  41.770  1.00  0.00           C
ATOM   2993  HE1 HSE A 189      53.080  52.200  41.600  1.00  0.00           H
ATOM   2994  NE2 HSE A 189      53.370  54.130  40.770  1.00  0.00           N
ATOM   2995  HE2 HSE A 189      53.620  53.910  39.820  1.00  0.00           H
ATOM   2996  CD2 HSE A 189      53.310  55.380  41.330  1.00  0.00           C
ATOM   2997  HD2 HSE A 189      53.550  56.260  40.720  1.00  0.00           H
ATOM   2998  C   HSE A 189      54.980  55.490  44.840  1.00  0.00           C
ATOM   2999  O   HSE A 189      54.870  54.940  45.960  1.00  0.00           O
ATOM   3000  N   GLU A 190      55.870  55.100  43.930  1.00  0.00           N
ATOM   3001  HN  GLU A 190      56.140  55.570  43.090  1.00  0.00           H
ATOM   3002  CA  GLU A 190      56.720  53.950  44.200  1.00  0.00           C
ATOM   3003  HA  GLU A 190      56.230  53.040  44.500  1.00  0.00           H
ATOM   3004  CB  GLU A 190      57.430  53.480  43.000  1.00  0.00           C
ATOM   3005  HB1 GLU A 190      58.180  52.720  43.270  1.00  0.00           H
ATOM   3006  HB2 GLU A 190      57.910  54.400  42.620  1.00  0.00           H
ATOM   3007  CG  GLU A 190      56.550  52.790  41.950  1.00  0.00           C
ATOM   3008  HG1 GLU A 190      55.600  53.340  41.750  1.00  0.00           H
ATOM   3009  HG2 GLU A 190      56.280  51.790  42.350  1.00  0.00           H
ATOM   3010  CD  GLU A 190      57.260  52.580  40.610  1.00  0.00           C
ATOM   3011  OE1 GLU A 190      57.430  53.620  39.910  1.00  0.00           O
ATOM   3012  OE2 GLU A 190      57.740  51.440  40.310  1.00  0.00           O
ATOM   3013  C   GLU A 190      57.770  54.200  45.290  1.00  0.00           C
ATOM   3014  O   GLU A 190      58.050  53.450  46.200  1.00  0.00           O
ATOM   3015  N   ALA A 191      58.350  55.410  45.160  1.00  0.00           N
ATOM   3016  HN  ALA A 191      58.130  55.990  44.380  1.00  0.00           H
ATOM   3017  CA  ALA A 191      59.270  55.980  46.140  1.00  0.00           C
ATOM   3018  HA  ALA A 191      60.100  55.290  46.190  1.00  0.00           H
ATOM   3019  CB  ALA A 191      59.700  57.290  45.520  1.00  0.00           C
ATOM   3020  HB1 ALA A 191      60.610  57.610  46.090  1.00  0.00           H
ATOM   3021  HB2 ALA A 191      59.020  58.160  45.530  1.00  0.00           H
ATOM   3022  HB3 ALA A 191      60.170  57.150  44.520  1.00  0.00           H
ATOM   3023  C   ALA A 191      58.650  56.160  47.540  1.00  0.00           C
ATOM   3024  O   ALA A 191      59.140  55.600  48.520  1.00  0.00           O
ATOM   3025  N   MET A 192      57.340  56.670  47.560  1.00  0.00           N
ATOM   3026  HN  MET A 192      56.940  57.090  46.750  1.00  0.00           H
ATOM   3027  CA  MET A 192      56.500  56.690  48.760  1.00  0.00           C
ATOM   3028  HA  MET A 192      57.080  57.190  49.530  1.00  0.00           H
ATOM   3029  CB  MET A 192      55.280  57.450  48.370  1.00  0.00           C
ATOM   3030  HB1 MET A 192      54.770  57.080  47.450  1.00  0.00           H
ATOM   3031  HB2 MET A 192      55.690  58.410  47.990  1.00  0.00           H
ATOM   3032  CG  MET A 192      54.170  57.570  49.420  1.00  0.00           C
ATOM   3033  HG1 MET A 192      54.850  57.760  50.290  1.00  0.00           H
ATOM   3034  HG2 MET A 192      53.740  56.580  49.680  1.00  0.00           H
ATOM   3035  SD  MET A 192      53.100  58.950  49.460  1.00  0.00           S
ATOM   3036  CE  MET A 192      52.260  58.470  47.930  1.00  0.00           C
ATOM   3037  HE1 MET A 192      51.870  57.430  48.020  1.00  0.00           H
ATOM   3038  HE2 MET A 192      53.020  58.660  47.150  1.00  0.00           H
ATOM   3039  HE3 MET A 192      51.330  59.020  47.700  1.00  0.00           H
ATOM   3040  C   MET A 192      56.210  55.280  49.320  1.00  0.00           C
ATOM   3041  O   MET A 192      56.130  55.220  50.510  1.00  0.00           O
ATOM   3042  N   PHE A 193      56.070  54.240  48.480  1.00  0.00           N
ATOM   3043  HN  PHE A 193      55.890  54.450  47.520  1.00  0.00           H
ATOM   3044  CA  PHE A 193      56.100  52.840  48.940  1.00  0.00           C
ATOM   3045  HA  PHE A 193      55.280  52.670  49.640  1.00  0.00           H
ATOM   3046  CB  PHE A 193      55.530  51.900  47.820  1.00  0.00           C
ATOM   3047  HB1 PHE A 193      56.290  51.890  47.010  1.00  0.00           H
ATOM   3048  HB2 PHE A 193      54.650  52.370  47.330  1.00  0.00           H
ATOM   3049  CG  PHE A 193      55.180  50.510  48.280  1.00  0.00           C
ATOM   3050  CD1 PHE A 193      53.890  50.200  48.560  1.00  0.00           C
ATOM   3051  HD1 PHE A 193      53.130  50.970  48.510  1.00  0.00           H
ATOM   3052  CE1 PHE A 193      53.710  48.970  49.230  1.00  0.00           C
ATOM   3053  HE1 PHE A 193      52.770  48.650  49.650  1.00  0.00           H
ATOM   3054  CZ  PHE A 193      54.680  47.980  49.310  1.00  0.00           C
ATOM   3055  HZ  PHE A 193      54.390  47.000  49.660  1.00  0.00           H
ATOM   3056  CD2 PHE A 193      56.220  49.550  48.300  1.00  0.00           C
ATOM   3057  HD2 PHE A 193      57.230  49.830  48.040  1.00  0.00           H
ATOM   3058  CE2 PHE A 193      55.960  48.260  48.800  1.00  0.00           C
ATOM   3059  HE2 PHE A 193      56.760  47.530  48.740  1.00  0.00           H
ATOM   3060  C   PHE A 193      57.370  52.420  49.730  1.00  0.00           C
ATOM   3061  O   PHE A 193      57.380  51.880  50.840  1.00  0.00           O
ATOM   3062  N   LEU A 194      58.590  52.740  49.260  1.00  0.00           N
ATOM   3063  HN  LEU A 194      58.610  53.060  48.310  1.00  0.00           H
ATOM   3064  CA  LEU A 194      59.830  52.390  49.940  1.00  0.00           C
ATOM   3065  HA  LEU A 194      59.750  51.360  50.270  1.00  0.00           H
ATOM   3066  CB  LEU A 194      61.070  52.540  48.980  1.00  0.00           C
ATOM   3067  HB1 LEU A 194      61.990  52.310  49.550  1.00  0.00           H
ATOM   3068  HB2 LEU A 194      61.020  53.490  48.410  1.00  0.00           H
ATOM   3069  CG  LEU A 194      60.960  51.570  47.770  1.00  0.00           C
ATOM   3070  HG  LEU A 194      60.040  50.960  47.860  1.00  0.00           H
ATOM   3071  CD1 LEU A 194      61.010  52.210  46.370  1.00  0.00           C
ATOM   3072 HD11 LEU A 194      60.170  52.910  46.160  1.00  0.00           H
ATOM   3073 HD12 LEU A 194      60.880  51.450  45.570  1.00  0.00           H
ATOM   3074 HD13 LEU A 194      61.850  52.930  46.240  1.00  0.00           H
ATOM   3075  CD2 LEU A 194      62.180  50.610  47.790  1.00  0.00           C
ATOM   3076 HD21 LEU A 194      62.140  49.880  46.950  1.00  0.00           H
ATOM   3077 HD22 LEU A 194      62.280  50.210  48.820  1.00  0.00           H
ATOM   3078 HD23 LEU A 194      63.090  51.220  47.610  1.00  0.00           H
ATOM   3079  C   LEU A 194      60.090  53.280  51.150  1.00  0.00           C
ATOM   3080  O   LEU A 194      60.860  52.950  52.070  1.00  0.00           O
ATOM   3081  N   LEU A 195      59.580  54.500  51.100  1.00  0.00           N
ATOM   3082  HN  LEU A 195      59.280  54.890  50.240  1.00  0.00           H
ATOM   3083  CA  LEU A 195      59.820  55.420  52.220  1.00  0.00           C
ATOM   3084  HA  LEU A 195      60.850  55.280  52.560  1.00  0.00           H
ATOM   3085  CB  LEU A 195      59.520  56.950  51.870  1.00  0.00           C
ATOM   3086  HB1 LEU A 195      59.560  57.600  52.760  1.00  0.00           H
ATOM   3087  HB2 LEU A 195      58.540  56.870  51.370  1.00  0.00           H
ATOM   3088  CG  LEU A 195      60.530  57.540  50.870  1.00  0.00           C
ATOM   3089  HG  LEU A 195      60.570  56.820  50.020  1.00  0.00           H
ATOM   3090  CD1 LEU A 195      60.090  58.810  50.250  1.00  0.00           C
ATOM   3091 HD11 LEU A 195      60.720  59.260  49.450  1.00  0.00           H
ATOM   3092 HD12 LEU A 195      60.140  59.550  51.090  1.00  0.00           H
ATOM   3093 HD13 LEU A 195      59.090  58.780  49.810  1.00  0.00           H
ATOM   3094  CD2 LEU A 195      61.900  57.620  51.430  1.00  0.00           C
ATOM   3095 HD21 LEU A 195      61.720  57.870  52.490  1.00  0.00           H
ATOM   3096 HD22 LEU A 195      62.430  58.490  50.990  1.00  0.00           H
ATOM   3097 HD23 LEU A 195      62.660  56.810  51.360  1.00  0.00           H
ATOM   3098  C   LEU A 195      58.880  55.060  53.390  1.00  0.00           C
ATOM   3099  O   LEU A 195      59.130  55.340  54.530  1.00  0.00           O
ATOM   3100  N   GLU A 196      57.750  54.320  53.080  1.00  0.00           N
ATOM   3101  HN  GLU A 196      57.500  54.240  52.120  1.00  0.00           H
ATOM   3102  CA  GLU A 196      56.860  53.830  54.030  1.00  0.00           C
ATOM   3103  HA  GLU A 196      56.600  54.670  54.670  1.00  0.00           H
ATOM   3104  CB  GLU A 196      55.480  53.330  53.450  1.00  0.00           C
ATOM   3105  HB1 GLU A 196      55.710  52.780  52.510  1.00  0.00           H
ATOM   3106  HB2 GLU A 196      54.760  54.170  53.300  1.00  0.00           H
ATOM   3107  CG  GLU A 196      54.760  52.330  54.390  1.00  0.00           C
ATOM   3108  HG1 GLU A 196      54.950  52.640  55.440  1.00  0.00           H
ATOM   3109  HG2 GLU A 196      55.270  51.360  54.180  1.00  0.00           H
ATOM   3110  CD  GLU A 196      53.290  52.130  54.200  1.00  0.00           C
ATOM   3111  OE1 GLU A 196      52.560  52.660  53.350  1.00  0.00           O
ATOM   3112  OE2 GLU A 196      52.860  51.240  55.110  1.00  0.00           O
ATOM   3113  HE2 GLU A 196      51.900  51.330  55.160  1.00  0.00           H
ATOM   3114  C   GLU A 196      57.520  52.890  54.980  1.00  0.00           C
ATOM   3115  O   GLU A 196      57.340  52.930  56.170  1.00  0.00           O
ATOM   3116  N   PHE A 197      58.480  52.040  54.480  1.00  0.00           N
ATOM   3117  HN  PHE A 197      58.780  52.080  53.530  1.00  0.00           H
ATOM   3118  CA  PHE A 197      59.190  51.090  55.360  1.00  0.00           C
ATOM   3119  HA  PHE A 197      58.560  50.960  56.220  1.00  0.00           H
ATOM   3120  CB  PHE A 197      59.500  49.660  54.850  1.00  0.00           C
ATOM   3121  HB1 PHE A 197      60.040  49.660  53.880  1.00  0.00           H
ATOM   3122  HB2 PHE A 197      58.470  49.280  54.640  1.00  0.00           H
ATOM   3123  CG  PHE A 197      60.120  48.820  55.860  1.00  0.00           C
ATOM   3124  CD1 PHE A 197      59.480  48.660  57.100  1.00  0.00           C
ATOM   3125  HD1 PHE A 197      58.580  49.200  57.330  1.00  0.00           H
ATOM   3126  CE1 PHE A 197      60.050  47.870  58.110  1.00  0.00           C
ATOM   3127  HE1 PHE A 197      59.620  47.770  59.100  1.00  0.00           H
ATOM   3128  CZ  PHE A 197      61.210  47.160  57.780  1.00  0.00           C
ATOM   3129  HZ  PHE A 197      61.730  46.580  58.530  1.00  0.00           H
ATOM   3130  CD2 PHE A 197      61.360  48.170  55.590  1.00  0.00           C
ATOM   3131  HD2 PHE A 197      61.830  48.180  54.620  1.00  0.00           H
ATOM   3132  CE2 PHE A 197      61.890  47.310  56.540  1.00  0.00           C
ATOM   3133  HE2 PHE A 197      62.830  46.810  56.350  1.00  0.00           H
ATOM   3134  C   PHE A 197      60.480  51.710  55.980  1.00  0.00           C
ATOM   3135  O   PHE A 197      60.650  51.750  57.190  1.00  0.00           O
ATOM   3136  N   PHE A 198      61.360  52.400  55.140  1.00  0.00           N
ATOM   3137  HN  PHE A 198      61.300  52.510  54.150  1.00  0.00           H
ATOM   3138  CA  PHE A 198      62.660  52.770  55.660  1.00  0.00           C
ATOM   3139  HA  PHE A 198      62.960  52.040  56.400  1.00  0.00           H
ATOM   3140  CB  PHE A 198      63.530  53.100  54.420  1.00  0.00           C
ATOM   3141  HB1 PHE A 198      64.550  53.510  54.600  1.00  0.00           H
ATOM   3142  HB2 PHE A 198      62.910  53.750  53.770  1.00  0.00           H
ATOM   3143  CG  PHE A 198      63.880  51.780  53.670  1.00  0.00           C
ATOM   3144  CD1 PHE A 198      63.750  51.720  52.240  1.00  0.00           C
ATOM   3145  HD1 PHE A 198      63.430  52.570  51.650  1.00  0.00           H
ATOM   3146  CE1 PHE A 198      64.140  50.530  51.680  1.00  0.00           C
ATOM   3147  HE1 PHE A 198      63.930  50.470  50.630  1.00  0.00           H
ATOM   3148  CZ  PHE A 198      64.450  49.380  52.350  1.00  0.00           C
ATOM   3149  HZ  PHE A 198      64.560  48.440  51.830  1.00  0.00           H
ATOM   3150  CD2 PHE A 198      64.320  50.650  54.410  1.00  0.00           C
ATOM   3151  HD2 PHE A 198      64.270  50.580  55.480  1.00  0.00           H
ATOM   3152  CE2 PHE A 198      64.540  49.430  53.750  1.00  0.00           C
ATOM   3153  HE2 PHE A 198      64.670  48.500  54.280  1.00  0.00           H
ATOM   3154  C   PHE A 198      62.690  53.950  56.610  1.00  0.00           C
ATOM   3155  O   PHE A 198      63.540  54.060  57.470  1.00  0.00           O
ATOM   3156  N   LEU A 199      61.820  54.990  56.550  1.00  0.00           N
ATOM   3157  HN  LEU A 199      61.040  54.840  55.950  1.00  0.00           H
ATOM   3158  CA  LEU A 199      62.080  56.180  57.360  1.00  0.00           C
ATOM   3159  HA  LEU A 199      63.140  56.330  57.480  1.00  0.00           H
ATOM   3160  CB  LEU A 199      61.610  57.480  56.560  1.00  0.00           C
ATOM   3161  HB1 LEU A 199      60.540  57.200  56.380  1.00  0.00           H
ATOM   3162  HB2 LEU A 199      62.020  57.500  55.520  1.00  0.00           H
ATOM   3163  CG  LEU A 199      61.860  58.830  57.300  1.00  0.00           C
ATOM   3164  HG  LEU A 199      61.690  58.730  58.390  1.00  0.00           H
ATOM   3165  CD1 LEU A 199      63.270  59.390  56.970  1.00  0.00           C
ATOM   3166 HD11 LEU A 199      64.040  58.590  57.110  1.00  0.00           H
ATOM   3167 HD12 LEU A 199      63.440  60.180  57.730  1.00  0.00           H
ATOM   3168 HD13 LEU A 199      63.410  59.800  55.950  1.00  0.00           H
ATOM   3169  CD2 LEU A 199      60.850  59.800  56.840  1.00  0.00           C
ATOM   3170 HD21 LEU A 199      61.060  60.720  57.420  1.00  0.00           H
ATOM   3171 HD22 LEU A 199      59.790  59.670  57.180  1.00  0.00           H
ATOM   3172 HD23 LEU A 199      60.980  60.070  55.780  1.00  0.00           H
ATOM   3173  C   LEU A 199      61.550  56.070  58.740  1.00  0.00           C
ATOM   3174  O   LEU A 199      62.160  56.750  59.610  1.00  0.00           O
ATOM   3175  N   PRO A 200      60.570  55.270  59.220  1.00  0.00           N
ATOM   3176  CD  PRO A 200      59.300  55.030  58.470  1.00  0.00           C
ATOM   3177  HD1 PRO A 200      59.470  54.310  57.630  1.00  0.00           H
ATOM   3178  HD2 PRO A 200      58.790  55.940  58.100  1.00  0.00           H
ATOM   3179  CA  PRO A 200      60.250  55.160  60.620  1.00  0.00           C
ATOM   3180  HA  PRO A 200      60.610  55.990  61.200  1.00  0.00           H
ATOM   3181  CB  PRO A 200      58.700  54.970  60.700  1.00  0.00           C
ATOM   3182  HB1 PRO A 200      58.340  56.020  60.780  1.00  0.00           H
ATOM   3183  HB2 PRO A 200      58.350  54.500  61.630  1.00  0.00           H
ATOM   3184  CG  PRO A 200      58.300  54.350  59.450  1.00  0.00           C
ATOM   3185  HG1 PRO A 200      58.580  53.280  59.570  1.00  0.00           H
ATOM   3186  HG2 PRO A 200      57.230  54.610  59.260  1.00  0.00           H
ATOM   3187  C   PRO A 200      60.860  54.020  61.330  1.00  0.00           C
ATOM   3188  O   PRO A 200      60.840  54.180  62.560  1.00  0.00           O
ATOM   3189  N   LEU A 201      61.300  52.870  60.730  1.00  0.00           N
ATOM   3190  HN  LEU A 201      61.130  52.800  59.750  1.00  0.00           H
ATOM   3191  CA  LEU A 201      61.860  51.690  61.390  1.00  0.00           C
ATOM   3192  HA  LEU A 201      61.060  51.110  61.830  1.00  0.00           H
ATOM   3193  CB  LEU A 201      62.520  50.820  60.280  1.00  0.00           C
ATOM   3194  HB1 LEU A 201      63.300  51.380  59.720  1.00  0.00           H
ATOM   3195  HB2 LEU A 201      61.670  50.590  59.600  1.00  0.00           H
ATOM   3196  CG  LEU A 201      63.250  49.530  60.730  1.00  0.00           C
ATOM   3197  HG  LEU A 201      64.080  49.720  61.460  1.00  0.00           H
ATOM   3198  CD1 LEU A 201      62.230  48.580  61.380  1.00  0.00           C
ATOM   3199 HD11 LEU A 201      61.910  49.070  62.330  1.00  0.00           H
ATOM   3200 HD12 LEU A 201      62.580  47.560  61.660  1.00  0.00           H
ATOM   3201 HD13 LEU A 201      61.340  48.390  60.740  1.00  0.00           H
ATOM   3202  CD2 LEU A 201      63.910  48.780  59.590  1.00  0.00           C
ATOM   3203 HD21 LEU A 201      64.320  47.800  59.890  1.00  0.00           H
ATOM   3204 HD22 LEU A 201      64.750  49.310  59.080  1.00  0.00           H
ATOM   3205 HD23 LEU A 201      63.190  48.680  58.740  1.00  0.00           H
ATOM   3206  C   LEU A 201      62.820  51.850  62.590  1.00  0.00           C
ATOM   3207  O   LEU A 201      62.680  51.250  63.670  1.00  0.00           O
ATOM   3208  N   GLY A 202      63.810  52.720  62.430  1.00  0.00           N
ATOM   3209  HN  GLY A 202      63.870  53.020  61.490  1.00  0.00           H
ATOM   3210  CA  GLY A 202      64.880  52.970  63.400  1.00  0.00           C
ATOM   3211  HA1 GLY A 202      65.740  53.540  63.080  1.00  0.00           H
ATOM   3212  HA2 GLY A 202      65.180  51.990  63.750  1.00  0.00           H
ATOM   3213  C   GLY A 202      64.410  53.550  64.650  1.00  0.00           C
ATOM   3214  O   GLY A 202      64.890  53.150  65.720  1.00  0.00           O
ATOM   3215  N   ILE A 203      63.330  54.370  64.490  1.00  0.00           N
ATOM   3216  HN  ILE A 203      62.910  54.540  63.590  1.00  0.00           H
ATOM   3217  CA  ILE A 203      62.640  55.050  65.670  1.00  0.00           C
ATOM   3218  HA  ILE A 203      63.460  55.380  66.280  1.00  0.00           H
ATOM   3219  CB  ILE A 203      61.810  56.300  65.250  1.00  0.00           C
ATOM   3220  HB  ILE A 203      60.930  56.050  64.610  1.00  0.00           H
ATOM   3221  CG2 ILE A 203      61.460  57.130  66.450  1.00  0.00           C
ATOM   3222 HG21 ILE A 203      61.540  58.230  66.290  1.00  0.00           H
ATOM   3223 HG22 ILE A 203      62.180  56.900  67.270  1.00  0.00           H
ATOM   3224 HG23 ILE A 203      60.500  56.790  66.910  1.00  0.00           H
ATOM   3225  CG1 ILE A 203      62.740  57.200  64.350  1.00  0.00           C
ATOM   3226 HG11 ILE A 203      63.820  56.980  64.420  1.00  0.00           H
ATOM   3227 HG12 ILE A 203      62.690  58.240  64.760  1.00  0.00           H
ATOM   3228  CD  ILE A 203      62.520  57.170  62.830  1.00  0.00           C
ATOM   3229  HD1 ILE A 203      63.250  57.820  62.310  1.00  0.00           H
ATOM   3230  HD2 ILE A 203      61.530  57.640  62.610  1.00  0.00           H
ATOM   3231  HD3 ILE A 203      62.580  56.150  62.380  1.00  0.00           H
ATOM   3232  C   ILE A 203      61.940  54.060  66.440  1.00  0.00           C
ATOM   3233  O   ILE A 203      62.000  54.060  67.660  1.00  0.00           O
ATOM   3234  N   ILE A 204      61.100  53.250  65.750  1.00  0.00           N
ATOM   3235  HN  ILE A 204      61.160  53.200  64.750  1.00  0.00           H
ATOM   3236  CA  ILE A 204      60.320  52.310  66.380  1.00  0.00           C
ATOM   3237  HA  ILE A 204      59.720  52.830  67.120  1.00  0.00           H
ATOM   3238  CB  ILE A 204      59.360  51.640  65.350  1.00  0.00           C
ATOM   3239  HB  ILE A 204      60.010  51.310  64.510  1.00  0.00           H
ATOM   3240  CG2 ILE A 204      58.540  50.510  65.920  1.00  0.00           C
ATOM   3241 HG21 ILE A 204      58.000  50.780  66.850  1.00  0.00           H
ATOM   3242 HG22 ILE A 204      59.190  49.630  66.150  1.00  0.00           H
ATOM   3243 HG23 ILE A 204      57.710  50.160  65.270  1.00  0.00           H
ATOM   3244  CG1 ILE A 204      58.400  52.710  64.720  1.00  0.00           C
ATOM   3245 HG11 ILE A 204      59.070  53.550  64.420  1.00  0.00           H
ATOM   3246 HG12 ILE A 204      57.650  52.990  65.500  1.00  0.00           H
ATOM   3247  CD  ILE A 204      57.650  52.240  63.440  1.00  0.00           C
ATOM   3248  HD1 ILE A 204      56.940  52.970  63.000  1.00  0.00           H
ATOM   3249  HD2 ILE A 204      57.160  51.260  63.650  1.00  0.00           H
ATOM   3250  HD3 ILE A 204      58.440  52.040  62.680  1.00  0.00           H
ATOM   3251  C   ILE A 204      61.010  51.240  67.020  1.00  0.00           C
ATOM   3252  O   ILE A 204      60.600  50.890  68.110  1.00  0.00           O
ATOM   3253  N   LEU A 205      62.050  50.650  66.410  1.00  0.00           N
ATOM   3254  HN  LEU A 205      62.300  50.950  65.500  1.00  0.00           H
ATOM   3255  CA  LEU A 205      62.860  49.670  67.030  1.00  0.00           C
ATOM   3256  HA  LEU A 205      62.160  48.970  67.460  1.00  0.00           H
ATOM   3257  CB  LEU A 205      63.830  48.980  66.080  1.00  0.00           C
ATOM   3258  HB1 LEU A 205      64.510  48.310  66.660  1.00  0.00           H
ATOM   3259  HB2 LEU A 205      64.570  49.660  65.610  1.00  0.00           H
ATOM   3260  CG  LEU A 205      63.220  48.060  64.920  1.00  0.00           C
ATOM   3261  HG  LEU A 205      62.550  48.700  64.310  1.00  0.00           H
ATOM   3262  CD1 LEU A 205      64.270  47.300  64.070  1.00  0.00           C
ATOM   3263 HD11 LEU A 205      63.740  46.750  63.270  1.00  0.00           H
ATOM   3264 HD12 LEU A 205      64.870  46.540  64.630  1.00  0.00           H
ATOM   3265 HD13 LEU A 205      64.930  48.070  63.610  1.00  0.00           H
ATOM   3266  CD2 LEU A 205      62.300  46.930  65.580  1.00  0.00           C
ATOM   3267 HD21 LEU A 205      61.940  46.230  64.800  1.00  0.00           H
ATOM   3268 HD22 LEU A 205      61.350  47.360  65.970  1.00  0.00           H
ATOM   3269 HD23 LEU A 205      62.830  46.450  66.430  1.00  0.00           H
ATOM   3270  C   LEU A 205      63.580  50.210  68.230  1.00  0.00           C
ATOM   3271  O   LEU A 205      63.630  49.600  69.300  1.00  0.00           O
ATOM   3272  N   PHE A 206      64.110  51.450  68.140  1.00  0.00           N
ATOM   3273  HN  PHE A 206      64.180  51.910  67.260  1.00  0.00           H
ATOM   3274  CA  PHE A 206      64.630  52.250  69.260  1.00  0.00           C
ATOM   3275  HA  PHE A 206      65.350  51.610  69.750  1.00  0.00           H
ATOM   3276  CB  PHE A 206      65.450  53.400  68.740  1.00  0.00           C
ATOM   3277  HB1 PHE A 206      64.770  53.950  68.040  1.00  0.00           H
ATOM   3278  HB2 PHE A 206      66.370  53.030  68.230  1.00  0.00           H
ATOM   3279  CG  PHE A 206      65.980  54.350  69.850  1.00  0.00           C
ATOM   3280  CD1 PHE A 206      67.120  54.070  70.570  1.00  0.00           C
ATOM   3281  HD1 PHE A 206      67.670  53.210  70.200  1.00  0.00           H
ATOM   3282  CE1 PHE A 206      67.640  54.910  71.550  1.00  0.00           C
ATOM   3283  HE1 PHE A 206      68.490  54.510  72.070  1.00  0.00           H
ATOM   3284  CZ  PHE A 206      66.740  55.900  72.050  1.00  0.00           C
ATOM   3285  HZ  PHE A 206      67.110  56.490  72.880  1.00  0.00           H
ATOM   3286  CD2 PHE A 206      65.170  55.450  70.190  1.00  0.00           C
ATOM   3287  HD2 PHE A 206      64.260  55.680  69.670  1.00  0.00           H
ATOM   3288  CE2 PHE A 206      65.550  56.200  71.360  1.00  0.00           C
ATOM   3289  HE2 PHE A 206      64.920  56.930  71.840  1.00  0.00           H
ATOM   3290  C   PHE A 206      63.700  52.410  70.460  1.00  0.00           C
ATOM   3291  O   PHE A 206      63.940  51.920  71.550  1.00  0.00           O
ATOM   3292  N   CYS A 207      62.500  53.010  70.210  1.00  0.00           N
ATOM   3293  HN  CYS A 207      62.230  53.250  69.270  1.00  0.00           H
ATOM   3294  CA  CYS A 207      61.390  52.840  71.190  1.00  0.00           C
ATOM   3295  HA  CYS A 207      61.590  53.480  72.030  1.00  0.00           H
ATOM   3296  CB  CYS A 207      60.000  53.300  70.520  1.00  0.00           C
ATOM   3297  HB1 CYS A 207      59.230  53.280  71.320  1.00  0.00           H
ATOM   3298  HB2 CYS A 207      59.780  52.590  69.710  1.00  0.00           H
ATOM   3299  SG  CYS A 207      60.020  55.000  69.800  1.00  0.00           S
ATOM   3300  HG1 CYS A 207      60.600  54.840  68.620  1.00  0.00           H
ATOM   3301  C   CYS A 207      61.140  51.460  71.810  1.00  0.00           C
ATOM   3302  O   CYS A 207      61.010  51.300  73.010  1.00  0.00           O
ATOM   3303  N   SER A 208      61.240  50.360  70.980  1.00  0.00           N
ATOM   3304  HN  SER A 208      61.270  50.480  69.990  1.00  0.00           H
ATOM   3305  CA  SER A 208      61.150  49.030  71.560  1.00  0.00           C
ATOM   3306  HA  SER A 208      60.180  49.000  72.050  1.00  0.00           H
ATOM   3307  CB  SER A 208      61.050  48.020  70.370  1.00  0.00           C
ATOM   3308  HB1 SER A 208      62.030  48.100  69.850  1.00  0.00           H
ATOM   3309  HB2 SER A 208      60.190  48.420  69.810  1.00  0.00           H
ATOM   3310  OG  SER A 208      60.670  46.700  70.780  1.00  0.00           O
ATOM   3311  HG1 SER A 208      61.350  46.330  71.330  1.00  0.00           H
ATOM   3312  C   SER A 208      62.200  48.640  72.550  1.00  0.00           C
ATOM   3313  O   SER A 208      61.950  48.170  73.670  1.00  0.00           O
ATOM   3314  N   ALA A 209      63.450  48.900  72.190  1.00  0.00           N
ATOM   3315  HN  ALA A 209      63.760  49.290  71.330  1.00  0.00           H
ATOM   3316  CA  ALA A 209      64.570  48.720  73.110  1.00  0.00           C
ATOM   3317  HA  ALA A 209      64.600  47.710  73.470  1.00  0.00           H
ATOM   3318  CB  ALA A 209      65.910  49.010  72.440  1.00  0.00           C
ATOM   3319  HB1 ALA A 209      65.780  48.530  71.450  1.00  0.00           H
ATOM   3320  HB2 ALA A 209      66.800  48.690  73.010  1.00  0.00           H
ATOM   3321  HB3 ALA A 209      66.020  50.100  72.290  1.00  0.00           H
ATOM   3322  C   ALA A 209      64.580  49.560  74.360  1.00  0.00           C
ATOM   3323  O   ALA A 209      64.810  49.100  75.450  1.00  0.00           O
ATOM   3324  N   ARG A 210      64.280  50.820  74.290  1.00  0.00           N
ATOM   3325  HN  ARG A 210      64.200  51.200  73.370  1.00  0.00           H
ATOM   3326  CA  ARG A 210      64.020  51.730  75.360  1.00  0.00           C
ATOM   3327  HA  ARG A 210      64.930  51.660  75.940  1.00  0.00           H
ATOM   3328  CB  ARG A 210      63.860  53.120  74.650  1.00  0.00           C
ATOM   3329  HB1 ARG A 210      63.520  53.940  75.330  1.00  0.00           H
ATOM   3330  HB2 ARG A 210      63.270  53.180  73.710  1.00  0.00           H
ATOM   3331  CG  ARG A 210      65.250  53.670  74.150  1.00  0.00           C
ATOM   3332  HG1 ARG A 210      65.000  54.600  73.570  1.00  0.00           H
ATOM   3333  HG2 ARG A 210      65.610  53.030  73.310  1.00  0.00           H
ATOM   3334  CD  ARG A 210      66.150  53.930  75.280  1.00  0.00           C
ATOM   3335  HD1 ARG A 210      65.530  53.970  76.200  1.00  0.00           H
ATOM   3336  HD2 ARG A 210      66.680  54.920  75.300  1.00  0.00           H
ATOM   3337  NE  ARG A 210      67.170  52.930  75.210  1.00  0.00           N
ATOM   3338  HE  ARG A 210      67.310  52.480  74.330  1.00  0.00           H
ATOM   3339  CZ  ARG A 210      67.900  52.620  76.320  1.00  0.00           C
ATOM   3340  NH1 ARG A 210      67.820  53.280  77.490  1.00  0.00           N
ATOM   3341 HH11 ARG A 210      67.220  54.060  77.640  1.00  0.00           H
ATOM   3342 HH12 ARG A 210      68.340  52.890  78.250  1.00  0.00           H
ATOM   3343  NH2 ARG A 210      68.900  51.780  76.190  1.00  0.00           N
ATOM   3344 HH21 ARG A 210      69.270  51.670  75.280  1.00  0.00           H
ATOM   3345 HH22 ARG A 210      69.640  51.870  76.860  1.00  0.00           H
ATOM   3346  C   ARG A 210      62.870  51.320  76.270  1.00  0.00           C
ATOM   3347  O   ARG A 210      63.020  51.350  77.470  1.00  0.00           O
ATOM   3348  N   ILE A 211      61.730  50.780  75.780  1.00  0.00           N
ATOM   3349  HN  ILE A 211      61.480  50.890  74.820  1.00  0.00           H
ATOM   3350  CA  ILE A 211      60.640  50.230  76.640  1.00  0.00           C
ATOM   3351  HA  ILE A 211      60.470  51.000  77.380  1.00  0.00           H
ATOM   3352  CB  ILE A 211      59.390  49.930  75.810  1.00  0.00           C
ATOM   3353  HB  ILE A 211      59.570  49.400  74.850  1.00  0.00           H
ATOM   3354  CG2 ILE A 211      58.400  48.930  76.590  1.00  0.00           C
ATOM   3355 HG21 ILE A 211      57.450  48.870  76.040  1.00  0.00           H
ATOM   3356 HG22 ILE A 211      58.210  49.400  77.580  1.00  0.00           H
ATOM   3357 HG23 ILE A 211      58.810  47.900  76.560  1.00  0.00           H
ATOM   3358  CG1 ILE A 211      58.710  51.250  75.440  1.00  0.00           C
ATOM   3359 HG11 ILE A 211      59.410  52.090  75.220  1.00  0.00           H
ATOM   3360 HG12 ILE A 211      58.130  51.630  76.320  1.00  0.00           H
ATOM   3361  CD  ILE A 211      57.740  51.110  74.250  1.00  0.00           C
ATOM   3362  HD1 ILE A 211      57.210  52.060  74.030  1.00  0.00           H
ATOM   3363  HD2 ILE A 211      56.970  50.330  74.370  1.00  0.00           H
ATOM   3364  HD3 ILE A 211      58.380  50.870  73.370  1.00  0.00           H
ATOM   3365  C   ILE A 211      61.030  49.010  77.360  1.00  0.00           C
ATOM   3366  O   ILE A 211      60.940  48.860  78.580  1.00  0.00           O
ATOM   3367  N   ILE A 212      61.650  48.030  76.670  1.00  0.00           N
ATOM   3368  HN  ILE A 212      61.830  48.160  75.700  1.00  0.00           H
ATOM   3369  CA  ILE A 212      62.240  46.850  77.180  1.00  0.00           C
ATOM   3370  HA  ILE A 212      61.470  46.370  77.780  1.00  0.00           H
ATOM   3371  CB  ILE A 212      62.690  45.870  76.080  1.00  0.00           C
ATOM   3372  HB  ILE A 212      63.400  46.400  75.420  1.00  0.00           H
ATOM   3373  CG2 ILE A 212      63.700  44.840  76.690  1.00  0.00           C
ATOM   3374 HG21 ILE A 212      64.610  45.340  77.060  1.00  0.00           H
ATOM   3375 HG22 ILE A 212      64.140  44.120  75.960  1.00  0.00           H
ATOM   3376 HG23 ILE A 212      63.240  44.260  77.520  1.00  0.00           H
ATOM   3377  CG1 ILE A 212      61.520  45.220  75.280  1.00  0.00           C
ATOM   3378 HG11 ILE A 212      60.900  46.100  74.980  1.00  0.00           H
ATOM   3379 HG12 ILE A 212      60.860  44.650  75.970  1.00  0.00           H
ATOM   3380  CD  ILE A 212      61.830  44.520  74.010  1.00  0.00           C
ATOM   3381  HD1 ILE A 212      62.170  43.520  74.350  1.00  0.00           H
ATOM   3382  HD2 ILE A 212      62.530  45.090  73.350  1.00  0.00           H
ATOM   3383  HD3 ILE A 212      60.910  44.510  73.400  1.00  0.00           H
ATOM   3384  C   ILE A 212      63.310  47.220  78.310  1.00  0.00           C
ATOM   3385  O   ILE A 212      63.310  46.490  79.320  1.00  0.00           O
ATOM   3386  N   TRP A 213      64.050  48.320  78.130  1.00  0.00           N
ATOM   3387  HN  TRP A 213      64.080  48.730  77.220  1.00  0.00           H
ATOM   3388  CA  TRP A 213      64.940  48.890  79.200  1.00  0.00           C
ATOM   3389  HA  TRP A 213      65.600  48.090  79.510  1.00  0.00           H
ATOM   3390  CB  TRP A 213      65.840  50.090  78.700  1.00  0.00           C
ATOM   3391  HB1 TRP A 213      65.190  50.720  78.060  1.00  0.00           H
ATOM   3392  HB2 TRP A 213      66.570  49.600  78.010  1.00  0.00           H
ATOM   3393  CG  TRP A 213      66.640  50.840  79.750  1.00  0.00           C
ATOM   3394  CD1 TRP A 213      67.990  50.670  79.990  1.00  0.00           C
ATOM   3395  HD1 TRP A 213      68.550  49.820  79.620  1.00  0.00           H
ATOM   3396  NE1 TRP A 213      68.420  51.680  80.790  1.00  0.00           N
ATOM   3397  HE1 TRP A 213      69.230  51.790  81.320  1.00  0.00           H
ATOM   3398  CE2 TRP A 213      67.370  52.570  81.000  1.00  0.00           C
ATOM   3399  CD2 TRP A 213      66.200  52.040  80.440  1.00  0.00           C
ATOM   3400  CE3 TRP A 213      65.000  52.820  80.510  1.00  0.00           C
ATOM   3401  HE3 TRP A 213      64.140  52.530  79.920  1.00  0.00           H
ATOM   3402  CZ3 TRP A 213      64.970  53.940  81.300  1.00  0.00           C
ATOM   3403  HZ3 TRP A 213      64.090  54.560  81.460  1.00  0.00           H
ATOM   3404  CZ2 TRP A 213      67.330  53.750  81.690  1.00  0.00           C
ATOM   3405  HZ2 TRP A 213      68.230  54.090  82.180  1.00  0.00           H
ATOM   3406  CH2 TRP A 213      66.140  54.350  81.900  1.00  0.00           C
ATOM   3407  HH2 TRP A 213      66.130  55.260  82.500  1.00  0.00           H
ATOM   3408  C   TRP A 213      64.140  49.350  80.410  1.00  0.00           C
ATOM   3409  O   TRP A 213      64.400  48.960  81.550  1.00  0.00           O
ATOM   3410  N   SER A 214      62.990  50.060  80.140  1.00  0.00           N
ATOM   3411  HN  SER A 214      63.020  50.560  79.280  1.00  0.00           H
ATOM   3412  CA  SER A 214      62.130  50.530  81.190  1.00  0.00           C
ATOM   3413  HA  SER A 214      62.730  51.090  81.900  1.00  0.00           H
ATOM   3414  CB  SER A 214      61.190  51.710  80.550  1.00  0.00           C
ATOM   3415  HB1 SER A 214      60.750  51.300  79.610  1.00  0.00           H
ATOM   3416  HB2 SER A 214      61.970  52.470  80.320  1.00  0.00           H
ATOM   3417  OG  SER A 214      60.240  52.240  81.470  1.00  0.00           O
ATOM   3418  HG1 SER A 214      60.630  52.910  82.030  1.00  0.00           H
ATOM   3419  C   SER A 214      61.370  49.450  81.980  1.00  0.00           C
ATOM   3420  O   SER A 214      61.160  49.500  83.200  1.00  0.00           O
ATOM   3421  N   LEU A 215      60.870  48.440  81.230  1.00  0.00           N
ATOM   3422  HN  LEU A 215      60.720  48.460  80.240  1.00  0.00           H
ATOM   3423  CA  LEU A 215      60.440  47.140  81.770  1.00  0.00           C
ATOM   3424  HA  LEU A 215      59.590  47.280  82.420  1.00  0.00           H
ATOM   3425  CB  LEU A 215      59.830  46.270  80.640  1.00  0.00           C
ATOM   3426  HB1 LEU A 215      59.520  45.310  81.120  1.00  0.00           H
ATOM   3427  HB2 LEU A 215      60.620  46.140  79.870  1.00  0.00           H
ATOM   3428  CG  LEU A 215      58.440  46.800  80.040  1.00  0.00           C
ATOM   3429  HG  LEU A 215      58.640  47.770  79.520  1.00  0.00           H
ATOM   3430  CD1 LEU A 215      58.050  45.920  78.910  1.00  0.00           C
ATOM   3431 HD11 LEU A 215      57.190  46.290  78.320  1.00  0.00           H
ATOM   3432 HD12 LEU A 215      57.830  44.890  79.270  1.00  0.00           H
ATOM   3433 HD13 LEU A 215      58.830  45.730  78.140  1.00  0.00           H
ATOM   3434  CD2 LEU A 215      57.280  46.870  81.110  1.00  0.00           C
ATOM   3435 HD21 LEU A 215      57.550  47.540  81.950  1.00  0.00           H
ATOM   3436 HD22 LEU A 215      56.920  45.880  81.450  1.00  0.00           H
ATOM   3437 HD23 LEU A 215      56.360  47.300  80.690  1.00  0.00           H
ATOM   3438  C   LEU A 215      61.550  46.440  82.600  1.00  0.00           C
ATOM   3439  O   LEU A 215      61.230  45.840  83.650  1.00  0.00           O
ATOM   3440  N   ARG A 216      62.810  46.530  82.220  1.00  0.00           N
ATOM   3441  HN  ARG A 216      63.200  47.100  81.510  1.00  0.00           H
ATOM   3442  CA  ARG A 216      63.860  45.800  82.920  1.00  0.00           C
ATOM   3443  HA  ARG A 216      63.480  44.930  83.430  1.00  0.00           H
ATOM   3444  CB  ARG A 216      64.840  45.310  81.880  1.00  0.00           C
ATOM   3445  HB1 ARG A 216      65.760  44.940  82.370  1.00  0.00           H
ATOM   3446  HB2 ARG A 216      65.240  46.130  81.250  1.00  0.00           H
ATOM   3447  CG  ARG A 216      64.330  44.240  80.940  1.00  0.00           C
ATOM   3448  HG1 ARG A 216      63.350  44.400  80.430  1.00  0.00           H
ATOM   3449  HG2 ARG A 216      64.200  43.360  81.590  1.00  0.00           H
ATOM   3450  CD  ARG A 216      65.420  43.810  79.920  1.00  0.00           C
ATOM   3451  HD1 ARG A 216      66.360  43.650  80.470  1.00  0.00           H
ATOM   3452  HD2 ARG A 216      65.490  44.660  79.200  1.00  0.00           H
ATOM   3453  NE  ARG A 216      64.980  42.490  79.320  1.00  0.00           N
ATOM   3454  HE  ARG A 216      64.410  41.860  79.840  1.00  0.00           H
ATOM   3455  CZ  ARG A 216      65.650  41.920  78.300  1.00  0.00           C
ATOM   3456  NH1 ARG A 216      66.610  42.470  77.600  1.00  0.00           N
ATOM   3457 HH11 ARG A 216      67.140  43.270  77.870  1.00  0.00           H
ATOM   3458 HH12 ARG A 216      66.920  41.800  76.930  1.00  0.00           H
ATOM   3459  NH2 ARG A 216      65.160  40.720  77.910  1.00  0.00           N
ATOM   3460 HH21 ARG A 216      64.510  40.330  78.560  1.00  0.00           H
ATOM   3461 HH22 ARG A 216      65.830  40.260  77.320  1.00  0.00           H
ATOM   3462  C   ARG A 216      64.530  46.660  83.970  1.00  0.00           C
ATOM   3463  O   ARG A 216      65.370  46.270  84.760  1.00  0.00           O
ATOM   3464  N   GLN A 217      64.200  47.950  84.090  1.00  0.00           N
ATOM   3465  HN  GLN A 217      63.580  48.370  83.420  1.00  0.00           H
ATOM   3466  CA  GLN A 217      64.350  48.650  85.340  1.00  0.00           C
ATOM   3467  HA  GLN A 217      65.380  48.730  85.650  1.00  0.00           H
ATOM   3468  CB  GLN A 217      63.940  50.070  85.130  1.00  0.00           C
ATOM   3469  HB1 GLN A 217      63.940  50.630  86.090  1.00  0.00           H
ATOM   3470  HB2 GLN A 217      62.880  49.980  84.820  1.00  0.00           H
ATOM   3471  CG  GLN A 217      64.730  50.980  84.170  1.00  0.00           C
ATOM   3472  HG1 GLN A 217      64.520  52.010  84.520  1.00  0.00           H
ATOM   3473  HG2 GLN A 217      64.410  50.980  83.110  1.00  0.00           H
ATOM   3474  CD  GLN A 217      66.250  50.690  84.130  1.00  0.00           C
ATOM   3475  OE1 GLN A 217      66.940  51.300  85.000  1.00  0.00           O
ATOM   3476  NE2 GLN A 217      66.630  49.770  83.270  1.00  0.00           N
ATOM   3477 HE21 GLN A 217      67.630  49.680  83.230  1.00  0.00           H
ATOM   3478 HE22 GLN A 217      66.000  49.400  82.600  1.00  0.00           H
ATOM   3479  C   GLN A 217      63.540  47.960  86.510  1.00  0.00           C
ATOM   3480  O   GLN A 217      64.000  47.870  87.670  1.00  0.00           O
ATOM   3481  N   ARG A 218      62.280  47.490  86.220  1.00  0.00           N
ATOM   3482  HN  ARG A 218      61.800  47.540  85.340  1.00  0.00           H
ATOM   3483  CA  ARG A 218      61.430  46.800  87.210  1.00  0.00           C
ATOM   3484  HA  ARG A 218      61.280  47.380  88.120  1.00  0.00           H
ATOM   3485  CB  ARG A 218      59.860  46.670  86.830  1.00  0.00           C
ATOM   3486  HB1 ARG A 218      59.280  46.250  87.680  1.00  0.00           H
ATOM   3487  HB2 ARG A 218      59.680  46.120  85.870  1.00  0.00           H
ATOM   3488  CG  ARG A 218      59.280  48.120  86.630  1.00  0.00           C
ATOM   3489  HG1 ARG A 218      59.680  48.520  85.680  1.00  0.00           H
ATOM   3490  HG2 ARG A 218      59.580  48.810  87.450  1.00  0.00           H
ATOM   3491  CD  ARG A 218      57.810  48.100  86.600  1.00  0.00           C
ATOM   3492  HD1 ARG A 218      57.520  47.590  87.540  1.00  0.00           H
ATOM   3493  HD2 ARG A 218      57.530  47.580  85.660  1.00  0.00           H
ATOM   3494  NE  ARG A 218      57.320  49.550  86.620  1.00  0.00           N
ATOM   3495  HE  ARG A 218      57.940  50.290  86.370  1.00  0.00           H
ATOM   3496  CZ  ARG A 218      56.110  49.950  86.770  1.00  0.00           C
ATOM   3497  NH1 ARG A 218      55.060  49.210  86.640  1.00  0.00           N
ATOM   3498 HH11 ARG A 218      55.130  48.280  86.300  1.00  0.00           H
ATOM   3499 HH12 ARG A 218      54.190  49.700  86.640  1.00  0.00           H
ATOM   3500  NH2 ARG A 218      55.910  51.230  86.870  1.00  0.00           N
ATOM   3501 HH21 ARG A 218      56.660  51.850  86.670  1.00  0.00           H
ATOM   3502 HH22 ARG A 218      55.010  51.670  86.830  1.00  0.00           H
ATOM   3503  C   ARG A 218      62.060  45.500  87.610  1.00  0.00           C
ATOM   3504  O   ARG A 218      62.760  44.780  86.890  1.00  0.00           O
ATOM   3505  N   GLN A 219      61.740  45.120  88.880  1.00  0.00           N
ATOM   3506  HN  GLN A 219      61.070  45.670  89.380  1.00  0.00           H
ATOM   3507  CA  GLN A 219      62.060  43.850  89.480  1.00  0.00           C
ATOM   3508  HA  GLN A 219      63.100  43.630  89.280  1.00  0.00           H
ATOM   3509  CB  GLN A 219      61.880  43.860  91.030  1.00  0.00           C
ATOM   3510  HB1 GLN A 219      62.190  42.890  91.460  1.00  0.00           H
ATOM   3511  HB2 GLN A 219      60.820  44.000  91.370  1.00  0.00           H
ATOM   3512  CG  GLN A 219      62.730  44.970  91.700  1.00  0.00           C
ATOM   3513  HG1 GLN A 219      62.750  44.770  92.790  1.00  0.00           H
ATOM   3514  HG2 GLN A 219      62.400  46.020  91.530  1.00  0.00           H
ATOM   3515  CD  GLN A 219      64.190  44.980  91.360  1.00  0.00           C
ATOM   3516  OE1 GLN A 219      64.860  44.020  91.700  1.00  0.00           O
ATOM   3517  NE2 GLN A 219      64.640  45.910  90.430  1.00  0.00           N
ATOM   3518 HE21 GLN A 219      65.620  45.940  90.250  1.00  0.00           H
ATOM   3519 HE22 GLN A 219      63.980  46.610  90.120  1.00  0.00           H
ATOM   3520  C   GLN A 219      61.250  42.700  88.910  1.00  0.00           C
ATOM   3521  O   GLN A 219      60.050  42.900  88.640  1.00  0.00           O
ATOM   3522  N   MET A 220      61.930  41.450  88.760  1.00  0.00           N
ATOM   3523  HN  MET A 220      62.820  41.170  89.110  1.00  0.00           H
ATOM   3524  CA  MET A 220      61.270  40.240  88.180  1.00  0.00           C
ATOM   3525  HA  MET A 220      62.050  39.530  88.450  1.00  0.00           H
ATOM   3526  CB  MET A 220      59.930  39.890  88.890  1.00  0.00           C
ATOM   3527  HB1 MET A 220      59.640  38.980  88.320  1.00  0.00           H
ATOM   3528  HB2 MET A 220      59.160  40.670  88.710  1.00  0.00           H
ATOM   3529  CG  MET A 220      60.000  39.530  90.380  1.00  0.00           C
ATOM   3530  HG1 MET A 220      58.960  39.440  90.760  1.00  0.00           H
ATOM   3531  HG2 MET A 220      60.390  40.440  90.900  1.00  0.00           H
ATOM   3532  SD  MET A 220      61.090  38.080  90.770  1.00  0.00           S
ATOM   3533  CE  MET A 220      60.000  37.670  92.190  1.00  0.00           C
ATOM   3534  HE1 MET A 220      60.280  36.750  92.750  1.00  0.00           H
ATOM   3535  HE2 MET A 220      58.930  37.530  91.910  1.00  0.00           H
ATOM   3536  HE3 MET A 220      60.090  38.510  92.920  1.00  0.00           H
ATOM   3537  C   MET A 220      61.240  40.160  86.710  1.00  0.00           C
ATOM   3538  O   MET A 220      60.240  39.720  86.140  1.00  0.00           O
ATOM   3539  N   ASP A 221      62.270  40.600  85.990  1.00  0.00           N
ATOM   3540  HN  ASP A 221      63.060  40.900  86.530  1.00  0.00           H
ATOM   3541  CA  ASP A 221      62.370  40.750  84.530  1.00  0.00           C
ATOM   3542  HA  ASP A 221      61.490  41.220  84.100  1.00  0.00           H
ATOM   3543  CB  ASP A 221      63.590  41.720  84.230  1.00  0.00           C
ATOM   3544  HB1 ASP A 221      63.220  42.740  84.470  1.00  0.00           H
ATOM   3545  HB2 ASP A 221      63.810  41.750  83.130  1.00  0.00           H
ATOM   3546  CG  ASP A 221      64.890  41.480  85.050  1.00  0.00           C
ATOM   3547  OD1 ASP A 221      64.820  41.620  86.300  1.00  0.00           O
ATOM   3548  OD2 ASP A 221      65.910  41.140  84.380  1.00  0.00           O
ATOM   3549  C   ASP A 221      62.450  39.510  83.720  1.00  0.00           C
ATOM   3550  O   ASP A 221      62.280  39.540  82.480  1.00  0.00           O
ATOM   3551  N   ARG A 222      62.830  38.430  84.380  1.00  0.00           N
ATOM   3552  HN  ARG A 222      63.170  38.510  85.330  1.00  0.00           H
ATOM   3553  CA  ARG A 222      63.150  37.180  83.670  1.00  0.00           C
ATOM   3554  HA  ARG A 222      63.000  37.230  82.600  1.00  0.00           H
ATOM   3555  CB  ARG A 222      64.600  36.770  84.070  1.00  0.00           C
ATOM   3556  HB1 ARG A 222      64.850  35.800  83.560  1.00  0.00           H
ATOM   3557  HB2 ARG A 222      64.720  36.520  85.140  1.00  0.00           H
ATOM   3558  CG  ARG A 222      65.660  37.840  83.800  1.00  0.00           C
ATOM   3559  HG1 ARG A 222      66.690  37.490  84.030  1.00  0.00           H
ATOM   3560  HG2 ARG A 222      65.440  38.740  84.420  1.00  0.00           H
ATOM   3561  CD  ARG A 222      65.750  38.330  82.340  1.00  0.00           C
ATOM   3562  HD1 ARG A 222      64.700  38.600  82.050  1.00  0.00           H
ATOM   3563  HD2 ARG A 222      66.260  37.590  81.710  1.00  0.00           H
ATOM   3564  NE  ARG A 222      66.590  39.570  82.280  1.00  0.00           N
ATOM   3565  HE  ARG A 222      66.410  40.230  83.010  1.00  0.00           H
ATOM   3566  CZ  ARG A 222      67.200  39.990  81.270  1.00  0.00           C
ATOM   3567  NH1 ARG A 222      67.320  39.290  80.140  1.00  0.00           N
ATOM   3568 HH11 ARG A 222      66.720  38.500  80.030  1.00  0.00           H
ATOM   3569 HH12 ARG A 222      68.200  39.300  79.640  1.00  0.00           H
ATOM   3570  NH2 ARG A 222      67.960  41.090  81.400  1.00  0.00           N
ATOM   3571 HH21 ARG A 222      67.750  41.650  82.210  1.00  0.00           H
ATOM   3572 HH22 ARG A 222      68.350  41.510  80.580  1.00  0.00           H
ATOM   3573  C   ARG A 222      62.160  36.160  84.090  1.00  0.00           C
ATOM   3574  O   ARG A 222      62.380  34.970  83.920  1.00  0.00           O
ATOM   3575  N   HSD A 223      61.050  36.620  84.720  1.00  0.00           N
ATOM   3576  HN  HSD A 223      60.950  37.610  84.850  1.00  0.00           H
ATOM   3577  CA  HSD A 223      60.100  35.640  85.290  1.00  0.00           C
ATOM   3578  HA  HSD A 223      60.080  34.740  84.690  1.00  0.00           H
ATOM   3579  CB  HSD A 223      60.560  35.380  86.770  1.00  0.00           C
ATOM   3580  HB1 HSD A 223      60.380  36.360  87.260  1.00  0.00           H
ATOM   3581  HB2 HSD A 223      61.650  35.160  86.790  1.00  0.00           H
ATOM   3582  ND1 HSD A 223      59.550  32.980  87.090  1.00  0.00           N
ATOM   3583  HD1 HSD A 223      59.870  32.430  86.320  1.00  0.00           H
ATOM   3584  CG  HSD A 223      59.830  34.280  87.480  1.00  0.00           C
ATOM   3585  CE1 HSD A 223      58.860  32.370  88.150  1.00  0.00           C
ATOM   3586  HE1 HSD A 223      58.500  31.350  88.010  1.00  0.00           H
ATOM   3587  NE2 HSD A 223      58.650  33.220  89.100  1.00  0.00           N
ATOM   3588  CD2 HSD A 223      59.280  34.370  88.760  1.00  0.00           C
ATOM   3589  HD2 HSD A 223      59.380  35.180  89.460  1.00  0.00           H
ATOM   3590  C   HSD A 223      58.720  36.330  85.220  1.00  0.00           C
ATOM   3591  O   HSD A 223      58.520  37.510  85.170  1.00  0.00           O
ATOM   3592  N   ALA A 224      57.690  35.490  84.990  1.00  0.00           N
ATOM   3593  HN  ALA A 224      57.750  34.510  84.820  1.00  0.00           H
ATOM   3594  CA  ALA A 224      56.310  35.950  84.940  1.00  0.00           C
ATOM   3595  HA  ALA A 224      55.890  35.190  84.300  1.00  0.00           H
ATOM   3596  CB  ALA A 224      55.660  35.840  86.310  1.00  0.00           C
ATOM   3597  HB1 ALA A 224      54.550  35.810  86.130  1.00  0.00           H
ATOM   3598  HB2 ALA A 224      56.010  36.680  86.940  1.00  0.00           H
ATOM   3599  HB3 ALA A 224      55.970  34.870  86.730  1.00  0.00           H
ATOM   3600  C   ALA A 224      55.980  37.210  84.170  1.00  0.00           C
ATOM   3601  O   ALA A 224      56.440  37.470  83.020  1.00  0.00           O
ATOM   3602  N   LYS A 225      55.200  38.110  84.800  1.00  0.00           N
ATOM   3603  HN  LYS A 225      54.990  37.940  85.760  1.00  0.00           H
ATOM   3604  CA  LYS A 225      54.490  39.260  84.220  1.00  0.00           C
ATOM   3605  HA  LYS A 225      53.700  38.930  83.560  1.00  0.00           H
ATOM   3606  CB  LYS A 225      53.750  40.110  85.310  1.00  0.00           C
ATOM   3607  HB1 LYS A 225      53.370  40.970  84.720  1.00  0.00           H
ATOM   3608  HB2 LYS A 225      54.470  40.530  86.060  1.00  0.00           H
ATOM   3609  CG  LYS A 225      52.610  39.320  85.980  1.00  0.00           C
ATOM   3610  HG1 LYS A 225      53.200  38.730  86.710  1.00  0.00           H
ATOM   3611  HG2 LYS A 225      52.080  38.770  85.180  1.00  0.00           H
ATOM   3612  CD  LYS A 225      51.540  40.210  86.650  1.00  0.00           C
ATOM   3613  HD1 LYS A 225      51.220  40.810  85.770  1.00  0.00           H
ATOM   3614  HD2 LYS A 225      51.970  40.850  87.440  1.00  0.00           H
ATOM   3615  CE  LYS A 225      50.250  39.530  87.260  1.00  0.00           C
ATOM   3616  HE1 LYS A 225      50.640  38.890  88.070  1.00  0.00           H
ATOM   3617  HE2 LYS A 225      49.800  38.940  86.420  1.00  0.00           H
ATOM   3618  NZ  LYS A 225      49.370  40.570  87.870  1.00  0.00           N
ATOM   3619  HZ1 LYS A 225      49.760  41.100  88.680  1.00  0.00           H
ATOM   3620  HZ2 LYS A 225      48.470  40.150  88.210  1.00  0.00           H
ATOM   3621  HZ3 LYS A 225      49.060  41.260  87.160  1.00  0.00           H
ATOM   3622  C   LYS A 225      55.320  40.200  83.450  1.00  0.00           C
ATOM   3623  O   LYS A 225      55.000  40.520  82.310  1.00  0.00           O
ATOM   3624  N   ILE A 226      56.450  40.640  84.100  1.00  0.00           N
ATOM   3625  HN  ILE A 226      56.690  40.250  84.980  1.00  0.00           H
ATOM   3626  CA  ILE A 226      57.370  41.570  83.400  1.00  0.00           C
ATOM   3627  HA  ILE A 226      56.720  42.340  83.040  1.00  0.00           H
ATOM   3628  CB  ILE A 226      58.520  42.100  84.260  1.00  0.00           C
ATOM   3629  HB  ILE A 226      59.220  41.290  84.550  1.00  0.00           H
ATOM   3630  CG2 ILE A 226      59.260  43.180  83.460  1.00  0.00           C
ATOM   3631 HG21 ILE A 226      58.620  43.960  82.990  1.00  0.00           H
ATOM   3632 HG22 ILE A 226      59.760  42.680  82.610  1.00  0.00           H
ATOM   3633 HG23 ILE A 226      60.070  43.620  84.070  1.00  0.00           H
ATOM   3634  CG1 ILE A 226      57.950  42.740  85.560  1.00  0.00           C
ATOM   3635 HG11 ILE A 226      58.880  43.080  86.080  1.00  0.00           H
ATOM   3636 HG12 ILE A 226      57.400  42.030  86.230  1.00  0.00           H
ATOM   3637  CD  ILE A 226      57.110  43.990  85.440  1.00  0.00           C
ATOM   3638  HD1 ILE A 226      57.240  44.630  86.340  1.00  0.00           H
ATOM   3639  HD2 ILE A 226      56.060  43.780  85.130  1.00  0.00           H
ATOM   3640  HD3 ILE A 226      57.370  44.770  84.700  1.00  0.00           H
ATOM   3641  C   ILE A 226      57.910  41.050  82.060  1.00  0.00           C
ATOM   3642  O   ILE A 226      57.820  41.640  81.000  1.00  0.00           O
ATOM   3643  N   LYS A 227      58.320  39.690  82.120  1.00  0.00           N
ATOM   3644  HN  LYS A 227      58.200  39.190  82.980  1.00  0.00           H
ATOM   3645  CA  LYS A 227      58.780  38.840  81.080  1.00  0.00           C
ATOM   3646  HA  LYS A 227      59.560  39.420  80.610  1.00  0.00           H
ATOM   3647  CB  LYS A 227      59.460  37.580  81.640  1.00  0.00           C
ATOM   3648  HB1 LYS A 227      58.740  36.950  82.190  1.00  0.00           H
ATOM   3649  HB2 LYS A 227      60.250  38.000  82.310  1.00  0.00           H
ATOM   3650  CG  LYS A 227      60.090  36.600  80.610  1.00  0.00           C
ATOM   3651  HG1 LYS A 227      60.870  37.110  80.000  1.00  0.00           H
ATOM   3652  HG2 LYS A 227      59.320  36.300  79.870  1.00  0.00           H
ATOM   3653  CD  LYS A 227      60.670  35.220  81.170  1.00  0.00           C
ATOM   3654  HD1 LYS A 227      60.020  34.880  82.010  1.00  0.00           H
ATOM   3655  HD2 LYS A 227      61.690  35.430  81.560  1.00  0.00           H
ATOM   3656  CE  LYS A 227      60.740  33.970  80.290  1.00  0.00           C
ATOM   3657  HE1 LYS A 227      59.700  33.780  79.960  1.00  0.00           H
ATOM   3658  HE2 LYS A 227      61.070  33.000  80.700  1.00  0.00           H
ATOM   3659  NZ  LYS A 227      61.650  34.230  79.210  1.00  0.00           N
ATOM   3660  HZ1 LYS A 227      62.140  33.350  78.930  1.00  0.00           H
ATOM   3661  HZ2 LYS A 227      62.440  34.880  79.380  1.00  0.00           H
ATOM   3662  HZ3 LYS A 227      61.150  34.620  78.380  1.00  0.00           H
ATOM   3663  C   LYS A 227      57.690  38.650  79.980  1.00  0.00           C
ATOM   3664  O   LYS A 227      57.890  38.920  78.820  1.00  0.00           O
ATOM   3665  N   ARG A 228      56.420  38.510  80.490  1.00  0.00           N
ATOM   3666  HN  ARG A 228      56.220  38.430  81.470  1.00  0.00           H
ATOM   3667  CA  ARG A 228      55.280  38.520  79.600  1.00  0.00           C
ATOM   3668  HA  ARG A 228      55.400  37.750  78.860  1.00  0.00           H
ATOM   3669  CB  ARG A 228      53.970  38.180  80.330  1.00  0.00           C
ATOM   3670  HB1 ARG A 228      53.090  38.270  79.650  1.00  0.00           H
ATOM   3671  HB2 ARG A 228      53.710  38.790  81.210  1.00  0.00           H
ATOM   3672  CG  ARG A 228      53.830  36.680  80.730  1.00  0.00           C
ATOM   3673  HG1 ARG A 228      54.750  36.310  81.220  1.00  0.00           H
ATOM   3674  HG2 ARG A 228      53.960  36.070  79.800  1.00  0.00           H
ATOM   3675  CD  ARG A 228      52.480  36.300  81.520  1.00  0.00           C
ATOM   3676  HD1 ARG A 228      51.630  36.550  80.870  1.00  0.00           H
ATOM   3677  HD2 ARG A 228      52.450  36.720  82.540  1.00  0.00           H
ATOM   3678  NE  ARG A 228      52.630  34.840  81.810  1.00  0.00           N
ATOM   3679  HE  ARG A 228      53.370  34.320  81.390  1.00  0.00           H
ATOM   3680  CZ  ARG A 228      51.620  34.190  82.340  1.00  0.00           C
ATOM   3681  NH1 ARG A 228      50.530  34.790  82.860  1.00  0.00           N
ATOM   3682 HH11 ARG A 228      50.600  35.760  83.120  1.00  0.00           H
ATOM   3683 HH12 ARG A 228      49.870  34.270  83.390  1.00  0.00           H
ATOM   3684  NH2 ARG A 228      51.620  32.880  82.180  1.00  0.00           N
ATOM   3685 HH21 ARG A 228      52.380  32.510  81.660  1.00  0.00           H
ATOM   3686 HH22 ARG A 228      51.020  32.260  82.680  1.00  0.00           H
ATOM   3687  C   ARG A 228      54.970  39.760  78.730  1.00  0.00           C
ATOM   3688  O   ARG A 228      54.830  39.680  77.550  1.00  0.00           O
ATOM   3689  N   ALA A 229      54.980  40.940  79.340  1.00  0.00           N
ATOM   3690  HN  ALA A 229      55.150  40.940  80.330  1.00  0.00           H
ATOM   3691  CA  ALA A 229      54.940  42.200  78.750  1.00  0.00           C
ATOM   3692  HA  ALA A 229      54.060  42.280  78.110  1.00  0.00           H
ATOM   3693  CB  ALA A 229      54.860  43.270  79.880  1.00  0.00           C
ATOM   3694  HB1 ALA A 229      55.680  43.320  80.630  1.00  0.00           H
ATOM   3695  HB2 ALA A 229      53.900  43.150  80.410  1.00  0.00           H
ATOM   3696  HB3 ALA A 229      54.840  44.260  79.390  1.00  0.00           H
ATOM   3697  C   ALA A 229      56.100  42.400  77.790  1.00  0.00           C
ATOM   3698  O   ALA A 229      55.880  42.880  76.660  1.00  0.00           O
ATOM   3699  N   ILE A 230      57.350  41.990  78.300  1.00  0.00           N
ATOM   3700  HN  ILE A 230      57.430  41.700  79.240  1.00  0.00           H
ATOM   3701  CA  ILE A 230      58.600  41.920  77.490  1.00  0.00           C
ATOM   3702  HA  ILE A 230      58.740  42.930  77.140  1.00  0.00           H
ATOM   3703  CB  ILE A 230      59.940  41.670  78.200  1.00  0.00           C
ATOM   3704  HB  ILE A 230      59.990  40.690  78.720  1.00  0.00           H
ATOM   3705  CG2 ILE A 230      61.150  41.770  77.180  1.00  0.00           C
ATOM   3706 HG21 ILE A 230      61.060  40.940  76.440  1.00  0.00           H
ATOM   3707 HG22 ILE A 230      62.160  41.710  77.650  1.00  0.00           H
ATOM   3708 HG23 ILE A 230      61.130  42.720  76.600  1.00  0.00           H
ATOM   3709  CG1 ILE A 230      60.150  42.720  79.250  1.00  0.00           C
ATOM   3710 HG11 ILE A 230      59.190  42.950  79.750  1.00  0.00           H
ATOM   3711 HG12 ILE A 230      60.490  43.690  78.840  1.00  0.00           H
ATOM   3712  CD  ILE A 230      61.290  42.250  80.160  1.00  0.00           C
ATOM   3713  HD1 ILE A 230      62.250  42.110  79.620  1.00  0.00           H
ATOM   3714  HD2 ILE A 230      61.040  41.240  80.560  1.00  0.00           H
ATOM   3715  HD3 ILE A 230      61.590  43.060  80.870  1.00  0.00           H
ATOM   3716  C   ILE A 230      58.410  41.150  76.160  1.00  0.00           C
ATOM   3717  O   ILE A 230      58.750  41.580  75.060  1.00  0.00           O
ATOM   3718  N   THR A 231      57.860  39.890  76.340  1.00  0.00           N
ATOM   3719  HN  THR A 231      57.750  39.610  77.300  1.00  0.00           H
ATOM   3720  CA  THR A 231      57.530  38.880  75.280  1.00  0.00           C
ATOM   3721  HA  THR A 231      58.420  38.670  74.710  1.00  0.00           H
ATOM   3722  CB  THR A 231      57.160  37.470  75.880  1.00  0.00           C
ATOM   3723  HB  THR A 231      56.140  37.500  76.320  1.00  0.00           H
ATOM   3724  OG1 THR A 231      58.050  37.110  76.950  1.00  0.00           O
ATOM   3725  HG1 THR A 231      57.920  37.700  77.690  1.00  0.00           H
ATOM   3726  CG2 THR A 231      57.200  36.400  74.720  1.00  0.00           C
ATOM   3727 HG21 THR A 231      58.130  36.330  74.100  1.00  0.00           H
ATOM   3728 HG22 THR A 231      56.310  36.560  74.080  1.00  0.00           H
ATOM   3729 HG23 THR A 231      57.040  35.380  75.140  1.00  0.00           H
ATOM   3730  C   THR A 231      56.500  39.400  74.330  1.00  0.00           C
ATOM   3731  O   THR A 231      56.650  39.350  73.100  1.00  0.00           O
ATOM   3732  N   PHE A 232      55.390  40.000  74.830  1.00  0.00           N
ATOM   3733  HN  PHE A 232      55.290  40.100  75.810  1.00  0.00           H
ATOM   3734  CA  PHE A 232      54.370  40.650  73.980  1.00  0.00           C
ATOM   3735  HA  PHE A 232      54.190  39.940  73.180  1.00  0.00           H
ATOM   3736  CB  PHE A 232      53.200  40.910  74.890  1.00  0.00           C
ATOM   3737  HB1 PHE A 232      53.510  41.690  75.620  1.00  0.00           H
ATOM   3738  HB2 PHE A 232      52.900  39.960  75.380  1.00  0.00           H
ATOM   3739  CG  PHE A 232      51.870  41.520  74.260  1.00  0.00           C
ATOM   3740  CD1 PHE A 232      51.550  41.030  73.000  1.00  0.00           C
ATOM   3741  HD1 PHE A 232      52.110  40.260  72.490  1.00  0.00           H
ATOM   3742  CE1 PHE A 232      50.330  41.340  72.430  1.00  0.00           C
ATOM   3743  HE1 PHE A 232      50.040  40.820  71.530  1.00  0.00           H
ATOM   3744  CZ  PHE A 232      49.450  42.150  73.180  1.00  0.00           C
ATOM   3745  HZ  PHE A 232      48.440  42.290  72.820  1.00  0.00           H
ATOM   3746  CD2 PHE A 232      51.030  42.410  74.920  1.00  0.00           C
ATOM   3747  HD2 PHE A 232      51.340  42.850  75.850  1.00  0.00           H
ATOM   3748  CE2 PHE A 232      49.870  42.700  74.330  1.00  0.00           C
ATOM   3749  HE2 PHE A 232      49.240  43.310  74.980  1.00  0.00           H
ATOM   3750  C   PHE A 232      54.920  41.810  73.080  1.00  0.00           C
ATOM   3751  O   PHE A 232      54.640  41.840  71.830  1.00  0.00           O
ATOM   3752  N   ILE A 233      55.720  42.720  73.680  1.00  0.00           N
ATOM   3753  HN  ILE A 233      55.850  42.690  74.670  1.00  0.00           H
ATOM   3754  CA  ILE A 233      56.300  43.860  72.920  1.00  0.00           C
ATOM   3755  HA  ILE A 233      55.390  44.250  72.490  1.00  0.00           H
ATOM   3756  CB  ILE A 233      56.890  45.080  73.730  1.00  0.00           C
ATOM   3757  HB  ILE A 233      56.170  45.570  74.420  1.00  0.00           H
ATOM   3758  CG2 ILE A 233      58.060  44.650  74.590  1.00  0.00           C
ATOM   3759 HG21 ILE A 233      58.840  44.180  73.970  1.00  0.00           H
ATOM   3760 HG22 ILE A 233      57.720  43.930  75.370  1.00  0.00           H
ATOM   3761 HG23 ILE A 233      58.530  45.530  75.070  1.00  0.00           H
ATOM   3762  CG1 ILE A 233      57.300  46.250  72.810  1.00  0.00           C
ATOM   3763 HG11 ILE A 233      56.390  46.590  72.270  1.00  0.00           H
ATOM   3764 HG12 ILE A 233      58.040  45.810  72.110  1.00  0.00           H
ATOM   3765  CD  ILE A 233      57.940  47.400  73.480  1.00  0.00           C
ATOM   3766  HD1 ILE A 233      57.230  47.800  74.240  1.00  0.00           H
ATOM   3767  HD2 ILE A 233      58.210  48.160  72.730  1.00  0.00           H
ATOM   3768  HD3 ILE A 233      58.880  47.130  74.010  1.00  0.00           H
ATOM   3769  C   ILE A 233      57.270  43.420  71.830  1.00  0.00           C
ATOM   3770  O   ILE A 233      57.260  43.850  70.670  1.00  0.00           O
ATOM   3771  N   MET A 234      58.210  42.480  72.140  1.00  0.00           N
ATOM   3772  HN  MET A 234      58.200  42.100  73.070  1.00  0.00           H
ATOM   3773  CA  MET A 234      59.210  42.000  71.250  1.00  0.00           C
ATOM   3774  HA  MET A 234      59.690  42.850  70.790  1.00  0.00           H
ATOM   3775  CB  MET A 234      60.280  41.380  72.040  1.00  0.00           C
ATOM   3776  HB1 MET A 234      59.890  40.470  72.560  1.00  0.00           H
ATOM   3777  HB2 MET A 234      60.520  42.200  72.740  1.00  0.00           H
ATOM   3778  CG  MET A 234      61.530  40.950  71.250  1.00  0.00           C
ATOM   3779  HG1 MET A 234      61.370  40.100  70.570  1.00  0.00           H
ATOM   3780  HG2 MET A 234      62.270  40.670  72.030  1.00  0.00           H
ATOM   3781  SD  MET A 234      62.340  42.360  70.300  1.00  0.00           S
ATOM   3782  CE  MET A 234      63.420  41.480  69.260  1.00  0.00           C
ATOM   3783  HE1 MET A 234      62.830  40.920  68.500  1.00  0.00           H
ATOM   3784  HE2 MET A 234      64.020  40.770  69.860  1.00  0.00           H
ATOM   3785  HE3 MET A 234      63.970  42.220  68.640  1.00  0.00           H
ATOM   3786  C   MET A 234      58.810  41.130  70.080  1.00  0.00           C
ATOM   3787  O   MET A 234      59.370  41.300  69.020  1.00  0.00           O
ATOM   3788  N   VAL A 235      57.800  40.180  70.270  1.00  0.00           N
ATOM   3789  HN  VAL A 235      57.490  39.940  71.190  1.00  0.00           H
ATOM   3790  CA  VAL A 235      57.050  39.470  69.240  1.00  0.00           C
ATOM   3791  HA  VAL A 235      57.750  38.900  68.630  1.00  0.00           H
ATOM   3792  CB  VAL A 235      56.070  38.400  69.750  1.00  0.00           C
ATOM   3793  HB  VAL A 235      55.610  38.960  70.600  1.00  0.00           H
ATOM   3794  CG1 VAL A 235      54.910  37.950  68.840  1.00  0.00           C
ATOM   3795 HG11 VAL A 235      54.320  37.270  69.490  1.00  0.00           H
ATOM   3796 HG12 VAL A 235      55.360  37.580  67.900  1.00  0.00           H
ATOM   3797 HG13 VAL A 235      54.200  38.720  68.480  1.00  0.00           H
ATOM   3798  CG2 VAL A 235      56.990  37.280  70.280  1.00  0.00           C
ATOM   3799 HG21 VAL A 235      57.530  36.850  69.410  1.00  0.00           H
ATOM   3800 HG22 VAL A 235      56.430  36.440  70.760  1.00  0.00           H
ATOM   3801 HG23 VAL A 235      57.680  37.690  71.040  1.00  0.00           H
ATOM   3802  C   VAL A 235      56.370  40.480  68.310  1.00  0.00           C
ATOM   3803  O   VAL A 235      56.430  40.320  67.090  1.00  0.00           O
ATOM   3804  N   VAL A 236      55.700  41.500  68.900  1.00  0.00           N
ATOM   3805  HN  VAL A 236      55.630  41.570  69.890  1.00  0.00           H
ATOM   3806  CA  VAL A 236      55.020  42.540  68.110  1.00  0.00           C
ATOM   3807  HA  VAL A 236      54.270  42.040  67.510  1.00  0.00           H
ATOM   3808  CB  VAL A 236      54.160  43.400  69.020  1.00  0.00           C
ATOM   3809  HB  VAL A 236      54.810  43.530  69.900  1.00  0.00           H
ATOM   3810  CG1 VAL A 236      53.780  44.750  68.390  1.00  0.00           C
ATOM   3811 HG11 VAL A 236      53.290  44.540  67.410  1.00  0.00           H
ATOM   3812 HG12 VAL A 236      54.640  45.430  68.210  1.00  0.00           H
ATOM   3813 HG13 VAL A 236      53.000  45.180  69.060  1.00  0.00           H
ATOM   3814  CG2 VAL A 236      52.890  42.610  69.470  1.00  0.00           C
ATOM   3815 HG21 VAL A 236      52.250  42.270  68.630  1.00  0.00           H
ATOM   3816 HG22 VAL A 236      52.290  43.260  70.150  1.00  0.00           H
ATOM   3817 HG23 VAL A 236      53.200  41.670  69.960  1.00  0.00           H
ATOM   3818  C   VAL A 236      55.990  43.410  67.230  1.00  0.00           C
ATOM   3819  O   VAL A 236      55.660  43.720  66.110  1.00  0.00           O
ATOM   3820  N   ALA A 237      57.260  43.690  67.710  1.00  0.00           N
ATOM   3821  HN  ALA A 237      57.500  43.380  68.630  1.00  0.00           H
ATOM   3822  CA  ALA A 237      58.310  44.280  66.890  1.00  0.00           C
ATOM   3823  HA  ALA A 237      57.910  45.250  66.660  1.00  0.00           H
ATOM   3824  CB  ALA A 237      59.510  44.500  67.720  1.00  0.00           C
ATOM   3825  HB1 ALA A 237      60.080  45.330  67.240  1.00  0.00           H
ATOM   3826  HB2 ALA A 237      60.230  43.660  67.860  1.00  0.00           H
ATOM   3827  HB3 ALA A 237      59.190  44.850  68.720  1.00  0.00           H
ATOM   3828  C   ALA A 237      58.750  43.480  65.710  1.00  0.00           C
ATOM   3829  O   ALA A 237      58.940  44.020  64.610  1.00  0.00           O
ATOM   3830  N   ILE A 238      58.860  42.150  65.920  1.00  0.00           N
ATOM   3831  HN  ILE A 238      58.630  41.750  66.810  1.00  0.00           H
ATOM   3832  CA  ILE A 238      59.040  41.190  64.850  1.00  0.00           C
ATOM   3833  HA  ILE A 238      59.940  41.430  64.300  1.00  0.00           H
ATOM   3834  CB  ILE A 238      59.440  39.800  65.530  1.00  0.00           C
ATOM   3835  HB  ILE A 238      58.690  39.390  66.260  1.00  0.00           H
ATOM   3836  CG2 ILE A 238      59.640  38.800  64.430  1.00  0.00           C
ATOM   3837 HG21 ILE A 238      60.480  39.160  63.810  1.00  0.00           H
ATOM   3838 HG22 ILE A 238      58.690  38.820  63.870  1.00  0.00           H
ATOM   3839 HG23 ILE A 238      59.760  37.740  64.780  1.00  0.00           H
ATOM   3840  CG1 ILE A 238      60.800  39.950  66.320  1.00  0.00           C
ATOM   3841 HG11 ILE A 238      60.930  40.870  66.910  1.00  0.00           H
ATOM   3842 HG12 ILE A 238      61.620  39.950  65.560  1.00  0.00           H
ATOM   3843  CD  ILE A 238      61.030  38.830  67.340  1.00  0.00           C
ATOM   3844  HD1 ILE A 238      61.940  39.180  67.880  1.00  0.00           H
ATOM   3845  HD2 ILE A 238      61.400  37.910  66.840  1.00  0.00           H
ATOM   3846  HD3 ILE A 238      60.170  38.900  68.030  1.00  0.00           H
ATOM   3847  C   ILE A 238      57.870  41.140  63.790  1.00  0.00           C
ATOM   3848  O   ILE A 238      58.220  41.150  62.600  1.00  0.00           O
ATOM   3849  N   VAL A 239      56.620  41.200  64.240  1.00  0.00           N
ATOM   3850  HN  VAL A 239      56.470  41.000  65.200  1.00  0.00           H
ATOM   3851  CA  VAL A 239      55.380  41.310  63.380  1.00  0.00           C
ATOM   3852  HA  VAL A 239      55.450  40.440  62.750  1.00  0.00           H
ATOM   3853  CB  VAL A 239      54.070  41.100  64.130  1.00  0.00           C
ATOM   3854  HB  VAL A 239      54.040  41.920  64.860  1.00  0.00           H
ATOM   3855  CG1 VAL A 239      52.810  41.200  63.170  1.00  0.00           C
ATOM   3856 HG11 VAL A 239      51.960  40.890  63.820  1.00  0.00           H
ATOM   3857 HG12 VAL A 239      52.850  40.440  62.360  1.00  0.00           H
ATOM   3858 HG13 VAL A 239      52.710  42.240  62.790  1.00  0.00           H
ATOM   3859  CG2 VAL A 239      54.140  39.680  64.750  1.00  0.00           C
ATOM   3860 HG21 VAL A 239      53.280  39.240  65.290  1.00  0.00           H
ATOM   3861 HG22 VAL A 239      55.070  39.590  65.370  1.00  0.00           H
ATOM   3862 HG23 VAL A 239      54.340  39.020  63.880  1.00  0.00           H
ATOM   3863  C   VAL A 239      55.370  42.480  62.500  1.00  0.00           C
ATOM   3864  O   VAL A 239      55.030  42.350  61.320  1.00  0.00           O
ATOM   3865  N   PHE A 240      55.850  43.640  63.040  1.00  0.00           N
ATOM   3866  HN  PHE A 240      56.100  43.690  64.000  1.00  0.00           H
ATOM   3867  CA  PHE A 240      55.960  44.880  62.350  1.00  0.00           C
ATOM   3868  HA  PHE A 240      54.940  45.000  62.010  1.00  0.00           H
ATOM   3869  CB  PHE A 240      56.190  46.100  63.330  1.00  0.00           C
ATOM   3870  HB1 PHE A 240      57.040  45.900  64.010  1.00  0.00           H
ATOM   3871  HB2 PHE A 240      55.260  46.270  63.910  1.00  0.00           H
ATOM   3872  CG  PHE A 240      56.590  47.410  62.630  1.00  0.00           C
ATOM   3873  CD1 PHE A 240      57.920  47.740  62.500  1.00  0.00           C
ATOM   3874  HD1 PHE A 240      58.660  47.090  62.950  1.00  0.00           H
ATOM   3875  CE1 PHE A 240      58.330  48.790  61.780  1.00  0.00           C
ATOM   3876  HE1 PHE A 240      59.360  49.090  61.730  1.00  0.00           H
ATOM   3877  CZ  PHE A 240      57.400  49.620  61.180  1.00  0.00           C
ATOM   3878  HZ  PHE A 240      57.710  50.480  60.610  1.00  0.00           H
ATOM   3879  CD2 PHE A 240      55.610  48.290  62.070  1.00  0.00           C
ATOM   3880  HD2 PHE A 240      54.560  48.090  62.210  1.00  0.00           H
ATOM   3881  CE2 PHE A 240      56.010  49.430  61.310  1.00  0.00           C
ATOM   3882  HE2 PHE A 240      55.340  50.120  60.820  1.00  0.00           H
ATOM   3883  C   PHE A 240      56.840  44.740  61.170  1.00  0.00           C
ATOM   3884  O   PHE A 240      56.630  45.130  60.040  1.00  0.00           O
ATOM   3885  N   VAL A 241      58.060  44.140  61.420  1.00  0.00           N
ATOM   3886  HN  VAL A 241      58.250  43.810  62.340  1.00  0.00           H
ATOM   3887  CA  VAL A 241      59.060  43.900  60.440  1.00  0.00           C
ATOM   3888  HA  VAL A 241      59.070  44.830  59.880  1.00  0.00           H
ATOM   3889  CB  VAL A 241      60.410  43.810  60.920  1.00  0.00           C
ATOM   3890  HB  VAL A 241      60.460  42.970  61.650  1.00  0.00           H
ATOM   3891  CG1 VAL A 241      61.450  43.710  59.730  1.00  0.00           C
ATOM   3892 HG11 VAL A 241      61.560  44.680  59.210  1.00  0.00           H
ATOM   3893 HG12 VAL A 241      61.140  42.890  59.050  1.00  0.00           H
ATOM   3894 HG13 VAL A 241      62.430  43.500  60.220  1.00  0.00           H
ATOM   3895  CG2 VAL A 241      60.770  44.970  61.950  1.00  0.00           C
ATOM   3896 HG21 VAL A 241      60.020  45.140  62.740  1.00  0.00           H
ATOM   3897 HG22 VAL A 241      60.970  45.860  61.320  1.00  0.00           H
ATOM   3898 HG23 VAL A 241      61.750  44.800  62.460  1.00  0.00           H
ATOM   3899  C   VAL A 241      58.600  42.930  59.360  1.00  0.00           C
ATOM   3900  O   VAL A 241      58.730  43.230  58.190  1.00  0.00           O
ATOM   3901  N   ILE A 242      57.980  41.740  59.770  1.00  0.00           N
ATOM   3902  HN  ILE A 242      57.850  41.570  60.740  1.00  0.00           H
ATOM   3903  CA  ILE A 242      57.360  40.850  58.910  1.00  0.00           C
ATOM   3904  HA  ILE A 242      58.150  40.500  58.250  1.00  0.00           H
ATOM   3905  CB  ILE A 242      56.800  39.680  59.700  1.00  0.00           C
ATOM   3906  HB  ILE A 242      56.240  40.100  60.570  1.00  0.00           H
ATOM   3907  CG2 ILE A 242      55.830  38.790  58.930  1.00  0.00           C
ATOM   3908 HG21 ILE A 242      56.390  38.190  58.200  1.00  0.00           H
ATOM   3909 HG22 ILE A 242      54.980  39.360  58.490  1.00  0.00           H
ATOM   3910 HG23 ILE A 242      55.370  38.100  59.680  1.00  0.00           H
ATOM   3911  CG1 ILE A 242      57.800  38.670  60.430  1.00  0.00           C
ATOM   3912 HG11 ILE A 242      58.730  39.230  60.680  1.00  0.00           H
ATOM   3913 HG12 ILE A 242      58.040  37.920  59.650  1.00  0.00           H
ATOM   3914  CD  ILE A 242      57.180  37.870  61.610  1.00  0.00           C
ATOM   3915  HD1 ILE A 242      57.050  38.570  62.470  1.00  0.00           H
ATOM   3916  HD2 ILE A 242      57.950  37.130  61.920  1.00  0.00           H
ATOM   3917  HD3 ILE A 242      56.230  37.410  61.250  1.00  0.00           H
ATOM   3918  C   ILE A 242      56.310  41.390  57.940  1.00  0.00           C
ATOM   3919  O   ILE A 242      56.270  40.960  56.840  1.00  0.00           O
ATOM   3920  N   CYS A 243      55.500  42.370  58.390  1.00  0.00           N
ATOM   3921  HN  CYS A 243      55.570  42.630  59.360  1.00  0.00           H
ATOM   3922  CA  CYS A 243      54.550  43.070  57.540  1.00  0.00           C
ATOM   3923  HA  CYS A 243      53.940  42.370  56.990  1.00  0.00           H
ATOM   3924  CB  CYS A 243      53.630  44.020  58.360  1.00  0.00           C
ATOM   3925  HB1 CYS A 243      52.970  44.650  57.740  1.00  0.00           H
ATOM   3926  HB2 CYS A 243      54.340  44.710  58.860  1.00  0.00           H
ATOM   3927  SG  CYS A 243      52.520  43.160  59.590  1.00  0.00           S
ATOM   3928  HG1 CYS A 243      53.630  42.840  60.220  1.00  0.00           H
ATOM   3929  C   CYS A 243      55.120  43.870  56.460  1.00  0.00           C
ATOM   3930  O   CYS A 243      54.540  43.800  55.340  1.00  0.00           O
ATOM   3931  N   PHE A 244      56.210  44.570  56.720  1.00  0.00           N
ATOM   3932  HN  PHE A 244      56.630  44.610  57.610  1.00  0.00           H
ATOM   3933  CA  PHE A 244      56.590  45.640  55.820  1.00  0.00           C
ATOM   3934  HA  PHE A 244      55.840  45.740  55.050  1.00  0.00           H
ATOM   3935  CB  PHE A 244      56.580  46.980  56.490  1.00  0.00           C
ATOM   3936  HB1 PHE A 244      56.830  47.820  55.800  1.00  0.00           H
ATOM   3937  HB2 PHE A 244      57.320  46.990  57.330  1.00  0.00           H
ATOM   3938  CG  PHE A 244      55.200  47.230  56.990  1.00  0.00           C
ATOM   3939  CD1 PHE A 244      54.070  47.290  56.140  1.00  0.00           C
ATOM   3940  HD1 PHE A 244      54.230  47.230  55.070  1.00  0.00           H
ATOM   3941  CE1 PHE A 244      52.820  47.680  56.660  1.00  0.00           C
ATOM   3942  HE1 PHE A 244      52.010  47.820  55.960  1.00  0.00           H
ATOM   3943  CZ  PHE A 244      52.740  47.980  58.040  1.00  0.00           C
ATOM   3944  HZ  PHE A 244      51.800  48.340  58.450  1.00  0.00           H
ATOM   3945  CD2 PHE A 244      55.040  47.440  58.320  1.00  0.00           C
ATOM   3946  HD2 PHE A 244      55.860  47.260  59.000  1.00  0.00           H
ATOM   3947  CE2 PHE A 244      53.790  47.790  58.900  1.00  0.00           C
ATOM   3948  HE2 PHE A 244      53.590  47.960  59.940  1.00  0.00           H
ATOM   3949  C   PHE A 244      57.850  45.430  55.080  1.00  0.00           C
ATOM   3950  O   PHE A 244      57.880  45.810  53.880  1.00  0.00           O
ATOM   3951  N   LEU A 245      58.830  44.710  55.710  1.00  0.00           N
ATOM   3952  HN  LEU A 245      58.710  44.420  56.650  1.00  0.00           H
ATOM   3953  CA  LEU A 245      60.080  44.320  55.050  1.00  0.00           C
ATOM   3954  HA  LEU A 245      60.580  45.230  54.760  1.00  0.00           H
ATOM   3955  CB  LEU A 245      61.100  43.690  56.060  1.00  0.00           C
ATOM   3956  HB1 LEU A 245      60.520  42.810  56.430  1.00  0.00           H
ATOM   3957  HB2 LEU A 245      61.240  44.350  56.930  1.00  0.00           H
ATOM   3958  CG  LEU A 245      62.370  43.100  55.420  1.00  0.00           C
ATOM   3959  HG  LEU A 245      62.150  42.440  54.540  1.00  0.00           H
ATOM   3960  CD1 LEU A 245      63.370  44.120  54.930  1.00  0.00           C
ATOM   3961 HD11 LEU A 245      64.220  43.570  54.490  1.00  0.00           H
ATOM   3962 HD12 LEU A 245      63.600  44.760  55.810  1.00  0.00           H
ATOM   3963 HD13 LEU A 245      62.820  44.780  54.210  1.00  0.00           H
ATOM   3964  CD2 LEU A 245      63.030  42.230  56.500  1.00  0.00           C
ATOM   3965 HD21 LEU A 245      63.110  42.900  57.370  1.00  0.00           H
ATOM   3966 HD22 LEU A 245      64.080  41.940  56.370  1.00  0.00           H
ATOM   3967 HD23 LEU A 245      62.380  41.340  56.610  1.00  0.00           H
ATOM   3968  C   LEU A 245      59.990  43.520  53.790  1.00  0.00           C
ATOM   3969  O   LEU A 245      60.740  43.880  52.890  1.00  0.00           O
ATOM   3970  N   PRO A 246      59.160  42.450  53.550  1.00  0.00           N
ATOM   3971  CD  PRO A 246      58.430  41.760  54.660  1.00  0.00           C
ATOM   3972  HD1 PRO A 246      57.360  42.090  54.710  1.00  0.00           H
ATOM   3973  HD2 PRO A 246      58.870  41.810  55.690  1.00  0.00           H
ATOM   3974  CA  PRO A 246      59.260  41.570  52.410  1.00  0.00           C
ATOM   3975  HA  PRO A 246      60.310  41.500  52.180  1.00  0.00           H
ATOM   3976  CB  PRO A 246      58.430  40.360  52.820  1.00  0.00           C
ATOM   3977  HB1 PRO A 246      58.830  39.440  52.340  1.00  0.00           H
ATOM   3978  HB2 PRO A 246      57.350  40.430  52.580  1.00  0.00           H
ATOM   3979  CG  PRO A 246      58.520  40.260  54.340  1.00  0.00           C
ATOM   3980  HG1 PRO A 246      57.800  39.560  54.810  1.00  0.00           H
ATOM   3981  HG2 PRO A 246      59.540  39.870  54.540  1.00  0.00           H
ATOM   3982  C   PRO A 246      58.790  42.180  51.070  1.00  0.00           C
ATOM   3983  O   PRO A 246      59.510  42.060  50.110  1.00  0.00           O
ATOM   3984  N   SER A 247      57.590  42.890  50.990  1.00  0.00           N
ATOM   3985  HN  SER A 247      56.950  42.750  51.740  1.00  0.00           H
ATOM   3986  CA  SER A 247      57.130  43.530  49.800  1.00  0.00           C
ATOM   3987  HA  SER A 247      57.190  42.880  48.940  1.00  0.00           H
ATOM   3988  CB  SER A 247      55.650  43.920  49.890  1.00  0.00           C
ATOM   3989  HB1 SER A 247      55.590  44.620  50.750  1.00  0.00           H
ATOM   3990  HB2 SER A 247      54.950  43.080  50.120  1.00  0.00           H
ATOM   3991  OG  SER A 247      55.060  44.530  48.750  1.00  0.00           O
ATOM   3992  HG1 SER A 247      55.180  43.850  48.080  1.00  0.00           H
ATOM   3993  C   SER A 247      57.980  44.700  49.290  1.00  0.00           C
ATOM   3994  O   SER A 247      58.180  44.730  48.090  1.00  0.00           O
ATOM   3995  N   VAL A 248      58.540  45.480  50.170  1.00  0.00           N
ATOM   3996  HN  VAL A 248      58.310  45.240  51.110  1.00  0.00           H
ATOM   3997  CA  VAL A 248      59.480  46.530  49.900  1.00  0.00           C
ATOM   3998  HA  VAL A 248      58.990  47.200  49.210  1.00  0.00           H
ATOM   3999  CB  VAL A 248      59.820  47.420  51.170  1.00  0.00           C
ATOM   4000  HB  VAL A 248      59.970  46.800  52.080  1.00  0.00           H
ATOM   4001  CG1 VAL A 248      60.980  48.390  50.990  1.00  0.00           C
ATOM   4002 HG11 VAL A 248      61.970  47.880  51.100  1.00  0.00           H
ATOM   4003 HG12 VAL A 248      61.000  49.230  51.710  1.00  0.00           H
ATOM   4004 HG13 VAL A 248      60.850  48.870  50.010  1.00  0.00           H
ATOM   4005  CG2 VAL A 248      58.490  48.020  51.550  1.00  0.00           C
ATOM   4006 HG21 VAL A 248      58.080  48.920  51.050  1.00  0.00           H
ATOM   4007 HG22 VAL A 248      58.630  48.410  52.570  1.00  0.00           H
ATOM   4008 HG23 VAL A 248      57.690  47.240  51.560  1.00  0.00           H
ATOM   4009  C   VAL A 248      60.830  45.960  49.200  1.00  0.00           C
ATOM   4010  O   VAL A 248      61.180  46.540  48.170  1.00  0.00           O
ATOM   4011  N   VAL A 249      61.360  44.840  49.650  1.00  0.00           N
ATOM   4012  HN  VAL A 249      60.940  44.320  50.390  1.00  0.00           H
ATOM   4013  CA  VAL A 249      62.370  44.080  48.970  1.00  0.00           C
ATOM   4014  HA  VAL A 249      63.240  44.710  48.840  1.00  0.00           H
ATOM   4015  CB  VAL A 249      63.020  43.050  49.910  1.00  0.00           C
ATOM   4016  HB  VAL A 249      62.310  42.330  50.360  1.00  0.00           H
ATOM   4017  CG1 VAL A 249      64.150  42.290  49.200  1.00  0.00           C
ATOM   4018 HG11 VAL A 249      63.930  41.670  48.310  1.00  0.00           H
ATOM   4019 HG12 VAL A 249      64.530  41.550  49.940  1.00  0.00           H
ATOM   4020 HG13 VAL A 249      64.970  42.980  48.920  1.00  0.00           H
ATOM   4021  CG2 VAL A 249      63.460  43.750  51.180  1.00  0.00           C
ATOM   4022 HG21 VAL A 249      62.600  44.170  51.750  1.00  0.00           H
ATOM   4023 HG22 VAL A 249      64.300  44.420  50.920  1.00  0.00           H
ATOM   4024 HG23 VAL A 249      63.810  42.950  51.870  1.00  0.00           H
ATOM   4025  C   VAL A 249      62.100  43.660  47.560  1.00  0.00           C
ATOM   4026  O   VAL A 249      62.950  43.690  46.690  1.00  0.00           O
ATOM   4027  N   VAL A 250      60.850  43.220  47.250  1.00  0.00           N
ATOM   4028  HN  VAL A 250      60.150  43.090  47.940  1.00  0.00           H
ATOM   4029  CA  VAL A 250      60.350  42.900  45.880  1.00  0.00           C
ATOM   4030  HA  VAL A 250      61.110  42.230  45.470  1.00  0.00           H
ATOM   4031  CB  VAL A 250      59.110  42.060  45.860  1.00  0.00           C
ATOM   4032  HB  VAL A 250      58.320  42.790  46.120  1.00  0.00           H
ATOM   4033  CG1 VAL A 250      58.900  41.460  44.420  1.00  0.00           C
ATOM   4034 HG11 VAL A 250      58.650  42.240  43.680  1.00  0.00           H
ATOM   4035 HG12 VAL A 250      58.050  40.740  44.520  1.00  0.00           H
ATOM   4036 HG13 VAL A 250      59.850  40.960  44.140  1.00  0.00           H
ATOM   4037  CG2 VAL A 250      59.040  40.980  46.960  1.00  0.00           C
ATOM   4038 HG21 VAL A 250      59.920  40.320  46.960  1.00  0.00           H
ATOM   4039 HG22 VAL A 250      58.080  40.420  46.890  1.00  0.00           H
ATOM   4040 HG23 VAL A 250      58.960  41.510  47.930  1.00  0.00           H
ATOM   4041  C   VAL A 250      60.240  44.180  45.170  1.00  0.00           C
ATOM   4042  O   VAL A 250      60.650  44.270  44.030  1.00  0.00           O
ATOM   4043  N   ARG A 251      59.750  45.310  45.720  1.00  0.00           N
ATOM   4044  HN  ARG A 251      59.530  45.320  46.690  1.00  0.00           H
ATOM   4045  CA  ARG A 251      59.810  46.710  45.110  1.00  0.00           C
ATOM   4046  HA  ARG A 251      59.460  46.540  44.090  1.00  0.00           H
ATOM   4047  CB  ARG A 251      58.840  47.820  45.760  1.00  0.00           C
ATOM   4048  HB1 ARG A 251      59.160  47.990  46.820  1.00  0.00           H
ATOM   4049  HB2 ARG A 251      57.790  47.440  45.770  1.00  0.00           H
ATOM   4050  CG  ARG A 251      59.020  49.170  45.110  1.00  0.00           C
ATOM   4051  HG1 ARG A 251      60.060  49.550  45.100  1.00  0.00           H
ATOM   4052  HG2 ARG A 251      58.520  49.970  45.670  1.00  0.00           H
ATOM   4053  CD  ARG A 251      58.560  49.210  43.580  1.00  0.00           C
ATOM   4054  HD1 ARG A 251      59.270  48.610  42.950  1.00  0.00           H
ATOM   4055  HD2 ARG A 251      58.450  50.220  43.160  1.00  0.00           H
ATOM   4056  NE  ARG A 251      57.180  48.510  43.540  1.00  0.00           N
ATOM   4057  HE  ARG A 251      56.550  48.650  44.310  1.00  0.00           H
ATOM   4058  CZ  ARG A 251      56.550  48.350  42.420  1.00  0.00           C
ATOM   4059  NH1 ARG A 251      57.070  48.370  41.180  1.00  0.00           N
ATOM   4060 HH11 ARG A 251      57.940  48.850  41.090  1.00  0.00           H
ATOM   4061 HH12 ARG A 251      56.350  48.600  40.520  1.00  0.00           H
ATOM   4062  NH2 ARG A 251      55.350  47.870  42.500  1.00  0.00           N
ATOM   4063 HH21 ARG A 251      54.960  47.780  43.430  1.00  0.00           H
ATOM   4064 HH22 ARG A 251      55.010  47.290  41.760  1.00  0.00           H
ATOM   4065  C   ARG A 251      61.220  47.200  44.740  1.00  0.00           C
ATOM   4066  O   ARG A 251      61.440  47.880  43.710  1.00  0.00           O
ATOM   4067  N   ILE A 252      62.180  46.870  45.580  1.00  0.00           N
ATOM   4068  HN  ILE A 252      62.110  46.400  46.450  1.00  0.00           H
ATOM   4069  CA  ILE A 252      63.590  47.140  45.210  1.00  0.00           C
ATOM   4070  HA  ILE A 252      63.730  48.200  45.040  1.00  0.00           H
ATOM   4071  CB  ILE A 252      64.420  46.710  46.430  1.00  0.00           C
ATOM   4072  HB  ILE A 252      64.000  45.760  46.840  1.00  0.00           H
ATOM   4073  CG2 ILE A 252      65.890  46.410  45.970  1.00  0.00           C
ATOM   4074 HG21 ILE A 252      65.950  45.450  45.420  1.00  0.00           H
ATOM   4075 HG22 ILE A 252      66.530  46.430  46.880  1.00  0.00           H
ATOM   4076 HG23 ILE A 252      66.420  47.160  45.360  1.00  0.00           H
ATOM   4077  CG1 ILE A 252      64.380  47.800  47.540  1.00  0.00           C
ATOM   4078 HG11 ILE A 252      63.330  48.030  47.820  1.00  0.00           H
ATOM   4079 HG12 ILE A 252      64.850  48.700  47.080  1.00  0.00           H
ATOM   4080  CD  ILE A 252      64.990  47.380  48.910  1.00  0.00           C
ATOM   4081  HD1 ILE A 252      65.150  48.310  49.490  1.00  0.00           H
ATOM   4082  HD2 ILE A 252      66.030  46.980  48.820  1.00  0.00           H
ATOM   4083  HD3 ILE A 252      64.260  46.740  49.440  1.00  0.00           H
ATOM   4084  C   ILE A 252      64.010  46.430  43.870  1.00  0.00           C
ATOM   4085  O   ILE A 252      64.640  46.990  42.970  1.00  0.00           O
ATOM   4086  N   ARG A 253      63.630  45.120  43.860  1.00  0.00           N
ATOM   4087  HN  ARG A 253      63.400  44.810  44.780  1.00  0.00           H
ATOM   4088  CA  ARG A 253      63.920  44.250  42.790  1.00  0.00           C
ATOM   4089  HA  ARG A 253      64.980  44.380  42.580  1.00  0.00           H
ATOM   4090  CB  ARG A 253      63.750  42.710  43.160  1.00  0.00           C
ATOM   4091  HB1 ARG A 253      62.650  42.570  43.240  1.00  0.00           H
ATOM   4092  HB2 ARG A 253      64.180  42.600  44.170  1.00  0.00           H
ATOM   4093  CG  ARG A 253      64.300  41.590  42.210  1.00  0.00           C
ATOM   4094  HG1 ARG A 253      63.990  41.690  41.150  1.00  0.00           H
ATOM   4095  HG2 ARG A 253      63.770  40.670  42.530  1.00  0.00           H
ATOM   4096  CD  ARG A 253      65.850  41.480  42.300  1.00  0.00           C
ATOM   4097  HD1 ARG A 253      66.310  41.160  43.250  1.00  0.00           H
ATOM   4098  HD2 ARG A 253      66.240  42.430  41.890  1.00  0.00           H
ATOM   4099  NE  ARG A 253      66.250  40.400  41.330  1.00  0.00           N
ATOM   4100  HE  ARG A 253      65.600  39.720  40.980  1.00  0.00           H
ATOM   4101  CZ  ARG A 253      67.510  40.180  40.880  1.00  0.00           C
ATOM   4102  NH1 ARG A 253      68.560  40.720  41.430  1.00  0.00           N
ATOM   4103 HH11 ARG A 253      68.420  41.350  42.200  1.00  0.00           H
ATOM   4104 HH12 ARG A 253      69.420  40.250  41.240  1.00  0.00           H
ATOM   4105  NH2 ARG A 253      67.740  39.280  39.900  1.00  0.00           N
ATOM   4106 HH21 ARG A 253      67.030  38.800  39.380  1.00  0.00           H
ATOM   4107 HH22 ARG A 253      68.600  39.430  39.410  1.00  0.00           H
ATOM   4108  C   ARG A 253      63.120  44.420  41.550  1.00  0.00           C
ATOM   4109  O   ARG A 253      63.680  44.290  40.470  1.00  0.00           O
ATOM   4110  N   ILE A 254      61.790  44.910  41.570  1.00  0.00           N
ATOM   4111  HN  ILE A 254      61.330  44.910  42.450  1.00  0.00           H
ATOM   4112  CA  ILE A 254      61.070  45.340  40.330  1.00  0.00           C
ATOM   4113  HA  ILE A 254      61.000  44.470  39.690  1.00  0.00           H
ATOM   4114  CB  ILE A 254      59.610  45.760  40.680  1.00  0.00           C
ATOM   4115  HB  ILE A 254      59.520  46.590  41.420  1.00  0.00           H
ATOM   4116  CG2 ILE A 254      58.920  46.260  39.380  1.00  0.00           C
ATOM   4117 HG21 ILE A 254      57.830  46.400  39.540  1.00  0.00           H
ATOM   4118 HG22 ILE A 254      59.030  45.530  38.550  1.00  0.00           H
ATOM   4119 HG23 ILE A 254      59.190  47.290  39.080  1.00  0.00           H
ATOM   4120  CG1 ILE A 254      58.930  44.460  41.240  1.00  0.00           C
ATOM   4121 HG11 ILE A 254      59.410  44.040  42.150  1.00  0.00           H
ATOM   4122 HG12 ILE A 254      59.130  43.700  40.460  1.00  0.00           H
ATOM   4123  CD  ILE A 254      57.410  44.650  41.590  1.00  0.00           C
ATOM   4124  HD1 ILE A 254      57.040  43.680  42.000  1.00  0.00           H
ATOM   4125  HD2 ILE A 254      56.840  44.890  40.660  1.00  0.00           H
ATOM   4126  HD3 ILE A 254      57.160  45.390  42.360  1.00  0.00           H
ATOM   4127  C   ILE A 254      61.790  46.510  39.600  1.00  0.00           C
ATOM   4128  O   ILE A 254      62.010  46.490  38.380  1.00  0.00           O
ATOM   4129  N   PHE A 255      62.220  47.580  40.350  1.00  0.00           N
ATOM   4130  HN  PHE A 255      61.940  47.640  41.310  1.00  0.00           H
ATOM   4131  CA  PHE A 255      63.010  48.700  39.850  1.00  0.00           C
ATOM   4132  HA  PHE A 255      62.580  49.160  38.980  1.00  0.00           H
ATOM   4133  CB  PHE A 255      63.030  49.740  41.000  1.00  0.00           C
ATOM   4134  HB1 PHE A 255      63.480  49.250  41.900  1.00  0.00           H
ATOM   4135  HB2 PHE A 255      61.980  49.910  41.340  1.00  0.00           H
ATOM   4136  CG  PHE A 255      63.540  51.150  40.710  1.00  0.00           C
ATOM   4137  CD1 PHE A 255      63.690  51.600  39.380  1.00  0.00           C
ATOM   4138  HD1 PHE A 255      63.380  51.050  38.510  1.00  0.00           H
ATOM   4139  CE1 PHE A 255      64.250  52.830  39.140  1.00  0.00           C
ATOM   4140  HE1 PHE A 255      64.460  53.090  38.110  1.00  0.00           H
ATOM   4141  CZ  PHE A 255      64.840  53.550  40.210  1.00  0.00           C
ATOM   4142  HZ  PHE A 255      65.400  54.440  39.990  1.00  0.00           H
ATOM   4143  CD2 PHE A 255      63.940  51.960  41.790  1.00  0.00           C
ATOM   4144  HD2 PHE A 255      63.910  51.510  42.780  1.00  0.00           H
ATOM   4145  CE2 PHE A 255      64.750  53.110  41.550  1.00  0.00           C
ATOM   4146  HE2 PHE A 255      65.180  53.560  42.420  1.00  0.00           H
ATOM   4147  C   PHE A 255      64.430  48.220  39.320  1.00  0.00           C
ATOM   4148  O   PHE A 255      64.910  48.680  38.290  1.00  0.00           O
ATOM   4149  N   TRP A 256      65.110  47.200  39.960  1.00  0.00           N
ATOM   4150  HN  TRP A 256      64.780  46.770  40.810  1.00  0.00           H
ATOM   4151  CA  TRP A 256      66.320  46.710  39.370  1.00  0.00           C
ATOM   4152  HA  TRP A 256      67.010  47.540  39.280  1.00  0.00           H
ATOM   4153  CB  TRP A 256      67.130  45.710  40.320  1.00  0.00           C
ATOM   4154  HB1 TRP A 256      66.440  44.900  40.630  1.00  0.00           H
ATOM   4155  HB2 TRP A 256      67.390  46.270  41.250  1.00  0.00           H
ATOM   4156  CG  TRP A 256      68.430  45.200  39.780  1.00  0.00           C
ATOM   4157  CD1 TRP A 256      68.690  43.950  39.320  1.00  0.00           C
ATOM   4158  HD1 TRP A 256      67.840  43.310  39.150  1.00  0.00           H
ATOM   4159  NE1 TRP A 256      69.990  43.810  38.910  1.00  0.00           N
ATOM   4160  HE1 TRP A 256      70.480  42.980  38.780  1.00  0.00           H
ATOM   4161  CE2 TRP A 256      70.620  44.990  39.100  1.00  0.00           C
ATOM   4162  CD2 TRP A 256      69.680  45.920  39.630  1.00  0.00           C
ATOM   4163  CE3 TRP A 256      70.110  47.250  39.850  1.00  0.00           C
ATOM   4164  HE3 TRP A 256      69.430  47.970  40.290  1.00  0.00           H
ATOM   4165  CZ3 TRP A 256      71.410  47.650  39.390  1.00  0.00           C
ATOM   4166  HZ3 TRP A 256      71.820  48.620  39.580  1.00  0.00           H
ATOM   4167  CZ2 TRP A 256      71.880  45.440  38.640  1.00  0.00           C
ATOM   4168  HZ2 TRP A 256      72.610  44.810  38.150  1.00  0.00           H
ATOM   4169  CH2 TRP A 256      72.280  46.760  38.750  1.00  0.00           C
ATOM   4170  HH2 TRP A 256      73.250  47.100  38.410  1.00  0.00           H
ATOM   4171  C   TRP A 256      66.150  46.070  37.930  1.00  0.00           C
ATOM   4172  O   TRP A 256      67.020  46.180  37.060  1.00  0.00           O
ATOM   4173  N   LEU A 257      65.000  45.390  37.730  1.00  0.00           N
ATOM   4174  HN  LEU A 257      64.310  45.200  38.430  1.00  0.00           H
ATOM   4175  CA  LEU A 257      64.580  44.850  36.380  1.00  0.00           C
ATOM   4176  HA  LEU A 257      65.460  44.380  35.960  1.00  0.00           H
ATOM   4177  CB  LEU A 257      63.470  43.710  36.620  1.00  0.00           C
ATOM   4178  HB1 LEU A 257      63.350  43.380  35.560  1.00  0.00           H
ATOM   4179  HB2 LEU A 257      62.530  44.230  36.910  1.00  0.00           H
ATOM   4180  CG  LEU A 257      63.810  42.540  37.550  1.00  0.00           C
ATOM   4181  HG  LEU A 257      64.150  42.870  38.560  1.00  0.00           H
ATOM   4182  CD1 LEU A 257      62.480  41.690  37.740  1.00  0.00           C
ATOM   4183 HD11 LEU A 257      62.450  40.780  38.360  1.00  0.00           H
ATOM   4184 HD12 LEU A 257      61.960  41.370  36.810  1.00  0.00           H
ATOM   4185 HD13 LEU A 257      61.760  42.340  38.270  1.00  0.00           H
ATOM   4186  CD2 LEU A 257      65.000  41.650  36.990  1.00  0.00           C
ATOM   4187 HD21 LEU A 257      64.870  41.340  35.940  1.00  0.00           H
ATOM   4188 HD22 LEU A 257      64.940  40.780  37.670  1.00  0.00           H
ATOM   4189 HD23 LEU A 257      65.980  42.150  37.200  1.00  0.00           H
ATOM   4190  C   LEU A 257      64.220  45.870  35.330  1.00  0.00           C
ATOM   4191  O   LEU A 257      64.560  45.790  34.150  1.00  0.00           O
ATOM   4192  N   LEU A 258      63.420  46.920  35.820  1.00  0.00           N
ATOM   4193  HN  LEU A 258      63.040  46.900  36.740  1.00  0.00           H
ATOM   4194  CA  LEU A 258      63.250  48.110  35.020  1.00  0.00           C
ATOM   4195  HA  LEU A 258      62.840  47.780  34.070  1.00  0.00           H
ATOM   4196  CB  LEU A 258      62.250  49.060  35.610  1.00  0.00           C
ATOM   4197  HB1 LEU A 258      62.190  50.080  35.160  1.00  0.00           H
ATOM   4198  HB2 LEU A 258      62.460  49.260  36.690  1.00  0.00           H
ATOM   4199  CG  LEU A 258      60.830  48.380  35.500  1.00  0.00           C
ATOM   4200  HG  LEU A 258      60.930  47.280  35.650  1.00  0.00           H
ATOM   4201  CD1 LEU A 258      59.940  48.980  36.560  1.00  0.00           C
ATOM   4202 HD11 LEU A 258      60.400  49.010  37.570  1.00  0.00           H
ATOM   4203 HD12 LEU A 258      59.090  48.270  36.620  1.00  0.00           H
ATOM   4204 HD13 LEU A 258      59.560  49.940  36.150  1.00  0.00           H
ATOM   4205  CD2 LEU A 258      60.130  48.450  34.070  1.00  0.00           C
ATOM   4206 HD21 LEU A 258      59.180  47.880  34.150  1.00  0.00           H
ATOM   4207 HD22 LEU A 258      60.770  47.990  33.290  1.00  0.00           H
ATOM   4208 HD23 LEU A 258      60.000  49.520  33.830  1.00  0.00           H
ATOM   4209  C   LEU A 258      64.480  48.940  34.680  1.00  0.00           C
ATOM   4210  O   LEU A 258      64.590  49.350  33.560  1.00  0.00           O
ATOM   4211  N   HSD A 259      65.430  49.100  35.610  1.00  0.00           N
ATOM   4212  HN  HSD A 259      65.280  48.820  36.550  1.00  0.00           H
ATOM   4213  CA  HSD A 259      66.710  49.660  35.270  1.00  0.00           C
ATOM   4214  HA  HSD A 259      66.530  50.660  34.890  1.00  0.00           H
ATOM   4215  CB  HSD A 259      67.570  49.760  36.560  1.00  0.00           C
ATOM   4216  HB1 HSD A 259      67.500  48.780  37.090  1.00  0.00           H
ATOM   4217  HB2 HSD A 259      67.210  50.650  37.120  1.00  0.00           H
ATOM   4218  ND1 HSD A 259      69.410  51.420  36.050  1.00  0.00           N
ATOM   4219  HD1 HSD A 259      68.660  52.050  36.270  1.00  0.00           H
ATOM   4220  CG  HSD A 259      69.000  50.160  36.320  1.00  0.00           C
ATOM   4221  CE1 HSD A 259      70.760  51.490  36.030  1.00  0.00           C
ATOM   4222  HE1 HSD A 259      71.290  52.400  35.730  1.00  0.00           H
ATOM   4223  NE2 HSD A 259      71.290  50.310  36.280  1.00  0.00           N
ATOM   4224  CD2 HSD A 259      70.170  49.470  36.410  1.00  0.00           C
ATOM   4225  HD2 HSD A 259      70.330  48.440  36.660  1.00  0.00           H
ATOM   4226  C   HSD A 259      67.470  48.780  34.250  1.00  0.00           C
ATOM   4227  O   HSD A 259      68.040  49.290  33.340  1.00  0.00           O
ATOM   4228  N   THR A 260      67.640  47.420  34.490  1.00  0.00           N
ATOM   4229  HN  THR A 260      67.150  47.060  35.280  1.00  0.00           H
ATOM   4230  CA  THR A 260      68.560  46.640  33.700  1.00  0.00           C
ATOM   4231  HA  THR A 260      69.460  47.240  33.640  1.00  0.00           H
ATOM   4232  CB  THR A 260      68.870  45.310  34.340  1.00  0.00           C
ATOM   4233  HB  THR A 260      69.300  44.540  33.670  1.00  0.00           H
ATOM   4234  OG1 THR A 260      67.800  44.590  35.000  1.00  0.00           O
ATOM   4235  HG1 THR A 260      67.560  45.110  35.770  1.00  0.00           H
ATOM   4236  CG2 THR A 260      69.920  45.600  35.430  1.00  0.00           C
ATOM   4237 HG21 THR A 260      69.500  46.300  36.170  1.00  0.00           H
ATOM   4238 HG22 THR A 260      70.750  46.170  34.950  1.00  0.00           H
ATOM   4239 HG23 THR A 260      70.370  44.700  35.910  1.00  0.00           H
ATOM   4240  C   THR A 260      68.010  46.330  32.330  1.00  0.00           C
ATOM   4241  O   THR A 260      68.820  46.190  31.400  1.00  0.00           O
ATOM   4242  N   SER A 261      66.700  46.290  32.080  1.00  0.00           N
ATOM   4243  HN  SER A 261      66.120  46.540  32.850  1.00  0.00           H
ATOM   4244  CA  SER A 261      66.150  45.520  30.960  1.00  0.00           C
ATOM   4245  HA  SER A 261      66.800  45.680  30.110  1.00  0.00           H
ATOM   4246  CB  SER A 261      66.030  44.000  31.440  1.00  0.00           C
ATOM   4247  HB1 SER A 261      65.280  43.900  32.260  1.00  0.00           H
ATOM   4248  HB2 SER A 261      67.000  43.680  31.890  1.00  0.00           H
ATOM   4249  OG  SER A 261      65.730  42.990  30.560  1.00  0.00           O
ATOM   4250  HG1 SER A 261      64.920  43.160  30.060  1.00  0.00           H
ATOM   4251  C   SER A 261      64.670  45.920  30.550  1.00  0.00           C
ATOM   4252  O   SER A 261      64.120  45.530  29.510  1.00  0.00           O
ATOM   4253  N   GLY A 262      64.100  46.840  31.380  1.00  0.00           N
ATOM   4254  HN  GLY A 262      64.620  47.120  32.180  1.00  0.00           H
ATOM   4255  CA  GLY A 262      62.860  47.410  30.960  1.00  0.00           C
ATOM   4256  HA1 GLY A 262      62.950  47.960  30.040  1.00  0.00           H
ATOM   4257  HA2 GLY A 262      62.570  48.040  31.800  1.00  0.00           H
ATOM   4258  C   GLY A 262      61.610  46.480  30.830  1.00  0.00           C
ATOM   4259  O   GLY A 262      61.500  45.360  31.330  1.00  0.00           O
ATOM   4260  N   THR A 263      60.630  46.890  29.970  1.00  0.00           N
ATOM   4261  HN  THR A 263      60.670  47.740  29.440  1.00  0.00           H
ATOM   4262  CA  THR A 263      59.470  46.000  29.830  1.00  0.00           C
ATOM   4263  HA  THR A 263      59.290  45.350  30.680  1.00  0.00           H
ATOM   4264  CB  THR A 263      58.170  46.700  29.520  1.00  0.00           C
ATOM   4265  HB  THR A 263      57.310  46.030  29.240  1.00  0.00           H
ATOM   4266  OG1 THR A 263      58.100  47.560  28.450  1.00  0.00           O
ATOM   4267  HG1 THR A 263      57.200  47.620  28.100  1.00  0.00           H
ATOM   4268  CG2 THR A 263      57.710  47.460  30.750  1.00  0.00           C
ATOM   4269 HG21 THR A 263      58.450  48.290  30.840  1.00  0.00           H
ATOM   4270 HG22 THR A 263      57.870  46.810  31.630  1.00  0.00           H
ATOM   4271 HG23 THR A 263      56.680  47.850  30.800  1.00  0.00           H
ATOM   4272  C   THR A 263      59.530  45.060  28.620  1.00  0.00           C
ATOM   4273  O   THR A 263      58.710  44.130  28.560  1.00  0.00           O
ATOM   4274  N   GLN A 264      60.510  45.240  27.790  1.00  0.00           N
ATOM   4275  HN  GLN A 264      61.110  46.030  27.880  1.00  0.00           H
ATOM   4276  CA  GLN A 264      60.580  44.630  26.460  1.00  0.00           C
ATOM   4277  HA  GLN A 264      59.710  44.930  25.890  1.00  0.00           H
ATOM   4278  CB  GLN A 264      61.920  44.890  25.750  1.00  0.00           C
ATOM   4279  HB1 GLN A 264      62.000  44.310  24.810  1.00  0.00           H
ATOM   4280  HB2 GLN A 264      62.720  44.490  26.410  1.00  0.00           H
ATOM   4281  CG  GLN A 264      62.320  46.380  25.370  1.00  0.00           C
ATOM   4282  HG1 GLN A 264      61.620  46.570  24.540  1.00  0.00           H
ATOM   4283  HG2 GLN A 264      63.370  46.440  25.010  1.00  0.00           H
ATOM   4284  CD  GLN A 264      62.170  47.410  26.440  1.00  0.00           C
ATOM   4285  OE1 GLN A 264      61.160  48.110  26.470  1.00  0.00           O
ATOM   4286  NE2 GLN A 264      63.280  47.710  27.200  1.00  0.00           N
ATOM   4287 HE21 GLN A 264      63.110  48.360  27.940  1.00  0.00           H
ATOM   4288 HE22 GLN A 264      64.190  47.480  26.870  1.00  0.00           H
ATOM   4289  C   GLN A 264      60.510  43.080  26.400  1.00  0.00           C
ATOM   4290  O   GLN A 264      59.870  42.480  25.550  1.00  0.00           O
ATOM   4291  N   ASN A 265      61.140  42.370  27.340  1.00  0.00           N
ATOM   4292  HN  ASN A 265      61.660  42.930  27.970  1.00  0.00           H
ATOM   4293  CA  ASN A 265      60.960  40.970  27.560  1.00  0.00           C
ATOM   4294  HA  ASN A 265      60.410  40.460  26.790  1.00  0.00           H
ATOM   4295  CB  ASN A 265      62.320  40.270  27.650  1.00  0.00           C
ATOM   4296  HB1 ASN A 265      62.990  40.870  28.300  1.00  0.00           H
ATOM   4297  HB2 ASN A 265      62.770  40.430  26.640  1.00  0.00           H
ATOM   4298  CG  ASN A 265      62.320  38.830  27.960  1.00  0.00           C
ATOM   4299  OD1 ASN A 265      61.310  38.140  28.050  1.00  0.00           O
ATOM   4300  ND2 ASN A 265      63.530  38.250  27.940  1.00  0.00           N
ATOM   4301 HD21 ASN A 265      63.550  37.310  28.280  1.00  0.00           H
ATOM   4302 HD22 ASN A 265      64.370  38.790  27.870  1.00  0.00           H
ATOM   4303  C   ASN A 265      60.180  40.830  28.910  1.00  0.00           C
ATOM   4304  O   ASN A 265      60.580  41.370  29.960  1.00  0.00           O
ATOM   4305  N   CYS A 266      59.060  40.090  28.880  1.00  0.00           N
ATOM   4306  HN  CYS A 266      58.660  39.710  28.040  1.00  0.00           H
ATOM   4307  CA  CYS A 266      58.170  40.080  30.090  1.00  0.00           C
ATOM   4308  HA  CYS A 266      58.490  40.830  30.800  1.00  0.00           H
ATOM   4309  CB  CYS A 266      56.670  40.250  29.740  1.00  0.00           C
ATOM   4310  HB1 CYS A 266      56.090  40.310  30.680  1.00  0.00           H
ATOM   4311  HB2 CYS A 266      56.350  39.420  29.070  1.00  0.00           H
ATOM   4312  SG  CYS A 266      56.300  41.890  29.040  1.00  0.00           S
ATOM   4313  C   CYS A 266      58.370  38.720  30.830  1.00  0.00           C
ATOM   4314  O   CYS A 266      57.910  38.650  31.950  1.00  0.00           O
ATOM   4315  N   GLU A 267      59.090  37.700  30.270  1.00  0.00           N
ATOM   4316  HN  GLU A 267      59.430  37.720  29.330  1.00  0.00           H
ATOM   4317  CA  GLU A 267      59.610  36.560  31.020  1.00  0.00           C
ATOM   4318  HA  GLU A 267      58.740  36.090  31.440  1.00  0.00           H
ATOM   4319  CB  GLU A 267      60.440  35.580  30.010  1.00  0.00           C
ATOM   4320  HB1 GLU A 267      60.610  34.640  30.580  1.00  0.00           H
ATOM   4321  HB2 GLU A 267      61.470  35.970  29.880  1.00  0.00           H
ATOM   4322  CG  GLU A 267      59.610  35.250  28.750  1.00  0.00           C
ATOM   4323  HG1 GLU A 267      60.260  34.610  28.080  1.00  0.00           H
ATOM   4324  HG2 GLU A 267      59.480  36.160  28.140  1.00  0.00           H
ATOM   4325  CD  GLU A 267      58.210  34.660  29.070  1.00  0.00           C
ATOM   4326  OE1 GLU A 267      57.260  35.200  28.550  1.00  0.00           O
ATOM   4327  OE2 GLU A 267      58.090  33.780  29.900  1.00  0.00           O
ATOM   4328  C   GLU A 267      60.490  36.980  32.180  1.00  0.00           C
ATOM   4329  O   GLU A 267      60.430  36.340  33.280  1.00  0.00           O
ATOM   4330  N   VAL A 268      61.070  38.180  32.070  1.00  0.00           N
ATOM   4331  HN  VAL A 268      60.900  38.720  31.260  1.00  0.00           H
ATOM   4332  CA  VAL A 268      61.730  38.870  33.200  1.00  0.00           C
ATOM   4333  HA  VAL A 268      62.560  38.270  33.560  1.00  0.00           H
ATOM   4334  CB  VAL A 268      62.400  40.080  32.610  1.00  0.00           C
ATOM   4335  HB  VAL A 268      61.680  40.710  32.040  1.00  0.00           H
ATOM   4336  CG1 VAL A 268      63.000  40.930  33.750  1.00  0.00           C
ATOM   4337 HG11 VAL A 268      62.170  41.260  34.420  1.00  0.00           H
ATOM   4338 HG12 VAL A 268      63.600  41.830  33.520  1.00  0.00           H
ATOM   4339 HG13 VAL A 268      63.640  40.330  34.430  1.00  0.00           H
ATOM   4340  CG2 VAL A 268      63.560  39.680  31.670  1.00  0.00           C
ATOM   4341 HG21 VAL A 268      64.030  40.590  31.220  1.00  0.00           H
ATOM   4342 HG22 VAL A 268      63.200  39.170  30.760  1.00  0.00           H
ATOM   4343 HG23 VAL A 268      64.320  39.130  32.260  1.00  0.00           H
ATOM   4344  C   VAL A 268      60.850  39.180  34.440  1.00  0.00           C
ATOM   4345  O   VAL A 268      61.390  39.160  35.500  1.00  0.00           O
ATOM   4346  N   TYR A 269      59.530  39.530  34.350  1.00  0.00           N
ATOM   4347  HN  TYR A 269      59.110  39.540  33.450  1.00  0.00           H
ATOM   4348  CA  TYR A 269      58.760  39.880  35.510  1.00  0.00           C
ATOM   4349  HA  TYR A 269      59.400  40.290  36.280  1.00  0.00           H
ATOM   4350  CB  TYR A 269      57.830  41.000  35.170  1.00  0.00           C
ATOM   4351  HB1 TYR A 269      57.040  41.210  35.930  1.00  0.00           H
ATOM   4352  HB2 TYR A 269      57.180  40.750  34.300  1.00  0.00           H
ATOM   4353  CG  TYR A 269      58.530  42.310  34.820  1.00  0.00           C
ATOM   4354  CD1 TYR A 269      59.110  43.060  35.910  1.00  0.00           C
ATOM   4355  HD1 TYR A 269      58.770  42.960  36.930  1.00  0.00           H
ATOM   4356  CE1 TYR A 269      59.950  44.150  35.620  1.00  0.00           C
ATOM   4357  HE1 TYR A 269      60.360  44.680  36.480  1.00  0.00           H
ATOM   4358  CZ  TYR A 269      60.330  44.390  34.290  1.00  0.00           C
ATOM   4359  OH  TYR A 269      61.430  45.270  34.030  1.00  0.00           O
ATOM   4360  HH  TYR A 269      61.620  45.230  33.090  1.00  0.00           H
ATOM   4361  CD2 TYR A 269      58.870  42.570  33.480  1.00  0.00           C
ATOM   4362  HD2 TYR A 269      58.480  41.960  32.690  1.00  0.00           H
ATOM   4363  CE2 TYR A 269      59.790  43.590  33.220  1.00  0.00           C
ATOM   4364  HE2 TYR A 269      60.060  43.800  32.190  1.00  0.00           H
ATOM   4365  C   TYR A 269      58.010  38.730  36.230  1.00  0.00           C
ATOM   4366  O   TYR A 269      57.280  39.000  37.150  1.00  0.00           O
ATOM   4367  N   ARG A 270      58.080  37.510  35.800  1.00  0.00           N
ATOM   4368  HN  ARG A 270      58.700  37.340  35.030  1.00  0.00           H
ATOM   4369  CA  ARG A 270      57.220  36.400  36.200  1.00  0.00           C
ATOM   4370  HA  ARG A 270      56.270  36.900  36.320  1.00  0.00           H
ATOM   4371  CB  ARG A 270      57.020  35.220  35.160  1.00  0.00           C
ATOM   4372  HB1 ARG A 270      56.270  34.530  35.600  1.00  0.00           H
ATOM   4373  HB2 ARG A 270      57.950  34.610  35.130  1.00  0.00           H
ATOM   4374  CG  ARG A 270      56.660  35.660  33.740  1.00  0.00           C
ATOM   4375  HG1 ARG A 270      57.610  36.120  33.380  1.00  0.00           H
ATOM   4376  HG2 ARG A 270      55.850  36.420  33.760  1.00  0.00           H
ATOM   4377  CD  ARG A 270      56.190  34.500  32.790  1.00  0.00           C
ATOM   4378  HD1 ARG A 270      55.270  34.010  33.170  1.00  0.00           H
ATOM   4379  HD2 ARG A 270      56.880  33.630  32.760  1.00  0.00           H
ATOM   4380  NE  ARG A 270      56.100  35.020  31.390  1.00  0.00           N
ATOM   4381  HE  ARG A 270      56.890  34.840  30.800  1.00  0.00           H
ATOM   4382  CZ  ARG A 270      54.950  35.540  30.940  1.00  0.00           C
ATOM   4383  NH1 ARG A 270      53.790  35.500  31.580  1.00  0.00           N
ATOM   4384 HH11 ARG A 270      53.760  35.160  32.520  1.00  0.00           H
ATOM   4385 HH12 ARG A 270      52.950  35.710  31.080  1.00  0.00           H
ATOM   4386  NH2 ARG A 270      55.020  36.130  29.770  1.00  0.00           N
ATOM   4387 HH21 ARG A 270      54.310  36.770  29.480  1.00  0.00           H
ATOM   4388 HH22 ARG A 270      55.890  36.010  29.270  1.00  0.00           H
ATOM   4389  C   ARG A 270      57.490  35.780  37.570  1.00  0.00           C
ATOM   4390  O   ARG A 270      56.710  34.980  38.170  1.00  0.00           O
ATOM   4391  N   SER A 271      58.710  36.070  38.140  1.00  0.00           N
ATOM   4392  HN  SER A 271      59.320  36.740  37.710  1.00  0.00           H
ATOM   4393  CA  SER A 271      59.030  35.840  39.500  1.00  0.00           C
ATOM   4394  HA  SER A 271      58.500  34.950  39.830  1.00  0.00           H
ATOM   4395  CB  SER A 271      60.510  35.410  39.670  1.00  0.00           C
ATOM   4396  HB1 SER A 271      60.710  34.510  39.040  1.00  0.00           H
ATOM   4397  HB2 SER A 271      60.710  35.070  40.710  1.00  0.00           H
ATOM   4398  OG  SER A 271      61.510  36.260  39.160  1.00  0.00           O
ATOM   4399  HG1 SER A 271      62.330  35.760  39.050  1.00  0.00           H
ATOM   4400  C   SER A 271      58.640  37.050  40.400  1.00  0.00           C
ATOM   4401  O   SER A 271      58.100  36.950  41.480  1.00  0.00           O
ATOM   4402  N   VAL A 272      59.000  38.270  39.940  1.00  0.00           N
ATOM   4403  HN  VAL A 272      59.390  38.430  39.040  1.00  0.00           H
ATOM   4404  CA  VAL A 272      58.750  39.480  40.840  1.00  0.00           C
ATOM   4405  HA  VAL A 272      59.150  39.280  41.820  1.00  0.00           H
ATOM   4406  CB  VAL A 272      59.580  40.730  40.580  1.00  0.00           C
ATOM   4407  HB  VAL A 272      59.100  41.560  41.170  1.00  0.00           H
ATOM   4408  CG1 VAL A 272      61.020  40.460  40.920  1.00  0.00           C
ATOM   4409 HG11 VAL A 272      61.670  41.330  40.690  1.00  0.00           H
ATOM   4410 HG12 VAL A 272      61.380  39.620  40.300  1.00  0.00           H
ATOM   4411 HG13 VAL A 272      61.100  40.100  41.970  1.00  0.00           H
ATOM   4412  CG2 VAL A 272      59.340  41.170  39.120  1.00  0.00           C
ATOM   4413 HG21 VAL A 272      58.260  41.220  38.870  1.00  0.00           H
ATOM   4414 HG22 VAL A 272      59.910  40.450  38.500  1.00  0.00           H
ATOM   4415 HG23 VAL A 272      59.740  42.170  38.790  1.00  0.00           H
ATOM   4416  C   VAL A 272      57.310  39.810  41.080  1.00  0.00           C
ATOM   4417  O   VAL A 272      56.980  40.030  42.230  1.00  0.00           O
ATOM   4418  N   ASP A 273      56.410  39.800  40.080  1.00  0.00           N
ATOM   4419  HN  ASP A 273      56.590  39.510  39.140  1.00  0.00           H
ATOM   4420  CA  ASP A 273      55.070  40.150  40.090  1.00  0.00           C
ATOM   4421  HA  ASP A 273      54.930  41.210  40.230  1.00  0.00           H
ATOM   4422  CB  ASP A 273      54.560  39.990  38.730  1.00  0.00           C
ATOM   4423  HB1 ASP A 273      54.920  38.980  38.440  1.00  0.00           H
ATOM   4424  HB2 ASP A 273      54.980  40.740  38.030  1.00  0.00           H
ATOM   4425  CG  ASP A 273      53.050  40.050  38.570  1.00  0.00           C
ATOM   4426  OD1 ASP A 273      52.450  39.010  38.210  1.00  0.00           O
ATOM   4427  OD2 ASP A 273      52.440  41.100  38.840  1.00  0.00           O
ATOM   4428  C   ASP A 273      54.230  39.330  41.130  1.00  0.00           C
ATOM   4429  O   ASP A 273      53.600  39.900  42.010  1.00  0.00           O
ATOM   4430  N   LEU A 274      54.300  37.990  41.040  1.00  0.00           N
ATOM   4431  HN  LEU A 274      54.650  37.600  40.190  1.00  0.00           H
ATOM   4432  CA  LEU A 274      53.700  37.120  42.000  1.00  0.00           C
ATOM   4433  HA  LEU A 274      52.630  37.230  42.040  1.00  0.00           H
ATOM   4434  CB  LEU A 274      53.800  35.660  41.520  1.00  0.00           C
ATOM   4435  HB1 LEU A 274      54.850  35.320  41.660  1.00  0.00           H
ATOM   4436  HB2 LEU A 274      53.640  35.680  40.420  1.00  0.00           H
ATOM   4437  CG  LEU A 274      52.740  34.670  41.980  1.00  0.00           C
ATOM   4438  HG  LEU A 274      52.700  34.810  43.070  1.00  0.00           H
ATOM   4439  CD1 LEU A 274      51.360  34.960  41.410  1.00  0.00           C
ATOM   4440 HD11 LEU A 274      51.060  36.030  41.320  1.00  0.00           H
ATOM   4441 HD12 LEU A 274      50.660  34.340  42.010  1.00  0.00           H
ATOM   4442 HD13 LEU A 274      51.270  34.470  40.410  1.00  0.00           H
ATOM   4443  CD2 LEU A 274      53.100  33.210  41.720  1.00  0.00           C
ATOM   4444 HD21 LEU A 274      54.130  33.070  42.130  1.00  0.00           H
ATOM   4445 HD22 LEU A 274      53.020  32.950  40.640  1.00  0.00           H
ATOM   4446 HD23 LEU A 274      52.470  32.480  42.260  1.00  0.00           H
ATOM   4447  C   LEU A 274      54.170  37.220  43.390  1.00  0.00           C
ATOM   4448  O   LEU A 274      53.340  37.160  44.280  1.00  0.00           O
ATOM   4449  N   ALA A 275      55.480  37.280  43.640  1.00  0.00           N
ATOM   4450  HN  ALA A 275      56.000  37.240  42.800  1.00  0.00           H
ATOM   4451  CA  ALA A 275      56.180  37.520  44.930  1.00  0.00           C
ATOM   4452  HA  ALA A 275      55.900  36.700  45.590  1.00  0.00           H
ATOM   4453  CB  ALA A 275      57.710  37.470  44.690  1.00  0.00           C
ATOM   4454  HB1 ALA A 275      57.920  36.640  44.000  1.00  0.00           H
ATOM   4455  HB2 ALA A 275      58.210  37.380  45.680  1.00  0.00           H
ATOM   4456  HB3 ALA A 275      58.100  38.440  44.290  1.00  0.00           H
ATOM   4457  C   ALA A 275      55.720  38.770  45.570  1.00  0.00           C
ATOM   4458  O   ALA A 275      55.370  38.740  46.750  1.00  0.00           O
ATOM   4459  N   PHE A 276      55.610  39.900  44.870  1.00  0.00           N
ATOM   4460  HN  PHE A 276      56.150  39.980  44.030  1.00  0.00           H
ATOM   4461  CA  PHE A 276      55.100  41.140  45.360  1.00  0.00           C
ATOM   4462  HA  PHE A 276      55.700  41.460  46.200  1.00  0.00           H
ATOM   4463  CB  PHE A 276      55.290  42.220  44.170  1.00  0.00           C
ATOM   4464  HB1 PHE A 276      54.880  41.790  43.230  1.00  0.00           H
ATOM   4465  HB2 PHE A 276      56.350  42.530  44.020  1.00  0.00           H
ATOM   4466  CG  PHE A 276      54.500  43.460  44.530  1.00  0.00           C
ATOM   4467  CD1 PHE A 276      55.110  44.310  45.370  1.00  0.00           C
ATOM   4468  HD1 PHE A 276      55.940  44.020  46.010  1.00  0.00           H
ATOM   4469  CE1 PHE A 276      54.620  45.660  45.530  1.00  0.00           C
ATOM   4470  HE1 PHE A 276      55.140  46.250  46.270  1.00  0.00           H
ATOM   4471  CZ  PHE A 276      53.630  46.040  44.680  1.00  0.00           C
ATOM   4472  HZ  PHE A 276      53.370  47.090  44.670  1.00  0.00           H
ATOM   4473  CD2 PHE A 276      53.440  43.830  43.730  1.00  0.00           C
ATOM   4474  HD2 PHE A 276      53.220  43.210  42.870  1.00  0.00           H
ATOM   4475  CE2 PHE A 276      52.990  45.160  43.820  1.00  0.00           C
ATOM   4476  HE2 PHE A 276      52.320  45.510  43.040  1.00  0.00           H
ATOM   4477  C   PHE A 276      53.690  40.960  45.970  1.00  0.00           C
ATOM   4478  O   PHE A 276      53.370  41.270  47.090  1.00  0.00           O
ATOM   4479  N   PHE A 277      52.780  40.360  45.170  1.00  0.00           N
ATOM   4480  HN  PHE A 277      53.000  40.190  44.210  1.00  0.00           H
ATOM   4481  CA  PHE A 277      51.440  40.180  45.640  1.00  0.00           C
ATOM   4482  HA  PHE A 277      51.120  41.150  46.020  1.00  0.00           H
ATOM   4483  CB  PHE A 277      50.510  39.900  44.490  1.00  0.00           C
ATOM   4484  HB1 PHE A 277      49.480  39.630  44.790  1.00  0.00           H
ATOM   4485  HB2 PHE A 277      50.890  39.040  43.900  1.00  0.00           H
ATOM   4486  CG  PHE A 277      50.270  41.130  43.640  1.00  0.00           C
ATOM   4487  CD1 PHE A 277      50.570  40.980  42.230  1.00  0.00           C
ATOM   4488  HD1 PHE A 277      50.940  40.040  41.870  1.00  0.00           H
ATOM   4489  CE1 PHE A 277      50.370  42.010  41.400  1.00  0.00           C
ATOM   4490  HE1 PHE A 277      50.610  41.900  40.350  1.00  0.00           H
ATOM   4491  CZ  PHE A 277      50.050  43.260  41.920  1.00  0.00           C
ATOM   4492  HZ  PHE A 277      49.910  44.190  41.380  1.00  0.00           H
ATOM   4493  CD2 PHE A 277      49.850  42.350  44.170  1.00  0.00           C
ATOM   4494  HD2 PHE A 277      49.520  42.560  45.170  1.00  0.00           H
ATOM   4495  CE2 PHE A 277      49.740  43.360  43.270  1.00  0.00           C
ATOM   4496  HE2 PHE A 277      49.580  44.350  43.680  1.00  0.00           H
ATOM   4497  C   PHE A 277      51.270  39.140  46.740  1.00  0.00           C
ATOM   4498  O   PHE A 277      50.320  39.300  47.560  1.00  0.00           O
ATOM   4499  N   ILE A 278      52.110  38.080  46.960  1.00  0.00           N
ATOM   4500  HN  ILE A 278      52.630  37.770  46.170  1.00  0.00           H
ATOM   4501  CA  ILE A 278      52.200  37.290  48.170  1.00  0.00           C
ATOM   4502  HA  ILE A 278      51.190  36.960  48.360  1.00  0.00           H
ATOM   4503  CB  ILE A 278      53.110  36.060  48.070  1.00  0.00           C
ATOM   4504  HB  ILE A 278      54.190  36.320  48.040  1.00  0.00           H
ATOM   4505  CG2 ILE A 278      52.930  35.160  49.340  1.00  0.00           C
ATOM   4506 HG21 ILE A 278      53.580  35.520  50.160  1.00  0.00           H
ATOM   4507 HG22 ILE A 278      53.290  34.150  49.040  1.00  0.00           H
ATOM   4508 HG23 ILE A 278      51.870  35.180  49.690  1.00  0.00           H
ATOM   4509  CG1 ILE A 278      52.680  35.200  46.940  1.00  0.00           C
ATOM   4510 HG11 ILE A 278      52.730  35.780  46.000  1.00  0.00           H
ATOM   4511 HG12 ILE A 278      51.640  34.830  47.080  1.00  0.00           H
ATOM   4512  CD  ILE A 278      53.680  34.100  46.520  1.00  0.00           C
ATOM   4513  HD1 ILE A 278      53.680  33.280  47.260  1.00  0.00           H
ATOM   4514  HD2 ILE A 278      54.710  34.540  46.470  1.00  0.00           H
ATOM   4515  HD3 ILE A 278      53.470  33.720  45.500  1.00  0.00           H
ATOM   4516  C   ILE A 278      52.380  38.160  49.350  1.00  0.00           C
ATOM   4517  O   ILE A 278      51.550  38.270  50.260  1.00  0.00           O
ATOM   4518  N   THR A 279      53.500  38.830  49.390  1.00  0.00           N
ATOM   4519  HN  THR A 279      54.050  38.570  48.610  1.00  0.00           H
ATOM   4520  CA  THR A 279      54.150  39.660  50.420  1.00  0.00           C
ATOM   4521  HA  THR A 279      54.150  39.090  51.340  1.00  0.00           H
ATOM   4522  CB  THR A 279      55.590  39.960  50.000  1.00  0.00           C
ATOM   4523  HB  THR A 279      56.100  40.680  50.680  1.00  0.00           H
ATOM   4524  OG1 THR A 279      55.690  40.560  48.740  1.00  0.00           O
ATOM   4525  HG1 THR A 279      55.470  39.910  48.090  1.00  0.00           H
ATOM   4526  CG2 THR A 279      56.440  38.710  50.060  1.00  0.00           C
ATOM   4527 HG21 THR A 279      56.030  37.980  49.340  1.00  0.00           H
ATOM   4528 HG22 THR A 279      56.510  38.280  51.080  1.00  0.00           H
ATOM   4529 HG23 THR A 279      57.450  38.840  49.620  1.00  0.00           H
ATOM   4530  C   THR A 279      53.450  40.890  50.740  1.00  0.00           C
ATOM   4531  O   THR A 279      53.340  41.260  51.950  1.00  0.00           O
ATOM   4532  N   LEU A 280      52.810  41.520  49.750  1.00  0.00           N
ATOM   4533  HN  LEU A 280      52.970  41.390  48.780  1.00  0.00           H
ATOM   4534  CA  LEU A 280      51.960  42.650  49.910  1.00  0.00           C
ATOM   4535  HA  LEU A 280      52.440  43.370  50.560  1.00  0.00           H
ATOM   4536  CB  LEU A 280      51.700  43.390  48.620  1.00  0.00           C
ATOM   4537  HB1 LEU A 280      51.370  42.700  47.810  1.00  0.00           H
ATOM   4538  HB2 LEU A 280      52.690  43.710  48.240  1.00  0.00           H
ATOM   4539  CG  LEU A 280      50.870  44.710  48.650  1.00  0.00           C
ATOM   4540  HG  LEU A 280      49.860  44.450  49.040  1.00  0.00           H
ATOM   4541  CD1 LEU A 280      51.590  45.660  49.600  1.00  0.00           C
ATOM   4542 HD11 LEU A 280      51.180  46.670  49.370  1.00  0.00           H
ATOM   4543 HD12 LEU A 280      52.670  45.780  49.420  1.00  0.00           H
ATOM   4544 HD13 LEU A 280      51.410  45.470  50.680  1.00  0.00           H
ATOM   4545  CD2 LEU A 280      50.590  45.190  47.180  1.00  0.00           C
ATOM   4546 HD21 LEU A 280      49.860  46.030  47.170  1.00  0.00           H
ATOM   4547 HD22 LEU A 280      50.470  44.320  46.500  1.00  0.00           H
ATOM   4548 HD23 LEU A 280      51.580  45.610  46.860  1.00  0.00           H
ATOM   4549  C   LEU A 280      50.690  42.260  50.600  1.00  0.00           C
ATOM   4550  O   LEU A 280      50.100  43.040  51.300  1.00  0.00           O
ATOM   4551  N   SER A 281      50.370  40.940  50.590  1.00  0.00           N
ATOM   4552  HN  SER A 281      50.880  40.230  50.100  1.00  0.00           H
ATOM   4553  CA  SER A 281      49.270  40.410  51.350  1.00  0.00           C
ATOM   4554  HA  SER A 281      48.470  41.130  51.500  1.00  0.00           H
ATOM   4555  CB  SER A 281      48.530  39.210  50.570  1.00  0.00           C
ATOM   4556  HB1 SER A 281      47.560  38.930  51.050  1.00  0.00           H
ATOM   4557  HB2 SER A 281      49.150  38.290  50.540  1.00  0.00           H
ATOM   4558  OG  SER A 281      48.220  39.610  49.200  1.00  0.00           O
ATOM   4559  HG1 SER A 281      48.880  39.240  48.600  1.00  0.00           H
ATOM   4560  C   SER A 281      49.570  40.010  52.750  1.00  0.00           C
ATOM   4561  O   SER A 281      48.720  39.630  53.530  1.00  0.00           O
ATOM   4562  N   PHE A 282      50.830  40.290  53.180  1.00  0.00           N
ATOM   4563  HN  PHE A 282      51.670  40.390  52.640  1.00  0.00           H
ATOM   4564  CA  PHE A 282      51.060  40.350  54.590  1.00  0.00           C
ATOM   4565  HA  PHE A 282      50.380  39.760  55.200  1.00  0.00           H
ATOM   4566  CB  PHE A 282      52.580  39.970  54.960  1.00  0.00           C
ATOM   4567  HB1 PHE A 282      52.650  39.790  56.060  1.00  0.00           H
ATOM   4568  HB2 PHE A 282      53.110  40.910  54.720  1.00  0.00           H
ATOM   4569  CG  PHE A 282      53.230  38.750  54.220  1.00  0.00           C
ATOM   4570  CD1 PHE A 282      54.670  38.660  54.090  1.00  0.00           C
ATOM   4571  HD1 PHE A 282      55.200  39.490  54.550  1.00  0.00           H
ATOM   4572  CE1 PHE A 282      55.260  37.460  53.740  1.00  0.00           C
ATOM   4573  HE1 PHE A 282      56.330  37.300  53.730  1.00  0.00           H
ATOM   4574  CZ  PHE A 282      54.470  36.430  53.170  1.00  0.00           C
ATOM   4575  HZ  PHE A 282      54.910  35.480  52.900  1.00  0.00           H
ATOM   4576  CD2 PHE A 282      52.460  37.710  53.680  1.00  0.00           C
ATOM   4577  HD2 PHE A 282      51.390  37.710  53.800  1.00  0.00           H
ATOM   4578  CE2 PHE A 282      53.040  36.530  53.080  1.00  0.00           C
ATOM   4579  HE2 PHE A 282      52.430  35.740  52.680  1.00  0.00           H
ATOM   4580  C   PHE A 282      50.860  41.740  55.230  1.00  0.00           C
ATOM   4581  O   PHE A 282      50.760  41.870  56.470  1.00  0.00           O
ATOM   4582  N   THR A 283      50.720  42.760  54.440  1.00  0.00           N
ATOM   4583  HN  THR A 283      50.710  42.510  53.470  1.00  0.00           H
ATOM   4584  CA  THR A 283      50.630  44.170  54.960  1.00  0.00           C
ATOM   4585  HA  THR A 283      51.530  44.300  55.560  1.00  0.00           H
ATOM   4586  CB  THR A 283      50.830  45.270  53.910  1.00  0.00           C
ATOM   4587  HB  THR A 283      50.790  46.310  54.310  1.00  0.00           H
ATOM   4588  OG1 THR A 283      49.830  45.080  52.880  1.00  0.00           O
ATOM   4589  HG1 THR A 283      50.000  44.280  52.400  1.00  0.00           H
ATOM   4590  CG2 THR A 283      52.200  44.970  53.260  1.00  0.00           C
ATOM   4591 HG21 THR A 283      52.250  43.980  52.770  1.00  0.00           H
ATOM   4592 HG22 THR A 283      53.010  45.120  54.010  1.00  0.00           H
ATOM   4593 HG23 THR A 283      52.430  45.760  52.490  1.00  0.00           H
ATOM   4594  C   THR A 283      49.290  44.340  55.840  1.00  0.00           C
ATOM   4595  O   THR A 283      49.260  45.030  56.860  1.00  0.00           O
ATOM   4596  N   TYR A 284      48.220  43.530  55.520  1.00  0.00           N
ATOM   4597  HN  TYR A 284      48.220  43.070  54.640  1.00  0.00           H
ATOM   4598  CA  TYR A 284      46.890  43.660  56.190  1.00  0.00           C
ATOM   4599  HA  TYR A 284      46.570  44.670  56.360  1.00  0.00           H
ATOM   4600  CB  TYR A 284      45.840  43.020  55.330  1.00  0.00           C
ATOM   4601  HB1 TYR A 284      44.830  43.340  55.640  1.00  0.00           H
ATOM   4602  HB2 TYR A 284      45.840  41.910  55.460  1.00  0.00           H
ATOM   4603  CG  TYR A 284      45.980  43.370  53.890  1.00  0.00           C
ATOM   4604  CD1 TYR A 284      46.130  42.450  52.910  1.00  0.00           C
ATOM   4605  HD1 TYR A 284      46.290  41.430  53.200  1.00  0.00           H
ATOM   4606  CE1 TYR A 284      46.170  42.800  51.530  1.00  0.00           C
ATOM   4607  HE1 TYR A 284      46.300  42.000  50.800  1.00  0.00           H
ATOM   4608  CZ  TYR A 284      46.260  44.160  51.220  1.00  0.00           C
ATOM   4609  OH  TYR A 284      46.680  44.460  49.940  1.00  0.00           O
ATOM   4610  HH  TYR A 284      46.750  43.640  49.430  1.00  0.00           H
ATOM   4611  CD2 TYR A 284      45.970  44.710  53.520  1.00  0.00           C
ATOM   4612  HD2 TYR A 284      45.720  45.390  54.330  1.00  0.00           H
ATOM   4613  CE2 TYR A 284      46.140  45.130  52.180  1.00  0.00           C
ATOM   4614  HE2 TYR A 284      46.250  46.180  52.000  1.00  0.00           H
ATOM   4615  C   TYR A 284      46.900  42.980  57.530  1.00  0.00           C
ATOM   4616  O   TYR A 284      46.020  43.130  58.390  1.00  0.00           O
ATOM   4617  N   MET A 285      48.000  42.210  57.860  1.00  0.00           N
ATOM   4618  HN  MET A 285      48.640  42.040  57.130  1.00  0.00           H
ATOM   4619  CA  MET A 285      48.170  41.660  59.210  1.00  0.00           C
ATOM   4620  HA  MET A 285      47.300  41.070  59.450  1.00  0.00           H
ATOM   4621  CB  MET A 285      49.360  40.720  59.360  1.00  0.00           C
ATOM   4622  HB1 MET A 285      49.530  40.280  60.370  1.00  0.00           H
ATOM   4623  HB2 MET A 285      50.340  41.160  59.050  1.00  0.00           H
ATOM   4624  CG  MET A 285      49.310  39.500  58.350  1.00  0.00           C
ATOM   4625  HG1 MET A 285      50.270  38.940  58.330  1.00  0.00           H
ATOM   4626  HG2 MET A 285      49.070  39.900  57.340  1.00  0.00           H
ATOM   4627  SD  MET A 285      47.920  38.370  58.650  1.00  0.00           S
ATOM   4628  CE  MET A 285      48.470  37.120  57.400  1.00  0.00           C
ATOM   4629  HE1 MET A 285      48.500  37.570  56.390  1.00  0.00           H
ATOM   4630  HE2 MET A 285      47.790  36.240  57.410  1.00  0.00           H
ATOM   4631  HE3 MET A 285      49.510  36.810  57.670  1.00  0.00           H
ATOM   4632  C   MET A 285      48.430  42.740  60.300  1.00  0.00           C
ATOM   4633  O   MET A 285      48.090  42.600  61.500  1.00  0.00           O
ATOM   4634  N   ASN A 286      49.040  43.880  59.800  1.00  0.00           N
ATOM   4635  HN  ASN A 286      49.140  44.000  58.820  1.00  0.00           H
ATOM   4636  CA  ASN A 286      49.190  45.040  60.720  1.00  0.00           C
ATOM   4637  HA  ASN A 286      49.660  44.720  61.640  1.00  0.00           H
ATOM   4638  CB  ASN A 286      50.210  46.160  60.180  1.00  0.00           C
ATOM   4639  HB1 ASN A 286      49.700  46.460  59.240  1.00  0.00           H
ATOM   4640  HB2 ASN A 286      51.230  45.790  59.970  1.00  0.00           H
ATOM   4641  CG  ASN A 286      50.220  47.360  61.230  1.00  0.00           C
ATOM   4642  OD1 ASN A 286      49.600  48.400  60.920  1.00  0.00           O
ATOM   4643  ND2 ASN A 286      50.990  47.230  62.290  1.00  0.00           N
ATOM   4644 HD21 ASN A 286      51.340  48.050  62.740  1.00  0.00           H
ATOM   4645 HD22 ASN A 286      51.370  46.320  62.470  1.00  0.00           H
ATOM   4646  C   ASN A 286      47.870  45.550  61.150  1.00  0.00           C
ATOM   4647  O   ASN A 286      47.650  45.950  62.310  1.00  0.00           O
ATOM   4648  N   SER A 287      46.840  45.610  60.200  1.00  0.00           N
ATOM   4649  HN  SER A 287      46.980  45.280  59.270  1.00  0.00           H
ATOM   4650  CA  SER A 287      45.450  46.120  60.530  1.00  0.00           C
ATOM   4651  HA  SER A 287      45.620  47.120  60.890  1.00  0.00           H
ATOM   4652  CB  SER A 287      44.510  46.090  59.320  1.00  0.00           C
ATOM   4653  HB1 SER A 287      43.530  46.610  59.320  1.00  0.00           H
ATOM   4654  HB2 SER A 287      44.240  45.030  59.090  1.00  0.00           H
ATOM   4655  OG  SER A 287      45.130  46.530  58.130  1.00  0.00           O
ATOM   4656  HG1 SER A 287      45.510  47.400  58.290  1.00  0.00           H
ATOM   4657  C   SER A 287      44.760  45.430  61.710  1.00  0.00           C
ATOM   4658  O   SER A 287      43.970  46.090  62.300  1.00  0.00           O
ATOM   4659  N   MET A 288      45.020  44.120  61.990  1.00  0.00           N
ATOM   4660  HN  MET A 288      45.590  43.590  61.370  1.00  0.00           H
ATOM   4661  CA  MET A 288      44.470  43.510  63.200  1.00  0.00           C
ATOM   4662  HA  MET A 288      43.550  43.920  63.570  1.00  0.00           H
ATOM   4663  CB  MET A 288      44.060  42.030  62.930  1.00  0.00           C
ATOM   4664  HB1 MET A 288      43.930  41.510  63.890  1.00  0.00           H
ATOM   4665  HB2 MET A 288      44.940  41.530  62.470  1.00  0.00           H
ATOM   4666  CG  MET A 288      42.890  41.680  62.010  1.00  0.00           C
ATOM   4667  HG1 MET A 288      42.040  42.120  62.570  1.00  0.00           H
ATOM   4668  HG2 MET A 288      42.750  40.580  62.090  1.00  0.00           H
ATOM   4669  SD  MET A 288      42.910  42.070  60.160  1.00  0.00           S
ATOM   4670  CE  MET A 288      44.210  40.860  59.610  1.00  0.00           C
ATOM   4671  HE1 MET A 288      43.900  39.820  59.870  1.00  0.00           H
ATOM   4672  HE2 MET A 288      45.210  40.970  60.090  1.00  0.00           H
ATOM   4673  HE3 MET A 288      44.280  40.870  58.500  1.00  0.00           H
ATOM   4674  C   MET A 288      45.450  43.500  64.350  1.00  0.00           C
ATOM   4675  O   MET A 288      45.170  43.330  65.520  1.00  0.00           O
ATOM   4676  N   LEU A 289      46.700  43.710  64.050  1.00  0.00           N
ATOM   4677  HN  LEU A 289      46.950  43.810  63.080  1.00  0.00           H
ATOM   4678  CA  LEU A 289      47.680  44.020  65.110  1.00  0.00           C
ATOM   4679  HA  LEU A 289      47.580  43.170  65.780  1.00  0.00           H
ATOM   4680  CB  LEU A 289      49.100  43.980  64.530  1.00  0.00           C
ATOM   4681  HB1 LEU A 289      49.330  44.710  63.720  1.00  0.00           H
ATOM   4682  HB2 LEU A 289      49.200  42.990  64.040  1.00  0.00           H
ATOM   4683  CG  LEU A 289      50.230  44.080  65.580  1.00  0.00           C
ATOM   4684  HG  LEU A 289      50.200  45.060  66.100  1.00  0.00           H
ATOM   4685  CD1 LEU A 289      50.120  42.850  66.580  1.00  0.00           C
ATOM   4686 HD11 LEU A 289      50.980  42.970  67.270  1.00  0.00           H
ATOM   4687 HD12 LEU A 289      50.140  41.850  66.080  1.00  0.00           H
ATOM   4688 HD13 LEU A 289      49.150  42.860  67.110  1.00  0.00           H
ATOM   4689  CD2 LEU A 289      51.500  44.160  64.700  1.00  0.00           C
ATOM   4690 HD21 LEU A 289      52.420  44.050  65.320  1.00  0.00           H
ATOM   4691 HD22 LEU A 289      51.600  45.030  64.020  1.00  0.00           H
ATOM   4692 HD23 LEU A 289      51.490  43.230  64.090  1.00  0.00           H
ATOM   4693  C   LEU A 289      47.380  45.330  65.920  1.00  0.00           C
ATOM   4694  O   LEU A 289      47.540  45.390  67.180  1.00  0.00           O
ATOM   4695  N   ASP A 290      46.910  46.320  65.120  1.00  0.00           N
ATOM   4696  HN  ASP A 290      46.830  46.350  64.130  1.00  0.00           H
ATOM   4697  CA  ASP A 290      46.510  47.630  65.620  1.00  0.00           C
ATOM   4698  HA  ASP A 290      47.320  48.150  66.120  1.00  0.00           H
ATOM   4699  CB  ASP A 290      46.260  48.680  64.520  1.00  0.00           C
ATOM   4700  HB1 ASP A 290      46.110  49.700  64.950  1.00  0.00           H
ATOM   4701  HB2 ASP A 290      45.380  48.320  63.960  1.00  0.00           H
ATOM   4702  CG  ASP A 290      47.520  48.810  63.660  1.00  0.00           C
ATOM   4703  OD1 ASP A 290      48.620  48.480  64.000  1.00  0.00           O
ATOM   4704  OD2 ASP A 290      47.300  49.180  62.350  1.00  0.00           O
ATOM   4705  HD2 ASP A 290      48.070  49.070  61.790  1.00  0.00           H
ATOM   4706  C   ASP A 290      45.410  47.720  66.760  1.00  0.00           C
ATOM   4707  O   ASP A 290      45.560  48.350  67.810  1.00  0.00           O
ATOM   4708  N   PRO A 291      44.310  46.980  66.650  1.00  0.00           N
ATOM   4709  CD  PRO A 291      43.600  46.570  65.400  1.00  0.00           C
ATOM   4710  HD1 PRO A 291      44.320  46.140  64.670  1.00  0.00           H
ATOM   4711  HD2 PRO A 291      43.120  47.490  65.000  1.00  0.00           H
ATOM   4712  CA  PRO A 291      43.360  46.780  67.830  1.00  0.00           C
ATOM   4713  HA  PRO A 291      43.150  47.720  68.310  1.00  0.00           H
ATOM   4714  CB  PRO A 291      42.040  46.240  67.130  1.00  0.00           C
ATOM   4715  HB1 PRO A 291      41.440  47.130  66.840  1.00  0.00           H
ATOM   4716  HB2 PRO A 291      41.490  45.590  67.840  1.00  0.00           H
ATOM   4717  CG  PRO A 291      42.530  45.600  65.840  1.00  0.00           C
ATOM   4718  HG1 PRO A 291      42.880  44.580  66.130  1.00  0.00           H
ATOM   4719  HG2 PRO A 291      41.690  45.550  65.120  1.00  0.00           H
ATOM   4720  C   PRO A 291      43.950  45.870  68.900  1.00  0.00           C
ATOM   4721  O   PRO A 291      43.730  46.040  70.110  1.00  0.00           O
ATOM   4722  N   VAL A 292      44.670  44.780  68.540  1.00  0.00           N
ATOM   4723  HN  VAL A 292      44.820  44.620  67.580  1.00  0.00           H
ATOM   4724  CA  VAL A 292      45.100  43.720  69.500  1.00  0.00           C
ATOM   4725  HA  VAL A 292      44.250  43.390  70.080  1.00  0.00           H
ATOM   4726  CB  VAL A 292      45.540  42.470  68.740  1.00  0.00           C
ATOM   4727  HB  VAL A 292      46.240  42.790  67.930  1.00  0.00           H
ATOM   4728  CG1 VAL A 292      46.400  41.450  69.490  1.00  0.00           C
ATOM   4729 HG11 VAL A 292      46.550  40.630  68.760  1.00  0.00           H
ATOM   4730 HG12 VAL A 292      45.860  41.090  70.390  1.00  0.00           H
ATOM   4731 HG13 VAL A 292      47.380  41.890  69.760  1.00  0.00           H
ATOM   4732  CG2 VAL A 292      44.300  41.740  68.120  1.00  0.00           C
ATOM   4733 HG21 VAL A 292      43.550  42.450  67.690  1.00  0.00           H
ATOM   4734 HG22 VAL A 292      43.740  41.360  68.990  1.00  0.00           H
ATOM   4735 HG23 VAL A 292      44.650  40.910  67.470  1.00  0.00           H
ATOM   4736  C   VAL A 292      46.170  44.240  70.470  1.00  0.00           C
ATOM   4737  O   VAL A 292      46.150  43.920  71.670  1.00  0.00           O
ATOM   4738  N   VAL A 293      47.210  45.000  70.020  1.00  0.00           N
ATOM   4739  HN  VAL A 293      47.260  45.090  69.030  1.00  0.00           H
ATOM   4740  CA  VAL A 293      48.060  45.770  70.860  1.00  0.00           C
ATOM   4741  HA  VAL A 293      48.200  45.250  71.800  1.00  0.00           H
ATOM   4742  CB  VAL A 293      49.370  45.830  70.090  1.00  0.00           C
ATOM   4743  HB  VAL A 293      49.370  46.400  69.130  1.00  0.00           H
ATOM   4744  CG1 VAL A 293      50.430  46.590  70.910  1.00  0.00           C
ATOM   4745 HG11 VAL A 293      50.220  47.670  71.030  1.00  0.00           H
ATOM   4746 HG12 VAL A 293      51.370  46.460  70.340  1.00  0.00           H
ATOM   4747 HG13 VAL A 293      50.490  45.990  71.840  1.00  0.00           H
ATOM   4748  CG2 VAL A 293      49.850  44.410  69.840  1.00  0.00           C
ATOM   4749 HG21 VAL A 293      49.140  43.750  69.300  1.00  0.00           H
ATOM   4750 HG22 VAL A 293      50.280  43.910  70.730  1.00  0.00           H
ATOM   4751 HG23 VAL A 293      50.620  44.510  69.050  1.00  0.00           H
ATOM   4752  C   VAL A 293      47.550  47.100  71.260  1.00  0.00           C
ATOM   4753  O   VAL A 293      46.870  47.240  72.270  1.00  0.00           O
ATOM   4754  N   TYR A 294      47.840  48.220  70.530  1.00  0.00           N
ATOM   4755  HN  TYR A 294      48.310  48.170  69.660  1.00  0.00           H
ATOM   4756  CA  TYR A 294      47.870  49.580  70.970  1.00  0.00           C
ATOM   4757  HA  TYR A 294      48.500  49.670  71.840  1.00  0.00           H
ATOM   4758  CB  TYR A 294      48.320  50.580  69.790  1.00  0.00           C
ATOM   4759  HB1 TYR A 294      48.610  51.550  70.250  1.00  0.00           H
ATOM   4760  HB2 TYR A 294      47.500  50.680  69.050  1.00  0.00           H
ATOM   4761  CG  TYR A 294      49.510  50.100  69.120  1.00  0.00           C
ATOM   4762  CD1 TYR A 294      50.800  50.410  69.590  1.00  0.00           C
ATOM   4763  HD1 TYR A 294      50.910  51.110  70.410  1.00  0.00           H
ATOM   4764  CE1 TYR A 294      51.900  49.940  68.900  1.00  0.00           C
ATOM   4765  HE1 TYR A 294      52.900  50.240  69.240  1.00  0.00           H
ATOM   4766  CZ  TYR A 294      51.730  49.070  67.830  1.00  0.00           C
ATOM   4767  OH  TYR A 294      52.840  48.270  67.130  1.00  0.00           O
ATOM   4768  HH  TYR A 294      53.600  48.400  67.700  1.00  0.00           H
ATOM   4769  CD2 TYR A 294      49.360  49.260  68.040  1.00  0.00           C
ATOM   4770  HD2 TYR A 294      48.430  48.930  67.620  1.00  0.00           H
ATOM   4771  CE2 TYR A 294      50.460  48.680  67.430  1.00  0.00           C
ATOM   4772  HE2 TYR A 294      50.250  47.960  66.660  1.00  0.00           H
ATOM   4773  C   TYR A 294      46.540  49.940  71.520  1.00  0.00           C
ATOM   4774  O   TYR A 294      46.580  50.620  72.560  1.00  0.00           O
ATOM   4775  N   TYR A 295      45.440  49.630  70.880  1.00  0.00           N
ATOM   4776  HN  TYR A 295      45.420  49.020  70.090  1.00  0.00           H
ATOM   4777  CA  TYR A 295      44.180  50.110  71.430  1.00  0.00           C
ATOM   4778  HA  TYR A 295      44.300  51.120  71.780  1.00  0.00           H
ATOM   4779  CB  TYR A 295      43.020  49.980  70.420  1.00  0.00           C
ATOM   4780  HB1 TYR A 295      42.100  50.460  70.810  1.00  0.00           H
ATOM   4781  HB2 TYR A 295      42.690  48.920  70.450  1.00  0.00           H
ATOM   4782  CG  TYR A 295      43.110  50.470  68.910  1.00  0.00           C
ATOM   4783  CD1 TYR A 295      44.170  51.130  68.390  1.00  0.00           C
ATOM   4784  HD1 TYR A 295      44.980  51.420  69.030  1.00  0.00           H
ATOM   4785  CE1 TYR A 295      44.230  51.360  67.020  1.00  0.00           C
ATOM   4786  HE1 TYR A 295      45.040  51.930  66.560  1.00  0.00           H
ATOM   4787  CZ  TYR A 295      43.290  50.820  66.100  1.00  0.00           C
ATOM   4788  OH  TYR A 295      43.630  50.830  64.770  1.00  0.00           O
ATOM   4789  HH  TYR A 295      42.910  50.390  64.320  1.00  0.00           H
ATOM   4790  CD2 TYR A 295      42.020  50.230  68.070  1.00  0.00           C
ATOM   4791  HD2 TYR A 295      41.180  49.690  68.490  1.00  0.00           H
ATOM   4792  CE2 TYR A 295      42.060  50.370  66.690  1.00  0.00           C
ATOM   4793  HE2 TYR A 295      41.290  49.910  66.090  1.00  0.00           H
ATOM   4794  C   TYR A 295      43.760  49.390  72.690  1.00  0.00           C
ATOM   4795  O   TYR A 295      43.230  50.060  73.600  1.00  0.00           O
ATOM   4796  N   PHE A 296      43.860  48.040  72.800  1.00  0.00           N
ATOM   4797  HN  PHE A 296      44.000  47.550  71.950  1.00  0.00           H
ATOM   4798  CA  PHE A 296      43.510  47.300  73.890  1.00  0.00           C
ATOM   4799  HA  PHE A 296      42.490  47.540  74.180  1.00  0.00           H
ATOM   4800  CB  PHE A 296      43.460  45.800  73.450  1.00  0.00           C
ATOM   4801  HB1 PHE A 296      44.330  45.440  72.870  1.00  0.00           H
ATOM   4802  HB2 PHE A 296      42.590  45.730  72.750  1.00  0.00           H
ATOM   4803  CG  PHE A 296      43.190  44.910  74.680  1.00  0.00           C
ATOM   4804  CD1 PHE A 296      44.300  44.060  75.110  1.00  0.00           C
ATOM   4805  HD1 PHE A 296      45.040  43.850  74.350  1.00  0.00           H
ATOM   4806  CE1 PHE A 296      44.010  43.190  76.190  1.00  0.00           C
ATOM   4807  HE1 PHE A 296      44.700  42.390  76.360  1.00  0.00           H
ATOM   4808  CZ  PHE A 296      42.890  43.340  76.980  1.00  0.00           C
ATOM   4809  HZ  PHE A 296      42.710  42.730  77.850  1.00  0.00           H
ATOM   4810  CD2 PHE A 296      42.100  45.060  75.470  1.00  0.00           C
ATOM   4811  HD2 PHE A 296      41.270  45.690  75.200  1.00  0.00           H
ATOM   4812  CE2 PHE A 296      41.930  44.380  76.640  1.00  0.00           C
ATOM   4813  HE2 PHE A 296      41.150  44.630  77.340  1.00  0.00           H
ATOM   4814  C   PHE A 296      44.320  47.530  75.220  1.00  0.00           C
ATOM   4815  O   PHE A 296      43.750  47.790  76.280  1.00  0.00           O
ATOM   4816  N   SER A 297      45.660  47.390  75.070  1.00  0.00           N
ATOM   4817  HN  SER A 297      45.870  47.030  74.170  1.00  0.00           H
ATOM   4818  CA  SER A 297      46.740  47.730  75.910  1.00  0.00           C
ATOM   4819  HA  SER A 297      46.990  46.940  76.600  1.00  0.00           H
ATOM   4820  CB  SER A 297      48.120  47.950  75.100  1.00  0.00           C
ATOM   4821  HB1 SER A 297      48.860  48.410  75.790  1.00  0.00           H
ATOM   4822  HB2 SER A 297      47.820  48.650  74.290  1.00  0.00           H
ATOM   4823  OG  SER A 297      48.640  46.770  74.520  1.00  0.00           O
ATOM   4824  HG1 SER A 297      48.070  46.590  73.760  1.00  0.00           H
ATOM   4825  C   SER A 297      46.510  48.900  76.980  1.00  0.00           C
ATOM   4826  O   SER A 297      45.840  49.890  76.750  1.00  0.00           O
ATOM   4827  N   SER A 298      46.970  48.730  78.130  1.00  0.00           N
ATOM   4828  HN  SER A 298      47.320  47.830  78.370  1.00  0.00           H
ATOM   4829  CA  SER A 298      46.750  49.720  79.220  1.00  0.00           C
ATOM   4830  HA  SER A 298      45.670  49.710  79.370  1.00  0.00           H
ATOM   4831  CB  SER A 298      47.110  49.060  80.630  1.00  0.00           C
ATOM   4832  HB1 SER A 298      48.170  48.720  80.630  1.00  0.00           H
ATOM   4833  HB2 SER A 298      46.530  48.140  80.770  1.00  0.00           H
ATOM   4834  OG  SER A 298      46.860  49.970  81.690  1.00  0.00           O
ATOM   4835  HG1 SER A 298      46.940  49.440  82.480  1.00  0.00           H
ATOM   4836  C   SER A 298      47.400  51.060  79.010  1.00  0.00           C
ATOM   4837  O   SER A 298      48.560  51.070  78.580  1.00  0.00           O
ATOM   4838  N   PRO A 299      46.710  52.110  79.310  1.00  0.00           N
ATOM   4839  CD  PRO A 299      45.280  52.270  79.330  1.00  0.00           C
ATOM   4840  HD1 PRO A 299      44.950  51.910  80.330  1.00  0.00           H
ATOM   4841  HD2 PRO A 299      44.770  51.760  78.490  1.00  0.00           H
ATOM   4842  CA  PRO A 299      47.420  53.430  79.300  1.00  0.00           C
ATOM   4843  HA  PRO A 299      47.680  53.580  78.270  1.00  0.00           H
ATOM   4844  CB  PRO A 299      46.320  54.380  79.870  1.00  0.00           C
ATOM   4845  HB1 PRO A 299      46.410  55.420  79.450  1.00  0.00           H
ATOM   4846  HB2 PRO A 299      46.440  54.440  80.970  1.00  0.00           H
ATOM   4847  CG  PRO A 299      45.050  53.770  79.360  1.00  0.00           C
ATOM   4848  HG1 PRO A 299      44.180  53.860  80.060  1.00  0.00           H
ATOM   4849  HG2 PRO A 299      44.700  54.080  78.360  1.00  0.00           H
ATOM   4850  C   PRO A 299      48.700  53.570  80.020  1.00  0.00           C
ATOM   4851  O   PRO A 299      48.870  52.860  81.050  1.00  0.00           O
ATOM   4852  N   SER A 300      49.620  54.450  79.630  1.00  0.00           N
ATOM   4853  HN  SER A 300      49.460  54.960  78.780  1.00  0.00           H
ATOM   4854  CA  SER A 300      50.830  54.720  80.390  1.00  0.00           C
ATOM   4855  HA  SER A 300      50.660  54.290  81.370  1.00  0.00           H
ATOM   4856  CB  SER A 300      52.050  54.020  79.540  1.00  0.00           C
ATOM   4857  HB1 SER A 300      52.330  54.630  78.650  1.00  0.00           H
ATOM   4858  HB2 SER A 300      51.800  52.990  79.230  1.00  0.00           H
ATOM   4859  OG  SER A 300      53.220  53.980  80.350  1.00  0.00           O
ATOM   4860  HG1 SER A 300      53.450  53.040  80.350  1.00  0.00           H
ATOM   4861  C   SER A 300      50.920  56.230  80.600  1.00  0.00           C
ATOM   4862  O   SER A 300      50.450  57.020  79.710  1.00  0.00           O
ATOM   4863  NT  SER A 300      51.640  56.590  81.660  1.00  0.00           N
ATOM   4864  HNT SER A 300      51.860  55.840  82.280  1.00  0.00           H
ATOM   4865  CAT SER A 300      52.270  57.860  81.960  1.00  0.00           C
ATOM   4866  HT1 SER A 300      52.930  57.720  82.840  1.00  0.00           H
ATOM   4867  HT2 SER A 300      51.380  58.480  82.230  1.00  0.00           H
ATOM   4868  HT3 SER A 300      52.970  58.220  81.190  1.00  0.00           H
ATOM   4869  N1  GSK B 301      46.700  48.070  43.560  1.00  0.00           N
ATOM   4870  C1  GSK B 301      47.080  49.440  43.490  1.00  0.00           C
ATOM   4871  O1  GSK B 301      47.360  50.020  42.450  1.00  0.00           O
ATOM   4872  C2  GSK B 301      46.830  47.420  44.810  1.00  0.00           C
ATOM   4873  C3  GSK B 301      47.150  48.100  46.090  1.00  0.00           C
ATOM   4874  C4  GSK B 301      47.150  45.970  46.340  1.00  0.00           C
ATOM   4875  C5  GSK B 301      46.520  47.380  42.260  1.00  0.00           C
ATOM   4876  C6  GSK B 301      45.200  47.600  41.670  1.00  0.00           C
ATOM   4877  C7  GSK B 301      43.920  47.070  42.280  1.00  0.00           C
ATOM   4878  C8  GSK B 301      43.410  47.760  43.520  1.00  0.00           C
ATOM   4879  C9  GSK B 301      41.890  47.660  43.620  1.00  0.00           C
ATOM   4880  C10 GSK B 301      47.330  49.470  46.070  1.00  0.00           C
ATOM   4881  N2  GSK B 301      47.360  47.100  46.980  1.00  0.00           N
ATOM   4882  N3  GSK B 301      46.790  46.020  45.030  1.00  0.00           N
ATOM   4883  N4  GSK B 301      47.240  50.010  44.790  1.00  0.00           N
ATOM   4884  O2  GSK B 301      47.610  50.220  47.060  1.00  0.00           O
ATOM   4885 CL   GSK B 301      47.450  44.510  47.080  1.00  0.00          Cl
ATOM   4886  H1  GSK B 301      46.920  46.370  42.500  1.00  0.00           H
ATOM   4887  H2  GSK B 301      47.410  47.710  41.690  1.00  0.00           H
ATOM   4888  H3  GSK B 301      45.140  47.180  40.640  1.00  0.00           H
ATOM   4889  H4  GSK B 301      44.990  48.680  41.510  1.00  0.00           H
ATOM   4890  H5  GSK B 301      44.210  46.040  42.590  1.00  0.00           H
ATOM   4891  H6  GSK B 301      43.180  46.960  41.450  1.00  0.00           H
ATOM   4892  H7  GSK B 301      43.610  48.850  43.440  1.00  0.00           H
ATOM   4893  H8  GSK B 301      43.800  47.420  44.500  1.00  0.00           H
ATOM   4894  H9  GSK B 301      41.390  46.900  44.250  1.00  0.00           H
ATOM   4895  H10 GSK B 301      41.450  47.490  42.630  1.00  0.00           H
ATOM   4896  H11 GSK B 301      41.580  48.660  43.960  1.00  0.00           H
ATOM   4897  H12 GSK B 301      47.640  47.090  47.950  1.00  0.00           H
ATOM   4898  H13 GSK B 301      47.300  51.020  44.690  1.00  0.00           H
ATOM   4899  LP1 GSK B 301      47.740  43.080  47.810  1.00  0.00            
TER
ENDMDL
