# Supplementary material for: Structural basis of hydroxycarboxylic acid receptor signaling mechanisms through ligand binding
Source: Nat Commun. 2023 Sep 22;14:5899. doi: 10.1038/s41467-023-41650-7 (PMC10516952; doi:10.1038/s41467-023-41650-7)
Supplement: Supplementary file 4 — Source Data [file 41467_2023_41650_MOESM4_ESM.zip › source file/molecular dynamics simulations trajectories/with_gsk_run1/with_gsk_run1_200ns.pdb]

REMARK    GENERATED BY TRJCONV
TITLE     Title t= 200000.00000 step= 100000000
REMARK    THIS IS A SIMULATION BOX
CRYST1   95.617   95.617  111.959  90.00  90.00  90.00 P 1           1
MODEL        1
ATOM      1  CAY HSD A   9      48.890  47.810  20.140  1.00  0.00           C
ATOM      2  HY1 HSD A   9      49.960  47.870  20.430  1.00  0.00           H
ATOM      3  HY2 HSD A   9      48.540  48.740  19.630  1.00  0.00           H
ATOM      4  HY3 HSD A   9      48.870  46.970  19.420  1.00  0.00           H
ATOM      5  CY  HSD A   9      48.060  47.530  21.350  1.00  0.00           C
ATOM      6  OY  HSD A   9      47.410  48.410  22.000  1.00  0.00           O
ATOM      7  N   HSD A   9      48.010  46.260  21.650  1.00  0.00           N
ATOM      8  HN  HSD A   9      48.460  45.660  20.980  1.00  0.00           H
ATOM      9  CA  HSD A   9      47.280  45.710  22.810  1.00  0.00           C
ATOM     10  HA  HSD A   9      46.350  46.180  23.100  1.00  0.00           H
ATOM     11  CB  HSD A   9      47.020  44.230  22.450  1.00  0.00           C
ATOM     12  HB1 HSD A   9      46.520  43.750  23.320  1.00  0.00           H
ATOM     13  HB2 HSD A   9      47.910  43.640  22.120  1.00  0.00           H
ATOM     14  ND1 HSD A   9      46.150  44.030  20.030  1.00  0.00           N
ATOM     15  HD1 HSD A   9      47.000  44.140  19.500  1.00  0.00           H
ATOM     16  CG  HSD A   9      45.930  44.040  21.370  1.00  0.00           C
ATOM     17  CE1 HSD A   9      44.970  43.540  19.520  1.00  0.00           C
ATOM     18  HE1 HSD A   9      44.850  43.210  18.490  1.00  0.00           H
ATOM     19  NE2 HSD A   9      44.090  43.190  20.400  1.00  0.00           N
ATOM     20  CD2 HSD A   9      44.720  43.460  21.590  1.00  0.00           C
ATOM     21  HD2 HSD A   9      44.250  43.380  22.560  1.00  0.00           H
ATOM     22  C   HSD A   9      48.160  45.780  24.090  1.00  0.00           C
ATOM     23  O   HSD A   9      47.670  45.520  25.190  1.00  0.00           O
ATOM     24  N   PHE A  10      49.460  46.120  23.970  1.00  0.00           N
ATOM     25  HN  PHE A  10      49.870  46.280  23.080  1.00  0.00           H
ATOM     26  CA  PHE A  10      50.380  46.320  25.030  1.00  0.00           C
ATOM     27  HA  PHE A  10      50.180  45.590  25.790  1.00  0.00           H
ATOM     28  CB  PHE A  10      51.870  46.130  24.450  1.00  0.00           C
ATOM     29  HB1 PHE A  10      52.220  45.120  24.180  1.00  0.00           H
ATOM     30  HB2 PHE A  10      52.520  46.440  25.300  1.00  0.00           H
ATOM     31  CG  PHE A  10      52.210  47.030  23.220  1.00  0.00           C
ATOM     32  CD1 PHE A  10      52.460  46.430  21.940  1.00  0.00           C
ATOM     33  HD1 PHE A  10      52.340  45.370  21.800  1.00  0.00           H
ATOM     34  CE1 PHE A  10      52.700  47.260  20.840  1.00  0.00           C
ATOM     35  HE1 PHE A  10      52.760  46.890  19.820  1.00  0.00           H
ATOM     36  CZ  PHE A  10      53.010  48.600  21.050  1.00  0.00           C
ATOM     37  HZ  PHE A  10      53.400  49.200  20.250  1.00  0.00           H
ATOM     38  CD2 PHE A  10      52.420  48.360  23.400  1.00  0.00           C
ATOM     39  HD2 PHE A  10      52.310  48.740  24.410  1.00  0.00           H
ATOM     40  CE2 PHE A  10      52.760  49.130  22.320  1.00  0.00           C
ATOM     41  HE2 PHE A  10      52.920  50.190  22.440  1.00  0.00           H
ATOM     42  C   PHE A  10      50.200  47.670  25.640  1.00  0.00           C
ATOM     43  O   PHE A  10      49.600  48.550  25.030  1.00  0.00           O
ATOM     44  N   LEU A  11      50.780  47.850  26.820  1.00  0.00           N
ATOM     45  HN  LEU A  11      51.530  47.320  27.200  1.00  0.00           H
ATOM     46  CA  LEU A  11      50.340  48.980  27.730  1.00  0.00           C
ATOM     47  HA  LEU A  11      49.560  49.590  27.310  1.00  0.00           H
ATOM     48  CB  LEU A  11      49.900  48.430  29.140  1.00  0.00           C
ATOM     49  HB1 LEU A  11      50.820  47.940  29.500  1.00  0.00           H
ATOM     50  HB2 LEU A  11      49.130  47.620  29.060  1.00  0.00           H
ATOM     51  CG  LEU A  11      49.440  49.470  30.210  1.00  0.00           C
ATOM     52  HG  LEU A  11      50.150  50.320  30.240  1.00  0.00           H
ATOM     53  CD1 LEU A  11      48.050  50.120  29.930  1.00  0.00           C
ATOM     54 HD11 LEU A  11      48.050  50.240  28.820  1.00  0.00           H
ATOM     55 HD12 LEU A  11      47.940  51.070  30.490  1.00  0.00           H
ATOM     56 HD13 LEU A  11      47.170  49.480  30.170  1.00  0.00           H
ATOM     57  CD2 LEU A  11      49.360  48.850  31.650  1.00  0.00           C
ATOM     58 HD21 LEU A  11      48.500  48.180  31.840  1.00  0.00           H
ATOM     59 HD22 LEU A  11      49.330  49.670  32.410  1.00  0.00           H
ATOM     60 HD23 LEU A  11      50.260  48.240  31.890  1.00  0.00           H
ATOM     61  C   LEU A  11      51.500  50.060  27.890  1.00  0.00           C
ATOM     62  O   LEU A  11      52.620  49.710  28.170  1.00  0.00           O
ATOM     63  N   GLU A  12      51.120  51.350  27.870  1.00  0.00           N
ATOM     64  HN  GLU A  12      50.190  51.680  27.830  1.00  0.00           H
ATOM     65  CA  GLU A  12      52.040  52.460  28.180  1.00  0.00           C
ATOM     66  HA  GLU A  12      52.970  52.030  28.520  1.00  0.00           H
ATOM     67  CB  GLU A  12      52.280  53.430  27.020  1.00  0.00           C
ATOM     68  HB1 GLU A  12      52.790  54.350  27.390  1.00  0.00           H
ATOM     69  HB2 GLU A  12      51.240  53.660  26.680  1.00  0.00           H
ATOM     70  CG  GLU A  12      53.250  52.680  26.010  1.00  0.00           C
ATOM     71  HG1 GLU A  12      53.030  51.600  25.850  1.00  0.00           H
ATOM     72  HG2 GLU A  12      54.290  52.800  26.400  1.00  0.00           H
ATOM     73  CD  GLU A  12      53.430  53.340  24.670  1.00  0.00           C
ATOM     74  OE1 GLU A  12      52.470  53.770  24.020  1.00  0.00           O
ATOM     75  OE2 GLU A  12      54.650  53.380  24.200  1.00  0.00           O
ATOM     76  C   GLU A  12      51.440  53.260  29.340  1.00  0.00           C
ATOM     77  O   GLU A  12      50.260  53.710  29.270  1.00  0.00           O
ATOM     78  N   ILE A  13      52.180  53.590  30.380  1.00  0.00           N
ATOM     79  HN  ILE A  13      53.160  53.460  30.350  1.00  0.00           H
ATOM     80  CA  ILE A  13      51.630  54.390  31.440  1.00  0.00           C
ATOM     81  HA  ILE A  13      50.640  54.750  31.200  1.00  0.00           H
ATOM     82  CB  ILE A  13      51.490  53.870  32.840  1.00  0.00           C
ATOM     83  HB  ILE A  13      52.460  53.490  33.230  1.00  0.00           H
ATOM     84  CG2 ILE A  13      51.030  55.040  33.760  1.00  0.00           C
ATOM     85 HG21 ILE A  13      50.090  55.490  33.390  1.00  0.00           H
ATOM     86 HG22 ILE A  13      51.750  55.860  33.930  1.00  0.00           H
ATOM     87 HG23 ILE A  13      50.860  54.460  34.690  1.00  0.00           H
ATOM     88  CG1 ILE A  13      50.570  52.560  33.040  1.00  0.00           C
ATOM     89 HG11 ILE A  13      50.520  52.170  34.070  1.00  0.00           H
ATOM     90 HG12 ILE A  13      51.150  51.750  32.530  1.00  0.00           H
ATOM     91  CD  ILE A  13      49.050  52.770  32.650  1.00  0.00           C
ATOM     92  HD1 ILE A  13      49.080  53.350  31.690  1.00  0.00           H
ATOM     93  HD2 ILE A  13      48.680  53.450  33.450  1.00  0.00           H
ATOM     94  HD3 ILE A  13      48.590  51.770  32.570  1.00  0.00           H
ATOM     95  C   ILE A  13      52.460  55.630  31.340  1.00  0.00           C
ATOM     96  O   ILE A  13      53.670  55.610  31.400  1.00  0.00           O
ATOM     97  N   ASP A  14      51.750  56.720  31.050  1.00  0.00           N
ATOM     98  HN  ASP A  14      50.760  56.670  30.990  1.00  0.00           H
ATOM     99  CA  ASP A  14      52.360  57.990  30.650  1.00  0.00           C
ATOM    100  HA  ASP A  14      51.560  58.480  30.130  1.00  0.00           H
ATOM    101  CB  ASP A  14      52.650  58.950  31.870  1.00  0.00           C
ATOM    102  HB1 ASP A  14      52.970  59.960  31.530  1.00  0.00           H
ATOM    103  HB2 ASP A  14      53.440  58.570  32.550  1.00  0.00           H
ATOM    104  CG  ASP A  14      51.350  59.090  32.630  1.00  0.00           C
ATOM    105  OD1 ASP A  14      50.420  59.550  31.960  1.00  0.00           O
ATOM    106  OD2 ASP A  14      51.420  58.920  33.870  1.00  0.00           O
ATOM    107  C   ASP A  14      53.530  58.030  29.610  1.00  0.00           C
ATOM    108  O   ASP A  14      54.500  58.830  29.770  1.00  0.00           O
ATOM    109  N   LYS A  15      53.400  57.220  28.490  1.00  0.00           N
ATOM    110  HN  LYS A  15      52.650  56.580  28.430  1.00  0.00           H
ATOM    111  CA  LYS A  15      54.230  57.180  27.360  1.00  0.00           C
ATOM    112  HA  LYS A  15      53.630  56.570  26.700  1.00  0.00           H
ATOM    113  CB  LYS A  15      54.460  58.530  26.680  1.00  0.00           C
ATOM    114  HB1 LYS A  15      55.270  58.470  25.910  1.00  0.00           H
ATOM    115  HB2 LYS A  15      54.780  59.270  27.440  1.00  0.00           H
ATOM    116  CG  LYS A  15      53.230  59.100  26.050  1.00  0.00           C
ATOM    117  HG1 LYS A  15      53.460  60.170  25.790  1.00  0.00           H
ATOM    118  HG2 LYS A  15      52.390  59.070  26.760  1.00  0.00           H
ATOM    119  CD  LYS A  15      52.880  58.440  24.640  1.00  0.00           C
ATOM    120  HD1 LYS A  15      51.890  58.830  24.320  1.00  0.00           H
ATOM    121  HD2 LYS A  15      52.700  57.350  24.800  1.00  0.00           H
ATOM    122  CE  LYS A  15      53.880  58.680  23.500  1.00  0.00           C
ATOM    123  HE1 LYS A  15      54.720  57.990  23.660  1.00  0.00           H
ATOM    124  HE2 LYS A  15      54.110  59.770  23.480  1.00  0.00           H
ATOM    125  NZ  LYS A  15      53.360  58.220  22.180  1.00  0.00           N
ATOM    126  HZ1 LYS A  15      54.170  58.350  21.550  1.00  0.00           H
ATOM    127  HZ2 LYS A  15      52.560  58.810  21.870  1.00  0.00           H
ATOM    128  HZ3 LYS A  15      53.060  57.220  22.270  1.00  0.00           H
ATOM    129  C   LYS A  15      55.560  56.330  27.500  1.00  0.00           C
ATOM    130  O   LYS A  15      56.600  56.510  26.830  1.00  0.00           O
ATOM    131  N   LYS A  16      55.480  55.390  28.480  1.00  0.00           N
ATOM    132  HN  LYS A  16      54.740  55.420  29.150  1.00  0.00           H
ATOM    133  CA  LYS A  16      56.560  54.480  28.850  1.00  0.00           C
ATOM    134  HA  LYS A  16      57.410  54.420  28.180  1.00  0.00           H
ATOM    135  CB  LYS A  16      57.130  54.760  30.270  1.00  0.00           C
ATOM    136  HB1 LYS A  16      57.840  53.960  30.570  1.00  0.00           H
ATOM    137  HB2 LYS A  16      56.330  54.690  31.040  1.00  0.00           H
ATOM    138  CG  LYS A  16      57.930  56.050  30.370  1.00  0.00           C
ATOM    139  HG1 LYS A  16      58.390  56.090  31.380  1.00  0.00           H
ATOM    140  HG2 LYS A  16      57.330  56.980  30.250  1.00  0.00           H
ATOM    141  CD  LYS A  16      59.230  56.070  29.480  1.00  0.00           C
ATOM    142  HD1 LYS A  16      58.880  55.920  28.430  1.00  0.00           H
ATOM    143  HD2 LYS A  16      59.820  55.150  29.650  1.00  0.00           H
ATOM    144  CE  LYS A  16      60.070  57.360  29.620  1.00  0.00           C
ATOM    145  HE1 LYS A  16      60.180  57.600  30.700  1.00  0.00           H
ATOM    146  HE2 LYS A  16      59.410  58.170  29.230  1.00  0.00           H
ATOM    147  NZ  LYS A  16      61.360  57.420  28.900  1.00  0.00           N
ATOM    148  HZ1 LYS A  16      61.540  58.430  28.980  1.00  0.00           H
ATOM    149  HZ2 LYS A  16      61.220  57.200  27.890  1.00  0.00           H
ATOM    150  HZ3 LYS A  16      62.130  56.830  29.270  1.00  0.00           H
ATOM    151  C   LYS A  16      56.000  53.120  28.810  1.00  0.00           C
ATOM    152  O   LYS A  16      54.800  52.980  29.220  1.00  0.00           O
ATOM    153  N   ASN A  17      56.620  52.100  28.250  1.00  0.00           N
ATOM    154  HN  ASN A  17      57.570  52.220  27.990  1.00  0.00           H
ATOM    155  CA  ASN A  17      56.190  50.730  28.130  1.00  0.00           C
ATOM    156  HA  ASN A  17      55.160  50.600  27.820  1.00  0.00           H
ATOM    157  CB  ASN A  17      57.170  49.970  27.220  1.00  0.00           C
ATOM    158  HB1 ASN A  17      57.000  48.870  27.270  1.00  0.00           H
ATOM    159  HB2 ASN A  17      58.210  50.070  27.580  1.00  0.00           H
ATOM    160  CG  ASN A  17      57.220  50.440  25.770  1.00  0.00           C
ATOM    161  OD1 ASN A  17      58.330  50.510  25.190  1.00  0.00           O
ATOM    162  ND2 ASN A  17      56.050  50.540  25.180  1.00  0.00           N
ATOM    163 HD21 ASN A  17      56.050  51.120  24.380  1.00  0.00           H
ATOM    164 HD22 ASN A  17      55.180  50.250  25.590  1.00  0.00           H
ATOM    165  C   ASN A  17      56.350  49.990  29.440  1.00  0.00           C
ATOM    166  O   ASN A  17      57.460  49.800  30.020  1.00  0.00           O
ATOM    167  N   CYS A  18      55.220  49.340  29.850  1.00  0.00           N
ATOM    168  HN  CYS A  18      54.340  49.490  29.400  1.00  0.00           H
ATOM    169  CA  CYS A  18      55.110  48.560  31.080  1.00  0.00           C
ATOM    170  HA  CYS A  18      55.960  48.730  31.720  1.00  0.00           H
ATOM    171  CB  CYS A  18      53.860  49.020  31.900  1.00  0.00           C
ATOM    172  HB1 CYS A  18      53.860  48.490  32.880  1.00  0.00           H
ATOM    173  HB2 CYS A  18      52.950  48.600  31.430  1.00  0.00           H
ATOM    174  SG  CYS A  18      53.750  50.870  32.050  1.00  0.00           S
ATOM    175  C   CYS A  18      54.850  47.150  30.810  1.00  0.00           C
ATOM    176  O   CYS A  18      54.320  46.680  29.800  1.00  0.00           O
ATOM    177  N   CYS A  19      55.200  46.290  31.740  1.00  0.00           N
ATOM    178  HN  CYS A  19      55.530  46.640  32.600  1.00  0.00           H
ATOM    179  CA  CYS A  19      54.830  44.850  31.650  1.00  0.00           C
ATOM    180  HA  CYS A  19      54.500  44.570  30.670  1.00  0.00           H
ATOM    181  CB  CYS A  19      55.860  43.870  32.250  1.00  0.00           C
ATOM    182  HB1 CYS A  19      55.350  42.890  32.390  1.00  0.00           H
ATOM    183  HB2 CYS A  19      56.120  44.180  33.290  1.00  0.00           H
ATOM    184  SG  CYS A  19      57.410  43.840  31.330  1.00  0.00           S
ATOM    185  C   CYS A  19      53.620  44.730  32.600  1.00  0.00           C
ATOM    186  O   CYS A  19      53.490  45.590  33.490  1.00  0.00           O
ATOM    187  N   VAL A  20      52.720  43.750  32.410  1.00  0.00           N
ATOM    188  HN  VAL A  20      52.700  43.040  31.710  1.00  0.00           H
ATOM    189  CA  VAL A  20      51.460  43.750  33.120  1.00  0.00           C
ATOM    190  HA  VAL A  20      51.600  44.010  34.150  1.00  0.00           H
ATOM    191  CB  VAL A  20      50.350  44.680  32.630  1.00  0.00           C
ATOM    192  HB  VAL A  20      50.530  45.710  32.980  1.00  0.00           H
ATOM    193  CG1 VAL A  20      50.240  44.790  31.060  1.00  0.00           C
ATOM    194 HG11 VAL A  20      49.250  45.250  30.880  1.00  0.00           H
ATOM    195 HG12 VAL A  20      50.400  43.770  30.650  1.00  0.00           H
ATOM    196 HG13 VAL A  20      51.150  45.330  30.700  1.00  0.00           H
ATOM    197  CG2 VAL A  20      48.950  44.340  33.200  1.00  0.00           C
ATOM    198 HG21 VAL A  20      48.920  44.420  34.300  1.00  0.00           H
ATOM    199 HG22 VAL A  20      48.510  43.390  32.820  1.00  0.00           H
ATOM    200 HG23 VAL A  20      48.260  45.140  32.870  1.00  0.00           H
ATOM    201  C   VAL A  20      51.060  42.360  33.160  1.00  0.00           C
ATOM    202  O   VAL A  20      51.040  41.660  32.160  1.00  0.00           O
ATOM    203  N   PHE A  21      50.650  41.810  34.320  1.00  0.00           N
ATOM    204  HN  PHE A  21      50.890  42.380  35.100  1.00  0.00           H
ATOM    205  CA  PHE A  21      50.340  40.410  34.540  1.00  0.00           C
ATOM    206  HA  PHE A  21      50.150  39.990  33.570  1.00  0.00           H
ATOM    207  CB  PHE A  21      51.260  39.560  35.310  1.00  0.00           C
ATOM    208  HB1 PHE A  21      51.000  38.480  35.240  1.00  0.00           H
ATOM    209  HB2 PHE A  21      51.260  39.920  36.370  1.00  0.00           H
ATOM    210  CG  PHE A  21      52.680  39.790  34.800  1.00  0.00           C
ATOM    211  CD1 PHE A  21      53.500  40.710  35.360  1.00  0.00           C
ATOM    212  HD1 PHE A  21      53.100  41.290  36.180  1.00  0.00           H
ATOM    213  CE1 PHE A  21      54.790  40.950  34.890  1.00  0.00           C
ATOM    214  HE1 PHE A  21      55.460  41.630  35.380  1.00  0.00           H
ATOM    215  CZ  PHE A  21      55.220  40.310  33.660  1.00  0.00           C
ATOM    216  HZ  PHE A  21      56.200  40.540  33.280  1.00  0.00           H
ATOM    217  CD2 PHE A  21      53.100  39.130  33.580  1.00  0.00           C
ATOM    218  HD2 PHE A  21      52.320  38.580  33.080  1.00  0.00           H
ATOM    219  CE2 PHE A  21      54.340  39.380  33.010  1.00  0.00           C
ATOM    220  HE2 PHE A  21      54.720  38.870  32.130  1.00  0.00           H
ATOM    221  C   PHE A  21      49.030  40.490  35.310  1.00  0.00           C
ATOM    222  O   PHE A  21      48.980  41.310  36.250  1.00  0.00           O
ATOM    223  N   ARG A  22      48.050  39.730  34.820  1.00  0.00           N
ATOM    224  HN  ARG A  22      48.320  39.400  33.920  1.00  0.00           H
ATOM    225  CA  ARG A  22      46.680  39.570  35.200  1.00  0.00           C
ATOM    226  HA  ARG A  22      46.540  40.050  36.150  1.00  0.00           H
ATOM    227  CB  ARG A  22      45.810  40.360  34.190  1.00  0.00           C
ATOM    228  HB1 ARG A  22      44.730  40.120  34.330  1.00  0.00           H
ATOM    229  HB2 ARG A  22      46.020  40.090  33.130  1.00  0.00           H
ATOM    230  CG  ARG A  22      46.040  41.920  34.380  1.00  0.00           C
ATOM    231  HG1 ARG A  22      47.120  42.160  34.220  1.00  0.00           H
ATOM    232  HG2 ARG A  22      45.860  42.250  35.420  1.00  0.00           H
ATOM    233  CD  ARG A  22      45.210  42.790  33.520  1.00  0.00           C
ATOM    234  HD1 ARG A  22      45.340  43.860  33.800  1.00  0.00           H
ATOM    235  HD2 ARG A  22      44.120  42.570  33.530  1.00  0.00           H
ATOM    236  NE  ARG A  22      45.840  42.670  32.160  1.00  0.00           N
ATOM    237  HE  ARG A  22      46.390  41.880  31.900  1.00  0.00           H
ATOM    238  CZ  ARG A  22      45.700  43.500  31.150  1.00  0.00           C
ATOM    239  NH1 ARG A  22      44.970  44.570  31.260  1.00  0.00           N
ATOM    240 HH11 ARG A  22      44.770  45.090  30.440  1.00  0.00           H
ATOM    241 HH12 ARG A  22      44.420  44.690  32.080  1.00  0.00           H
ATOM    242  NH2 ARG A  22      46.310  43.290  30.050  1.00  0.00           N
ATOM    243 HH21 ARG A  22      47.070  42.630  30.110  1.00  0.00           H
ATOM    244 HH22 ARG A  22      46.170  44.050  29.410  1.00  0.00           H
ATOM    245  C   ARG A  22      46.280  38.070  35.330  1.00  0.00           C
ATOM    246  O   ARG A  22      45.090  37.800  35.480  1.00  0.00           O
ATOM    247  N   ASP A  23      47.190  36.990  35.250  1.00  0.00           N
ATOM    248  HN  ASP A  23      48.150  37.250  35.180  1.00  0.00           H
ATOM    249  CA  ASP A  23      46.880  35.610  35.360  1.00  0.00           C
ATOM    250  HA  ASP A  23      46.070  35.420  34.670  1.00  0.00           H
ATOM    251  CB  ASP A  23      48.130  34.670  35.150  1.00  0.00           C
ATOM    252  HB1 ASP A  23      47.820  33.600  35.100  1.00  0.00           H
ATOM    253  HB2 ASP A  23      49.010  34.790  35.810  1.00  0.00           H
ATOM    254  CG  ASP A  23      48.740  35.080  33.840  1.00  0.00           C
ATOM    255  OD1 ASP A  23      48.000  35.220  32.810  1.00  0.00           O
ATOM    256  OD2 ASP A  23      50.020  35.210  33.750  1.00  0.00           O
ATOM    257  C   ASP A  23      46.230  35.220  36.690  1.00  0.00           C
ATOM    258  O   ASP A  23      46.530  35.850  37.740  1.00  0.00           O
ATOM    259  N   ASP A  24      45.160  34.340  36.730  1.00  0.00           N
ATOM    260  HN  ASP A  24      44.940  33.750  35.960  1.00  0.00           H
ATOM    261  CA  ASP A  24      44.200  34.230  37.770  1.00  0.00           C
ATOM    262  HA  ASP A  24      44.320  35.080  38.420  1.00  0.00           H
ATOM    263  CB  ASP A  24      42.780  34.200  37.160  1.00  0.00           C
ATOM    264  HB1 ASP A  24      42.750  35.130  36.560  1.00  0.00           H
ATOM    265  HB2 ASP A  24      42.040  34.100  37.990  1.00  0.00           H
ATOM    266  CG  ASP A  24      42.450  33.180  36.110  1.00  0.00           C
ATOM    267  OD1 ASP A  24      43.330  32.270  35.970  1.00  0.00           O
ATOM    268  OD2 ASP A  24      41.360  33.220  35.510  1.00  0.00           O
ATOM    269  C   ASP A  24      44.370  33.090  38.690  1.00  0.00           C
ATOM    270  O   ASP A  24      43.630  32.970  39.630  1.00  0.00           O
ATOM    271  N   PHE A  25      45.360  32.200  38.520  1.00  0.00           N
ATOM    272  HN  PHE A  25      46.090  32.340  37.850  1.00  0.00           H
ATOM    273  CA  PHE A  25      45.560  31.040  39.400  1.00  0.00           C
ATOM    274  HA  PHE A  25      44.620  30.520  39.360  1.00  0.00           H
ATOM    275  CB  PHE A  25      46.530  29.850  38.840  1.00  0.00           C
ATOM    276  HB1 PHE A  25      46.230  29.720  37.780  1.00  0.00           H
ATOM    277  HB2 PHE A  25      46.390  28.840  39.290  1.00  0.00           H
ATOM    278  CG  PHE A  25      47.980  30.300  38.820  1.00  0.00           C
ATOM    279  CD1 PHE A  25      48.560  31.230  37.860  1.00  0.00           C
ATOM    280  HD1 PHE A  25      47.980  31.730  37.100  1.00  0.00           H
ATOM    281  CE1 PHE A  25      49.940  31.480  37.910  1.00  0.00           C
ATOM    282  HE1 PHE A  25      50.370  32.110  37.140  1.00  0.00           H
ATOM    283  CZ  PHE A  25      50.640  31.100  39.070  1.00  0.00           C
ATOM    284  HZ  PHE A  25      51.660  31.410  39.220  1.00  0.00           H
ATOM    285  CD2 PHE A  25      48.800  29.860  39.920  1.00  0.00           C
ATOM    286  HD2 PHE A  25      48.370  29.390  40.800  1.00  0.00           H
ATOM    287  CE2 PHE A  25      50.090  30.310  40.090  1.00  0.00           C
ATOM    288  HE2 PHE A  25      50.670  30.000  40.940  1.00  0.00           H
ATOM    289  C   PHE A  25      45.640  31.300  40.920  1.00  0.00           C
ATOM    290  O   PHE A  25      44.880  30.770  41.740  1.00  0.00           O
ATOM    291  N   ILE A  26      46.530  32.220  41.420  1.00  0.00           N
ATOM    292  HN  ILE A  26      47.090  32.730  40.780  1.00  0.00           H
ATOM    293  CA  ILE A  26      46.540  32.620  42.810  1.00  0.00           C
ATOM    294  HA  ILE A  26      46.200  31.890  43.540  1.00  0.00           H
ATOM    295  CB  ILE A  26      47.970  33.130  43.270  1.00  0.00           C
ATOM    296  HB  ILE A  26      48.210  34.030  42.660  1.00  0.00           H
ATOM    297  CG2 ILE A  26      48.050  33.520  44.720  1.00  0.00           C
ATOM    298 HG21 ILE A  26      47.680  34.550  44.850  1.00  0.00           H
ATOM    299 HG22 ILE A  26      49.060  33.600  45.180  1.00  0.00           H
ATOM    300 HG23 ILE A  26      47.520  32.810  45.400  1.00  0.00           H
ATOM    301  CG1 ILE A  26      48.930  32.010  42.970  1.00  0.00           C
ATOM    302 HG11 ILE A  26      49.960  32.420  43.090  1.00  0.00           H
ATOM    303 HG12 ILE A  26      48.910  31.710  41.900  1.00  0.00           H
ATOM    304  CD  ILE A  26      48.740  30.800  43.910  1.00  0.00           C
ATOM    305  HD1 ILE A  26      49.480  29.990  43.770  1.00  0.00           H
ATOM    306  HD2 ILE A  26      47.730  30.440  43.650  1.00  0.00           H
ATOM    307  HD3 ILE A  26      48.700  31.120  44.980  1.00  0.00           H
ATOM    308  C   ILE A  26      45.520  33.700  43.220  1.00  0.00           C
ATOM    309  O   ILE A  26      45.140  33.830  44.380  1.00  0.00           O
ATOM    310  N   VAL A  27      45.010  34.480  42.220  1.00  0.00           N
ATOM    311  HN  VAL A  27      45.290  34.310  41.280  1.00  0.00           H
ATOM    312  CA  VAL A  27      44.040  35.570  42.210  1.00  0.00           C
ATOM    313  HA  VAL A  27      44.390  36.230  42.990  1.00  0.00           H
ATOM    314  CB  VAL A  27      44.060  36.250  40.880  1.00  0.00           C
ATOM    315  HB  VAL A  27      43.700  35.430  40.220  1.00  0.00           H
ATOM    316  CG1 VAL A  27      43.170  37.510  40.740  1.00  0.00           C
ATOM    317 HG11 VAL A  27      43.330  38.060  39.790  1.00  0.00           H
ATOM    318 HG12 VAL A  27      43.350  38.190  41.600  1.00  0.00           H
ATOM    319 HG13 VAL A  27      42.090  37.240  40.770  1.00  0.00           H
ATOM    320  CG2 VAL A  27      45.500  36.770  40.570  1.00  0.00           C
ATOM    321 HG21 VAL A  27      45.750  37.720  41.080  1.00  0.00           H
ATOM    322 HG22 VAL A  27      45.570  36.990  39.480  1.00  0.00           H
ATOM    323 HG23 VAL A  27      46.360  36.070  40.720  1.00  0.00           H
ATOM    324  C   VAL A  27      42.600  35.070  42.560  1.00  0.00           C
ATOM    325  O   VAL A  27      41.970  35.740  43.330  1.00  0.00           O
ATOM    326  N   LYS A  28      42.240  33.920  42.050  1.00  0.00           N
ATOM    327  HN  LYS A  28      42.780  33.440  41.360  1.00  0.00           H
ATOM    328  CA  LYS A  28      40.880  33.440  42.330  1.00  0.00           C
ATOM    329  HA  LYS A  28      40.220  34.290  42.350  1.00  0.00           H
ATOM    330  CB  LYS A  28      40.370  32.400  41.270  1.00  0.00           C
ATOM    331  HB1 LYS A  28      40.530  32.900  40.290  1.00  0.00           H
ATOM    332  HB2 LYS A  28      39.280  32.320  41.380  1.00  0.00           H
ATOM    333  CG  LYS A  28      41.110  31.090  41.300  1.00  0.00           C
ATOM    334  HG1 LYS A  28      40.860  30.490  42.200  1.00  0.00           H
ATOM    335  HG2 LYS A  28      42.210  31.260  41.400  1.00  0.00           H
ATOM    336  CD  LYS A  28      40.930  30.180  40.040  1.00  0.00           C
ATOM    337  HD1 LYS A  28      41.150  30.670  39.060  1.00  0.00           H
ATOM    338  HD2 LYS A  28      39.850  29.950  40.010  1.00  0.00           H
ATOM    339  CE  LYS A  28      41.700  28.890  40.300  1.00  0.00           C
ATOM    340  HE1 LYS A  28      41.290  28.430  41.240  1.00  0.00           H
ATOM    341  HE2 LYS A  28      42.760  29.120  40.540  1.00  0.00           H
ATOM    342  NZ  LYS A  28      41.670  27.920  39.240  1.00  0.00           N
ATOM    343  HZ1 LYS A  28      42.340  28.120  38.470  1.00  0.00           H
ATOM    344  HZ2 LYS A  28      40.760  27.850  38.750  1.00  0.00           H
ATOM    345  HZ3 LYS A  28      41.970  26.980  39.570  1.00  0.00           H
ATOM    346  C   LYS A  28      40.810  32.830  43.710  1.00  0.00           C
ATOM    347  O   LYS A  28      39.730  32.720  44.250  1.00  0.00           O
ATOM    348  N   VAL A  29      41.930  32.340  44.300  1.00  0.00           N
ATOM    349  HN  VAL A  29      42.720  32.520  43.730  1.00  0.00           H
ATOM    350  CA  VAL A  29      42.030  31.700  45.630  1.00  0.00           C
ATOM    351  HA  VAL A  29      41.080  31.290  45.950  1.00  0.00           H
ATOM    352  CB  VAL A  29      42.900  30.490  45.720  1.00  0.00           C
ATOM    353  HB  VAL A  29      42.970  30.100  46.760  1.00  0.00           H
ATOM    354  CG1 VAL A  29      42.370  29.380  44.830  1.00  0.00           C
ATOM    355 HG11 VAL A  29      42.970  28.450  44.910  1.00  0.00           H
ATOM    356 HG12 VAL A  29      42.570  29.780  43.810  1.00  0.00           H
ATOM    357 HG13 VAL A  29      41.320  29.110  45.020  1.00  0.00           H
ATOM    358  CG2 VAL A  29      44.350  30.920  45.330  1.00  0.00           C
ATOM    359 HG21 VAL A  29      44.780  31.660  46.010  1.00  0.00           H
ATOM    360 HG22 VAL A  29      44.390  31.370  44.310  1.00  0.00           H
ATOM    361 HG23 VAL A  29      45.040  30.050  45.310  1.00  0.00           H
ATOM    362  C   VAL A  29      42.370  32.730  46.730  1.00  0.00           C
ATOM    363  O   VAL A  29      41.990  32.530  47.900  1.00  0.00           O
ATOM    364  N   LEU A  30      42.890  33.890  46.300  1.00  0.00           N
ATOM    365  HN  LEU A  30      43.340  33.900  45.420  1.00  0.00           H
ATOM    366  CA  LEU A  30      42.980  35.120  47.180  1.00  0.00           C
ATOM    367  HA  LEU A  30      43.650  34.880  48.000  1.00  0.00           H
ATOM    368  CB  LEU A  30      43.980  36.150  46.580  1.00  0.00           C
ATOM    369  HB1 LEU A  30      43.560  36.420  45.590  1.00  0.00           H
ATOM    370  HB2 LEU A  30      44.960  35.660  46.390  1.00  0.00           H
ATOM    371  CG  LEU A  30      44.190  37.350  47.540  1.00  0.00           C
ATOM    372  HG  LEU A  30      43.170  37.770  47.700  1.00  0.00           H
ATOM    373  CD1 LEU A  30      44.630  37.030  48.960  1.00  0.00           C
ATOM    374 HD11 LEU A  30      45.540  36.400  48.960  1.00  0.00           H
ATOM    375 HD12 LEU A  30      43.860  36.640  49.660  1.00  0.00           H
ATOM    376 HD13 LEU A  30      44.930  37.970  49.460  1.00  0.00           H
ATOM    377  CD2 LEU A  30      44.980  38.530  47.010  1.00  0.00           C
ATOM    378 HD21 LEU A  30      44.680  38.840  45.990  1.00  0.00           H
ATOM    379 HD22 LEU A  30      46.050  38.210  46.970  1.00  0.00           H
ATOM    380 HD23 LEU A  30      44.860  39.350  47.740  1.00  0.00           H
ATOM    381  C   LEU A  30      41.670  35.620  47.790  1.00  0.00           C
ATOM    382  O   LEU A  30      41.740  35.730  49.020  1.00  0.00           O
ATOM    383  N   PRO A  31      40.480  35.890  47.250  1.00  0.00           N
ATOM    384  CD  PRO A  31      40.300  36.090  45.800  1.00  0.00           C
ATOM    385  HD1 PRO A  31      40.400  35.120  45.250  1.00  0.00           H
ATOM    386  HD2 PRO A  31      41.050  36.800  45.410  1.00  0.00           H
ATOM    387  CA  PRO A  31      39.290  36.400  48.060  1.00  0.00           C
ATOM    388  HA  PRO A  31      39.630  37.340  48.460  1.00  0.00           H
ATOM    389  CB  PRO A  31      38.190  36.430  46.950  1.00  0.00           C
ATOM    390  HB1 PRO A  31      37.260  37.030  47.050  1.00  0.00           H
ATOM    391  HB2 PRO A  31      37.760  35.410  46.920  1.00  0.00           H
ATOM    392  CG  PRO A  31      38.850  36.640  45.640  1.00  0.00           C
ATOM    393  HG1 PRO A  31      38.240  36.250  44.800  1.00  0.00           H
ATOM    394  HG2 PRO A  31      38.850  37.710  45.340  1.00  0.00           H
ATOM    395  C   PRO A  31      38.820  35.580  49.280  1.00  0.00           C
ATOM    396  O   PRO A  31      38.290  36.240  50.130  1.00  0.00           O
ATOM    397  N   PRO A  32      38.820  34.250  49.540  1.00  0.00           N
ATOM    398  CD  PRO A  32      38.780  33.280  48.420  1.00  0.00           C
ATOM    399  HD1 PRO A  32      39.640  33.390  47.730  1.00  0.00           H
ATOM    400  HD2 PRO A  32      37.780  33.410  47.950  1.00  0.00           H
ATOM    401  CA  PRO A  32      38.380  33.700  50.840  1.00  0.00           C
ATOM    402  HA  PRO A  32      37.490  34.260  51.100  1.00  0.00           H
ATOM    403  CB  PRO A  32      38.040  32.220  50.540  1.00  0.00           C
ATOM    404  HB1 PRO A  32      36.950  32.090  50.470  1.00  0.00           H
ATOM    405  HB2 PRO A  32      38.400  31.450  51.260  1.00  0.00           H
ATOM    406  CG  PRO A  32      38.710  31.990  49.180  1.00  0.00           C
ATOM    407  HG1 PRO A  32      39.740  31.580  49.350  1.00  0.00           H
ATOM    408  HG2 PRO A  32      38.110  31.240  48.620  1.00  0.00           H
ATOM    409  C   PRO A  32      39.400  33.890  51.900  1.00  0.00           C
ATOM    410  O   PRO A  32      38.980  34.210  52.980  1.00  0.00           O
ATOM    411  N   VAL A  33      40.730  33.720  51.580  1.00  0.00           N
ATOM    412  HN  VAL A  33      40.990  33.260  50.740  1.00  0.00           H
ATOM    413  CA  VAL A  33      41.830  34.040  52.490  1.00  0.00           C
ATOM    414  HA  VAL A  33      41.830  33.470  53.410  1.00  0.00           H
ATOM    415  CB  VAL A  33      43.190  33.800  51.830  1.00  0.00           C
ATOM    416  HB  VAL A  33      43.250  34.350  50.870  1.00  0.00           H
ATOM    417  CG1 VAL A  33      44.380  34.250  52.750  1.00  0.00           C
ATOM    418 HG11 VAL A  33      45.340  33.940  52.280  1.00  0.00           H
ATOM    419 HG12 VAL A  33      44.240  33.560  53.620  1.00  0.00           H
ATOM    420 HG13 VAL A  33      44.470  35.330  52.980  1.00  0.00           H
ATOM    421  CG2 VAL A  33      43.320  32.290  51.680  1.00  0.00           C
ATOM    422 HG21 VAL A  33      42.430  31.770  51.270  1.00  0.00           H
ATOM    423 HG22 VAL A  33      43.610  31.720  52.590  1.00  0.00           H
ATOM    424 HG23 VAL A  33      44.130  32.150  50.930  1.00  0.00           H
ATOM    425  C   VAL A  33      41.830  35.490  52.890  1.00  0.00           C
ATOM    426  O   VAL A  33      42.050  35.750  54.080  1.00  0.00           O
ATOM    427  N   LEU A  34      41.630  36.440  51.910  1.00  0.00           N
ATOM    428  HN  LEU A  34      41.600  36.080  50.980  1.00  0.00           H
ATOM    429  CA  LEU A  34      41.460  37.910  52.120  1.00  0.00           C
ATOM    430  HA  LEU A  34      42.280  38.110  52.800  1.00  0.00           H
ATOM    431  CB  LEU A  34      41.730  38.670  50.850  1.00  0.00           C
ATOM    432  HB1 LEU A  34      41.120  38.170  50.070  1.00  0.00           H
ATOM    433  HB2 LEU A  34      42.760  38.510  50.490  1.00  0.00           H
ATOM    434  CG  LEU A  34      41.480  40.170  50.830  1.00  0.00           C
ATOM    435  HG  LEU A  34      40.400  40.370  50.970  1.00  0.00           H
ATOM    436  CD1 LEU A  34      42.210  41.000  51.920  1.00  0.00           C
ATOM    437 HD11 LEU A  34      41.800  40.810  52.930  1.00  0.00           H
ATOM    438 HD12 LEU A  34      42.090  42.080  51.690  1.00  0.00           H
ATOM    439 HD13 LEU A  34      43.290  40.750  52.050  1.00  0.00           H
ATOM    440  CD2 LEU A  34      41.960  40.600  49.410  1.00  0.00           C
ATOM    441 HD21 LEU A  34      43.060  40.730  49.370  1.00  0.00           H
ATOM    442 HD22 LEU A  34      41.440  41.560  49.220  1.00  0.00           H
ATOM    443 HD23 LEU A  34      41.680  39.850  48.640  1.00  0.00           H
ATOM    444  C   LEU A  34      40.240  38.330  52.910  1.00  0.00           C
ATOM    445  O   LEU A  34      40.300  39.040  53.900  1.00  0.00           O
ATOM    446  N   GLY A  35      39.080  37.670  52.580  1.00  0.00           N
ATOM    447  HN  GLY A  35      39.060  37.020  51.820  1.00  0.00           H
ATOM    448  CA  GLY A  35      37.780  37.660  53.260  1.00  0.00           C
ATOM    449  HA1 GLY A  35      37.320  36.790  52.810  1.00  0.00           H
ATOM    450  HA2 GLY A  35      37.310  38.630  53.220  1.00  0.00           H
ATOM    451  C   GLY A  35      37.800  37.160  54.660  1.00  0.00           C
ATOM    452  O   GLY A  35      37.080  37.790  55.450  1.00  0.00           O
ATOM    453  N   LEU A  36      38.650  36.180  55.050  1.00  0.00           N
ATOM    454  HN  LEU A  36      39.270  35.750  54.410  1.00  0.00           H
ATOM    455  CA  LEU A  36      38.850  35.830  56.420  1.00  0.00           C
ATOM    456  HA  LEU A  36      37.860  35.640  56.800  1.00  0.00           H
ATOM    457  CB  LEU A  36      39.620  34.440  56.320  1.00  0.00           C
ATOM    458  HB1 LEU A  36      40.640  34.640  55.900  1.00  0.00           H
ATOM    459  HB2 LEU A  36      39.050  33.890  55.540  1.00  0.00           H
ATOM    460  CG  LEU A  36      39.730  33.550  57.540  1.00  0.00           C
ATOM    461  HG  LEU A  36      40.230  34.080  58.380  1.00  0.00           H
ATOM    462  CD1 LEU A  36      38.400  32.970  58.070  1.00  0.00           C
ATOM    463 HD11 LEU A  36      37.660  33.690  58.480  1.00  0.00           H
ATOM    464 HD12 LEU A  36      38.640  32.240  58.880  1.00  0.00           H
ATOM    465 HD13 LEU A  36      37.900  32.520  57.190  1.00  0.00           H
ATOM    466  CD2 LEU A  36      40.730  32.440  57.310  1.00  0.00           C
ATOM    467 HD21 LEU A  36      40.490  32.000  56.320  1.00  0.00           H
ATOM    468 HD22 LEU A  36      40.600  31.610  58.050  1.00  0.00           H
ATOM    469 HD23 LEU A  36      41.810  32.690  57.250  1.00  0.00           H
ATOM    470  C   LEU A  36      39.490  36.950  57.180  1.00  0.00           C
ATOM    471  O   LEU A  36      38.930  37.430  58.160  1.00  0.00           O
ATOM    472  N   GLU A  37      40.630  37.560  56.730  1.00  0.00           N
ATOM    473  HN  GLU A  37      41.010  37.220  55.870  1.00  0.00           H
ATOM    474  CA  GLU A  37      41.270  38.790  57.180  1.00  0.00           C
ATOM    475  HA  GLU A  37      41.500  38.530  58.200  1.00  0.00           H
ATOM    476  CB  GLU A  37      42.590  39.070  56.340  1.00  0.00           C
ATOM    477  HB1 GLU A  37      42.920  40.090  56.610  1.00  0.00           H
ATOM    478  HB2 GLU A  37      42.340  39.010  55.250  1.00  0.00           H
ATOM    479  CG  GLU A  37      43.760  38.130  56.690  1.00  0.00           C
ATOM    480  HG1 GLU A  37      43.560  37.070  56.430  1.00  0.00           H
ATOM    481  HG2 GLU A  37      43.920  38.180  57.800  1.00  0.00           H
ATOM    482  CD  GLU A  37      45.110  38.550  56.150  1.00  0.00           C
ATOM    483  OE1 GLU A  37      46.090  38.860  56.840  1.00  0.00           O
ATOM    484  OE2 GLU A  37      45.240  38.510  54.750  1.00  0.00           O
ATOM    485  HE2 GLU A  37      46.050  38.990  54.530  1.00  0.00           H
ATOM    486  C   GLU A  37      40.290  39.950  57.250  1.00  0.00           C
ATOM    487  O   GLU A  37      40.350  40.690  58.210  1.00  0.00           O
ATOM    488  N   PHE A  38      39.410  40.190  56.240  1.00  0.00           N
ATOM    489  HN  PHE A  38      39.510  39.650  55.410  1.00  0.00           H
ATOM    490  CA  PHE A  38      38.340  41.260  56.260  1.00  0.00           C
ATOM    491  HA  PHE A  38      38.860  42.190  56.320  1.00  0.00           H
ATOM    492  CB  PHE A  38      37.490  41.160  54.890  1.00  0.00           C
ATOM    493  HB1 PHE A  38      37.230  40.080  54.860  1.00  0.00           H
ATOM    494  HB2 PHE A  38      38.060  41.380  53.960  1.00  0.00           H
ATOM    495  CG  PHE A  38      36.350  42.020  54.770  1.00  0.00           C
ATOM    496  CD1 PHE A  38      35.080  41.530  54.520  1.00  0.00           C
ATOM    497  HD1 PHE A  38      35.000  40.450  54.380  1.00  0.00           H
ATOM    498  CE1 PHE A  38      34.010  42.300  54.420  1.00  0.00           C
ATOM    499  HE1 PHE A  38      33.020  41.920  54.210  1.00  0.00           H
ATOM    500  CZ  PHE A  38      34.150  43.710  54.500  1.00  0.00           C
ATOM    501  HZ  PHE A  38      33.290  44.360  54.460  1.00  0.00           H
ATOM    502  CD2 PHE A  38      36.540  43.390  54.790  1.00  0.00           C
ATOM    503  HD2 PHE A  38      37.480  43.900  54.930  1.00  0.00           H
ATOM    504  CE2 PHE A  38      35.370  44.250  54.780  1.00  0.00           C
ATOM    505  HE2 PHE A  38      35.470  45.260  55.130  1.00  0.00           H
ATOM    506  C   PHE A  38      37.420  41.170  57.510  1.00  0.00           C
ATOM    507  O   PHE A  38      37.150  42.140  58.220  1.00  0.00           O
ATOM    508  N   ILE A  39      36.970  39.960  57.860  1.00  0.00           N
ATOM    509  HN  ILE A  39      37.200  39.150  57.350  1.00  0.00           H
ATOM    510  CA  ILE A  39      36.000  39.610  58.900  1.00  0.00           C
ATOM    511  HA  ILE A  39      35.160  40.290  58.880  1.00  0.00           H
ATOM    512  CB  ILE A  39      35.540  38.150  58.710  1.00  0.00           C
ATOM    513  HB  ILE A  39      36.430  37.610  58.310  1.00  0.00           H
ATOM    514  CG2 ILE A  39      35.260  37.490  60.090  1.00  0.00           C
ATOM    515 HG21 ILE A  39      34.420  37.990  60.610  1.00  0.00           H
ATOM    516 HG22 ILE A  39      36.150  37.460  60.770  1.00  0.00           H
ATOM    517 HG23 ILE A  39      35.020  36.410  60.030  1.00  0.00           H
ATOM    518  CG1 ILE A  39      34.380  37.970  57.640  1.00  0.00           C
ATOM    519 HG11 ILE A  39      34.250  36.900  57.400  1.00  0.00           H
ATOM    520 HG12 ILE A  39      34.690  38.550  56.740  1.00  0.00           H
ATOM    521  CD  ILE A  39      33.110  38.560  58.180  1.00  0.00           C
ATOM    522  HD1 ILE A  39      32.920  38.330  59.260  1.00  0.00           H
ATOM    523  HD2 ILE A  39      32.210  38.170  57.660  1.00  0.00           H
ATOM    524  HD3 ILE A  39      33.110  39.660  58.070  1.00  0.00           H
ATOM    525  C   ILE A  39      36.570  40.010  60.300  1.00  0.00           C
ATOM    526  O   ILE A  39      35.980  40.800  61.000  1.00  0.00           O
ATOM    527  N   PHE A  40      37.800  39.470  60.670  1.00  0.00           N
ATOM    528  HN  PHE A  40      38.280  38.760  60.170  1.00  0.00           H
ATOM    529  CA  PHE A  40      38.290  39.830  62.010  1.00  0.00           C
ATOM    530  HA  PHE A  40      37.480  39.750  62.710  1.00  0.00           H
ATOM    531  CB  PHE A  40      39.330  38.780  62.560  1.00  0.00           C
ATOM    532  HB1 PHE A  40      39.640  38.960  63.620  1.00  0.00           H
ATOM    533  HB2 PHE A  40      40.240  38.780  61.910  1.00  0.00           H
ATOM    534  CG  PHE A  40      38.830  37.410  62.530  1.00  0.00           C
ATOM    535  CD1 PHE A  40      38.130  36.860  63.630  1.00  0.00           C
ATOM    536  HD1 PHE A  40      38.000  37.580  64.420  1.00  0.00           H
ATOM    537  CE1 PHE A  40      37.670  35.530  63.610  1.00  0.00           C
ATOM    538  HE1 PHE A  40      37.090  35.070  64.400  1.00  0.00           H
ATOM    539  CZ  PHE A  40      37.940  34.720  62.440  1.00  0.00           C
ATOM    540  HZ  PHE A  40      37.630  33.680  62.470  1.00  0.00           H
ATOM    541  CD2 PHE A  40      38.990  36.650  61.370  1.00  0.00           C
ATOM    542  HD2 PHE A  40      39.620  37.110  60.600  1.00  0.00           H
ATOM    543  CE2 PHE A  40      38.620  35.280  61.320  1.00  0.00           C
ATOM    544  HE2 PHE A  40      38.730  34.770  60.380  1.00  0.00           H
ATOM    545  C   PHE A  40      38.790  41.260  62.010  1.00  0.00           C
ATOM    546  O   PHE A  40      38.690  41.880  63.110  1.00  0.00           O
ATOM    547  N   GLY A  41      39.380  41.940  60.970  1.00  0.00           N
ATOM    548  HN  GLY A  41      39.600  41.430  60.130  1.00  0.00           H
ATOM    549  CA  GLY A  41      39.610  43.380  61.050  1.00  0.00           C
ATOM    550  HA1 GLY A  41      40.010  43.540  60.070  1.00  0.00           H
ATOM    551  HA2 GLY A  41      40.260  43.650  61.870  1.00  0.00           H
ATOM    552  C   GLY A  41      38.300  44.160  61.260  1.00  0.00           C
ATOM    553  O   GLY A  41      38.200  45.060  62.070  1.00  0.00           O
ATOM    554  N   LEU A  42      37.240  43.800  60.560  1.00  0.00           N
ATOM    555  HN  LEU A  42      37.340  43.080  59.880  1.00  0.00           H
ATOM    556  CA  LEU A  42      36.000  44.630  60.560  1.00  0.00           C
ATOM    557  HA  LEU A  42      36.230  45.660  60.400  1.00  0.00           H
ATOM    558  CB  LEU A  42      35.000  44.260  59.430  1.00  0.00           C
ATOM    559  HB1 LEU A  42      34.780  43.180  59.590  1.00  0.00           H
ATOM    560  HB2 LEU A  42      35.620  44.510  58.540  1.00  0.00           H
ATOM    561  CG  LEU A  42      33.720  45.050  59.230  1.00  0.00           C
ATOM    562  HG  LEU A  42      33.010  44.950  60.100  1.00  0.00           H
ATOM    563  CD1 LEU A  42      34.070  46.540  59.280  1.00  0.00           C
ATOM    564 HD11 LEU A  42      34.440  46.810  60.300  1.00  0.00           H
ATOM    565 HD12 LEU A  42      33.200  47.210  59.230  1.00  0.00           H
ATOM    566 HD13 LEU A  42      34.880  46.890  58.600  1.00  0.00           H
ATOM    567  CD2 LEU A  42      32.940  44.610  58.010  1.00  0.00           C
ATOM    568 HD21 LEU A  42      32.710  43.520  58.100  1.00  0.00           H
ATOM    569 HD22 LEU A  42      33.690  44.470  57.190  1.00  0.00           H
ATOM    570 HD23 LEU A  42      32.080  45.250  57.720  1.00  0.00           H
ATOM    571  C   LEU A  42      35.370  44.650  61.940  1.00  0.00           C
ATOM    572  O   LEU A  42      35.090  45.730  62.460  1.00  0.00           O
ATOM    573  N   LEU A  43      35.170  43.490  62.550  1.00  0.00           N
ATOM    574  HN  LEU A  43      35.330  42.630  62.070  1.00  0.00           H
ATOM    575  CA  LEU A  43      34.670  43.390  63.860  1.00  0.00           C
ATOM    576  HA  LEU A  43      33.630  43.670  63.940  1.00  0.00           H
ATOM    577  CB  LEU A  43      34.690  41.820  64.170  1.00  0.00           C
ATOM    578  HB1 LEU A  43      35.710  41.460  63.900  1.00  0.00           H
ATOM    579  HB2 LEU A  43      33.880  41.480  63.500  1.00  0.00           H
ATOM    580  CG  LEU A  43      34.350  41.410  65.610  1.00  0.00           C
ATOM    581  HG  LEU A  43      35.090  41.800  66.340  1.00  0.00           H
ATOM    582  CD1 LEU A  43      32.990  41.970  66.000  1.00  0.00           C
ATOM    583 HD11 LEU A  43      32.700  41.730  67.050  1.00  0.00           H
ATOM    584 HD12 LEU A  43      32.190  41.570  65.350  1.00  0.00           H
ATOM    585 HD13 LEU A  43      32.960  43.080  66.090  1.00  0.00           H
ATOM    586  CD2 LEU A  43      34.310  39.880  65.800  1.00  0.00           C
ATOM    587 HD21 LEU A  43      33.390  39.480  65.300  1.00  0.00           H
ATOM    588 HD22 LEU A  43      34.160  39.670  66.880  1.00  0.00           H
ATOM    589 HD23 LEU A  43      35.260  39.470  65.410  1.00  0.00           H
ATOM    590  C   LEU A  43      35.540  44.110  64.910  1.00  0.00           C
ATOM    591  O   LEU A  43      35.020  44.900  65.770  1.00  0.00           O
ATOM    592  N   GLY A  44      36.830  43.870  64.850  1.00  0.00           N
ATOM    593  HN  GLY A  44      37.170  43.300  64.120  1.00  0.00           H
ATOM    594  CA  GLY A  44      37.770  44.470  65.760  1.00  0.00           C
ATOM    595  HA1 GLY A  44      38.690  44.080  65.330  1.00  0.00           H
ATOM    596  HA2 GLY A  44      37.480  44.210  66.760  1.00  0.00           H
ATOM    597  C   GLY A  44      37.960  45.970  65.720  1.00  0.00           C
ATOM    598  O   GLY A  44      37.890  46.600  66.790  1.00  0.00           O
ATOM    599  N   ASN A  45      38.150  46.480  64.460  1.00  0.00           N
ATOM    600  HN  ASN A  45      37.990  45.860  63.700  1.00  0.00           H
ATOM    601  CA  ASN A  45      38.200  47.920  64.210  1.00  0.00           C
ATOM    602  HA  ASN A  45      38.870  48.320  64.950  1.00  0.00           H
ATOM    603  CB  ASN A  45      39.020  48.150  62.860  1.00  0.00           C
ATOM    604  HB1 ASN A  45      39.120  49.220  62.600  1.00  0.00           H
ATOM    605  HB2 ASN A  45      38.580  47.660  61.970  1.00  0.00           H
ATOM    606  CG  ASN A  45      40.460  47.710  63.020  1.00  0.00           C
ATOM    607  OD1 ASN A  45      41.320  48.500  63.510  1.00  0.00           O
ATOM    608  ND2 ASN A  45      40.780  46.470  62.640  1.00  0.00           N
ATOM    609 HD21 ASN A  45      41.750  46.270  62.710  1.00  0.00           H
ATOM    610 HD22 ASN A  45      40.100  45.890  62.170  1.00  0.00           H
ATOM    611  C   ASN A  45      36.910  48.720  64.370  1.00  0.00           C
ATOM    612  O   ASN A  45      36.880  49.860  64.880  1.00  0.00           O
ATOM    613  N   GLY A  46      35.800  48.100  64.000  1.00  0.00           N
ATOM    614  HN  GLY A  46      35.760  47.250  63.470  1.00  0.00           H
ATOM    615  CA  GLY A  46      34.450  48.530  64.290  1.00  0.00           C
ATOM    616  HA1 GLY A  46      33.660  47.890  63.930  1.00  0.00           H
ATOM    617  HA2 GLY A  46      34.220  49.540  63.950  1.00  0.00           H
ATOM    618  C   GLY A  46      34.170  48.600  65.770  1.00  0.00           C
ATOM    619  O   GLY A  46      33.590  49.640  66.160  1.00  0.00           O
ATOM    620  N   LEU A  47      34.480  47.580  66.540  1.00  0.00           N
ATOM    621  HN  LEU A  47      34.920  46.780  66.140  1.00  0.00           H
ATOM    622  CA  LEU A  47      34.190  47.640  67.950  1.00  0.00           C
ATOM    623  HA  LEU A  47      33.160  47.970  67.960  1.00  0.00           H
ATOM    624  CB  LEU A  47      34.220  46.280  68.710  1.00  0.00           C
ATOM    625  HB1 LEU A  47      35.270  45.900  68.600  1.00  0.00           H
ATOM    626  HB2 LEU A  47      33.560  45.520  68.210  1.00  0.00           H
ATOM    627  CG  LEU A  47      33.700  46.280  70.190  1.00  0.00           C
ATOM    628  HG  LEU A  47      34.450  46.920  70.710  1.00  0.00           H
ATOM    629  CD1 LEU A  47      32.400  46.910  70.540  1.00  0.00           C
ATOM    630 HD11 LEU A  47      32.160  46.850  71.620  1.00  0.00           H
ATOM    631 HD12 LEU A  47      31.620  46.380  69.960  1.00  0.00           H
ATOM    632 HD13 LEU A  47      32.300  47.950  70.150  1.00  0.00           H
ATOM    633  CD2 LEU A  47      33.850  44.930  70.880  1.00  0.00           C
ATOM    634 HD21 LEU A  47      33.180  44.280  70.270  1.00  0.00           H
ATOM    635 HD22 LEU A  47      33.550  44.850  71.960  1.00  0.00           H
ATOM    636 HD23 LEU A  47      34.840  44.460  70.730  1.00  0.00           H
ATOM    637  C   LEU A  47      34.900  48.700  68.700  1.00  0.00           C
ATOM    638  O   LEU A  47      34.390  49.440  69.590  1.00  0.00           O
ATOM    639  N   ALA A  48      36.160  48.790  68.360  1.00  0.00           N
ATOM    640  HN  ALA A  48      36.530  48.040  67.830  1.00  0.00           H
ATOM    641  CA  ALA A  48      36.970  49.930  68.840  1.00  0.00           C
ATOM    642  HA  ALA A  48      36.910  49.940  69.910  1.00  0.00           H
ATOM    643  CB  ALA A  48      38.500  49.790  68.480  1.00  0.00           C
ATOM    644  HB1 ALA A  48      39.120  50.460  69.100  1.00  0.00           H
ATOM    645  HB2 ALA A  48      38.800  49.920  67.420  1.00  0.00           H
ATOM    646  HB3 ALA A  48      38.850  48.760  68.670  1.00  0.00           H
ATOM    647  C   ALA A  48      36.420  51.280  68.440  1.00  0.00           C
ATOM    648  O   ALA A  48      36.310  52.150  69.360  1.00  0.00           O
ATOM    649  N   LEU A  49      35.940  51.560  67.180  1.00  0.00           N
ATOM    650  HN  LEU A  49      36.120  50.970  66.400  1.00  0.00           H
ATOM    651  CA  LEU A  49      35.220  52.830  66.900  1.00  0.00           C
ATOM    652  HA  LEU A  49      35.910  53.600  67.170  1.00  0.00           H
ATOM    653  CB  LEU A  49      35.020  52.920  65.430  1.00  0.00           C
ATOM    654  HB1 LEU A  49      34.310  53.710  65.100  1.00  0.00           H
ATOM    655  HB2 LEU A  49      34.580  51.930  65.190  1.00  0.00           H
ATOM    656  CG  LEU A  49      36.250  53.120  64.520  1.00  0.00           C
ATOM    657  HG  LEU A  49      37.010  52.430  64.940  1.00  0.00           H
ATOM    658  CD1 LEU A  49      36.060  52.840  63.070  1.00  0.00           C
ATOM    659 HD11 LEU A  49      35.040  53.050  62.660  1.00  0.00           H
ATOM    660 HD12 LEU A  49      36.230  51.750  63.030  1.00  0.00           H
ATOM    661 HD13 LEU A  49      36.880  53.250  62.470  1.00  0.00           H
ATOM    662  CD2 LEU A  49      36.690  54.550  64.730  1.00  0.00           C
ATOM    663 HD21 LEU A  49      36.900  54.860  65.770  1.00  0.00           H
ATOM    664 HD22 LEU A  49      35.880  55.200  64.340  1.00  0.00           H
ATOM    665 HD23 LEU A  49      37.620  54.730  64.150  1.00  0.00           H
ATOM    666  C   LEU A  49      33.960  53.030  67.710  1.00  0.00           C
ATOM    667  O   LEU A  49      33.860  54.110  68.310  1.00  0.00           O
ATOM    668  N   TRP A  50      33.100  52.080  67.860  1.00  0.00           N
ATOM    669  HN  TRP A  50      33.080  51.260  67.290  1.00  0.00           H
ATOM    670  CA  TRP A  50      32.020  52.200  68.870  1.00  0.00           C
ATOM    671  HA  TRP A  50      31.420  53.070  68.610  1.00  0.00           H
ATOM    672  CB  TRP A  50      31.160  50.970  68.630  1.00  0.00           C
ATOM    673  HB1 TRP A  50      31.690  50.070  69.020  1.00  0.00           H
ATOM    674  HB2 TRP A  50      30.920  50.760  67.570  1.00  0.00           H
ATOM    675  CG  TRP A  50      29.850  51.020  69.340  1.00  0.00           C
ATOM    676  CD1 TRP A  50      29.550  50.670  70.680  1.00  0.00           C
ATOM    677  HD1 TRP A  50      30.280  50.320  71.390  1.00  0.00           H
ATOM    678  NE1 TRP A  50      28.190  50.640  70.870  1.00  0.00           N
ATOM    679  HE1 TRP A  50      27.850  50.310  71.720  1.00  0.00           H
ATOM    680  CE2 TRP A  50      27.590  51.010  69.710  1.00  0.00           C
ATOM    681  CD2 TRP A  50      28.600  51.320  68.720  1.00  0.00           C
ATOM    682  CE3 TRP A  50      28.210  51.720  67.390  1.00  0.00           C
ATOM    683  HE3 TRP A  50      28.950  51.860  66.620  1.00  0.00           H
ATOM    684  CZ3 TRP A  50      26.830  51.830  67.090  1.00  0.00           C
ATOM    685  HZ3 TRP A  50      26.570  52.090  66.090  1.00  0.00           H
ATOM    686  CZ2 TRP A  50      26.280  51.320  69.420  1.00  0.00           C
ATOM    687  HZ2 TRP A  50      25.550  51.360  70.220  1.00  0.00           H
ATOM    688  CH2 TRP A  50      25.870  51.660  68.150  1.00  0.00           C
ATOM    689  HH2 TRP A  50      24.860  51.860  67.870  1.00  0.00           H
ATOM    690  C   TRP A  50      32.350  52.390  70.330  1.00  0.00           C
ATOM    691  O   TRP A  50      31.820  53.240  70.980  1.00  0.00           O
ATOM    692  N   ILE A  51      33.330  51.630  70.970  1.00  0.00           N
ATOM    693  HN  ILE A  51      33.780  50.900  70.450  1.00  0.00           H
ATOM    694  CA  ILE A  51      33.850  51.840  72.280  1.00  0.00           C
ATOM    695  HA  ILE A  51      33.030  51.970  72.980  1.00  0.00           H
ATOM    696  CB  ILE A  51      34.690  50.670  72.780  1.00  0.00           C
ATOM    697  HB  ILE A  51      35.400  50.450  71.960  1.00  0.00           H
ATOM    698  CG2 ILE A  51      35.400  51.010  74.180  1.00  0.00           C
ATOM    699 HG21 ILE A  51      36.250  51.730  74.090  1.00  0.00           H
ATOM    700 HG22 ILE A  51      35.760  50.020  74.540  1.00  0.00           H
ATOM    701 HG23 ILE A  51      34.560  51.230  74.870  1.00  0.00           H
ATOM    702  CG1 ILE A  51      33.850  49.380  72.930  1.00  0.00           C
ATOM    703 HG11 ILE A  51      33.090  49.180  72.140  1.00  0.00           H
ATOM    704 HG12 ILE A  51      33.220  49.610  73.820  1.00  0.00           H
ATOM    705  CD  ILE A  51      34.640  48.060  73.200  1.00  0.00           C
ATOM    706  HD1 ILE A  51      34.970  48.000  74.260  1.00  0.00           H
ATOM    707  HD2 ILE A  51      35.490  47.990  72.480  1.00  0.00           H
ATOM    708  HD3 ILE A  51      33.990  47.180  73.070  1.00  0.00           H
ATOM    709  C   ILE A  51      34.520  53.200  72.470  1.00  0.00           C
ATOM    710  O   ILE A  51      34.300  53.860  73.480  1.00  0.00           O
ATOM    711  N   PHE A  52      35.320  53.660  71.540  1.00  0.00           N
ATOM    712  HN  PHE A  52      35.630  53.140  70.750  1.00  0.00           H
ATOM    713  CA  PHE A  52      35.860  55.030  71.570  1.00  0.00           C
ATOM    714  HA  PHE A  52      36.230  55.180  72.580  1.00  0.00           H
ATOM    715  CB  PHE A  52      37.000  55.330  70.480  1.00  0.00           C
ATOM    716  HB1 PHE A  52      37.220  56.420  70.350  1.00  0.00           H
ATOM    717  HB2 PHE A  52      36.550  54.990  69.530  1.00  0.00           H
ATOM    718  CG  PHE A  52      38.250  54.600  70.840  1.00  0.00           C
ATOM    719  CD1 PHE A  52      39.000  54.890  72.020  1.00  0.00           C
ATOM    720  HD1 PHE A  52      38.580  55.600  72.720  1.00  0.00           H
ATOM    721  CE1 PHE A  52      40.180  54.250  72.330  1.00  0.00           C
ATOM    722  HE1 PHE A  52      40.520  54.450  73.350  1.00  0.00           H
ATOM    723  CZ  PHE A  52      40.820  53.390  71.420  1.00  0.00           C
ATOM    724  HZ  PHE A  52      41.740  52.930  71.750  1.00  0.00           H
ATOM    725  CD2 PHE A  52      38.870  53.690  69.940  1.00  0.00           C
ATOM    726  HD2 PHE A  52      38.420  53.600  68.970  1.00  0.00           H
ATOM    727  CE2 PHE A  52      40.110  53.150  70.210  1.00  0.00           C
ATOM    728  HE2 PHE A  52      40.630  52.480  69.550  1.00  0.00           H
ATOM    729  C   PHE A  52      34.800  56.110  71.490  1.00  0.00           C
ATOM    730  O   PHE A  52      34.820  57.090  72.180  1.00  0.00           O
ATOM    731  N   CYS A  53      33.880  55.930  70.530  1.00  0.00           N
ATOM    732  HN  CYS A  53      33.840  55.160  69.900  1.00  0.00           H
ATOM    733  CA  CYS A  53      32.880  56.940  70.340  1.00  0.00           C
ATOM    734  HA  CYS A  53      33.390  57.890  70.320  1.00  0.00           H
ATOM    735  CB  CYS A  53      32.070  56.580  69.040  1.00  0.00           C
ATOM    736  HB1 CYS A  53      31.610  55.580  69.170  1.00  0.00           H
ATOM    737  HB2 CYS A  53      32.750  56.450  68.170  1.00  0.00           H
ATOM    738  SG  CYS A  53      30.950  57.970  68.590  1.00  0.00           S
ATOM    739  HG1 CYS A  53      30.360  58.010  69.770  1.00  0.00           H
ATOM    740  C   CYS A  53      31.840  57.010  71.550  1.00  0.00           C
ATOM    741  O   CYS A  53      31.640  58.130  72.020  1.00  0.00           O
ATOM    742  N   PHE A  54      31.330  55.900  72.000  1.00  0.00           N
ATOM    743  HN  PHE A  54      31.600  54.990  71.690  1.00  0.00           H
ATOM    744  CA  PHE A  54      30.140  55.850  72.850  1.00  0.00           C
ATOM    745  HA  PHE A  54      29.650  56.810  72.810  1.00  0.00           H
ATOM    746  CB  PHE A  54      29.090  54.950  72.220  1.00  0.00           C
ATOM    747  HB1 PHE A  54      28.220  54.880  72.900  1.00  0.00           H
ATOM    748  HB2 PHE A  54      29.390  53.910  71.960  1.00  0.00           H
ATOM    749  CG  PHE A  54      28.560  55.680  71.000  1.00  0.00           C
ATOM    750  CD1 PHE A  54      28.750  55.100  69.710  1.00  0.00           C
ATOM    751  HD1 PHE A  54      29.390  54.250  69.560  1.00  0.00           H
ATOM    752  CE1 PHE A  54      28.390  55.800  68.550  1.00  0.00           C
ATOM    753  HE1 PHE A  54      28.790  55.580  67.580  1.00  0.00           H
ATOM    754  CZ  PHE A  54      27.610  57.050  68.720  1.00  0.00           C
ATOM    755  HZ  PHE A  54      27.120  57.420  67.830  1.00  0.00           H
ATOM    756  CD2 PHE A  54      27.790  56.830  71.070  1.00  0.00           C
ATOM    757  HD2 PHE A  54      27.570  57.300  72.030  1.00  0.00           H
ATOM    758  CE2 PHE A  54      27.340  57.520  69.950  1.00  0.00           C
ATOM    759  HE2 PHE A  54      26.720  58.380  70.110  1.00  0.00           H
ATOM    760  C   PHE A  54      30.290  55.500  74.260  1.00  0.00           C
ATOM    761  O   PHE A  54      29.380  55.810  74.980  1.00  0.00           O
ATOM    762  N   HSD A  55      31.340  54.780  74.610  1.00  0.00           N
ATOM    763  HN  HSD A  55      32.050  54.590  73.950  1.00  0.00           H
ATOM    764  CA  HSD A  55      31.490  54.100  75.920  1.00  0.00           C
ATOM    765  HA  HSD A  55      30.630  54.220  76.570  1.00  0.00           H
ATOM    766  CB  HSD A  55      31.820  52.550  75.860  1.00  0.00           C
ATOM    767  HB1 HSD A  55      32.090  52.010  76.800  1.00  0.00           H
ATOM    768  HB2 HSD A  55      32.680  52.400  75.180  1.00  0.00           H
ATOM    769  ND1 HSD A  55      29.600  51.170  75.860  1.00  0.00           N
ATOM    770  HD1 HSD A  55      29.390  51.220  76.840  1.00  0.00           H
ATOM    771  CG  HSD A  55      30.590  51.820  75.210  1.00  0.00           C
ATOM    772  CE1 HSD A  55      28.800  50.590  74.910  1.00  0.00           C
ATOM    773  HE1 HSD A  55      27.900  50.070  75.240  1.00  0.00           H
ATOM    774  NE2 HSD A  55      29.230  50.820  73.680  1.00  0.00           N
ATOM    775  CD2 HSD A  55      30.340  51.610  73.850  1.00  0.00           C
ATOM    776  HD2 HSD A  55      30.940  52.050  73.060  1.00  0.00           H
ATOM    777  C   HSD A  55      32.590  54.670  76.750  1.00  0.00           C
ATOM    778  O   HSD A  55      32.380  54.880  77.920  1.00  0.00           O
ATOM    779  N   LEU A  56      33.770  54.990  76.160  1.00  0.00           N
ATOM    780  HN  LEU A  56      33.860  54.830  75.190  1.00  0.00           H
ATOM    781  CA  LEU A  56      34.890  55.740  76.710  1.00  0.00           C
ATOM    782  HA  LEU A  56      34.960  55.480  77.750  1.00  0.00           H
ATOM    783  CB  LEU A  56      36.250  55.350  76.080  1.00  0.00           C
ATOM    784  HB1 LEU A  56      36.240  55.540  74.990  1.00  0.00           H
ATOM    785  HB2 LEU A  56      36.330  54.250  76.170  1.00  0.00           H
ATOM    786  CG  LEU A  56      37.540  55.930  76.690  1.00  0.00           C
ATOM    787  HG  LEU A  56      37.570  57.010  76.430  1.00  0.00           H
ATOM    788  CD1 LEU A  56      37.470  55.840  78.230  1.00  0.00           C
ATOM    789 HD11 LEU A  56      38.420  56.190  78.690  1.00  0.00           H
ATOM    790 HD12 LEU A  56      37.230  54.820  78.620  1.00  0.00           H
ATOM    791 HD13 LEU A  56      36.610  56.520  78.450  1.00  0.00           H
ATOM    792  CD2 LEU A  56      38.740  55.160  76.160  1.00  0.00           C
ATOM    793 HD21 LEU A  56      39.690  55.430  76.650  1.00  0.00           H
ATOM    794 HD22 LEU A  56      38.740  55.300  75.050  1.00  0.00           H
ATOM    795 HD23 LEU A  56      38.570  54.070  76.340  1.00  0.00           H
ATOM    796  C   LEU A  56      34.570  57.200  76.550  1.00  0.00           C
ATOM    797  O   LEU A  56      34.730  57.850  75.520  1.00  0.00           O
ATOM    798  N   LYS A  57      34.060  57.830  77.590  1.00  0.00           N
ATOM    799  HN  LYS A  57      33.910  57.470  78.510  1.00  0.00           H
ATOM    800  CA  LYS A  57      33.820  59.250  77.540  1.00  0.00           C
ATOM    801  HA  LYS A  57      33.730  59.460  76.490  1.00  0.00           H
ATOM    802  CB  LYS A  57      32.410  59.540  78.070  1.00  0.00           C
ATOM    803  HB1 LYS A  57      32.370  60.580  78.460  1.00  0.00           H
ATOM    804  HB2 LYS A  57      32.250  58.790  78.870  1.00  0.00           H
ATOM    805  CG  LYS A  57      31.280  59.240  77.030  1.00  0.00           C
ATOM    806  HG1 LYS A  57      30.280  59.450  77.470  1.00  0.00           H
ATOM    807  HG2 LYS A  57      31.270  58.150  76.820  1.00  0.00           H
ATOM    808  CD  LYS A  57      31.330  59.950  75.640  1.00  0.00           C
ATOM    809  HD1 LYS A  57      30.420  59.640  75.080  1.00  0.00           H
ATOM    810  HD2 LYS A  57      32.190  59.540  75.060  1.00  0.00           H
ATOM    811  CE  LYS A  57      31.370  61.490  75.730  1.00  0.00           C
ATOM    812  HE1 LYS A  57      32.280  61.910  76.230  1.00  0.00           H
ATOM    813  HE2 LYS A  57      30.480  62.010  76.150  1.00  0.00           H
ATOM    814  NZ  LYS A  57      31.510  61.940  74.380  1.00  0.00           N
ATOM    815  HZ1 LYS A  57      30.540  61.890  73.980  1.00  0.00           H
ATOM    816  HZ2 LYS A  57      32.000  61.400  73.650  1.00  0.00           H
ATOM    817  HZ3 LYS A  57      31.710  62.960  74.300  1.00  0.00           H
ATOM    818  C   LYS A  57      34.830  60.080  78.200  1.00  0.00           C
ATOM    819  O   LYS A  57      35.190  59.800  79.360  1.00  0.00           O
ATOM    820  N   SER A  58      35.260  61.100  77.510  1.00  0.00           N
ATOM    821  HN  SER A  58      34.840  61.270  76.630  1.00  0.00           H
ATOM    822  CA  SER A  58      36.420  61.910  77.940  1.00  0.00           C
ATOM    823  HA  SER A  58      35.970  62.870  77.790  1.00  0.00           H
ATOM    824  CB  SER A  58      36.890  62.100  79.400  1.00  0.00           C
ATOM    825  HB1 SER A  58      37.220  61.100  79.770  1.00  0.00           H
ATOM    826  HB2 SER A  58      36.010  62.360  80.030  1.00  0.00           H
ATOM    827  OG  SER A  58      38.000  62.980  79.610  1.00  0.00           O
ATOM    828  HG1 SER A  58      37.660  63.840  79.330  1.00  0.00           H
ATOM    829  C   SER A  58      37.590  61.890  76.970  1.00  0.00           C
ATOM    830  O   SER A  58      38.560  61.070  77.110  1.00  0.00           O
ATOM    831  N   TRP A  59      37.630  62.710  75.910  1.00  0.00           N
ATOM    832  HN  TRP A  59      36.960  63.430  75.720  1.00  0.00           H
ATOM    833  CA  TRP A  59      38.800  62.720  75.080  1.00  0.00           C
ATOM    834  HA  TRP A  59      38.970  61.710  74.750  1.00  0.00           H
ATOM    835  CB  TRP A  59      38.450  63.610  73.770  1.00  0.00           C
ATOM    836  HB1 TRP A  59      39.370  63.770  73.160  1.00  0.00           H
ATOM    837  HB2 TRP A  59      38.150  64.590  74.200  1.00  0.00           H
ATOM    838  CG  TRP A  59      37.400  63.020  72.890  1.00  0.00           C
ATOM    839  CD1 TRP A  59      36.210  63.650  72.540  1.00  0.00           C
ATOM    840  HD1 TRP A  59      36.010  64.680  72.790  1.00  0.00           H
ATOM    841  NE1 TRP A  59      35.490  62.870  71.740  1.00  0.00           N
ATOM    842  HE1 TRP A  59      34.670  63.080  71.280  1.00  0.00           H
ATOM    843  CE2 TRP A  59      36.190  61.700  71.480  1.00  0.00           C
ATOM    844  CD2 TRP A  59      37.430  61.840  72.090  1.00  0.00           C
ATOM    845  CE3 TRP A  59      38.390  60.810  72.010  1.00  0.00           C
ATOM    846  HE3 TRP A  59      39.350  60.920  72.490  1.00  0.00           H
ATOM    847  CZ3 TRP A  59      38.120  59.820  71.150  1.00  0.00           C
ATOM    848  HZ3 TRP A  59      38.750  58.940  71.040  1.00  0.00           H
ATOM    849  CZ2 TRP A  59      35.810  60.580  70.710  1.00  0.00           C
ATOM    850  HZ2 TRP A  59      34.830  60.570  70.250  1.00  0.00           H
ATOM    851  CH2 TRP A  59      36.830  59.610  70.530  1.00  0.00           C
ATOM    852  HH2 TRP A  59      36.610  58.760  69.910  1.00  0.00           H
ATOM    853  C   TRP A  59      40.140  63.050  75.720  1.00  0.00           C
ATOM    854  O   TRP A  59      40.360  63.870  76.650  1.00  0.00           O
ATOM    855  N   LYS A  60      41.270  62.500  75.120  1.00  0.00           N
ATOM    856  HN  LYS A  60      41.320  61.830  74.360  1.00  0.00           H
ATOM    857  CA  LYS A  60      42.680  62.760  75.480  1.00  0.00           C
ATOM    858  HA  LYS A  60      42.790  63.770  75.830  1.00  0.00           H
ATOM    859  CB  LYS A  60      43.120  61.630  76.500  1.00  0.00           C
ATOM    860  HB1 LYS A  60      44.240  61.620  76.510  1.00  0.00           H
ATOM    861  HB2 LYS A  60      42.950  60.640  76.040  1.00  0.00           H
ATOM    862  CG  LYS A  60      42.680  61.650  77.940  1.00  0.00           C
ATOM    863  HG1 LYS A  60      43.050  60.790  78.530  1.00  0.00           H
ATOM    864  HG2 LYS A  60      41.580  61.570  78.090  1.00  0.00           H
ATOM    865  CD  LYS A  60      43.250  62.900  78.750  1.00  0.00           C
ATOM    866  HD1 LYS A  60      44.270  63.050  78.340  1.00  0.00           H
ATOM    867  HD2 LYS A  60      43.260  62.680  79.850  1.00  0.00           H
ATOM    868  CE  LYS A  60      42.610  64.370  78.690  1.00  0.00           C
ATOM    869  HE1 LYS A  60      41.620  64.270  79.200  1.00  0.00           H
ATOM    870  HE2 LYS A  60      42.590  64.710  77.630  1.00  0.00           H
ATOM    871  NZ  LYS A  60      43.410  65.280  79.550  1.00  0.00           N
ATOM    872  HZ1 LYS A  60      43.300  64.990  80.530  1.00  0.00           H
ATOM    873  HZ2 LYS A  60      43.080  66.260  79.690  1.00  0.00           H
ATOM    874  HZ3 LYS A  60      44.430  65.280  79.340  1.00  0.00           H
ATOM    875  C   LYS A  60      43.400  62.510  74.170  1.00  0.00           C
ATOM    876  O   LYS A  60      42.880  61.810  73.290  1.00  0.00           O
ATOM    877  N   SER A  61      44.590  63.020  73.970  1.00  0.00           N
ATOM    878  HN  SER A  61      44.890  63.540  74.770  1.00  0.00           H
ATOM    879  CA  SER A  61      45.390  62.840  72.730  1.00  0.00           C
ATOM    880  HA  SER A  61      44.810  63.340  71.970  1.00  0.00           H
ATOM    881  CB  SER A  61      46.770  63.580  72.890  1.00  0.00           C
ATOM    882  HB1 SER A  61      46.510  64.640  73.020  1.00  0.00           H
ATOM    883  HB2 SER A  61      47.530  63.560  72.070  1.00  0.00           H
ATOM    884  OG  SER A  61      47.490  63.090  74.040  1.00  0.00           O
ATOM    885  HG1 SER A  61      48.370  63.430  73.900  1.00  0.00           H
ATOM    886  C   SER A  61      45.580  61.400  72.310  1.00  0.00           C
ATOM    887  O   SER A  61      45.270  61.040  71.190  1.00  0.00           O
ATOM    888  N   SER A  62      46.120  60.530  73.190  1.00  0.00           N
ATOM    889  HN  SER A  62      46.660  60.840  73.970  1.00  0.00           H
ATOM    890  CA  SER A  62      46.250  59.070  73.110  1.00  0.00           C
ATOM    891  HA  SER A  62      46.890  59.000  72.240  1.00  0.00           H
ATOM    892  CB  SER A  62      46.930  58.420  74.330  1.00  0.00           C
ATOM    893  HB1 SER A  62      47.270  57.400  74.030  1.00  0.00           H
ATOM    894  HB2 SER A  62      46.180  58.360  75.140  1.00  0.00           H
ATOM    895  OG  SER A  62      48.050  59.140  74.770  1.00  0.00           O
ATOM    896  HG1 SER A  62      48.780  58.520  74.720  1.00  0.00           H
ATOM    897  C   SER A  62      45.010  58.380  72.670  1.00  0.00           C
ATOM    898  O   SER A  62      44.990  57.530  71.770  1.00  0.00           O
ATOM    899  N   ARG A  63      43.890  58.700  73.230  1.00  0.00           N
ATOM    900  HN  ARG A  63      43.920  59.470  73.870  1.00  0.00           H
ATOM    901  CA  ARG A  63      42.560  58.250  72.810  1.00  0.00           C
ATOM    902  HA  ARG A  63      42.590  57.170  72.740  1.00  0.00           H
ATOM    903  CB  ARG A  63      41.500  58.690  73.920  1.00  0.00           C
ATOM    904  HB1 ARG A  63      40.480  58.350  73.650  1.00  0.00           H
ATOM    905  HB2 ARG A  63      41.520  59.810  73.890  1.00  0.00           H
ATOM    906  CG  ARG A  63      41.810  58.110  75.270  1.00  0.00           C
ATOM    907  HG1 ARG A  63      42.830  58.440  75.570  1.00  0.00           H
ATOM    908  HG2 ARG A  63      41.800  57.000  75.290  1.00  0.00           H
ATOM    909  CD  ARG A  63      40.880  58.630  76.340  1.00  0.00           C
ATOM    910  HD1 ARG A  63      39.790  58.470  76.230  1.00  0.00           H
ATOM    911  HD2 ARG A  63      41.050  59.730  76.400  1.00  0.00           H
ATOM    912  NE  ARG A  63      41.370  58.100  77.640  1.00  0.00           N
ATOM    913  HE  ARG A  63      42.170  57.510  77.580  1.00  0.00           H
ATOM    914  CZ  ARG A  63      40.840  58.430  78.850  1.00  0.00           C
ATOM    915  NH1 ARG A  63      39.970  59.340  78.970  1.00  0.00           N
ATOM    916 HH11 ARG A  63      39.600  59.760  78.140  1.00  0.00           H
ATOM    917 HH12 ARG A  63      39.560  59.520  79.870  1.00  0.00           H
ATOM    918  NH2 ARG A  63      41.410  57.950  79.950  1.00  0.00           N
ATOM    919 HH21 ARG A  63      42.300  57.500  79.880  1.00  0.00           H
ATOM    920 HH22 ARG A  63      41.070  58.100  80.880  1.00  0.00           H
ATOM    921  C   ARG A  63      42.210  58.720  71.430  1.00  0.00           C
ATOM    922  O   ARG A  63      41.750  57.940  70.570  1.00  0.00           O
ATOM    923  N   ILE A  64      42.470  59.990  71.110  1.00  0.00           N
ATOM    924  HN  ILE A  64      42.940  60.520  71.820  1.00  0.00           H
ATOM    925  CA  ILE A  64      42.320  60.550  69.780  1.00  0.00           C
ATOM    926  HA  ILE A  64      41.330  60.250  69.460  1.00  0.00           H
ATOM    927  CB  ILE A  64      42.350  62.090  69.820  1.00  0.00           C
ATOM    928  HB  ILE A  64      43.200  62.470  70.420  1.00  0.00           H
ATOM    929  CG2 ILE A  64      42.450  62.630  68.400  1.00  0.00           C
ATOM    930 HG21 ILE A  64      43.330  62.270  67.830  1.00  0.00           H
ATOM    931 HG22 ILE A  64      42.600  63.730  68.490  1.00  0.00           H
ATOM    932 HG23 ILE A  64      41.560  62.290  67.820  1.00  0.00           H
ATOM    933  CG1 ILE A  64      41.080  62.660  70.500  1.00  0.00           C
ATOM    934 HG11 ILE A  64      40.840  62.140  71.440  1.00  0.00           H
ATOM    935 HG12 ILE A  64      40.160  62.600  69.890  1.00  0.00           H
ATOM    936  CD  ILE A  64      41.250  64.140  70.810  1.00  0.00           C
ATOM    937  HD1 ILE A  64      40.330  64.580  71.260  1.00  0.00           H
ATOM    938  HD2 ILE A  64      41.480  64.710  69.890  1.00  0.00           H
ATOM    939  HD3 ILE A  64      42.050  64.480  71.510  1.00  0.00           H
ATOM    940  C   ILE A  64      43.230  59.870  68.680  1.00  0.00           C
ATOM    941  O   ILE A  64      42.660  59.570  67.640  1.00  0.00           O
ATOM    942  N   PHE A  65      44.550  59.630  68.940  1.00  0.00           N
ATOM    943  HN  PHE A  65      44.880  59.940  69.820  1.00  0.00           H
ATOM    944  CA  PHE A  65      45.440  58.880  67.960  1.00  0.00           C
ATOM    945  HA  PHE A  65      45.250  59.350  67.000  1.00  0.00           H
ATOM    946  CB  PHE A  65      46.900  58.740  68.490  1.00  0.00           C
ATOM    947  HB1 PHE A  65      47.520  58.340  67.660  1.00  0.00           H
ATOM    948  HB2 PHE A  65      46.930  58.050  69.350  1.00  0.00           H
ATOM    949  CG  PHE A  65      47.550  60.090  68.910  1.00  0.00           C
ATOM    950  CD1 PHE A  65      47.000  61.340  68.590  1.00  0.00           C
ATOM    951  HD1 PHE A  65      46.180  61.450  67.910  1.00  0.00           H
ATOM    952  CE1 PHE A  65      47.550  62.530  69.020  1.00  0.00           C
ATOM    953  HE1 PHE A  65      47.150  63.470  68.700  1.00  0.00           H
ATOM    954  CZ  PHE A  65      48.690  62.460  69.830  1.00  0.00           C
ATOM    955  HZ  PHE A  65      49.200  63.360  70.130  1.00  0.00           H
ATOM    956  CD2 PHE A  65      48.660  60.050  69.810  1.00  0.00           C
ATOM    957  HD2 PHE A  65      49.130  59.130  70.140  1.00  0.00           H
ATOM    958  CE2 PHE A  65      49.170  61.240  70.270  1.00  0.00           C
ATOM    959  HE2 PHE A  65      49.990  61.180  70.980  1.00  0.00           H
ATOM    960  C   PHE A  65      44.910  57.480  67.730  1.00  0.00           C
ATOM    961  O   PHE A  65      44.700  56.990  66.550  1.00  0.00           O
ATOM    962  N   LEU A  66      44.590  56.700  68.810  1.00  0.00           N
ATOM    963  HN  LEU A  66      44.650  57.040  69.750  1.00  0.00           H
ATOM    964  CA  LEU A  66      43.930  55.350  68.740  1.00  0.00           C
ATOM    965  HA  LEU A  66      44.540  54.660  68.180  1.00  0.00           H
ATOM    966  CB  LEU A  66      43.760  54.690  70.150  1.00  0.00           C
ATOM    967  HB1 LEU A  66      43.130  53.780  70.060  1.00  0.00           H
ATOM    968  HB2 LEU A  66      43.180  55.430  70.730  1.00  0.00           H
ATOM    969  CG  LEU A  66      45.080  54.440  70.890  1.00  0.00           C
ATOM    970  HG  LEU A  66      45.750  55.290  70.650  1.00  0.00           H
ATOM    971  CD1 LEU A  66      44.990  54.130  72.400  1.00  0.00           C
ATOM    972 HD11 LEU A  66      44.400  54.860  72.990  1.00  0.00           H
ATOM    973 HD12 LEU A  66      46.010  53.890  72.730  1.00  0.00           H
ATOM    974 HD13 LEU A  66      44.430  53.170  72.470  1.00  0.00           H
ATOM    975  CD2 LEU A  66      45.670  53.170  70.310  1.00  0.00           C
ATOM    976 HD21 LEU A  66      46.760  53.130  70.500  1.00  0.00           H
ATOM    977 HD22 LEU A  66      45.610  53.240  69.200  1.00  0.00           H
ATOM    978 HD23 LEU A  66      45.080  52.300  70.660  1.00  0.00           H
ATOM    979  C   LEU A  66      42.590  55.430  68.070  1.00  0.00           C
ATOM    980  O   LEU A  66      42.290  54.570  67.230  1.00  0.00           O
ATOM    981  N   PHE A  67      41.760  56.460  68.320  1.00  0.00           N
ATOM    982  HN  PHE A  67      42.140  57.080  69.020  1.00  0.00           H
ATOM    983  CA  PHE A  67      40.550  56.620  67.530  1.00  0.00           C
ATOM    984  HA  PHE A  67      39.970  55.720  67.690  1.00  0.00           H
ATOM    985  CB  PHE A  67      39.680  57.780  68.180  1.00  0.00           C
ATOM    986  HB1 PHE A  67      40.440  58.590  68.210  1.00  0.00           H
ATOM    987  HB2 PHE A  67      39.430  57.530  69.230  1.00  0.00           H
ATOM    988  CG  PHE A  67      38.500  58.280  67.420  1.00  0.00           C
ATOM    989  CD1 PHE A  67      37.490  57.370  66.970  1.00  0.00           C
ATOM    990  HD1 PHE A  67      37.550  56.300  67.130  1.00  0.00           H
ATOM    991  CE1 PHE A  67      36.580  57.800  65.970  1.00  0.00           C
ATOM    992  HE1 PHE A  67      35.900  57.160  65.410  1.00  0.00           H
ATOM    993  CZ  PHE A  67      36.680  59.100  65.400  1.00  0.00           C
ATOM    994  HZ  PHE A  67      36.070  59.420  64.570  1.00  0.00           H
ATOM    995  CD2 PHE A  67      38.520  59.580  66.890  1.00  0.00           C
ATOM    996  HD2 PHE A  67      39.260  60.300  67.170  1.00  0.00           H
ATOM    997  CE2 PHE A  67      37.600  59.980  65.940  1.00  0.00           C
ATOM    998  HE2 PHE A  67      37.790  60.850  65.330  1.00  0.00           H
ATOM    999  C   PHE A  67      40.730  56.760  65.960  1.00  0.00           C
ATOM   1000  O   PHE A  67      40.020  56.200  65.180  1.00  0.00           O
ATOM   1001  N   ASN A  68      41.810  57.480  65.540  1.00  0.00           N
ATOM   1002  HN  ASN A  68      42.370  57.960  66.200  1.00  0.00           H
ATOM   1003  CA  ASN A  68      42.140  57.740  64.130  1.00  0.00           C
ATOM   1004  HA  ASN A  68      41.230  57.790  63.560  1.00  0.00           H
ATOM   1005  CB  ASN A  68      42.900  59.060  63.970  1.00  0.00           C
ATOM   1006  HB1 ASN A  68      43.360  59.190  62.960  1.00  0.00           H
ATOM   1007  HB2 ASN A  68      43.750  59.110  64.680  1.00  0.00           H
ATOM   1008  CG  ASN A  68      41.970  60.290  64.110  1.00  0.00           C
ATOM   1009  OD1 ASN A  68      41.500  60.880  63.110  1.00  0.00           O
ATOM   1010  ND2 ASN A  68      41.600  60.720  65.420  1.00  0.00           N
ATOM   1011 HD21 ASN A  68      41.970  60.340  66.270  1.00  0.00           H
ATOM   1012 HD22 ASN A  68      41.140  61.600  65.470  1.00  0.00           H
ATOM   1013  C   ASN A  68      42.850  56.570  63.510  1.00  0.00           C
ATOM   1014  O   ASN A  68      42.670  56.290  62.350  1.00  0.00           O
ATOM   1015  N   LEU A  69      43.630  55.810  64.270  1.00  0.00           N
ATOM   1016  HN  LEU A  69      43.920  56.180  65.150  1.00  0.00           H
ATOM   1017  CA  LEU A  69      44.240  54.560  63.800  1.00  0.00           C
ATOM   1018  HA  LEU A  69      44.750  54.870  62.890  1.00  0.00           H
ATOM   1019  CB  LEU A  69      45.220  53.980  64.910  1.00  0.00           C
ATOM   1020  HB1 LEU A  69      44.560  53.850  65.800  1.00  0.00           H
ATOM   1021  HB2 LEU A  69      45.940  54.790  65.200  1.00  0.00           H
ATOM   1022  CG  LEU A  69      45.980  52.750  64.480  1.00  0.00           C
ATOM   1023  HG  LEU A  69      45.380  51.810  64.370  1.00  0.00           H
ATOM   1024  CD1 LEU A  69      46.740  52.930  63.130  1.00  0.00           C
ATOM   1025 HD11 LEU A  69      47.220  51.940  62.950  1.00  0.00           H
ATOM   1026 HD12 LEU A  69      47.490  53.740  63.080  1.00  0.00           H
ATOM   1027 HD13 LEU A  69      46.000  53.170  62.330  1.00  0.00           H
ATOM   1028  CD2 LEU A  69      47.000  52.360  65.610  1.00  0.00           C
ATOM   1029 HD21 LEU A  69      46.530  52.320  66.610  1.00  0.00           H
ATOM   1030 HD22 LEU A  69      47.750  53.180  65.620  1.00  0.00           H
ATOM   1031 HD23 LEU A  69      47.400  51.340  65.410  1.00  0.00           H
ATOM   1032  C   LEU A  69      43.160  53.500  63.500  1.00  0.00           C
ATOM   1033  O   LEU A  69      43.170  52.880  62.470  1.00  0.00           O
ATOM   1034  N   ALA A  70      42.100  53.470  64.340  1.00  0.00           N
ATOM   1035  HN  ALA A  70      42.140  54.020  65.170  1.00  0.00           H
ATOM   1036  CA  ALA A  70      40.890  52.740  64.180  1.00  0.00           C
ATOM   1037  HA  ALA A  70      41.140  51.710  63.980  1.00  0.00           H
ATOM   1038  CB  ALA A  70      39.960  52.720  65.430  1.00  0.00           C
ATOM   1039  HB1 ALA A  70      40.480  52.370  66.350  1.00  0.00           H
ATOM   1040  HB2 ALA A  70      39.040  52.120  65.210  1.00  0.00           H
ATOM   1041  HB3 ALA A  70      39.550  53.750  65.590  1.00  0.00           H
ATOM   1042  C   ALA A  70      40.120  53.150  62.900  1.00  0.00           C
ATOM   1043  O   ALA A  70      39.650  52.320  62.120  1.00  0.00           O
ATOM   1044  N   VAL A  71      40.020  54.430  62.560  1.00  0.00           N
ATOM   1045  HN  VAL A  71      40.410  55.080  63.200  1.00  0.00           H
ATOM   1046  CA  VAL A  71      39.510  54.970  61.270  1.00  0.00           C
ATOM   1047  HA  VAL A  71      38.540  54.520  61.190  1.00  0.00           H
ATOM   1048  CB  VAL A  71      39.340  56.470  61.220  1.00  0.00           C
ATOM   1049  HB  VAL A  71      40.180  56.950  61.770  1.00  0.00           H
ATOM   1050  CG1 VAL A  71      39.140  57.060  59.830  1.00  0.00           C
ATOM   1051 HG11 VAL A  71      38.340  56.510  59.270  1.00  0.00           H
ATOM   1052 HG12 VAL A  71      40.090  57.130  59.260  1.00  0.00           H
ATOM   1053 HG13 VAL A  71      38.790  58.120  59.920  1.00  0.00           H
ATOM   1054  CG2 VAL A  71      38.120  56.740  62.070  1.00  0.00           C
ATOM   1055 HG21 VAL A  71      37.220  56.160  61.800  1.00  0.00           H
ATOM   1056 HG22 VAL A  71      37.890  57.820  61.930  1.00  0.00           H
ATOM   1057 HG23 VAL A  71      38.340  56.620  63.160  1.00  0.00           H
ATOM   1058  C   VAL A  71      40.350  54.490  60.120  1.00  0.00           C
ATOM   1059  O   VAL A  71      39.880  54.070  59.070  1.00  0.00           O
ATOM   1060  N   ALA A  72      41.660  54.610  60.170  1.00  0.00           N
ATOM   1061  HN  ALA A  72      42.150  55.070  60.910  1.00  0.00           H
ATOM   1062  CA  ALA A  72      42.530  54.420  59.030  1.00  0.00           C
ATOM   1063  HA  ALA A  72      42.100  54.870  58.140  1.00  0.00           H
ATOM   1064  CB  ALA A  72      43.940  54.980  59.260  1.00  0.00           C
ATOM   1065  HB1 ALA A  72      44.600  54.780  58.400  1.00  0.00           H
ATOM   1066  HB2 ALA A  72      44.360  54.420  60.130  1.00  0.00           H
ATOM   1067  HB3 ALA A  72      43.870  56.040  59.590  1.00  0.00           H
ATOM   1068  C   ALA A  72      42.530  52.940  58.680  1.00  0.00           C
ATOM   1069  O   ALA A  72      42.580  52.610  57.530  1.00  0.00           O
ATOM   1070  N   ASP A  73      42.530  52.040  59.720  1.00  0.00           N
ATOM   1071  HN  ASP A  73      42.350  52.450  60.610  1.00  0.00           H
ATOM   1072  CA  ASP A  73      42.410  50.570  59.580  1.00  0.00           C
ATOM   1073  HA  ASP A  73      42.990  50.220  58.730  1.00  0.00           H
ATOM   1074  CB  ASP A  73      42.640  49.750  60.820  1.00  0.00           C
ATOM   1075  HB1 ASP A  73      42.110  48.780  60.730  1.00  0.00           H
ATOM   1076  HB2 ASP A  73      42.200  50.310  61.680  1.00  0.00           H
ATOM   1077  CG  ASP A  73      44.120  49.580  61.130  1.00  0.00           C
ATOM   1078  OD1 ASP A  73      45.100  49.980  60.530  1.00  0.00           O
ATOM   1079  OD2 ASP A  73      44.330  48.850  62.210  1.00  0.00           O
ATOM   1080  HD2 ASP A  73      45.270  48.870  62.430  1.00  0.00           H
ATOM   1081  C   ASP A  73      41.050  50.230  59.020  1.00  0.00           C
ATOM   1082  O   ASP A  73      40.870  49.390  58.140  1.00  0.00           O
ATOM   1083  N   PHE A  74      39.990  50.780  59.670  1.00  0.00           N
ATOM   1084  HN  PHE A  74      40.240  51.480  60.330  1.00  0.00           H
ATOM   1085  CA  PHE A  74      38.610  50.560  59.340  1.00  0.00           C
ATOM   1086  HA  PHE A  74      38.520  49.490  59.320  1.00  0.00           H
ATOM   1087  CB  PHE A  74      37.580  51.170  60.450  1.00  0.00           C
ATOM   1088  HB1 PHE A  74      37.810  52.260  60.400  1.00  0.00           H
ATOM   1089  HB2 PHE A  74      37.730  50.890  61.520  1.00  0.00           H
ATOM   1090  CG  PHE A  74      36.150  51.000  60.130  1.00  0.00           C
ATOM   1091  CD1 PHE A  74      35.440  51.910  59.320  1.00  0.00           C
ATOM   1092  HD1 PHE A  74      36.060  52.740  59.020  1.00  0.00           H
ATOM   1093  CE1 PHE A  74      34.040  51.840  59.160  1.00  0.00           C
ATOM   1094  HE1 PHE A  74      33.470  52.580  58.620  1.00  0.00           H
ATOM   1095  CZ  PHE A  74      33.330  50.780  59.750  1.00  0.00           C
ATOM   1096  HZ  PHE A  74      32.290  50.720  59.490  1.00  0.00           H
ATOM   1097  CD2 PHE A  74      35.320  49.930  60.740  1.00  0.00           C
ATOM   1098  HD2 PHE A  74      35.930  49.270  61.330  1.00  0.00           H
ATOM   1099  CE2 PHE A  74      33.970  49.820  60.520  1.00  0.00           C
ATOM   1100  HE2 PHE A  74      33.500  48.970  61.000  1.00  0.00           H
ATOM   1101  C   PHE A  74      38.240  50.960  57.890  1.00  0.00           C
ATOM   1102  O   PHE A  74      37.650  50.180  57.130  1.00  0.00           O
ATOM   1103  N   LEU A  75      38.650  52.140  57.470  1.00  0.00           N
ATOM   1104  HN  LEU A  75      39.060  52.800  58.090  1.00  0.00           H
ATOM   1105  CA  LEU A  75      38.480  52.550  56.010  1.00  0.00           C
ATOM   1106  HA  LEU A  75      37.490  52.190  55.740  1.00  0.00           H
ATOM   1107  CB  LEU A  75      38.800  53.970  55.780  1.00  0.00           C
ATOM   1108  HB1 LEU A  75      38.650  54.250  54.710  1.00  0.00           H
ATOM   1109  HB2 LEU A  75      39.820  54.180  56.160  1.00  0.00           H
ATOM   1110  CG  LEU A  75      37.850  54.950  56.490  1.00  0.00           C
ATOM   1111  HG  LEU A  75      37.910  54.650  57.550  1.00  0.00           H
ATOM   1112  CD1 LEU A  75      38.320  56.480  56.340  1.00  0.00           C
ATOM   1113 HD11 LEU A  75      37.610  57.130  56.880  1.00  0.00           H
ATOM   1114 HD12 LEU A  75      38.150  56.760  55.270  1.00  0.00           H
ATOM   1115 HD13 LEU A  75      39.330  56.750  56.690  1.00  0.00           H
ATOM   1116  CD2 LEU A  75      36.390  54.620  56.110  1.00  0.00           C
ATOM   1117 HD21 LEU A  75      36.290  53.700  56.730  1.00  0.00           H
ATOM   1118 HD22 LEU A  75      36.360  54.280  55.050  1.00  0.00           H
ATOM   1119 HD23 LEU A  75      35.630  55.360  56.440  1.00  0.00           H
ATOM   1120  C   LEU A  75      39.270  51.660  55.080  1.00  0.00           C
ATOM   1121  O   LEU A  75      38.890  51.340  53.890  1.00  0.00           O
ATOM   1122  N   LEU A  76      40.500  51.180  55.510  1.00  0.00           N
ATOM   1123  HN  LEU A  76      40.850  51.470  56.390  1.00  0.00           H
ATOM   1124  CA  LEU A  76      41.290  50.280  54.680  1.00  0.00           C
ATOM   1125  HA  LEU A  76      41.350  50.850  53.760  1.00  0.00           H
ATOM   1126  CB  LEU A  76      42.730  50.040  55.350  1.00  0.00           C
ATOM   1127  HB1 LEU A  76      42.530  49.620  56.350  1.00  0.00           H
ATOM   1128  HB2 LEU A  76      43.210  51.020  55.550  1.00  0.00           H
ATOM   1129  CG  LEU A  76      43.760  49.020  54.630  1.00  0.00           C
ATOM   1130  HG  LEU A  76      43.230  48.050  54.690  1.00  0.00           H
ATOM   1131  CD1 LEU A  76      43.810  49.490  53.110  1.00  0.00           C
ATOM   1132 HD11 LEU A  76      44.230  50.480  52.880  1.00  0.00           H
ATOM   1133 HD12 LEU A  76      42.750  49.490  52.790  1.00  0.00           H
ATOM   1134 HD13 LEU A  76      44.310  48.700  52.490  1.00  0.00           H
ATOM   1135  CD2 LEU A  76      45.120  48.930  55.360  1.00  0.00           C
ATOM   1136 HD21 LEU A  76      45.690  48.110  54.890  1.00  0.00           H
ATOM   1137 HD22 LEU A  76      44.930  48.720  56.430  1.00  0.00           H
ATOM   1138 HD23 LEU A  76      45.600  49.920  55.330  1.00  0.00           H
ATOM   1139  C   LEU A  76      40.640  48.930  54.480  1.00  0.00           C
ATOM   1140  O   LEU A  76      40.460  48.420  53.360  1.00  0.00           O
ATOM   1141  N   ILE A  77      40.090  48.410  55.590  1.00  0.00           N
ATOM   1142  HN  ILE A  77      40.340  48.840  56.450  1.00  0.00           H
ATOM   1143  CA  ILE A  77      39.350  47.250  55.760  1.00  0.00           C
ATOM   1144  HA  ILE A  77      39.920  46.460  55.310  1.00  0.00           H
ATOM   1145  CB  ILE A  77      39.110  46.840  57.280  1.00  0.00           C
ATOM   1146  HB  ILE A  77      38.880  47.780  57.810  1.00  0.00           H
ATOM   1147  CG2 ILE A  77      37.950  45.810  57.500  1.00  0.00           C
ATOM   1148 HG21 ILE A  77      38.220  45.210  58.400  1.00  0.00           H
ATOM   1149 HG22 ILE A  77      37.820  45.160  56.610  1.00  0.00           H
ATOM   1150 HG23 ILE A  77      36.960  46.310  57.650  1.00  0.00           H
ATOM   1151  CG1 ILE A  77      40.460  46.310  57.820  1.00  0.00           C
ATOM   1152 HG11 ILE A  77      40.450  46.370  58.930  1.00  0.00           H
ATOM   1153 HG12 ILE A  77      41.320  46.950  57.530  1.00  0.00           H
ATOM   1154  CD  ILE A  77      40.850  44.880  57.440  1.00  0.00           C
ATOM   1155  HD1 ILE A  77      41.030  44.790  56.350  1.00  0.00           H
ATOM   1156  HD2 ILE A  77      40.060  44.140  57.700  1.00  0.00           H
ATOM   1157  HD3 ILE A  77      41.730  44.570  58.050  1.00  0.00           H
ATOM   1158  C   ILE A  77      38.000  47.200  55.010  1.00  0.00           C
ATOM   1159  O   ILE A  77      37.540  46.190  54.490  1.00  0.00           O
ATOM   1160  N   ILE A  78      37.290  48.270  54.860  1.00  0.00           N
ATOM   1161  HN  ILE A  78      37.590  49.090  55.340  1.00  0.00           H
ATOM   1162  CA  ILE A  78      36.040  48.430  54.110  1.00  0.00           C
ATOM   1163  HA  ILE A  78      35.400  47.580  54.210  1.00  0.00           H
ATOM   1164  CB  ILE A  78      35.230  49.700  54.740  1.00  0.00           C
ATOM   1165  HB  ILE A  78      36.010  50.470  54.860  1.00  0.00           H
ATOM   1166  CG2 ILE A  78      34.150  50.240  53.780  1.00  0.00           C
ATOM   1167 HG21 ILE A  78      33.420  50.960  54.200  1.00  0.00           H
ATOM   1168 HG22 ILE A  78      33.540  49.340  53.520  1.00  0.00           H
ATOM   1169 HG23 ILE A  78      34.490  50.840  52.920  1.00  0.00           H
ATOM   1170  CG1 ILE A  78      34.510  49.280  56.050  1.00  0.00           C
ATOM   1171 HG11 ILE A  78      33.950  50.100  56.550  1.00  0.00           H
ATOM   1172 HG12 ILE A  78      35.340  49.170  56.780  1.00  0.00           H
ATOM   1173  CD  ILE A  78      33.620  48.050  55.940  1.00  0.00           C
ATOM   1174  HD1 ILE A  78      32.960  48.000  56.840  1.00  0.00           H
ATOM   1175  HD2 ILE A  78      34.280  47.170  56.040  1.00  0.00           H
ATOM   1176  HD3 ILE A  78      32.990  47.970  55.030  1.00  0.00           H
ATOM   1177  C   ILE A  78      36.180  48.520  52.640  1.00  0.00           C
ATOM   1178  O   ILE A  78      35.240  48.210  51.830  1.00  0.00           O
ATOM   1179  N   CYS A  79      37.400  48.850  52.200  1.00  0.00           N
ATOM   1180  HN  CYS A  79      38.130  49.230  52.770  1.00  0.00           H
ATOM   1181  CA  CYS A  79      37.690  48.890  50.810  1.00  0.00           C
ATOM   1182  HA  CYS A  79      36.910  49.430  50.300  1.00  0.00           H
ATOM   1183  CB  CYS A  79      38.910  49.810  50.490  1.00  0.00           C
ATOM   1184  HB1 CYS A  79      39.080  49.670  49.400  1.00  0.00           H
ATOM   1185  HB2 CYS A  79      39.790  49.460  51.070  1.00  0.00           H
ATOM   1186  SG  CYS A  79      38.560  51.610  50.760  1.00  0.00           S
ATOM   1187  HG1 CYS A  79      38.380  51.740  52.070  1.00  0.00           H
ATOM   1188  C   CYS A  79      37.840  47.560  50.120  1.00  0.00           C
ATOM   1189  O   CYS A  79      37.630  47.400  48.950  1.00  0.00           O
ATOM   1190  N   LEU A  80      38.070  46.550  50.960  1.00  0.00           N
ATOM   1191  HN  LEU A  80      38.230  46.670  51.940  1.00  0.00           H
ATOM   1192  CA  LEU A  80      38.240  45.150  50.500  1.00  0.00           C
ATOM   1193  HA  LEU A  80      39.000  45.100  49.740  1.00  0.00           H
ATOM   1194  CB  LEU A  80      38.700  44.150  51.640  1.00  0.00           C
ATOM   1195  HB1 LEU A  80      38.920  43.120  51.300  1.00  0.00           H
ATOM   1196  HB2 LEU A  80      37.790  43.950  52.240  1.00  0.00           H
ATOM   1197  CG  LEU A  80      39.770  44.660  52.630  1.00  0.00           C
ATOM   1198  HG  LEU A  80      39.390  45.590  53.120  1.00  0.00           H
ATOM   1199  CD1 LEU A  80      40.140  43.680  53.730  1.00  0.00           C
ATOM   1200 HD11 LEU A  80      40.630  42.780  53.300  1.00  0.00           H
ATOM   1201 HD12 LEU A  80      39.190  43.340  54.190  1.00  0.00           H
ATOM   1202 HD13 LEU A  80      40.780  44.190  54.490  1.00  0.00           H
ATOM   1203  CD2 LEU A  80      40.970  45.160  51.830  1.00  0.00           C
ATOM   1204 HD21 LEU A  80      41.690  45.660  52.500  1.00  0.00           H
ATOM   1205 HD22 LEU A  80      40.700  46.000  51.160  1.00  0.00           H
ATOM   1206 HD23 LEU A  80      41.430  44.390  51.170  1.00  0.00           H
ATOM   1207  C   LEU A  80      37.090  44.450  49.740  1.00  0.00           C
ATOM   1208  O   LEU A  80      37.400  43.700  48.850  1.00  0.00           O
ATOM   1209  N   PRO A  81      35.820  44.580  49.930  1.00  0.00           N
ATOM   1210  CD  PRO A  81      35.150  45.070  51.150  1.00  0.00           C
ATOM   1211  HD1 PRO A  81      34.950  46.150  50.970  1.00  0.00           H
ATOM   1212  HD2 PRO A  81      35.800  45.020  52.050  1.00  0.00           H
ATOM   1213  CA  PRO A  81      34.830  44.000  48.990  1.00  0.00           C
ATOM   1214  HA  PRO A  81      34.840  42.920  48.930  1.00  0.00           H
ATOM   1215  CB  PRO A  81      33.540  44.460  49.600  1.00  0.00           C
ATOM   1216  HB1 PRO A  81      32.710  43.750  49.340  1.00  0.00           H
ATOM   1217  HB2 PRO A  81      33.300  45.500  49.300  1.00  0.00           H
ATOM   1218  CG  PRO A  81      33.780  44.450  51.150  1.00  0.00           C
ATOM   1219  HG1 PRO A  81      33.000  44.960  51.750  1.00  0.00           H
ATOM   1220  HG2 PRO A  81      33.910  43.400  51.480  1.00  0.00           H
ATOM   1221  C   PRO A  81      34.950  44.500  47.520  1.00  0.00           C
ATOM   1222  O   PRO A  81      34.880  43.690  46.650  1.00  0.00           O
ATOM   1223  N   PHE A  82      35.210  45.820  47.320  1.00  0.00           N
ATOM   1224  HN  PHE A  82      35.210  46.530  48.030  1.00  0.00           H
ATOM   1225  CA  PHE A  82      35.560  46.330  45.990  1.00  0.00           C
ATOM   1226  HA  PHE A  82      34.780  45.980  45.310  1.00  0.00           H
ATOM   1227  CB  PHE A  82      35.580  47.900  46.080  1.00  0.00           C
ATOM   1228  HB1 PHE A  82      35.950  48.320  45.120  1.00  0.00           H
ATOM   1229  HB2 PHE A  82      36.290  48.190  46.860  1.00  0.00           H
ATOM   1230  CG  PHE A  82      34.160  48.350  46.450  1.00  0.00           C
ATOM   1231  CD1 PHE A  82      33.990  48.840  47.770  1.00  0.00           C
ATOM   1232  HD1 PHE A  82      34.830  49.040  48.410  1.00  0.00           H
ATOM   1233  CE1 PHE A  82      32.720  49.360  48.170  1.00  0.00           C
ATOM   1234  HE1 PHE A  82      32.560  49.610  49.210  1.00  0.00           H
ATOM   1235  CZ  PHE A  82      31.620  49.370  47.240  1.00  0.00           C
ATOM   1236  HZ  PHE A  82      30.660  49.710  47.590  1.00  0.00           H
ATOM   1237  CD2 PHE A  82      33.010  48.320  45.570  1.00  0.00           C
ATOM   1238  HD2 PHE A  82      33.160  47.950  44.570  1.00  0.00           H
ATOM   1239  CE2 PHE A  82      31.770  48.860  45.980  1.00  0.00           C
ATOM   1240  HE2 PHE A  82      30.970  48.750  45.260  1.00  0.00           H
ATOM   1241  C   PHE A  82      36.870  45.780  45.340  1.00  0.00           C
ATOM   1242  O   PHE A  82      37.060  45.670  44.090  1.00  0.00           O
ATOM   1243  N   LEU A  83      37.860  45.610  46.170  1.00  0.00           N
ATOM   1244  HN  LEU A  83      37.760  45.970  47.100  1.00  0.00           H
ATOM   1245  CA  LEU A  83      39.060  44.850  45.750  1.00  0.00           C
ATOM   1246  HA  LEU A  83      39.440  45.350  44.870  1.00  0.00           H
ATOM   1247  CB  LEU A  83      40.010  44.930  46.970  1.00  0.00           C
ATOM   1248  HB1 LEU A  83      39.600  44.370  47.830  1.00  0.00           H
ATOM   1249  HB2 LEU A  83      40.010  46.010  47.230  1.00  0.00           H
ATOM   1250  CG  LEU A  83      41.400  44.530  46.700  1.00  0.00           C
ATOM   1251  HG  LEU A  83      41.540  43.450  46.490  1.00  0.00           H
ATOM   1252  CD1 LEU A  83      42.060  45.400  45.540  1.00  0.00           C
ATOM   1253 HD11 LEU A  83      41.390  45.390  44.640  1.00  0.00           H
ATOM   1254 HD12 LEU A  83      43.120  45.100  45.360  1.00  0.00           H
ATOM   1255 HD13 LEU A  83      42.040  46.470  45.820  1.00  0.00           H
ATOM   1256  CD2 LEU A  83      42.250  44.800  47.920  1.00  0.00           C
ATOM   1257 HD21 LEU A  83      41.780  44.250  48.770  1.00  0.00           H
ATOM   1258 HD22 LEU A  83      42.300  45.900  48.130  1.00  0.00           H
ATOM   1259 HD23 LEU A  83      43.270  44.380  47.770  1.00  0.00           H
ATOM   1260  C   LEU A  83      38.760  43.400  45.400  1.00  0.00           C
ATOM   1261  O   LEU A  83      39.190  42.840  44.360  1.00  0.00           O
ATOM   1262  N   MET A  84      38.020  42.730  46.260  1.00  0.00           N
ATOM   1263  HN  MET A  84      37.710  43.110  47.120  1.00  0.00           H
ATOM   1264  CA  MET A  84      37.750  41.330  46.100  1.00  0.00           C
ATOM   1265  HA  MET A  84      38.690  40.830  45.930  1.00  0.00           H
ATOM   1266  CB  MET A  84      37.130  40.590  47.340  1.00  0.00           C
ATOM   1267  HB1 MET A  84      36.530  39.720  46.980  1.00  0.00           H
ATOM   1268  HB2 MET A  84      36.320  41.240  47.750  1.00  0.00           H
ATOM   1269  CG  MET A  84      38.160  40.210  48.400  1.00  0.00           C
ATOM   1270  HG1 MET A  84      38.830  41.060  48.650  1.00  0.00           H
ATOM   1271  HG2 MET A  84      38.820  39.470  47.910  1.00  0.00           H
ATOM   1272  SD  MET A  84      37.600  39.470  49.970  1.00  0.00           S
ATOM   1273  CE  MET A  84      37.060  40.820  51.010  1.00  0.00           C
ATOM   1274  HE1 MET A  84      36.250  40.600  51.750  1.00  0.00           H
ATOM   1275  HE2 MET A  84      36.760  41.710  50.440  1.00  0.00           H
ATOM   1276  HE3 MET A  84      37.930  40.930  51.690  1.00  0.00           H
ATOM   1277  C   MET A  84      36.960  41.050  44.840  1.00  0.00           C
ATOM   1278  O   MET A  84      37.230  40.060  44.150  1.00  0.00           O
ATOM   1279  N   ASP A  85      35.970  41.920  44.600  1.00  0.00           N
ATOM   1280  HN  ASP A  85      35.860  42.610  45.300  1.00  0.00           H
ATOM   1281  CA  ASP A  85      35.200  41.980  43.370  1.00  0.00           C
ATOM   1282  HA  ASP A  85      34.580  41.090  43.340  1.00  0.00           H
ATOM   1283  CB  ASP A  85      34.280  43.250  43.360  1.00  0.00           C
ATOM   1284  HB1 ASP A  85      34.860  44.170  43.570  1.00  0.00           H
ATOM   1285  HB2 ASP A  85      33.610  43.170  44.230  1.00  0.00           H
ATOM   1286  CG  ASP A  85      33.370  43.410  42.210  1.00  0.00           C
ATOM   1287  OD1 ASP A  85      33.310  44.520  41.550  1.00  0.00           O
ATOM   1288  OD2 ASP A  85      32.580  42.460  41.920  1.00  0.00           O
ATOM   1289  C   ASP A  85      36.080  41.970  42.140  1.00  0.00           C
ATOM   1290  O   ASP A  85      36.000  41.180  41.220  1.00  0.00           O
ATOM   1291  N   ASN A  86      37.060  42.840  42.090  1.00  0.00           N
ATOM   1292  HN  ASN A  86      37.270  43.520  42.780  1.00  0.00           H
ATOM   1293  CA  ASN A  86      38.050  42.960  41.000  1.00  0.00           C
ATOM   1294  HA  ASN A  86      37.400  43.100  40.150  1.00  0.00           H
ATOM   1295  CB  ASN A  86      38.970  44.160  41.190  1.00  0.00           C
ATOM   1296  HB1 ASN A  86      39.750  44.080  41.970  1.00  0.00           H
ATOM   1297  HB2 ASN A  86      38.230  44.880  41.640  1.00  0.00           H
ATOM   1298  CG  ASN A  86      39.580  44.720  39.940  1.00  0.00           C
ATOM   1299  OD1 ASN A  86      40.370  45.630  40.070  1.00  0.00           O
ATOM   1300  ND2 ASN A  86      39.330  44.160  38.740  1.00  0.00           N
ATOM   1301 HD21 ASN A  86      39.610  44.670  37.920  1.00  0.00           H
ATOM   1302 HD22 ASN A  86      38.940  43.240  38.600  1.00  0.00           H
ATOM   1303  C   ASN A  86      38.880  41.740  40.820  1.00  0.00           C
ATOM   1304  O   ASN A  86      39.150  41.280  39.730  1.00  0.00           O
ATOM   1305  N   TYR A  87      39.270  41.030  41.960  1.00  0.00           N
ATOM   1306  HN  TYR A  87      39.030  41.370  42.870  1.00  0.00           H
ATOM   1307  CA  TYR A  87      40.050  39.800  41.960  1.00  0.00           C
ATOM   1308  HA  TYR A  87      40.930  40.020  41.380  1.00  0.00           H
ATOM   1309  CB  TYR A  87      40.450  39.410  43.380  1.00  0.00           C
ATOM   1310  HB1 TYR A  87      40.840  38.380  43.250  1.00  0.00           H
ATOM   1311  HB2 TYR A  87      39.630  39.330  44.130  1.00  0.00           H
ATOM   1312  CG  TYR A  87      41.530  40.300  44.030  1.00  0.00           C
ATOM   1313  CD1 TYR A  87      42.360  41.180  43.370  1.00  0.00           C
ATOM   1314  HD1 TYR A  87      42.230  41.370  42.310  1.00  0.00           H
ATOM   1315  CE1 TYR A  87      43.470  41.840  44.040  1.00  0.00           C
ATOM   1316  HE1 TYR A  87      44.110  42.440  43.410  1.00  0.00           H
ATOM   1317  CZ  TYR A  87      43.560  41.670  45.400  1.00  0.00           C
ATOM   1318  OH  TYR A  87      44.570  42.400  46.210  1.00  0.00           O
ATOM   1319  HH  TYR A  87      45.210  42.890  45.690  1.00  0.00           H
ATOM   1320  CD2 TYR A  87      41.750  40.110  45.390  1.00  0.00           C
ATOM   1321  HD2 TYR A  87      41.210  39.370  45.960  1.00  0.00           H
ATOM   1322  CE2 TYR A  87      42.720  40.820  46.080  1.00  0.00           C
ATOM   1323  HE2 TYR A  87      42.890  40.740  47.140  1.00  0.00           H
ATOM   1324  C   TYR A  87      39.120  38.640  41.410  1.00  0.00           C
ATOM   1325  O   TYR A  87      39.660  37.860  40.570  1.00  0.00           O
ATOM   1326  N   VAL A  88      37.830  38.600  41.800  1.00  0.00           N
ATOM   1327  HN  VAL A  88      37.460  39.180  42.530  1.00  0.00           H
ATOM   1328  CA  VAL A  88      36.790  37.760  41.250  1.00  0.00           C
ATOM   1329  HA  VAL A  88      37.140  36.750  41.270  1.00  0.00           H
ATOM   1330  CB  VAL A  88      35.560  37.730  42.120  1.00  0.00           C
ATOM   1331  HB  VAL A  88      35.190  38.740  42.380  1.00  0.00           H
ATOM   1332  CG1 VAL A  88      34.390  36.990  41.390  1.00  0.00           C
ATOM   1333 HG11 VAL A  88      33.500  37.140  42.020  1.00  0.00           H
ATOM   1334 HG12 VAL A  88      34.570  35.890  41.300  1.00  0.00           H
ATOM   1335 HG13 VAL A  88      34.180  37.440  40.410  1.00  0.00           H
ATOM   1336  CG2 VAL A  88      35.900  37.000  43.420  1.00  0.00           C
ATOM   1337 HG21 VAL A  88      34.970  36.850  44.010  1.00  0.00           H
ATOM   1338 HG22 VAL A  88      36.690  37.490  44.020  1.00  0.00           H
ATOM   1339 HG23 VAL A  88      36.120  35.940  43.170  1.00  0.00           H
ATOM   1340  C   VAL A  88      36.570  37.940  39.770  1.00  0.00           C
ATOM   1341  O   VAL A  88      36.510  36.980  38.980  1.00  0.00           O
ATOM   1342  N   ARG A  89      36.540  39.210  39.340  1.00  0.00           N
ATOM   1343  HN  ARG A  89      36.600  39.990  39.950  1.00  0.00           H
ATOM   1344  CA  ARG A  89      36.430  39.550  37.960  1.00  0.00           C
ATOM   1345  HA  ARG A  89      35.590  39.020  37.550  1.00  0.00           H
ATOM   1346  CB  ARG A  89      36.090  41.000  37.620  1.00  0.00           C
ATOM   1347  HB1 ARG A  89      36.290  41.220  36.540  1.00  0.00           H
ATOM   1348  HB2 ARG A  89      36.720  41.720  38.200  1.00  0.00           H
ATOM   1349  CG  ARG A  89      34.630  41.410  38.040  1.00  0.00           C
ATOM   1350  HG1 ARG A  89      34.470  40.990  39.060  1.00  0.00           H
ATOM   1351  HG2 ARG A  89      33.890  41.050  37.290  1.00  0.00           H
ATOM   1352  CD  ARG A  89      34.550  42.980  38.210  1.00  0.00           C
ATOM   1353  HD1 ARG A  89      34.670  43.580  37.290  1.00  0.00           H
ATOM   1354  HD2 ARG A  89      35.280  43.320  38.970  1.00  0.00           H
ATOM   1355  NE  ARG A  89      33.270  43.240  39.000  1.00  0.00           N
ATOM   1356  HE  ARG A  89      33.190  43.280  40.000  1.00  0.00           H
ATOM   1357  CZ  ARG A  89      32.210  43.880  38.540  1.00  0.00           C
ATOM   1358  NH1 ARG A  89      31.790  43.850  37.270  1.00  0.00           N
ATOM   1359 HH11 ARG A  89      32.090  43.150  36.620  1.00  0.00           H
ATOM   1360 HH12 ARG A  89      31.010  44.460  37.120  1.00  0.00           H
ATOM   1361  NH2 ARG A  89      31.500  44.590  39.350  1.00  0.00           N
ATOM   1362 HH21 ARG A  89      30.700  45.120  39.090  1.00  0.00           H
ATOM   1363 HH22 ARG A  89      31.790  44.700  40.300  1.00  0.00           H
ATOM   1364  C   ARG A  89      37.640  39.260  37.070  1.00  0.00           C
ATOM   1365  O   ARG A  89      37.380  38.990  35.930  1.00  0.00           O
ATOM   1366  N   ARG A  90      38.900  39.220  37.620  1.00  0.00           N
ATOM   1367  HN  ARG A  90      39.000  39.350  38.600  1.00  0.00           H
ATOM   1368  CA  ARG A  90      40.060  38.920  36.820  1.00  0.00           C
ATOM   1369  HA  ARG A  90      40.610  38.600  37.690  1.00  0.00           H
ATOM   1370  CB  ARG A  90      40.030  37.750  35.870  1.00  0.00           C
ATOM   1371  HB1 ARG A  90      41.010  37.780  35.340  1.00  0.00           H
ATOM   1372  HB2 ARG A  90      39.230  37.930  35.130  1.00  0.00           H
ATOM   1373  CG  ARG A  90      40.040  36.300  36.410  1.00  0.00           C
ATOM   1374  HG1 ARG A  90      40.830  36.260  37.200  1.00  0.00           H
ATOM   1375  HG2 ARG A  90      40.340  35.580  35.630  1.00  0.00           H
ATOM   1376  CD  ARG A  90      38.750  35.830  37.130  1.00  0.00           C
ATOM   1377  HD1 ARG A  90      37.830  36.020  36.520  1.00  0.00           H
ATOM   1378  HD2 ARG A  90      38.600  36.340  38.100  1.00  0.00           H
ATOM   1379  NE  ARG A  90      38.940  34.390  37.400  1.00  0.00           N
ATOM   1380  HE  ARG A  90      39.580  33.800  36.900  1.00  0.00           H
ATOM   1381  CZ  ARG A  90      38.320  33.690  38.290  1.00  0.00           C
ATOM   1382  NH1 ARG A  90      37.350  34.140  39.050  1.00  0.00           N
ATOM   1383 HH11 ARG A  90      37.050  33.580  39.830  1.00  0.00           H
ATOM   1384 HH12 ARG A  90      37.080  35.100  38.990  1.00  0.00           H
ATOM   1385  NH2 ARG A  90      38.530  32.370  38.440  1.00  0.00           N
ATOM   1386 HH21 ARG A  90      39.060  31.840  37.780  1.00  0.00           H
ATOM   1387 HH22 ARG A  90      37.780  31.900  38.920  1.00  0.00           H
ATOM   1388  C   ARG A  90      40.810  40.180  36.490  1.00  0.00           C
ATOM   1389  O   ARG A  90      41.300  40.360  35.400  1.00  0.00           O
ATOM   1390  N   TRP A  91      40.920  41.190  37.370  1.00  0.00           N
ATOM   1391  HN  TRP A  91      40.600  41.030  38.310  1.00  0.00           H
ATOM   1392  CA  TRP A  91      41.590  42.530  37.050  1.00  0.00           C
ATOM   1393  HA  TRP A  91      41.600  43.080  37.990  1.00  0.00           H
ATOM   1394  CB  TRP A  91      43.050  42.460  36.560  1.00  0.00           C
ATOM   1395  HB1 TRP A  91      43.550  43.430  36.340  1.00  0.00           H
ATOM   1396  HB2 TRP A  91      43.120  41.940  35.590  1.00  0.00           H
ATOM   1397  CG  TRP A  91      43.970  41.840  37.550  1.00  0.00           C
ATOM   1398  CD1 TRP A  91      44.400  40.530  37.440  1.00  0.00           C
ATOM   1399  HD1 TRP A  91      44.210  39.860  36.630  1.00  0.00           H
ATOM   1400  NE1 TRP A  91      45.280  40.280  38.470  1.00  0.00           N
ATOM   1401  HE1 TRP A  91      45.900  39.530  38.540  1.00  0.00           H
ATOM   1402  CE2 TRP A  91      45.360  41.360  39.280  1.00  0.00           C
ATOM   1403  CD2 TRP A  91      44.560  42.360  38.700  1.00  0.00           C
ATOM   1404  CE3 TRP A  91      44.310  43.550  39.420  1.00  0.00           C
ATOM   1405  HE3 TRP A  91      43.670  44.340  39.110  1.00  0.00           H
ATOM   1406  CZ3 TRP A  91      44.980  43.670  40.680  1.00  0.00           C
ATOM   1407  HZ3 TRP A  91      44.900  44.670  41.090  1.00  0.00           H
ATOM   1408  CZ2 TRP A  91      46.010  41.530  40.520  1.00  0.00           C
ATOM   1409  HZ2 TRP A  91      46.700  40.760  40.810  1.00  0.00           H
ATOM   1410  CH2 TRP A  91      45.890  42.740  41.160  1.00  0.00           C
ATOM   1411  HH2 TRP A  91      46.450  42.750  42.090  1.00  0.00           H
ATOM   1412  C   TRP A  91      40.890  43.570  36.120  1.00  0.00           C
ATOM   1413  O   TRP A  91      41.240  44.750  36.110  1.00  0.00           O
ATOM   1414  N   ASP A  92      39.790  43.190  35.430  1.00  0.00           N
ATOM   1415  HN  ASP A  92      39.600  42.240  35.240  1.00  0.00           H
ATOM   1416  CA  ASP A  92      38.990  44.130  34.700  1.00  0.00           C
ATOM   1417  HA  ASP A  92      39.660  44.790  34.170  1.00  0.00           H
ATOM   1418  CB  ASP A  92      38.240  43.450  33.650  1.00  0.00           C
ATOM   1419  HB1 ASP A  92      37.520  44.190  33.240  1.00  0.00           H
ATOM   1420  HB2 ASP A  92      37.630  42.580  33.980  1.00  0.00           H
ATOM   1421  CG  ASP A  92      39.170  43.060  32.440  1.00  0.00           C
ATOM   1422  OD1 ASP A  92      38.530  42.530  31.530  1.00  0.00           O
ATOM   1423  OD2 ASP A  92      40.410  43.290  32.430  1.00  0.00           O
ATOM   1424  C   ASP A  92      38.140  44.950  35.660  1.00  0.00           C
ATOM   1425  O   ASP A  92      37.270  44.430  36.370  1.00  0.00           O
ATOM   1426  N   TRP A  93      38.290  46.290  35.580  1.00  0.00           N
ATOM   1427  HN  TRP A  93      39.000  46.740  35.040  1.00  0.00           H
ATOM   1428  CA  TRP A  93      37.490  47.240  36.260  1.00  0.00           C
ATOM   1429  HA  TRP A  93      36.900  46.720  37.000  1.00  0.00           H
ATOM   1430  CB  TRP A  93      38.420  48.200  37.080  1.00  0.00           C
ATOM   1431  HB1 TRP A  93      39.160  48.720  36.430  1.00  0.00           H
ATOM   1432  HB2 TRP A  93      39.060  47.470  37.630  1.00  0.00           H
ATOM   1433  CG  TRP A  93      37.970  49.320  38.030  1.00  0.00           C
ATOM   1434  CD1 TRP A  93      37.620  50.590  37.700  1.00  0.00           C
ATOM   1435  HD1 TRP A  93      37.570  51.040  36.720  1.00  0.00           H
ATOM   1436  NE1 TRP A  93      37.260  51.250  38.800  1.00  0.00           N
ATOM   1437  HE1 TRP A  93      37.400  52.210  38.880  1.00  0.00           H
ATOM   1438  CE2 TRP A  93      37.230  50.440  39.860  1.00  0.00           C
ATOM   1439  CD2 TRP A  93      37.620  49.170  39.450  1.00  0.00           C
ATOM   1440  CE3 TRP A  93      37.610  48.170  40.360  1.00  0.00           C
ATOM   1441  HE3 TRP A  93      37.930  47.200  40.050  1.00  0.00           H
ATOM   1442  CZ3 TRP A  93      37.030  48.330  41.580  1.00  0.00           C
ATOM   1443  HZ3 TRP A  93      36.990  47.570  42.350  1.00  0.00           H
ATOM   1444  CZ2 TRP A  93      36.720  50.680  41.200  1.00  0.00           C
ATOM   1445  HZ2 TRP A  93      36.470  51.700  41.480  1.00  0.00           H
ATOM   1446  CH2 TRP A  93      36.550  49.550  41.980  1.00  0.00           C
ATOM   1447  HH2 TRP A  93      36.170  49.730  42.980  1.00  0.00           H
ATOM   1448  C   TRP A  93      36.520  47.930  35.360  1.00  0.00           C
ATOM   1449  O   TRP A  93      36.940  48.640  34.400  1.00  0.00           O
ATOM   1450  N   LYS A  94      35.200  47.750  35.570  1.00  0.00           N
ATOM   1451  HN  LYS A  94      34.820  47.270  36.350  1.00  0.00           H
ATOM   1452  CA  LYS A  94      34.250  48.140  34.490  1.00  0.00           C
ATOM   1453  HA  LYS A  94      34.730  48.080  33.510  1.00  0.00           H
ATOM   1454  CB  LYS A  94      33.050  47.130  34.480  1.00  0.00           C
ATOM   1455  HB1 LYS A  94      32.360  47.340  33.630  1.00  0.00           H
ATOM   1456  HB2 LYS A  94      32.380  47.330  35.360  1.00  0.00           H
ATOM   1457  CG  LYS A  94      33.460  45.660  34.400  1.00  0.00           C
ATOM   1458  HG1 LYS A  94      32.590  44.980  34.490  1.00  0.00           H
ATOM   1459  HG2 LYS A  94      34.140  45.300  35.210  1.00  0.00           H
ATOM   1460  CD  LYS A  94      34.090  45.380  32.990  1.00  0.00           C
ATOM   1461  HD1 LYS A  94      34.680  44.440  32.950  1.00  0.00           H
ATOM   1462  HD2 LYS A  94      34.720  46.200  32.600  1.00  0.00           H
ATOM   1463  CE  LYS A  94      33.140  45.190  31.810  1.00  0.00           C
ATOM   1464  HE1 LYS A  94      33.750  44.940  30.920  1.00  0.00           H
ATOM   1465  HE2 LYS A  94      32.560  46.120  31.630  1.00  0.00           H
ATOM   1466  NZ  LYS A  94      32.260  44.060  31.930  1.00  0.00           N
ATOM   1467  HZ1 LYS A  94      31.870  43.820  30.990  1.00  0.00           H
ATOM   1468  HZ2 LYS A  94      31.460  44.330  32.530  1.00  0.00           H
ATOM   1469  HZ3 LYS A  94      32.750  43.220  32.300  1.00  0.00           H
ATOM   1470  C   LYS A  94      33.600  49.500  34.730  1.00  0.00           C
ATOM   1471  O   LYS A  94      32.950  50.080  33.860  1.00  0.00           O
ATOM   1472  N   PHE A  95      33.960  50.080  35.890  1.00  0.00           N
ATOM   1473  HN  PHE A  95      34.570  49.620  36.540  1.00  0.00           H
ATOM   1474  CA  PHE A  95      33.450  51.280  36.490  1.00  0.00           C
ATOM   1475  HA  PHE A  95      32.400  51.400  36.310  1.00  0.00           H
ATOM   1476  CB  PHE A  95      33.670  51.190  38.090  1.00  0.00           C
ATOM   1477  HB1 PHE A  95      33.210  52.040  38.640  1.00  0.00           H
ATOM   1478  HB2 PHE A  95      34.780  51.220  38.200  1.00  0.00           H
ATOM   1479  CG  PHE A  95      33.090  49.920  38.700  1.00  0.00           C
ATOM   1480  CD1 PHE A  95      33.690  49.290  39.750  1.00  0.00           C
ATOM   1481  HD1 PHE A  95      34.630  49.650  40.170  1.00  0.00           H
ATOM   1482  CE1 PHE A  95      32.980  48.390  40.520  1.00  0.00           C
ATOM   1483  HE1 PHE A  95      33.440  47.930  41.380  1.00  0.00           H
ATOM   1484  CZ  PHE A  95      31.720  47.930  40.060  1.00  0.00           C
ATOM   1485  HZ  PHE A  95      31.220  47.180  40.650  1.00  0.00           H
ATOM   1486  CD2 PHE A  95      31.850  49.530  38.200  1.00  0.00           C
ATOM   1487  HD2 PHE A  95      31.320  49.890  37.340  1.00  0.00           H
ATOM   1488  CE2 PHE A  95      31.180  48.530  38.940  1.00  0.00           C
ATOM   1489  HE2 PHE A  95      30.120  48.400  38.780  1.00  0.00           H
ATOM   1490  C   PHE A  95      34.180  52.450  35.970  1.00  0.00           C
ATOM   1491  O   PHE A  95      35.330  52.330  35.400  1.00  0.00           O
ATOM   1492  N   GLY A  96      33.660  53.660  36.110  1.00  0.00           N
ATOM   1493  HN  GLY A  96      32.690  53.670  36.330  1.00  0.00           H
ATOM   1494  CA  GLY A  96      34.280  54.900  35.630  1.00  0.00           C
ATOM   1495  HA1 GLY A  96      33.650  55.700  35.980  1.00  0.00           H
ATOM   1496  HA2 GLY A  96      34.330  54.860  34.540  1.00  0.00           H
ATOM   1497  C   GLY A  96      35.630  55.230  36.280  1.00  0.00           C
ATOM   1498  O   GLY A  96      36.160  54.650  37.230  1.00  0.00           O
ATOM   1499  N   ASP A  97      36.230  56.290  35.710  1.00  0.00           N
ATOM   1500  HN  ASP A  97      35.720  56.760  34.980  1.00  0.00           H
ATOM   1501  CA  ASP A  97      37.500  56.900  35.990  1.00  0.00           C
ATOM   1502  HA  ASP A  97      38.170  56.070  35.900  1.00  0.00           H
ATOM   1503  CB  ASP A  97      37.730  58.100  34.960  1.00  0.00           C
ATOM   1504  HB1 ASP A  97      38.570  58.660  35.420  1.00  0.00           H
ATOM   1505  HB2 ASP A  97      36.770  58.650  34.840  1.00  0.00           H
ATOM   1506  CG  ASP A  97      38.210  57.410  33.750  1.00  0.00           C
ATOM   1507  OD1 ASP A  97      37.790  57.820  32.680  1.00  0.00           O
ATOM   1508  OD2 ASP A  97      38.940  56.400  33.830  1.00  0.00           O
ATOM   1509  C   ASP A  97      37.440  57.410  37.430  1.00  0.00           C
ATOM   1510  O   ASP A  97      38.310  57.050  38.230  1.00  0.00           O
ATOM   1511  N   ILE A  98      36.370  58.090  37.840  1.00  0.00           N
ATOM   1512  HN  ILE A  98      35.570  58.080  37.250  1.00  0.00           H
ATOM   1513  CA  ILE A  98      36.220  58.680  39.230  1.00  0.00           C
ATOM   1514  HA  ILE A  98      37.120  59.220  39.460  1.00  0.00           H
ATOM   1515  CB  ILE A  98      35.070  59.720  39.440  1.00  0.00           C
ATOM   1516  HB  ILE A  98      34.150  59.240  39.020  1.00  0.00           H
ATOM   1517  CG2 ILE A  98      34.890  60.150  40.890  1.00  0.00           C
ATOM   1518 HG21 ILE A  98      34.560  59.340  41.580  1.00  0.00           H
ATOM   1519 HG22 ILE A  98      34.050  60.870  40.990  1.00  0.00           H
ATOM   1520 HG23 ILE A  98      35.860  60.390  41.360  1.00  0.00           H
ATOM   1521  CG1 ILE A  98      35.510  60.960  38.600  1.00  0.00           C
ATOM   1522 HG11 ILE A  98      36.110  60.660  37.720  1.00  0.00           H
ATOM   1523 HG12 ILE A  98      36.270  61.560  39.150  1.00  0.00           H
ATOM   1524  CD  ILE A  98      34.290  61.750  38.120  1.00  0.00           C
ATOM   1525  HD1 ILE A  98      34.530  62.560  37.400  1.00  0.00           H
ATOM   1526  HD2 ILE A  98      33.800  62.180  39.020  1.00  0.00           H
ATOM   1527  HD3 ILE A  98      33.650  61.070  37.510  1.00  0.00           H
ATOM   1528  C   ILE A  98      36.240  57.660  40.350  1.00  0.00           C
ATOM   1529  O   ILE A  98      37.100  57.860  41.240  1.00  0.00           O
ATOM   1530  N   PRO A  99      35.540  56.580  40.300  1.00  0.00           N
ATOM   1531  CD  PRO A  99      34.180  56.530  39.690  1.00  0.00           C
ATOM   1532  HD1 PRO A  99      34.100  56.800  38.620  1.00  0.00           H
ATOM   1533  HD2 PRO A  99      33.460  57.130  40.300  1.00  0.00           H
ATOM   1534  CA  PRO A  99      35.630  55.620  41.390  1.00  0.00           C
ATOM   1535  HA  PRO A  99      35.570  56.200  42.300  1.00  0.00           H
ATOM   1536  CB  PRO A  99      34.440  54.670  41.270  1.00  0.00           C
ATOM   1537  HB1 PRO A  99      33.770  54.850  42.140  1.00  0.00           H
ATOM   1538  HB2 PRO A  99      34.740  53.610  41.410  1.00  0.00           H
ATOM   1539  CG  PRO A  99      33.830  55.010  39.940  1.00  0.00           C
ATOM   1540  HG1 PRO A  99      34.460  54.440  39.230  1.00  0.00           H
ATOM   1541  HG2 PRO A  99      32.730  55.030  39.850  1.00  0.00           H
ATOM   1542  C   PRO A  99      36.920  54.800  41.370  1.00  0.00           C
ATOM   1543  O   PRO A  99      37.230  54.350  42.490  1.00  0.00           O
ATOM   1544  N   CYS A 100      37.550  54.500  40.110  1.00  0.00           N
ATOM   1545  HN  CYS A 100      37.190  54.800  39.220  1.00  0.00           H
ATOM   1546  CA  CYS A 100      38.890  53.860  40.060  1.00  0.00           C
ATOM   1547  HA  CYS A 100      38.720  52.980  40.680  1.00  0.00           H
ATOM   1548  CB  CYS A 100      39.440  53.700  38.570  1.00  0.00           C
ATOM   1549  HB1 CYS A 100      39.170  54.680  38.120  1.00  0.00           H
ATOM   1550  HB2 CYS A 100      38.770  53.090  37.930  1.00  0.00           H
ATOM   1551  SG  CYS A 100      41.120  53.120  38.380  1.00  0.00           S
ATOM   1552  C   CYS A 100      39.860  54.750  40.830  1.00  0.00           C
ATOM   1553  O   CYS A 100      40.610  54.340  41.760  1.00  0.00           O
ATOM   1554  N   ARG A 101      39.860  56.110  40.530  1.00  0.00           N
ATOM   1555  HN  ARG A 101      39.430  56.360  39.660  1.00  0.00           H
ATOM   1556  CA  ARG A 101      40.670  57.170  41.140  1.00  0.00           C
ATOM   1557  HA  ARG A 101      41.680  56.780  41.040  1.00  0.00           H
ATOM   1558  CB  ARG A 101      40.530  58.510  40.480  1.00  0.00           C
ATOM   1559  HB1 ARG A 101      41.140  59.270  41.020  1.00  0.00           H
ATOM   1560  HB2 ARG A 101      39.490  58.850  40.320  1.00  0.00           H
ATOM   1561  CG  ARG A 101      41.130  58.520  39.060  1.00  0.00           C
ATOM   1562  HG1 ARG A 101      41.130  57.470  38.670  1.00  0.00           H
ATOM   1563  HG2 ARG A 101      42.210  58.760  39.110  1.00  0.00           H
ATOM   1564  CD  ARG A 101      40.430  59.480  38.140  1.00  0.00           C
ATOM   1565  HD1 ARG A 101      40.550  60.460  38.670  1.00  0.00           H
ATOM   1566  HD2 ARG A 101      39.360  59.280  37.950  1.00  0.00           H
ATOM   1567  NE  ARG A 101      41.030  59.490  36.790  1.00  0.00           N
ATOM   1568  HE  ARG A 101      41.660  58.780  36.470  1.00  0.00           H
ATOM   1569  CZ  ARG A 101      40.720  60.420  35.870  1.00  0.00           C
ATOM   1570  NH1 ARG A 101      39.890  61.410  36.090  1.00  0.00           N
ATOM   1571 HH11 ARG A 101      39.590  61.640  37.010  1.00  0.00           H
ATOM   1572 HH12 ARG A 101      39.520  61.890  35.290  1.00  0.00           H
ATOM   1573  NH2 ARG A 101      41.170  60.190  34.640  1.00  0.00           N
ATOM   1574 HH21 ARG A 101      41.050  60.950  34.000  1.00  0.00           H
ATOM   1575 HH22 ARG A 101      41.620  59.360  34.310  1.00  0.00           H
ATOM   1576  C   ARG A 101      40.560  57.460  42.610  1.00  0.00           C
ATOM   1577  O   ARG A 101      41.540  57.400  43.370  1.00  0.00           O
ATOM   1578  N   LEU A 102      39.250  57.470  43.140  1.00  0.00           N
ATOM   1579  HN  LEU A 102      38.510  57.470  42.480  1.00  0.00           H
ATOM   1580  CA  LEU A 102      38.940  57.330  44.550  1.00  0.00           C
ATOM   1581  HA  LEU A 102      39.400  58.100  45.160  1.00  0.00           H
ATOM   1582  CB  LEU A 102      37.440  57.480  44.890  1.00  0.00           C
ATOM   1583  HB1 LEU A 102      37.450  57.340  46.000  1.00  0.00           H
ATOM   1584  HB2 LEU A 102      36.800  56.760  44.350  1.00  0.00           H
ATOM   1585  CG  LEU A 102      36.870  58.940  44.660  1.00  0.00           C
ATOM   1586  HG  LEU A 102      36.970  59.070  43.560  1.00  0.00           H
ATOM   1587  CD1 LEU A 102      35.410  58.970  45.010  1.00  0.00           C
ATOM   1588 HD11 LEU A 102      35.230  58.670  46.070  1.00  0.00           H
ATOM   1589 HD12 LEU A 102      34.750  58.280  44.450  1.00  0.00           H
ATOM   1590 HD13 LEU A 102      34.970  59.990  44.960  1.00  0.00           H
ATOM   1591  CD2 LEU A 102      37.710  60.090  45.330  1.00  0.00           C
ATOM   1592 HD21 LEU A 102      37.790  59.780  46.400  1.00  0.00           H
ATOM   1593 HD22 LEU A 102      37.140  61.040  45.230  1.00  0.00           H
ATOM   1594 HD23 LEU A 102      38.590  60.240  44.660  1.00  0.00           H
ATOM   1595  C   LEU A 102      39.450  56.020  45.210  1.00  0.00           C
ATOM   1596  O   LEU A 102      40.020  56.110  46.310  1.00  0.00           O
ATOM   1597  N   MET A 103      39.250  54.810  44.630  1.00  0.00           N
ATOM   1598  HN  MET A 103      38.700  54.800  43.800  1.00  0.00           H
ATOM   1599  CA  MET A 103      39.610  53.580  45.210  1.00  0.00           C
ATOM   1600  HA  MET A 103      39.160  53.460  46.190  1.00  0.00           H
ATOM   1601  CB  MET A 103      38.880  52.480  44.430  1.00  0.00           C
ATOM   1602  HB1 MET A 103      39.160  52.680  43.370  1.00  0.00           H
ATOM   1603  HB2 MET A 103      37.770  52.530  44.490  1.00  0.00           H
ATOM   1604  CG  MET A 103      39.170  51.060  44.840  1.00  0.00           C
ATOM   1605  HG1 MET A 103      40.190  50.730  44.540  1.00  0.00           H
ATOM   1606  HG2 MET A 103      38.480  50.440  44.230  1.00  0.00           H
ATOM   1607  SD  MET A 103      38.860  50.740  46.660  1.00  0.00           S
ATOM   1608  CE  MET A 103      39.420  49.010  46.570  1.00  0.00           C
ATOM   1609  HE1 MET A 103      39.260  48.400  47.490  1.00  0.00           H
ATOM   1610  HE2 MET A 103      40.470  48.920  46.200  1.00  0.00           H
ATOM   1611  HE3 MET A 103      38.820  48.320  45.940  1.00  0.00           H
ATOM   1612  C   MET A 103      41.170  53.390  45.320  1.00  0.00           C
ATOM   1613  O   MET A 103      41.780  52.970  46.400  1.00  0.00           O
ATOM   1614  N   LEU A 104      41.870  53.760  44.230  1.00  0.00           N
ATOM   1615  HN  LEU A 104      41.380  53.910  43.380  1.00  0.00           H
ATOM   1616  CA  LEU A 104      43.340  53.750  44.220  1.00  0.00           C
ATOM   1617  HA  LEU A 104      43.650  52.770  44.540  1.00  0.00           H
ATOM   1618  CB  LEU A 104      43.900  54.040  42.760  1.00  0.00           C
ATOM   1619  HB1 LEU A 104      45.010  54.120  42.830  1.00  0.00           H
ATOM   1620  HB2 LEU A 104      43.590  55.090  42.510  1.00  0.00           H
ATOM   1621  CG  LEU A 104      43.590  53.050  41.620  1.00  0.00           C
ATOM   1622  HG  LEU A 104      42.520  52.990  41.330  1.00  0.00           H
ATOM   1623  CD1 LEU A 104      44.160  53.470  40.280  1.00  0.00           C
ATOM   1624 HD11 LEU A 104      43.940  52.670  39.550  1.00  0.00           H
ATOM   1625 HD12 LEU A 104      45.260  53.420  40.190  1.00  0.00           H
ATOM   1626 HD13 LEU A 104      43.690  54.410  39.910  1.00  0.00           H
ATOM   1627  CD2 LEU A 104      44.050  51.650  41.990  1.00  0.00           C
ATOM   1628 HD21 LEU A 104      44.060  51.010  41.080  1.00  0.00           H
ATOM   1629 HD22 LEU A 104      43.440  51.100  42.740  1.00  0.00           H
ATOM   1630 HD23 LEU A 104      45.130  51.680  42.250  1.00  0.00           H
ATOM   1631  C   LEU A 104      43.970  54.790  45.250  1.00  0.00           C
ATOM   1632  O   LEU A 104      44.900  54.500  45.990  1.00  0.00           O
ATOM   1633  N   PHE A 105      43.420  56.040  45.420  1.00  0.00           N
ATOM   1634  HN  PHE A 105      42.790  56.460  44.760  1.00  0.00           H
ATOM   1635  CA  PHE A 105      43.660  56.920  46.550  1.00  0.00           C
ATOM   1636  HA  PHE A 105      44.660  57.300  46.650  1.00  0.00           H
ATOM   1637  CB  PHE A 105      42.730  58.160  46.430  1.00  0.00           C
ATOM   1638  HB1 PHE A 105      41.700  57.800  46.340  1.00  0.00           H
ATOM   1639  HB2 PHE A 105      43.050  58.660  45.480  1.00  0.00           H
ATOM   1640  CG  PHE A 105      42.760  59.190  47.540  1.00  0.00           C
ATOM   1641  CD1 PHE A 105      43.810  60.160  47.620  1.00  0.00           C
ATOM   1642  HD1 PHE A 105      44.530  60.170  46.810  1.00  0.00           H
ATOM   1643  CE1 PHE A 105      43.880  61.030  48.690  1.00  0.00           C
ATOM   1644  HE1 PHE A 105      44.620  61.810  48.680  1.00  0.00           H
ATOM   1645  CZ  PHE A 105      42.740  61.110  49.530  1.00  0.00           C
ATOM   1646  HZ  PHE A 105      42.800  61.850  50.320  1.00  0.00           H
ATOM   1647  CD2 PHE A 105      41.690  59.260  48.450  1.00  0.00           C
ATOM   1648  HD2 PHE A 105      40.940  58.490  48.360  1.00  0.00           H
ATOM   1649  CE2 PHE A 105      41.730  60.180  49.490  1.00  0.00           C
ATOM   1650  HE2 PHE A 105      40.980  60.220  50.260  1.00  0.00           H
ATOM   1651  C   PHE A 105      43.470  56.280  47.870  1.00  0.00           C
ATOM   1652  O   PHE A 105      44.470  56.180  48.620  1.00  0.00           O
ATOM   1653  N   MET A 106      42.250  55.710  48.250  1.00  0.00           N
ATOM   1654  HN  MET A 106      41.530  55.630  47.570  1.00  0.00           H
ATOM   1655  CA  MET A 106      41.890  55.220  49.590  1.00  0.00           C
ATOM   1656  HA  MET A 106      42.090  56.050  50.250  1.00  0.00           H
ATOM   1657  CB  MET A 106      40.390  54.810  49.760  1.00  0.00           C
ATOM   1658  HB1 MET A 106      40.340  54.100  50.610  1.00  0.00           H
ATOM   1659  HB2 MET A 106      40.130  54.220  48.850  1.00  0.00           H
ATOM   1660  CG  MET A 106      39.450  55.930  50.100  1.00  0.00           C
ATOM   1661  HG1 MET A 106      38.440  55.470  50.170  1.00  0.00           H
ATOM   1662  HG2 MET A 106      39.540  56.570  49.200  1.00  0.00           H
ATOM   1663  SD  MET A 106      39.810  56.880  51.620  1.00  0.00           S
ATOM   1664  CE  MET A 106      38.560  58.080  51.300  1.00  0.00           C
ATOM   1665  HE1 MET A 106      37.570  57.590  51.410  1.00  0.00           H
ATOM   1666  HE2 MET A 106      38.780  58.500  50.290  1.00  0.00           H
ATOM   1667  HE3 MET A 106      38.660  58.840  52.100  1.00  0.00           H
ATOM   1668  C   MET A 106      42.730  54.000  50.030  1.00  0.00           C
ATOM   1669  O   MET A 106      43.260  54.060  51.080  1.00  0.00           O
ATOM   1670  N   LEU A 107      42.960  53.000  49.160  1.00  0.00           N
ATOM   1671  HN  LEU A 107      42.550  52.920  48.260  1.00  0.00           H
ATOM   1672  CA  LEU A 107      43.990  51.950  49.340  1.00  0.00           C
ATOM   1673  HA  LEU A 107      43.610  51.260  50.060  1.00  0.00           H
ATOM   1674  CB  LEU A 107      44.180  51.130  48.060  1.00  0.00           C
ATOM   1675  HB1 LEU A 107      45.120  50.530  48.050  1.00  0.00           H
ATOM   1676  HB2 LEU A 107      44.350  51.930  47.320  1.00  0.00           H
ATOM   1677  CG  LEU A 107      43.100  50.190  47.620  1.00  0.00           C
ATOM   1678  HG  LEU A 107      42.070  50.550  47.800  1.00  0.00           H
ATOM   1679  CD1 LEU A 107      43.370  50.000  46.170  1.00  0.00           C
ATOM   1680 HD11 LEU A 107      43.460  50.950  45.610  1.00  0.00           H
ATOM   1681 HD12 LEU A 107      42.580  49.360  45.720  1.00  0.00           H
ATOM   1682 HD13 LEU A 107      44.310  49.440  45.980  1.00  0.00           H
ATOM   1683  CD2 LEU A 107      43.190  48.780  48.310  1.00  0.00           C
ATOM   1684 HD21 LEU A 107      42.330  48.180  47.940  1.00  0.00           H
ATOM   1685 HD22 LEU A 107      42.910  48.980  49.360  1.00  0.00           H
ATOM   1686 HD23 LEU A 107      44.170  48.270  48.140  1.00  0.00           H
ATOM   1687  C   LEU A 107      45.230  52.600  49.850  1.00  0.00           C
ATOM   1688  O   LEU A 107      45.700  52.210  50.860  1.00  0.00           O
ATOM   1689  N   ALA A 108      45.920  53.410  49.040  1.00  0.00           N
ATOM   1690  HN  ALA A 108      45.500  53.720  48.200  1.00  0.00           H
ATOM   1691  CA  ALA A 108      47.290  53.900  49.300  1.00  0.00           C
ATOM   1692  HA  ALA A 108      47.950  53.070  49.510  1.00  0.00           H
ATOM   1693  CB  ALA A 108      47.820  54.670  48.130  1.00  0.00           C
ATOM   1694  HB1 ALA A 108      47.750  54.130  47.160  1.00  0.00           H
ATOM   1695  HB2 ALA A 108      48.870  54.960  48.360  1.00  0.00           H
ATOM   1696  HB3 ALA A 108      47.160  55.550  48.040  1.00  0.00           H
ATOM   1697  C   ALA A 108      47.420  54.850  50.500  1.00  0.00           C
ATOM   1698  O   ALA A 108      48.340  54.780  51.330  1.00  0.00           O
ATOM   1699  N   MET A 109      46.430  55.780  50.600  1.00  0.00           N
ATOM   1700  HN  MET A 109      45.680  55.750  49.930  1.00  0.00           H
ATOM   1701  CA  MET A 109      46.320  56.780  51.630  1.00  0.00           C
ATOM   1702  HA  MET A 109      47.250  57.320  51.770  1.00  0.00           H
ATOM   1703  CB  MET A 109      45.230  57.740  51.200  1.00  0.00           C
ATOM   1704  HB1 MET A 109      44.210  57.330  51.040  1.00  0.00           H
ATOM   1705  HB2 MET A 109      45.530  58.060  50.180  1.00  0.00           H
ATOM   1706  CG  MET A 109      45.090  59.120  51.860  1.00  0.00           C
ATOM   1707  HG1 MET A 109      44.480  59.770  51.200  1.00  0.00           H
ATOM   1708  HG2 MET A 109      46.110  59.570  51.880  1.00  0.00           H
ATOM   1709  SD  MET A 109      44.360  58.950  53.560  1.00  0.00           S
ATOM   1710  CE  MET A 109      42.680  58.650  52.920  1.00  0.00           C
ATOM   1711  HE1 MET A 109      42.480  58.540  51.830  1.00  0.00           H
ATOM   1712  HE2 MET A 109      42.030  59.470  53.300  1.00  0.00           H
ATOM   1713  HE3 MET A 109      42.230  57.790  53.450  1.00  0.00           H
ATOM   1714  C   MET A 109      45.970  56.180  53.000  1.00  0.00           C
ATOM   1715  O   MET A 109      46.680  56.510  53.920  1.00  0.00           O
ATOM   1716  N   ASN A 110      44.910  55.380  53.170  1.00  0.00           N
ATOM   1717  HN  ASN A 110      44.410  55.030  52.380  1.00  0.00           H
ATOM   1718  CA  ASN A 110      44.660  54.690  54.400  1.00  0.00           C
ATOM   1719  HA  ASN A 110      44.490  55.430  55.180  1.00  0.00           H
ATOM   1720  CB  ASN A 110      43.440  53.750  54.290  1.00  0.00           C
ATOM   1721  HB1 ASN A 110      43.160  53.110  55.160  1.00  0.00           H
ATOM   1722  HB2 ASN A 110      43.610  53.140  53.370  1.00  0.00           H
ATOM   1723  CG  ASN A 110      42.200  54.610  54.060  1.00  0.00           C
ATOM   1724  OD1 ASN A 110      42.130  55.720  54.540  1.00  0.00           O
ATOM   1725  ND2 ASN A 110      41.240  54.090  53.330  1.00  0.00           N
ATOM   1726 HD21 ASN A 110      41.350  53.160  52.980  1.00  0.00           H
ATOM   1727 HD22 ASN A 110      40.390  54.620  53.200  1.00  0.00           H
ATOM   1728  C   ASN A 110      45.830  53.820  54.880  1.00  0.00           C
ATOM   1729  O   ASN A 110      46.070  53.780  56.060  1.00  0.00           O
ATOM   1730  N   ARG A 111      46.440  52.990  53.970  1.00  0.00           N
ATOM   1731  HN  ARG A 111      46.150  52.960  53.010  1.00  0.00           H
ATOM   1732  CA  ARG A 111      47.560  52.090  54.340  1.00  0.00           C
ATOM   1733  HA  ARG A 111      47.210  51.310  55.000  1.00  0.00           H
ATOM   1734  CB  ARG A 111      47.940  51.360  53.080  1.00  0.00           C
ATOM   1735  HB1 ARG A 111      48.330  52.120  52.370  1.00  0.00           H
ATOM   1736  HB2 ARG A 111      47.060  50.910  52.550  1.00  0.00           H
ATOM   1737  CG  ARG A 111      48.930  50.160  53.370  1.00  0.00           C
ATOM   1738  HG1 ARG A 111      48.380  49.450  54.030  1.00  0.00           H
ATOM   1739  HG2 ARG A 111      49.700  50.600  54.030  1.00  0.00           H
ATOM   1740  CD  ARG A 111      49.480  49.390  52.120  1.00  0.00           C
ATOM   1741  HD1 ARG A 111      48.600  49.010  51.550  1.00  0.00           H
ATOM   1742  HD2 ARG A 111      50.070  48.520  52.460  1.00  0.00           H
ATOM   1743  NE  ARG A 111      50.330  50.350  51.370  1.00  0.00           N
ATOM   1744  HE  ARG A 111      51.240  50.500  51.740  1.00  0.00           H
ATOM   1745  CZ  ARG A 111      50.010  50.970  50.270  1.00  0.00           C
ATOM   1746  NH1 ARG A 111      48.910  50.780  49.530  1.00  0.00           N
ATOM   1747 HH11 ARG A 111      48.710  51.360  48.730  1.00  0.00           H
ATOM   1748 HH12 ARG A 111      48.180  50.180  49.830  1.00  0.00           H
ATOM   1749  NH2 ARG A 111      50.720  51.960  49.770  1.00  0.00           N
ATOM   1750 HH21 ARG A 111      51.400  52.460  50.310  1.00  0.00           H
ATOM   1751 HH22 ARG A 111      50.500  52.320  48.860  1.00  0.00           H
ATOM   1752  C   ARG A 111      48.720  52.870  54.860  1.00  0.00           C
ATOM   1753  O   ARG A 111      49.250  52.520  55.890  1.00  0.00           O
ATOM   1754  N   GLN A 112      49.090  53.970  54.220  1.00  0.00           N
ATOM   1755  HN  GLN A 112      48.600  54.090  53.360  1.00  0.00           H
ATOM   1756  CA  GLN A 112      50.060  54.920  54.680  1.00  0.00           C
ATOM   1757  HA  GLN A 112      50.940  54.300  54.810  1.00  0.00           H
ATOM   1758  CB  GLN A 112      50.270  56.050  53.650  1.00  0.00           C
ATOM   1759  HB1 GLN A 112      49.430  56.750  53.460  1.00  0.00           H
ATOM   1760  HB2 GLN A 112      50.520  55.540  52.690  1.00  0.00           H
ATOM   1761  CG  GLN A 112      51.590  56.910  53.950  1.00  0.00           C
ATOM   1762  HG1 GLN A 112      51.500  57.480  54.900  1.00  0.00           H
ATOM   1763  HG2 GLN A 112      51.760  57.690  53.190  1.00  0.00           H
ATOM   1764  CD  GLN A 112      52.750  55.940  54.040  1.00  0.00           C
ATOM   1765  OE1 GLN A 112      53.030  55.280  53.060  1.00  0.00           O
ATOM   1766  NE2 GLN A 112      53.390  55.750  55.250  1.00  0.00           N
ATOM   1767 HE21 GLN A 112      54.170  55.150  55.290  1.00  0.00           H
ATOM   1768 HE22 GLN A 112      53.100  56.360  55.990  1.00  0.00           H
ATOM   1769  C   GLN A 112      49.730  55.620  56.030  1.00  0.00           C
ATOM   1770  O   GLN A 112      50.700  55.850  56.780  1.00  0.00           O
ATOM   1771  N   GLY A 113      48.470  56.110  56.170  1.00  0.00           N
ATOM   1772  HN  GLY A 113      47.860  56.040  55.380  1.00  0.00           H
ATOM   1773  CA  GLY A 113      47.960  56.790  57.390  1.00  0.00           C
ATOM   1774  HA1 GLY A 113      47.020  57.240  57.140  1.00  0.00           H
ATOM   1775  HA2 GLY A 113      48.760  57.490  57.640  1.00  0.00           H
ATOM   1776  C   GLY A 113      47.810  55.820  58.560  1.00  0.00           C
ATOM   1777  O   GLY A 113      47.980  56.210  59.730  1.00  0.00           O
ATOM   1778  N   SER A 114      47.430  54.520  58.260  1.00  0.00           N
ATOM   1779  HN  SER A 114      47.320  54.320  57.290  1.00  0.00           H
ATOM   1780  CA  SER A 114      47.520  53.540  59.320  1.00  0.00           C
ATOM   1781  HA  SER A 114      47.140  53.950  60.250  1.00  0.00           H
ATOM   1782  CB  SER A 114      46.850  52.190  58.900  1.00  0.00           C
ATOM   1783  HB1 SER A 114      45.820  52.290  58.520  1.00  0.00           H
ATOM   1784  HB2 SER A 114      46.830  51.500  59.780  1.00  0.00           H
ATOM   1785  OG  SER A 114      47.650  51.590  57.920  1.00  0.00           O
ATOM   1786  HG1 SER A 114      47.710  52.190  57.170  1.00  0.00           H
ATOM   1787  C   SER A 114      49.030  53.320  59.720  1.00  0.00           C
ATOM   1788  O   SER A 114      49.230  53.110  60.910  1.00  0.00           O
ATOM   1789  N   ILE A 115      50.070  53.420  58.850  1.00  0.00           N
ATOM   1790  HN  ILE A 115      49.960  53.390  57.860  1.00  0.00           H
ATOM   1791  CA  ILE A 115      51.470  53.520  59.250  1.00  0.00           C
ATOM   1792  HA  ILE A 115      51.560  52.650  59.880  1.00  0.00           H
ATOM   1793  CB  ILE A 115      52.400  53.290  58.160  1.00  0.00           C
ATOM   1794  HB  ILE A 115      52.130  54.020  57.360  1.00  0.00           H
ATOM   1795  CG2 ILE A 115      53.890  53.660  58.530  1.00  0.00           C
ATOM   1796 HG21 ILE A 115      54.160  53.340  59.560  1.00  0.00           H
ATOM   1797 HG22 ILE A 115      54.060  54.750  58.350  1.00  0.00           H
ATOM   1798 HG23 ILE A 115      54.580  52.990  57.970  1.00  0.00           H
ATOM   1799  CG1 ILE A 115      52.180  51.800  57.640  1.00  0.00           C
ATOM   1800 HG11 ILE A 115      51.070  51.680  57.630  1.00  0.00           H
ATOM   1801 HG12 ILE A 115      52.550  51.080  58.400  1.00  0.00           H
ATOM   1802  CD  ILE A 115      52.530  51.480  56.170  1.00  0.00           C
ATOM   1803  HD1 ILE A 115      52.330  50.380  56.160  1.00  0.00           H
ATOM   1804  HD2 ILE A 115      53.590  51.730  55.950  1.00  0.00           H
ATOM   1805  HD3 ILE A 115      51.870  51.910  55.390  1.00  0.00           H
ATOM   1806  C   ILE A 115      51.830  54.760  60.070  1.00  0.00           C
ATOM   1807  O   ILE A 115      52.460  54.710  61.140  1.00  0.00           O
ATOM   1808  N   ILE A 116      51.340  55.940  59.710  1.00  0.00           N
ATOM   1809  HN  ILE A 116      50.860  55.940  58.840  1.00  0.00           H
ATOM   1810  CA  ILE A 116      51.580  57.200  60.370  1.00  0.00           C
ATOM   1811  HA  ILE A 116      52.640  57.190  60.600  1.00  0.00           H
ATOM   1812  CB  ILE A 116      51.240  58.330  59.400  1.00  0.00           C
ATOM   1813  HB  ILE A 116      50.330  57.990  58.850  1.00  0.00           H
ATOM   1814  CG2 ILE A 116      50.960  59.650  60.120  1.00  0.00           C
ATOM   1815 HG21 ILE A 116      51.680  59.860  60.940  1.00  0.00           H
ATOM   1816 HG22 ILE A 116      49.900  59.650  60.450  1.00  0.00           H
ATOM   1817 HG23 ILE A 116      50.870  60.440  59.340  1.00  0.00           H
ATOM   1818  CG1 ILE A 116      52.420  58.550  58.490  1.00  0.00           C
ATOM   1819 HG11 ILE A 116      52.960  57.580  58.380  1.00  0.00           H
ATOM   1820 HG12 ILE A 116      53.240  59.070  59.050  1.00  0.00           H
ATOM   1821  CD  ILE A 116      52.150  59.230  57.090  1.00  0.00           C
ATOM   1822  HD1 ILE A 116      53.050  59.200  56.420  1.00  0.00           H
ATOM   1823  HD2 ILE A 116      51.670  60.230  57.060  1.00  0.00           H
ATOM   1824  HD3 ILE A 116      51.440  58.500  56.660  1.00  0.00           H
ATOM   1825  C   ILE A 116      50.930  57.420  61.690  1.00  0.00           C
ATOM   1826  O   ILE A 116      51.550  57.850  62.630  1.00  0.00           O
ATOM   1827  N   PHE A 117      49.620  57.120  61.870  1.00  0.00           N
ATOM   1828  HN  PHE A 117      49.040  56.840  61.110  1.00  0.00           H
ATOM   1829  CA  PHE A 117      49.020  57.110  63.200  1.00  0.00           C
ATOM   1830  HA  PHE A 117      49.320  58.080  63.610  1.00  0.00           H
ATOM   1831  CB  PHE A 117      47.470  57.030  63.330  1.00  0.00           C
ATOM   1832  HB1 PHE A 117      47.130  56.580  64.280  1.00  0.00           H
ATOM   1833  HB2 PHE A 117      47.080  56.430  62.470  1.00  0.00           H
ATOM   1834  CG  PHE A 117      46.890  58.430  63.320  1.00  0.00           C
ATOM   1835  CD1 PHE A 117      47.050  59.160  64.540  1.00  0.00           C
ATOM   1836  HD1 PHE A 117      47.580  58.690  65.360  1.00  0.00           H
ATOM   1837  CE1 PHE A 117      46.520  60.470  64.590  1.00  0.00           C
ATOM   1838  HE1 PHE A 117      46.770  61.140  65.410  1.00  0.00           H
ATOM   1839  CZ  PHE A 117      45.800  61.000  63.520  1.00  0.00           C
ATOM   1840  HZ  PHE A 117      45.470  62.020  63.530  1.00  0.00           H
ATOM   1841  CD2 PHE A 117      46.180  58.970  62.200  1.00  0.00           C
ATOM   1842  HD2 PHE A 117      46.070  58.410  61.280  1.00  0.00           H
ATOM   1843  CE2 PHE A 117      45.700  60.280  62.330  1.00  0.00           C
ATOM   1844  HE2 PHE A 117      45.190  60.810  61.540  1.00  0.00           H
ATOM   1845  C   PHE A 117      49.670  56.100  64.100  1.00  0.00           C
ATOM   1846  O   PHE A 117      49.850  56.400  65.260  1.00  0.00           O
ATOM   1847  N   LEU A 118      50.130  54.920  63.580  1.00  0.00           N
ATOM   1848  HN  LEU A 118      49.940  54.680  62.630  1.00  0.00           H
ATOM   1849  CA  LEU A 118      50.830  53.950  64.320  1.00  0.00           C
ATOM   1850  HA  LEU A 118      50.290  53.900  65.250  1.00  0.00           H
ATOM   1851  CB  LEU A 118      50.950  52.490  63.630  1.00  0.00           C
ATOM   1852  HB1 LEU A 118      51.390  52.640  62.620  1.00  0.00           H
ATOM   1853  HB2 LEU A 118      49.880  52.200  63.560  1.00  0.00           H
ATOM   1854  CG  LEU A 118      51.730  51.470  64.440  1.00  0.00           C
ATOM   1855  HG  LEU A 118      51.570  51.910  65.460  1.00  0.00           H
ATOM   1856  CD1 LEU A 118      50.870  50.170  64.460  1.00  0.00           C
ATOM   1857 HD11 LEU A 118      51.380  49.320  64.960  1.00  0.00           H
ATOM   1858 HD12 LEU A 118      50.630  49.820  63.420  1.00  0.00           H
ATOM   1859 HD13 LEU A 118      49.900  50.420  64.940  1.00  0.00           H
ATOM   1860  CD2 LEU A 118      53.190  51.280  64.110  1.00  0.00           C
ATOM   1861 HD21 LEU A 118      53.450  51.320  63.030  1.00  0.00           H
ATOM   1862 HD22 LEU A 118      53.540  50.360  64.620  1.00  0.00           H
ATOM   1863 HD23 LEU A 118      53.710  52.100  64.670  1.00  0.00           H
ATOM   1864  C   LEU A 118      52.220  54.460  64.800  1.00  0.00           C
ATOM   1865  O   LEU A 118      52.630  54.210  65.910  1.00  0.00           O
ATOM   1866  N   THR A 119      52.930  55.240  63.960  1.00  0.00           N
ATOM   1867  HN  THR A 119      52.720  55.290  62.990  1.00  0.00           H
ATOM   1868  CA  THR A 119      54.200  55.820  64.260  1.00  0.00           C
ATOM   1869  HA  THR A 119      54.860  55.010  64.550  1.00  0.00           H
ATOM   1870  CB  THR A 119      54.880  56.470  63.100  1.00  0.00           C
ATOM   1871  HB  THR A 119      54.270  57.250  62.610  1.00  0.00           H
ATOM   1872  OG1 THR A 119      55.010  55.520  62.060  1.00  0.00           O
ATOM   1873  HG1 THR A 119      54.150  55.150  61.880  1.00  0.00           H
ATOM   1874  CG2 THR A 119      56.280  57.030  63.340  1.00  0.00           C
ATOM   1875 HG21 THR A 119      56.770  57.600  62.530  1.00  0.00           H
ATOM   1876 HG22 THR A 119      56.910  56.150  63.590  1.00  0.00           H
ATOM   1877 HG23 THR A 119      56.310  57.680  64.250  1.00  0.00           H
ATOM   1878  C   THR A 119      54.070  56.810  65.420  1.00  0.00           C
ATOM   1879  O   THR A 119      54.910  56.790  66.400  1.00  0.00           O
ATOM   1880  N   VAL A 120      53.090  57.620  65.410  1.00  0.00           N
ATOM   1881  HN  VAL A 120      52.380  57.540  64.710  1.00  0.00           H
ATOM   1882  CA  VAL A 120      52.780  58.590  66.470  1.00  0.00           C
ATOM   1883  HA  VAL A 120      53.620  59.210  66.740  1.00  0.00           H
ATOM   1884  CB  VAL A 120      51.660  59.640  66.050  1.00  0.00           C
ATOM   1885  HB  VAL A 120      50.710  59.110  65.810  1.00  0.00           H
ATOM   1886  CG1 VAL A 120      51.300  60.640  67.200  1.00  0.00           C
ATOM   1887 HG11 VAL A 120      50.960  60.060  68.090  1.00  0.00           H
ATOM   1888 HG12 VAL A 120      50.470  61.310  66.910  1.00  0.00           H
ATOM   1889 HG13 VAL A 120      52.230  61.190  67.440  1.00  0.00           H
ATOM   1890  CG2 VAL A 120      52.240  60.370  64.810  1.00  0.00           C
ATOM   1891 HG21 VAL A 120      53.210  60.870  65.060  1.00  0.00           H
ATOM   1892 HG22 VAL A 120      51.510  61.130  64.460  1.00  0.00           H
ATOM   1893 HG23 VAL A 120      52.410  59.630  63.990  1.00  0.00           H
ATOM   1894  C   VAL A 120      52.390  57.800  67.720  1.00  0.00           C
ATOM   1895  O   VAL A 120      52.980  58.000  68.750  1.00  0.00           O
ATOM   1896  N   VAL A 121      51.500  56.780  67.610  1.00  0.00           N
ATOM   1897  HN  VAL A 121      51.090  56.580  66.730  1.00  0.00           H
ATOM   1898  CA  VAL A 121      51.070  55.810  68.660  1.00  0.00           C
ATOM   1899  HA  VAL A 121      50.620  56.360  69.470  1.00  0.00           H
ATOM   1900  CB  VAL A 121      49.930  54.850  68.310  1.00  0.00           C
ATOM   1901  HB  VAL A 121      50.000  54.460  67.270  1.00  0.00           H
ATOM   1902  CG1 VAL A 121      49.820  53.660  69.220  1.00  0.00           C
ATOM   1903 HG11 VAL A 121      48.790  53.290  69.050  1.00  0.00           H
ATOM   1904 HG12 VAL A 121      49.850  54.090  70.240  1.00  0.00           H
ATOM   1905 HG13 VAL A 121      50.590  52.860  69.140  1.00  0.00           H
ATOM   1906  CG2 VAL A 121      48.670  55.690  68.280  1.00  0.00           C
ATOM   1907 HG21 VAL A 121      47.930  55.090  67.730  1.00  0.00           H
ATOM   1908 HG22 VAL A 121      48.950  56.580  67.680  1.00  0.00           H
ATOM   1909 HG23 VAL A 121      48.370  56.020  69.300  1.00  0.00           H
ATOM   1910  C   VAL A 121      52.230  55.030  69.340  1.00  0.00           C
ATOM   1911  O   VAL A 121      52.290  54.890  70.550  1.00  0.00           O
ATOM   1912  N   ALA A 122      53.250  54.500  68.540  1.00  0.00           N
ATOM   1913  HN  ALA A 122      53.210  54.540  67.550  1.00  0.00           H
ATOM   1914  CA  ALA A 122      54.460  54.010  69.110  1.00  0.00           C
ATOM   1915  HA  ALA A 122      54.130  53.250  69.800  1.00  0.00           H
ATOM   1916  CB  ALA A 122      55.450  53.520  67.990  1.00  0.00           C
ATOM   1917  HB1 ALA A 122      56.450  53.350  68.450  1.00  0.00           H
ATOM   1918  HB2 ALA A 122      55.630  54.330  67.250  1.00  0.00           H
ATOM   1919  HB3 ALA A 122      55.120  52.680  67.350  1.00  0.00           H
ATOM   1920  C   ALA A 122      55.310  54.950  70.000  1.00  0.00           C
ATOM   1921  O   ALA A 122      55.800  54.640  71.080  1.00  0.00           O
ATOM   1922  N   VAL A 123      55.520  56.220  69.560  1.00  0.00           N
ATOM   1923  HN  VAL A 123      55.100  56.600  68.730  1.00  0.00           H
ATOM   1924  CA  VAL A 123      56.280  57.260  70.290  1.00  0.00           C
ATOM   1925  HA  VAL A 123      57.240  56.850  70.580  1.00  0.00           H
ATOM   1926  CB  VAL A 123      56.580  58.420  69.330  1.00  0.00           C
ATOM   1927  HB  VAL A 123      55.710  58.680  68.680  1.00  0.00           H
ATOM   1928  CG1 VAL A 123      57.210  59.590  70.090  1.00  0.00           C
ATOM   1929 HG11 VAL A 123      58.180  59.270  70.550  1.00  0.00           H
ATOM   1930 HG12 VAL A 123      56.520  60.030  70.830  1.00  0.00           H
ATOM   1931 HG13 VAL A 123      57.510  60.400  69.400  1.00  0.00           H
ATOM   1932  CG2 VAL A 123      57.610  57.980  68.290  1.00  0.00           C
ATOM   1933 HG21 VAL A 123      58.550  57.720  68.810  1.00  0.00           H
ATOM   1934 HG22 VAL A 123      57.780  58.780  67.530  1.00  0.00           H
ATOM   1935 HG23 VAL A 123      57.290  57.070  67.730  1.00  0.00           H
ATOM   1936  C   VAL A 123      55.520  57.630  71.620  1.00  0.00           C
ATOM   1937  O   VAL A 123      56.230  57.920  72.570  1.00  0.00           O
ATOM   1938  N   ASP A 124      54.140  57.560  71.620  1.00  0.00           N
ATOM   1939  HN  ASP A 124      53.660  57.560  70.740  1.00  0.00           H
ATOM   1940  CA  ASP A 124      53.330  57.480  72.800  1.00  0.00           C
ATOM   1941  HA  ASP A 124      53.620  58.360  73.360  1.00  0.00           H
ATOM   1942  CB  ASP A 124      51.820  57.460  72.520  1.00  0.00           C
ATOM   1943  HB1 ASP A 124      51.290  56.630  72.020  1.00  0.00           H
ATOM   1944  HB2 ASP A 124      51.690  58.290  71.790  1.00  0.00           H
ATOM   1945  CG  ASP A 124      50.970  57.840  73.700  1.00  0.00           C
ATOM   1946  OD1 ASP A 124      49.810  57.340  73.820  1.00  0.00           O
ATOM   1947  OD2 ASP A 124      51.350  58.830  74.360  1.00  0.00           O
ATOM   1948  C   ASP A 124      53.590  56.310  73.840  1.00  0.00           C
ATOM   1949  O   ASP A 124      53.570  56.450  75.050  1.00  0.00           O
ATOM   1950  N   ARG A 125      53.870  55.130  73.300  1.00  0.00           N
ATOM   1951  HN  ARG A 125      53.730  54.900  72.350  1.00  0.00           H
ATOM   1952  CA  ARG A 125      54.240  53.910  73.990  1.00  0.00           C
ATOM   1953  HA  ARG A 125      53.570  53.920  74.830  1.00  0.00           H
ATOM   1954  CB  ARG A 125      54.020  52.680  73.000  1.00  0.00           C
ATOM   1955  HB1 ARG A 125      54.910  52.020  73.080  1.00  0.00           H
ATOM   1956  HB2 ARG A 125      54.080  53.080  71.970  1.00  0.00           H
ATOM   1957  CG  ARG A 125      52.810  51.780  73.040  1.00  0.00           C
ATOM   1958  HG1 ARG A 125      53.030  51.080  73.870  1.00  0.00           H
ATOM   1959  HG2 ARG A 125      52.740  51.130  72.160  1.00  0.00           H
ATOM   1960  CD  ARG A 125      51.370  52.380  73.220  1.00  0.00           C
ATOM   1961  HD1 ARG A 125      51.000  53.040  72.410  1.00  0.00           H
ATOM   1962  HD2 ARG A 125      51.330  52.990  74.150  1.00  0.00           H
ATOM   1963  NE  ARG A 125      50.490  51.170  73.490  1.00  0.00           N
ATOM   1964  HE  ARG A 125      50.910  50.270  73.410  1.00  0.00           H
ATOM   1965  CZ  ARG A 125      49.270  51.300  73.930  1.00  0.00           C
ATOM   1966  NH1 ARG A 125      48.540  52.390  73.900  1.00  0.00           N
ATOM   1967 HH11 ARG A 125      48.950  53.280  73.670  1.00  0.00           H
ATOM   1968 HH12 ARG A 125      47.640  52.350  74.350  1.00  0.00           H
ATOM   1969  NH2 ARG A 125      48.650  50.260  74.360  1.00  0.00           N
ATOM   1970 HH21 ARG A 125      49.120  49.390  74.220  1.00  0.00           H
ATOM   1971 HH22 ARG A 125      47.710  50.330  74.710  1.00  0.00           H
ATOM   1972  C   ARG A 125      55.650  54.140  74.560  1.00  0.00           C
ATOM   1973  O   ARG A 125      55.840  54.070  75.750  1.00  0.00           O
ATOM   1974  N   TYR A 126      56.580  54.560  73.750  1.00  0.00           N
ATOM   1975  HN  TYR A 126      56.410  54.490  72.760  1.00  0.00           H
ATOM   1976  CA  TYR A 126      57.860  55.010  74.220  1.00  0.00           C
ATOM   1977  HA  TYR A 126      58.330  54.200  74.740  1.00  0.00           H
ATOM   1978  CB  TYR A 126      58.720  55.400  73.010  1.00  0.00           C
ATOM   1979  HB1 TYR A 126      58.180  56.130  72.380  1.00  0.00           H
ATOM   1980  HB2 TYR A 126      58.910  54.440  72.470  1.00  0.00           H
ATOM   1981  CG  TYR A 126      60.100  56.000  73.210  1.00  0.00           C
ATOM   1982  CD1 TYR A 126      60.920  55.650  74.220  1.00  0.00           C
ATOM   1983  HD1 TYR A 126      60.640  54.940  74.990  1.00  0.00           H
ATOM   1984  CE1 TYR A 126      62.220  56.290  74.370  1.00  0.00           C
ATOM   1985  HE1 TYR A 126      62.990  56.090  75.100  1.00  0.00           H
ATOM   1986  CZ  TYR A 126      62.590  57.270  73.400  1.00  0.00           C
ATOM   1987  OH  TYR A 126      63.920  57.800  73.420  1.00  0.00           O
ATOM   1988  HH  TYR A 126      64.330  57.150  74.000  1.00  0.00           H
ATOM   1989  CD2 TYR A 126      60.400  57.080  72.340  1.00  0.00           C
ATOM   1990  HD2 TYR A 126      59.710  57.530  71.630  1.00  0.00           H
ATOM   1991  CE2 TYR A 126      61.680  57.670  72.390  1.00  0.00           C
ATOM   1992  HE2 TYR A 126      61.880  58.420  71.640  1.00  0.00           H
ATOM   1993  C   TYR A 126      57.900  56.080  75.360  1.00  0.00           C
ATOM   1994  O   TYR A 126      58.390  55.770  76.460  1.00  0.00           O
ATOM   1995  N   PHE A 127      57.240  57.210  75.230  1.00  0.00           N
ATOM   1996  HN  PHE A 127      56.660  57.510  74.470  1.00  0.00           H
ATOM   1997  CA  PHE A 127      57.220  58.230  76.230  1.00  0.00           C
ATOM   1998  HA  PHE A 127      58.230  58.590  76.410  1.00  0.00           H
ATOM   1999  CB  PHE A 127      56.430  59.490  75.760  1.00  0.00           C
ATOM   2000  HB1 PHE A 127      56.290  60.260  76.540  1.00  0.00           H
ATOM   2001  HB2 PHE A 127      55.440  59.210  75.330  1.00  0.00           H
ATOM   2002  CG  PHE A 127      57.140  60.340  74.680  1.00  0.00           C
ATOM   2003  CD1 PHE A 127      56.370  61.070  73.770  1.00  0.00           C
ATOM   2004  HD1 PHE A 127      55.300  60.910  73.680  1.00  0.00           H
ATOM   2005  CE1 PHE A 127      56.960  61.800  72.790  1.00  0.00           C
ATOM   2006  HE1 PHE A 127      56.360  62.130  71.950  1.00  0.00           H
ATOM   2007  CZ  PHE A 127      58.300  61.860  72.670  1.00  0.00           C
ATOM   2008  HZ  PHE A 127      58.700  62.330  71.780  1.00  0.00           H
ATOM   2009  CD2 PHE A 127      58.520  60.530  74.670  1.00  0.00           C
ATOM   2010  HD2 PHE A 127      59.210  59.960  75.270  1.00  0.00           H
ATOM   2011  CE2 PHE A 127      59.120  61.290  73.670  1.00  0.00           C
ATOM   2012  HE2 PHE A 127      60.200  61.380  73.610  1.00  0.00           H
ATOM   2013  C   PHE A 127      56.570  57.770  77.510  1.00  0.00           C
ATOM   2014  O   PHE A 127      57.160  57.980  78.580  1.00  0.00           O
ATOM   2015  N   ARG A 128      55.420  57.100  77.450  1.00  0.00           N
ATOM   2016  HN  ARG A 128      55.040  56.850  76.550  1.00  0.00           H
ATOM   2017  CA  ARG A 128      54.800  56.570  78.630  1.00  0.00           C
ATOM   2018  HA  ARG A 128      54.760  57.400  79.330  1.00  0.00           H
ATOM   2019  CB  ARG A 128      53.360  56.170  78.390  1.00  0.00           C
ATOM   2020  HB1 ARG A 128      52.690  55.740  79.170  1.00  0.00           H
ATOM   2021  HB2 ARG A 128      53.430  55.530  77.480  1.00  0.00           H
ATOM   2022  CG  ARG A 128      52.610  57.470  77.890  1.00  0.00           C
ATOM   2023  HG1 ARG A 128      53.000  57.850  76.930  1.00  0.00           H
ATOM   2024  HG2 ARG A 128      52.740  58.310  78.600  1.00  0.00           H
ATOM   2025  CD  ARG A 128      51.130  57.290  77.550  1.00  0.00           C
ATOM   2026  HD1 ARG A 128      50.500  56.960  78.400  1.00  0.00           H
ATOM   2027  HD2 ARG A 128      51.000  56.530  76.750  1.00  0.00           H
ATOM   2028  NE  ARG A 128      50.660  58.630  76.990  1.00  0.00           N
ATOM   2029  HE  ARG A 128      50.730  58.740  76.000  1.00  0.00           H
ATOM   2030  CZ  ARG A 128      50.390  59.690  77.720  1.00  0.00           C
ATOM   2031  NH1 ARG A 128      50.570  59.780  79.040  1.00  0.00           N
ATOM   2032 HH11 ARG A 128      50.420  58.890  79.460  1.00  0.00           H
ATOM   2033 HH12 ARG A 128      50.070  60.520  79.510  1.00  0.00           H
ATOM   2034  NH2 ARG A 128      49.840  60.700  77.160  1.00  0.00           N
ATOM   2035 HH21 ARG A 128      49.890  60.640  76.160  1.00  0.00           H
ATOM   2036 HH22 ARG A 128      49.340  61.380  77.680  1.00  0.00           H
ATOM   2037  C   ARG A 128      55.540  55.530  79.330  1.00  0.00           C
ATOM   2038  O   ARG A 128      55.430  55.320  80.510  1.00  0.00           O
ATOM   2039  N   VAL A 129      56.300  54.660  78.600  1.00  0.00           N
ATOM   2040  HN  VAL A 129      56.280  54.560  77.610  1.00  0.00           H
ATOM   2041  CA  VAL A 129      57.050  53.650  79.410  1.00  0.00           C
ATOM   2042  HA  VAL A 129      56.470  53.180  80.200  1.00  0.00           H
ATOM   2043  CB  VAL A 129      57.700  52.560  78.560  1.00  0.00           C
ATOM   2044  HB  VAL A 129      58.360  52.910  77.730  1.00  0.00           H
ATOM   2045  CG1 VAL A 129      58.550  51.600  79.420  1.00  0.00           C
ATOM   2046 HG11 VAL A 129      59.320  52.210  79.940  1.00  0.00           H
ATOM   2047 HG12 VAL A 129      59.020  50.810  78.810  1.00  0.00           H
ATOM   2048 HG13 VAL A 129      57.970  51.100  80.220  1.00  0.00           H
ATOM   2049  CG2 VAL A 129      56.490  51.730  78.010  1.00  0.00           C
ATOM   2050 HG21 VAL A 129      55.840  51.450  78.860  1.00  0.00           H
ATOM   2051 HG22 VAL A 129      56.910  50.860  77.460  1.00  0.00           H
ATOM   2052 HG23 VAL A 129      55.940  52.340  77.250  1.00  0.00           H
ATOM   2053  C   VAL A 129      58.160  54.410  80.140  1.00  0.00           C
ATOM   2054  O   VAL A 129      58.380  54.170  81.360  1.00  0.00           O
ATOM   2055  N   VAL A 130      58.890  55.320  79.400  1.00  0.00           N
ATOM   2056  HN  VAL A 130      58.650  55.470  78.440  1.00  0.00           H
ATOM   2057  CA  VAL A 130      60.260  55.640  79.720  1.00  0.00           C
ATOM   2058  HA  VAL A 130      60.720  54.780  80.170  1.00  0.00           H
ATOM   2059  CB  VAL A 130      61.150  56.070  78.510  1.00  0.00           C
ATOM   2060  HB  VAL A 130      60.970  55.330  77.690  1.00  0.00           H
ATOM   2061  CG1 VAL A 130      60.750  57.420  77.880  1.00  0.00           C
ATOM   2062 HG11 VAL A 130      61.250  57.470  76.890  1.00  0.00           H
ATOM   2063 HG12 VAL A 130      61.030  58.260  78.550  1.00  0.00           H
ATOM   2064 HG13 VAL A 130      59.640  57.480  77.800  1.00  0.00           H
ATOM   2065  CG2 VAL A 130      62.650  56.130  78.820  1.00  0.00           C
ATOM   2066 HG21 VAL A 130      62.840  56.950  79.560  1.00  0.00           H
ATOM   2067 HG22 VAL A 130      63.250  56.580  78.000  1.00  0.00           H
ATOM   2068 HG23 VAL A 130      63.070  55.250  79.340  1.00  0.00           H
ATOM   2069  C   VAL A 130      60.310  56.710  80.900  1.00  0.00           C
ATOM   2070  O   VAL A 130      61.050  56.560  81.840  1.00  0.00           O
ATOM   2071  N   HSD A 131      59.360  57.670  80.870  1.00  0.00           N
ATOM   2072  HN  HSD A 131      58.710  57.570  80.120  1.00  0.00           H
ATOM   2073  CA  HSD A 131      59.270  58.800  81.710  1.00  0.00           C
ATOM   2074  HA  HSD A 131      59.120  58.390  82.700  1.00  0.00           H
ATOM   2075  CB  HSD A 131      60.570  59.800  81.720  1.00  0.00           C
ATOM   2076  HB1 HSD A 131      60.900  59.870  80.660  1.00  0.00           H
ATOM   2077  HB2 HSD A 131      61.420  59.230  82.160  1.00  0.00           H
ATOM   2078  ND1 HSD A 131      60.400  62.360  81.630  1.00  0.00           N
ATOM   2079  HD1 HSD A 131      60.570  62.550  80.660  1.00  0.00           H
ATOM   2080  CG  HSD A 131      60.220  61.180  82.290  1.00  0.00           C
ATOM   2081  CE1 HSD A 131      60.320  63.350  82.640  1.00  0.00           C
ATOM   2082  HE1 HSD A 131      60.270  64.390  82.320  1.00  0.00           H
ATOM   2083  NE2 HSD A 131      60.270  62.820  83.930  1.00  0.00           N
ATOM   2084  CD2 HSD A 131      60.140  61.490  83.640  1.00  0.00           C
ATOM   2085  HD2 HSD A 131      60.380  60.980  84.560  1.00  0.00           H
ATOM   2086  C   HSD A 131      58.030  59.640  81.270  1.00  0.00           C
ATOM   2087  O   HSD A 131      58.170  60.440  80.320  1.00  0.00           O
ATOM   2088  N   PRO A 132      56.780  59.500  81.770  1.00  0.00           N
ATOM   2089  CD  PRO A 132      56.540  58.470  82.800  1.00  0.00           C
ATOM   2090  HD1 PRO A 132      57.300  58.640  83.590  1.00  0.00           H
ATOM   2091  HD2 PRO A 132      56.680  57.450  82.380  1.00  0.00           H
ATOM   2092  CA  PRO A 132      55.610  60.130  81.230  1.00  0.00           C
ATOM   2093  HA  PRO A 132      55.700  60.150  80.150  1.00  0.00           H
ATOM   2094  CB  PRO A 132      54.520  59.270  82.030  1.00  0.00           C
ATOM   2095  HB1 PRO A 132      54.280  58.470  81.290  1.00  0.00           H
ATOM   2096  HB2 PRO A 132      53.580  59.850  82.090  1.00  0.00           H
ATOM   2097  CG  PRO A 132      55.160  58.720  83.300  1.00  0.00           C
ATOM   2098  HG1 PRO A 132      55.280  59.440  84.140  1.00  0.00           H
ATOM   2099  HG2 PRO A 132      54.560  57.830  83.580  1.00  0.00           H
ATOM   2100  C   PRO A 132      55.440  61.590  81.470  1.00  0.00           C
ATOM   2101  O   PRO A 132      54.340  61.960  81.290  1.00  0.00           O
ATOM   2102  N   HSD A 133      56.430  62.440  81.790  1.00  0.00           N
ATOM   2103  HN  HSD A 133      57.350  62.110  81.980  1.00  0.00           H
ATOM   2104  CA  HSD A 133      56.070  63.730  82.250  1.00  0.00           C
ATOM   2105  HA  HSD A 133      55.010  63.840  82.430  1.00  0.00           H
ATOM   2106  CB  HSD A 133      56.940  63.990  83.540  1.00  0.00           C
ATOM   2107  HB1 HSD A 133      56.660  64.970  83.970  1.00  0.00           H
ATOM   2108  HB2 HSD A 133      57.990  64.060  83.190  1.00  0.00           H
ATOM   2109  ND1 HSD A 133      57.640  62.440  85.420  1.00  0.00           N
ATOM   2110  HD1 HSD A 133      58.600  62.620  85.220  1.00  0.00           H
ATOM   2111  CG  HSD A 133      56.680  62.850  84.540  1.00  0.00           C
ATOM   2112  CE1 HSD A 133      57.050  61.440  86.180  1.00  0.00           C
ATOM   2113  HE1 HSD A 133      57.650  60.820  86.840  1.00  0.00           H
ATOM   2114  NE2 HSD A 133      55.770  61.240  85.830  1.00  0.00           N
ATOM   2115  CD2 HSD A 133      55.590  62.090  84.830  1.00  0.00           C
ATOM   2116  HD2 HSD A 133      54.610  62.250  84.390  1.00  0.00           H
ATOM   2117  C   HSD A 133      56.510  64.810  81.270  1.00  0.00           C
ATOM   2118  O   HSD A 133      56.670  65.970  81.630  1.00  0.00           O
ATOM   2119  N   HSD A 134      56.810  64.330  80.040  1.00  0.00           N
ATOM   2120  HN  HSD A 134      56.780  63.340  79.970  1.00  0.00           H
ATOM   2121  CA  HSD A 134      57.220  65.100  78.920  1.00  0.00           C
ATOM   2122  HA  HSD A 134      57.980  65.780  79.300  1.00  0.00           H
ATOM   2123  CB  HSD A 134      57.820  64.300  77.730  1.00  0.00           C
ATOM   2124  HB1 HSD A 134      58.130  65.060  76.980  1.00  0.00           H
ATOM   2125  HB2 HSD A 134      57.160  63.550  77.230  1.00  0.00           H
ATOM   2126  ND1 HSD A 134      59.200  62.190  78.300  1.00  0.00           N
ATOM   2127  HD1 HSD A 134      58.430  61.590  78.530  1.00  0.00           H
ATOM   2128  CG  HSD A 134      59.070  63.560  78.060  1.00  0.00           C
ATOM   2129  CE1 HSD A 134      60.540  62.040  78.420  1.00  0.00           C
ATOM   2130  HE1 HSD A 134      61.090  61.120  78.540  1.00  0.00           H
ATOM   2131  NE2 HSD A 134      61.240  63.170  78.380  1.00  0.00           N
ATOM   2132  CD2 HSD A 134      60.270  64.110  78.200  1.00  0.00           C
ATOM   2133  HD2 HSD A 134      60.460  65.180  78.090  1.00  0.00           H
ATOM   2134  C   HSD A 134      56.020  65.990  78.520  1.00  0.00           C
ATOM   2135  O   HSD A 134      54.860  65.650  78.910  1.00  0.00           O
ATOM   2136  N   ALA A 135      56.280  67.130  78.020  1.00  0.00           N
ATOM   2137  HN  ALA A 135      57.220  67.450  77.990  1.00  0.00           H
ATOM   2138  CA  ALA A 135      55.360  68.100  77.630  1.00  0.00           C
ATOM   2139  HA  ALA A 135      54.610  68.300  78.380  1.00  0.00           H
ATOM   2140  CB  ALA A 135      56.140  69.350  77.160  1.00  0.00           C
ATOM   2141  HB1 ALA A 135      56.560  69.800  78.080  1.00  0.00           H
ATOM   2142  HB2 ALA A 135      55.450  70.170  76.840  1.00  0.00           H
ATOM   2143  HB3 ALA A 135      56.870  69.200  76.340  1.00  0.00           H
ATOM   2144  C   ALA A 135      54.360  67.580  76.540  1.00  0.00           C
ATOM   2145  O   ALA A 135      53.210  67.820  76.480  1.00  0.00           O
ATOM   2146  N   LEU A 136      54.810  66.720  75.670  1.00  0.00           N
ATOM   2147  HN  LEU A 136      55.810  66.650  75.650  1.00  0.00           H
ATOM   2148  CA  LEU A 136      53.960  66.230  74.560  1.00  0.00           C
ATOM   2149  HA  LEU A 136      53.560  67.040  73.970  1.00  0.00           H
ATOM   2150  CB  LEU A 136      54.930  65.360  73.680  1.00  0.00           C
ATOM   2151  HB1 LEU A 136      54.400  64.810  72.870  1.00  0.00           H
ATOM   2152  HB2 LEU A 136      55.330  64.580  74.380  1.00  0.00           H
ATOM   2153  CG  LEU A 136      56.080  66.100  72.990  1.00  0.00           C
ATOM   2154  HG  LEU A 136      56.520  66.690  73.820  1.00  0.00           H
ATOM   2155  CD1 LEU A 136      57.180  65.220  72.350  1.00  0.00           C
ATOM   2156 HD11 LEU A 136      56.840  64.560  71.530  1.00  0.00           H
ATOM   2157 HD12 LEU A 136      57.650  64.570  73.120  1.00  0.00           H
ATOM   2158 HD13 LEU A 136      57.940  65.920  71.930  1.00  0.00           H
ATOM   2159  CD2 LEU A 136      55.600  67.120  72.010  1.00  0.00           C
ATOM   2160 HD21 LEU A 136      55.360  66.650  71.040  1.00  0.00           H
ATOM   2161 HD22 LEU A 136      56.350  67.940  71.910  1.00  0.00           H
ATOM   2162 HD23 LEU A 136      54.660  67.510  72.440  1.00  0.00           H
ATOM   2163  C   LEU A 136      52.850  65.350  75.100  1.00  0.00           C
ATOM   2164  O   LEU A 136      51.750  65.170  74.530  1.00  0.00           O
ATOM   2165  N   ASN A 137      53.090  64.750  76.300  1.00  0.00           N
ATOM   2166  HN  ASN A 137      54.000  64.850  76.700  1.00  0.00           H
ATOM   2167  CA  ASN A 137      52.000  64.090  77.000  1.00  0.00           C
ATOM   2168  HA  ASN A 137      51.380  63.470  76.370  1.00  0.00           H
ATOM   2169  CB  ASN A 137      52.450  63.220  78.200  1.00  0.00           C
ATOM   2170  HB1 ASN A 137      51.570  62.830  78.760  1.00  0.00           H
ATOM   2171  HB2 ASN A 137      53.090  63.830  78.870  1.00  0.00           H
ATOM   2172  CG  ASN A 137      53.210  62.020  77.680  1.00  0.00           C
ATOM   2173  OD1 ASN A 137      53.370  61.800  76.480  1.00  0.00           O
ATOM   2174  ND2 ASN A 137      53.690  61.190  78.570  1.00  0.00           N
ATOM   2175 HD21 ASN A 137      54.010  60.310  78.220  1.00  0.00           H
ATOM   2176 HD22 ASN A 137      53.620  61.450  79.530  1.00  0.00           H
ATOM   2177  C   ASN A 137      50.860  65.010  77.440  1.00  0.00           C
ATOM   2178  O   ASN A 137      49.740  64.540  77.440  1.00  0.00           O
ATOM   2179  N   LYS A 138      50.990  66.320  77.740  1.00  0.00           N
ATOM   2180  HN  LYS A 138      51.780  66.900  77.610  1.00  0.00           H
ATOM   2181  CA  LYS A 138      49.940  67.060  78.420  1.00  0.00           C
ATOM   2182  HA  LYS A 138      49.310  66.320  78.910  1.00  0.00           H
ATOM   2183  CB  LYS A 138      50.420  68.040  79.520  1.00  0.00           C
ATOM   2184  HB1 LYS A 138      49.830  68.070  80.450  1.00  0.00           H
ATOM   2185  HB2 LYS A 138      50.560  69.100  79.210  1.00  0.00           H
ATOM   2186  CG  LYS A 138      51.750  67.680  80.130  1.00  0.00           C
ATOM   2187  HG1 LYS A 138      52.060  68.540  80.760  1.00  0.00           H
ATOM   2188  HG2 LYS A 138      52.650  67.660  79.490  1.00  0.00           H
ATOM   2189  CD  LYS A 138      51.780  66.340  81.010  1.00  0.00           C
ATOM   2190  HD1 LYS A 138      51.840  65.420  80.380  1.00  0.00           H
ATOM   2191  HD2 LYS A 138      50.820  66.340  81.580  1.00  0.00           H
ATOM   2192  CE  LYS A 138      53.020  66.270  81.890  1.00  0.00           C
ATOM   2193  HE1 LYS A 138      53.930  66.110  81.270  1.00  0.00           H
ATOM   2194  HE2 LYS A 138      52.910  65.350  82.500  1.00  0.00           H
ATOM   2195  NZ  LYS A 138      53.190  67.460  82.810  1.00  0.00           N
ATOM   2196  HZ1 LYS A 138      53.690  68.250  82.340  1.00  0.00           H
ATOM   2197  HZ2 LYS A 138      53.810  67.080  83.550  1.00  0.00           H
ATOM   2198  HZ3 LYS A 138      52.210  67.690  83.090  1.00  0.00           H
ATOM   2199  C   LYS A 138      49.110  67.910  77.450  1.00  0.00           C
ATOM   2200  O   LYS A 138      48.180  68.710  77.790  1.00  0.00           O
ATOM   2201  N   ILE A 139      49.430  67.800  76.130  1.00  0.00           N
ATOM   2202  HN  ILE A 139      50.170  67.150  75.960  1.00  0.00           H
ATOM   2203  CA  ILE A 139      48.840  68.630  75.080  1.00  0.00           C
ATOM   2204  HA  ILE A 139      49.120  69.660  75.260  1.00  0.00           H
ATOM   2205  CB  ILE A 139      49.370  68.350  73.660  1.00  0.00           C
ATOM   2206  HB  ILE A 139      48.960  69.060  72.910  1.00  0.00           H
ATOM   2207  CG2 ILE A 139      50.910  68.440  73.720  1.00  0.00           C
ATOM   2208 HG21 ILE A 139      51.140  69.320  74.360  1.00  0.00           H
ATOM   2209 HG22 ILE A 139      51.430  68.520  72.730  1.00  0.00           H
ATOM   2210 HG23 ILE A 139      51.350  67.610  74.330  1.00  0.00           H
ATOM   2211  CG1 ILE A 139      48.940  66.970  73.150  1.00  0.00           C
ATOM   2212 HG11 ILE A 139      47.850  66.850  73.110  1.00  0.00           H
ATOM   2213 HG12 ILE A 139      49.270  66.330  73.990  1.00  0.00           H
ATOM   2214  CD  ILE A 139      49.740  66.460  71.920  1.00  0.00           C
ATOM   2215  HD1 ILE A 139      49.500  67.060  71.010  1.00  0.00           H
ATOM   2216  HD2 ILE A 139      49.410  65.410  71.770  1.00  0.00           H
ATOM   2217  HD3 ILE A 139      50.830  66.480  72.130  1.00  0.00           H
ATOM   2218  C   ILE A 139      47.350  68.550  75.020  1.00  0.00           C
ATOM   2219  O   ILE A 139      46.740  67.540  75.340  1.00  0.00           O
ATOM   2220  N   SER A 140      46.670  69.710  74.740  1.00  0.00           N
ATOM   2221  HN  SER A 140      47.110  70.580  74.570  1.00  0.00           H
ATOM   2222  CA  SER A 140      45.220  69.870  74.670  1.00  0.00           C
ATOM   2223  HA  SER A 140      44.790  69.430  75.560  1.00  0.00           H
ATOM   2224  CB  SER A 140      44.980  71.370  74.910  1.00  0.00           C
ATOM   2225  HB1 SER A 140      45.760  71.610  75.670  1.00  0.00           H
ATOM   2226  HB2 SER A 140      44.000  71.510  75.410  1.00  0.00           H
ATOM   2227  OG  SER A 140      45.100  72.100  73.720  1.00  0.00           O
ATOM   2228  HG1 SER A 140      44.560  72.880  73.790  1.00  0.00           H
ATOM   2229  C   SER A 140      44.460  69.290  73.560  1.00  0.00           C
ATOM   2230  O   SER A 140      44.970  68.920  72.500  1.00  0.00           O
ATOM   2231  N   ASN A 141      43.180  68.990  73.780  1.00  0.00           N
ATOM   2232  HN  ASN A 141      42.780  69.110  74.690  1.00  0.00           H
ATOM   2233  CA  ASN A 141      42.350  68.230  72.850  1.00  0.00           C
ATOM   2234  HA  ASN A 141      42.770  67.240  72.680  1.00  0.00           H
ATOM   2235  CB  ASN A 141      40.920  67.910  73.340  1.00  0.00           C
ATOM   2236  HB1 ASN A 141      40.360  67.450  72.490  1.00  0.00           H
ATOM   2237  HB2 ASN A 141      40.440  68.890  73.530  1.00  0.00           H
ATOM   2238  CG  ASN A 141      40.810  66.970  74.560  1.00  0.00           C
ATOM   2239  OD1 ASN A 141      41.820  66.400  74.950  1.00  0.00           O
ATOM   2240  ND2 ASN A 141      39.600  67.000  75.210  1.00  0.00           N
ATOM   2241 HD21 ASN A 141      39.540  66.610  76.130  1.00  0.00           H
ATOM   2242 HD22 ASN A 141      38.780  67.350  74.770  1.00  0.00           H
ATOM   2243  C   ASN A 141      42.310  68.900  71.530  1.00  0.00           C
ATOM   2244  O   ASN A 141      42.340  68.330  70.450  1.00  0.00           O
ATOM   2245  N   ARG A 142      42.140  70.250  71.600  1.00  0.00           N
ATOM   2246  HN  ARG A 142      41.820  70.710  72.420  1.00  0.00           H
ATOM   2247  CA  ARG A 142      42.300  71.080  70.340  1.00  0.00           C
ATOM   2248  HA  ARG A 142      41.680  70.640  69.590  1.00  0.00           H
ATOM   2249  CB  ARG A 142      41.880  72.550  70.600  1.00  0.00           C
ATOM   2250  HB1 ARG A 142      42.160  73.030  69.640  1.00  0.00           H
ATOM   2251  HB2 ARG A 142      42.580  72.940  71.380  1.00  0.00           H
ATOM   2252  CG  ARG A 142      40.440  72.750  71.000  1.00  0.00           C
ATOM   2253  HG1 ARG A 142      40.530  72.900  72.100  1.00  0.00           H
ATOM   2254  HG2 ARG A 142      39.710  71.940  70.810  1.00  0.00           H
ATOM   2255  CD  ARG A 142      39.670  73.970  70.460  1.00  0.00           C
ATOM   2256  HD1 ARG A 142      38.660  74.050  70.920  1.00  0.00           H
ATOM   2257  HD2 ARG A 142      39.610  73.850  69.360  1.00  0.00           H
ATOM   2258  NE  ARG A 142      40.530  75.140  70.880  1.00  0.00           N
ATOM   2259  HE  ARG A 142      41.520  75.040  71.020  1.00  0.00           H
ATOM   2260  CZ  ARG A 142      40.000  76.380  71.000  1.00  0.00           C
ATOM   2261  NH1 ARG A 142      38.690  76.660  70.780  1.00  0.00           N
ATOM   2262 HH11 ARG A 142      38.060  75.960  70.470  1.00  0.00           H
ATOM   2263 HH12 ARG A 142      38.430  77.620  70.920  1.00  0.00           H
ATOM   2264  NH2 ARG A 142      40.800  77.300  71.380  1.00  0.00           N
ATOM   2265 HH21 ARG A 142      41.790  77.110  71.450  1.00  0.00           H
ATOM   2266 HH22 ARG A 142      40.400  78.210  71.480  1.00  0.00           H
ATOM   2267  C   ARG A 142      43.600  71.020  69.630  1.00  0.00           C
ATOM   2268  O   ARG A 142      43.610  71.080  68.430  1.00  0.00           O
ATOM   2269  N   THR A 143      44.740  71.040  70.360  1.00  0.00           N
ATOM   2270  HN  THR A 143      44.550  70.950  71.340  1.00  0.00           H
ATOM   2271  CA  THR A 143      46.080  70.770  69.820  1.00  0.00           C
ATOM   2272  HA  THR A 143      46.170  71.360  68.920  1.00  0.00           H
ATOM   2273  CB  THR A 143      47.190  70.940  70.920  1.00  0.00           C
ATOM   2274  HB  THR A 143      47.140  69.990  71.480  1.00  0.00           H
ATOM   2275  OG1 THR A 143      47.050  72.070  71.750  1.00  0.00           O
ATOM   2276  HG1 THR A 143      46.290  71.880  72.310  1.00  0.00           H
ATOM   2277  CG2 THR A 143      48.640  70.990  70.390  1.00  0.00           C
ATOM   2278 HG21 THR A 143      49.360  71.370  71.140  1.00  0.00           H
ATOM   2279 HG22 THR A 143      48.620  71.650  69.490  1.00  0.00           H
ATOM   2280 HG23 THR A 143      49.000  69.990  70.050  1.00  0.00           H
ATOM   2281  C   THR A 143      46.150  69.400  69.200  1.00  0.00           C
ATOM   2282  O   THR A 143      46.440  69.290  68.010  1.00  0.00           O
ATOM   2283  N   ALA A 144      45.810  68.370  69.900  1.00  0.00           N
ATOM   2284  HN  ALA A 144      45.690  68.610  70.850  1.00  0.00           H
ATOM   2285  CA  ALA A 144      45.750  66.980  69.470  1.00  0.00           C
ATOM   2286  HA  ALA A 144      46.750  66.640  69.250  1.00  0.00           H
ATOM   2287  CB  ALA A 144      45.200  66.090  70.590  1.00  0.00           C
ATOM   2288  HB1 ALA A 144      45.770  66.130  71.530  1.00  0.00           H
ATOM   2289  HB2 ALA A 144      45.220  65.080  70.140  1.00  0.00           H
ATOM   2290  HB3 ALA A 144      44.220  66.420  70.990  1.00  0.00           H
ATOM   2291  C   ALA A 144      44.800  66.690  68.310  1.00  0.00           C
ATOM   2292  O   ALA A 144      45.100  65.900  67.400  1.00  0.00           O
ATOM   2293  N   ALA A 145      43.590  67.300  68.310  1.00  0.00           N
ATOM   2294  HN  ALA A 145      43.290  67.840  69.100  1.00  0.00           H
ATOM   2295  CA  ALA A 145      42.590  67.320  67.240  1.00  0.00           C
ATOM   2296  HA  ALA A 145      42.390  66.340  66.820  1.00  0.00           H
ATOM   2297  CB  ALA A 145      41.290  67.960  67.720  1.00  0.00           C
ATOM   2298  HB1 ALA A 145      41.350  69.020  68.050  1.00  0.00           H
ATOM   2299  HB2 ALA A 145      41.110  67.340  68.630  1.00  0.00           H
ATOM   2300  HB3 ALA A 145      40.440  67.710  67.060  1.00  0.00           H
ATOM   2301  C   ALA A 145      43.130  67.940  65.910  1.00  0.00           C
ATOM   2302  O   ALA A 145      42.950  67.460  64.810  1.00  0.00           O
ATOM   2303  N   ILE A 146      43.810  69.060  65.990  1.00  0.00           N
ATOM   2304  HN  ILE A 146      43.890  69.500  66.890  1.00  0.00           H
ATOM   2305  CA  ILE A 146      44.390  69.760  64.810  1.00  0.00           C
ATOM   2306  HA  ILE A 146      43.690  69.610  64.000  1.00  0.00           H
ATOM   2307  CB  ILE A 146      44.400  71.320  65.030  1.00  0.00           C
ATOM   2308  HB  ILE A 146      44.920  71.490  66.000  1.00  0.00           H
ATOM   2309  CG2 ILE A 146      45.270  72.050  64.010  1.00  0.00           C
ATOM   2310 HG21 ILE A 146      45.040  71.710  62.980  1.00  0.00           H
ATOM   2311 HG22 ILE A 146      46.330  71.820  64.210  1.00  0.00           H
ATOM   2312 HG23 ILE A 146      45.160  73.150  64.070  1.00  0.00           H
ATOM   2313  CG1 ILE A 146      43.000  71.870  65.280  1.00  0.00           C
ATOM   2314 HG11 ILE A 146      43.090  72.950  65.520  1.00  0.00           H
ATOM   2315 HG12 ILE A 146      42.460  71.440  66.140  1.00  0.00           H
ATOM   2316  CD  ILE A 146      42.000  71.760  64.070  1.00  0.00           C
ATOM   2317  HD1 ILE A 146      42.340  72.250  63.140  1.00  0.00           H
ATOM   2318  HD2 ILE A 146      41.000  72.150  64.340  1.00  0.00           H
ATOM   2319  HD3 ILE A 146      41.920  70.680  63.810  1.00  0.00           H
ATOM   2320  C   ILE A 146      45.830  69.210  64.430  1.00  0.00           C
ATOM   2321  O   ILE A 146      46.250  69.260  63.290  1.00  0.00           O
ATOM   2322  N   ILE A 147      46.570  68.680  65.410  1.00  0.00           N
ATOM   2323  HN  ILE A 147      46.330  68.800  66.380  1.00  0.00           H
ATOM   2324  CA  ILE A 147      47.690  67.780  65.130  1.00  0.00           C
ATOM   2325  HA  ILE A 147      48.320  68.250  64.390  1.00  0.00           H
ATOM   2326  CB  ILE A 147      48.620  67.600  66.300  1.00  0.00           C
ATOM   2327  HB  ILE A 147      48.020  67.370  67.200  1.00  0.00           H
ATOM   2328  CG2 ILE A 147      49.500  66.370  66.150  1.00  0.00           C
ATOM   2329 HG21 ILE A 147      48.880  65.450  66.270  1.00  0.00           H
ATOM   2330 HG22 ILE A 147      50.220  66.390  66.990  1.00  0.00           H
ATOM   2331 HG23 ILE A 147      50.140  66.370  65.250  1.00  0.00           H
ATOM   2332  CG1 ILE A 147      49.300  68.910  66.780  1.00  0.00           C
ATOM   2333 HG11 ILE A 147      49.700  68.600  67.780  1.00  0.00           H
ATOM   2334 HG12 ILE A 147      48.560  69.730  66.850  1.00  0.00           H
ATOM   2335  CD  ILE A 147      50.420  69.470  65.810  1.00  0.00           C
ATOM   2336  HD1 ILE A 147      50.000  69.900  64.870  1.00  0.00           H
ATOM   2337  HD2 ILE A 147      51.260  68.770  65.570  1.00  0.00           H
ATOM   2338  HD3 ILE A 147      51.000  70.180  66.430  1.00  0.00           H
ATOM   2339  C   ILE A 147      47.250  66.530  64.330  1.00  0.00           C
ATOM   2340  O   ILE A 147      47.870  66.180  63.350  1.00  0.00           O
ATOM   2341  N   SER A 148      46.150  65.870  64.740  1.00  0.00           N
ATOM   2342  HN  SER A 148      45.690  66.090  65.590  1.00  0.00           H
ATOM   2343  CA  SER A 148      45.480  64.750  63.990  1.00  0.00           C
ATOM   2344  HA  SER A 148      46.310  64.070  63.800  1.00  0.00           H
ATOM   2345  CB  SER A 148      44.270  64.150  64.720  1.00  0.00           C
ATOM   2346  HB1 SER A 148      43.830  63.370  64.060  1.00  0.00           H
ATOM   2347  HB2 SER A 148      43.520  64.890  65.060  1.00  0.00           H
ATOM   2348  OG  SER A 148      44.760  63.410  65.830  1.00  0.00           O
ATOM   2349  HG1 SER A 148      45.240  63.930  66.490  1.00  0.00           H
ATOM   2350  C   SER A 148      45.050  65.070  62.650  1.00  0.00           C
ATOM   2351  O   SER A 148      45.110  64.290  61.740  1.00  0.00           O
ATOM   2352  N   CYS A 149      44.500  66.340  62.410  1.00  0.00           N
ATOM   2353  HN  CYS A 149      44.390  67.000  63.150  1.00  0.00           H
ATOM   2354  CA  CYS A 149      44.190  66.830  61.080  1.00  0.00           C
ATOM   2355  HA  CYS A 149      43.390  66.230  60.660  1.00  0.00           H
ATOM   2356  CB  CYS A 149      43.440  68.190  61.040  1.00  0.00           C
ATOM   2357  HB1 CYS A 149      43.390  68.530  59.990  1.00  0.00           H
ATOM   2358  HB2 CYS A 149      44.030  68.930  61.630  1.00  0.00           H
ATOM   2359  SG  CYS A 149      41.800  68.240  61.750  1.00  0.00           S
ATOM   2360  HG1 CYS A 149      42.240  67.610  62.820  1.00  0.00           H
ATOM   2361  C   CYS A 149      45.450  67.080  60.150  1.00  0.00           C
ATOM   2362  O   CYS A 149      45.440  66.980  58.930  1.00  0.00           O
ATOM   2363  N   LEU A 150      46.570  67.610  60.710  1.00  0.00           N
ATOM   2364  HN  LEU A 150      46.570  67.930  61.660  1.00  0.00           H
ATOM   2365  CA  LEU A 150      47.840  67.760  60.090  1.00  0.00           C
ATOM   2366  HA  LEU A 150      47.800  68.430  59.240  1.00  0.00           H
ATOM   2367  CB  LEU A 150      48.840  68.420  61.090  1.00  0.00           C
ATOM   2368  HB1 LEU A 150      49.020  67.720  61.940  1.00  0.00           H
ATOM   2369  HB2 LEU A 150      48.430  69.420  61.340  1.00  0.00           H
ATOM   2370  CG  LEU A 150      50.230  68.910  60.610  1.00  0.00           C
ATOM   2371  HG  LEU A 150      50.760  67.980  60.310  1.00  0.00           H
ATOM   2372  CD1 LEU A 150      50.070  69.640  59.250  1.00  0.00           C
ATOM   2373 HD11 LEU A 150      49.510  70.580  59.400  1.00  0.00           H
ATOM   2374 HD12 LEU A 150      49.530  69.050  58.480  1.00  0.00           H
ATOM   2375 HD13 LEU A 150      51.060  69.940  58.820  1.00  0.00           H
ATOM   2376  CD2 LEU A 150      51.000  69.700  61.680  1.00  0.00           C
ATOM   2377 HD21 LEU A 150      51.970  69.970  61.200  1.00  0.00           H
ATOM   2378 HD22 LEU A 150      51.120  69.040  62.570  1.00  0.00           H
ATOM   2379 HD23 LEU A 150      50.520  70.670  61.960  1.00  0.00           H
ATOM   2380  C   LEU A 150      48.420  66.420  59.610  1.00  0.00           C
ATOM   2381  O   LEU A 150      48.710  66.270  58.430  1.00  0.00           O
ATOM   2382  N   LEU A 151      48.430  65.360  60.440  1.00  0.00           N
ATOM   2383  HN  LEU A 151      48.220  65.490  61.400  1.00  0.00           H
ATOM   2384  CA  LEU A 151      48.700  63.950  60.170  1.00  0.00           C
ATOM   2385  HA  LEU A 151      49.750  63.870  59.970  1.00  0.00           H
ATOM   2386  CB  LEU A 151      48.470  63.040  61.430  1.00  0.00           C
ATOM   2387  HB1 LEU A 151      48.560  61.980  61.090  1.00  0.00           H
ATOM   2388  HB2 LEU A 151      47.430  63.180  61.800  1.00  0.00           H
ATOM   2389  CG  LEU A 151      49.470  63.390  62.490  1.00  0.00           C
ATOM   2390  HG  LEU A 151      49.640  64.480  62.550  1.00  0.00           H
ATOM   2391  CD1 LEU A 151      49.170  62.860  63.870  1.00  0.00           C
ATOM   2392 HD11 LEU A 151      48.990  61.760  63.970  1.00  0.00           H
ATOM   2393 HD12 LEU A 151      48.240  63.290  64.290  1.00  0.00           H
ATOM   2394 HD13 LEU A 151      49.950  62.970  64.650  1.00  0.00           H
ATOM   2395  CD2 LEU A 151      50.860  62.730  62.120  1.00  0.00           C
ATOM   2396 HD21 LEU A 151      51.680  63.220  62.710  1.00  0.00           H
ATOM   2397 HD22 LEU A 151      51.070  62.770  61.030  1.00  0.00           H
ATOM   2398 HD23 LEU A 151      50.950  61.690  62.490  1.00  0.00           H
ATOM   2399  C   LEU A 151      47.950  63.440  58.990  1.00  0.00           C
ATOM   2400  O   LEU A 151      48.510  63.030  57.930  1.00  0.00           O
ATOM   2401  N   TRP A 152      46.550  63.490  58.970  1.00  0.00           N
ATOM   2402  HN  TRP A 152      46.160  63.770  59.840  1.00  0.00           H
ATOM   2403  CA  TRP A 152      45.740  63.130  57.790  1.00  0.00           C
ATOM   2404  HA  TRP A 152      45.930  62.140  57.400  1.00  0.00           H
ATOM   2405  CB  TRP A 152      44.270  63.400  58.130  1.00  0.00           C
ATOM   2406  HB1 TRP A 152      43.730  63.450  57.160  1.00  0.00           H
ATOM   2407  HB2 TRP A 152      44.200  64.410  58.590  1.00  0.00           H
ATOM   2408  CG  TRP A 152      43.540  62.310  58.820  1.00  0.00           C
ATOM   2409  CD1 TRP A 152      42.930  62.350  60.040  1.00  0.00           C
ATOM   2410  HD1 TRP A 152      43.200  63.150  60.710  1.00  0.00           H
ATOM   2411  NE1 TRP A 152      42.520  61.150  60.500  1.00  0.00           N
ATOM   2412  HE1 TRP A 152      41.980  60.950  61.300  1.00  0.00           H
ATOM   2413  CE2 TRP A 152      42.730  60.280  59.460  1.00  0.00           C
ATOM   2414  CD2 TRP A 152      43.310  60.970  58.360  1.00  0.00           C
ATOM   2415  CE3 TRP A 152      43.530  60.360  57.100  1.00  0.00           C
ATOM   2416  HE3 TRP A 152      44.070  60.720  56.240  1.00  0.00           H
ATOM   2417  CZ3 TRP A 152      43.150  59.050  56.990  1.00  0.00           C
ATOM   2418  HZ3 TRP A 152      43.300  58.570  56.030  1.00  0.00           H
ATOM   2419  CZ2 TRP A 152      42.410  58.910  59.270  1.00  0.00           C
ATOM   2420  HZ2 TRP A 152      41.840  58.440  60.070  1.00  0.00           H
ATOM   2421  CH2 TRP A 152      42.690  58.310  58.050  1.00  0.00           C
ATOM   2422  HH2 TRP A 152      42.450  57.310  57.740  1.00  0.00           H
ATOM   2423  C   TRP A 152      46.010  63.940  56.520  1.00  0.00           C
ATOM   2424  O   TRP A 152      46.110  63.300  55.460  1.00  0.00           O
ATOM   2425  N   GLY A 153      46.070  65.210  56.610  1.00  0.00           N
ATOM   2426  HN  GLY A 153      45.930  65.570  57.520  1.00  0.00           H
ATOM   2427  CA  GLY A 153      46.280  66.150  55.520  1.00  0.00           C
ATOM   2428  HA1 GLY A 153      46.250  67.090  56.040  1.00  0.00           H
ATOM   2429  HA2 GLY A 153      45.530  66.320  54.760  1.00  0.00           H
ATOM   2430  C   GLY A 153      47.600  66.110  54.800  1.00  0.00           C
ATOM   2431  O   GLY A 153      47.620  66.280  53.600  1.00  0.00           O
ATOM   2432  N   ILE A 154      48.740  65.800  55.530  1.00  0.00           N
ATOM   2433  HN  ILE A 154      48.770  65.850  56.530  1.00  0.00           H
ATOM   2434  CA  ILE A 154      50.010  65.450  54.950  1.00  0.00           C
ATOM   2435  HA  ILE A 154      50.160  66.240  54.240  1.00  0.00           H
ATOM   2436  CB  ILE A 154      51.170  65.320  55.970  1.00  0.00           C
ATOM   2437  HB  ILE A 154      50.960  64.530  56.720  1.00  0.00           H
ATOM   2438  CG2 ILE A 154      52.430  64.890  55.210  1.00  0.00           C
ATOM   2439 HG21 ILE A 154      53.330  64.950  55.870  1.00  0.00           H
ATOM   2440 HG22 ILE A 154      52.490  65.540  54.330  1.00  0.00           H
ATOM   2441 HG23 ILE A 154      52.330  63.880  54.760  1.00  0.00           H
ATOM   2442  CG1 ILE A 154      51.430  66.690  56.620  1.00  0.00           C
ATOM   2443 HG11 ILE A 154      50.460  67.200  56.810  1.00  0.00           H
ATOM   2444 HG12 ILE A 154      51.960  67.330  55.880  1.00  0.00           H
ATOM   2445  CD  ILE A 154      52.110  66.620  58.010  1.00  0.00           C
ATOM   2446  HD1 ILE A 154      52.120  67.640  58.460  1.00  0.00           H
ATOM   2447  HD2 ILE A 154      53.110  66.270  57.650  1.00  0.00           H
ATOM   2448  HD3 ILE A 154      51.600  65.860  58.620  1.00  0.00           H
ATOM   2449  C   ILE A 154      49.890  64.190  54.130  1.00  0.00           C
ATOM   2450  O   ILE A 154      50.370  64.100  52.970  1.00  0.00           O
ATOM   2451  N   THR A 155      49.330  63.130  54.670  1.00  0.00           N
ATOM   2452  HN  THR A 155      48.920  63.240  55.570  1.00  0.00           H
ATOM   2453  CA  THR A 155      49.140  61.810  54.030  1.00  0.00           C
ATOM   2454  HA  THR A 155      50.090  61.420  53.670  1.00  0.00           H
ATOM   2455  CB  THR A 155      48.440  60.910  55.070  1.00  0.00           C
ATOM   2456  HB  THR A 155      47.380  61.200  55.180  1.00  0.00           H
ATOM   2457  OG1 THR A 155      49.010  60.790  56.360  1.00  0.00           O
ATOM   2458  HG1 THR A 155      49.100  61.660  56.760  1.00  0.00           H
ATOM   2459  CG2 THR A 155      48.510  59.430  54.630  1.00  0.00           C
ATOM   2460 HG21 THR A 155      48.240  59.180  53.590  1.00  0.00           H
ATOM   2461 HG22 THR A 155      47.780  58.870  55.250  1.00  0.00           H
ATOM   2462 HG23 THR A 155      49.520  59.000  54.760  1.00  0.00           H
ATOM   2463  C   THR A 155      48.250  61.850  52.780  1.00  0.00           C
ATOM   2464  O   THR A 155      48.580  61.310  51.730  1.00  0.00           O
ATOM   2465  N   ILE A 156      47.160  62.690  52.960  1.00  0.00           N
ATOM   2466  HN  ILE A 156      46.990  63.070  53.870  1.00  0.00           H
ATOM   2467  CA  ILE A 156      46.270  63.070  51.850  1.00  0.00           C
ATOM   2468  HA  ILE A 156      45.880  62.150  51.410  1.00  0.00           H
ATOM   2469  CB  ILE A 156      45.110  63.910  52.420  1.00  0.00           C
ATOM   2470  HB  ILE A 156      45.450  64.670  53.150  1.00  0.00           H
ATOM   2471  CG2 ILE A 156      44.550  64.710  51.240  1.00  0.00           C
ATOM   2472 HG21 ILE A 156      45.240  65.530  50.960  1.00  0.00           H
ATOM   2473 HG22 ILE A 156      43.630  65.270  51.500  1.00  0.00           H
ATOM   2474 HG23 ILE A 156      44.410  64.040  50.370  1.00  0.00           H
ATOM   2475  CG1 ILE A 156      44.090  62.940  53.090  1.00  0.00           C
ATOM   2476 HG11 ILE A 156      44.730  62.290  53.730  1.00  0.00           H
ATOM   2477 HG12 ILE A 156      43.610  62.240  52.370  1.00  0.00           H
ATOM   2478  CD  ILE A 156      43.100  63.710  53.900  1.00  0.00           C
ATOM   2479  HD1 ILE A 156      42.580  64.520  53.330  1.00  0.00           H
ATOM   2480  HD2 ILE A 156      43.480  63.930  54.920  1.00  0.00           H
ATOM   2481  HD3 ILE A 156      42.300  62.990  54.140  1.00  0.00           H
ATOM   2482  C   ILE A 156      47.040  63.660  50.620  1.00  0.00           C
ATOM   2483  O   ILE A 156      47.130  63.120  49.500  1.00  0.00           O
ATOM   2484  N   GLY A 157      47.820  64.670  51.030  1.00  0.00           N
ATOM   2485  HN  GLY A 157      47.780  64.960  51.990  1.00  0.00           H
ATOM   2486  CA  GLY A 157      48.720  65.440  50.230  1.00  0.00           C
ATOM   2487  HA1 GLY A 157      49.240  65.990  51.000  1.00  0.00           H
ATOM   2488  HA2 GLY A 157      48.180  66.120  49.570  1.00  0.00           H
ATOM   2489  C   GLY A 157      49.830  64.680  49.550  1.00  0.00           C
ATOM   2490  O   GLY A 157      50.300  65.000  48.480  1.00  0.00           O
ATOM   2491  N   LEU A 158      50.330  63.580  50.130  1.00  0.00           N
ATOM   2492  HN  LEU A 158      50.130  63.600  51.110  1.00  0.00           H
ATOM   2493  CA  LEU A 158      51.330  62.650  49.530  1.00  0.00           C
ATOM   2494  HA  LEU A 158      51.970  63.190  48.850  1.00  0.00           H
ATOM   2495  CB  LEU A 158      52.150  61.980  50.630  1.00  0.00           C
ATOM   2496  HB1 LEU A 158      52.630  61.070  50.240  1.00  0.00           H
ATOM   2497  HB2 LEU A 158      51.480  61.720  51.490  1.00  0.00           H
ATOM   2498  CG  LEU A 158      53.270  62.920  51.120  1.00  0.00           C
ATOM   2499  HG  LEU A 158      52.850  63.930  51.380  1.00  0.00           H
ATOM   2500  CD1 LEU A 158      53.870  62.290  52.450  1.00  0.00           C
ATOM   2501 HD11 LEU A 158      54.760  62.830  52.830  1.00  0.00           H
ATOM   2502 HD12 LEU A 158      54.070  61.230  52.180  1.00  0.00           H
ATOM   2503 HD13 LEU A 158      53.020  62.290  53.170  1.00  0.00           H
ATOM   2504  CD2 LEU A 158      54.440  63.170  50.140  1.00  0.00           C
ATOM   2505 HD21 LEU A 158      54.170  63.370  49.080  1.00  0.00           H
ATOM   2506 HD22 LEU A 158      55.090  62.280  50.150  1.00  0.00           H
ATOM   2507 HD23 LEU A 158      55.070  64.060  50.380  1.00  0.00           H
ATOM   2508  C   LEU A 158      50.570  61.680  48.570  1.00  0.00           C
ATOM   2509  O   LEU A 158      51.300  61.080  47.820  1.00  0.00           O
ATOM   2510  N   THR A 159      49.190  61.520  48.540  1.00  0.00           N
ATOM   2511  HN  THR A 159      48.690  62.140  49.130  1.00  0.00           H
ATOM   2512  CA  THR A 159      48.520  60.490  47.680  1.00  0.00           C
ATOM   2513  HA  THR A 159      49.310  60.050  47.090  1.00  0.00           H
ATOM   2514  CB  THR A 159      47.930  59.330  48.510  1.00  0.00           C
ATOM   2515  HB  THR A 159      47.230  58.820  47.810  1.00  0.00           H
ATOM   2516  OG1 THR A 159      47.250  59.790  49.620  1.00  0.00           O
ATOM   2517  HG1 THR A 159      47.820  60.440  50.040  1.00  0.00           H
ATOM   2518  CG2 THR A 159      49.080  58.450  49.000  1.00  0.00           C
ATOM   2519 HG21 THR A 159      49.610  58.080  48.090  1.00  0.00           H
ATOM   2520 HG22 THR A 159      48.720  57.530  49.510  1.00  0.00           H
ATOM   2521 HG23 THR A 159      49.820  58.960  49.640  1.00  0.00           H
ATOM   2522  C   THR A 159      47.540  61.000  46.650  1.00  0.00           C
ATOM   2523  O   THR A 159      46.970  60.250  45.950  1.00  0.00           O
ATOM   2524  N   VAL A 160      47.440  62.300  46.590  1.00  0.00           N
ATOM   2525  HN  VAL A 160      48.080  62.890  47.080  1.00  0.00           H
ATOM   2526  CA  VAL A 160      46.430  63.040  45.760  1.00  0.00           C
ATOM   2527  HA  VAL A 160      45.510  62.470  45.680  1.00  0.00           H
ATOM   2528  CB  VAL A 160      46.050  64.480  46.220  1.00  0.00           C
ATOM   2529  HB  VAL A 160      45.600  65.080  45.410  1.00  0.00           H
ATOM   2530  CG1 VAL A 160      44.910  64.420  47.260  1.00  0.00           C
ATOM   2531 HG11 VAL A 160      44.330  65.360  47.320  1.00  0.00           H
ATOM   2532 HG12 VAL A 160      45.410  64.260  48.250  1.00  0.00           H
ATOM   2533 HG13 VAL A 160      44.290  63.520  47.080  1.00  0.00           H
ATOM   2534  CG2 VAL A 160      47.280  65.160  46.870  1.00  0.00           C
ATOM   2535 HG21 VAL A 160      47.060  66.180  47.250  1.00  0.00           H
ATOM   2536 HG22 VAL A 160      48.070  65.190  46.090  1.00  0.00           H
ATOM   2537 HG23 VAL A 160      47.830  64.730  47.740  1.00  0.00           H
ATOM   2538  C   VAL A 160      46.840  63.190  44.330  1.00  0.00           C
ATOM   2539  O   VAL A 160      46.100  63.590  43.430  1.00  0.00           O
ATOM   2540  N   HSD A 161      48.100  62.700  44.030  1.00  0.00           N
ATOM   2541  HN  HSD A 161      48.680  62.540  44.820  1.00  0.00           H
ATOM   2542  CA  HSD A 161      48.800  62.510  42.710  1.00  0.00           C
ATOM   2543  HA  HSD A 161      48.610  63.470  42.250  1.00  0.00           H
ATOM   2544  CB  HSD A 161      50.290  62.180  42.750  1.00  0.00           C
ATOM   2545  HB1 HSD A 161      50.790  62.860  43.470  1.00  0.00           H
ATOM   2546  HB2 HSD A 161      50.840  62.330  41.800  1.00  0.00           H
ATOM   2547  ND1 HSD A 161      51.060  60.680  44.660  1.00  0.00           N
ATOM   2548  HD1 HSD A 161      51.000  61.390  45.370  1.00  0.00           H
ATOM   2549  CG  HSD A 161      50.710  60.910  43.320  1.00  0.00           C
ATOM   2550  CE1 HSD A 161      51.570  59.410  44.650  1.00  0.00           C
ATOM   2551  HE1 HSD A 161      52.080  59.120  45.570  1.00  0.00           H
ATOM   2552  NE2 HSD A 161      51.690  58.910  43.460  1.00  0.00           N
ATOM   2553  CD2 HSD A 161      51.120  59.800  42.620  1.00  0.00           C
ATOM   2554  HD2 HSD A 161      50.990  59.610  41.550  1.00  0.00           H
ATOM   2555  C   HSD A 161      48.120  61.400  41.990  1.00  0.00           C
ATOM   2556  O   HSD A 161      48.020  61.350  40.750  1.00  0.00           O
ATOM   2557  N   LEU A 162      47.530  60.420  42.740  1.00  0.00           N
ATOM   2558  HN  LEU A 162      47.640  60.400  43.730  1.00  0.00           H
ATOM   2559  CA  LEU A 162      46.830  59.270  42.290  1.00  0.00           C
ATOM   2560  HA  LEU A 162      47.370  58.890  41.440  1.00  0.00           H
ATOM   2561  CB  LEU A 162      46.820  58.090  43.360  1.00  0.00           C
ATOM   2562  HB1 LEU A 162      46.200  57.270  42.900  1.00  0.00           H
ATOM   2563  HB2 LEU A 162      46.220  58.420  44.230  1.00  0.00           H
ATOM   2564  CG  LEU A 162      48.160  57.520  43.860  1.00  0.00           C
ATOM   2565  HG  LEU A 162      48.990  58.230  44.030  1.00  0.00           H
ATOM   2566  CD1 LEU A 162      47.760  56.840  45.170  1.00  0.00           C
ATOM   2567 HD11 LEU A 162      48.590  56.230  45.590  1.00  0.00           H
ATOM   2568 HD12 LEU A 162      46.910  56.130  45.110  1.00  0.00           H
ATOM   2569 HD13 LEU A 162      47.480  57.600  45.930  1.00  0.00           H
ATOM   2570  CD2 LEU A 162      48.600  56.540  42.810  1.00  0.00           C
ATOM   2571 HD21 LEU A 162      48.940  57.050  41.880  1.00  0.00           H
ATOM   2572 HD22 LEU A 162      47.850  55.750  42.630  1.00  0.00           H
ATOM   2573 HD23 LEU A 162      49.420  55.920  43.230  1.00  0.00           H
ATOM   2574  C   LEU A 162      45.420  59.610  41.920  1.00  0.00           C
ATOM   2575  O   LEU A 162      44.680  58.870  41.270  1.00  0.00           O
ATOM   2576  N   LEU A 163      44.840  60.830  42.210  1.00  0.00           N
ATOM   2577  HN  LEU A 163      45.290  61.420  42.860  1.00  0.00           H
ATOM   2578  CA  LEU A 163      43.650  61.400  41.700  1.00  0.00           C
ATOM   2579  HA  LEU A 163      42.930  60.630  41.460  1.00  0.00           H
ATOM   2580  CB  LEU A 163      42.900  62.330  42.730  1.00  0.00           C
ATOM   2581  HB1 LEU A 163      42.080  62.860  42.200  1.00  0.00           H
ATOM   2582  HB2 LEU A 163      43.610  63.160  42.890  1.00  0.00           H
ATOM   2583  CG  LEU A 163      42.590  61.710  44.080  1.00  0.00           C
ATOM   2584  HG  LEU A 163      43.480  61.150  44.420  1.00  0.00           H
ATOM   2585  CD1 LEU A 163      42.480  62.780  45.190  1.00  0.00           C
ATOM   2586 HD11 LEU A 163      43.320  63.500  45.260  1.00  0.00           H
ATOM   2587 HD12 LEU A 163      42.370  62.310  46.180  1.00  0.00           H
ATOM   2588 HD13 LEU A 163      41.500  63.210  44.910  1.00  0.00           H
ATOM   2589  CD2 LEU A 163      41.370  60.850  44.030  1.00  0.00           C
ATOM   2590 HD21 LEU A 163      41.250  60.290  44.970  1.00  0.00           H
ATOM   2591 HD22 LEU A 163      41.410  60.130  43.190  1.00  0.00           H
ATOM   2592 HD23 LEU A 163      40.460  61.500  43.960  1.00  0.00           H
ATOM   2593  C   LEU A 163      43.910  62.120  40.420  1.00  0.00           C
ATOM   2594  O   LEU A 163      43.070  62.220  39.530  1.00  0.00           O
ATOM   2595  N   LYS A 164      45.220  62.440  40.210  1.00  0.00           N
ATOM   2596  HN  LYS A 164      45.890  62.360  40.950  1.00  0.00           H
ATOM   2597  CA  LYS A 164      45.750  62.980  38.920  1.00  0.00           C
ATOM   2598  HA  LYS A 164      44.890  63.390  38.390  1.00  0.00           H
ATOM   2599  CB  LYS A 164      46.770  64.040  39.360  1.00  0.00           C
ATOM   2600  HB1 LYS A 164      47.520  64.130  38.540  1.00  0.00           H
ATOM   2601  HB2 LYS A 164      47.420  63.530  40.100  1.00  0.00           H
ATOM   2602  CG  LYS A 164      46.250  65.340  39.930  1.00  0.00           C
ATOM   2603  HG1 LYS A 164      47.180  65.890  40.170  1.00  0.00           H
ATOM   2604  HG2 LYS A 164      45.780  65.190  40.910  1.00  0.00           H
ATOM   2605  CD  LYS A 164      45.420  66.130  38.900  1.00  0.00           C
ATOM   2606  HD1 LYS A 164      45.260  67.100  39.410  1.00  0.00           H
ATOM   2607  HD2 LYS A 164      44.410  65.690  38.700  1.00  0.00           H
ATOM   2608  CE  LYS A 164      46.080  66.440  37.500  1.00  0.00           C
ATOM   2609  HE1 LYS A 164      45.270  66.870  36.870  1.00  0.00           H
ATOM   2610  HE2 LYS A 164      46.600  65.570  37.030  1.00  0.00           H
ATOM   2611  NZ  LYS A 164      47.170  67.450  37.730  1.00  0.00           N
ATOM   2612  HZ1 LYS A 164      48.040  66.910  37.950  1.00  0.00           H
ATOM   2613  HZ2 LYS A 164      47.080  68.260  38.400  1.00  0.00           H
ATOM   2614  HZ3 LYS A 164      47.300  67.830  36.780  1.00  0.00           H
ATOM   2615  C   LYS A 164      46.360  62.110  37.920  1.00  0.00           C
ATOM   2616  O   LYS A 164      46.350  62.530  36.780  1.00  0.00           O
ATOM   2617  N   LYS A 165      46.730  60.900  38.260  1.00  0.00           N
ATOM   2618  HN  LYS A 165      46.970  60.740  39.210  1.00  0.00           H
ATOM   2619  CA  LYS A 165      47.070  59.820  37.370  1.00  0.00           C
ATOM   2620  HA  LYS A 165      47.760  60.200  36.640  1.00  0.00           H
ATOM   2621  CB  LYS A 165      47.620  58.580  38.070  1.00  0.00           C
ATOM   2622  HB1 LYS A 165      47.620  57.640  37.470  1.00  0.00           H
ATOM   2623  HB2 LYS A 165      46.950  58.320  38.920  1.00  0.00           H
ATOM   2624  CG  LYS A 165      49.060  58.810  38.590  1.00  0.00           C
ATOM   2625  HG1 LYS A 165      49.220  58.310  39.560  1.00  0.00           H
ATOM   2626  HG2 LYS A 165      49.210  59.880  38.820  1.00  0.00           H
ATOM   2627  CD  LYS A 165      50.130  58.340  37.610  1.00  0.00           C
ATOM   2628  HD1 LYS A 165      50.050  58.630  36.540  1.00  0.00           H
ATOM   2629  HD2 LYS A 165      50.250  57.240  37.560  1.00  0.00           H
ATOM   2630  CE  LYS A 165      51.590  58.810  38.070  1.00  0.00           C
ATOM   2631  HE1 LYS A 165      51.880  58.260  38.980  1.00  0.00           H
ATOM   2632  HE2 LYS A 165      51.600  59.920  38.110  1.00  0.00           H
ATOM   2633  NZ  LYS A 165      52.560  58.480  37.020  1.00  0.00           N
ATOM   2634  HZ1 LYS A 165      53.410  59.030  37.230  1.00  0.00           H
ATOM   2635  HZ2 LYS A 165      52.260  58.750  36.070  1.00  0.00           H
ATOM   2636  HZ3 LYS A 165      52.850  57.480  36.960  1.00  0.00           H
ATOM   2637  C   LYS A 165      45.910  59.400  36.460  1.00  0.00           C
ATOM   2638  O   LYS A 165      44.680  59.530  36.820  1.00  0.00           O
ATOM   2639  N   LYS A 166      46.250  58.980  35.260  1.00  0.00           N
ATOM   2640  HN  LYS A 166      47.170  59.260  34.990  1.00  0.00           H
ATOM   2641  CA  LYS A 166      45.380  58.630  34.180  1.00  0.00           C
ATOM   2642  HA  LYS A 166      44.360  58.680  34.500  1.00  0.00           H
ATOM   2643  CB  LYS A 166      45.510  59.570  33.010  1.00  0.00           C
ATOM   2644  HB1 LYS A 166      44.620  59.390  32.350  1.00  0.00           H
ATOM   2645  HB2 LYS A 166      46.390  59.380  32.350  1.00  0.00           H
ATOM   2646  CG  LYS A 166      45.490  61.090  33.260  1.00  0.00           C
ATOM   2647  HG1 LYS A 166      45.840  61.580  32.320  1.00  0.00           H
ATOM   2648  HG2 LYS A 166      46.220  61.350  34.040  1.00  0.00           H
ATOM   2649  CD  LYS A 166      44.000  61.640  33.410  1.00  0.00           C
ATOM   2650  HD1 LYS A 166      43.750  61.160  34.370  1.00  0.00           H
ATOM   2651  HD2 LYS A 166      43.370  61.310  32.560  1.00  0.00           H
ATOM   2652  CE  LYS A 166      43.920  63.150  33.420  1.00  0.00           C
ATOM   2653  HE1 LYS A 166      42.910  63.590  33.570  1.00  0.00           H
ATOM   2654  HE2 LYS A 166      44.310  63.760  32.570  1.00  0.00           H
ATOM   2655  NZ  LYS A 166      44.740  63.610  34.580  1.00  0.00           N
ATOM   2656  HZ1 LYS A 166      44.650  64.650  34.690  1.00  0.00           H
ATOM   2657  HZ2 LYS A 166      45.760  63.490  34.420  1.00  0.00           H
ATOM   2658  HZ3 LYS A 166      44.430  63.100  35.430  1.00  0.00           H
ATOM   2659  C   LYS A 166      45.680  57.140  33.900  1.00  0.00           C
ATOM   2660  O   LYS A 166      46.790  56.600  34.000  1.00  0.00           O
ATOM   2661  N   MET A 167      44.700  56.410  33.410  1.00  0.00           N
ATOM   2662  HN  MET A 167      43.780  56.680  33.690  1.00  0.00           H
ATOM   2663  CA  MET A 167      44.770  55.140  32.720  1.00  0.00           C
ATOM   2664  HA  MET A 167      45.680  54.680  33.050  1.00  0.00           H
ATOM   2665  CB  MET A 167      43.520  54.310  33.130  1.00  0.00           C
ATOM   2666  HB1 MET A 167      43.510  53.400  32.500  1.00  0.00           H
ATOM   2667  HB2 MET A 167      42.580  54.900  32.980  1.00  0.00           H
ATOM   2668  CG  MET A 167      43.430  53.940  34.620  1.00  0.00           C
ATOM   2669  HG1 MET A 167      42.530  53.310  34.800  1.00  0.00           H
ATOM   2670  HG2 MET A 167      43.110  54.900  35.100  1.00  0.00           H
ATOM   2671  SD  MET A 167      44.990  53.300  35.300  1.00  0.00           S
ATOM   2672  CE  MET A 167      44.610  54.100  36.900  1.00  0.00           C
ATOM   2673  HE1 MET A 167      45.440  53.990  37.640  1.00  0.00           H
ATOM   2674  HE2 MET A 167      43.670  53.570  37.180  1.00  0.00           H
ATOM   2675  HE3 MET A 167      44.410  55.190  36.850  1.00  0.00           H
ATOM   2676  C   MET A 167      44.750  55.440  31.220  1.00  0.00           C
ATOM   2677  O   MET A 167      44.230  56.510  30.880  1.00  0.00           O
ATOM   2678  N   PRO A 168      44.990  54.490  30.300  1.00  0.00           N
ATOM   2679  CD  PRO A 168      45.780  53.260  30.440  1.00  0.00           C
ATOM   2680  HD1 PRO A 168      45.250  52.540  31.100  1.00  0.00           H
ATOM   2681  HD2 PRO A 168      46.830  53.420  30.740  1.00  0.00           H
ATOM   2682  CA  PRO A 168      44.430  54.640  28.910  1.00  0.00           C
ATOM   2683  HA  PRO A 168      44.530  55.610  28.440  1.00  0.00           H
ATOM   2684  CB  PRO A 168      45.100  53.590  28.100  1.00  0.00           C
ATOM   2685  HB1 PRO A 168      46.060  54.040  27.750  1.00  0.00           H
ATOM   2686  HB2 PRO A 168      44.630  53.230  27.170  1.00  0.00           H
ATOM   2687  CG  PRO A 168      45.590  52.570  29.050  1.00  0.00           C
ATOM   2688  HG1 PRO A 168      44.690  51.920  29.080  1.00  0.00           H
ATOM   2689  HG2 PRO A 168      46.520  52.060  28.730  1.00  0.00           H
ATOM   2690  C   PRO A 168      42.960  54.270  28.950  1.00  0.00           C
ATOM   2691  O   PRO A 168      42.500  53.220  29.370  1.00  0.00           O
ATOM   2692  N   ILE A 169      42.070  55.190  28.410  1.00  0.00           N
ATOM   2693  HN  ILE A 169      42.380  56.040  28.000  1.00  0.00           H
ATOM   2694  CA  ILE A 169      40.640  54.890  28.400  1.00  0.00           C
ATOM   2695  HA  ILE A 169      40.290  54.550  29.370  1.00  0.00           H
ATOM   2696  CB  ILE A 169      39.860  56.120  28.080  1.00  0.00           C
ATOM   2697  HB  ILE A 169      38.760  55.980  27.930  1.00  0.00           H
ATOM   2698  CG2 ILE A 169      39.990  57.020  29.370  1.00  0.00           C
ATOM   2699 HG21 ILE A 169      39.730  58.090  29.260  1.00  0.00           H
ATOM   2700 HG22 ILE A 169      41.040  57.010  29.710  1.00  0.00           H
ATOM   2701 HG23 ILE A 169      39.230  56.650  30.100  1.00  0.00           H
ATOM   2702  CG1 ILE A 169      40.380  56.850  26.810  1.00  0.00           C
ATOM   2703 HG11 ILE A 169      40.630  56.150  25.990  1.00  0.00           H
ATOM   2704 HG12 ILE A 169      41.210  57.520  27.140  1.00  0.00           H
ATOM   2705  CD  ILE A 169      39.430  57.890  26.210  1.00  0.00           C
ATOM   2706  HD1 ILE A 169      38.520  57.360  25.830  1.00  0.00           H
ATOM   2707  HD2 ILE A 169      39.880  58.310  25.290  1.00  0.00           H
ATOM   2708  HD3 ILE A 169      39.280  58.610  27.050  1.00  0.00           H
ATOM   2709  C   ILE A 169      40.260  53.780  27.470  1.00  0.00           C
ATOM   2710  O   ILE A 169      39.330  52.960  27.780  1.00  0.00           O
ATOM   2711  N   GLN A 170      40.980  53.670  26.330  1.00  0.00           N
ATOM   2712  HN  GLN A 170      41.750  54.280  26.160  1.00  0.00           H
ATOM   2713  CA  GLN A 170      40.850  52.500  25.530  1.00  0.00           C
ATOM   2714  HA  GLN A 170      40.900  51.700  26.270  1.00  0.00           H
ATOM   2715  CB  GLN A 170      39.510  52.410  24.670  1.00  0.00           C
ATOM   2716  HB1 GLN A 170      38.640  52.340  25.350  1.00  0.00           H
ATOM   2717  HB2 GLN A 170      39.430  51.540  23.990  1.00  0.00           H
ATOM   2718  CG  GLN A 170      39.040  53.620  23.700  1.00  0.00           C
ATOM   2719  HG1 GLN A 170      38.610  54.450  24.290  1.00  0.00           H
ATOM   2720  HG2 GLN A 170      38.250  53.260  23.000  1.00  0.00           H
ATOM   2721  CD  GLN A 170      40.220  54.090  22.900  1.00  0.00           C
ATOM   2722  OE1 GLN A 170      40.890  55.080  23.190  1.00  0.00           O
ATOM   2723  NE2 GLN A 170      40.530  53.470  21.710  1.00  0.00           N
ATOM   2724 HE21 GLN A 170      40.150  52.580  21.440  1.00  0.00           H
ATOM   2725 HE22 GLN A 170      41.360  53.750  21.240  1.00  0.00           H
ATOM   2726  C   GLN A 170      42.100  51.920  24.750  1.00  0.00           C
ATOM   2727  O   GLN A 170      42.060  50.730  24.320  1.00  0.00           O
ATOM   2728  N   ASN A 171      43.170  52.660  24.480  1.00  0.00           N
ATOM   2729  HN  ASN A 171      43.150  53.600  24.810  1.00  0.00           H
ATOM   2730  CA  ASN A 171      44.180  52.390  23.480  1.00  0.00           C
ATOM   2731  HA  ASN A 171      43.900  51.520  22.880  1.00  0.00           H
ATOM   2732  CB  ASN A 171      44.200  53.670  22.530  1.00  0.00           C
ATOM   2733  HB1 ASN A 171      44.450  54.540  23.180  1.00  0.00           H
ATOM   2734  HB2 ASN A 171      43.180  53.960  22.180  1.00  0.00           H
ATOM   2735  CG  ASN A 171      45.160  53.480  21.350  1.00  0.00           C
ATOM   2736  OD1 ASN A 171      45.520  52.310  21.010  1.00  0.00           O
ATOM   2737  ND2 ASN A 171      45.700  54.560  20.750  1.00  0.00           N
ATOM   2738 HD21 ASN A 171      46.300  54.400  19.970  1.00  0.00           H
ATOM   2739 HD22 ASN A 171      45.200  55.420  20.920  1.00  0.00           H
ATOM   2740  C   ASN A 171      45.400  52.110  24.270  1.00  0.00           C
ATOM   2741  O   ASN A 171      46.120  53.050  24.700  1.00  0.00           O
ATOM   2742  N   GLY A 172      45.790  50.810  24.450  1.00  0.00           N
ATOM   2743  HN  GLY A 172      45.320  50.090  23.950  1.00  0.00           H
ATOM   2744  CA  GLY A 172      46.690  50.210  25.400  1.00  0.00           C
ATOM   2745  HA1 GLY A 172      47.080  50.940  26.100  1.00  0.00           H
ATOM   2746  HA2 GLY A 172      47.480  49.740  24.840  1.00  0.00           H
ATOM   2747  C   GLY A 172      46.090  49.150  26.180  1.00  0.00           C
ATOM   2748  O   GLY A 172      46.770  48.610  27.010  1.00  0.00           O
ATOM   2749  N   GLY A 173      44.810  48.910  25.930  1.00  0.00           N
ATOM   2750  HN  GLY A 173      44.340  49.410  25.200  1.00  0.00           H
ATOM   2751  CA  GLY A 173      43.810  48.110  26.700  1.00  0.00           C
ATOM   2752  HA1 GLY A 173      44.270  47.420  27.400  1.00  0.00           H
ATOM   2753  HA2 GLY A 173      43.170  47.560  26.020  1.00  0.00           H
ATOM   2754  C   GLY A 173      42.770  48.840  27.450  1.00  0.00           C
ATOM   2755  O   GLY A 173      42.860  50.000  27.780  1.00  0.00           O
ATOM   2756  N   ALA A 174      41.650  48.100  27.850  1.00  0.00           N
ATOM   2757  HN  ALA A 174      41.760  47.130  27.670  1.00  0.00           H
ATOM   2758  CA  ALA A 174      40.480  48.680  28.400  1.00  0.00           C
ATOM   2759  HA  ALA A 174      40.520  49.760  28.430  1.00  0.00           H
ATOM   2760  CB  ALA A 174      39.290  48.410  27.550  1.00  0.00           C
ATOM   2761  HB1 ALA A 174      39.150  47.310  27.490  1.00  0.00           H
ATOM   2762  HB2 ALA A 174      39.390  48.650  26.470  1.00  0.00           H
ATOM   2763  HB3 ALA A 174      38.370  48.910  27.920  1.00  0.00           H
ATOM   2764  C   ALA A 174      40.190  48.150  29.850  1.00  0.00           C
ATOM   2765  O   ALA A 174      40.780  47.080  30.140  1.00  0.00           O
ATOM   2766  N   ASN A 175      39.420  48.910  30.750  1.00  0.00           N
ATOM   2767  HN  ASN A 175      39.160  49.860  30.570  1.00  0.00           H
ATOM   2768  CA  ASN A 175      39.010  48.440  32.040  1.00  0.00           C
ATOM   2769  HA  ASN A 175      38.390  49.210  32.480  1.00  0.00           H
ATOM   2770  CB  ASN A 175      38.280  47.030  32.050  1.00  0.00           C
ATOM   2771  HB1 ASN A 175      38.050  46.780  33.120  1.00  0.00           H
ATOM   2772  HB2 ASN A 175      38.980  46.330  31.550  1.00  0.00           H
ATOM   2773  CG  ASN A 175      37.010  47.050  31.210  1.00  0.00           C
ATOM   2774  OD1 ASN A 175      36.250  48.080  31.140  1.00  0.00           O
ATOM   2775  ND2 ASN A 175      36.750  46.010  30.430  1.00  0.00           N
ATOM   2776 HD21 ASN A 175      36.030  46.080  29.740  1.00  0.00           H
ATOM   2777 HD22 ASN A 175      37.400  45.240  30.420  1.00  0.00           H
ATOM   2778  C   ASN A 175      40.200  48.340  32.990  1.00  0.00           C
ATOM   2779  O   ASN A 175      40.150  47.610  34.000  1.00  0.00           O
ATOM   2780  N   LEU A 176      41.340  49.010  32.710  1.00  0.00           N
ATOM   2781  HN  LEU A 176      41.520  49.570  31.910  1.00  0.00           H
ATOM   2782  CA  LEU A 176      42.490  49.070  33.660  1.00  0.00           C
ATOM   2783  HA  LEU A 176      42.560  48.060  34.030  1.00  0.00           H
ATOM   2784  CB  LEU A 176      43.810  49.460  32.900  1.00  0.00           C
ATOM   2785  HB1 LEU A 176      43.910  50.560  32.780  1.00  0.00           H
ATOM   2786  HB2 LEU A 176      43.840  49.010  31.880  1.00  0.00           H
ATOM   2787  CG  LEU A 176      45.050  49.090  33.720  1.00  0.00           C
ATOM   2788  HG  LEU A 176      45.010  49.240  34.820  1.00  0.00           H
ATOM   2789  CD1 LEU A 176      45.240  47.520  33.470  1.00  0.00           C
ATOM   2790 HD11 LEU A 176      44.390  46.890  33.840  1.00  0.00           H
ATOM   2791 HD12 LEU A 176      46.220  47.140  33.790  1.00  0.00           H
ATOM   2792 HD13 LEU A 176      45.270  47.330  32.370  1.00  0.00           H
ATOM   2793  CD2 LEU A 176      46.230  49.680  33.030  1.00  0.00           C
ATOM   2794 HD21 LEU A 176      46.280  49.280  31.990  1.00  0.00           H
ATOM   2795 HD22 LEU A 176      47.180  49.410  33.530  1.00  0.00           H
ATOM   2796 HD23 LEU A 176      46.180  50.780  32.920  1.00  0.00           H
ATOM   2797  C   LEU A 176      42.290  50.060  34.770  1.00  0.00           C
ATOM   2798  O   LEU A 176      41.630  51.050  34.560  1.00  0.00           O
ATOM   2799  N   CYS A 177      42.790  49.680  35.970  1.00  0.00           N
ATOM   2800  HN  CYS A 177      43.040  48.720  36.090  1.00  0.00           H
ATOM   2801  CA  CYS A 177      42.780  50.420  37.170  1.00  0.00           C
ATOM   2802  HA  CYS A 177      42.980  51.460  36.920  1.00  0.00           H
ATOM   2803  CB  CYS A 177      41.440  50.350  37.970  1.00  0.00           C
ATOM   2804  HB1 CYS A 177      41.250  49.300  38.320  1.00  0.00           H
ATOM   2805  HB2 CYS A 177      40.660  50.610  37.230  1.00  0.00           H
ATOM   2806  SG  CYS A 177      41.300  51.430  39.430  1.00  0.00           S
ATOM   2807  C   CYS A 177      43.890  50.020  38.040  1.00  0.00           C
ATOM   2808  O   CYS A 177      43.700  49.290  39.010  1.00  0.00           O
ATOM   2809  N   SER A 178      45.130  50.350  37.640  1.00  0.00           N
ATOM   2810  HN  SER A 178      45.220  50.870  36.790  1.00  0.00           H
ATOM   2811  CA  SER A 178      46.240  50.030  38.560  1.00  0.00           C
ATOM   2812  HA  SER A 178      45.990  50.090  39.610  1.00  0.00           H
ATOM   2813  CB  SER A 178      46.940  48.630  38.320  1.00  0.00           C
ATOM   2814  HB1 SER A 178      47.440  48.760  37.330  1.00  0.00           H
ATOM   2815  HB2 SER A 178      46.180  47.820  38.270  1.00  0.00           H
ATOM   2816  OG  SER A 178      47.920  48.270  39.330  1.00  0.00           O
ATOM   2817  HG1 SER A 178      48.170  47.370  39.140  1.00  0.00           H
ATOM   2818  C   SER A 178      47.300  51.080  38.490  1.00  0.00           C
ATOM   2819  O   SER A 178      47.650  51.470  37.410  1.00  0.00           O
ATOM   2820  N   SER A 179      47.750  51.550  39.690  1.00  0.00           N
ATOM   2821  HN  SER A 179      47.440  51.230  40.590  1.00  0.00           H
ATOM   2822  CA  SER A 179      49.040  52.310  39.780  1.00  0.00           C
ATOM   2823  HA  SER A 179      49.080  52.890  38.880  1.00  0.00           H
ATOM   2824  CB  SER A 179      48.950  53.210  40.940  1.00  0.00           C
ATOM   2825  HB1 SER A 179      48.030  53.810  40.840  1.00  0.00           H
ATOM   2826  HB2 SER A 179      49.810  53.920  40.950  1.00  0.00           H
ATOM   2827  OG  SER A 179      48.820  52.530  42.190  1.00  0.00           O
ATOM   2828  HG1 SER A 179      47.950  52.130  42.210  1.00  0.00           H
ATOM   2829  C   SER A 179      50.300  51.480  39.860  1.00  0.00           C
ATOM   2830  O   SER A 179      51.430  51.950  39.630  1.00  0.00           O
ATOM   2831  N   PHE A 180      50.270  50.210  40.150  1.00  0.00           N
ATOM   2832  HN  PHE A 180      49.430  49.720  40.340  1.00  0.00           H
ATOM   2833  CA  PHE A 180      51.480  49.320  40.470  1.00  0.00           C
ATOM   2834  HA  PHE A 180      52.240  49.980  40.830  1.00  0.00           H
ATOM   2835  CB  PHE A 180      51.000  48.310  41.580  1.00  0.00           C
ATOM   2836  HB1 PHE A 180      51.840  47.590  41.720  1.00  0.00           H
ATOM   2837  HB2 PHE A 180      50.090  47.740  41.290  1.00  0.00           H
ATOM   2838  CG  PHE A 180      50.600  48.910  43.000  1.00  0.00           C
ATOM   2839  CD1 PHE A 180      51.260  50.040  43.560  1.00  0.00           C
ATOM   2840  HD1 PHE A 180      51.800  50.730  42.920  1.00  0.00           H
ATOM   2841  CE1 PHE A 180      51.320  50.170  44.920  1.00  0.00           C
ATOM   2842  HE1 PHE A 180      51.940  50.970  45.310  1.00  0.00           H
ATOM   2843  CZ  PHE A 180      50.770  49.250  45.810  1.00  0.00           C
ATOM   2844  HZ  PHE A 180      50.880  49.400  46.880  1.00  0.00           H
ATOM   2845  CD2 PHE A 180      50.080  47.920  43.900  1.00  0.00           C
ATOM   2846  HD2 PHE A 180      49.590  47.050  43.500  1.00  0.00           H
ATOM   2847  CE2 PHE A 180      50.150  48.140  45.280  1.00  0.00           C
ATOM   2848  HE2 PHE A 180      49.750  47.430  45.980  1.00  0.00           H
ATOM   2849  C   PHE A 180      51.980  48.520  39.360  1.00  0.00           C
ATOM   2850  O   PHE A 180      52.890  47.650  39.530  1.00  0.00           O
ATOM   2851  N   SER A 181      51.590  48.830  38.100  1.00  0.00           N
ATOM   2852  HN  SER A 181      50.920  49.560  37.990  1.00  0.00           H
ATOM   2853  CA  SER A 181      52.210  48.300  36.900  1.00  0.00           C
ATOM   2854  HA  SER A 181      52.140  47.220  36.870  1.00  0.00           H
ATOM   2855  CB  SER A 181      51.770  48.940  35.590  1.00  0.00           C
ATOM   2856  HB1 SER A 181      52.220  48.520  34.670  1.00  0.00           H
ATOM   2857  HB2 SER A 181      51.980  50.020  35.570  1.00  0.00           H
ATOM   2858  OG  SER A 181      50.320  48.890  35.580  1.00  0.00           O
ATOM   2859  HG1 SER A 181      50.010  47.990  35.750  1.00  0.00           H
ATOM   2860  C   SER A 181      53.660  48.600  36.830  1.00  0.00           C
ATOM   2861  O   SER A 181      54.150  49.690  37.270  1.00  0.00           O
ATOM   2862  N   ILE A 182      54.510  47.590  36.420  1.00  0.00           N
ATOM   2863  HN  ILE A 182      54.100  46.710  36.220  1.00  0.00           H
ATOM   2864  CA  ILE A 182      55.980  47.820  36.430  1.00  0.00           C
ATOM   2865  HA  ILE A 182      56.230  48.530  37.200  1.00  0.00           H
ATOM   2866  CB  ILE A 182      56.670  46.530  36.780  1.00  0.00           C
ATOM   2867  HB  ILE A 182      56.370  45.780  36.010  1.00  0.00           H
ATOM   2868  CG2 ILE A 182      58.190  46.780  36.770  1.00  0.00           C
ATOM   2869 HG21 ILE A 182      58.480  47.600  37.480  1.00  0.00           H
ATOM   2870 HG22 ILE A 182      58.550  47.110  35.780  1.00  0.00           H
ATOM   2871 HG23 ILE A 182      58.690  45.840  37.080  1.00  0.00           H
ATOM   2872  CG1 ILE A 182      56.120  45.900  38.090  1.00  0.00           C
ATOM   2873 HG11 ILE A 182      55.010  46.030  38.150  1.00  0.00           H
ATOM   2874 HG12 ILE A 182      56.570  46.350  39.000  1.00  0.00           H
ATOM   2875  CD  ILE A 182      56.290  44.420  38.160  1.00  0.00           C
ATOM   2876  HD1 ILE A 182      56.140  44.050  39.190  1.00  0.00           H
ATOM   2877  HD2 ILE A 182      57.290  44.050  37.850  1.00  0.00           H
ATOM   2878  HD3 ILE A 182      55.500  43.990  37.510  1.00  0.00           H
ATOM   2879  C   ILE A 182      56.380  48.390  35.050  1.00  0.00           C
ATOM   2880  O   ILE A 182      56.270  47.850  33.980  1.00  0.00           O
ATOM   2881  N   CYS A 183      56.940  49.620  35.070  1.00  0.00           N
ATOM   2882  HN  CYS A 183      57.180  49.980  35.970  1.00  0.00           H
ATOM   2883  CA  CYS A 183      57.160  50.440  33.840  1.00  0.00           C
ATOM   2884  HA  CYS A 183      56.910  49.830  32.980  1.00  0.00           H
ATOM   2885  CB  CYS A 183      56.160  51.740  33.800  1.00  0.00           C
ATOM   2886  HB1 CYS A 183      56.500  52.160  32.830  1.00  0.00           H
ATOM   2887  HB2 CYS A 183      56.520  52.250  34.710  1.00  0.00           H
ATOM   2888  SG  CYS A 183      54.330  51.370  33.910  1.00  0.00           S
ATOM   2889  C   CYS A 183      58.620  50.920  33.760  1.00  0.00           C
ATOM   2890  O   CYS A 183      59.120  51.290  34.800  1.00  0.00           O
ATOM   2891  N   HSD A 184      59.250  50.910  32.490  1.00  0.00           N
ATOM   2892  HN  HSD A 184      58.780  50.530  31.710  1.00  0.00           H
ATOM   2893  CA  HSD A 184      60.580  51.420  32.320  1.00  0.00           C
ATOM   2894  HA  HSD A 184      61.280  50.910  32.970  1.00  0.00           H
ATOM   2895  CB  HSD A 184      60.840  51.320  30.780  1.00  0.00           C
ATOM   2896  HB1 HSD A 184      60.230  52.020  30.170  1.00  0.00           H
ATOM   2897  HB2 HSD A 184      60.640  50.260  30.500  1.00  0.00           H
ATOM   2898  ND1 HSD A 184      62.760  52.890  29.900  1.00  0.00           N
ATOM   2899  HD1 HSD A 184      62.420  53.810  30.100  1.00  0.00           H
ATOM   2900  CG  HSD A 184      62.250  51.660  30.320  1.00  0.00           C
ATOM   2901  CE1 HSD A 184      64.020  52.600  29.430  1.00  0.00           C
ATOM   2902  HE1 HSD A 184      64.770  53.360  29.170  1.00  0.00           H
ATOM   2903  NE2 HSD A 184      64.320  51.330  29.490  1.00  0.00           N
ATOM   2904  CD2 HSD A 184      63.200  50.760  30.050  1.00  0.00           C
ATOM   2905  HD2 HSD A 184      63.260  49.690  30.250  1.00  0.00           H
ATOM   2906  C   HSD A 184      60.650  52.900  32.770  1.00  0.00           C
ATOM   2907  O   HSD A 184      59.690  53.680  32.710  1.00  0.00           O
ATOM   2908  N   THR A 185      61.850  53.350  33.280  1.00  0.00           N
ATOM   2909  HN  THR A 185      62.620  52.720  33.320  1.00  0.00           H
ATOM   2910  CA  THR A 185      62.160  54.730  33.660  1.00  0.00           C
ATOM   2911  HA  THR A 185      63.240  54.720  33.610  1.00  0.00           H
ATOM   2912  CB  THR A 185      61.720  55.820  32.700  1.00  0.00           C
ATOM   2913  HB  THR A 185      60.620  55.880  32.630  1.00  0.00           H
ATOM   2914  OG1 THR A 185      62.180  55.610  31.380  1.00  0.00           O
ATOM   2915  HG1 THR A 185      63.100  55.400  31.540  1.00  0.00           H
ATOM   2916  CG2 THR A 185      62.240  57.270  33.090  1.00  0.00           C
ATOM   2917 HG21 THR A 185      61.770  58.020  32.440  1.00  0.00           H
ATOM   2918 HG22 THR A 185      63.350  57.400  33.050  1.00  0.00           H
ATOM   2919 HG23 THR A 185      61.830  57.580  34.080  1.00  0.00           H
ATOM   2920  C   THR A 185      61.920  55.070  35.100  1.00  0.00           C
ATOM   2921  O   THR A 185      60.800  54.870  35.580  1.00  0.00           O
ATOM   2922  N   PHE A 186      62.930  55.530  35.790  1.00  0.00           N
ATOM   2923  HN  PHE A 186      63.820  55.740  35.400  1.00  0.00           H
ATOM   2924  CA  PHE A 186      62.760  55.910  37.160  1.00  0.00           C
ATOM   2925  HA  PHE A 186      62.370  55.010  37.620  1.00  0.00           H
ATOM   2926  CB  PHE A 186      64.160  56.100  37.890  1.00  0.00           C
ATOM   2927  HB1 PHE A 186      64.780  56.830  37.320  1.00  0.00           H
ATOM   2928  HB2 PHE A 186      64.700  55.130  37.870  1.00  0.00           H
ATOM   2929  CG  PHE A 186      63.980  56.530  39.330  1.00  0.00           C
ATOM   2930  CD1 PHE A 186      63.790  55.640  40.370  1.00  0.00           C
ATOM   2931  HD1 PHE A 186      63.700  54.570  40.250  1.00  0.00           H
ATOM   2932  CE1 PHE A 186      63.850  56.150  41.710  1.00  0.00           C
ATOM   2933  HE1 PHE A 186      63.700  55.440  42.520  1.00  0.00           H
ATOM   2934  CZ  PHE A 186      63.980  57.500  41.910  1.00  0.00           C
ATOM   2935  HZ  PHE A 186      64.130  57.830  42.930  1.00  0.00           H
ATOM   2936  CD2 PHE A 186      64.220  57.950  39.580  1.00  0.00           C
ATOM   2937  HD2 PHE A 186      64.520  58.500  38.700  1.00  0.00           H
ATOM   2938  CE2 PHE A 186      64.210  58.350  40.810  1.00  0.00           C
ATOM   2939  HE2 PHE A 186      64.400  59.390  41.050  1.00  0.00           H
ATOM   2940  C   PHE A 186      61.850  57.100  37.390  1.00  0.00           C
ATOM   2941  O   PHE A 186      61.980  58.180  36.760  1.00  0.00           O
ATOM   2942  N   GLN A 187      60.890  56.900  38.280  1.00  0.00           N
ATOM   2943  HN  GLN A 187      60.760  56.050  38.790  1.00  0.00           H
ATOM   2944  CA  GLN A 187      59.860  57.910  38.600  1.00  0.00           C
ATOM   2945  HA  GLN A 187      60.030  58.790  37.990  1.00  0.00           H
ATOM   2946  CB  GLN A 187      58.470  57.290  38.270  1.00  0.00           C
ATOM   2947  HB1 GLN A 187      57.710  58.040  38.600  1.00  0.00           H
ATOM   2948  HB2 GLN A 187      58.260  56.350  38.820  1.00  0.00           H
ATOM   2949  CG  GLN A 187      58.250  56.950  36.680  1.00  0.00           C
ATOM   2950  HG1 GLN A 187      57.210  56.640  36.460  1.00  0.00           H
ATOM   2951  HG2 GLN A 187      58.910  56.160  36.240  1.00  0.00           H
ATOM   2952  CD  GLN A 187      58.420  58.120  35.610  1.00  0.00           C
ATOM   2953  OE1 GLN A 187      57.430  58.610  35.090  1.00  0.00           O
ATOM   2954  NE2 GLN A 187      59.640  58.710  35.540  1.00  0.00           N
ATOM   2955 HE21 GLN A 187      60.420  58.370  36.060  1.00  0.00           H
ATOM   2956 HE22 GLN A 187      59.780  59.350  34.800  1.00  0.00           H
ATOM   2957  C   GLN A 187      59.980  58.250  40.060  1.00  0.00           C
ATOM   2958  O   GLN A 187      60.050  57.370  40.930  1.00  0.00           O
ATOM   2959  N   TRP A 188      59.890  59.550  40.420  1.00  0.00           N
ATOM   2960  HN  TRP A 188      60.070  60.190  39.680  1.00  0.00           H
ATOM   2961  CA  TRP A 188      59.790  60.130  41.780  1.00  0.00           C
ATOM   2962  HA  TRP A 188      60.640  59.810  42.370  1.00  0.00           H
ATOM   2963  CB  TRP A 188      59.970  61.730  41.710  1.00  0.00           C
ATOM   2964  HB1 TRP A 188      59.350  61.990  40.830  1.00  0.00           H
ATOM   2965  HB2 TRP A 188      60.990  61.920  41.330  1.00  0.00           H
ATOM   2966  CG  TRP A 188      59.570  62.610  42.830  1.00  0.00           C
ATOM   2967  CD1 TRP A 188      58.440  63.470  42.880  1.00  0.00           C
ATOM   2968  HD1 TRP A 188      57.640  63.410  42.160  1.00  0.00           H
ATOM   2969  NE1 TRP A 188      58.580  64.280  43.970  1.00  0.00           N
ATOM   2970  HE1 TRP A 188      58.030  65.080  44.130  1.00  0.00           H
ATOM   2971  CE2 TRP A 188      59.790  64.240  44.450  1.00  0.00           C
ATOM   2972  CD2 TRP A 188      60.470  63.250  43.690  1.00  0.00           C
ATOM   2973  CE3 TRP A 188      61.750  62.950  44.040  1.00  0.00           C
ATOM   2974  HE3 TRP A 188      62.330  62.150  43.610  1.00  0.00           H
ATOM   2975  CZ3 TRP A 188      62.350  63.640  45.060  1.00  0.00           C
ATOM   2976  HZ3 TRP A 188      63.320  63.370  45.470  1.00  0.00           H
ATOM   2977  CZ2 TRP A 188      60.410  65.040  45.400  1.00  0.00           C
ATOM   2978  HZ2 TRP A 188      59.890  65.840  45.890  1.00  0.00           H
ATOM   2979  CH2 TRP A 188      61.680  64.640  45.770  1.00  0.00           C
ATOM   2980  HH2 TRP A 188      62.260  65.150  46.540  1.00  0.00           H
ATOM   2981  C   TRP A 188      58.610  59.610  42.540  1.00  0.00           C
ATOM   2982  O   TRP A 188      58.710  59.330  43.700  1.00  0.00           O
ATOM   2983  N   HSE A 189      57.400  59.460  41.980  1.00  0.00           N
ATOM   2984  HN  HSE A 189      57.320  59.610  41.010  1.00  0.00           H
ATOM   2985  CA  HSE A 189      56.230  59.010  42.750  1.00  0.00           C
ATOM   2986  HA  HSE A 189      56.170  59.580  43.650  1.00  0.00           H
ATOM   2987  CB  HSE A 189      54.930  59.230  41.890  1.00  0.00           C
ATOM   2988  HB1 HSE A 189      55.160  60.150  41.310  1.00  0.00           H
ATOM   2989  HB2 HSE A 189      54.130  59.550  42.600  1.00  0.00           H
ATOM   2990  ND1 HSE A 189      55.240  57.790  39.870  1.00  0.00           N
ATOM   2991  CG  HSE A 189      54.510  58.140  40.950  1.00  0.00           C
ATOM   2992  CE1 HSE A 189      54.580  56.760  39.260  1.00  0.00           C
ATOM   2993  HE1 HSE A 189      54.890  56.330  38.290  1.00  0.00           H
ATOM   2994  NE2 HSE A 189      53.530  56.410  39.950  1.00  0.00           N
ATOM   2995  HE2 HSE A 189      52.790  55.800  39.650  1.00  0.00           H
ATOM   2996  CD2 HSE A 189      53.420  57.240  40.990  1.00  0.00           C
ATOM   2997  HD2 HSE A 189      52.680  57.090  41.770  1.00  0.00           H
ATOM   2998  C   HSE A 189      56.300  57.550  43.180  1.00  0.00           C
ATOM   2999  O   HSE A 189      55.890  57.220  44.290  1.00  0.00           O
ATOM   3000  N   GLU A 190      57.010  56.670  42.430  1.00  0.00           N
ATOM   3001  HN  GLU A 190      57.540  57.020  41.660  1.00  0.00           H
ATOM   3002  CA  GLU A 190      57.340  55.310  42.930  1.00  0.00           C
ATOM   3003  HA  GLU A 190      56.430  54.920  43.360  1.00  0.00           H
ATOM   3004  CB  GLU A 190      57.690  54.340  41.800  1.00  0.00           C
ATOM   3005  HB1 GLU A 190      57.740  53.280  42.140  1.00  0.00           H
ATOM   3006  HB2 GLU A 190      58.700  54.500  41.370  1.00  0.00           H
ATOM   3007  CG  GLU A 190      56.540  54.310  40.740  1.00  0.00           C
ATOM   3008  HG1 GLU A 190      56.350  55.260  40.200  1.00  0.00           H
ATOM   3009  HG2 GLU A 190      55.630  54.040  41.310  1.00  0.00           H
ATOM   3010  CD  GLU A 190      56.930  53.350  39.720  1.00  0.00           C
ATOM   3011  OE1 GLU A 190      56.180  52.320  39.800  1.00  0.00           O
ATOM   3012  OE2 GLU A 190      57.840  53.480  38.870  1.00  0.00           O
ATOM   3013  C   GLU A 190      58.430  55.360  44.070  1.00  0.00           C
ATOM   3014  O   GLU A 190      58.390  54.650  45.030  1.00  0.00           O
ATOM   3015  N   ALA A 191      59.530  56.160  43.900  1.00  0.00           N
ATOM   3016  HN  ALA A 191      59.580  56.600  43.010  1.00  0.00           H
ATOM   3017  CA  ALA A 191      60.640  56.330  44.870  1.00  0.00           C
ATOM   3018  HA  ALA A 191      61.130  55.370  44.870  1.00  0.00           H
ATOM   3019  CB  ALA A 191      61.710  57.470  44.420  1.00  0.00           C
ATOM   3020  HB1 ALA A 191      61.260  58.430  44.750  1.00  0.00           H
ATOM   3021  HB2 ALA A 191      61.760  57.430  43.310  1.00  0.00           H
ATOM   3022  HB3 ALA A 191      62.700  57.340  44.910  1.00  0.00           H
ATOM   3023  C   ALA A 191      60.220  56.640  46.310  1.00  0.00           C
ATOM   3024  O   ALA A 191      60.780  56.100  47.280  1.00  0.00           O
ATOM   3025  N   MET A 192      59.160  57.410  46.550  1.00  0.00           N
ATOM   3026  HN  MET A 192      58.690  57.680  45.700  1.00  0.00           H
ATOM   3027  CA  MET A 192      58.680  57.930  47.900  1.00  0.00           C
ATOM   3028  HA  MET A 192      59.550  58.060  48.530  1.00  0.00           H
ATOM   3029  CB  MET A 192      57.990  59.270  47.850  1.00  0.00           C
ATOM   3030  HB1 MET A 192      57.670  59.470  48.900  1.00  0.00           H
ATOM   3031  HB2 MET A 192      57.140  59.290  47.140  1.00  0.00           H
ATOM   3032  CG  MET A 192      58.840  60.540  47.450  1.00  0.00           C
ATOM   3033  HG1 MET A 192      58.060  61.290  47.190  1.00  0.00           H
ATOM   3034  HG2 MET A 192      59.500  60.270  46.600  1.00  0.00           H
ATOM   3035  SD  MET A 192      59.860  61.210  48.850  1.00  0.00           S
ATOM   3036  CE  MET A 192      60.150  62.720  47.990  1.00  0.00           C
ATOM   3037  HE1 MET A 192      60.790  62.460  47.120  1.00  0.00           H
ATOM   3038  HE2 MET A 192      60.580  63.490  48.660  1.00  0.00           H
ATOM   3039  HE3 MET A 192      59.240  63.190  47.530  1.00  0.00           H
ATOM   3040  C   MET A 192      57.940  56.840  48.660  1.00  0.00           C
ATOM   3041  O   MET A 192      57.830  56.960  49.860  1.00  0.00           O
ATOM   3042  N   PHE A 193      57.590  55.740  48.060  1.00  0.00           N
ATOM   3043  HN  PHE A 193      57.570  55.770  47.060  1.00  0.00           H
ATOM   3044  CA  PHE A 193      57.100  54.550  48.680  1.00  0.00           C
ATOM   3045  HA  PHE A 193      56.290  54.870  49.320  1.00  0.00           H
ATOM   3046  CB  PHE A 193      56.670  53.480  47.540  1.00  0.00           C
ATOM   3047  HB1 PHE A 193      57.600  53.220  46.990  1.00  0.00           H
ATOM   3048  HB2 PHE A 193      55.990  53.920  46.780  1.00  0.00           H
ATOM   3049  CG  PHE A 193      55.990  52.210  48.120  1.00  0.00           C
ATOM   3050  CD1 PHE A 193      54.620  52.190  48.240  1.00  0.00           C
ATOM   3051  HD1 PHE A 193      54.160  53.140  48.010  1.00  0.00           H
ATOM   3052  CE1 PHE A 193      53.960  51.050  48.790  1.00  0.00           C
ATOM   3053  HE1 PHE A 193      52.880  51.110  48.790  1.00  0.00           H
ATOM   3054  CZ  PHE A 193      54.670  49.860  48.940  1.00  0.00           C
ATOM   3055  HZ  PHE A 193      54.110  49.030  49.330  1.00  0.00           H
ATOM   3056  CD2 PHE A 193      56.660  50.980  48.240  1.00  0.00           C
ATOM   3057  HD2 PHE A 193      57.700  50.950  47.950  1.00  0.00           H
ATOM   3058  CE2 PHE A 193      56.010  49.890  48.640  1.00  0.00           C
ATOM   3059  HE2 PHE A 193      56.620  49.020  48.820  1.00  0.00           H
ATOM   3060  C   PHE A 193      58.090  53.940  49.690  1.00  0.00           C
ATOM   3061  O   PHE A 193      57.760  53.650  50.890  1.00  0.00           O
ATOM   3062  N   LEU A 194      59.390  53.830  49.260  1.00  0.00           N
ATOM   3063  HN  LEU A 194      59.650  53.910  48.310  1.00  0.00           H
ATOM   3064  CA  LEU A 194      60.470  53.400  50.140  1.00  0.00           C
ATOM   3065  HA  LEU A 194      60.330  52.420  50.550  1.00  0.00           H
ATOM   3066  CB  LEU A 194      61.650  53.210  49.260  1.00  0.00           C
ATOM   3067  HB1 LEU A 194      62.370  52.780  49.990  1.00  0.00           H
ATOM   3068  HB2 LEU A 194      62.030  54.170  48.840  1.00  0.00           H
ATOM   3069  CG  LEU A 194      61.690  52.220  48.130  1.00  0.00           C
ATOM   3070  HG  LEU A 194      60.860  52.570  47.480  1.00  0.00           H
ATOM   3071  CD1 LEU A 194      63.040  52.350  47.390  1.00  0.00           C
ATOM   3072 HD11 LEU A 194      62.890  51.770  46.450  1.00  0.00           H
ATOM   3073 HD12 LEU A 194      63.880  51.970  48.020  1.00  0.00           H
ATOM   3074 HD13 LEU A 194      63.270  53.390  47.100  1.00  0.00           H
ATOM   3075  CD2 LEU A 194      61.340  50.740  48.550  1.00  0.00           C
ATOM   3076 HD21 LEU A 194      61.280  50.140  47.610  1.00  0.00           H
ATOM   3077 HD22 LEU A 194      60.330  50.810  49.010  1.00  0.00           H
ATOM   3078 HD23 LEU A 194      62.020  50.270  49.270  1.00  0.00           H
ATOM   3079  C   LEU A 194      60.620  54.340  51.390  1.00  0.00           C
ATOM   3080  O   LEU A 194      60.600  53.870  52.520  1.00  0.00           O
ATOM   3081  N   LEU A 195      60.690  55.670  51.210  1.00  0.00           N
ATOM   3082  HN  LEU A 195      60.650  55.950  50.260  1.00  0.00           H
ATOM   3083  CA  LEU A 195      60.910  56.640  52.200  1.00  0.00           C
ATOM   3084  HA  LEU A 195      61.720  56.380  52.870  1.00  0.00           H
ATOM   3085  CB  LEU A 195      61.330  57.920  51.490  1.00  0.00           C
ATOM   3086  HB1 LEU A 195      61.270  58.800  52.180  1.00  0.00           H
ATOM   3087  HB2 LEU A 195      60.670  58.160  50.630  1.00  0.00           H
ATOM   3088  CG  LEU A 195      62.820  57.960  50.930  1.00  0.00           C
ATOM   3089  HG  LEU A 195      63.030  57.030  50.350  1.00  0.00           H
ATOM   3090  CD1 LEU A 195      63.030  59.160  49.930  1.00  0.00           C
ATOM   3091 HD11 LEU A 195      64.050  59.110  49.480  1.00  0.00           H
ATOM   3092 HD12 LEU A 195      62.930  60.160  50.410  1.00  0.00           H
ATOM   3093 HD13 LEU A 195      62.320  59.100  49.080  1.00  0.00           H
ATOM   3094  CD2 LEU A 195      63.940  58.080  51.990  1.00  0.00           C
ATOM   3095 HD21 LEU A 195      64.980  57.980  51.600  1.00  0.00           H
ATOM   3096 HD22 LEU A 195      63.750  57.330  52.790  1.00  0.00           H
ATOM   3097 HD23 LEU A 195      63.860  59.110  52.380  1.00  0.00           H
ATOM   3098  C   LEU A 195      59.720  56.810  53.140  1.00  0.00           C
ATOM   3099  O   LEU A 195      59.880  56.940  54.350  1.00  0.00           O
ATOM   3100  N   GLU A 196      58.460  56.740  52.590  1.00  0.00           N
ATOM   3101  HN  GLU A 196      58.300  56.670  51.610  1.00  0.00           H
ATOM   3102  CA  GLU A 196      57.270  56.800  53.440  1.00  0.00           C
ATOM   3103  HA  GLU A 196      57.360  57.630  54.120  1.00  0.00           H
ATOM   3104  CB  GLU A 196      56.000  56.850  52.480  1.00  0.00           C
ATOM   3105  HB1 GLU A 196      55.100  56.820  53.140  1.00  0.00           H
ATOM   3106  HB2 GLU A 196      56.000  55.970  51.790  1.00  0.00           H
ATOM   3107  CG  GLU A 196      55.840  58.180  51.700  1.00  0.00           C
ATOM   3108  HG1 GLU A 196      56.830  58.530  51.310  1.00  0.00           H
ATOM   3109  HG2 GLU A 196      55.450  58.880  52.460  1.00  0.00           H
ATOM   3110  CD  GLU A 196      54.760  58.140  50.610  1.00  0.00           C
ATOM   3111  OE1 GLU A 196      53.890  57.350  50.340  1.00  0.00           O
ATOM   3112  OE2 GLU A 196      54.810  59.280  49.880  1.00  0.00           O
ATOM   3113  HE2 GLU A 196      54.160  59.230  49.180  1.00  0.00           H
ATOM   3114  C   GLU A 196      57.020  55.550  54.280  1.00  0.00           C
ATOM   3115  O   GLU A 196      56.220  55.590  55.210  1.00  0.00           O
ATOM   3116  N   PHE A 197      57.790  54.400  53.990  1.00  0.00           N
ATOM   3117  HN  PHE A 197      58.460  54.600  53.270  1.00  0.00           H
ATOM   3118  CA  PHE A 197      57.870  53.200  54.780  1.00  0.00           C
ATOM   3119  HA  PHE A 197      57.020  53.120  55.440  1.00  0.00           H
ATOM   3120  CB  PHE A 197      58.030  52.050  53.800  1.00  0.00           C
ATOM   3121  HB1 PHE A 197      58.930  52.200  53.190  1.00  0.00           H
ATOM   3122  HB2 PHE A 197      57.110  51.960  53.180  1.00  0.00           H
ATOM   3123  CG  PHE A 197      58.030  50.690  54.620  1.00  0.00           C
ATOM   3124  CD1 PHE A 197      56.850  50.380  55.400  1.00  0.00           C
ATOM   3125  HD1 PHE A 197      55.930  50.950  55.350  1.00  0.00           H
ATOM   3126  CE1 PHE A 197      56.890  49.260  56.240  1.00  0.00           C
ATOM   3127  HE1 PHE A 197      56.110  48.950  56.920  1.00  0.00           H
ATOM   3128  CZ  PHE A 197      57.930  48.370  56.260  1.00  0.00           C
ATOM   3129  HZ  PHE A 197      57.930  47.650  57.070  1.00  0.00           H
ATOM   3130  CD2 PHE A 197      59.040  49.750  54.600  1.00  0.00           C
ATOM   3131  HD2 PHE A 197      59.940  49.840  54.010  1.00  0.00           H
ATOM   3132  CE2 PHE A 197      59.020  48.620  55.410  1.00  0.00           C
ATOM   3133  HE2 PHE A 197      59.890  47.990  55.540  1.00  0.00           H
ATOM   3134  C   PHE A 197      59.070  53.320  55.680  1.00  0.00           C
ATOM   3135  O   PHE A 197      58.920  53.350  56.900  1.00  0.00           O
ATOM   3136  N   PHE A 198      60.260  53.440  55.180  1.00  0.00           N
ATOM   3137  HN  PHE A 198      60.390  53.450  54.190  1.00  0.00           H
ATOM   3138  CA  PHE A 198      61.470  53.320  55.930  1.00  0.00           C
ATOM   3139  HA  PHE A 198      61.240  52.510  56.590  1.00  0.00           H
ATOM   3140  CB  PHE A 198      62.680  53.070  54.990  1.00  0.00           C
ATOM   3141  HB1 PHE A 198      63.630  53.120  55.580  1.00  0.00           H
ATOM   3142  HB2 PHE A 198      62.830  53.850  54.210  1.00  0.00           H
ATOM   3143  CG  PHE A 198      62.700  51.720  54.280  1.00  0.00           C
ATOM   3144  CD1 PHE A 198      63.010  51.610  52.920  1.00  0.00           C
ATOM   3145  HD1 PHE A 198      63.100  52.500  52.320  1.00  0.00           H
ATOM   3146  CE1 PHE A 198      63.190  50.290  52.350  1.00  0.00           C
ATOM   3147  HE1 PHE A 198      63.440  50.130  51.310  1.00  0.00           H
ATOM   3148  CZ  PHE A 198      62.990  49.210  53.170  1.00  0.00           C
ATOM   3149  HZ  PHE A 198      63.010  48.250  52.680  1.00  0.00           H
ATOM   3150  CD2 PHE A 198      62.580  50.590  55.060  1.00  0.00           C
ATOM   3151  HD2 PHE A 198      62.390  50.640  56.120  1.00  0.00           H
ATOM   3152  CE2 PHE A 198      62.700  49.310  54.530  1.00  0.00           C
ATOM   3153  HE2 PHE A 198      62.530  48.430  55.130  1.00  0.00           H
ATOM   3154  C   PHE A 198      61.770  54.450  56.940  1.00  0.00           C
ATOM   3155  O   PHE A 198      62.300  54.110  58.010  1.00  0.00           O
ATOM   3156  N   LEU A 199      61.480  55.710  56.560  1.00  0.00           N
ATOM   3157  HN  LEU A 199      60.910  55.900  55.770  1.00  0.00           H
ATOM   3158  CA  LEU A 199      61.760  56.740  57.600  1.00  0.00           C
ATOM   3159  HA  LEU A 199      62.780  56.520  57.860  1.00  0.00           H
ATOM   3160  CB  LEU A 199      61.750  58.110  57.020  1.00  0.00           C
ATOM   3161  HB1 LEU A 199      62.160  58.790  57.800  1.00  0.00           H
ATOM   3162  HB2 LEU A 199      60.720  58.450  56.820  1.00  0.00           H
ATOM   3163  CG  LEU A 199      62.650  58.410  55.740  1.00  0.00           C
ATOM   3164  HG  LEU A 199      62.440  57.600  55.010  1.00  0.00           H
ATOM   3165  CD1 LEU A 199      62.070  59.640  55.030  1.00  0.00           C
ATOM   3166 HD11 LEU A 199      62.320  60.510  55.660  1.00  0.00           H
ATOM   3167 HD12 LEU A 199      60.960  59.590  54.970  1.00  0.00           H
ATOM   3168 HD13 LEU A 199      62.540  59.800  54.040  1.00  0.00           H
ATOM   3169  CD2 LEU A 199      64.140  58.570  56.090  1.00  0.00           C
ATOM   3170 HD21 LEU A 199      64.800  58.520  55.200  1.00  0.00           H
ATOM   3171 HD22 LEU A 199      64.560  57.690  56.630  1.00  0.00           H
ATOM   3172 HD23 LEU A 199      64.240  59.600  56.470  1.00  0.00           H
ATOM   3173  C   LEU A 199      60.980  56.750  58.910  1.00  0.00           C
ATOM   3174  O   LEU A 199      61.510  56.880  60.040  1.00  0.00           O
ATOM   3175  N   PRO A 200      59.650  56.520  58.850  1.00  0.00           N
ATOM   3176  CD  PRO A 200      58.760  56.710  57.670  1.00  0.00           C
ATOM   3177  HD1 PRO A 200      59.150  56.160  56.790  1.00  0.00           H
ATOM   3178  HD2 PRO A 200      58.740  57.820  57.570  1.00  0.00           H
ATOM   3179  CA  PRO A 200      58.860  56.290  60.060  1.00  0.00           C
ATOM   3180  HA  PRO A 200      59.170  56.990  60.830  1.00  0.00           H
ATOM   3181  CB  PRO A 200      57.360  56.370  59.590  1.00  0.00           C
ATOM   3182  HB1 PRO A 200      57.040  57.410  59.850  1.00  0.00           H
ATOM   3183  HB2 PRO A 200      56.670  55.730  60.170  1.00  0.00           H
ATOM   3184  CG  PRO A 200      57.350  56.250  58.070  1.00  0.00           C
ATOM   3185  HG1 PRO A 200      57.080  55.230  57.710  1.00  0.00           H
ATOM   3186  HG2 PRO A 200      56.510  56.860  57.670  1.00  0.00           H
ATOM   3187  C   PRO A 200      59.190  54.910  60.770  1.00  0.00           C
ATOM   3188  O   PRO A 200      59.130  54.840  62.030  1.00  0.00           O
ATOM   3189  N   LEU A 201      59.480  53.920  59.990  1.00  0.00           N
ATOM   3190  HN  LEU A 201      59.530  53.930  58.990  1.00  0.00           H
ATOM   3191  CA  LEU A 201      59.830  52.580  60.460  1.00  0.00           C
ATOM   3192  HA  LEU A 201      59.020  52.180  61.050  1.00  0.00           H
ATOM   3193  CB  LEU A 201      59.990  51.560  59.230  1.00  0.00           C
ATOM   3194  HB1 LEU A 201      60.690  52.040  58.510  1.00  0.00           H
ATOM   3195  HB2 LEU A 201      59.030  51.420  58.690  1.00  0.00           H
ATOM   3196  CG  LEU A 201      60.590  50.160  59.580  1.00  0.00           C
ATOM   3197  HG  LEU A 201      61.430  50.300  60.300  1.00  0.00           H
ATOM   3198  CD1 LEU A 201      59.540  49.270  60.270  1.00  0.00           C
ATOM   3199 HD11 LEU A 201      58.640  48.990  59.690  1.00  0.00           H
ATOM   3200 HD12 LEU A 201      59.330  49.800  61.220  1.00  0.00           H
ATOM   3201 HD13 LEU A 201      59.970  48.280  60.550  1.00  0.00           H
ATOM   3202  CD2 LEU A 201      61.230  49.310  58.440  1.00  0.00           C
ATOM   3203 HD21 LEU A 201      62.170  49.740  58.020  1.00  0.00           H
ATOM   3204 HD22 LEU A 201      60.510  49.150  57.610  1.00  0.00           H
ATOM   3205 HD23 LEU A 201      61.500  48.360  58.960  1.00  0.00           H
ATOM   3206  C   LEU A 201      61.070  52.510  61.370  1.00  0.00           C
ATOM   3207  O   LEU A 201      61.050  52.020  62.450  1.00  0.00           O
ATOM   3208  N   GLY A 202      62.120  53.160  60.900  1.00  0.00           N
ATOM   3209  HN  GLY A 202      62.070  53.620  60.010  1.00  0.00           H
ATOM   3210  CA  GLY A 202      63.220  53.590  61.650  1.00  0.00           C
ATOM   3211  HA1 GLY A 202      63.600  54.450  61.130  1.00  0.00           H
ATOM   3212  HA2 GLY A 202      63.890  52.740  61.730  1.00  0.00           H
ATOM   3213  C   GLY A 202      62.950  54.090  63.050  1.00  0.00           C
ATOM   3214  O   GLY A 202      63.470  53.670  64.080  1.00  0.00           O
ATOM   3215  N   ILE A 203      62.040  55.090  63.230  1.00  0.00           N
ATOM   3216  HN  ILE A 203      61.550  55.510  62.460  1.00  0.00           H
ATOM   3217  CA  ILE A 203      61.490  55.440  64.600  1.00  0.00           C
ATOM   3218  HA  ILE A 203      62.240  55.940  65.190  1.00  0.00           H
ATOM   3219  CB  ILE A 203      60.480  56.560  64.460  1.00  0.00           C
ATOM   3220  HB  ILE A 203      59.520  56.200  64.040  1.00  0.00           H
ATOM   3221  CG2 ILE A 203      60.130  57.200  65.800  1.00  0.00           C
ATOM   3222 HG21 ILE A 203      61.040  57.760  66.090  1.00  0.00           H
ATOM   3223 HG22 ILE A 203      59.950  56.440  66.600  1.00  0.00           H
ATOM   3224 HG23 ILE A 203      59.260  57.870  65.680  1.00  0.00           H
ATOM   3225  CG1 ILE A 203      60.980  57.620  63.420  1.00  0.00           C
ATOM   3226 HG11 ILE A 203      60.230  58.430  63.400  1.00  0.00           H
ATOM   3227 HG12 ILE A 203      61.050  57.260  62.380  1.00  0.00           H
ATOM   3228  CD  ILE A 203      62.280  58.280  63.780  1.00  0.00           C
ATOM   3229  HD1 ILE A 203      63.090  57.520  63.730  1.00  0.00           H
ATOM   3230  HD2 ILE A 203      62.440  58.880  64.700  1.00  0.00           H
ATOM   3231  HD3 ILE A 203      62.390  59.060  62.990  1.00  0.00           H
ATOM   3232  C   ILE A 203      60.800  54.320  65.360  1.00  0.00           C
ATOM   3233  O   ILE A 203      60.960  54.170  66.610  1.00  0.00           O
ATOM   3234  N   ILE A 204      59.940  53.450  64.690  1.00  0.00           N
ATOM   3235  HN  ILE A 204      59.720  53.720  63.750  1.00  0.00           H
ATOM   3236  CA  ILE A 204      59.200  52.390  65.280  1.00  0.00           C
ATOM   3237  HA  ILE A 204      58.660  52.820  66.110  1.00  0.00           H
ATOM   3238  CB  ILE A 204      58.090  51.680  64.360  1.00  0.00           C
ATOM   3239  HB  ILE A 204      58.590  51.370  63.420  1.00  0.00           H
ATOM   3240  CG2 ILE A 204      57.650  50.420  65.080  1.00  0.00           C
ATOM   3241 HG21 ILE A 204      58.450  49.640  65.080  1.00  0.00           H
ATOM   3242 HG22 ILE A 204      56.840  49.930  64.500  1.00  0.00           H
ATOM   3243 HG23 ILE A 204      57.300  50.600  66.130  1.00  0.00           H
ATOM   3244  CG1 ILE A 204      56.950  52.690  64.000  1.00  0.00           C
ATOM   3245 HG11 ILE A 204      57.320  53.710  63.800  1.00  0.00           H
ATOM   3246 HG12 ILE A 204      56.170  52.780  64.790  1.00  0.00           H
ATOM   3247  CD  ILE A 204      56.190  52.340  62.720  1.00  0.00           C
ATOM   3248  HD1 ILE A 204      57.000  52.170  61.970  1.00  0.00           H
ATOM   3249  HD2 ILE A 204      55.520  53.130  62.300  1.00  0.00           H
ATOM   3250  HD3 ILE A 204      55.710  51.350  62.820  1.00  0.00           H
ATOM   3251  C   ILE A 204      60.180  51.340  65.960  1.00  0.00           C
ATOM   3252  O   ILE A 204      59.990  50.890  67.110  1.00  0.00           O
ATOM   3253  N   LEU A 205      61.220  51.040  65.230  1.00  0.00           N
ATOM   3254  HN  LEU A 205      61.220  51.430  64.320  1.00  0.00           H
ATOM   3255  CA  LEU A 205      62.380  50.220  65.620  1.00  0.00           C
ATOM   3256  HA  LEU A 205      62.050  49.230  65.920  1.00  0.00           H
ATOM   3257  CB  LEU A 205      63.160  49.990  64.330  1.00  0.00           C
ATOM   3258  HB1 LEU A 205      64.120  49.520  64.620  1.00  0.00           H
ATOM   3259  HB2 LEU A 205      63.260  50.950  63.810  1.00  0.00           H
ATOM   3260  CG  LEU A 205      62.470  49.030  63.320  1.00  0.00           C
ATOM   3261  HG  LEU A 205      61.470  49.450  63.080  1.00  0.00           H
ATOM   3262  CD1 LEU A 205      63.330  48.780  62.000  1.00  0.00           C
ATOM   3263 HD11 LEU A 205      63.280  49.640  61.280  1.00  0.00           H
ATOM   3264 HD12 LEU A 205      63.030  47.830  61.520  1.00  0.00           H
ATOM   3265 HD13 LEU A 205      64.420  48.690  62.250  1.00  0.00           H
ATOM   3266  CD2 LEU A 205      62.040  47.610  63.840  1.00  0.00           C
ATOM   3267 HD21 LEU A 205      61.280  47.680  64.640  1.00  0.00           H
ATOM   3268 HD22 LEU A 205      62.930  47.130  64.290  1.00  0.00           H
ATOM   3269 HD23 LEU A 205      61.500  47.040  63.050  1.00  0.00           H
ATOM   3270  C   LEU A 205      63.170  50.730  66.820  1.00  0.00           C
ATOM   3271  O   LEU A 205      63.350  50.050  67.840  1.00  0.00           O
ATOM   3272  N   PHE A 206      63.610  52.010  66.700  1.00  0.00           N
ATOM   3273  HN  PHE A 206      63.520  52.420  65.790  1.00  0.00           H
ATOM   3274  CA  PHE A 206      64.170  52.760  67.780  1.00  0.00           C
ATOM   3275  HA  PHE A 206      65.090  52.270  68.070  1.00  0.00           H
ATOM   3276  CB  PHE A 206      64.480  54.160  67.150  1.00  0.00           C
ATOM   3277  HB1 PHE A 206      63.550  54.580  66.690  1.00  0.00           H
ATOM   3278  HB2 PHE A 206      65.170  53.980  66.310  1.00  0.00           H
ATOM   3279  CG  PHE A 206      65.110  55.040  68.180  1.00  0.00           C
ATOM   3280  CD1 PHE A 206      66.430  54.780  68.550  1.00  0.00           C
ATOM   3281  HD1 PHE A 206      66.860  53.830  68.260  1.00  0.00           H
ATOM   3282  CE1 PHE A 206      67.100  55.610  69.490  1.00  0.00           C
ATOM   3283  HE1 PHE A 206      68.040  55.380  69.970  1.00  0.00           H
ATOM   3284  CZ  PHE A 206      66.400  56.790  69.950  1.00  0.00           C
ATOM   3285  HZ  PHE A 206      66.780  57.510  70.650  1.00  0.00           H
ATOM   3286  CD2 PHE A 206      64.440  56.170  68.690  1.00  0.00           C
ATOM   3287  HD2 PHE A 206      63.440  56.470  68.420  1.00  0.00           H
ATOM   3288  CE2 PHE A 206      65.150  57.100  69.480  1.00  0.00           C
ATOM   3289  HE2 PHE A 206      64.620  57.960  69.840  1.00  0.00           H
ATOM   3290  C   PHE A 206      63.340  52.730  69.060  1.00  0.00           C
ATOM   3291  O   PHE A 206      63.860  52.450  70.130  1.00  0.00           O
ATOM   3292  N   CYS A 207      62.040  53.050  68.950  1.00  0.00           N
ATOM   3293  HN  CYS A 207      61.620  53.210  68.060  1.00  0.00           H
ATOM   3294  CA  CYS A 207      61.060  53.050  70.040  1.00  0.00           C
ATOM   3295  HA  CYS A 207      61.480  53.730  70.770  1.00  0.00           H
ATOM   3296  CB  CYS A 207      59.640  53.460  69.550  1.00  0.00           C
ATOM   3297  HB1 CYS A 207      58.830  53.260  70.280  1.00  0.00           H
ATOM   3298  HB2 CYS A 207      59.230  52.920  68.680  1.00  0.00           H
ATOM   3299  SG  CYS A 207      59.580  55.250  69.150  1.00  0.00           S
ATOM   3300  HG1 CYS A 207      60.470  55.040  68.180  1.00  0.00           H
ATOM   3301  C   CYS A 207      60.920  51.720  70.660  1.00  0.00           C
ATOM   3302  O   CYS A 207      60.900  51.650  71.890  1.00  0.00           O
ATOM   3303  N   SER A 208      60.840  50.710  69.840  1.00  0.00           N
ATOM   3304  HN  SER A 208      60.870  50.910  68.850  1.00  0.00           H
ATOM   3305  CA  SER A 208      60.800  49.310  70.380  1.00  0.00           C
ATOM   3306  HA  SER A 208      59.900  49.130  70.940  1.00  0.00           H
ATOM   3307  CB  SER A 208      60.590  48.310  69.130  1.00  0.00           C
ATOM   3308  HB1 SER A 208      60.580  47.260  69.480  1.00  0.00           H
ATOM   3309  HB2 SER A 208      61.520  48.510  68.560  1.00  0.00           H
ATOM   3310  OG  SER A 208      59.430  48.570  68.430  1.00  0.00           O
ATOM   3311  HG1 SER A 208      59.600  49.390  67.950  1.00  0.00           H
ATOM   3312  C   SER A 208      61.970  48.890  71.210  1.00  0.00           C
ATOM   3313  O   SER A 208      61.840  48.260  72.300  1.00  0.00           O
ATOM   3314  N   ALA A 209      63.220  49.220  70.770  1.00  0.00           N
ATOM   3315  HN  ALA A 209      63.410  49.680  69.910  1.00  0.00           H
ATOM   3316  CA  ALA A 209      64.410  49.040  71.550  1.00  0.00           C
ATOM   3317  HA  ALA A 209      64.620  48.030  71.820  1.00  0.00           H
ATOM   3318  CB  ALA A 209      65.600  49.550  70.690  1.00  0.00           C
ATOM   3319  HB1 ALA A 209      65.590  50.640  70.500  1.00  0.00           H
ATOM   3320  HB2 ALA A 209      65.760  48.990  69.740  1.00  0.00           H
ATOM   3321  HB3 ALA A 209      66.580  49.320  71.180  1.00  0.00           H
ATOM   3322  C   ALA A 209      64.510  49.810  72.880  1.00  0.00           C
ATOM   3323  O   ALA A 209      64.870  49.290  73.920  1.00  0.00           O
ATOM   3324  N   ARG A 210      64.160  51.130  72.870  1.00  0.00           N
ATOM   3325  HN  ARG A 210      63.910  51.570  72.010  1.00  0.00           H
ATOM   3326  CA  ARG A 210      64.160  52.050  74.040  1.00  0.00           C
ATOM   3327  HA  ARG A 210      65.140  52.000  74.510  1.00  0.00           H
ATOM   3328  CB  ARG A 210      63.930  53.430  73.680  1.00  0.00           C
ATOM   3329  HB1 ARG A 210      63.970  54.010  74.630  1.00  0.00           H
ATOM   3330  HB2 ARG A 210      62.930  53.490  73.170  1.00  0.00           H
ATOM   3331  CG  ARG A 210      64.970  54.110  72.710  1.00  0.00           C
ATOM   3332  HG1 ARG A 210      64.730  55.190  72.790  1.00  0.00           H
ATOM   3333  HG2 ARG A 210      64.820  53.800  71.650  1.00  0.00           H
ATOM   3334  CD  ARG A 210      66.440  53.780  73.000  1.00  0.00           C
ATOM   3335  HD1 ARG A 210      67.090  54.290  72.260  1.00  0.00           H
ATOM   3336  HD2 ARG A 210      66.560  52.670  73.000  1.00  0.00           H
ATOM   3337  NE  ARG A 210      66.860  54.320  74.350  1.00  0.00           N
ATOM   3338  HE  ARG A 210      66.310  55.020  74.790  1.00  0.00           H
ATOM   3339  CZ  ARG A 210      68.010  54.080  74.930  1.00  0.00           C
ATOM   3340  NH1 ARG A 210      68.770  53.080  74.640  1.00  0.00           N
ATOM   3341 HH11 ARG A 210      68.560  52.440  73.910  1.00  0.00           H
ATOM   3342 HH12 ARG A 210      69.600  52.920  75.170  1.00  0.00           H
ATOM   3343  NH2 ARG A 210      68.430  54.880  75.900  1.00  0.00           N
ATOM   3344 HH21 ARG A 210      68.160  55.840  75.930  1.00  0.00           H
ATOM   3345 HH22 ARG A 210      69.280  54.770  76.440  1.00  0.00           H
ATOM   3346  C   ARG A 210      63.210  51.500  75.100  1.00  0.00           C
ATOM   3347  O   ARG A 210      63.620  51.280  76.270  1.00  0.00           O
ATOM   3348  N   ILE A 211      62.030  51.140  74.690  1.00  0.00           N
ATOM   3349  HN  ILE A 211      61.700  51.390  73.780  1.00  0.00           H
ATOM   3350  CA  ILE A 211      61.030  50.540  75.620  1.00  0.00           C
ATOM   3351  HA  ILE A 211      60.870  51.280  76.390  1.00  0.00           H
ATOM   3352  CB  ILE A 211      59.680  50.280  74.940  1.00  0.00           C
ATOM   3353  HB  ILE A 211      59.820  49.770  73.970  1.00  0.00           H
ATOM   3354  CG2 ILE A 211      58.860  49.270  75.790  1.00  0.00           C
ATOM   3355 HG21 ILE A 211      59.280  48.240  75.870  1.00  0.00           H
ATOM   3356 HG22 ILE A 211      57.810  49.110  75.450  1.00  0.00           H
ATOM   3357 HG23 ILE A 211      58.750  49.660  76.820  1.00  0.00           H
ATOM   3358  CG1 ILE A 211      58.930  51.610  74.630  1.00  0.00           C
ATOM   3359 HG11 ILE A 211      59.560  52.340  74.060  1.00  0.00           H
ATOM   3360 HG12 ILE A 211      58.580  52.180  75.520  1.00  0.00           H
ATOM   3361  CD  ILE A 211      57.850  51.310  73.570  1.00  0.00           C
ATOM   3362  HD1 ILE A 211      58.330  51.220  72.570  1.00  0.00           H
ATOM   3363  HD2 ILE A 211      57.170  52.200  73.560  1.00  0.00           H
ATOM   3364  HD3 ILE A 211      57.180  50.470  73.850  1.00  0.00           H
ATOM   3365  C   ILE A 211      61.630  49.290  76.310  1.00  0.00           C
ATOM   3366  O   ILE A 211      61.470  49.030  77.520  1.00  0.00           O
ATOM   3367  N   ILE A 212      62.310  48.400  75.620  1.00  0.00           N
ATOM   3368  HN  ILE A 212      62.540  48.730  74.700  1.00  0.00           H
ATOM   3369  CA  ILE A 212      62.990  47.240  76.050  1.00  0.00           C
ATOM   3370  HA  ILE A 212      62.390  46.700  76.760  1.00  0.00           H
ATOM   3371  CB  ILE A 212      63.300  46.250  74.940  1.00  0.00           C
ATOM   3372  HB  ILE A 212      63.790  46.630  74.010  1.00  0.00           H
ATOM   3373  CG2 ILE A 212      64.280  45.160  75.360  1.00  0.00           C
ATOM   3374 HG21 ILE A 212      65.260  45.670  75.430  1.00  0.00           H
ATOM   3375 HG22 ILE A 212      64.290  44.410  74.540  1.00  0.00           H
ATOM   3376 HG23 ILE A 212      63.950  44.620  76.280  1.00  0.00           H
ATOM   3377  CG1 ILE A 212      61.950  45.660  74.610  1.00  0.00           C
ATOM   3378 HG11 ILE A 212      61.300  46.510  74.310  1.00  0.00           H
ATOM   3379 HG12 ILE A 212      61.520  45.260  75.550  1.00  0.00           H
ATOM   3380  CD  ILE A 212      61.860  44.670  73.420  1.00  0.00           C
ATOM   3381  HD1 ILE A 212      62.250  45.220  72.540  1.00  0.00           H
ATOM   3382  HD2 ILE A 212      60.800  44.430  73.160  1.00  0.00           H
ATOM   3383  HD3 ILE A 212      62.450  43.740  73.550  1.00  0.00           H
ATOM   3384  C   ILE A 212      64.180  47.480  77.010  1.00  0.00           C
ATOM   3385  O   ILE A 212      64.300  46.920  78.040  1.00  0.00           O
ATOM   3386  N   TRP A 213      64.980  48.570  76.630  1.00  0.00           N
ATOM   3387  HN  TRP A 213      64.890  49.020  75.740  1.00  0.00           H
ATOM   3388  CA  TRP A 213      65.960  49.180  77.490  1.00  0.00           C
ATOM   3389  HA  TRP A 213      66.680  48.410  77.730  1.00  0.00           H
ATOM   3390  CB  TRP A 213      66.710  50.300  76.680  1.00  0.00           C
ATOM   3391  HB1 TRP A 213      65.950  51.040  76.330  1.00  0.00           H
ATOM   3392  HB2 TRP A 213      67.160  49.670  75.890  1.00  0.00           H
ATOM   3393  CG  TRP A 213      67.790  51.020  77.500  1.00  0.00           C
ATOM   3394  CD1 TRP A 213      69.160  50.640  77.460  1.00  0.00           C
ATOM   3395  HD1 TRP A 213      69.430  49.670  77.070  1.00  0.00           H
ATOM   3396  NE1 TRP A 213      69.930  51.600  78.160  1.00  0.00           N
ATOM   3397  HE1 TRP A 213      70.890  51.680  78.340  1.00  0.00           H
ATOM   3398  CE2 TRP A 213      69.070  52.570  78.590  1.00  0.00           C
ATOM   3399  CD2 TRP A 213      67.750  52.250  78.310  1.00  0.00           C
ATOM   3400  CE3 TRP A 213      66.760  53.120  78.710  1.00  0.00           C
ATOM   3401  HE3 TRP A 213      65.750  52.930  78.380  1.00  0.00           H
ATOM   3402  CZ3 TRP A 213      67.120  54.240  79.520  1.00  0.00           C
ATOM   3403  HZ3 TRP A 213      66.390  54.990  79.770  1.00  0.00           H
ATOM   3404  CZ2 TRP A 213      69.410  53.650  79.340  1.00  0.00           C
ATOM   3405  HZ2 TRP A 213      70.460  53.820  79.520  1.00  0.00           H
ATOM   3406  CH2 TRP A 213      68.450  54.480  79.790  1.00  0.00           C
ATOM   3407  HH2 TRP A 213      68.690  55.290  80.460  1.00  0.00           H
ATOM   3408  C   TRP A 213      65.430  49.670  78.790  1.00  0.00           C
ATOM   3409  O   TRP A 213      66.080  49.600  79.810  1.00  0.00           O
ATOM   3410  N   SER A 214      64.260  50.310  78.820  1.00  0.00           N
ATOM   3411  HN  SER A 214      63.600  50.260  78.060  1.00  0.00           H
ATOM   3412  CA  SER A 214      63.550  50.790  79.970  1.00  0.00           C
ATOM   3413  HA  SER A 214      64.200  51.440  80.530  1.00  0.00           H
ATOM   3414  CB  SER A 214      62.280  51.670  79.530  1.00  0.00           C
ATOM   3415  HB1 SER A 214      61.620  51.060  78.880  1.00  0.00           H
ATOM   3416  HB2 SER A 214      62.780  52.480  78.950  1.00  0.00           H
ATOM   3417  OG  SER A 214      61.720  52.230  80.690  1.00  0.00           O
ATOM   3418  HG1 SER A 214      62.280  52.980  80.880  1.00  0.00           H
ATOM   3419  C   SER A 214      63.240  49.690  80.980  1.00  0.00           C
ATOM   3420  O   SER A 214      63.520  49.720  82.160  1.00  0.00           O
ATOM   3421  N   LEU A 215      62.500  48.630  80.540  1.00  0.00           N
ATOM   3422  HN  LEU A 215      62.150  48.630  79.600  1.00  0.00           H
ATOM   3423  CA  LEU A 215      62.110  47.400  81.320  1.00  0.00           C
ATOM   3424  HA  LEU A 215      61.590  47.710  82.200  1.00  0.00           H
ATOM   3425  CB  LEU A 215      61.230  46.630  80.340  1.00  0.00           C
ATOM   3426  HB1 LEU A 215      61.060  45.630  80.790  1.00  0.00           H
ATOM   3427  HB2 LEU A 215      61.870  46.460  79.440  1.00  0.00           H
ATOM   3428  CG  LEU A 215      59.820  47.230  80.030  1.00  0.00           C
ATOM   3429  HG  LEU A 215      59.780  48.320  79.840  1.00  0.00           H
ATOM   3430  CD1 LEU A 215      59.260  46.590  78.700  1.00  0.00           C
ATOM   3431 HD11 LEU A 215      59.190  45.490  78.880  1.00  0.00           H
ATOM   3432 HD12 LEU A 215      60.010  46.840  77.920  1.00  0.00           H
ATOM   3433 HD13 LEU A 215      58.320  47.020  78.310  1.00  0.00           H
ATOM   3434  CD2 LEU A 215      58.910  47.090  81.270  1.00  0.00           C
ATOM   3435 HD21 LEU A 215      57.900  46.860  80.870  1.00  0.00           H
ATOM   3436 HD22 LEU A 215      58.910  48.000  81.890  1.00  0.00           H
ATOM   3437 HD23 LEU A 215      59.230  46.170  81.810  1.00  0.00           H
ATOM   3438  C   LEU A 215      63.190  46.610  81.930  1.00  0.00           C
ATOM   3439  O   LEU A 215      63.040  46.020  83.010  1.00  0.00           O
ATOM   3440  N   ARG A 216      64.340  46.530  81.190  1.00  0.00           N
ATOM   3441  HN  ARG A 216      64.230  46.950  80.290  1.00  0.00           H
ATOM   3442  CA  ARG A 216      65.630  45.980  81.430  1.00  0.00           C
ATOM   3443  HA  ARG A 216      65.410  45.040  81.920  1.00  0.00           H
ATOM   3444  CB  ARG A 216      66.420  45.660  80.180  1.00  0.00           C
ATOM   3445  HB1 ARG A 216      67.420  45.320  80.520  1.00  0.00           H
ATOM   3446  HB2 ARG A 216      66.480  46.580  79.550  1.00  0.00           H
ATOM   3447  CG  ARG A 216      65.830  44.500  79.330  1.00  0.00           C
ATOM   3448  HG1 ARG A 216      64.780  44.690  78.980  1.00  0.00           H
ATOM   3449  HG2 ARG A 216      65.760  43.690  80.080  1.00  0.00           H
ATOM   3450  CD  ARG A 216      66.610  44.210  78.040  1.00  0.00           C
ATOM   3451  HD1 ARG A 216      67.690  44.180  78.340  1.00  0.00           H
ATOM   3452  HD2 ARG A 216      66.460  45.000  77.260  1.00  0.00           H
ATOM   3453  NE  ARG A 216      66.290  42.910  77.500  1.00  0.00           N
ATOM   3454  HE  ARG A 216      66.140  42.190  78.180  1.00  0.00           H
ATOM   3455  CZ  ARG A 216      66.830  42.360  76.440  1.00  0.00           C
ATOM   3456  NH1 ARG A 216      67.570  43.050  75.660  1.00  0.00           N
ATOM   3457 HH11 ARG A 216      67.960  43.910  76.010  1.00  0.00           H
ATOM   3458 HH12 ARG A 216      67.870  42.580  74.830  1.00  0.00           H
ATOM   3459  NH2 ARG A 216      66.530  41.100  76.260  1.00  0.00           N
ATOM   3460 HH21 ARG A 216      65.910  40.600  76.850  1.00  0.00           H
ATOM   3461 HH22 ARG A 216      67.330  40.630  75.880  1.00  0.00           H
ATOM   3462  C   ARG A 216      66.430  46.700  82.500  1.00  0.00           C
ATOM   3463  O   ARG A 216      66.890  46.110  83.480  1.00  0.00           O
ATOM   3464  N   GLN A 217      66.500  47.990  82.360  1.00  0.00           N
ATOM   3465  HN  GLN A 217      65.880  48.450  81.730  1.00  0.00           H
ATOM   3466  CA  GLN A 217      67.100  48.750  83.520  1.00  0.00           C
ATOM   3467  HA  GLN A 217      68.020  48.240  83.730  1.00  0.00           H
ATOM   3468  CB  GLN A 217      67.400  50.180  82.940  1.00  0.00           C
ATOM   3469  HB1 GLN A 217      67.300  50.910  83.770  1.00  0.00           H
ATOM   3470  HB2 GLN A 217      66.570  50.410  82.240  1.00  0.00           H
ATOM   3471  CG  GLN A 217      68.730  50.440  82.190  1.00  0.00           C
ATOM   3472  HG1 GLN A 217      69.460  50.710  82.980  1.00  0.00           H
ATOM   3473  HG2 GLN A 217      68.650  51.330  81.520  1.00  0.00           H
ATOM   3474  CD  GLN A 217      69.360  49.280  81.420  1.00  0.00           C
ATOM   3475  OE1 GLN A 217      70.330  48.700  81.890  1.00  0.00           O
ATOM   3476  NE2 GLN A 217      68.730  48.900  80.280  1.00  0.00           N
ATOM   3477 HE21 GLN A 217      69.120  48.170  79.720  1.00  0.00           H
ATOM   3478 HE22 GLN A 217      67.840  49.350  80.100  1.00  0.00           H
ATOM   3479  C   GLN A 217      66.430  48.790  84.940  1.00  0.00           C
ATOM   3480  O   GLN A 217      66.980  49.120  85.950  1.00  0.00           O
ATOM   3481  N   ARG A 218      65.180  48.460  85.080  1.00  0.00           N
ATOM   3482  HN  ARG A 218      64.690  48.170  84.270  1.00  0.00           H
ATOM   3483  CA  ARG A 218      64.430  48.210  86.260  1.00  0.00           C
ATOM   3484  HA  ARG A 218      64.260  49.180  86.720  1.00  0.00           H
ATOM   3485  CB  ARG A 218      63.020  47.760  86.030  1.00  0.00           C
ATOM   3486  HB1 ARG A 218      62.470  47.550  86.960  1.00  0.00           H
ATOM   3487  HB2 ARG A 218      63.040  46.750  85.540  1.00  0.00           H
ATOM   3488  CG  ARG A 218      62.160  48.720  85.270  1.00  0.00           C
ATOM   3489  HG1 ARG A 218      62.410  48.760  84.190  1.00  0.00           H
ATOM   3490  HG2 ARG A 218      62.300  49.770  85.620  1.00  0.00           H
ATOM   3491  CD  ARG A 218      60.720  48.340  85.360  1.00  0.00           C
ATOM   3492  HD1 ARG A 218      60.310  48.300  86.390  1.00  0.00           H
ATOM   3493  HD2 ARG A 218      60.470  47.310  85.040  1.00  0.00           H
ATOM   3494  NE  ARG A 218      60.040  49.380  84.530  1.00  0.00           N
ATOM   3495  HE  ARG A 218      60.620  50.170  84.300  1.00  0.00           H
ATOM   3496  CZ  ARG A 218      58.770  49.330  84.090  1.00  0.00           C
ATOM   3497  NH1 ARG A 218      57.960  48.340  84.430  1.00  0.00           N
ATOM   3498 HH11 ARG A 218      58.350  47.660  85.040  1.00  0.00           H
ATOM   3499 HH12 ARG A 218      56.980  48.440  84.260  1.00  0.00           H
ATOM   3500  NH2 ARG A 218      58.360  50.370  83.400  1.00  0.00           N
ATOM   3501 HH21 ARG A 218      59.030  51.120  83.420  1.00  0.00           H
ATOM   3502 HH22 ARG A 218      57.480  50.350  82.920  1.00  0.00           H
ATOM   3503  C   ARG A 218      65.080  47.360  87.390  1.00  0.00           C
ATOM   3504  O   ARG A 218      66.070  46.660  87.260  1.00  0.00           O
ATOM   3505  N   GLN A 219      64.540  47.360  88.610  1.00  0.00           N
ATOM   3506  HN  GLN A 219      63.760  47.970  88.750  1.00  0.00           H
ATOM   3507  CA  GLN A 219      64.930  46.480  89.670  1.00  0.00           C
ATOM   3508  HA  GLN A 219      66.000  46.490  89.780  1.00  0.00           H
ATOM   3509  CB  GLN A 219      64.260  47.060  90.960  1.00  0.00           C
ATOM   3510  HB1 GLN A 219      63.160  46.980  90.890  1.00  0.00           H
ATOM   3511  HB2 GLN A 219      64.520  48.140  91.120  1.00  0.00           H
ATOM   3512  CG  GLN A 219      64.420  46.270  92.270  1.00  0.00           C
ATOM   3513  HG1 GLN A 219      64.170  45.190  92.100  1.00  0.00           H
ATOM   3514  HG2 GLN A 219      63.750  46.630  93.070  1.00  0.00           H
ATOM   3515  CD  GLN A 219      65.920  46.210  92.610  1.00  0.00           C
ATOM   3516  OE1 GLN A 219      66.460  45.100  92.660  1.00  0.00           O
ATOM   3517  NE2 GLN A 219      66.560  47.410  92.760  1.00  0.00           N
ATOM   3518 HE21 GLN A 219      67.560  47.370  92.780  1.00  0.00           H
ATOM   3519 HE22 GLN A 219      66.030  48.260  92.640  1.00  0.00           H
ATOM   3520  C   GLN A 219      64.530  44.980  89.350  1.00  0.00           C
ATOM   3521  O   GLN A 219      63.360  44.580  89.390  1.00  0.00           O
ATOM   3522  N   MET A 220      65.510  44.130  89.090  1.00  0.00           N
ATOM   3523  HN  MET A 220      66.430  44.490  88.980  1.00  0.00           H
ATOM   3524  CA  MET A 220      65.310  42.730  88.960  1.00  0.00           C
ATOM   3525  HA  MET A 220      66.260  42.290  88.720  1.00  0.00           H
ATOM   3526  CB  MET A 220      64.910  41.990  90.250  1.00  0.00           C
ATOM   3527  HB1 MET A 220      64.140  42.560  90.800  1.00  0.00           H
ATOM   3528  HB2 MET A 220      65.750  42.060  90.960  1.00  0.00           H
ATOM   3529  CG  MET A 220      64.430  40.520  90.230  1.00  0.00           C
ATOM   3530  HG1 MET A 220      63.350  40.330  90.000  1.00  0.00           H
ATOM   3531  HG2 MET A 220      64.470  40.350  91.320  1.00  0.00           H
ATOM   3532  SD  MET A 220      65.520  39.340  89.460  1.00  0.00           S
ATOM   3533  CE  MET A 220      66.970  39.480  90.640  1.00  0.00           C
ATOM   3534  HE1 MET A 220      67.650  38.610  90.530  1.00  0.00           H
ATOM   3535  HE2 MET A 220      66.540  39.490  91.670  1.00  0.00           H
ATOM   3536  HE3 MET A 220      67.600  40.390  90.580  1.00  0.00           H
ATOM   3537  C   MET A 220      64.470  42.350  87.720  1.00  0.00           C
ATOM   3538  O   MET A 220      63.350  41.930  87.670  1.00  0.00           O
ATOM   3539  N   ASP A 221      65.180  42.420  86.550  1.00  0.00           N
ATOM   3540  HN  ASP A 221      66.150  42.530  86.310  1.00  0.00           H
ATOM   3541  CA  ASP A 221      64.510  42.360  85.280  1.00  0.00           C
ATOM   3542  HA  ASP A 221      63.630  43.000  85.350  1.00  0.00           H
ATOM   3543  CB  ASP A 221      65.420  42.950  84.110  1.00  0.00           C
ATOM   3544  HB1 ASP A 221      65.940  43.820  84.550  1.00  0.00           H
ATOM   3545  HB2 ASP A 221      64.800  43.500  83.370  1.00  0.00           H
ATOM   3546  CG  ASP A 221      66.420  42.020  83.470  1.00  0.00           C
ATOM   3547  OD1 ASP A 221      66.470  42.040  82.200  1.00  0.00           O
ATOM   3548  OD2 ASP A 221      67.070  41.200  84.140  1.00  0.00           O
ATOM   3549  C   ASP A 221      63.930  40.920  84.920  1.00  0.00           C
ATOM   3550  O   ASP A 221      63.300  40.660  83.900  1.00  0.00           O
ATOM   3551  N   ARG A 222      64.260  39.940  85.760  1.00  0.00           N
ATOM   3552  HN  ARG A 222      64.770  40.080  86.610  1.00  0.00           H
ATOM   3553  CA  ARG A 222      63.960  38.520  85.570  1.00  0.00           C
ATOM   3554  HA  ARG A 222      63.810  38.390  84.510  1.00  0.00           H
ATOM   3555  CB  ARG A 222      65.090  37.520  86.020  1.00  0.00           C
ATOM   3556  HB1 ARG A 222      64.800  36.500  85.710  1.00  0.00           H
ATOM   3557  HB2 ARG A 222      65.290  37.540  87.110  1.00  0.00           H
ATOM   3558  CG  ARG A 222      66.500  37.880  85.430  1.00  0.00           C
ATOM   3559  HG1 ARG A 222      67.240  37.120  85.750  1.00  0.00           H
ATOM   3560  HG2 ARG A 222      66.910  38.860  85.730  1.00  0.00           H
ATOM   3561  CD  ARG A 222      66.540  38.080  83.960  1.00  0.00           C
ATOM   3562  HD1 ARG A 222      67.570  38.440  83.700  1.00  0.00           H
ATOM   3563  HD2 ARG A 222      65.810  38.830  83.580  1.00  0.00           H
ATOM   3564  NE  ARG A 222      66.330  36.790  83.260  1.00  0.00           N
ATOM   3565  HE  ARG A 222      66.310  35.960  83.820  1.00  0.00           H
ATOM   3566  CZ  ARG A 222      66.410  36.690  81.920  1.00  0.00           C
ATOM   3567  NH1 ARG A 222      66.540  37.650  81.060  1.00  0.00           N
ATOM   3568 HH11 ARG A 222      66.360  38.610  81.280  1.00  0.00           H
ATOM   3569 HH12 ARG A 222      66.630  37.450  80.090  1.00  0.00           H
ATOM   3570  NH2 ARG A 222      66.380  35.480  81.420  1.00  0.00           N
ATOM   3571 HH21 ARG A 222      66.220  34.760  82.080  1.00  0.00           H
ATOM   3572 HH22 ARG A 222      66.330  35.350  80.430  1.00  0.00           H
ATOM   3573  C   ARG A 222      62.640  38.190  86.260  1.00  0.00           C
ATOM   3574  O   ARG A 222      62.240  37.060  86.170  1.00  0.00           O
ATOM   3575  N   HSD A 223      61.880  39.120  86.870  1.00  0.00           N
ATOM   3576  HN  HSD A 223      62.200  40.060  86.850  1.00  0.00           H
ATOM   3577  CA  HSD A 223      60.460  38.830  87.310  1.00  0.00           C
ATOM   3578  HA  HSD A 223      60.400  37.840  87.720  1.00  0.00           H
ATOM   3579  CB  HSD A 223      59.770  39.900  88.220  1.00  0.00           C
ATOM   3580  HB1 HSD A 223      58.710  39.580  88.280  1.00  0.00           H
ATOM   3581  HB2 HSD A 223      59.750  40.910  87.720  1.00  0.00           H
ATOM   3582  ND1 HSD A 223      60.740  38.910  90.400  1.00  0.00           N
ATOM   3583  HD1 HSD A 223      60.740  37.920  90.270  1.00  0.00           H
ATOM   3584  CG  HSD A 223      60.360  39.920  89.620  1.00  0.00           C
ATOM   3585  CE1 HSD A 223      61.280  39.420  91.560  1.00  0.00           C
ATOM   3586  HE1 HSD A 223      61.750  38.760  92.280  1.00  0.00           H
ATOM   3587  NE2 HSD A 223      61.210  40.710  91.580  1.00  0.00           N
ATOM   3588  CD2 HSD A 223      60.640  40.990  90.290  1.00  0.00           C
ATOM   3589  HD2 HSD A 223      60.610  41.980  89.870  1.00  0.00           H
ATOM   3590  C   HSD A 223      59.520  38.600  86.060  1.00  0.00           C
ATOM   3591  O   HSD A 223      59.650  39.170  85.030  1.00  0.00           O
ATOM   3592  N   ALA A 224      58.580  37.650  86.170  1.00  0.00           N
ATOM   3593  HN  ALA A 224      58.690  37.000  86.920  1.00  0.00           H
ATOM   3594  CA  ALA A 224      57.780  37.180  85.070  1.00  0.00           C
ATOM   3595  HA  ALA A 224      58.410  36.570  84.460  1.00  0.00           H
ATOM   3596  CB  ALA A 224      56.660  36.190  85.650  1.00  0.00           C
ATOM   3597  HB1 ALA A 224      56.020  35.830  84.810  1.00  0.00           H
ATOM   3598  HB2 ALA A 224      56.030  36.670  86.430  1.00  0.00           H
ATOM   3599  HB3 ALA A 224      57.250  35.320  86.020  1.00  0.00           H
ATOM   3600  C   ALA A 224      57.070  38.260  84.280  1.00  0.00           C
ATOM   3601  O   ALA A 224      57.100  38.170  83.050  1.00  0.00           O
ATOM   3602  N   LYS A 225      56.530  39.280  84.970  1.00  0.00           N
ATOM   3603  HN  LYS A 225      56.680  39.400  85.950  1.00  0.00           H
ATOM   3604  CA  LYS A 225      55.980  40.430  84.280  1.00  0.00           C
ATOM   3605  HA  LYS A 225      55.290  40.050  83.540  1.00  0.00           H
ATOM   3606  CB  LYS A 225      55.250  41.390  85.180  1.00  0.00           C
ATOM   3607  HB1 LYS A 225      54.310  40.850  85.350  1.00  0.00           H
ATOM   3608  HB2 LYS A 225      54.940  42.280  84.590  1.00  0.00           H
ATOM   3609  CG  LYS A 225      55.930  41.900  86.460  1.00  0.00           C
ATOM   3610  HG1 LYS A 225      56.880  42.470  86.330  1.00  0.00           H
ATOM   3611  HG2 LYS A 225      56.150  40.990  87.050  1.00  0.00           H
ATOM   3612  CD  LYS A 225      54.940  42.780  87.330  1.00  0.00           C
ATOM   3613  HD1 LYS A 225      55.370  42.710  88.350  1.00  0.00           H
ATOM   3614  HD2 LYS A 225      54.030  42.140  87.360  1.00  0.00           H
ATOM   3615  CE  LYS A 225      54.640  44.230  86.900  1.00  0.00           C
ATOM   3616  HE1 LYS A 225      53.960  44.260  86.020  1.00  0.00           H
ATOM   3617  HE2 LYS A 225      55.570  44.770  86.650  1.00  0.00           H
ATOM   3618  NZ  LYS A 225      53.970  44.960  88.010  1.00  0.00           N
ATOM   3619  HZ1 LYS A 225      52.990  44.620  88.180  1.00  0.00           H
ATOM   3620  HZ2 LYS A 225      54.010  45.930  87.640  1.00  0.00           H
ATOM   3621  HZ3 LYS A 225      54.570  44.900  88.860  1.00  0.00           H
ATOM   3622  C   LYS A 225      56.970  41.230  83.480  1.00  0.00           C
ATOM   3623  O   LYS A 225      56.590  41.610  82.390  1.00  0.00           O
ATOM   3624  N   ILE A 226      58.260  41.480  83.900  1.00  0.00           N
ATOM   3625  HN  ILE A 226      58.600  41.090  84.750  1.00  0.00           H
ATOM   3626  CA  ILE A 226      59.240  42.200  83.140  1.00  0.00           C
ATOM   3627  HA  ILE A 226      58.760  43.130  82.900  1.00  0.00           H
ATOM   3628  CB  ILE A 226      60.450  42.650  83.920  1.00  0.00           C
ATOM   3629  HB  ILE A 226      60.880  41.740  84.370  1.00  0.00           H
ATOM   3630  CG2 ILE A 226      61.470  43.250  82.930  1.00  0.00           C
ATOM   3631 HG21 ILE A 226      61.120  44.250  82.570  1.00  0.00           H
ATOM   3632 HG22 ILE A 226      61.710  42.540  82.110  1.00  0.00           H
ATOM   3633 HG23 ILE A 226      62.380  43.460  83.530  1.00  0.00           H
ATOM   3634  CG1 ILE A 226      60.030  43.660  85.040  1.00  0.00           C
ATOM   3635 HG11 ILE A 226      59.140  43.380  85.650  1.00  0.00           H
ATOM   3636 HG12 ILE A 226      59.750  44.640  84.610  1.00  0.00           H
ATOM   3637  CD  ILE A 226      61.130  44.050  86.000  1.00  0.00           C
ATOM   3638  HD1 ILE A 226      61.950  44.580  85.460  1.00  0.00           H
ATOM   3639  HD2 ILE A 226      61.470  43.100  86.460  1.00  0.00           H
ATOM   3640  HD3 ILE A 226      60.770  44.750  86.790  1.00  0.00           H
ATOM   3641  C   ILE A 226      59.560  41.380  81.830  1.00  0.00           C
ATOM   3642  O   ILE A 226      59.510  41.860  80.630  1.00  0.00           O
ATOM   3643  N   LYS A 227      59.850  40.070  81.990  1.00  0.00           N
ATOM   3644  HN  LYS A 227      59.880  39.760  82.940  1.00  0.00           H
ATOM   3645  CA  LYS A 227      60.080  39.130  80.900  1.00  0.00           C
ATOM   3646  HA  LYS A 227      60.960  39.320  80.310  1.00  0.00           H
ATOM   3647  CB  LYS A 227      60.490  37.680  81.380  1.00  0.00           C
ATOM   3648  HB1 LYS A 227      60.440  36.950  80.550  1.00  0.00           H
ATOM   3649  HB2 LYS A 227      59.770  37.440  82.190  1.00  0.00           H
ATOM   3650  CG  LYS A 227      61.860  37.700  81.930  1.00  0.00           C
ATOM   3651  HG1 LYS A 227      61.890  38.440  82.750  1.00  0.00           H
ATOM   3652  HG2 LYS A 227      62.700  37.890  81.220  1.00  0.00           H
ATOM   3653  CD  LYS A 227      62.240  36.430  82.680  1.00  0.00           C
ATOM   3654  HD1 LYS A 227      63.060  36.580  83.410  1.00  0.00           H
ATOM   3655  HD2 LYS A 227      62.740  35.740  81.950  1.00  0.00           H
ATOM   3656  CE  LYS A 227      61.190  35.580  83.420  1.00  0.00           C
ATOM   3657  HE1 LYS A 227      60.300  35.390  82.800  1.00  0.00           H
ATOM   3658  HE2 LYS A 227      60.790  36.230  84.230  1.00  0.00           H
ATOM   3659  NZ  LYS A 227      61.670  34.370  84.180  1.00  0.00           N
ATOM   3660  HZ1 LYS A 227      61.880  33.570  83.550  1.00  0.00           H
ATOM   3661  HZ2 LYS A 227      60.850  34.060  84.740  1.00  0.00           H
ATOM   3662  HZ3 LYS A 227      62.490  34.520  84.820  1.00  0.00           H
ATOM   3663  C   LYS A 227      58.900  39.020  79.900  1.00  0.00           C
ATOM   3664  O   LYS A 227      59.110  39.220  78.700  1.00  0.00           O
ATOM   3665  N   ARG A 228      57.670  38.900  80.430  1.00  0.00           N
ATOM   3666  HN  ARG A 228      57.610  38.570  81.370  1.00  0.00           H
ATOM   3667  CA  ARG A 228      56.470  39.090  79.570  1.00  0.00           C
ATOM   3668  HA  ARG A 228      56.460  38.260  78.870  1.00  0.00           H
ATOM   3669  CB  ARG A 228      55.220  38.990  80.360  1.00  0.00           C
ATOM   3670  HB1 ARG A 228      54.310  39.260  79.780  1.00  0.00           H
ATOM   3671  HB2 ARG A 228      55.340  39.570  81.300  1.00  0.00           H
ATOM   3672  CG  ARG A 228      54.930  37.490  80.690  1.00  0.00           C
ATOM   3673  HG1 ARG A 228      55.990  37.170  80.840  1.00  0.00           H
ATOM   3674  HG2 ARG A 228      54.620  37.000  79.740  1.00  0.00           H
ATOM   3675  CD  ARG A 228      53.930  37.250  81.780  1.00  0.00           C
ATOM   3676  HD1 ARG A 228      52.910  37.590  81.520  1.00  0.00           H
ATOM   3677  HD2 ARG A 228      54.320  37.680  82.730  1.00  0.00           H
ATOM   3678  NE  ARG A 228      53.950  35.780  82.000  1.00  0.00           N
ATOM   3679  HE  ARG A 228      54.550  35.180  81.480  1.00  0.00           H
ATOM   3680  CZ  ARG A 228      52.900  35.080  82.500  1.00  0.00           C
ATOM   3681  NH1 ARG A 228      51.990  35.740  83.280  1.00  0.00           N
ATOM   3682 HH11 ARG A 228      51.900  36.730  83.210  1.00  0.00           H
ATOM   3683 HH12 ARG A 228      51.400  35.150  83.840  1.00  0.00           H
ATOM   3684  NH2 ARG A 228      52.960  33.810  82.460  1.00  0.00           N
ATOM   3685 HH21 ARG A 228      53.540  33.490  81.710  1.00  0.00           H
ATOM   3686 HH22 ARG A 228      52.180  33.290  82.800  1.00  0.00           H
ATOM   3687  C   ARG A 228      56.360  40.410  78.790  1.00  0.00           C
ATOM   3688  O   ARG A 228      56.030  40.330  77.620  1.00  0.00           O
ATOM   3689  N   ALA A 229      56.660  41.550  79.400  1.00  0.00           N
ATOM   3690  HN  ALA A 229      56.850  41.430  80.370  1.00  0.00           H
ATOM   3691  CA  ALA A 229      56.550  42.870  78.900  1.00  0.00           C
ATOM   3692  HA  ALA A 229      55.560  43.080  78.510  1.00  0.00           H
ATOM   3693  CB  ALA A 229      56.800  43.850  80.030  1.00  0.00           C
ATOM   3694  HB1 ALA A 229      56.620  44.870  79.650  1.00  0.00           H
ATOM   3695  HB2 ALA A 229      57.890  43.780  80.210  1.00  0.00           H
ATOM   3696  HB3 ALA A 229      56.160  43.750  80.950  1.00  0.00           H
ATOM   3697  C   ALA A 229      57.530  43.110  77.750  1.00  0.00           C
ATOM   3698  O   ALA A 229      57.200  43.800  76.730  1.00  0.00           O
ATOM   3699  N   ILE A 230      58.750  42.610  77.850  1.00  0.00           N
ATOM   3700  HN  ILE A 230      58.930  42.110  78.690  1.00  0.00           H
ATOM   3701  CA  ILE A 230      59.690  42.520  76.790  1.00  0.00           C
ATOM   3702  HA  ILE A 230      59.930  43.510  76.430  1.00  0.00           H
ATOM   3703  CB  ILE A 230      61.020  42.090  77.420  1.00  0.00           C
ATOM   3704  HB  ILE A 230      60.800  41.260  78.130  1.00  0.00           H
ATOM   3705  CG2 ILE A 230      62.100  41.720  76.310  1.00  0.00           C
ATOM   3706 HG21 ILE A 230      61.840  40.760  75.830  1.00  0.00           H
ATOM   3707 HG22 ILE A 230      63.100  41.630  76.800  1.00  0.00           H
ATOM   3708 HG23 ILE A 230      62.120  42.530  75.540  1.00  0.00           H
ATOM   3709  CG1 ILE A 230      61.650  43.240  78.260  1.00  0.00           C
ATOM   3710 HG11 ILE A 230      60.810  43.620  78.870  1.00  0.00           H
ATOM   3711 HG12 ILE A 230      62.020  44.130  77.700  1.00  0.00           H
ATOM   3712  CD  ILE A 230      62.720  42.790  79.270  1.00  0.00           C
ATOM   3713  HD1 ILE A 230      63.000  43.740  79.780  1.00  0.00           H
ATOM   3714  HD2 ILE A 230      63.650  42.440  78.780  1.00  0.00           H
ATOM   3715  HD3 ILE A 230      62.340  42.060  80.010  1.00  0.00           H
ATOM   3716  C   ILE A 230      59.280  41.640  75.620  1.00  0.00           C
ATOM   3717  O   ILE A 230      59.410  42.030  74.430  1.00  0.00           O
ATOM   3718  N   THR A 231      58.760  40.420  75.850  1.00  0.00           N
ATOM   3719  HN  THR A 231      58.780  40.070  76.790  1.00  0.00           H
ATOM   3720  CA  THR A 231      58.390  39.380  74.940  1.00  0.00           C
ATOM   3721  HA  THR A 231      59.310  39.280  74.380  1.00  0.00           H
ATOM   3722  CB  THR A 231      58.040  38.100  75.730  1.00  0.00           C
ATOM   3723  HB  THR A 231      57.160  38.330  76.370  1.00  0.00           H
ATOM   3724  OG1 THR A 231      59.190  37.660  76.430  1.00  0.00           O
ATOM   3725  HG1 THR A 231      59.080  38.100  77.280  1.00  0.00           H
ATOM   3726  CG2 THR A 231      57.630  36.900  74.870  1.00  0.00           C
ATOM   3727 HG21 THR A 231      58.540  36.620  74.290  1.00  0.00           H
ATOM   3728 HG22 THR A 231      56.750  37.100  74.210  1.00  0.00           H
ATOM   3729 HG23 THR A 231      57.430  36.090  75.600  1.00  0.00           H
ATOM   3730  C   THR A 231      57.260  39.810  74.040  1.00  0.00           C
ATOM   3731  O   THR A 231      57.290  39.680  72.820  1.00  0.00           O
ATOM   3732  N   PHE A 232      56.270  40.530  74.640  1.00  0.00           N
ATOM   3733  HN  PHE A 232      56.280  40.740  75.610  1.00  0.00           H
ATOM   3734  CA  PHE A 232      55.290  41.260  73.810  1.00  0.00           C
ATOM   3735  HA  PHE A 232      54.800  40.560  73.140  1.00  0.00           H
ATOM   3736  CB  PHE A 232      54.310  41.810  74.820  1.00  0.00           C
ATOM   3737  HB1 PHE A 232      55.030  42.470  75.350  1.00  0.00           H
ATOM   3738  HB2 PHE A 232      54.090  41.040  75.600  1.00  0.00           H
ATOM   3739  CG  PHE A 232      53.070  42.650  74.420  1.00  0.00           C
ATOM   3740  CD1 PHE A 232      51.780  42.090  74.460  1.00  0.00           C
ATOM   3741  HD1 PHE A 232      51.760  41.030  74.610  1.00  0.00           H
ATOM   3742  CE1 PHE A 232      50.690  42.950  74.490  1.00  0.00           C
ATOM   3743  HE1 PHE A 232      49.750  42.470  74.700  1.00  0.00           H
ATOM   3744  CZ  PHE A 232      50.870  44.340  74.320  1.00  0.00           C
ATOM   3745  HZ  PHE A 232      49.950  44.910  74.430  1.00  0.00           H
ATOM   3746  CD2 PHE A 232      53.290  44.020  74.280  1.00  0.00           C
ATOM   3747  HD2 PHE A 232      54.310  44.380  74.210  1.00  0.00           H
ATOM   3748  CE2 PHE A 232      52.150  44.860  74.170  1.00  0.00           C
ATOM   3749  HE2 PHE A 232      52.250  45.930  74.060  1.00  0.00           H
ATOM   3750  C   PHE A 232      55.840  42.340  72.820  1.00  0.00           C
ATOM   3751  O   PHE A 232      55.710  42.270  71.590  1.00  0.00           O
ATOM   3752  N   ILE A 233      56.650  43.240  73.370  1.00  0.00           N
ATOM   3753  HN  ILE A 233      56.870  43.270  74.340  1.00  0.00           H
ATOM   3754  CA  ILE A 233      57.210  44.360  72.620  1.00  0.00           C
ATOM   3755  HA  ILE A 233      56.420  44.740  71.990  1.00  0.00           H
ATOM   3756  CB  ILE A 233      58.000  45.430  73.500  1.00  0.00           C
ATOM   3757  HB  ILE A 233      58.680  44.810  74.110  1.00  0.00           H
ATOM   3758  CG2 ILE A 233      58.840  46.460  72.650  1.00  0.00           C
ATOM   3759 HG21 ILE A 233      58.230  47.120  72.010  1.00  0.00           H
ATOM   3760 HG22 ILE A 233      59.680  46.020  72.070  1.00  0.00           H
ATOM   3761 HG23 ILE A 233      59.400  47.140  73.340  1.00  0.00           H
ATOM   3762  CG1 ILE A 233      56.910  46.110  74.340  1.00  0.00           C
ATOM   3763 HG11 ILE A 233      57.400  46.730  75.130  1.00  0.00           H
ATOM   3764 HG12 ILE A 233      56.230  45.450  74.920  1.00  0.00           H
ATOM   3765  CD  ILE A 233      55.890  47.010  73.570  1.00  0.00           C
ATOM   3766  HD1 ILE A 233      55.310  46.400  72.850  1.00  0.00           H
ATOM   3767  HD2 ILE A 233      56.450  47.880  73.170  1.00  0.00           H
ATOM   3768  HD3 ILE A 233      55.160  47.430  74.280  1.00  0.00           H
ATOM   3769  C   ILE A 233      58.060  43.860  71.430  1.00  0.00           C
ATOM   3770  O   ILE A 233      57.970  44.350  70.320  1.00  0.00           O
ATOM   3771  N   MET A 234      58.940  42.900  71.690  1.00  0.00           N
ATOM   3772  HN  MET A 234      59.110  42.680  72.650  1.00  0.00           H
ATOM   3773  CA  MET A 234      59.790  42.260  70.660  1.00  0.00           C
ATOM   3774  HA  MET A 234      60.360  43.070  70.220  1.00  0.00           H
ATOM   3775  CB  MET A 234      60.900  41.430  71.430  1.00  0.00           C
ATOM   3776  HB1 MET A 234      60.370  40.830  72.210  1.00  0.00           H
ATOM   3777  HB2 MET A 234      61.570  42.090  72.020  1.00  0.00           H
ATOM   3778  CG  MET A 234      61.700  40.450  70.730  1.00  0.00           C
ATOM   3779  HG1 MET A 234      62.760  40.300  71.030  1.00  0.00           H
ATOM   3780  HG2 MET A 234      61.880  40.880  69.720  1.00  0.00           H
ATOM   3781  SD  MET A 234      60.870  38.840  70.290  1.00  0.00           S
ATOM   3782  CE  MET A 234      61.390  38.090  71.900  1.00  0.00           C
ATOM   3783  HE1 MET A 234      61.100  38.670  72.810  1.00  0.00           H
ATOM   3784  HE2 MET A 234      62.500  38.130  71.910  1.00  0.00           H
ATOM   3785  HE3 MET A 234      61.180  37.010  71.930  1.00  0.00           H
ATOM   3786  C   MET A 234      59.040  41.530  69.540  1.00  0.00           C
ATOM   3787  O   MET A 234      59.280  41.750  68.370  1.00  0.00           O
ATOM   3788  N   VAL A 235      58.060  40.710  69.940  1.00  0.00           N
ATOM   3789  HN  VAL A 235      57.920  40.500  70.910  1.00  0.00           H
ATOM   3790  CA  VAL A 235      57.240  40.030  69.060  1.00  0.00           C
ATOM   3791  HA  VAL A 235      57.790  39.460  68.330  1.00  0.00           H
ATOM   3792  CB  VAL A 235      56.390  38.900  69.730  1.00  0.00           C
ATOM   3793  HB  VAL A 235      55.710  39.380  70.470  1.00  0.00           H
ATOM   3794  CG1 VAL A 235      55.560  38.130  68.780  1.00  0.00           C
ATOM   3795 HG11 VAL A 235      56.180  37.740  67.950  1.00  0.00           H
ATOM   3796 HG12 VAL A 235      54.720  38.730  68.400  1.00  0.00           H
ATOM   3797 HG13 VAL A 235      55.250  37.240  69.360  1.00  0.00           H
ATOM   3798  CG2 VAL A 235      57.340  37.920  70.460  1.00  0.00           C
ATOM   3799 HG21 VAL A 235      57.810  37.220  69.730  1.00  0.00           H
ATOM   3800 HG22 VAL A 235      56.760  37.220  71.110  1.00  0.00           H
ATOM   3801 HG23 VAL A 235      58.080  38.330  71.180  1.00  0.00           H
ATOM   3802  C   VAL A 235      56.330  40.950  68.230  1.00  0.00           C
ATOM   3803  O   VAL A 235      56.230  40.780  67.030  1.00  0.00           O
ATOM   3804  N   VAL A 236      55.660  41.990  68.870  1.00  0.00           N
ATOM   3805  HN  VAL A 236      55.920  42.110  69.820  1.00  0.00           H
ATOM   3806  CA  VAL A 236      54.810  43.000  68.160  1.00  0.00           C
ATOM   3807  HA  VAL A 236      53.960  42.500  67.710  1.00  0.00           H
ATOM   3808  CB  VAL A 236      54.310  44.130  69.120  1.00  0.00           C
ATOM   3809  HB  VAL A 236      55.180  44.560  69.650  1.00  0.00           H
ATOM   3810  CG1 VAL A 236      53.660  45.280  68.290  1.00  0.00           C
ATOM   3811 HG11 VAL A 236      53.000  45.960  68.860  1.00  0.00           H
ATOM   3812 HG12 VAL A 236      52.990  44.840  67.510  1.00  0.00           H
ATOM   3813 HG13 VAL A 236      54.410  45.900  67.760  1.00  0.00           H
ATOM   3814  CG2 VAL A 236      53.260  43.640  70.140  1.00  0.00           C
ATOM   3815 HG21 VAL A 236      53.160  44.460  70.890  1.00  0.00           H
ATOM   3816 HG22 VAL A 236      53.600  42.730  70.660  1.00  0.00           H
ATOM   3817 HG23 VAL A 236      52.230  43.490  69.740  1.00  0.00           H
ATOM   3818  C   VAL A 236      55.610  43.700  67.010  1.00  0.00           C
ATOM   3819  O   VAL A 236      55.070  43.810  65.890  1.00  0.00           O
ATOM   3820  N   ALA A 237      56.980  44.040  67.200  1.00  0.00           N
ATOM   3821  HN  ALA A 237      57.430  43.970  68.090  1.00  0.00           H
ATOM   3822  CA  ALA A 237      57.830  44.460  66.060  1.00  0.00           C
ATOM   3823  HA  ALA A 237      57.300  45.150  65.430  1.00  0.00           H
ATOM   3824  CB  ALA A 237      59.110  45.130  66.580  1.00  0.00           C
ATOM   3825  HB1 ALA A 237      59.830  44.430  67.040  1.00  0.00           H
ATOM   3826  HB2 ALA A 237      58.760  45.870  67.320  1.00  0.00           H
ATOM   3827  HB3 ALA A 237      59.590  45.500  65.650  1.00  0.00           H
ATOM   3828  C   ALA A 237      58.130  43.450  65.000  1.00  0.00           C
ATOM   3829  O   ALA A 237      58.210  43.810  63.810  1.00  0.00           O
ATOM   3830  N   ILE A 238      58.430  42.150  65.350  1.00  0.00           N
ATOM   3831  HN  ILE A 238      58.290  41.880  66.300  1.00  0.00           H
ATOM   3832  CA  ILE A 238      58.850  41.080  64.400  1.00  0.00           C
ATOM   3833  HA  ILE A 238      59.690  41.450  63.820  1.00  0.00           H
ATOM   3834  CB  ILE A 238      59.110  39.820  65.210  1.00  0.00           C
ATOM   3835  HB  ILE A 238      58.360  39.800  66.020  1.00  0.00           H
ATOM   3836  CG2 ILE A 238      59.040  38.580  64.300  1.00  0.00           C
ATOM   3837 HG21 ILE A 238      59.720  38.620  63.420  1.00  0.00           H
ATOM   3838 HG22 ILE A 238      57.990  38.490  63.920  1.00  0.00           H
ATOM   3839 HG23 ILE A 238      59.220  37.630  64.840  1.00  0.00           H
ATOM   3840  CG1 ILE A 238      60.550  39.960  65.760  1.00  0.00           C
ATOM   3841 HG11 ILE A 238      60.590  40.920  66.320  1.00  0.00           H
ATOM   3842 HG12 ILE A 238      61.230  40.040  64.890  1.00  0.00           H
ATOM   3843  CD  ILE A 238      61.130  38.810  66.630  1.00  0.00           C
ATOM   3844  HD1 ILE A 238      60.440  38.400  67.400  1.00  0.00           H
ATOM   3845  HD2 ILE A 238      62.100  39.140  67.060  1.00  0.00           H
ATOM   3846  HD3 ILE A 238      61.530  37.930  66.070  1.00  0.00           H
ATOM   3847  C   ILE A 238      57.690  40.870  63.460  1.00  0.00           C
ATOM   3848  O   ILE A 238      57.870  40.710  62.250  1.00  0.00           O
ATOM   3849  N   VAL A 239      56.500  40.820  64.070  1.00  0.00           N
ATOM   3850  HN  VAL A 239      56.420  40.990  65.050  1.00  0.00           H
ATOM   3851  CA  VAL A 239      55.250  40.680  63.320  1.00  0.00           C
ATOM   3852  HA  VAL A 239      55.270  39.810  62.680  1.00  0.00           H
ATOM   3853  CB  VAL A 239      54.120  40.410  64.330  1.00  0.00           C
ATOM   3854  HB  VAL A 239      54.080  41.250  65.060  1.00  0.00           H
ATOM   3855  CG1 VAL A 239      52.720  40.420  63.610  1.00  0.00           C
ATOM   3856 HG11 VAL A 239      52.540  41.320  63.000  1.00  0.00           H
ATOM   3857 HG12 VAL A 239      51.890  40.250  64.340  1.00  0.00           H
ATOM   3858 HG13 VAL A 239      52.680  39.560  62.900  1.00  0.00           H
ATOM   3859  CG2 VAL A 239      54.390  39.030  64.890  1.00  0.00           C
ATOM   3860 HG21 VAL A 239      53.540  38.700  65.520  1.00  0.00           H
ATOM   3861 HG22 VAL A 239      55.300  38.990  65.510  1.00  0.00           H
ATOM   3862 HG23 VAL A 239      54.360  38.280  64.070  1.00  0.00           H
ATOM   3863  C   VAL A 239      54.900  41.910  62.470  1.00  0.00           C
ATOM   3864  O   VAL A 239      54.470  41.790  61.360  1.00  0.00           O
ATOM   3865  N   PHE A 240      55.140  43.130  62.930  1.00  0.00           N
ATOM   3866  HN  PHE A 240      55.400  43.230  63.880  1.00  0.00           H
ATOM   3867  CA  PHE A 240      55.070  44.310  62.100  1.00  0.00           C
ATOM   3868  HA  PHE A 240      54.090  44.240  61.650  1.00  0.00           H
ATOM   3869  CB  PHE A 240      54.960  45.590  63.030  1.00  0.00           C
ATOM   3870  HB1 PHE A 240      55.800  45.480  63.730  1.00  0.00           H
ATOM   3871  HB2 PHE A 240      54.050  45.550  63.670  1.00  0.00           H
ATOM   3872  CG  PHE A 240      54.900  46.930  62.280  1.00  0.00           C
ATOM   3873  CD1 PHE A 240      56.060  47.650  62.140  1.00  0.00           C
ATOM   3874  HD1 PHE A 240      56.890  47.360  62.770  1.00  0.00           H
ATOM   3875  CE1 PHE A 240      56.090  48.840  61.440  1.00  0.00           C
ATOM   3876  HE1 PHE A 240      56.980  49.460  61.380  1.00  0.00           H
ATOM   3877  CZ  PHE A 240      54.870  49.340  60.840  1.00  0.00           C
ATOM   3878  HZ  PHE A 240      54.950  50.320  60.410  1.00  0.00           H
ATOM   3879  CD2 PHE A 240      53.680  47.460  61.800  1.00  0.00           C
ATOM   3880  HD2 PHE A 240      52.690  47.040  61.950  1.00  0.00           H
ATOM   3881  CE2 PHE A 240      53.720  48.700  61.170  1.00  0.00           C
ATOM   3882  HE2 PHE A 240      52.820  49.170  60.810  1.00  0.00           H
ATOM   3883  C   PHE A 240      56.010  44.400  60.840  1.00  0.00           C
ATOM   3884  O   PHE A 240      55.640  44.870  59.730  1.00  0.00           O
ATOM   3885  N   VAL A 241      57.250  43.940  61.020  1.00  0.00           N
ATOM   3886  HN  VAL A 241      57.550  43.630  61.920  1.00  0.00           H
ATOM   3887  CA  VAL A 241      58.230  43.790  59.920  1.00  0.00           C
ATOM   3888  HA  VAL A 241      58.240  44.640  59.260  1.00  0.00           H
ATOM   3889  CB  VAL A 241      59.670  43.510  60.470  1.00  0.00           C
ATOM   3890  HB  VAL A 241      59.630  42.700  61.220  1.00  0.00           H
ATOM   3891  CG1 VAL A 241      60.750  43.140  59.420  1.00  0.00           C
ATOM   3892 HG11 VAL A 241      61.730  43.160  59.920  1.00  0.00           H
ATOM   3893 HG12 VAL A 241      60.740  43.840  58.560  1.00  0.00           H
ATOM   3894 HG13 VAL A 241      60.620  42.110  59.000  1.00  0.00           H
ATOM   3895  CG2 VAL A 241      60.080  44.800  61.270  1.00  0.00           C
ATOM   3896 HG21 VAL A 241      60.290  45.610  60.530  1.00  0.00           H
ATOM   3897 HG22 VAL A 241      61.010  44.570  61.840  1.00  0.00           H
ATOM   3898 HG23 VAL A 241      59.310  45.150  61.970  1.00  0.00           H
ATOM   3899  C   VAL A 241      57.690  42.700  58.940  1.00  0.00           C
ATOM   3900  O   VAL A 241      57.710  42.960  57.770  1.00  0.00           O
ATOM   3901  N   ILE A 242      57.190  41.550  59.410  1.00  0.00           N
ATOM   3902  HN  ILE A 242      57.230  41.360  60.390  1.00  0.00           H
ATOM   3903  CA  ILE A 242      56.530  40.510  58.610  1.00  0.00           C
ATOM   3904  HA  ILE A 242      57.140  40.130  57.820  1.00  0.00           H
ATOM   3905  CB  ILE A 242      56.110  39.340  59.450  1.00  0.00           C
ATOM   3906  HB  ILE A 242      55.650  39.650  60.410  1.00  0.00           H
ATOM   3907  CG2 ILE A 242      54.920  38.520  58.840  1.00  0.00           C
ATOM   3908 HG21 ILE A 242      55.310  38.130  57.870  1.00  0.00           H
ATOM   3909 HG22 ILE A 242      53.980  39.070  58.630  1.00  0.00           H
ATOM   3910 HG23 ILE A 242      54.630  37.800  59.630  1.00  0.00           H
ATOM   3911  CG1 ILE A 242      57.410  38.570  59.860  1.00  0.00           C
ATOM   3912 HG11 ILE A 242      58.220  39.310  60.010  1.00  0.00           H
ATOM   3913 HG12 ILE A 242      57.740  37.970  58.980  1.00  0.00           H
ATOM   3914  CD  ILE A 242      57.260  37.660  61.070  1.00  0.00           C
ATOM   3915  HD1 ILE A 242      58.240  37.160  61.240  1.00  0.00           H
ATOM   3916  HD2 ILE A 242      56.470  36.900  60.830  1.00  0.00           H
ATOM   3917  HD3 ILE A 242      56.990  38.140  62.040  1.00  0.00           H
ATOM   3918  C   ILE A 242      55.400  41.040  57.850  1.00  0.00           C
ATOM   3919  O   ILE A 242      55.340  40.790  56.630  1.00  0.00           O
ATOM   3920  N   CYS A 243      54.470  41.960  58.430  1.00  0.00           N
ATOM   3921  HN  CYS A 243      54.590  42.170  59.400  1.00  0.00           H
ATOM   3922  CA  CYS A 243      53.370  42.600  57.730  1.00  0.00           C
ATOM   3923  HA  CYS A 243      52.690  41.820  57.420  1.00  0.00           H
ATOM   3924  CB  CYS A 243      52.610  43.630  58.640  1.00  0.00           C
ATOM   3925  HB1 CYS A 243      51.840  44.250  58.130  1.00  0.00           H
ATOM   3926  HB2 CYS A 243      53.340  44.360  59.040  1.00  0.00           H
ATOM   3927  SG  CYS A 243      51.680  42.830  59.990  1.00  0.00           S
ATOM   3928  HG1 CYS A 243      52.730  43.060  60.750  1.00  0.00           H
ATOM   3929  C   CYS A 243      53.680  43.390  56.480  1.00  0.00           C
ATOM   3930  O   CYS A 243      52.960  43.310  55.480  1.00  0.00           O
ATOM   3931  N   PHE A 244      54.740  44.150  56.560  1.00  0.00           N
ATOM   3932  HN  PHE A 244      55.360  44.140  57.330  1.00  0.00           H
ATOM   3933  CA  PHE A 244      54.900  45.260  55.610  1.00  0.00           C
ATOM   3934  HA  PHE A 244      54.190  45.280  54.800  1.00  0.00           H
ATOM   3935  CB  PHE A 244      54.750  46.600  56.400  1.00  0.00           C
ATOM   3936  HB1 PHE A 244      54.990  47.490  55.780  1.00  0.00           H
ATOM   3937  HB2 PHE A 244      55.410  46.700  57.290  1.00  0.00           H
ATOM   3938  CG  PHE A 244      53.350  46.960  56.980  1.00  0.00           C
ATOM   3939  CD1 PHE A 244      52.370  47.340  55.970  1.00  0.00           C
ATOM   3940  HD1 PHE A 244      52.560  47.300  54.910  1.00  0.00           H
ATOM   3941  CE1 PHE A 244      51.070  47.630  56.420  1.00  0.00           C
ATOM   3942  HE1 PHE A 244      50.330  48.080  55.760  1.00  0.00           H
ATOM   3943  CZ  PHE A 244      50.740  47.640  57.730  1.00  0.00           C
ATOM   3944  HZ  PHE A 244      49.720  47.930  57.950  1.00  0.00           H
ATOM   3945  CD2 PHE A 244      52.960  46.980  58.350  1.00  0.00           C
ATOM   3946  HD2 PHE A 244      53.740  46.750  59.070  1.00  0.00           H
ATOM   3947  CE2 PHE A 244      51.670  47.220  58.750  1.00  0.00           C
ATOM   3948  HE2 PHE A 244      51.320  47.040  59.750  1.00  0.00           H
ATOM   3949  C   PHE A 244      56.290  45.240  54.990  1.00  0.00           C
ATOM   3950  O   PHE A 244      56.480  45.780  53.930  1.00  0.00           O
ATOM   3951  N   LEU A 245      57.330  44.680  55.630  1.00  0.00           N
ATOM   3952  HN  LEU A 245      57.390  44.210  56.510  1.00  0.00           H
ATOM   3953  CA  LEU A 245      58.700  44.750  55.060  1.00  0.00           C
ATOM   3954  HA  LEU A 245      58.840  45.730  54.620  1.00  0.00           H
ATOM   3955  CB  LEU A 245      59.810  44.650  56.160  1.00  0.00           C
ATOM   3956  HB1 LEU A 245      59.800  43.640  56.620  1.00  0.00           H
ATOM   3957  HB2 LEU A 245      59.510  45.360  56.960  1.00  0.00           H
ATOM   3958  CG  LEU A 245      61.310  44.970  55.800  1.00  0.00           C
ATOM   3959  HG  LEU A 245      61.300  45.430  54.790  1.00  0.00           H
ATOM   3960  CD1 LEU A 245      61.900  46.070  56.670  1.00  0.00           C
ATOM   3961 HD11 LEU A 245      61.720  45.800  57.740  1.00  0.00           H
ATOM   3962 HD12 LEU A 245      61.330  47.010  56.470  1.00  0.00           H
ATOM   3963 HD13 LEU A 245      62.970  46.250  56.440  1.00  0.00           H
ATOM   3964  CD2 LEU A 245      62.320  43.810  55.700  1.00  0.00           C
ATOM   3965 HD21 LEU A 245      62.320  43.240  56.650  1.00  0.00           H
ATOM   3966 HD22 LEU A 245      63.350  44.100  55.430  1.00  0.00           H
ATOM   3967 HD23 LEU A 245      62.070  43.130  54.850  1.00  0.00           H
ATOM   3968  C   LEU A 245      58.970  43.840  53.860  1.00  0.00           C
ATOM   3969  O   LEU A 245      59.600  44.370  52.920  1.00  0.00           O
ATOM   3970  N   PRO A 246      58.440  42.580  53.830  1.00  0.00           N
ATOM   3971  CD  PRO A 246      58.350  41.680  54.990  1.00  0.00           C
ATOM   3972  HD1 PRO A 246      57.390  41.780  55.550  1.00  0.00           H
ATOM   3973  HD2 PRO A 246      59.210  41.810  55.680  1.00  0.00           H
ATOM   3974  CA  PRO A 246      58.510  41.770  52.680  1.00  0.00           C
ATOM   3975  HA  PRO A 246      59.550  41.590  52.430  1.00  0.00           H
ATOM   3976  CB  PRO A 246      57.790  40.490  53.040  1.00  0.00           C
ATOM   3977  HB1 PRO A 246      58.050  39.710  52.300  1.00  0.00           H
ATOM   3978  HB2 PRO A 246      56.700  40.630  53.190  1.00  0.00           H
ATOM   3979  CG  PRO A 246      58.440  40.290  54.380  1.00  0.00           C
ATOM   3980  HG1 PRO A 246      57.890  39.530  54.970  1.00  0.00           H
ATOM   3981  HG2 PRO A 246      59.480  39.890  54.280  1.00  0.00           H
ATOM   3982  C   PRO A 246      58.010  42.360  51.410  1.00  0.00           C
ATOM   3983  O   PRO A 246      58.690  42.300  50.360  1.00  0.00           O
ATOM   3984  N   SER A 247      56.870  43.060  51.480  1.00  0.00           N
ATOM   3985  HN  SER A 247      56.400  43.120  52.350  1.00  0.00           H
ATOM   3986  CA  SER A 247      56.320  43.660  50.370  1.00  0.00           C
ATOM   3987  HA  SER A 247      56.400  43.020  49.510  1.00  0.00           H
ATOM   3988  CB  SER A 247      54.810  44.070  50.350  1.00  0.00           C
ATOM   3989  HB1 SER A 247      54.110  43.230  50.130  1.00  0.00           H
ATOM   3990  HB2 SER A 247      54.580  44.750  49.500  1.00  0.00           H
ATOM   3991  OG  SER A 247      54.490  44.700  51.610  1.00  0.00           O
ATOM   3992  HG1 SER A 247      54.530  44.010  52.280  1.00  0.00           H
ATOM   3993  C   SER A 247      57.090  44.850  49.790  1.00  0.00           C
ATOM   3994  O   SER A 247      57.320  44.940  48.570  1.00  0.00           O
ATOM   3995  N   VAL A 248      57.640  45.700  50.660  1.00  0.00           N
ATOM   3996  HN  VAL A 248      57.470  45.460  51.610  1.00  0.00           H
ATOM   3997  CA  VAL A 248      58.540  46.710  50.250  1.00  0.00           C
ATOM   3998  HA  VAL A 248      58.030  47.330  49.510  1.00  0.00           H
ATOM   3999  CB  VAL A 248      58.850  47.520  51.400  1.00  0.00           C
ATOM   4000  HB  VAL A 248      59.130  46.970  52.320  1.00  0.00           H
ATOM   4001  CG1 VAL A 248      59.950  48.590  51.070  1.00  0.00           C
ATOM   4002 HG11 VAL A 248      60.160  49.300  51.900  1.00  0.00           H
ATOM   4003 HG12 VAL A 248      59.640  49.260  50.240  1.00  0.00           H
ATOM   4004 HG13 VAL A 248      60.940  48.130  50.870  1.00  0.00           H
ATOM   4005  CG2 VAL A 248      57.550  48.240  51.850  1.00  0.00           C
ATOM   4006 HG21 VAL A 248      57.500  48.070  52.940  1.00  0.00           H
ATOM   4007 HG22 VAL A 248      56.580  47.780  51.580  1.00  0.00           H
ATOM   4008 HG23 VAL A 248      57.570  49.320  51.530  1.00  0.00           H
ATOM   4009  C   VAL A 248      59.840  46.180  49.680  1.00  0.00           C
ATOM   4010  O   VAL A 248      60.340  46.670  48.670  1.00  0.00           O
ATOM   4011  N   VAL A 249      60.430  45.150  50.290  1.00  0.00           N
ATOM   4012  HN  VAL A 249      59.960  44.940  51.140  1.00  0.00           H
ATOM   4013  CA  VAL A 249      61.570  44.390  49.750  1.00  0.00           C
ATOM   4014  HA  VAL A 249      62.230  45.180  49.430  1.00  0.00           H
ATOM   4015  CB  VAL A 249      62.200  43.420  50.820  1.00  0.00           C
ATOM   4016  HB  VAL A 249      61.410  42.840  51.350  1.00  0.00           H
ATOM   4017  CG1 VAL A 249      63.370  42.650  50.180  1.00  0.00           C
ATOM   4018 HG11 VAL A 249      63.920  43.260  49.430  1.00  0.00           H
ATOM   4019 HG12 VAL A 249      62.950  41.840  49.530  1.00  0.00           H
ATOM   4020 HG13 VAL A 249      64.000  42.170  50.960  1.00  0.00           H
ATOM   4021  CG2 VAL A 249      62.950  44.310  51.840  1.00  0.00           C
ATOM   4022 HG21 VAL A 249      63.710  44.970  51.370  1.00  0.00           H
ATOM   4023 HG22 VAL A 249      63.550  43.580  52.420  1.00  0.00           H
ATOM   4024 HG23 VAL A 249      62.180  44.960  52.290  1.00  0.00           H
ATOM   4025  C   VAL A 249      61.300  43.730  48.370  1.00  0.00           C
ATOM   4026  O   VAL A 249      62.200  43.790  47.570  1.00  0.00           O
ATOM   4027  N   VAL A 250      60.140  43.150  48.120  1.00  0.00           N
ATOM   4028  HN  VAL A 250      59.410  43.130  48.790  1.00  0.00           H
ATOM   4029  CA  VAL A 250      59.810  42.810  46.790  1.00  0.00           C
ATOM   4030  HA  VAL A 250      60.560  42.100  46.500  1.00  0.00           H
ATOM   4031  CB  VAL A 250      58.590  41.900  46.710  1.00  0.00           C
ATOM   4032  HB  VAL A 250      57.710  42.310  47.270  1.00  0.00           H
ATOM   4033  CG1 VAL A 250      58.170  41.610  45.240  1.00  0.00           C
ATOM   4034 HG11 VAL A 250      57.680  42.540  44.860  1.00  0.00           H
ATOM   4035 HG12 VAL A 250      57.410  40.800  45.300  1.00  0.00           H
ATOM   4036 HG13 VAL A 250      59.040  41.290  44.620  1.00  0.00           H
ATOM   4037  CG2 VAL A 250      58.920  40.550  47.430  1.00  0.00           C
ATOM   4038 HG21 VAL A 250      59.780  40.020  46.980  1.00  0.00           H
ATOM   4039 HG22 VAL A 250      58.000  39.930  47.370  1.00  0.00           H
ATOM   4040 HG23 VAL A 250      59.040  40.700  48.520  1.00  0.00           H
ATOM   4041  C   VAL A 250      59.730  43.970  45.770  1.00  0.00           C
ATOM   4042  O   VAL A 250      60.230  43.820  44.620  1.00  0.00           O
ATOM   4043  N   ARG A 251      59.300  45.130  46.140  1.00  0.00           N
ATOM   4044  HN  ARG A 251      58.800  45.400  46.960  1.00  0.00           H
ATOM   4045  CA  ARG A 251      59.450  46.320  45.350  1.00  0.00           C
ATOM   4046  HA  ARG A 251      59.090  45.940  44.410  1.00  0.00           H
ATOM   4047  CB  ARG A 251      58.610  47.510  45.880  1.00  0.00           C
ATOM   4048  HB1 ARG A 251      58.680  47.610  46.990  1.00  0.00           H
ATOM   4049  HB2 ARG A 251      57.570  47.190  45.670  1.00  0.00           H
ATOM   4050  CG  ARG A 251      58.640  48.800  45.080  1.00  0.00           C
ATOM   4051  HG1 ARG A 251      59.680  49.210  45.020  1.00  0.00           H
ATOM   4052  HG2 ARG A 251      58.070  49.540  45.680  1.00  0.00           H
ATOM   4053  CD  ARG A 251      58.160  48.900  43.620  1.00  0.00           C
ATOM   4054  HD1 ARG A 251      58.590  48.000  43.130  1.00  0.00           H
ATOM   4055  HD2 ARG A 251      58.570  49.810  43.150  1.00  0.00           H
ATOM   4056  NE  ARG A 251      56.660  48.880  43.530  1.00  0.00           N
ATOM   4057  HE  ARG A 251      56.200  48.200  42.960  1.00  0.00           H
ATOM   4058  CZ  ARG A 251      55.980  49.990  43.580  1.00  0.00           C
ATOM   4059  NH1 ARG A 251      56.350  51.130  44.160  1.00  0.00           N
ATOM   4060 HH11 ARG A 251      57.250  51.150  44.580  1.00  0.00           H
ATOM   4061 HH12 ARG A 251      55.790  51.950  44.220  1.00  0.00           H
ATOM   4062  NH2 ARG A 251      54.920  50.110  42.830  1.00  0.00           N
ATOM   4063 HH21 ARG A 251      54.700  49.350  42.220  1.00  0.00           H
ATOM   4064 HH22 ARG A 251      54.610  51.030  42.580  1.00  0.00           H
ATOM   4065  C   ARG A 251      60.910  46.710  44.970  1.00  0.00           C
ATOM   4066  O   ARG A 251      61.210  47.020  43.830  1.00  0.00           O
ATOM   4067  N   ILE A 252      61.870  46.610  45.890  1.00  0.00           N
ATOM   4068  HN  ILE A 252      61.510  46.440  46.790  1.00  0.00           H
ATOM   4069  CA  ILE A 252      63.330  46.810  45.630  1.00  0.00           C
ATOM   4070  HA  ILE A 252      63.460  47.780  45.170  1.00  0.00           H
ATOM   4071  CB  ILE A 252      64.050  46.880  46.960  1.00  0.00           C
ATOM   4072  HB  ILE A 252      63.750  45.970  47.520  1.00  0.00           H
ATOM   4073  CG2 ILE A 252      65.620  46.870  46.660  1.00  0.00           C
ATOM   4074 HG21 ILE A 252      65.990  47.530  45.840  1.00  0.00           H
ATOM   4075 HG22 ILE A 252      65.960  45.840  46.390  1.00  0.00           H
ATOM   4076 HG23 ILE A 252      66.170  47.320  47.520  1.00  0.00           H
ATOM   4077  CG1 ILE A 252      63.670  48.150  47.790  1.00  0.00           C
ATOM   4078 HG11 ILE A 252      62.590  48.370  47.820  1.00  0.00           H
ATOM   4079 HG12 ILE A 252      64.250  48.970  47.300  1.00  0.00           H
ATOM   4080  CD  ILE A 252      64.150  47.960  49.250  1.00  0.00           C
ATOM   4081  HD1 ILE A 252      63.600  47.110  49.720  1.00  0.00           H
ATOM   4082  HD2 ILE A 252      63.940  48.870  49.860  1.00  0.00           H
ATOM   4083  HD3 ILE A 252      65.210  47.670  49.300  1.00  0.00           H
ATOM   4084  C   ILE A 252      63.930  45.750  44.650  1.00  0.00           C
ATOM   4085  O   ILE A 252      64.770  46.030  43.790  1.00  0.00           O
ATOM   4086  N   ARG A 253      63.500  44.470  44.650  1.00  0.00           N
ATOM   4087  HN  ARG A 253      62.750  44.280  45.270  1.00  0.00           H
ATOM   4088  CA  ARG A 253      63.800  43.510  43.580  1.00  0.00           C
ATOM   4089  HA  ARG A 253      64.880  43.410  43.570  1.00  0.00           H
ATOM   4090  CB  ARG A 253      63.120  42.130  43.700  1.00  0.00           C
ATOM   4091  HB1 ARG A 253      62.030  42.270  43.590  1.00  0.00           H
ATOM   4092  HB2 ARG A 253      63.220  41.680  44.710  1.00  0.00           H
ATOM   4093  CG  ARG A 253      63.570  41.030  42.700  1.00  0.00           C
ATOM   4094  HG1 ARG A 253      63.380  41.390  41.660  1.00  0.00           H
ATOM   4095  HG2 ARG A 253      63.000  40.100  42.900  1.00  0.00           H
ATOM   4096  CD  ARG A 253      65.060  40.620  42.970  1.00  0.00           C
ATOM   4097  HD1 ARG A 253      65.260  40.040  43.890  1.00  0.00           H
ATOM   4098  HD2 ARG A 253      65.780  41.430  42.770  1.00  0.00           H
ATOM   4099  NE  ARG A 253      65.390  39.640  41.870  1.00  0.00           N
ATOM   4100  HE  ARG A 253      64.740  38.910  41.660  1.00  0.00           H
ATOM   4101  CZ  ARG A 253      66.630  39.410  41.410  1.00  0.00           C
ATOM   4102  NH1 ARG A 253      67.730  40.080  41.820  1.00  0.00           N
ATOM   4103 HH11 ARG A 253      67.510  40.600  42.650  1.00  0.00           H
ATOM   4104 HH12 ARG A 253      68.540  39.500  41.780  1.00  0.00           H
ATOM   4105  NH2 ARG A 253      66.790  38.420  40.500  1.00  0.00           N
ATOM   4106 HH21 ARG A 253      66.050  37.820  40.180  1.00  0.00           H
ATOM   4107 HH22 ARG A 253      67.690  38.360  40.090  1.00  0.00           H
ATOM   4108  C   ARG A 253      63.400  44.150  42.210  1.00  0.00           C
ATOM   4109  O   ARG A 253      64.040  43.890  41.280  1.00  0.00           O
ATOM   4110  N   ILE A 254      62.200  44.780  42.150  1.00  0.00           N
ATOM   4111  HN  ILE A 254      61.680  45.000  42.980  1.00  0.00           H
ATOM   4112  CA  ILE A 254      61.730  45.210  40.840  1.00  0.00           C
ATOM   4113  HA  ILE A 254      61.760  44.460  40.070  1.00  0.00           H
ATOM   4114  CB  ILE A 254      60.300  45.650  40.910  1.00  0.00           C
ATOM   4115  HB  ILE A 254      60.270  46.420  41.720  1.00  0.00           H
ATOM   4116  CG2 ILE A 254      59.890  46.380  39.600  1.00  0.00           C
ATOM   4117 HG21 ILE A 254      60.530  47.270  39.420  1.00  0.00           H
ATOM   4118 HG22 ILE A 254      58.870  46.790  39.800  1.00  0.00           H
ATOM   4119 HG23 ILE A 254      59.950  45.680  38.750  1.00  0.00           H
ATOM   4120  CG1 ILE A 254      59.490  44.350  41.090  1.00  0.00           C
ATOM   4121 HG11 ILE A 254      59.980  43.660  41.800  1.00  0.00           H
ATOM   4122 HG12 ILE A 254      59.410  43.790  40.140  1.00  0.00           H
ATOM   4123  CD  ILE A 254      58.010  44.500  41.570  1.00  0.00           C
ATOM   4124  HD1 ILE A 254      57.300  45.000  40.880  1.00  0.00           H
ATOM   4125  HD2 ILE A 254      57.900  45.080  42.510  1.00  0.00           H
ATOM   4126  HD3 ILE A 254      57.610  43.520  41.900  1.00  0.00           H
ATOM   4127  C   ILE A 254      62.630  46.350  40.440  1.00  0.00           C
ATOM   4128  O   ILE A 254      63.050  46.490  39.280  1.00  0.00           O
ATOM   4129  N   PHE A 255      63.150  47.150  41.410  1.00  0.00           N
ATOM   4130  HN  PHE A 255      62.750  47.200  42.320  1.00  0.00           H
ATOM   4131  CA  PHE A 255      64.040  48.270  41.140  1.00  0.00           C
ATOM   4132  HA  PHE A 255      63.560  48.910  40.420  1.00  0.00           H
ATOM   4133  CB  PHE A 255      64.340  48.900  42.580  1.00  0.00           C
ATOM   4134  HB1 PHE A 255      64.880  48.200  43.250  1.00  0.00           H
ATOM   4135  HB2 PHE A 255      63.290  49.060  42.890  1.00  0.00           H
ATOM   4136  CG  PHE A 255      65.010  50.240  42.750  1.00  0.00           C
ATOM   4137  CD1 PHE A 255      66.010  50.400  43.760  1.00  0.00           C
ATOM   4138  HD1 PHE A 255      66.130  49.500  44.340  1.00  0.00           H
ATOM   4139  CE1 PHE A 255      66.470  51.660  44.070  1.00  0.00           C
ATOM   4140  HE1 PHE A 255      67.060  51.870  44.950  1.00  0.00           H
ATOM   4141  CZ  PHE A 255      66.190  52.730  43.160  1.00  0.00           C
ATOM   4142  HZ  PHE A 255      66.590  53.730  43.280  1.00  0.00           H
ATOM   4143  CD2 PHE A 255      64.840  51.260  41.830  1.00  0.00           C
ATOM   4144  HD2 PHE A 255      64.160  51.090  41.010  1.00  0.00           H
ATOM   4145  CE2 PHE A 255      65.440  52.510  41.950  1.00  0.00           C
ATOM   4146  HE2 PHE A 255      65.300  53.320  41.250  1.00  0.00           H
ATOM   4147  C   PHE A 255      65.330  47.710  40.560  1.00  0.00           C
ATOM   4148  O   PHE A 255      65.820  48.300  39.600  1.00  0.00           O
ATOM   4149  N   TRP A 256      65.820  46.580  41.070  1.00  0.00           N
ATOM   4150  HN  TRP A 256      65.410  46.160  41.880  1.00  0.00           H
ATOM   4151  CA  TRP A 256      66.970  45.870  40.410  1.00  0.00           C
ATOM   4152  HA  TRP A 256      67.790  46.560  40.480  1.00  0.00           H
ATOM   4153  CB  TRP A 256      67.340  44.660  41.240  1.00  0.00           C
ATOM   4154  HB1 TRP A 256      66.440  44.010  41.280  1.00  0.00           H
ATOM   4155  HB2 TRP A 256      67.410  44.920  42.320  1.00  0.00           H
ATOM   4156  CG  TRP A 256      68.590  43.870  40.880  1.00  0.00           C
ATOM   4157  CD1 TRP A 256      68.710  42.610  40.230  1.00  0.00           C
ATOM   4158  HD1 TRP A 256      67.840  42.000  40.050  1.00  0.00           H
ATOM   4159  NE1 TRP A 256      70.000  42.280  39.960  1.00  0.00           N
ATOM   4160  HE1 TRP A 256      70.360  41.410  39.680  1.00  0.00           H
ATOM   4161  CE2 TRP A 256      70.770  43.250  40.390  1.00  0.00           C
ATOM   4162  CD2 TRP A 256      69.950  44.290  40.960  1.00  0.00           C
ATOM   4163  CE3 TRP A 256      70.460  45.520  41.280  1.00  0.00           C
ATOM   4164  HE3 TRP A 256      69.870  46.370  41.590  1.00  0.00           H
ATOM   4165  CZ3 TRP A 256      71.810  45.670  41.200  1.00  0.00           C
ATOM   4166  HZ3 TRP A 256      72.250  46.630  41.430  1.00  0.00           H
ATOM   4167  CZ2 TRP A 256      72.210  43.450  40.400  1.00  0.00           C
ATOM   4168  HZ2 TRP A 256      72.830  42.670  39.980  1.00  0.00           H
ATOM   4169  CH2 TRP A 256      72.660  44.630  40.840  1.00  0.00           C
ATOM   4170  HH2 TRP A 256      73.680  44.910  40.610  1.00  0.00           H
ATOM   4171  C   TRP A 256      66.730  45.460  39.010  1.00  0.00           C
ATOM   4172  O   TRP A 256      67.560  45.490  38.120  1.00  0.00           O
ATOM   4173  N   LEU A 257      65.550  44.960  38.670  1.00  0.00           N
ATOM   4174  HN  LEU A 257      64.810  44.890  39.340  1.00  0.00           H
ATOM   4175  CA  LEU A 257      65.210  44.480  37.390  1.00  0.00           C
ATOM   4176  HA  LEU A 257      66.030  43.910  36.990  1.00  0.00           H
ATOM   4177  CB  LEU A 257      64.040  43.530  37.400  1.00  0.00           C
ATOM   4178  HB1 LEU A 257      63.900  43.040  36.410  1.00  0.00           H
ATOM   4179  HB2 LEU A 257      63.100  44.120  37.510  1.00  0.00           H
ATOM   4180  CG  LEU A 257      64.240  42.340  38.340  1.00  0.00           C
ATOM   4181  HG  LEU A 257      64.420  42.620  39.400  1.00  0.00           H
ATOM   4182  CD1 LEU A 257      62.970  41.490  38.490  1.00  0.00           C
ATOM   4183 HD11 LEU A 257      62.280  42.230  38.940  1.00  0.00           H
ATOM   4184 HD12 LEU A 257      63.090  40.590  39.130  1.00  0.00           H
ATOM   4185 HD13 LEU A 257      62.720  41.060  37.490  1.00  0.00           H
ATOM   4186  CD2 LEU A 257      65.490  41.430  37.980  1.00  0.00           C
ATOM   4187 HD21 LEU A 257      65.170  41.050  36.980  1.00  0.00           H
ATOM   4188 HD22 LEU A 257      65.570  40.640  38.750  1.00  0.00           H
ATOM   4189 HD23 LEU A 257      66.390  42.070  38.030  1.00  0.00           H
ATOM   4190  C   LEU A 257      65.070  45.540  36.330  1.00  0.00           C
ATOM   4191  O   LEU A 257      65.610  45.380  35.250  1.00  0.00           O
ATOM   4192  N   LEU A 258      64.490  46.700  36.680  1.00  0.00           N
ATOM   4193  HN  LEU A 258      64.030  46.660  37.570  1.00  0.00           H
ATOM   4194  CA  LEU A 258      64.470  47.880  35.790  1.00  0.00           C
ATOM   4195  HA  LEU A 258      64.130  47.570  34.820  1.00  0.00           H
ATOM   4196  CB  LEU A 258      63.530  48.960  36.380  1.00  0.00           C
ATOM   4197  HB1 LEU A 258      63.620  49.900  35.770  1.00  0.00           H
ATOM   4198  HB2 LEU A 258      63.700  49.130  37.460  1.00  0.00           H
ATOM   4199  CG  LEU A 258      62.020  48.550  36.370  1.00  0.00           C
ATOM   4200  HG  LEU A 258      61.780  47.690  37.030  1.00  0.00           H
ATOM   4201  CD1 LEU A 258      61.080  49.680  36.940  1.00  0.00           C
ATOM   4202 HD11 LEU A 258      60.080  49.260  37.200  1.00  0.00           H
ATOM   4203 HD12 LEU A 258      61.010  50.520  36.220  1.00  0.00           H
ATOM   4204 HD13 LEU A 258      61.520  50.060  37.900  1.00  0.00           H
ATOM   4205  CD2 LEU A 258      61.430  48.210  34.960  1.00  0.00           C
ATOM   4206 HD21 LEU A 258      60.330  48.090  35.000  1.00  0.00           H
ATOM   4207 HD22 LEU A 258      61.910  47.310  34.540  1.00  0.00           H
ATOM   4208 HD23 LEU A 258      61.670  49.110  34.370  1.00  0.00           H
ATOM   4209  C   LEU A 258      65.860  48.460  35.700  1.00  0.00           C
ATOM   4210  O   LEU A 258      66.110  49.250  34.850  1.00  0.00           O
ATOM   4211  N   HSD A 259      66.770  48.160  36.560  1.00  0.00           N
ATOM   4212  HN  HSD A 259      66.520  47.630  37.370  1.00  0.00           H
ATOM   4213  CA  HSD A 259      68.210  48.450  36.320  1.00  0.00           C
ATOM   4214  HA  HSD A 259      68.210  49.420  35.840  1.00  0.00           H
ATOM   4215  CB  HSD A 259      68.890  48.560  37.760  1.00  0.00           C
ATOM   4216  HB1 HSD A 259      68.520  47.700  38.370  1.00  0.00           H
ATOM   4217  HB2 HSD A 259      68.580  49.500  38.270  1.00  0.00           H
ATOM   4218  ND1 HSD A 259      71.140  49.720  37.510  1.00  0.00           N
ATOM   4219  HD1 HSD A 259      70.700  50.610  37.410  1.00  0.00           H
ATOM   4220  CG  HSD A 259      70.430  48.560  37.830  1.00  0.00           C
ATOM   4221  CE1 HSD A 259      72.450  49.450  37.710  1.00  0.00           C
ATOM   4222  HE1 HSD A 259      73.280  50.140  37.490  1.00  0.00           H
ATOM   4223  NE2 HSD A 259      72.650  48.220  38.080  1.00  0.00           N
ATOM   4224  CD2 HSD A 259      71.390  47.670  38.200  1.00  0.00           C
ATOM   4225  HD2 HSD A 259      71.230  46.680  38.600  1.00  0.00           H
ATOM   4226  C   HSD A 259      68.980  47.490  35.410  1.00  0.00           C
ATOM   4227  O   HSD A 259      69.930  47.950  34.790  1.00  0.00           O
ATOM   4228  N   THR A 260      68.540  46.160  35.310  1.00  0.00           N
ATOM   4229  HN  THR A 260      67.680  45.860  35.710  1.00  0.00           H
ATOM   4230  CA  THR A 260      69.330  45.070  34.670  1.00  0.00           C
ATOM   4231  HA  THR A 260      70.270  45.440  34.290  1.00  0.00           H
ATOM   4232  CB  THR A 260      69.640  43.920  35.640  1.00  0.00           C
ATOM   4233  HB  THR A 260      70.150  43.090  35.100  1.00  0.00           H
ATOM   4234  OG1 THR A 260      68.490  43.370  36.200  1.00  0.00           O
ATOM   4235  HG1 THR A 260      68.210  44.040  36.820  1.00  0.00           H
ATOM   4236  CG2 THR A 260      70.600  44.360  36.760  1.00  0.00           C
ATOM   4237 HG21 THR A 260      71.470  44.780  36.220  1.00  0.00           H
ATOM   4238 HG22 THR A 260      70.940  43.550  37.440  1.00  0.00           H
ATOM   4239 HG23 THR A 260      70.220  45.140  37.460  1.00  0.00           H
ATOM   4240  C   THR A 260      68.660  44.610  33.450  1.00  0.00           C
ATOM   4241  O   THR A 260      69.160  43.710  32.690  1.00  0.00           O
ATOM   4242  N   SER A 261      67.450  45.100  33.160  1.00  0.00           N
ATOM   4243  HN  SER A 261      66.920  45.670  33.780  1.00  0.00           H
ATOM   4244  CA  SER A 261      66.620  44.600  32.030  1.00  0.00           C
ATOM   4245  HA  SER A 261      67.380  44.450  31.270  1.00  0.00           H
ATOM   4246  CB  SER A 261      65.730  43.350  32.480  1.00  0.00           C
ATOM   4247  HB1 SER A 261      64.970  43.690  33.210  1.00  0.00           H
ATOM   4248  HB2 SER A 261      66.300  42.500  32.910  1.00  0.00           H
ATOM   4249  OG  SER A 261      65.050  42.710  31.360  1.00  0.00           O
ATOM   4250  HG1 SER A 261      64.490  43.380  30.950  1.00  0.00           H
ATOM   4251  C   SER A 261      65.760  45.830  31.540  1.00  0.00           C
ATOM   4252  O   SER A 261      65.420  46.750  32.330  1.00  0.00           O
ATOM   4253  N   GLY A 262      65.350  45.810  30.280  1.00  0.00           N
ATOM   4254  HN  GLY A 262      65.610  44.980  29.790  1.00  0.00           H
ATOM   4255  CA  GLY A 262      64.310  46.610  29.660  1.00  0.00           C
ATOM   4256  HA1 GLY A 262      64.540  46.620  28.600  1.00  0.00           H
ATOM   4257  HA2 GLY A 262      64.160  47.580  30.120  1.00  0.00           H
ATOM   4258  C   GLY A 262      62.910  46.000  29.890  1.00  0.00           C
ATOM   4259  O   GLY A 262      62.780  44.980  30.550  1.00  0.00           O
ATOM   4260  N   THR A 263      61.810  46.680  29.450  1.00  0.00           N
ATOM   4261  HN  THR A 263      61.830  47.610  29.100  1.00  0.00           H
ATOM   4262  CA  THR A 263      60.490  46.130  29.660  1.00  0.00           C
ATOM   4263  HA  THR A 263      60.490  45.340  30.400  1.00  0.00           H
ATOM   4264  CB  THR A 263      59.520  47.110  30.210  1.00  0.00           C
ATOM   4265  HB  THR A 263      58.460  46.790  30.110  1.00  0.00           H
ATOM   4266  OG1 THR A 263      59.480  48.360  29.530  1.00  0.00           O
ATOM   4267  HG1 THR A 263      58.770  48.960  29.770  1.00  0.00           H
ATOM   4268  CG2 THR A 263      59.870  47.360  31.700  1.00  0.00           C
ATOM   4269 HG21 THR A 263      59.120  48.070  32.130  1.00  0.00           H
ATOM   4270 HG22 THR A 263      60.900  47.760  31.820  1.00  0.00           H
ATOM   4271 HG23 THR A 263      59.680  46.410  32.240  1.00  0.00           H
ATOM   4272  C   THR A 263      60.120  45.480  28.380  1.00  0.00           C
ATOM   4273  O   THR A 263      58.960  45.140  28.170  1.00  0.00           O
ATOM   4274  N   GLN A 264      61.110  45.320  27.450  1.00  0.00           N
ATOM   4275  HN  GLN A 264      62.050  45.640  27.510  1.00  0.00           H
ATOM   4276  CA  GLN A 264      60.840  44.670  26.180  1.00  0.00           C
ATOM   4277  HA  GLN A 264      59.780  44.700  25.970  1.00  0.00           H
ATOM   4278  CB  GLN A 264      61.620  45.340  25.000  1.00  0.00           C
ATOM   4279  HB1 GLN A 264      61.110  46.300  24.720  1.00  0.00           H
ATOM   4280  HB2 GLN A 264      61.430  44.680  24.120  1.00  0.00           H
ATOM   4281  CG  GLN A 264      63.110  45.590  25.290  1.00  0.00           C
ATOM   4282  HG1 GLN A 264      63.000  46.280  26.160  1.00  0.00           H
ATOM   4283  HG2 GLN A 264      63.550  46.160  24.450  1.00  0.00           H
ATOM   4284  CD  GLN A 264      63.960  44.490  25.920  1.00  0.00           C
ATOM   4285  OE1 GLN A 264      63.900  44.340  27.150  1.00  0.00           O
ATOM   4286  NE2 GLN A 264      64.700  43.680  25.200  1.00  0.00           N
ATOM   4287 HE21 GLN A 264      65.190  42.890  25.580  1.00  0.00           H
ATOM   4288 HE22 GLN A 264      64.460  43.600  24.220  1.00  0.00           H
ATOM   4289  C   GLN A 264      61.020  43.160  26.200  1.00  0.00           C
ATOM   4290  O   GLN A 264      60.820  42.430  25.220  1.00  0.00           O
ATOM   4291  N   ASN A 265      61.410  42.680  27.430  1.00  0.00           N
ATOM   4292  HN  ASN A 265      61.600  43.390  28.100  1.00  0.00           H
ATOM   4293  CA  ASN A 265      61.460  41.320  27.810  1.00  0.00           C
ATOM   4294  HA  ASN A 265      60.830  40.760  27.120  1.00  0.00           H
ATOM   4295  CB  ASN A 265      62.850  40.780  27.920  1.00  0.00           C
ATOM   4296  HB1 ASN A 265      63.440  41.510  28.520  1.00  0.00           H
ATOM   4297  HB2 ASN A 265      63.380  40.760  26.940  1.00  0.00           H
ATOM   4298  CG  ASN A 265      63.000  39.400  28.540  1.00  0.00           C
ATOM   4299  OD1 ASN A 265      62.060  38.590  28.650  1.00  0.00           O
ATOM   4300  ND2 ASN A 265      64.270  39.100  29.010  1.00  0.00           N
ATOM   4301 HD21 ASN A 265      64.400  38.200  29.430  1.00  0.00           H
ATOM   4302 HD22 ASN A 265      64.950  39.820  29.190  1.00  0.00           H
ATOM   4303  C   ASN A 265      60.690  41.230  29.160  1.00  0.00           C
ATOM   4304  O   ASN A 265      61.240  41.750  30.190  1.00  0.00           O
ATOM   4305  N   CYS A 266      59.490  40.600  29.200  1.00  0.00           N
ATOM   4306  HN  CYS A 266      59.080  40.210  28.380  1.00  0.00           H
ATOM   4307  CA  CYS A 266      58.690  40.610  30.370  1.00  0.00           C
ATOM   4308  HA  CYS A 266      59.020  41.330  31.090  1.00  0.00           H
ATOM   4309  CB  CYS A 266      57.150  41.050  30.060  1.00  0.00           C
ATOM   4310  HB1 CYS A 266      56.440  40.800  30.870  1.00  0.00           H
ATOM   4311  HB2 CYS A 266      56.820  40.430  29.200  1.00  0.00           H
ATOM   4312  SG  CYS A 266      57.000  42.760  29.620  1.00  0.00           S
ATOM   4313  C   CYS A 266      58.710  39.290  31.100  1.00  0.00           C
ATOM   4314  O   CYS A 266      58.180  39.160  32.170  1.00  0.00           O
ATOM   4315  N   GLU A 267      59.470  38.250  30.610  1.00  0.00           N
ATOM   4316  HN  GLU A 267      59.760  38.300  29.660  1.00  0.00           H
ATOM   4317  CA  GLU A 267      59.830  37.080  31.350  1.00  0.00           C
ATOM   4318  HA  GLU A 267      58.870  36.710  31.670  1.00  0.00           H
ATOM   4319  CB  GLU A 267      60.510  35.880  30.550  1.00  0.00           C
ATOM   4320  HB1 GLU A 267      61.140  35.250  31.210  1.00  0.00           H
ATOM   4321  HB2 GLU A 267      61.140  36.410  29.810  1.00  0.00           H
ATOM   4322  CG  GLU A 267      59.510  35.100  29.630  1.00  0.00           C
ATOM   4323  HG1 GLU A 267      59.920  34.070  29.610  1.00  0.00           H
ATOM   4324  HG2 GLU A 267      59.470  35.540  28.610  1.00  0.00           H
ATOM   4325  CD  GLU A 267      58.020  35.040  30.070  1.00  0.00           C
ATOM   4326  OE1 GLU A 267      57.700  34.620  31.250  1.00  0.00           O
ATOM   4327  OE2 GLU A 267      57.150  35.280  29.290  1.00  0.00           O
ATOM   4328  C   GLU A 267      60.590  37.330  32.670  1.00  0.00           C
ATOM   4329  O   GLU A 267      60.380  36.710  33.720  1.00  0.00           O
ATOM   4330  N   VAL A 268      61.360  38.390  32.550  1.00  0.00           N
ATOM   4331  HN  VAL A 268      61.540  38.740  31.640  1.00  0.00           H
ATOM   4332  CA  VAL A 268      62.210  38.900  33.630  1.00  0.00           C
ATOM   4333  HA  VAL A 268      62.890  38.110  33.890  1.00  0.00           H
ATOM   4334  CB  VAL A 268      63.100  40.080  33.130  1.00  0.00           C
ATOM   4335  HB  VAL A 268      62.470  40.680  32.420  1.00  0.00           H
ATOM   4336  CG1 VAL A 268      63.640  41.070  34.190  1.00  0.00           C
ATOM   4337 HG11 VAL A 268      64.340  41.780  33.680  1.00  0.00           H
ATOM   4338 HG12 VAL A 268      64.360  40.440  34.760  1.00  0.00           H
ATOM   4339 HG13 VAL A 268      62.910  41.520  34.880  1.00  0.00           H
ATOM   4340  CG2 VAL A 268      64.200  39.530  32.290  1.00  0.00           C
ATOM   4341 HG21 VAL A 268      64.440  40.290  31.510  1.00  0.00           H
ATOM   4342 HG22 VAL A 268      63.860  38.660  31.690  1.00  0.00           H
ATOM   4343 HG23 VAL A 268      65.170  39.450  32.850  1.00  0.00           H
ATOM   4344  C   VAL A 268      61.350  39.350  34.750  1.00  0.00           C
ATOM   4345  O   VAL A 268      61.790  39.340  35.950  1.00  0.00           O
ATOM   4346  N   TYR A 269      60.100  39.870  34.560  1.00  0.00           N
ATOM   4347  HN  TYR A 269      59.680  40.090  33.690  1.00  0.00           H
ATOM   4348  CA  TYR A 269      59.320  40.420  35.640  1.00  0.00           C
ATOM   4349  HA  TYR A 269      59.970  40.420  36.510  1.00  0.00           H
ATOM   4350  CB  TYR A 269      58.730  41.900  35.450  1.00  0.00           C
ATOM   4351  HB1 TYR A 269      58.240  42.350  36.330  1.00  0.00           H
ATOM   4352  HB2 TYR A 269      57.950  41.700  34.690  1.00  0.00           H
ATOM   4353  CG  TYR A 269      59.720  42.850  34.850  1.00  0.00           C
ATOM   4354  CD1 TYR A 269      60.490  43.670  35.710  1.00  0.00           C
ATOM   4355  HD1 TYR A 269      60.260  43.630  36.760  1.00  0.00           H
ATOM   4356  CE1 TYR A 269      61.430  44.540  35.180  1.00  0.00           C
ATOM   4357  HE1 TYR A 269      61.980  45.170  35.870  1.00  0.00           H
ATOM   4358  CZ  TYR A 269      61.670  44.640  33.820  1.00  0.00           C
ATOM   4359  OH  TYR A 269      62.620  45.470  33.150  1.00  0.00           O
ATOM   4360  HH  TYR A 269      62.600  45.210  32.230  1.00  0.00           H
ATOM   4361  CD2 TYR A 269      59.910  42.870  33.470  1.00  0.00           C
ATOM   4362  HD2 TYR A 269      59.280  42.320  32.790  1.00  0.00           H
ATOM   4363  CE2 TYR A 269      60.910  43.760  32.960  1.00  0.00           C
ATOM   4364  HE2 TYR A 269      61.110  43.620  31.910  1.00  0.00           H
ATOM   4365  C   TYR A 269      58.170  39.450  35.990  1.00  0.00           C
ATOM   4366  O   TYR A 269      57.210  39.900  36.560  1.00  0.00           O
ATOM   4367  N   ARG A 270      58.160  38.170  35.530  1.00  0.00           N
ATOM   4368  HN  ARG A 270      58.960  37.910  34.990  1.00  0.00           H
ATOM   4369  CA  ARG A 270      57.050  37.260  35.530  1.00  0.00           C
ATOM   4370  HA  ARG A 270      56.240  37.710  34.990  1.00  0.00           H
ATOM   4371  CB  ARG A 270      57.530  35.930  34.780  1.00  0.00           C
ATOM   4372  HB1 ARG A 270      58.500  35.670  35.260  1.00  0.00           H
ATOM   4373  HB2 ARG A 270      57.920  36.130  33.760  1.00  0.00           H
ATOM   4374  CG  ARG A 270      56.600  34.730  34.730  1.00  0.00           C
ATOM   4375  HG1 ARG A 270      56.380  34.320  35.740  1.00  0.00           H
ATOM   4376  HG2 ARG A 270      57.130  33.930  34.160  1.00  0.00           H
ATOM   4377  CD  ARG A 270      55.250  34.980  34.110  1.00  0.00           C
ATOM   4378  HD1 ARG A 270      54.780  35.820  34.660  1.00  0.00           H
ATOM   4379  HD2 ARG A 270      54.640  34.060  34.200  1.00  0.00           H
ATOM   4380  NE  ARG A 270      55.520  35.440  32.750  1.00  0.00           N
ATOM   4381  HE  ARG A 270      56.390  35.370  32.270  1.00  0.00           H
ATOM   4382  CZ  ARG A 270      54.560  35.520  31.820  1.00  0.00           C
ATOM   4383  NH1 ARG A 270      53.320  35.600  32.320  1.00  0.00           N
ATOM   4384 HH11 ARG A 270      53.270  35.640  33.320  1.00  0.00           H
ATOM   4385 HH12 ARG A 270      52.530  35.800  31.740  1.00  0.00           H
ATOM   4386  NH2 ARG A 270      54.750  35.460  30.520  1.00  0.00           N
ATOM   4387 HH21 ARG A 270      54.030  35.480  29.830  1.00  0.00           H
ATOM   4388 HH22 ARG A 270      55.660  35.190  30.180  1.00  0.00           H
ATOM   4389  C   ARG A 270      56.490  36.930  36.920  1.00  0.00           C
ATOM   4390  O   ARG A 270      55.280  36.810  37.220  1.00  0.00           O
ATOM   4391  N   SER A 271      57.420  36.870  37.870  1.00  0.00           N
ATOM   4392  HN  SER A 271      58.370  36.940  37.560  1.00  0.00           H
ATOM   4393  CA  SER A 271      57.250  36.270  39.180  1.00  0.00           C
ATOM   4394  HA  SER A 271      56.290  35.770  39.210  1.00  0.00           H
ATOM   4395  CB  SER A 271      58.370  35.230  39.630  1.00  0.00           C
ATOM   4396  HB1 SER A 271      58.320  35.020  40.720  1.00  0.00           H
ATOM   4397  HB2 SER A 271      59.400  35.580  39.390  1.00  0.00           H
ATOM   4398  OG  SER A 271      58.250  34.000  38.870  1.00  0.00           O
ATOM   4399  HG1 SER A 271      57.360  33.680  38.950  1.00  0.00           H
ATOM   4400  C   SER A 271      57.160  37.360  40.200  1.00  0.00           C
ATOM   4401  O   SER A 271      56.490  37.260  41.210  1.00  0.00           O
ATOM   4402  N   VAL A 272      57.980  38.450  40.030  1.00  0.00           N
ATOM   4403  HN  VAL A 272      58.660  38.510  39.310  1.00  0.00           H
ATOM   4404  CA  VAL A 272      58.070  39.490  41.000  1.00  0.00           C
ATOM   4405  HA  VAL A 272      58.480  39.120  41.920  1.00  0.00           H
ATOM   4406  CB  VAL A 272      59.170  40.490  40.660  1.00  0.00           C
ATOM   4407  HB  VAL A 272      59.160  41.270  41.450  1.00  0.00           H
ATOM   4408  CG1 VAL A 272      60.630  40.030  40.560  1.00  0.00           C
ATOM   4409 HG11 VAL A 272      60.970  39.980  39.490  1.00  0.00           H
ATOM   4410 HG12 VAL A 272      60.820  39.060  41.060  1.00  0.00           H
ATOM   4411 HG13 VAL A 272      61.320  40.830  40.900  1.00  0.00           H
ATOM   4412  CG2 VAL A 272      58.950  41.270  39.350  1.00  0.00           C
ATOM   4413 HG21 VAL A 272      58.750  40.640  38.460  1.00  0.00           H
ATOM   4414 HG22 VAL A 272      59.880  41.800  39.070  1.00  0.00           H
ATOM   4415 HG23 VAL A 272      58.170  42.040  39.550  1.00  0.00           H
ATOM   4416  C   VAL A 272      56.790  40.200  41.360  1.00  0.00           C
ATOM   4417  O   VAL A 272      56.530  40.500  42.540  1.00  0.00           O
ATOM   4418  N   ASP A 273      55.910  40.440  40.360  1.00  0.00           N
ATOM   4419  HN  ASP A 273      56.030  40.100  39.430  1.00  0.00           H
ATOM   4420  CA  ASP A 273      54.560  40.890  40.600  1.00  0.00           C
ATOM   4421  HA  ASP A 273      54.480  41.710  41.300  1.00  0.00           H
ATOM   4422  CB  ASP A 273      53.980  41.470  39.320  1.00  0.00           C
ATOM   4423  HB1 ASP A 273      53.960  40.830  38.410  1.00  0.00           H
ATOM   4424  HB2 ASP A 273      54.620  42.310  38.950  1.00  0.00           H
ATOM   4425  CG  ASP A 273      52.510  42.000  39.520  1.00  0.00           C
ATOM   4426  OD1 ASP A 273      52.300  42.930  40.350  1.00  0.00           O
ATOM   4427  OD2 ASP A 273      51.650  41.560  38.660  1.00  0.00           O
ATOM   4428  C   ASP A 273      53.660  39.910  41.390  1.00  0.00           C
ATOM   4429  O   ASP A 273      52.940  40.280  42.300  1.00  0.00           O
ATOM   4430  N   LEU A 274      53.820  38.630  41.070  1.00  0.00           N
ATOM   4431  HN  LEU A 274      54.440  38.380  40.320  1.00  0.00           H
ATOM   4432  CA  LEU A 274      53.120  37.550  41.900  1.00  0.00           C
ATOM   4433  HA  LEU A 274      52.130  37.940  41.970  1.00  0.00           H
ATOM   4434  CB  LEU A 274      53.130  36.230  41.110  1.00  0.00           C
ATOM   4435  HB1 LEU A 274      54.130  35.750  41.000  1.00  0.00           H
ATOM   4436  HB2 LEU A 274      52.840  36.580  40.090  1.00  0.00           H
ATOM   4437  CG  LEU A 274      52.210  35.170  41.670  1.00  0.00           C
ATOM   4438  HG  LEU A 274      52.550  34.930  42.710  1.00  0.00           H
ATOM   4439  CD1 LEU A 274      50.830  35.760  41.830  1.00  0.00           C
ATOM   4440 HD11 LEU A 274      50.420  36.190  40.900  1.00  0.00           H
ATOM   4441 HD12 LEU A 274      50.790  36.410  42.740  1.00  0.00           H
ATOM   4442 HD13 LEU A 274      50.220  34.900  42.190  1.00  0.00           H
ATOM   4443  CD2 LEU A 274      52.010  33.920  40.730  1.00  0.00           C
ATOM   4444 HD21 LEU A 274      52.970  33.430  40.480  1.00  0.00           H
ATOM   4445 HD22 LEU A 274      51.670  34.280  39.740  1.00  0.00           H
ATOM   4446 HD23 LEU A 274      51.130  33.280  40.960  1.00  0.00           H
ATOM   4447  C   LEU A 274      53.660  37.450  43.340  1.00  0.00           C
ATOM   4448  O   LEU A 274      52.870  37.300  44.260  1.00  0.00           O
ATOM   4449  N   ALA A 275      55.030  37.490  43.590  1.00  0.00           N
ATOM   4450  HN  ALA A 275      55.560  37.470  42.740  1.00  0.00           H
ATOM   4451  CA  ALA A 275      55.580  37.740  44.880  1.00  0.00           C
ATOM   4452  HA  ALA A 275      55.260  36.980  45.590  1.00  0.00           H
ATOM   4453  CB  ALA A 275      57.120  37.910  44.830  1.00  0.00           C
ATOM   4454  HB1 ALA A 275      57.480  38.790  44.260  1.00  0.00           H
ATOM   4455  HB2 ALA A 275      57.740  37.050  44.510  1.00  0.00           H
ATOM   4456  HB3 ALA A 275      57.540  38.080  45.860  1.00  0.00           H
ATOM   4457  C   ALA A 275      55.050  39.100  45.580  1.00  0.00           C
ATOM   4458  O   ALA A 275      54.860  39.160  46.750  1.00  0.00           O
ATOM   4459  N   PHE A 276      54.930  40.250  44.810  1.00  0.00           N
ATOM   4460  HN  PHE A 276      55.180  40.250  43.850  1.00  0.00           H
ATOM   4461  CA  PHE A 276      54.270  41.440  45.390  1.00  0.00           C
ATOM   4462  HA  PHE A 276      54.910  41.730  46.210  1.00  0.00           H
ATOM   4463  CB  PHE A 276      54.210  42.570  44.290  1.00  0.00           C
ATOM   4464  HB1 PHE A 276      53.380  42.380  43.570  1.00  0.00           H
ATOM   4465  HB2 PHE A 276      55.170  42.410  43.760  1.00  0.00           H
ATOM   4466  CG  PHE A 276      54.210  44.000  44.890  1.00  0.00           C
ATOM   4467  CD1 PHE A 276      55.070  44.470  45.960  1.00  0.00           C
ATOM   4468  HD1 PHE A 276      55.760  43.830  46.460  1.00  0.00           H
ATOM   4469  CE1 PHE A 276      54.890  45.780  46.460  1.00  0.00           C
ATOM   4470  HE1 PHE A 276      55.590  46.220  47.150  1.00  0.00           H
ATOM   4471  CZ  PHE A 276      54.030  46.670  45.820  1.00  0.00           C
ATOM   4472  HZ  PHE A 276      54.190  47.690  46.140  1.00  0.00           H
ATOM   4473  CD2 PHE A 276      53.370  44.910  44.240  1.00  0.00           C
ATOM   4474  HD2 PHE A 276      52.700  44.750  43.410  1.00  0.00           H
ATOM   4475  CE2 PHE A 276      53.260  46.220  44.740  1.00  0.00           C
ATOM   4476  HE2 PHE A 276      52.540  46.890  44.300  1.00  0.00           H
ATOM   4477  C   PHE A 276      52.880  41.210  45.850  1.00  0.00           C
ATOM   4478  O   PHE A 276      52.480  41.680  46.920  1.00  0.00           O
ATOM   4479  N   PHE A 277      52.130  40.420  45.070  1.00  0.00           N
ATOM   4480  HN  PHE A 277      52.420  40.200  44.140  1.00  0.00           H
ATOM   4481  CA  PHE A 277      50.740  40.020  45.390  1.00  0.00           C
ATOM   4482  HA  PHE A 277      50.210  40.920  45.670  1.00  0.00           H
ATOM   4483  CB  PHE A 277      50.150  39.290  44.120  1.00  0.00           C
ATOM   4484  HB1 PHE A 277      50.780  38.410  43.850  1.00  0.00           H
ATOM   4485  HB2 PHE A 277      50.360  39.990  43.290  1.00  0.00           H
ATOM   4486  CG  PHE A 277      48.700  38.860  44.150  1.00  0.00           C
ATOM   4487  CD1 PHE A 277      48.200  37.550  44.240  1.00  0.00           C
ATOM   4488  HD1 PHE A 277      48.840  36.720  44.510  1.00  0.00           H
ATOM   4489  CE1 PHE A 277      46.810  37.310  44.070  1.00  0.00           C
ATOM   4490  HE1 PHE A 277      46.350  36.340  44.240  1.00  0.00           H
ATOM   4491  CZ  PHE A 277      45.950  38.300  43.670  1.00  0.00           C
ATOM   4492  HZ  PHE A 277      44.900  38.220  43.410  1.00  0.00           H
ATOM   4493  CD2 PHE A 277      47.820  39.780  43.570  1.00  0.00           C
ATOM   4494  HD2 PHE A 277      48.270  40.750  43.430  1.00  0.00           H
ATOM   4495  CE2 PHE A 277      46.530  39.510  43.300  1.00  0.00           C
ATOM   4496  HE2 PHE A 277      45.840  40.280  42.960  1.00  0.00           H
ATOM   4497  C   PHE A 277      50.550  39.120  46.570  1.00  0.00           C
ATOM   4498  O   PHE A 277      49.670  39.290  47.400  1.00  0.00           O
ATOM   4499  N   ILE A 278      51.540  38.180  46.670  1.00  0.00           N
ATOM   4500  HN  ILE A 278      52.240  38.140  45.950  1.00  0.00           H
ATOM   4501  CA  ILE A 278      51.700  37.280  47.810  1.00  0.00           C
ATOM   4502  HA  ILE A 278      50.700  37.050  48.140  1.00  0.00           H
ATOM   4503  CB  ILE A 278      52.620  36.050  47.460  1.00  0.00           C
ATOM   4504  HB  ILE A 278      53.570  36.240  46.900  1.00  0.00           H
ATOM   4505  CG2 ILE A 278      53.130  35.280  48.770  1.00  0.00           C
ATOM   4506 HG21 ILE A 278      53.740  34.430  48.440  1.00  0.00           H
ATOM   4507 HG22 ILE A 278      52.300  34.770  49.300  1.00  0.00           H
ATOM   4508 HG23 ILE A 278      53.680  35.960  49.470  1.00  0.00           H
ATOM   4509  CG1 ILE A 278      51.810  35.060  46.480  1.00  0.00           C
ATOM   4510 HG11 ILE A 278      51.540  35.730  45.620  1.00  0.00           H
ATOM   4511 HG12 ILE A 278      50.840  34.710  46.880  1.00  0.00           H
ATOM   4512  CD  ILE A 278      52.640  33.950  45.920  1.00  0.00           C
ATOM   4513  HD1 ILE A 278      53.500  34.370  45.350  1.00  0.00           H
ATOM   4514  HD2 ILE A 278      52.090  33.420  45.110  1.00  0.00           H
ATOM   4515  HD3 ILE A 278      53.010  33.310  46.750  1.00  0.00           H
ATOM   4516  C   ILE A 278      52.200  38.000  49.080  1.00  0.00           C
ATOM   4517  O   ILE A 278      51.610  37.850  50.150  1.00  0.00           O
ATOM   4518  N   THR A 279      53.120  38.940  49.020  1.00  0.00           N
ATOM   4519  HN  THR A 279      53.750  39.070  48.250  1.00  0.00           H
ATOM   4520  CA  THR A 279      53.740  39.640  50.190  1.00  0.00           C
ATOM   4521  HA  THR A 279      53.780  38.900  50.980  1.00  0.00           H
ATOM   4522  CB  THR A 279      55.250  40.080  49.960  1.00  0.00           C
ATOM   4523  HB  THR A 279      55.660  40.600  50.850  1.00  0.00           H
ATOM   4524  OG1 THR A 279      55.390  40.900  48.860  1.00  0.00           O
ATOM   4525  HG1 THR A 279      55.210  40.350  48.100  1.00  0.00           H
ATOM   4526  CG2 THR A 279      56.130  38.840  49.790  1.00  0.00           C
ATOM   4527 HG21 THR A 279      55.940  38.320  48.820  1.00  0.00           H
ATOM   4528 HG22 THR A 279      56.140  38.090  50.610  1.00  0.00           H
ATOM   4529 HG23 THR A 279      57.160  39.260  49.720  1.00  0.00           H
ATOM   4530  C   THR A 279      52.860  40.820  50.660  1.00  0.00           C
ATOM   4531  O   THR A 279      52.910  41.160  51.870  1.00  0.00           O
ATOM   4532  N   LEU A 280      52.120  41.470  49.780  1.00  0.00           N
ATOM   4533  HN  LEU A 280      52.270  41.350  48.790  1.00  0.00           H
ATOM   4534  CA  LEU A 280      51.020  42.350  50.150  1.00  0.00           C
ATOM   4535  HA  LEU A 280      51.400  43.180  50.720  1.00  0.00           H
ATOM   4536  CB  LEU A 280      50.410  42.960  48.820  1.00  0.00           C
ATOM   4537  HB1 LEU A 280      49.390  43.340  49.070  1.00  0.00           H
ATOM   4538  HB2 LEU A 280      50.250  42.120  48.110  1.00  0.00           H
ATOM   4539  CG  LEU A 280      51.150  44.210  48.270  1.00  0.00           C
ATOM   4540  HG  LEU A 280      52.170  43.900  47.950  1.00  0.00           H
ATOM   4541  CD1 LEU A 280      50.400  44.850  47.030  1.00  0.00           C
ATOM   4542 HD11 LEU A 280      51.000  45.730  46.710  1.00  0.00           H
ATOM   4543 HD12 LEU A 280      49.380  45.180  47.340  1.00  0.00           H
ATOM   4544 HD13 LEU A 280      50.410  44.090  46.210  1.00  0.00           H
ATOM   4545  CD2 LEU A 280      51.430  45.370  49.260  1.00  0.00           C
ATOM   4546 HD21 LEU A 280      51.850  46.310  48.850  1.00  0.00           H
ATOM   4547 HD22 LEU A 280      52.120  44.980  50.030  1.00  0.00           H
ATOM   4548 HD23 LEU A 280      50.450  45.670  49.690  1.00  0.00           H
ATOM   4549  C   LEU A 280      49.850  41.780  50.960  1.00  0.00           C
ATOM   4550  O   LEU A 280      49.180  42.420  51.760  1.00  0.00           O
ATOM   4551  N   SER A 281      49.610  40.490  50.720  1.00  0.00           N
ATOM   4552  HN  SER A 281      50.130  39.980  50.040  1.00  0.00           H
ATOM   4553  CA  SER A 281      48.450  39.840  51.300  1.00  0.00           C
ATOM   4554  HA  SER A 281      47.620  40.480  51.060  1.00  0.00           H
ATOM   4555  CB  SER A 281      48.130  38.460  50.650  1.00  0.00           C
ATOM   4556  HB1 SER A 281      47.270  37.980  51.160  1.00  0.00           H
ATOM   4557  HB2 SER A 281      48.980  37.770  50.770  1.00  0.00           H
ATOM   4558  OG  SER A 281      47.810  38.610  49.240  1.00  0.00           O
ATOM   4559  HG1 SER A 281      48.610  38.820  48.770  1.00  0.00           H
ATOM   4560  C   SER A 281      48.640  39.750  52.830  1.00  0.00           C
ATOM   4561  O   SER A 281      47.710  39.770  53.620  1.00  0.00           O
ATOM   4562  N   PHE A 282      49.900  39.780  53.330  1.00  0.00           N
ATOM   4563  HN  PHE A 282      50.630  39.580  52.690  1.00  0.00           H
ATOM   4564  CA  PHE A 282      50.370  39.810  54.780  1.00  0.00           C
ATOM   4565  HA  PHE A 282      49.920  38.980  55.310  1.00  0.00           H
ATOM   4566  CB  PHE A 282      51.870  39.610  54.880  1.00  0.00           C
ATOM   4567  HB1 PHE A 282      52.030  39.480  55.970  1.00  0.00           H
ATOM   4568  HB2 PHE A 282      52.300  40.580  54.550  1.00  0.00           H
ATOM   4569  CG  PHE A 282      52.420  38.470  54.080  1.00  0.00           C
ATOM   4570  CD1 PHE A 282      53.870  38.510  53.970  1.00  0.00           C
ATOM   4571  HD1 PHE A 282      54.330  39.400  54.370  1.00  0.00           H
ATOM   4572  CE1 PHE A 282      54.600  37.550  53.350  1.00  0.00           C
ATOM   4573  HE1 PHE A 282      55.680  37.610  53.310  1.00  0.00           H
ATOM   4574  CZ  PHE A 282      54.020  36.490  52.770  1.00  0.00           C
ATOM   4575  HZ  PHE A 282      54.610  35.770  52.220  1.00  0.00           H
ATOM   4576  CD2 PHE A 282      51.800  37.390  53.400  1.00  0.00           C
ATOM   4577  HD2 PHE A 282      50.740  37.240  53.530  1.00  0.00           H
ATOM   4578  CE2 PHE A 282      52.600  36.430  52.730  1.00  0.00           C
ATOM   4579  HE2 PHE A 282      52.060  35.660  52.200  1.00  0.00           H
ATOM   4580  C   PHE A 282      50.020  41.120  55.460  1.00  0.00           C
ATOM   4581  O   PHE A 282      50.100  41.250  56.700  1.00  0.00           O
ATOM   4582  N   THR A 283      49.620  42.170  54.690  1.00  0.00           N
ATOM   4583  HN  THR A 283      49.740  42.160  53.700  1.00  0.00           H
ATOM   4584  CA  THR A 283      49.460  43.480  55.290  1.00  0.00           C
ATOM   4585  HA  THR A 283      50.390  43.620  55.830  1.00  0.00           H
ATOM   4586  CB  THR A 283      49.440  44.750  54.400  1.00  0.00           C
ATOM   4587  HB  THR A 283      49.350  45.630  55.060  1.00  0.00           H
ATOM   4588  OG1 THR A 283      48.340  44.750  53.560  1.00  0.00           O
ATOM   4589  HG1 THR A 283      48.460  43.990  52.980  1.00  0.00           H
ATOM   4590  CG2 THR A 283      50.670  44.920  53.540  1.00  0.00           C
ATOM   4591 HG21 THR A 283      50.910  43.940  53.070  1.00  0.00           H
ATOM   4592 HG22 THR A 283      51.470  45.290  54.210  1.00  0.00           H
ATOM   4593 HG23 THR A 283      50.550  45.690  52.750  1.00  0.00           H
ATOM   4594  C   THR A 283      48.260  43.600  56.260  1.00  0.00           C
ATOM   4595  O   THR A 283      48.140  44.450  57.060  1.00  0.00           O
ATOM   4596  N   TYR A 284      47.250  42.700  56.190  1.00  0.00           N
ATOM   4597  HN  TYR A 284      47.240  41.960  55.530  1.00  0.00           H
ATOM   4598  CA  TYR A 284      46.080  42.980  56.920  1.00  0.00           C
ATOM   4599  HA  TYR A 284      45.970  44.010  57.210  1.00  0.00           H
ATOM   4600  CB  TYR A 284      44.810  42.400  56.220  1.00  0.00           C
ATOM   4601  HB1 TYR A 284      43.970  42.750  56.850  1.00  0.00           H
ATOM   4602  HB2 TYR A 284      44.900  41.290  56.140  1.00  0.00           H
ATOM   4603  CG  TYR A 284      44.740  42.910  54.770  1.00  0.00           C
ATOM   4604  CD1 TYR A 284      44.390  44.240  54.730  1.00  0.00           C
ATOM   4605  HD1 TYR A 284      44.110  44.720  55.650  1.00  0.00           H
ATOM   4606  CE1 TYR A 284      44.460  44.970  53.520  1.00  0.00           C
ATOM   4607  HE1 TYR A 284      44.290  46.040  53.560  1.00  0.00           H
ATOM   4608  CZ  TYR A 284      44.770  44.270  52.320  1.00  0.00           C
ATOM   4609  OH  TYR A 284      44.640  44.950  51.120  1.00  0.00           O
ATOM   4610  HH  TYR A 284      44.500  44.280  50.430  1.00  0.00           H
ATOM   4611  CD2 TYR A 284      45.050  42.240  53.640  1.00  0.00           C
ATOM   4612  HD2 TYR A 284      45.270  41.180  53.680  1.00  0.00           H
ATOM   4613  CE2 TYR A 284      44.980  42.900  52.420  1.00  0.00           C
ATOM   4614  HE2 TYR A 284      45.240  42.380  51.500  1.00  0.00           H
ATOM   4615  C   TYR A 284      46.120  42.360  58.280  1.00  0.00           C
ATOM   4616  O   TYR A 284      45.120  42.480  59.000  1.00  0.00           O
ATOM   4617  N   MET A 285      47.290  41.710  58.600  1.00  0.00           N
ATOM   4618  HN  MET A 285      47.860  41.530  57.790  1.00  0.00           H
ATOM   4619  CA  MET A 285      47.750  41.160  59.830  1.00  0.00           C
ATOM   4620  HA  MET A 285      47.100  40.380  60.190  1.00  0.00           H
ATOM   4621  CB  MET A 285      49.050  40.270  59.660  1.00  0.00           C
ATOM   4622  HB1 MET A 285      49.390  39.960  60.670  1.00  0.00           H
ATOM   4623  HB2 MET A 285      49.810  40.940  59.240  1.00  0.00           H
ATOM   4624  CG  MET A 285      48.960  39.060  58.710  1.00  0.00           C
ATOM   4625  HG1 MET A 285      48.440  39.440  57.800  1.00  0.00           H
ATOM   4626  HG2 MET A 285      48.130  38.370  59.010  1.00  0.00           H
ATOM   4627  SD  MET A 285      50.600  38.370  58.200  1.00  0.00           S
ATOM   4628  CE  MET A 285      51.220  37.880  59.820  1.00  0.00           C
ATOM   4629  HE1 MET A 285      52.120  37.230  59.760  1.00  0.00           H
ATOM   4630  HE2 MET A 285      50.450  37.390  60.450  1.00  0.00           H
ATOM   4631  HE3 MET A 285      51.700  38.740  60.330  1.00  0.00           H
ATOM   4632  C   MET A 285      47.890  42.250  60.860  1.00  0.00           C
ATOM   4633  O   MET A 285      47.570  41.980  62.000  1.00  0.00           O
ATOM   4634  N   ASN A 286      48.330  43.420  60.470  1.00  0.00           N
ATOM   4635  HN  ASN A 286      48.620  43.650  59.540  1.00  0.00           H
ATOM   4636  CA  ASN A 286      48.240  44.560  61.370  1.00  0.00           C
ATOM   4637  HA  ASN A 286      48.840  44.320  62.240  1.00  0.00           H
ATOM   4638  CB  ASN A 286      48.990  45.750  60.680  1.00  0.00           C
ATOM   4639  HB1 ASN A 286      48.570  46.030  59.690  1.00  0.00           H
ATOM   4640  HB2 ASN A 286      50.020  45.380  60.510  1.00  0.00           H
ATOM   4641  CG  ASN A 286      49.090  47.050  61.520  1.00  0.00           C
ATOM   4642  OD1 ASN A 286      49.110  46.920  62.740  1.00  0.00           O
ATOM   4643  ND2 ASN A 286      49.000  48.200  60.920  1.00  0.00           N
ATOM   4644 HD21 ASN A 286      48.960  49.060  61.440  1.00  0.00           H
ATOM   4645 HD22 ASN A 286      48.620  48.250  59.990  1.00  0.00           H
ATOM   4646  C   ASN A 286      46.930  44.940  61.970  1.00  0.00           C
ATOM   4647  O   ASN A 286      46.720  45.170  63.140  1.00  0.00           O
ATOM   4648  N   SER A 287      45.920  45.060  61.030  1.00  0.00           N
ATOM   4649  HN  SER A 287      46.150  44.860  60.080  1.00  0.00           H
ATOM   4650  CA  SER A 287      44.490  45.360  61.340  1.00  0.00           C
ATOM   4651  HA  SER A 287      44.590  46.370  61.690  1.00  0.00           H
ATOM   4652  CB  SER A 287      43.560  45.370  60.080  1.00  0.00           C
ATOM   4653  HB1 SER A 287      42.550  45.760  60.310  1.00  0.00           H
ATOM   4654  HB2 SER A 287      43.520  44.350  59.650  1.00  0.00           H
ATOM   4655  OG  SER A 287      43.970  46.360  59.090  1.00  0.00           O
ATOM   4656  HG1 SER A 287      44.900  46.190  58.910  1.00  0.00           H
ATOM   4657  C   SER A 287      43.850  44.550  62.370  1.00  0.00           C
ATOM   4658  O   SER A 287      43.060  45.030  63.220  1.00  0.00           O
ATOM   4659  N   MET A 288      44.060  43.250  62.380  1.00  0.00           N
ATOM   4660  HN  MET A 288      44.760  42.850  61.800  1.00  0.00           H
ATOM   4661  CA  MET A 288      43.660  42.340  63.470  1.00  0.00           C
ATOM   4662  HA  MET A 288      42.670  42.740  63.680  1.00  0.00           H
ATOM   4663  CB  MET A 288      43.560  40.850  63.040  1.00  0.00           C
ATOM   4664  HB1 MET A 288      42.800  40.280  63.620  1.00  0.00           H
ATOM   4665  HB2 MET A 288      44.530  40.320  63.160  1.00  0.00           H
ATOM   4666  CG  MET A 288      43.010  40.780  61.590  1.00  0.00           C
ATOM   4667  HG1 MET A 288      43.520  41.460  60.870  1.00  0.00           H
ATOM   4668  HG2 MET A 288      42.020  41.240  61.810  1.00  0.00           H
ATOM   4669  SD  MET A 288      42.790  39.120  60.970  1.00  0.00           S
ATOM   4670  CE  MET A 288      44.530  39.070  60.360  1.00  0.00           C
ATOM   4671  HE1 MET A 288      44.900  38.090  60.020  1.00  0.00           H
ATOM   4672  HE2 MET A 288      45.230  39.310  61.200  1.00  0.00           H
ATOM   4673  HE3 MET A 288      44.690  39.820  59.580  1.00  0.00           H
ATOM   4674  C   MET A 288      44.540  42.440  64.710  1.00  0.00           C
ATOM   4675  O   MET A 288      44.030  42.300  65.810  1.00  0.00           O
ATOM   4676  N   LEU A 289      45.830  42.670  64.550  1.00  0.00           N
ATOM   4677  HN  LEU A 289      46.250  42.650  63.650  1.00  0.00           H
ATOM   4678  CA  LEU A 289      46.700  43.020  65.700  1.00  0.00           C
ATOM   4679  HA  LEU A 289      46.620  42.170  66.360  1.00  0.00           H
ATOM   4680  CB  LEU A 289      48.180  43.130  65.240  1.00  0.00           C
ATOM   4681  HB1 LEU A 289      48.230  43.900  64.450  1.00  0.00           H
ATOM   4682  HB2 LEU A 289      48.320  42.230  64.610  1.00  0.00           H
ATOM   4683  CG  LEU A 289      49.280  43.240  66.260  1.00  0.00           C
ATOM   4684  HG  LEU A 289      49.210  44.180  66.840  1.00  0.00           H
ATOM   4685  CD1 LEU A 289      49.240  42.170  67.390  1.00  0.00           C
ATOM   4686 HD11 LEU A 289      48.590  42.630  68.170  1.00  0.00           H
ATOM   4687 HD12 LEU A 289      50.270  42.010  67.760  1.00  0.00           H
ATOM   4688 HD13 LEU A 289      48.890  41.200  66.970  1.00  0.00           H
ATOM   4689  CD2 LEU A 289      50.670  43.130  65.500  1.00  0.00           C
ATOM   4690 HD21 LEU A 289      50.750  43.860  64.680  1.00  0.00           H
ATOM   4691 HD22 LEU A 289      50.740  42.070  65.140  1.00  0.00           H
ATOM   4692 HD23 LEU A 289      51.530  43.200  66.200  1.00  0.00           H
ATOM   4693  C   LEU A 289      46.440  44.250  66.520  1.00  0.00           C
ATOM   4694  O   LEU A 289      46.670  44.190  67.740  1.00  0.00           O
ATOM   4695  N   ASP A 290      46.110  45.330  65.860  1.00  0.00           N
ATOM   4696  HN  ASP A 290      46.030  45.230  64.870  1.00  0.00           H
ATOM   4697  CA  ASP A 290      45.870  46.640  66.540  1.00  0.00           C
ATOM   4698  HA  ASP A 290      46.740  46.840  67.150  1.00  0.00           H
ATOM   4699  CB  ASP A 290      45.700  47.890  65.710  1.00  0.00           C
ATOM   4700  HB1 ASP A 290      45.800  48.770  66.370  1.00  0.00           H
ATOM   4701  HB2 ASP A 290      44.670  47.870  65.300  1.00  0.00           H
ATOM   4702  CG  ASP A 290      46.690  47.860  64.630  1.00  0.00           C
ATOM   4703  OD1 ASP A 290      46.560  48.120  63.440  1.00  0.00           O
ATOM   4704  OD2 ASP A 290      47.990  47.690  65.040  1.00  0.00           O
ATOM   4705  HD2 ASP A 290      48.440  47.550  64.200  1.00  0.00           H
ATOM   4706  C   ASP A 290      44.750  46.610  67.570  1.00  0.00           C
ATOM   4707  O   ASP A 290      44.970  47.250  68.550  1.00  0.00           O
ATOM   4708  N   PRO A 291      43.560  45.840  67.530  1.00  0.00           N
ATOM   4709  CD  PRO A 291      42.910  45.430  66.230  1.00  0.00           C
ATOM   4710  HD1 PRO A 291      43.560  44.770  65.610  1.00  0.00           H
ATOM   4711  HD2 PRO A 291      42.620  46.310  65.630  1.00  0.00           H
ATOM   4712  CA  PRO A 291      42.590  45.680  68.680  1.00  0.00           C
ATOM   4713  HA  PRO A 291      42.480  46.630  69.160  1.00  0.00           H
ATOM   4714  CB  PRO A 291      41.280  45.230  68.050  1.00  0.00           C
ATOM   4715  HB1 PRO A 291      40.720  46.140  67.750  1.00  0.00           H
ATOM   4716  HB2 PRO A 291      40.700  44.520  68.680  1.00  0.00           H
ATOM   4717  CG  PRO A 291      41.760  44.490  66.750  1.00  0.00           C
ATOM   4718  HG1 PRO A 291      42.220  43.560  67.150  1.00  0.00           H
ATOM   4719  HG2 PRO A 291      40.950  44.220  66.030  1.00  0.00           H
ATOM   4720  C   PRO A 291      43.140  44.700  69.730  1.00  0.00           C
ATOM   4721  O   PRO A 291      42.540  44.540  70.780  1.00  0.00           O
ATOM   4722  N   VAL A 292      44.360  44.160  69.610  1.00  0.00           N
ATOM   4723  HN  VAL A 292      45.000  44.250  68.850  1.00  0.00           H
ATOM   4724  CA  VAL A 292      44.970  43.400  70.720  1.00  0.00           C
ATOM   4725  HA  VAL A 292      44.190  42.990  71.330  1.00  0.00           H
ATOM   4726  CB  VAL A 292      45.850  42.220  70.190  1.00  0.00           C
ATOM   4727  HB  VAL A 292      46.840  42.470  69.750  1.00  0.00           H
ATOM   4728  CG1 VAL A 292      46.080  41.240  71.400  1.00  0.00           C
ATOM   4729 HG11 VAL A 292      46.570  41.770  72.240  1.00  0.00           H
ATOM   4730 HG12 VAL A 292      46.680  40.350  71.120  1.00  0.00           H
ATOM   4731 HG13 VAL A 292      45.110  40.810  71.720  1.00  0.00           H
ATOM   4732  CG2 VAL A 292      45.130  41.400  69.080  1.00  0.00           C
ATOM   4733 HG21 VAL A 292      45.830  40.610  68.710  1.00  0.00           H
ATOM   4734 HG22 VAL A 292      44.790  41.970  68.180  1.00  0.00           H
ATOM   4735 HG23 VAL A 292      44.240  41.010  69.600  1.00  0.00           H
ATOM   4736  C   VAL A 292      45.810  44.330  71.640  1.00  0.00           C
ATOM   4737  O   VAL A 292      45.440  44.300  72.820  1.00  0.00           O
ATOM   4738  N   VAL A 293      46.820  45.020  71.110  1.00  0.00           N
ATOM   4739  HN  VAL A 293      46.970  44.840  70.150  1.00  0.00           H
ATOM   4740  CA  VAL A 293      47.980  45.470  71.870  1.00  0.00           C
ATOM   4741  HA  VAL A 293      48.010  45.160  72.920  1.00  0.00           H
ATOM   4742  CB  VAL A 293      49.170  44.990  71.120  1.00  0.00           C
ATOM   4743  HB  VAL A 293      50.100  45.410  71.560  1.00  0.00           H
ATOM   4744  CG1 VAL A 293      49.180  43.500  71.260  1.00  0.00           C
ATOM   4745 HG11 VAL A 293      50.110  43.180  70.720  1.00  0.00           H
ATOM   4746 HG12 VAL A 293      48.300  43.190  70.680  1.00  0.00           H
ATOM   4747 HG13 VAL A 293      49.190  43.150  72.320  1.00  0.00           H
ATOM   4748  CG2 VAL A 293      49.180  45.430  69.640  1.00  0.00           C
ATOM   4749 HG21 VAL A 293      48.350  45.130  68.960  1.00  0.00           H
ATOM   4750 HG22 VAL A 293      50.070  45.010  69.130  1.00  0.00           H
ATOM   4751 HG23 VAL A 293      49.240  46.530  69.460  1.00  0.00           H
ATOM   4752  C   VAL A 293      48.010  47.030  71.930  1.00  0.00           C
ATOM   4753  O   VAL A 293      48.760  47.620  72.600  1.00  0.00           O
ATOM   4754  N   TYR A 294      47.030  47.680  71.290  1.00  0.00           N
ATOM   4755  HN  TYR A 294      46.480  47.090  70.700  1.00  0.00           H
ATOM   4756  CA  TYR A 294      46.860  49.120  71.170  1.00  0.00           C
ATOM   4757  HA  TYR A 294      47.600  49.600  71.790  1.00  0.00           H
ATOM   4758  CB  TYR A 294      47.040  49.580  69.720  1.00  0.00           C
ATOM   4759  HB1 TYR A 294      46.830  50.660  69.590  1.00  0.00           H
ATOM   4760  HB2 TYR A 294      46.290  49.030  69.110  1.00  0.00           H
ATOM   4761  CG  TYR A 294      48.520  49.550  69.350  1.00  0.00           C
ATOM   4762  CD1 TYR A 294      49.630  50.180  69.960  1.00  0.00           C
ATOM   4763  HD1 TYR A 294      49.510  50.690  70.910  1.00  0.00           H
ATOM   4764  CE1 TYR A 294      50.920  50.120  69.530  1.00  0.00           C
ATOM   4765  HE1 TYR A 294      51.750  50.530  70.100  1.00  0.00           H
ATOM   4766  CZ  TYR A 294      51.140  49.390  68.330  1.00  0.00           C
ATOM   4767  OH  TYR A 294      52.480  49.200  67.910  1.00  0.00           O
ATOM   4768  HH  TYR A 294      52.480  48.580  67.180  1.00  0.00           H
ATOM   4769  CD2 TYR A 294      48.800  48.860  68.160  1.00  0.00           C
ATOM   4770  HD2 TYR A 294      48.050  48.350  67.560  1.00  0.00           H
ATOM   4771  CE2 TYR A 294      50.110  48.770  67.620  1.00  0.00           C
ATOM   4772  HE2 TYR A 294      50.170  48.200  66.710  1.00  0.00           H
ATOM   4773  C   TYR A 294      45.590  49.660  71.860  1.00  0.00           C
ATOM   4774  O   TYR A 294      45.620  50.400  72.790  1.00  0.00           O
ATOM   4775  N   TYR A 295      44.400  49.390  71.340  1.00  0.00           N
ATOM   4776  HN  TYR A 295      44.270  48.770  70.570  1.00  0.00           H
ATOM   4777  CA  TYR A 295      43.110  50.080  71.570  1.00  0.00           C
ATOM   4778  HA  TYR A 295      43.360  51.110  71.410  1.00  0.00           H
ATOM   4779  CB  TYR A 295      41.980  49.670  70.560  1.00  0.00           C
ATOM   4780  HB1 TYR A 295      41.090  50.340  70.630  1.00  0.00           H
ATOM   4781  HB2 TYR A 295      41.660  48.640  70.800  1.00  0.00           H
ATOM   4782  CG  TYR A 295      42.370  49.820  69.040  1.00  0.00           C
ATOM   4783  CD1 TYR A 295      43.110  50.910  68.540  1.00  0.00           C
ATOM   4784  HD1 TYR A 295      43.460  51.600  69.310  1.00  0.00           H
ATOM   4785  CE1 TYR A 295      43.420  50.970  67.150  1.00  0.00           C
ATOM   4786  HE1 TYR A 295      43.910  51.830  66.730  1.00  0.00           H
ATOM   4787  CZ  TYR A 295      42.920  50.120  66.280  1.00  0.00           C
ATOM   4788  OH  TYR A 295      43.130  50.330  64.890  1.00  0.00           O
ATOM   4789  HH  TYR A 295      42.510  49.820  64.360  1.00  0.00           H
ATOM   4790  CD2 TYR A 295      41.760  48.930  68.010  1.00  0.00           C
ATOM   4791  HD2 TYR A 295      41.040  48.240  68.410  1.00  0.00           H
ATOM   4792  CE2 TYR A 295      42.070  49.080  66.660  1.00  0.00           C
ATOM   4793  HE2 TYR A 295      41.720  48.440  65.870  1.00  0.00           H
ATOM   4794  C   TYR A 295      42.520  49.950  72.970  1.00  0.00           C
ATOM   4795  O   TYR A 295      41.810  50.740  73.530  1.00  0.00           O
ATOM   4796  N   PHE A 296      42.750  48.780  73.670  1.00  0.00           N
ATOM   4797  HN  PHE A 296      43.190  48.050  73.160  1.00  0.00           H
ATOM   4798  CA  PHE A 296      42.170  48.360  74.980  1.00  0.00           C
ATOM   4799  HA  PHE A 296      41.560  49.190  75.300  1.00  0.00           H
ATOM   4800  CB  PHE A 296      41.250  47.080  74.870  1.00  0.00           C
ATOM   4801  HB1 PHE A 296      40.590  46.810  75.730  1.00  0.00           H
ATOM   4802  HB2 PHE A 296      41.980  46.240  74.790  1.00  0.00           H
ATOM   4803  CG  PHE A 296      40.370  47.090  73.560  1.00  0.00           C
ATOM   4804  CD1 PHE A 296      39.570  48.290  73.450  1.00  0.00           C
ATOM   4805  HD1 PHE A 296      39.640  48.990  74.270  1.00  0.00           H
ATOM   4806  CE1 PHE A 296      38.510  48.350  72.470  1.00  0.00           C
ATOM   4807  HE1 PHE A 296      37.850  49.200  72.410  1.00  0.00           H
ATOM   4808  CZ  PHE A 296      38.420  47.300  71.510  1.00  0.00           C
ATOM   4809  HZ  PHE A 296      37.710  47.360  70.690  1.00  0.00           H
ATOM   4810  CD2 PHE A 296      40.070  45.970  72.720  1.00  0.00           C
ATOM   4811  HD2 PHE A 296      40.660  45.080  72.840  1.00  0.00           H
ATOM   4812  CE2 PHE A 296      39.240  46.200  71.640  1.00  0.00           C
ATOM   4813  HE2 PHE A 296      38.990  45.390  70.980  1.00  0.00           H
ATOM   4814  C   PHE A 296      43.270  48.210  76.000  1.00  0.00           C
ATOM   4815  O   PHE A 296      43.250  48.770  77.120  1.00  0.00           O
ATOM   4816  N   SER A 297      44.380  47.590  75.490  1.00  0.00           N
ATOM   4817  HN  SER A 297      44.190  47.170  74.610  1.00  0.00           H
ATOM   4818  CA  SER A 297      45.660  47.350  76.020  1.00  0.00           C
ATOM   4819  HA  SER A 297      45.540  46.660  76.830  1.00  0.00           H
ATOM   4820  CB  SER A 297      46.470  46.860  74.860  1.00  0.00           C
ATOM   4821  HB1 SER A 297      46.580  47.600  74.050  1.00  0.00           H
ATOM   4822  HB2 SER A 297      46.080  45.890  74.490  1.00  0.00           H
ATOM   4823  OG  SER A 297      47.810  46.490  75.150  1.00  0.00           O
ATOM   4824  HG1 SER A 297      47.660  45.600  75.470  1.00  0.00           H
ATOM   4825  C   SER A 297      46.330  48.460  76.770  1.00  0.00           C
ATOM   4826  O   SER A 297      46.350  49.620  76.270  1.00  0.00           O
ATOM   4827  N   SER A 298      47.140  48.150  77.830  1.00  0.00           N
ATOM   4828  HN  SER A 298      47.160  47.210  78.130  1.00  0.00           H
ATOM   4829  CA  SER A 298      47.780  49.140  78.720  1.00  0.00           C
ATOM   4830  HA  SER A 298      47.330  50.110  78.590  1.00  0.00           H
ATOM   4831  CB  SER A 298      47.500  48.900  80.230  1.00  0.00           C
ATOM   4832  HB1 SER A 298      46.420  49.020  80.490  1.00  0.00           H
ATOM   4833  HB2 SER A 298      48.010  49.650  80.870  1.00  0.00           H
ATOM   4834  OG  SER A 298      48.040  47.670  80.680  1.00  0.00           O
ATOM   4835  HG1 SER A 298      47.720  47.010  80.050  1.00  0.00           H
ATOM   4836  C   SER A 298      49.270  49.080  78.450  1.00  0.00           C
ATOM   4837  O   SER A 298      49.820  47.980  78.360  1.00  0.00           O
ATOM   4838  N   PRO A 299      50.030  50.240  78.270  1.00  0.00           N
ATOM   4839  CD  PRO A 299      49.360  51.550  78.180  1.00  0.00           C
ATOM   4840  HD1 PRO A 299      48.820  51.760  79.120  1.00  0.00           H
ATOM   4841  HD2 PRO A 299      48.790  51.620  77.230  1.00  0.00           H
ATOM   4842  CA  PRO A 299      51.440  50.290  77.940  1.00  0.00           C
ATOM   4843  HA  PRO A 299      51.510  49.780  76.990  1.00  0.00           H
ATOM   4844  CB  PRO A 299      51.870  51.700  77.910  1.00  0.00           C
ATOM   4845  HB1 PRO A 299      52.360  51.950  76.940  1.00  0.00           H
ATOM   4846  HB2 PRO A 299      52.690  51.870  78.640  1.00  0.00           H
ATOM   4847  CG  PRO A 299      50.580  52.530  78.150  1.00  0.00           C
ATOM   4848  HG1 PRO A 299      50.780  52.960  79.160  1.00  0.00           H
ATOM   4849  HG2 PRO A 299      50.530  53.310  77.370  1.00  0.00           H
ATOM   4850  C   PRO A 299      52.360  49.370  78.790  1.00  0.00           C
ATOM   4851  O   PRO A 299      52.350  49.380  80.040  1.00  0.00           O
ATOM   4852  N   SER A 300      53.190  48.590  78.110  1.00  0.00           N
ATOM   4853  HN  SER A 300      53.180  48.680  77.120  1.00  0.00           H
ATOM   4854  CA  SER A 300      53.900  47.470  78.750  1.00  0.00           C
ATOM   4855  HA  SER A 300      53.230  46.670  79.030  1.00  0.00           H
ATOM   4856  CB  SER A 300      54.960  46.840  77.720  1.00  0.00           C
ATOM   4857  HB1 SER A 300      55.510  46.020  78.240  1.00  0.00           H
ATOM   4858  HB2 SER A 300      55.580  47.690  77.370  1.00  0.00           H
ATOM   4859  OG  SER A 300      54.190  46.270  76.680  1.00  0.00           O
ATOM   4860  HG1 SER A 300      53.800  45.500  77.090  1.00  0.00           H
ATOM   4861  C   SER A 300      54.760  47.690  79.970  1.00  0.00           C
ATOM   4862  O   SER A 300      55.450  48.700  80.100  1.00  0.00           O
ATOM   4863  NT  SER A 300      54.680  46.730  80.910  1.00  0.00           N
ATOM   4864  HNT SER A 300      54.180  45.910  80.630  1.00  0.00           H
ATOM   4865  CAT SER A 300      55.250  46.900  82.240  1.00  0.00           C
ATOM   4866  HT1 SER A 300      55.100  45.960  82.810  1.00  0.00           H
ATOM   4867  HT2 SER A 300      54.650  47.610  82.860  1.00  0.00           H
ATOM   4868  HT3 SER A 300      56.320  47.190  82.300  1.00  0.00           H
ATOM   4869  N1  GSK B 301      46.440  48.770  43.660  1.00  0.00           N
ATOM   4870  C1  GSK B 301      46.820  50.100  43.420  1.00  0.00           C
ATOM   4871  O1  GSK B 301      46.990  50.510  42.270  1.00  0.00           O
ATOM   4872  C2  GSK B 301      46.490  48.350  44.980  1.00  0.00           C
ATOM   4873  C3  GSK B 301      47.010  49.150  46.030  1.00  0.00           C
ATOM   4874  C4  GSK B 301      46.400  47.150  46.730  1.00  0.00           C
ATOM   4875  C5  GSK B 301      46.250  47.870  42.560  1.00  0.00           C
ATOM   4876  C6  GSK B 301      44.930  48.080  41.850  1.00  0.00           C
ATOM   4877  C7  GSK B 301      43.640  48.070  42.770  1.00  0.00           C
ATOM   4878  C8  GSK B 301      42.270  48.180  42.010  1.00  0.00           C
ATOM   4879  C9  GSK B 301      41.050  48.220  42.920  1.00  0.00           C
ATOM   4880  C10 GSK B 301      47.350  50.540  45.830  1.00  0.00           C
ATOM   4881  N2  GSK B 301      46.850  48.420  47.210  1.00  0.00           N
ATOM   4882  N3  GSK B 301      46.200  47.060  45.470  1.00  0.00           N
ATOM   4883  N4  GSK B 301      47.140  50.930  44.550  1.00  0.00           N
ATOM   4884  O2  GSK B 301      47.710  51.400  46.700  1.00  0.00           O
ATOM   4885 CL   GSK B 301      45.790  45.910  47.840  1.00  0.00          Cl
ATOM   4886  H1  GSK B 301      46.330  46.900  43.100  1.00  0.00           H
ATOM   4887  H2  GSK B 301      47.110  48.070  41.900  1.00  0.00           H
ATOM   4888  H3  GSK B 301      44.930  47.290  41.050  1.00  0.00           H
ATOM   4889  H4  GSK B 301      44.990  49.050  41.310  1.00  0.00           H
ATOM   4890  H5  GSK B 301      43.780  48.900  43.500  1.00  0.00           H
ATOM   4891  H6  GSK B 301      43.630  47.140  43.390  1.00  0.00           H
ATOM   4892  H7  GSK B 301      42.410  47.330  41.310  1.00  0.00           H
ATOM   4893  H8  GSK B 301      42.340  49.100  41.410  1.00  0.00           H
ATOM   4894  H9  GSK B 301      40.040  48.260  42.450  1.00  0.00           H
ATOM   4895  H10 GSK B 301      41.130  49.030  43.670  1.00  0.00           H
ATOM   4896  H11 GSK B 301      41.030  47.290  43.520  1.00  0.00           H
ATOM   4897  H12 GSK B 301      46.960  48.690  48.170  1.00  0.00           H
ATOM   4898  H13 GSK B 301      47.500  51.860  44.370  1.00  0.00           H
ATOM   4899  LP1 GSK B 301      45.220  44.760  48.870  1.00  0.00            
TER
ENDMDL
