# Supplementary material for: Structural basis of hydroxycarboxylic acid receptor signaling mechanisms through ligand binding
Source: Nat Commun. 2023 Sep 22;14:5899. doi: 10.1038/s41467-023-41650-7 (PMC10516952; doi:10.1038/s41467-023-41650-7)
Supplement: Supplementary file 4 — Source Data [file 41467_2023_41650_MOESM4_ESM.zip › source file/molecular dynamics simulations trajectories/with_gsk_run1/with_gsk_run1_300ns.pdb]

REMARK    GENERATED BY TRJCONV
TITLE     Title t= 300000.00000 step= 150000000
REMARK    THIS IS A SIMULATION BOX
CRYST1   96.015   96.015  111.232  90.00  90.00  90.00 P 1           1
MODEL        1
ATOM      1  CAY HSD A   9      51.580  38.690  30.130  1.00  0.00           C
ATOM      2  HY1 HSD A   9      51.950  39.240  31.030  1.00  0.00           H
ATOM      3  HY2 HSD A   9      52.130  37.730  29.990  1.00  0.00           H
ATOM      4  HY3 HSD A   9      50.550  38.290  30.240  1.00  0.00           H
ATOM      5  CY  HSD A   9      51.810  39.500  28.890  1.00  0.00           C
ATOM      6  OY  HSD A   9      52.620  39.180  28.050  1.00  0.00           O
ATOM      7  N   HSD A   9      51.220  40.710  28.820  1.00  0.00           N
ATOM      8  HN  HSD A   9      50.650  40.950  29.590  1.00  0.00           H
ATOM      9  CA  HSD A   9      51.460  41.650  27.740  1.00  0.00           C
ATOM     10  HA  HSD A   9      52.360  41.270  27.280  1.00  0.00           H
ATOM     11  CB  HSD A   9      50.300  41.740  26.730  1.00  0.00           C
ATOM     12  HB1 HSD A   9      50.560  42.380  25.860  1.00  0.00           H
ATOM     13  HB2 HSD A   9      49.410  42.150  27.260  1.00  0.00           H
ATOM     14  ND1 HSD A   9      49.230  39.460  26.610  1.00  0.00           N
ATOM     15  HD1 HSD A   9      48.880  39.620  27.540  1.00  0.00           H
ATOM     16  CG  HSD A   9      50.000  40.440  25.980  1.00  0.00           C
ATOM     17  CE1 HSD A   9      49.180  38.400  25.710  1.00  0.00           C
ATOM     18  HE1 HSD A   9      48.430  37.620  25.880  1.00  0.00           H
ATOM     19  NE2 HSD A   9      49.720  38.700  24.550  1.00  0.00           N
ATOM     20  CD2 HSD A   9      50.290  39.990  24.760  1.00  0.00           C
ATOM     21  HD2 HSD A   9      50.980  40.320  24.000  1.00  0.00           H
ATOM     22  C   HSD A   9      51.740  42.990  28.300  1.00  0.00           C
ATOM     23  O   HSD A   9      51.060  43.410  29.230  1.00  0.00           O
ATOM     24  N   PHE A  10      52.660  43.740  27.640  1.00  0.00           N
ATOM     25  HN  PHE A  10      53.360  43.420  27.010  1.00  0.00           H
ATOM     26  CA  PHE A  10      52.810  45.200  27.770  1.00  0.00           C
ATOM     27  HA  PHE A  10      52.990  45.380  28.810  1.00  0.00           H
ATOM     28  CB  PHE A  10      53.980  45.760  26.870  1.00  0.00           C
ATOM     29  HB1 PHE A  10      53.800  46.820  26.620  1.00  0.00           H
ATOM     30  HB2 PHE A  10      54.100  45.150  25.950  1.00  0.00           H
ATOM     31  CG  PHE A  10      55.260  45.730  27.570  1.00  0.00           C
ATOM     32  CD1 PHE A  10      55.480  46.420  28.780  1.00  0.00           C
ATOM     33  HD1 PHE A  10      54.720  47.070  29.190  1.00  0.00           H
ATOM     34  CE1 PHE A  10      56.740  46.570  29.350  1.00  0.00           C
ATOM     35  HE1 PHE A  10      56.900  47.320  30.110  1.00  0.00           H
ATOM     36  CZ  PHE A  10      57.780  45.720  28.920  1.00  0.00           C
ATOM     37  HZ  PHE A  10      58.800  45.730  29.240  1.00  0.00           H
ATOM     38  CD2 PHE A  10      56.330  44.950  27.140  1.00  0.00           C
ATOM     39  HD2 PHE A  10      56.320  44.390  26.200  1.00  0.00           H
ATOM     40  CE2 PHE A  10      57.590  45.010  27.730  1.00  0.00           C
ATOM     41  HE2 PHE A  10      58.390  44.350  27.400  1.00  0.00           H
ATOM     42  C   PHE A  10      51.570  45.980  27.370  1.00  0.00           C
ATOM     43  O   PHE A  10      51.010  45.660  26.330  1.00  0.00           O
ATOM     44  N   LEU A  11      51.110  46.960  28.140  1.00  0.00           N
ATOM     45  HN  LEU A  11      51.480  47.060  29.050  1.00  0.00           H
ATOM     46  CA  LEU A  11      50.070  47.930  27.740  1.00  0.00           C
ATOM     47  HA  LEU A  11      49.870  47.880  26.680  1.00  0.00           H
ATOM     48  CB  LEU A  11      48.780  47.710  28.640  1.00  0.00           C
ATOM     49  HB1 LEU A  11      49.050  48.010  29.670  1.00  0.00           H
ATOM     50  HB2 LEU A  11      48.600  46.620  28.690  1.00  0.00           H
ATOM     51  CG  LEU A  11      47.540  48.570  28.250  1.00  0.00           C
ATOM     52  HG  LEU A  11      47.690  49.640  28.540  1.00  0.00           H
ATOM     53  CD1 LEU A  11      47.130  48.360  26.810  1.00  0.00           C
ATOM     54 HD11 LEU A  11      48.040  48.420  26.180  1.00  0.00           H
ATOM     55 HD12 LEU A  11      46.440  49.160  26.470  1.00  0.00           H
ATOM     56 HD13 LEU A  11      46.690  47.340  26.680  1.00  0.00           H
ATOM     57  CD2 LEU A  11      46.460  48.040  29.160  1.00  0.00           C
ATOM     58 HD21 LEU A  11      46.920  47.910  30.160  1.00  0.00           H
ATOM     59 HD22 LEU A  11      45.990  47.070  28.890  1.00  0.00           H
ATOM     60 HD23 LEU A  11      45.720  48.830  29.390  1.00  0.00           H
ATOM     61  C   LEU A  11      50.710  49.280  28.190  1.00  0.00           C
ATOM     62  O   LEU A  11      51.450  49.330  29.130  1.00  0.00           O
ATOM     63  N   GLU A  12      50.420  50.320  27.440  1.00  0.00           N
ATOM     64  HN  GLU A  12      49.910  50.190  26.590  1.00  0.00           H
ATOM     65  CA  GLU A  12      50.740  51.630  27.920  1.00  0.00           C
ATOM     66  HA  GLU A  12      51.670  51.510  28.440  1.00  0.00           H
ATOM     67  CB  GLU A  12      51.050  52.640  26.700  1.00  0.00           C
ATOM     68  HB1 GLU A  12      50.140  52.610  26.070  1.00  0.00           H
ATOM     69  HB2 GLU A  12      51.910  52.230  26.120  1.00  0.00           H
ATOM     70  CG  GLU A  12      51.300  54.120  27.290  1.00  0.00           C
ATOM     71  HG1 GLU A  12      52.120  54.000  28.020  1.00  0.00           H
ATOM     72  HG2 GLU A  12      50.370  54.540  27.720  1.00  0.00           H
ATOM     73  CD  GLU A  12      51.700  55.110  26.220  1.00  0.00           C
ATOM     74  OE1 GLU A  12      52.930  55.380  26.120  1.00  0.00           O
ATOM     75  OE2 GLU A  12      50.830  55.570  25.450  1.00  0.00           O
ATOM     76  C   GLU A  12      49.690  52.210  28.920  1.00  0.00           C
ATOM     77  O   GLU A  12      48.550  52.540  28.540  1.00  0.00           O
ATOM     78  N   ILE A  13      50.220  52.460  30.170  1.00  0.00           N
ATOM     79  HN  ILE A  13      51.150  52.150  30.280  1.00  0.00           H
ATOM     80  CA  ILE A  13      49.420  52.750  31.350  1.00  0.00           C
ATOM     81  HA  ILE A  13      48.410  52.990  31.050  1.00  0.00           H
ATOM     82  CB  ILE A  13      49.400  51.560  32.230  1.00  0.00           C
ATOM     83  HB  ILE A  13      50.370  51.010  32.250  1.00  0.00           H
ATOM     84  CG2 ILE A  13      48.920  52.070  33.640  1.00  0.00           C
ATOM     85 HG21 ILE A  13      49.720  52.550  34.250  1.00  0.00           H
ATOM     86 HG22 ILE A  13      48.630  51.220  34.290  1.00  0.00           H
ATOM     87 HG23 ILE A  13      48.150  52.880  33.580  1.00  0.00           H
ATOM     88  CG1 ILE A  13      48.400  50.380  31.770  1.00  0.00           C
ATOM     89 HG11 ILE A  13      48.830  49.990  30.820  1.00  0.00           H
ATOM     90 HG12 ILE A  13      47.430  50.910  31.650  1.00  0.00           H
ATOM     91  CD  ILE A  13      48.520  49.260  32.760  1.00  0.00           C
ATOM     92  HD1 ILE A  13      49.490  49.220  33.300  1.00  0.00           H
ATOM     93  HD2 ILE A  13      48.450  48.310  32.190  1.00  0.00           H
ATOM     94  HD3 ILE A  13      47.700  49.280  33.500  1.00  0.00           H
ATOM     95  C   ILE A  13      50.010  54.010  31.970  1.00  0.00           C
ATOM     96  O   ILE A  13      51.180  54.050  32.350  1.00  0.00           O
ATOM     97  N   ASP A  14      49.280  55.150  31.980  1.00  0.00           N
ATOM     98  HN  ASP A  14      48.400  55.100  31.500  1.00  0.00           H
ATOM     99  CA  ASP A  14      49.620  56.460  32.490  1.00  0.00           C
ATOM    100  HA  ASP A  14      48.820  57.130  32.220  1.00  0.00           H
ATOM    101  CB  ASP A  14      49.750  56.330  34.040  1.00  0.00           C
ATOM    102  HB1 ASP A  14      50.040  57.300  34.470  1.00  0.00           H
ATOM    103  HB2 ASP A  14      50.590  55.620  34.240  1.00  0.00           H
ATOM    104  CG  ASP A  14      48.470  55.950  34.740  1.00  0.00           C
ATOM    105  OD1 ASP A  14      48.590  55.290  35.780  1.00  0.00           O
ATOM    106  OD2 ASP A  14      47.370  56.240  34.300  1.00  0.00           O
ATOM    107  C   ASP A  14      50.830  56.950  31.750  1.00  0.00           C
ATOM    108  O   ASP A  14      51.730  57.520  32.320  1.00  0.00           O
ATOM    109  N   LYS A  15      50.960  56.780  30.420  1.00  0.00           N
ATOM    110  HN  LYS A  15      50.130  56.470  29.960  1.00  0.00           H
ATOM    111  CA  LYS A  15      52.090  57.120  29.510  1.00  0.00           C
ATOM    112  HA  LYS A  15      51.700  56.800  28.550  1.00  0.00           H
ATOM    113  CB  LYS A  15      52.280  58.710  29.360  1.00  0.00           C
ATOM    114  HB1 LYS A  15      53.330  58.950  29.120  1.00  0.00           H
ATOM    115  HB2 LYS A  15      52.260  59.210  30.350  1.00  0.00           H
ATOM    116  CG  LYS A  15      51.400  59.370  28.340  1.00  0.00           C
ATOM    117  HG1 LYS A  15      51.450  58.960  27.310  1.00  0.00           H
ATOM    118  HG2 LYS A  15      51.860  60.380  28.210  1.00  0.00           H
ATOM    119  CD  LYS A  15      49.960  59.520  28.780  1.00  0.00           C
ATOM    120  HD1 LYS A  15      49.940  59.680  29.880  1.00  0.00           H
ATOM    121  HD2 LYS A  15      49.400  58.590  28.530  1.00  0.00           H
ATOM    122  CE  LYS A  15      49.080  60.630  28.080  1.00  0.00           C
ATOM    123  HE1 LYS A  15      48.090  60.540  28.600  1.00  0.00           H
ATOM    124  HE2 LYS A  15      49.040  60.440  26.990  1.00  0.00           H
ATOM    125  NZ  LYS A  15      49.560  62.020  28.350  1.00  0.00           N
ATOM    126  HZ1 LYS A  15      48.850  62.690  27.990  1.00  0.00           H
ATOM    127  HZ2 LYS A  15      50.440  62.170  27.790  1.00  0.00           H
ATOM    128  HZ3 LYS A  15      49.680  62.230  29.350  1.00  0.00           H
ATOM    129  C   LYS A  15      53.420  56.380  29.700  1.00  0.00           C
ATOM    130  O   LYS A  15      54.450  56.960  29.350  1.00  0.00           O
ATOM    131  N   LYS A  16      53.380  55.210  30.340  1.00  0.00           N
ATOM    132  HN  LYS A  16      52.500  54.850  30.660  1.00  0.00           H
ATOM    133  CA  LYS A  16      54.460  54.310  30.650  1.00  0.00           C
ATOM    134  HA  LYS A  16      55.260  54.660  30.020  1.00  0.00           H
ATOM    135  CB  LYS A  16      54.890  54.250  32.130  1.00  0.00           C
ATOM    136  HB1 LYS A  16      55.700  53.490  32.200  1.00  0.00           H
ATOM    137  HB2 LYS A  16      54.080  53.740  32.700  1.00  0.00           H
ATOM    138  CG  LYS A  16      55.120  55.530  32.870  1.00  0.00           C
ATOM    139  HG1 LYS A  16      54.110  56.000  32.920  1.00  0.00           H
ATOM    140  HG2 LYS A  16      55.730  56.200  32.230  1.00  0.00           H
ATOM    141  CD  LYS A  16      55.680  55.440  34.300  1.00  0.00           C
ATOM    142  HD1 LYS A  16      56.760  55.150  34.200  1.00  0.00           H
ATOM    143  HD2 LYS A  16      55.110  54.650  34.830  1.00  0.00           H
ATOM    144  CE  LYS A  16      55.500  56.710  35.130  1.00  0.00           C
ATOM    145  HE1 LYS A  16      56.210  56.610  35.970  1.00  0.00           H
ATOM    146  HE2 LYS A  16      54.410  56.690  35.350  1.00  0.00           H
ATOM    147  NZ  LYS A  16      55.870  58.030  34.420  1.00  0.00           N
ATOM    148  HZ1 LYS A  16      56.860  58.290  34.560  1.00  0.00           H
ATOM    149  HZ2 LYS A  16      55.310  58.830  34.810  1.00  0.00           H
ATOM    150  HZ3 LYS A  16      55.580  57.860  33.440  1.00  0.00           H
ATOM    151  C   LYS A  16      54.000  52.860  30.270  1.00  0.00           C
ATOM    152  O   LYS A  16      52.850  52.520  30.470  1.00  0.00           O
ATOM    153  N   ASN A  17      54.960  52.050  29.750  1.00  0.00           N
ATOM    154  HN  ASN A  17      55.800  52.490  29.440  1.00  0.00           H
ATOM    155  CA  ASN A  17      54.660  50.650  29.430  1.00  0.00           C
ATOM    156  HA  ASN A  17      53.620  50.660  29.140  1.00  0.00           H
ATOM    157  CB  ASN A  17      55.410  50.130  28.210  1.00  0.00           C
ATOM    158  HB1 ASN A  17      55.140  49.130  27.800  1.00  0.00           H
ATOM    159  HB2 ASN A  17      56.430  49.920  28.590  1.00  0.00           H
ATOM    160  CG  ASN A  17      55.400  51.090  27.120  1.00  0.00           C
ATOM    161  OD1 ASN A  17      54.520  51.870  26.800  1.00  0.00           O
ATOM    162  ND2 ASN A  17      56.510  51.060  26.330  1.00  0.00           N
ATOM    163 HD21 ASN A  17      56.590  51.700  25.560  1.00  0.00           H
ATOM    164 HD22 ASN A  17      57.220  50.350  26.390  1.00  0.00           H
ATOM    165  C   ASN A  17      54.780  49.730  30.610  1.00  0.00           C
ATOM    166  O   ASN A  17      55.780  49.690  31.280  1.00  0.00           O
ATOM    167  N   CYS A  18      53.690  48.940  30.830  1.00  0.00           N
ATOM    168  HN  CYS A  18      52.840  48.990  30.300  1.00  0.00           H
ATOM    169  CA  CYS A  18      53.560  48.060  32.010  1.00  0.00           C
ATOM    170  HA  CYS A  18      54.580  47.850  32.290  1.00  0.00           H
ATOM    171  CB  CYS A  18      52.750  48.720  33.140  1.00  0.00           C
ATOM    172  HB1 CYS A  18      52.890  48.180  34.100  1.00  0.00           H
ATOM    173  HB2 CYS A  18      51.670  48.520  32.970  1.00  0.00           H
ATOM    174  SG  CYS A  18      52.970  50.510  33.430  1.00  0.00           S
ATOM    175  C   CYS A  18      52.920  46.680  31.630  1.00  0.00           C
ATOM    176  O   CYS A  18      52.180  46.490  30.690  1.00  0.00           O
ATOM    177  N   CYS A  19      53.450  45.640  32.350  1.00  0.00           N
ATOM    178  HN  CYS A  19      53.940  45.840  33.210  1.00  0.00           H
ATOM    179  CA  CYS A  19      53.020  44.230  32.100  1.00  0.00           C
ATOM    180  HA  CYS A  19      52.960  44.030  31.040  1.00  0.00           H
ATOM    181  CB  CYS A  19      54.110  43.220  32.410  1.00  0.00           C
ATOM    182  HB1 CYS A  19      53.680  42.190  32.370  1.00  0.00           H
ATOM    183  HB2 CYS A  19      54.600  43.340  33.400  1.00  0.00           H
ATOM    184  SG  CYS A  19      55.490  43.230  31.270  1.00  0.00           S
ATOM    185  C   CYS A  19      51.680  43.950  32.880  1.00  0.00           C
ATOM    186  O   CYS A  19      51.640  44.010  34.080  1.00  0.00           O
ATOM    187  N   VAL A  20      50.610  43.650  32.170  1.00  0.00           N
ATOM    188  HN  VAL A  20      50.860  43.680  31.200  1.00  0.00           H
ATOM    189  CA  VAL A  20      49.290  43.330  32.680  1.00  0.00           C
ATOM    190  HA  VAL A  20      49.270  43.580  33.730  1.00  0.00           H
ATOM    191  CB  VAL A  20      48.250  44.090  31.820  1.00  0.00           C
ATOM    192  HB  VAL A  20      48.110  43.540  30.870  1.00  0.00           H
ATOM    193  CG1 VAL A  20      46.900  44.040  32.540  1.00  0.00           C
ATOM    194 HG11 VAL A  20      46.500  43.000  32.490  1.00  0.00           H
ATOM    195 HG12 VAL A  20      46.260  44.820  32.090  1.00  0.00           H
ATOM    196 HG13 VAL A  20      47.030  44.230  33.640  1.00  0.00           H
ATOM    197  CG2 VAL A  20      48.570  45.600  31.550  1.00  0.00           C
ATOM    198 HG21 VAL A  20      49.600  45.700  31.170  1.00  0.00           H
ATOM    199 HG22 VAL A  20      48.480  46.130  32.520  1.00  0.00           H
ATOM    200 HG23 VAL A  20      47.920  46.030  30.750  1.00  0.00           H
ATOM    201  C   VAL A  20      49.040  41.820  32.530  1.00  0.00           C
ATOM    202  O   VAL A  20      49.170  41.360  31.450  1.00  0.00           O
ATOM    203  N   PHE A  21      48.850  41.080  33.680  1.00  0.00           N
ATOM    204  HN  PHE A  21      48.730  41.520  34.560  1.00  0.00           H
ATOM    205  CA  PHE A  21      48.530  39.680  33.730  1.00  0.00           C
ATOM    206  HA  PHE A  21      48.630  39.300  32.730  1.00  0.00           H
ATOM    207  CB  PHE A  21      49.400  38.930  34.730  1.00  0.00           C
ATOM    208  HB1 PHE A  21      49.180  37.840  34.840  1.00  0.00           H
ATOM    209  HB2 PHE A  21      49.220  39.370  35.740  1.00  0.00           H
ATOM    210  CG  PHE A  21      50.840  39.020  34.370  1.00  0.00           C
ATOM    211  CD1 PHE A  21      51.640  39.930  35.150  1.00  0.00           C
ATOM    212  HD1 PHE A  21      51.180  40.690  35.770  1.00  0.00           H
ATOM    213  CE1 PHE A  21      53.080  39.970  34.950  1.00  0.00           C
ATOM    214  HE1 PHE A  21      53.710  40.750  35.370  1.00  0.00           H
ATOM    215  CZ  PHE A  21      53.650  39.080  34.110  1.00  0.00           C
ATOM    216  HZ  PHE A  21      54.700  39.120  33.810  1.00  0.00           H
ATOM    217  CD2 PHE A  21      51.480  38.040  33.570  1.00  0.00           C
ATOM    218  HD2 PHE A  21      50.970  37.400  32.870  1.00  0.00           H
ATOM    219  CE2 PHE A  21      52.850  38.180  33.350  1.00  0.00           C
ATOM    220  HE2 PHE A  21      53.390  37.500  32.690  1.00  0.00           H
ATOM    221  C   PHE A  21      47.070  39.430  34.110  1.00  0.00           C
ATOM    222  O   PHE A  21      46.410  40.140  34.910  1.00  0.00           O
ATOM    223  N   ARG A  22      46.430  38.480  33.440  1.00  0.00           N
ATOM    224  HN  ARG A  22      47.040  37.810  33.020  1.00  0.00           H
ATOM    225  CA  ARG A  22      45.050  38.240  33.390  1.00  0.00           C
ATOM    226  HA  ARG A  22      44.410  38.870  33.970  1.00  0.00           H
ATOM    227  CB  ARG A  22      44.650  38.470  31.950  1.00  0.00           C
ATOM    228  HB1 ARG A  22      43.680  37.960  31.790  1.00  0.00           H
ATOM    229  HB2 ARG A  22      45.360  37.910  31.320  1.00  0.00           H
ATOM    230  CG  ARG A  22      44.530  39.900  31.340  1.00  0.00           C
ATOM    231  HG1 ARG A  22      43.970  39.850  30.370  1.00  0.00           H
ATOM    232  HG2 ARG A  22      45.590  40.130  31.110  1.00  0.00           H
ATOM    233  CD  ARG A  22      43.790  40.930  32.210  1.00  0.00           C
ATOM    234  HD1 ARG A  22      44.190  41.040  33.240  1.00  0.00           H
ATOM    235  HD2 ARG A  22      42.690  40.750  32.210  1.00  0.00           H
ATOM    236  NE  ARG A  22      43.830  42.240  31.500  1.00  0.00           N
ATOM    237  HE  ARG A  22      44.440  42.400  30.720  1.00  0.00           H
ATOM    238  CZ  ARG A  22      43.070  43.300  31.840  1.00  0.00           C
ATOM    239  NH1 ARG A  22      42.170  43.260  32.830  1.00  0.00           N
ATOM    240 HH11 ARG A  22      41.210  43.480  32.600  1.00  0.00           H
ATOM    241 HH12 ARG A  22      42.160  42.530  33.520  1.00  0.00           H
ATOM    242  NH2 ARG A  22      42.880  44.360  31.060  1.00  0.00           N
ATOM    243 HH21 ARG A  22      43.470  44.620  30.310  1.00  0.00           H
ATOM    244 HH22 ARG A  22      42.100  44.960  31.250  1.00  0.00           H
ATOM    245  C   ARG A  22      44.740  36.820  33.800  1.00  0.00           C
ATOM    246  O   ARG A  22      43.570  36.530  34.100  1.00  0.00           O
ATOM    247  N   ASP A  23      45.700  35.940  33.960  1.00  0.00           N
ATOM    248  HN  ASP A  23      46.650  36.140  33.740  1.00  0.00           H
ATOM    249  CA  ASP A  23      45.560  34.600  34.550  1.00  0.00           C
ATOM    250  HA  ASP A  23      44.800  34.190  33.900  1.00  0.00           H
ATOM    251  CB  ASP A  23      46.870  33.910  34.240  1.00  0.00           C
ATOM    252  HB1 ASP A  23      47.230  33.980  33.180  1.00  0.00           H
ATOM    253  HB2 ASP A  23      46.650  32.830  34.390  1.00  0.00           H
ATOM    254  CG  ASP A  23      48.040  34.220  35.190  1.00  0.00           C
ATOM    255  OD1 ASP A  23      48.470  33.300  35.940  1.00  0.00           O
ATOM    256  OD2 ASP A  23      48.570  35.350  35.240  1.00  0.00           O
ATOM    257  C   ASP A  23      45.050  34.350  35.950  1.00  0.00           C
ATOM    258  O   ASP A  23      45.190  35.210  36.790  1.00  0.00           O
ATOM    259  N   ASP A  24      44.410  33.220  36.260  1.00  0.00           N
ATOM    260  HN  ASP A  24      44.240  32.560  35.530  1.00  0.00           H
ATOM    261  CA  ASP A  24      43.710  32.860  37.440  1.00  0.00           C
ATOM    262  HA  ASP A  24      43.050  33.700  37.660  1.00  0.00           H
ATOM    263  CB  ASP A  24      42.690  31.620  37.140  1.00  0.00           C
ATOM    264  HB1 ASP A  24      42.230  31.300  38.100  1.00  0.00           H
ATOM    265  HB2 ASP A  24      43.340  30.760  36.870  1.00  0.00           H
ATOM    266  CG  ASP A  24      41.560  31.990  36.140  1.00  0.00           C
ATOM    267  OD1 ASP A  24      41.120  33.140  36.080  1.00  0.00           O
ATOM    268  OD2 ASP A  24      40.910  31.010  35.750  1.00  0.00           O
ATOM    269  C   ASP A  24      44.530  32.530  38.690  1.00  0.00           C
ATOM    270  O   ASP A  24      44.390  33.050  39.770  1.00  0.00           O
ATOM    271  N   PHE A  25      45.610  31.730  38.440  1.00  0.00           N
ATOM    272  HN  PHE A  25      45.770  31.520  37.490  1.00  0.00           H
ATOM    273  CA  PHE A  25      46.510  31.160  39.450  1.00  0.00           C
ATOM    274  HA  PHE A  25      46.300  30.100  39.510  1.00  0.00           H
ATOM    275  CB  PHE A  25      47.940  31.160  38.800  1.00  0.00           C
ATOM    276  HB1 PHE A  25      48.200  32.210  38.550  1.00  0.00           H
ATOM    277  HB2 PHE A  25      47.920  30.610  37.840  1.00  0.00           H
ATOM    278  CG  PHE A  25      49.060  30.570  39.720  1.00  0.00           C
ATOM    279  CD1 PHE A  25      50.230  31.260  39.850  1.00  0.00           C
ATOM    280  HD1 PHE A  25      50.320  32.180  39.290  1.00  0.00           H
ATOM    281  CE1 PHE A  25      51.270  30.780  40.670  1.00  0.00           C
ATOM    282  HE1 PHE A  25      52.220  31.270  40.770  1.00  0.00           H
ATOM    283  CZ  PHE A  25      51.210  29.480  41.270  1.00  0.00           C
ATOM    284  HZ  PHE A  25      52.080  29.050  41.760  1.00  0.00           H
ATOM    285  CD2 PHE A  25      48.910  29.330  40.430  1.00  0.00           C
ATOM    286  HD2 PHE A  25      47.980  28.830  40.220  1.00  0.00           H
ATOM    287  CE2 PHE A  25      50.000  28.820  41.210  1.00  0.00           C
ATOM    288  HE2 PHE A  25      49.870  27.850  41.680  1.00  0.00           H
ATOM    289  C   PHE A  25      46.550  31.570  41.000  1.00  0.00           C
ATOM    290  O   PHE A  25      45.850  30.980  41.830  1.00  0.00           O
ATOM    291  N   ILE A  26      47.250  32.730  41.370  1.00  0.00           N
ATOM    292  HN  ILE A  26      47.600  33.330  40.640  1.00  0.00           H
ATOM    293  CA  ILE A  26      47.250  33.110  42.780  1.00  0.00           C
ATOM    294  HA  ILE A  26      46.980  32.250  43.380  1.00  0.00           H
ATOM    295  CB  ILE A  26      48.580  33.720  43.150  1.00  0.00           C
ATOM    296  HB  ILE A  26      48.960  34.340  42.300  1.00  0.00           H
ATOM    297  CG2 ILE A  26      48.470  34.630  44.430  1.00  0.00           C
ATOM    298 HG21 ILE A  26      49.410  34.890  44.960  1.00  0.00           H
ATOM    299 HG22 ILE A  26      48.010  34.040  45.260  1.00  0.00           H
ATOM    300 HG23 ILE A  26      47.850  35.520  44.120  1.00  0.00           H
ATOM    301  CG1 ILE A  26      49.730  32.700  43.210  1.00  0.00           C
ATOM    302 HG11 ILE A  26      50.720  33.200  43.180  1.00  0.00           H
ATOM    303 HG12 ILE A  26      49.630  32.060  42.300  1.00  0.00           H
ATOM    304  CD  ILE A  26      49.560  31.740  44.390  1.00  0.00           C
ATOM    305  HD1 ILE A  26      49.710  32.210  45.390  1.00  0.00           H
ATOM    306  HD2 ILE A  26      50.380  31.000  44.520  1.00  0.00           H
ATOM    307  HD3 ILE A  26      48.530  31.330  44.350  1.00  0.00           H
ATOM    308  C   ILE A  26      46.080  34.140  42.970  1.00  0.00           C
ATOM    309  O   ILE A  26      45.600  34.470  44.020  1.00  0.00           O
ATOM    310  N   VAL A  27      45.590  34.690  41.830  1.00  0.00           N
ATOM    311  HN  VAL A  27      45.770  34.260  40.960  1.00  0.00           H
ATOM    312  CA  VAL A  27      44.500  35.650  41.910  1.00  0.00           C
ATOM    313  HA  VAL A  27      44.820  36.450  42.560  1.00  0.00           H
ATOM    314  CB  VAL A  27      44.170  36.400  40.560  1.00  0.00           C
ATOM    315  HB  VAL A  27      43.680  35.790  39.780  1.00  0.00           H
ATOM    316  CG1 VAL A  27      43.170  37.540  40.870  1.00  0.00           C
ATOM    317 HG11 VAL A  27      42.950  38.130  39.960  1.00  0.00           H
ATOM    318 HG12 VAL A  27      43.570  38.190  41.680  1.00  0.00           H
ATOM    319 HG13 VAL A  27      42.200  37.130  41.230  1.00  0.00           H
ATOM    320  CG2 VAL A  27      45.400  37.070  40.080  1.00  0.00           C
ATOM    321 HG21 VAL A  27      45.770  37.950  40.650  1.00  0.00           H
ATOM    322 HG22 VAL A  27      45.210  37.490  39.070  1.00  0.00           H
ATOM    323 HG23 VAL A  27      46.250  36.360  40.010  1.00  0.00           H
ATOM    324  C   VAL A  27      43.260  35.100  42.460  1.00  0.00           C
ATOM    325  O   VAL A  27      42.570  35.780  43.220  1.00  0.00           O
ATOM    326  N   LYS A  28      42.910  33.810  42.230  1.00  0.00           N
ATOM    327  HN  LYS A  28      43.430  33.250  41.600  1.00  0.00           H
ATOM    328  CA  LYS A  28      41.870  33.090  42.960  1.00  0.00           C
ATOM    329  HA  LYS A  28      40.960  33.660  42.830  1.00  0.00           H
ATOM    330  CB  LYS A  28      41.320  31.850  42.260  1.00  0.00           C
ATOM    331  HB1 LYS A  28      41.050  32.150  41.230  1.00  0.00           H
ATOM    332  HB2 LYS A  28      40.420  31.500  42.790  1.00  0.00           H
ATOM    333  CG  LYS A  28      42.350  30.700  42.200  1.00  0.00           C
ATOM    334  HG1 LYS A  28      42.410  30.240  43.200  1.00  0.00           H
ATOM    335  HG2 LYS A  28      43.400  31.050  42.080  1.00  0.00           H
ATOM    336  CD  LYS A  28      42.030  29.740  41.020  1.00  0.00           C
ATOM    337  HD1 LYS A  28      41.950  30.360  40.100  1.00  0.00           H
ATOM    338  HD2 LYS A  28      41.000  29.360  41.200  1.00  0.00           H
ATOM    339  CE  LYS A  28      43.000  28.590  40.690  1.00  0.00           C
ATOM    340  HE1 LYS A  28      43.000  27.860  41.530  1.00  0.00           H
ATOM    341  HE2 LYS A  28      43.960  29.050  40.400  1.00  0.00           H
ATOM    342  NZ  LYS A  28      42.470  27.840  39.590  1.00  0.00           N
ATOM    343  HZ1 LYS A  28      41.680  27.290  40.000  1.00  0.00           H
ATOM    344  HZ2 LYS A  28      43.090  27.230  39.020  1.00  0.00           H
ATOM    345  HZ3 LYS A  28      41.960  28.440  38.910  1.00  0.00           H
ATOM    346  C   LYS A  28      42.200  32.880  44.380  1.00  0.00           C
ATOM    347  O   LYS A  28      41.390  33.110  45.310  1.00  0.00           O
ATOM    348  N   VAL A  29      43.420  32.490  44.800  1.00  0.00           N
ATOM    349  HN  VAL A  29      44.150  32.360  44.130  1.00  0.00           H
ATOM    350  CA  VAL A  29      43.940  32.180  46.180  1.00  0.00           C
ATOM    351  HA  VAL A  29      43.350  31.350  46.560  1.00  0.00           H
ATOM    352  CB  VAL A  29      45.430  31.650  46.020  1.00  0.00           C
ATOM    353  HB  VAL A  29      46.040  32.410  45.490  1.00  0.00           H
ATOM    354  CG1 VAL A  29      46.120  31.260  47.370  1.00  0.00           C
ATOM    355 HG11 VAL A  29      46.380  32.080  48.080  1.00  0.00           H
ATOM    356 HG12 VAL A  29      47.100  30.750  47.240  1.00  0.00           H
ATOM    357 HG13 VAL A  29      45.430  30.520  47.840  1.00  0.00           H
ATOM    358  CG2 VAL A  29      45.370  30.400  45.220  1.00  0.00           C
ATOM    359 HG21 VAL A  29      45.050  30.610  44.180  1.00  0.00           H
ATOM    360 HG22 VAL A  29      44.580  29.740  45.620  1.00  0.00           H
ATOM    361 HG23 VAL A  29      46.370  29.900  45.220  1.00  0.00           H
ATOM    362  C   VAL A  29      43.770  33.140  47.200  1.00  0.00           C
ATOM    363  O   VAL A  29      43.450  32.810  48.330  1.00  0.00           O
ATOM    364  N   LEU A  30      44.090  34.440  46.930  1.00  0.00           N
ATOM    365  HN  LEU A  30      44.410  34.800  46.060  1.00  0.00           H
ATOM    366  CA  LEU A  30      44.010  35.440  47.940  1.00  0.00           C
ATOM    367  HA  LEU A  30      44.370  34.920  48.820  1.00  0.00           H
ATOM    368  CB  LEU A  30      44.970  36.660  47.650  1.00  0.00           C
ATOM    369  HB1 LEU A  30      44.750  37.470  48.380  1.00  0.00           H
ATOM    370  HB2 LEU A  30      44.840  37.030  46.620  1.00  0.00           H
ATOM    371  CG  LEU A  30      46.520  36.390  47.760  1.00  0.00           C
ATOM    372  HG  LEU A  30      46.810  35.470  47.210  1.00  0.00           H
ATOM    373  CD1 LEU A  30      47.230  37.580  47.020  1.00  0.00           C
ATOM    374 HD11 LEU A  30      46.720  38.490  47.430  1.00  0.00           H
ATOM    375 HD12 LEU A  30      47.150  37.530  45.920  1.00  0.00           H
ATOM    376 HD13 LEU A  30      48.320  37.580  47.210  1.00  0.00           H
ATOM    377  CD2 LEU A  30      47.010  36.310  49.210  1.00  0.00           C
ATOM    378 HD21 LEU A  30      46.510  37.090  49.840  1.00  0.00           H
ATOM    379 HD22 LEU A  30      48.120  36.390  49.210  1.00  0.00           H
ATOM    380 HD23 LEU A  30      46.620  35.340  49.550  1.00  0.00           H
ATOM    381  C   LEU A  30      42.630  35.970  48.450  1.00  0.00           C
ATOM    382  O   LEU A  30      42.510  36.090  49.660  1.00  0.00           O
ATOM    383  N   PRO A  31      41.590  36.150  47.630  1.00  0.00           N
ATOM    384  CD  PRO A  31      41.730  36.400  46.180  1.00  0.00           C
ATOM    385  HD1 PRO A  31      41.770  35.420  45.670  1.00  0.00           H
ATOM    386  HD2 PRO A  31      42.680  36.910  45.900  1.00  0.00           H
ATOM    387  CA  PRO A  31      40.250  36.510  48.150  1.00  0.00           C
ATOM    388  HA  PRO A  31      40.350  37.470  48.610  1.00  0.00           H
ATOM    389  CB  PRO A  31      39.390  36.780  46.870  1.00  0.00           C
ATOM    390  HB1 PRO A  31      38.680  37.620  47.050  1.00  0.00           H
ATOM    391  HB2 PRO A  31      38.850  35.870  46.540  1.00  0.00           H
ATOM    392  CG  PRO A  31      40.450  37.170  45.820  1.00  0.00           C
ATOM    393  HG1 PRO A  31      40.090  36.730  44.870  1.00  0.00           H
ATOM    394  HG2 PRO A  31      40.590  38.260  45.840  1.00  0.00           H
ATOM    395  C   PRO A  31      39.630  35.700  49.310  1.00  0.00           C
ATOM    396  O   PRO A  31      39.020  36.390  50.060  1.00  0.00           O
ATOM    397  N   PRO A  32      39.710  34.390  49.550  1.00  0.00           N
ATOM    398  CD  PRO A  32      39.730  33.380  48.440  1.00  0.00           C
ATOM    399  HD1 PRO A  32      40.710  33.380  47.930  1.00  0.00           H
ATOM    400  HD2 PRO A  32      38.830  33.580  47.820  1.00  0.00           H
ATOM    401  CA  PRO A  32      39.260  33.800  50.780  1.00  0.00           C
ATOM    402  HA  PRO A  32      38.220  34.000  50.960  1.00  0.00           H
ATOM    403  CB  PRO A  32      39.420  32.220  50.570  1.00  0.00           C
ATOM    404  HB1 PRO A  32      38.600  31.640  51.050  1.00  0.00           H
ATOM    405  HB2 PRO A  32      40.320  31.870  51.120  1.00  0.00           H
ATOM    406  CG  PRO A  32      39.520  32.020  49.080  1.00  0.00           C
ATOM    407  HG1 PRO A  32      40.420  31.400  48.920  1.00  0.00           H
ATOM    408  HG2 PRO A  32      38.620  31.470  48.710  1.00  0.00           H
ATOM    409  C   PRO A  32      40.210  34.170  51.920  1.00  0.00           C
ATOM    410  O   PRO A  32      39.730  34.430  53.010  1.00  0.00           O
ATOM    411  N   VAL A  33      41.520  34.240  51.690  1.00  0.00           N
ATOM    412  HN  VAL A  33      41.820  34.090  50.750  1.00  0.00           H
ATOM    413  CA  VAL A  33      42.560  34.700  52.620  1.00  0.00           C
ATOM    414  HA  VAL A  33      42.530  34.190  53.580  1.00  0.00           H
ATOM    415  CB  VAL A  33      43.920  34.360  52.020  1.00  0.00           C
ATOM    416  HB  VAL A  33      44.170  34.720  50.990  1.00  0.00           H
ATOM    417  CG1 VAL A  33      45.120  34.810  52.910  1.00  0.00           C
ATOM    418 HG11 VAL A  33      46.010  34.160  52.810  1.00  0.00           H
ATOM    419 HG12 VAL A  33      44.880  34.870  54.000  1.00  0.00           H
ATOM    420 HG13 VAL A  33      45.490  35.850  52.770  1.00  0.00           H
ATOM    421  CG2 VAL A  33      43.990  32.860  51.850  1.00  0.00           C
ATOM    422 HG21 VAL A  33      43.510  32.580  50.890  1.00  0.00           H
ATOM    423 HG22 VAL A  33      43.540  32.330  52.710  1.00  0.00           H
ATOM    424 HG23 VAL A  33      45.050  32.670  51.580  1.00  0.00           H
ATOM    425  C   VAL A  33      42.390  36.090  53.060  1.00  0.00           C
ATOM    426  O   VAL A  33      42.420  36.440  54.250  1.00  0.00           O
ATOM    427  N   LEU A  34      42.100  36.970  52.060  1.00  0.00           N
ATOM    428  HN  LEU A  34      42.230  36.590  51.150  1.00  0.00           H
ATOM    429  CA  LEU A  34      41.520  38.300  52.230  1.00  0.00           C
ATOM    430  HA  LEU A  34      42.260  38.740  52.880  1.00  0.00           H
ATOM    431  CB  LEU A  34      41.540  39.070  50.860  1.00  0.00           C
ATOM    432  HB1 LEU A  34      40.920  40.000  50.900  1.00  0.00           H
ATOM    433  HB2 LEU A  34      41.080  38.330  50.180  1.00  0.00           H
ATOM    434  CG  LEU A  34      42.940  39.450  50.360  1.00  0.00           C
ATOM    435  HG  LEU A  34      43.480  38.480  50.320  1.00  0.00           H
ATOM    436  CD1 LEU A  34      42.860  39.980  48.920  1.00  0.00           C
ATOM    437 HD11 LEU A  34      42.330  39.170  48.390  1.00  0.00           H
ATOM    438 HD12 LEU A  34      43.850  40.230  48.470  1.00  0.00           H
ATOM    439 HD13 LEU A  34      42.330  40.950  49.080  1.00  0.00           H
ATOM    440  CD2 LEU A  34      43.700  40.350  51.320  1.00  0.00           C
ATOM    441 HD21 LEU A  34      43.650  39.960  52.360  1.00  0.00           H
ATOM    442 HD22 LEU A  34      43.250  41.370  51.320  1.00  0.00           H
ATOM    443 HD23 LEU A  34      44.710  40.640  50.980  1.00  0.00           H
ATOM    444  C   LEU A  34      40.220  38.390  52.870  1.00  0.00           C
ATOM    445  O   LEU A  34      40.010  39.270  53.680  1.00  0.00           O
ATOM    446  N   GLY A  35      39.220  37.540  52.580  1.00  0.00           N
ATOM    447  HN  GLY A  35      39.520  36.910  51.880  1.00  0.00           H
ATOM    448  CA  GLY A  35      37.930  37.460  53.320  1.00  0.00           C
ATOM    449  HA1 GLY A  35      37.520  36.480  53.100  1.00  0.00           H
ATOM    450  HA2 GLY A  35      37.230  38.270  53.120  1.00  0.00           H
ATOM    451  C   GLY A  35      38.080  37.310  54.810  1.00  0.00           C
ATOM    452  O   GLY A  35      37.370  37.940  55.600  1.00  0.00           O
ATOM    453  N   LEU A  36      38.960  36.360  55.110  1.00  0.00           N
ATOM    454  HN  LEU A  36      39.390  35.780  54.420  1.00  0.00           H
ATOM    455  CA  LEU A  36      39.470  36.180  56.460  1.00  0.00           C
ATOM    456  HA  LEU A  36      38.610  36.100  57.100  1.00  0.00           H
ATOM    457  CB  LEU A  36      40.330  34.870  56.690  1.00  0.00           C
ATOM    458  HB1 LEU A  36      40.850  34.660  57.650  1.00  0.00           H
ATOM    459  HB2 LEU A  36      41.150  34.850  55.940  1.00  0.00           H
ATOM    460  CG  LEU A  36      39.540  33.550  56.570  1.00  0.00           C
ATOM    461  HG  LEU A  36      38.890  33.680  55.680  1.00  0.00           H
ATOM    462  CD1 LEU A  36      40.510  32.380  56.240  1.00  0.00           C
ATOM    463 HD11 LEU A  36      39.910  31.450  56.150  1.00  0.00           H
ATOM    464 HD12 LEU A  36      41.260  32.350  57.060  1.00  0.00           H
ATOM    465 HD13 LEU A  36      41.030  32.580  55.280  1.00  0.00           H
ATOM    466  CD2 LEU A  36      38.690  33.260  57.780  1.00  0.00           C
ATOM    467 HD21 LEU A  36      39.370  33.150  58.650  1.00  0.00           H
ATOM    468 HD22 LEU A  36      38.200  32.280  57.630  1.00  0.00           H
ATOM    469 HD23 LEU A  36      37.930  34.050  57.960  1.00  0.00           H
ATOM    470  C   LEU A  36      40.210  37.440  56.980  1.00  0.00           C
ATOM    471  O   LEU A  36      39.900  37.870  58.080  1.00  0.00           O
ATOM    472  N   GLU A  37      41.140  38.020  56.240  1.00  0.00           N
ATOM    473  HN  GLU A  37      41.420  37.480  55.450  1.00  0.00           H
ATOM    474  CA  GLU A  37      41.740  39.270  56.730  1.00  0.00           C
ATOM    475  HA  GLU A  37      42.010  39.120  57.760  1.00  0.00           H
ATOM    476  CB  GLU A  37      43.050  39.700  55.900  1.00  0.00           C
ATOM    477  HB1 GLU A  37      43.380  40.750  56.080  1.00  0.00           H
ATOM    478  HB2 GLU A  37      42.640  39.720  54.870  1.00  0.00           H
ATOM    479  CG  GLU A  37      44.260  38.860  56.230  1.00  0.00           C
ATOM    480  HG1 GLU A  37      44.060  37.840  55.820  1.00  0.00           H
ATOM    481  HG2 GLU A  37      44.550  38.980  57.300  1.00  0.00           H
ATOM    482  CD  GLU A  37      45.470  39.280  55.390  1.00  0.00           C
ATOM    483  OE1 GLU A  37      45.600  39.050  54.200  1.00  0.00           O
ATOM    484  OE2 GLU A  37      46.460  39.970  56.040  1.00  0.00           O
ATOM    485  HE2 GLU A  37      47.100  40.120  55.340  1.00  0.00           H
ATOM    486  C   GLU A  37      40.760  40.440  56.950  1.00  0.00           C
ATOM    487  O   GLU A  37      40.750  40.980  58.060  1.00  0.00           O
ATOM    488  N   PHE A  38      39.890  40.720  55.950  1.00  0.00           N
ATOM    489  HN  PHE A  38      39.820  40.210  55.110  1.00  0.00           H
ATOM    490  CA  PHE A  38      38.870  41.760  56.000  1.00  0.00           C
ATOM    491  HA  PHE A  38      39.350  42.700  56.180  1.00  0.00           H
ATOM    492  CB  PHE A  38      38.120  41.760  54.600  1.00  0.00           C
ATOM    493  HB1 PHE A  38      38.070  40.730  54.170  1.00  0.00           H
ATOM    494  HB2 PHE A  38      38.710  42.320  53.850  1.00  0.00           H
ATOM    495  CG  PHE A  38      36.760  42.550  54.630  1.00  0.00           C
ATOM    496  CD1 PHE A  38      35.490  41.870  54.570  1.00  0.00           C
ATOM    497  HD1 PHE A  38      35.380  40.800  54.480  1.00  0.00           H
ATOM    498  CE1 PHE A  38      34.320  42.590  54.600  1.00  0.00           C
ATOM    499  HE1 PHE A  38      33.450  42.020  54.320  1.00  0.00           H
ATOM    500  CZ  PHE A  38      34.330  43.980  54.550  1.00  0.00           C
ATOM    501  HZ  PHE A  38      33.460  44.620  54.550  1.00  0.00           H
ATOM    502  CD2 PHE A  38      36.790  43.970  54.660  1.00  0.00           C
ATOM    503  HD2 PHE A  38      37.780  44.390  54.630  1.00  0.00           H
ATOM    504  CE2 PHE A  38      35.600  44.670  54.510  1.00  0.00           C
ATOM    505  HE2 PHE A  38      35.590  45.750  54.550  1.00  0.00           H
ATOM    506  C   PHE A  38      37.840  41.470  57.130  1.00  0.00           C
ATOM    507  O   PHE A  38      37.440  42.380  57.790  1.00  0.00           O
ATOM    508  N   ILE A  39      37.330  40.210  57.400  1.00  0.00           N
ATOM    509  HN  ILE A  39      37.640  39.390  56.930  1.00  0.00           H
ATOM    510  CA  ILE A  39      36.370  40.010  58.500  1.00  0.00           C
ATOM    511  HA  ILE A  39      35.490  40.630  58.390  1.00  0.00           H
ATOM    512  CB  ILE A  39      35.770  38.520  58.520  1.00  0.00           C
ATOM    513  HB  ILE A  39      35.810  38.180  57.470  1.00  0.00           H
ATOM    514  CG2 ILE A  39      36.610  37.500  59.260  1.00  0.00           C
ATOM    515 HG21 ILE A  39      36.590  37.730  60.350  1.00  0.00           H
ATOM    516 HG22 ILE A  39      37.630  37.780  58.940  1.00  0.00           H
ATOM    517 HG23 ILE A  39      36.310  36.430  59.180  1.00  0.00           H
ATOM    518  CG1 ILE A  39      34.370  38.590  59.080  1.00  0.00           C
ATOM    519 HG11 ILE A  39      34.400  38.980  60.120  1.00  0.00           H
ATOM    520 HG12 ILE A  39      34.130  37.500  59.210  1.00  0.00           H
ATOM    521  CD  ILE A  39      33.270  39.270  58.320  1.00  0.00           C
ATOM    522  HD1 ILE A  39      33.310  40.330  58.670  1.00  0.00           H
ATOM    523  HD2 ILE A  39      32.270  38.880  58.600  1.00  0.00           H
ATOM    524  HD3 ILE A  39      33.410  39.230  57.220  1.00  0.00           H
ATOM    525  C   ILE A  39      36.860  40.400  59.920  1.00  0.00           C
ATOM    526  O   ILE A  39      36.190  41.130  60.670  1.00  0.00           O
ATOM    527  N   PHE A  40      38.080  39.960  60.310  1.00  0.00           N
ATOM    528  HN  PHE A  40      38.570  39.340  59.700  1.00  0.00           H
ATOM    529  CA  PHE A  40      38.810  40.330  61.500  1.00  0.00           C
ATOM    530  HA  PHE A  40      38.180  40.090  62.350  1.00  0.00           H
ATOM    531  CB  PHE A  40      40.200  39.500  61.660  1.00  0.00           C
ATOM    532  HB1 PHE A  40      40.690  39.810  62.600  1.00  0.00           H
ATOM    533  HB2 PHE A  40      40.920  39.620  60.830  1.00  0.00           H
ATOM    534  CG  PHE A  40      39.920  38.030  61.790  1.00  0.00           C
ATOM    535  CD1 PHE A  40      40.510  37.070  60.980  1.00  0.00           C
ATOM    536  HD1 PHE A  40      41.160  37.440  60.200  1.00  0.00           H
ATOM    537  CE1 PHE A  40      40.160  35.710  60.920  1.00  0.00           C
ATOM    538  HE1 PHE A  40      40.640  34.990  60.290  1.00  0.00           H
ATOM    539  CZ  PHE A  40      39.120  35.260  61.790  1.00  0.00           C
ATOM    540  HZ  PHE A  40      38.790  34.240  61.800  1.00  0.00           H
ATOM    541  CD2 PHE A  40      38.840  37.460  62.620  1.00  0.00           C
ATOM    542  HD2 PHE A  40      38.200  38.090  63.210  1.00  0.00           H
ATOM    543  CE2 PHE A  40      38.440  36.180  62.530  1.00  0.00           C
ATOM    544  HE2 PHE A  40      37.610  35.780  63.100  1.00  0.00           H
ATOM    545  C   PHE A  40      39.120  41.810  61.620  1.00  0.00           C
ATOM    546  O   PHE A  40      39.070  42.330  62.740  1.00  0.00           O
ATOM    547  N   GLY A  41      39.630  42.340  60.530  1.00  0.00           N
ATOM    548  HN  GLY A  41      39.600  41.720  59.740  1.00  0.00           H
ATOM    549  CA  GLY A  41      40.060  43.700  60.370  1.00  0.00           C
ATOM    550  HA1 GLY A  41      40.510  43.790  59.390  1.00  0.00           H
ATOM    551  HA2 GLY A  41      40.680  43.820  61.250  1.00  0.00           H
ATOM    552  C   GLY A  41      38.880  44.600  60.560  1.00  0.00           C
ATOM    553  O   GLY A  41      38.950  45.610  61.300  1.00  0.00           O
ATOM    554  N   LEU A  42      37.730  44.240  59.980  1.00  0.00           N
ATOM    555  HN  LEU A  42      37.650  43.330  59.600  1.00  0.00           H
ATOM    556  CA  LEU A  42      36.590  45.010  60.050  1.00  0.00           C
ATOM    557  HA  LEU A  42      36.890  46.040  59.930  1.00  0.00           H
ATOM    558  CB  LEU A  42      35.480  44.540  58.920  1.00  0.00           C
ATOM    559  HB1 LEU A  42      35.340  43.450  59.100  1.00  0.00           H
ATOM    560  HB2 LEU A  42      36.040  44.410  57.970  1.00  0.00           H
ATOM    561  CG  LEU A  42      34.140  45.250  58.790  1.00  0.00           C
ATOM    562  HG  LEU A  42      33.660  45.560  59.750  1.00  0.00           H
ATOM    563  CD1 LEU A  42      34.410  46.560  58.090  1.00  0.00           C
ATOM    564 HD11 LEU A  42      35.170  47.030  58.740  1.00  0.00           H
ATOM    565 HD12 LEU A  42      33.540  47.230  58.010  1.00  0.00           H
ATOM    566 HD13 LEU A  42      34.940  46.390  57.130  1.00  0.00           H
ATOM    567  CD2 LEU A  42      33.210  44.390  58.070  1.00  0.00           C
ATOM    568 HD21 LEU A  42      33.010  43.420  58.570  1.00  0.00           H
ATOM    569 HD22 LEU A  42      33.680  44.210  57.070  1.00  0.00           H
ATOM    570 HD23 LEU A  42      32.230  44.890  57.930  1.00  0.00           H
ATOM    571  C   LEU A  42      35.870  44.910  61.390  1.00  0.00           C
ATOM    572  O   LEU A  42      35.490  45.890  61.960  1.00  0.00           O
ATOM    573  N   LEU A  43      35.770  43.650  61.890  1.00  0.00           N
ATOM    574  HN  LEU A  43      35.990  42.840  61.350  1.00  0.00           H
ATOM    575  CA  LEU A  43      35.260  43.490  63.270  1.00  0.00           C
ATOM    576  HA  LEU A  43      34.320  44.020  63.340  1.00  0.00           H
ATOM    577  CB  LEU A  43      35.060  41.980  63.630  1.00  0.00           C
ATOM    578  HB1 LEU A  43      35.980  41.420  63.400  1.00  0.00           H
ATOM    579  HB2 LEU A  43      34.270  41.620  62.940  1.00  0.00           H
ATOM    580  CG  LEU A  43      34.630  41.660  65.020  1.00  0.00           C
ATOM    581  HG  LEU A  43      35.570  41.740  65.600  1.00  0.00           H
ATOM    582  CD1 LEU A  43      33.420  42.520  65.560  1.00  0.00           C
ATOM    583 HD11 LEU A  43      33.680  43.560  65.830  1.00  0.00           H
ATOM    584 HD12 LEU A  43      33.120  41.930  66.450  1.00  0.00           H
ATOM    585 HD13 LEU A  43      32.550  42.450  64.880  1.00  0.00           H
ATOM    586  CD2 LEU A  43      34.210  40.170  64.990  1.00  0.00           C
ATOM    587 HD21 LEU A  43      34.030  39.760  66.000  1.00  0.00           H
ATOM    588 HD22 LEU A  43      35.020  39.590  64.500  1.00  0.00           H
ATOM    589 HD23 LEU A  43      33.300  40.100  64.360  1.00  0.00           H
ATOM    590  C   LEU A  43      36.210  44.170  64.320  1.00  0.00           C
ATOM    591  O   LEU A  43      35.650  44.910  65.140  1.00  0.00           O
ATOM    592  N   GLY A  44      37.540  43.920  64.360  1.00  0.00           N
ATOM    593  HN  GLY A  44      37.890  43.160  63.810  1.00  0.00           H
ATOM    594  CA  GLY A  44      38.490  44.580  65.250  1.00  0.00           C
ATOM    595  HA1 GLY A  44      39.440  44.110  65.060  1.00  0.00           H
ATOM    596  HA2 GLY A  44      38.150  44.240  66.220  1.00  0.00           H
ATOM    597  C   GLY A  44      38.570  46.080  65.240  1.00  0.00           C
ATOM    598  O   GLY A  44      38.670  46.740  66.290  1.00  0.00           O
ATOM    599  N   ASN A  45      38.640  46.690  64.020  1.00  0.00           N
ATOM    600  HN  ASN A  45      38.310  46.170  63.240  1.00  0.00           H
ATOM    601  CA  ASN A  45      38.780  48.170  63.990  1.00  0.00           C
ATOM    602  HA  ASN A  45      39.290  48.460  64.900  1.00  0.00           H
ATOM    603  CB  ASN A  45      39.650  48.730  62.810  1.00  0.00           C
ATOM    604  HB1 ASN A  45      39.720  49.830  62.900  1.00  0.00           H
ATOM    605  HB2 ASN A  45      39.210  48.440  61.830  1.00  0.00           H
ATOM    606  CG  ASN A  45      41.100  48.340  62.810  1.00  0.00           C
ATOM    607  OD1 ASN A  45      41.930  49.000  63.430  1.00  0.00           O
ATOM    608  ND2 ASN A  45      41.390  47.340  61.910  1.00  0.00           N
ATOM    609 HD21 ASN A  45      42.230  46.800  61.990  1.00  0.00           H
ATOM    610 HD22 ASN A  45      40.570  47.000  61.470  1.00  0.00           H
ATOM    611  C   ASN A  45      37.420  48.920  64.090  1.00  0.00           C
ATOM    612  O   ASN A  45      37.370  50.080  64.490  1.00  0.00           O
ATOM    613  N   GLY A  46      36.290  48.260  63.710  1.00  0.00           N
ATOM    614  HN  GLY A  46      36.330  47.370  63.270  1.00  0.00           H
ATOM    615  CA  GLY A  46      35.000  48.760  64.020  1.00  0.00           C
ATOM    616  HA1 GLY A  46      34.450  47.970  63.530  1.00  0.00           H
ATOM    617  HA2 GLY A  46      34.930  49.780  63.680  1.00  0.00           H
ATOM    618  C   GLY A  46      34.620  48.720  65.490  1.00  0.00           C
ATOM    619  O   GLY A  46      34.040  49.660  66.010  1.00  0.00           O
ATOM    620  N   LEU A  47      34.900  47.630  66.190  1.00  0.00           N
ATOM    621  HN  LEU A  47      35.300  46.880  65.680  1.00  0.00           H
ATOM    622  CA  LEU A  47      34.790  47.460  67.600  1.00  0.00           C
ATOM    623  HA  LEU A  47      33.790  47.580  67.980  1.00  0.00           H
ATOM    624  CB  LEU A  47      35.410  46.180  68.100  1.00  0.00           C
ATOM    625  HB1 LEU A  47      36.410  46.040  67.630  1.00  0.00           H
ATOM    626  HB2 LEU A  47      34.780  45.360  67.710  1.00  0.00           H
ATOM    627  CG  LEU A  47      35.650  45.940  69.630  1.00  0.00           C
ATOM    628  HG  LEU A  47      36.190  46.760  70.160  1.00  0.00           H
ATOM    629  CD1 LEU A  47      34.300  45.610  70.330  1.00  0.00           C
ATOM    630 HD11 LEU A  47      34.350  45.190  71.360  1.00  0.00           H
ATOM    631 HD12 LEU A  47      33.780  44.820  69.740  1.00  0.00           H
ATOM    632 HD13 LEU A  47      33.670  46.510  70.450  1.00  0.00           H
ATOM    633  CD2 LEU A  47      36.460  44.710  69.800  1.00  0.00           C
ATOM    634 HD21 LEU A  47      37.460  44.740  69.330  1.00  0.00           H
ATOM    635 HD22 LEU A  47      35.950  43.790  69.410  1.00  0.00           H
ATOM    636 HD23 LEU A  47      36.800  44.560  70.850  1.00  0.00           H
ATOM    637  C   LEU A  47      35.550  48.550  68.310  1.00  0.00           C
ATOM    638  O   LEU A  47      35.030  49.270  69.160  1.00  0.00           O
ATOM    639  N   ALA A  48      36.750  48.860  67.910  1.00  0.00           N
ATOM    640  HN  ALA A  48      37.240  48.350  67.210  1.00  0.00           H
ATOM    641  CA  ALA A  48      37.500  49.970  68.430  1.00  0.00           C
ATOM    642  HA  ALA A  48      37.590  49.870  69.500  1.00  0.00           H
ATOM    643  CB  ALA A  48      38.980  49.780  67.760  1.00  0.00           C
ATOM    644  HB1 ALA A  48      38.840  49.980  66.680  1.00  0.00           H
ATOM    645  HB2 ALA A  48      39.380  48.770  67.960  1.00  0.00           H
ATOM    646  HB3 ALA A  48      39.630  50.580  68.190  1.00  0.00           H
ATOM    647  C   ALA A  48      36.870  51.380  68.240  1.00  0.00           C
ATOM    648  O   ALA A  48      36.550  52.140  69.160  1.00  0.00           O
ATOM    649  N   LEU A  49      36.370  51.660  67.030  1.00  0.00           N
ATOM    650  HN  LEU A  49      36.530  51.040  66.260  1.00  0.00           H
ATOM    651  CA  LEU A  49      35.650  52.930  66.750  1.00  0.00           C
ATOM    652  HA  LEU A  49      36.310  53.730  67.060  1.00  0.00           H
ATOM    653  CB  LEU A  49      35.320  53.210  65.290  1.00  0.00           C
ATOM    654  HB1 LEU A  49      34.590  54.030  65.170  1.00  0.00           H
ATOM    655  HB2 LEU A  49      34.750  52.400  64.790  1.00  0.00           H
ATOM    656  CG  LEU A  49      36.490  53.430  64.380  1.00  0.00           C
ATOM    657  HG  LEU A  49      37.040  52.460  64.290  1.00  0.00           H
ATOM    658  CD1 LEU A  49      36.010  53.810  62.990  1.00  0.00           C
ATOM    659 HD11 LEU A  49      35.450  53.020  62.430  1.00  0.00           H
ATOM    660 HD12 LEU A  49      36.790  54.120  62.280  1.00  0.00           H
ATOM    661 HD13 LEU A  49      35.320  54.660  63.180  1.00  0.00           H
ATOM    662  CD2 LEU A  49      37.460  54.530  64.790  1.00  0.00           C
ATOM    663 HD21 LEU A  49      37.960  54.290  65.750  1.00  0.00           H
ATOM    664 HD22 LEU A  49      37.090  55.570  64.820  1.00  0.00           H
ATOM    665 HD23 LEU A  49      38.240  54.560  64.000  1.00  0.00           H
ATOM    666  C   LEU A  49      34.390  53.110  67.580  1.00  0.00           C
ATOM    667  O   LEU A  49      34.100  54.220  68.090  1.00  0.00           O
ATOM    668  N   TRP A  50      33.580  52.070  67.660  1.00  0.00           N
ATOM    669  HN  TRP A  50      33.870  51.150  67.390  1.00  0.00           H
ATOM    670  CA  TRP A  50      32.400  52.090  68.450  1.00  0.00           C
ATOM    671  HA  TRP A  50      31.660  52.780  68.060  1.00  0.00           H
ATOM    672  CB  TRP A  50      31.530  50.750  68.070  1.00  0.00           C
ATOM    673  HB1 TRP A  50      32.280  49.930  68.090  1.00  0.00           H
ATOM    674  HB2 TRP A  50      31.230  50.950  67.030  1.00  0.00           H
ATOM    675  CG  TRP A  50      30.320  50.460  68.930  1.00  0.00           C
ATOM    676  CD1 TRP A  50      30.370  49.760  70.100  1.00  0.00           C
ATOM    677  HD1 TRP A  50      31.310  49.450  70.520  1.00  0.00           H
ATOM    678  NE1 TRP A  50      29.140  49.750  70.620  1.00  0.00           N
ATOM    679  HE1 TRP A  50      28.950  49.650  71.580  1.00  0.00           H
ATOM    680  CE2 TRP A  50      28.260  50.480  69.890  1.00  0.00           C
ATOM    681  CD2 TRP A  50      28.970  50.960  68.750  1.00  0.00           C
ATOM    682  CE3 TRP A  50      28.320  51.730  67.730  1.00  0.00           C
ATOM    683  HE3 TRP A  50      28.820  52.010  66.820  1.00  0.00           H
ATOM    684  CZ3 TRP A  50      26.940  51.900  67.890  1.00  0.00           C
ATOM    685  HZ3 TRP A  50      26.440  52.390  67.080  1.00  0.00           H
ATOM    686  CZ2 TRP A  50      26.900  50.650  69.970  1.00  0.00           C
ATOM    687  HZ2 TRP A  50      26.300  50.170  70.730  1.00  0.00           H
ATOM    688  CH2 TRP A  50      26.190  51.430  69.010  1.00  0.00           C
ATOM    689  HH2 TRP A  50      25.110  51.430  69.080  1.00  0.00           H
ATOM    690  C   TRP A  50      32.490  52.200  69.920  1.00  0.00           C
ATOM    691  O   TRP A  50      31.820  53.040  70.570  1.00  0.00           O
ATOM    692  N   ILE A  51      33.400  51.330  70.560  1.00  0.00           N
ATOM    693  HN  ILE A  51      33.860  50.670  69.970  1.00  0.00           H
ATOM    694  CA  ILE A  51      33.840  51.470  71.910  1.00  0.00           C
ATOM    695  HA  ILE A  51      32.910  51.490  72.460  1.00  0.00           H
ATOM    696  CB  ILE A  51      34.770  50.340  72.310  1.00  0.00           C
ATOM    697  HB  ILE A  51      35.510  50.310  71.490  1.00  0.00           H
ATOM    698  CG2 ILE A  51      35.510  50.640  73.600  1.00  0.00           C
ATOM    699 HG21 ILE A  51      35.900  51.680  73.690  1.00  0.00           H
ATOM    700 HG22 ILE A  51      36.420  50.010  73.790  1.00  0.00           H
ATOM    701 HG23 ILE A  51      34.870  50.420  74.480  1.00  0.00           H
ATOM    702  CG1 ILE A  51      34.050  48.950  72.350  1.00  0.00           C
ATOM    703 HG11 ILE A  51      33.880  48.690  71.280  1.00  0.00           H
ATOM    704 HG12 ILE A  51      33.110  48.960  72.930  1.00  0.00           H
ATOM    705  CD  ILE A  51      34.880  47.910  73.050  1.00  0.00           C
ATOM    706  HD1 ILE A  51      35.840  47.640  72.550  1.00  0.00           H
ATOM    707  HD2 ILE A  51      34.250  47.010  73.250  1.00  0.00           H
ATOM    708  HD3 ILE A  51      35.140  48.180  74.100  1.00  0.00           H
ATOM    709  C   ILE A  51      34.340  52.860  72.240  1.00  0.00           C
ATOM    710  O   ILE A  51      33.910  53.420  73.230  1.00  0.00           O
ATOM    711  N   PHE A  52      35.230  53.510  71.470  1.00  0.00           N
ATOM    712  HN  PHE A  52      35.720  53.050  70.730  1.00  0.00           H
ATOM    713  CA  PHE A  52      35.730  54.840  71.620  1.00  0.00           C
ATOM    714  HA  PHE A  52      36.020  54.750  72.650  1.00  0.00           H
ATOM    715  CB  PHE A  52      36.910  55.290  70.700  1.00  0.00           C
ATOM    716  HB1 PHE A  52      36.940  56.380  70.510  1.00  0.00           H
ATOM    717  HB2 PHE A  52      36.650  54.720  69.770  1.00  0.00           H
ATOM    718  CG  PHE A  52      38.210  54.690  71.110  1.00  0.00           C
ATOM    719  CD1 PHE A  52      38.380  53.290  71.500  1.00  0.00           C
ATOM    720  HD1 PHE A  52      37.510  52.660  71.550  1.00  0.00           H
ATOM    721  CE1 PHE A  52      39.590  52.800  72.020  1.00  0.00           C
ATOM    722  HE1 PHE A  52      39.710  51.770  72.290  1.00  0.00           H
ATOM    723  CZ  PHE A  52      40.740  53.620  71.840  1.00  0.00           C
ATOM    724  HZ  PHE A  52      41.700  53.280  72.210  1.00  0.00           H
ATOM    725  CD2 PHE A  52      39.320  55.490  71.040  1.00  0.00           C
ATOM    726  HD2 PHE A  52      39.340  56.410  70.470  1.00  0.00           H
ATOM    727  CE2 PHE A  52      40.550  54.980  71.400  1.00  0.00           C
ATOM    728  HE2 PHE A  52      41.420  55.600  71.250  1.00  0.00           H
ATOM    729  C   PHE A  52      34.620  55.920  71.620  1.00  0.00           C
ATOM    730  O   PHE A  52      34.610  56.900  72.410  1.00  0.00           O
ATOM    731  N   CYS A  53      33.620  55.800  70.730  1.00  0.00           N
ATOM    732  HN  CYS A  53      33.640  55.040  70.080  1.00  0.00           H
ATOM    733  CA  CYS A  53      32.520  56.690  70.620  1.00  0.00           C
ATOM    734  HA  CYS A  53      32.960  57.660  70.770  1.00  0.00           H
ATOM    735  CB  CYS A  53      31.810  56.570  69.330  1.00  0.00           C
ATOM    736  HB1 CYS A  53      30.910  57.220  69.250  1.00  0.00           H
ATOM    737  HB2 CYS A  53      31.400  55.530  69.210  1.00  0.00           H
ATOM    738  SG  CYS A  53      32.960  57.080  67.920  1.00  0.00           S
ATOM    739  HG1 CYS A  53      33.940  56.210  67.960  1.00  0.00           H
ATOM    740  C   CYS A  53      31.410  56.520  71.770  1.00  0.00           C
ATOM    741  O   CYS A  53      30.870  57.520  72.220  1.00  0.00           O
ATOM    742  N   PHE A  54      31.020  55.290  72.300  1.00  0.00           N
ATOM    743  HN  PHE A  54      31.350  54.490  71.810  1.00  0.00           H
ATOM    744  CA  PHE A  54      29.930  55.110  73.250  1.00  0.00           C
ATOM    745  HA  PHE A  54      29.600  56.070  73.630  1.00  0.00           H
ATOM    746  CB  PHE A  54      28.830  54.250  72.600  1.00  0.00           C
ATOM    747  HB1 PHE A  54      28.030  54.150  73.360  1.00  0.00           H
ATOM    748  HB2 PHE A  54      29.200  53.240  72.330  1.00  0.00           H
ATOM    749  CG  PHE A  54      28.380  54.820  71.300  1.00  0.00           C
ATOM    750  CD1 PHE A  54      28.790  54.260  70.040  1.00  0.00           C
ATOM    751  HD1 PHE A  54      29.330  53.330  70.010  1.00  0.00           H
ATOM    752  CE1 PHE A  54      28.480  54.910  68.800  1.00  0.00           C
ATOM    753  HE1 PHE A  54      28.840  54.510  67.860  1.00  0.00           H
ATOM    754  CZ  PHE A  54      27.750  56.100  68.800  1.00  0.00           C
ATOM    755  HZ  PHE A  54      27.490  56.730  67.950  1.00  0.00           H
ATOM    756  CD2 PHE A  54      27.600  56.020  71.260  1.00  0.00           C
ATOM    757  HD2 PHE A  54      27.160  56.490  72.120  1.00  0.00           H
ATOM    758  CE2 PHE A  54      27.280  56.590  70.020  1.00  0.00           C
ATOM    759  HE2 PHE A  54      26.580  57.420  70.090  1.00  0.00           H
ATOM    760  C   PHE A  54      30.380  54.360  74.540  1.00  0.00           C
ATOM    761  O   PHE A  54      29.630  54.420  75.520  1.00  0.00           O
ATOM    762  N   HSD A  55      31.490  53.660  74.680  1.00  0.00           N
ATOM    763  HN  HSD A  55      32.250  53.700  74.030  1.00  0.00           H
ATOM    764  CA  HSD A  55      31.730  52.990  75.960  1.00  0.00           C
ATOM    765  HA  HSD A  55      30.840  53.020  76.570  1.00  0.00           H
ATOM    766  CB  HSD A  55      31.930  51.530  75.640  1.00  0.00           C
ATOM    767  HB1 HSD A  55      32.220  50.980  76.550  1.00  0.00           H
ATOM    768  HB2 HSD A  55      32.780  51.410  74.920  1.00  0.00           H
ATOM    769  ND1 HSD A  55      29.610  50.670  75.680  1.00  0.00           N
ATOM    770  HD1 HSD A  55      29.360  51.030  76.580  1.00  0.00           H
ATOM    771  CG  HSD A  55      30.770  50.910  75.010  1.00  0.00           C
ATOM    772  CE1 HSD A  55      28.740  50.150  74.810  1.00  0.00           C
ATOM    773  HE1 HSD A  55      27.740  49.960  75.180  1.00  0.00           H
ATOM    774  NE2 HSD A  55      29.260  50.050  73.590  1.00  0.00           N
ATOM    775  CD2 HSD A  55      30.590  50.400  73.760  1.00  0.00           C
ATOM    776  HD2 HSD A  55      31.290  50.550  72.940  1.00  0.00           H
ATOM    777  C   HSD A  55      32.960  53.460  76.750  1.00  0.00           C
ATOM    778  O   HSD A  55      33.320  52.910  77.800  1.00  0.00           O
ATOM    779  N   LEU A  56      33.690  54.470  76.250  1.00  0.00           N
ATOM    780  HN  LEU A  56      33.420  54.830  75.360  1.00  0.00           H
ATOM    781  CA  LEU A  56      34.760  55.140  77.020  1.00  0.00           C
ATOM    782  HA  LEU A  56      34.770  54.740  78.040  1.00  0.00           H
ATOM    783  CB  LEU A  56      36.150  54.880  76.400  1.00  0.00           C
ATOM    784  HB1 LEU A  56      37.000  55.480  76.780  1.00  0.00           H
ATOM    785  HB2 LEU A  56      36.020  55.200  75.350  1.00  0.00           H
ATOM    786  CG  LEU A  56      36.630  53.440  76.480  1.00  0.00           C
ATOM    787  HG  LEU A  56      35.880  52.700  76.150  1.00  0.00           H
ATOM    788  CD1 LEU A  56      37.820  53.230  75.520  1.00  0.00           C
ATOM    789 HD11 LEU A  56      37.880  52.190  75.130  1.00  0.00           H
ATOM    790 HD12 LEU A  56      38.810  53.340  76.040  1.00  0.00           H
ATOM    791 HD13 LEU A  56      37.780  53.920  74.650  1.00  0.00           H
ATOM    792  CD2 LEU A  56      37.040  53.020  77.890  1.00  0.00           C
ATOM    793 HD21 LEU A  56      37.690  53.780  78.370  1.00  0.00           H
ATOM    794 HD22 LEU A  56      37.540  52.040  77.800  1.00  0.00           H
ATOM    795 HD23 LEU A  56      36.170  52.860  78.580  1.00  0.00           H
ATOM    796  C   LEU A  56      34.610  56.650  77.060  1.00  0.00           C
ATOM    797  O   LEU A  56      34.360  57.350  76.020  1.00  0.00           O
ATOM    798  N   LYS A  57      34.570  57.280  78.270  1.00  0.00           N
ATOM    799  HN  LYS A  57      34.680  56.690  79.070  1.00  0.00           H
ATOM    800  CA  LYS A  57      34.210  58.640  78.410  1.00  0.00           C
ATOM    801  HA  LYS A  57      33.760  59.060  77.520  1.00  0.00           H
ATOM    802  CB  LYS A  57      33.200  58.780  79.530  1.00  0.00           C
ATOM    803  HB1 LYS A  57      32.920  59.850  79.650  1.00  0.00           H
ATOM    804  HB2 LYS A  57      33.680  58.450  80.470  1.00  0.00           H
ATOM    805  CG  LYS A  57      31.940  57.920  79.300  1.00  0.00           C
ATOM    806  HG1 LYS A  57      31.380  57.920  80.260  1.00  0.00           H
ATOM    807  HG2 LYS A  57      32.190  56.860  79.090  1.00  0.00           H
ATOM    808  CD  LYS A  57      30.860  58.350  78.310  1.00  0.00           C
ATOM    809  HD1 LYS A  57      31.410  58.570  77.370  1.00  0.00           H
ATOM    810  HD2 LYS A  57      30.580  59.400  78.560  1.00  0.00           H
ATOM    811  CE  LYS A  57      29.650  57.350  78.170  1.00  0.00           C
ATOM    812  HE1 LYS A  57      30.010  56.310  78.070  1.00  0.00           H
ATOM    813  HE2 LYS A  57      28.930  57.570  77.350  1.00  0.00           H
ATOM    814  NZ  LYS A  57      28.870  57.400  79.410  1.00  0.00           N
ATOM    815  HZ1 LYS A  57      29.240  56.860  80.210  1.00  0.00           H
ATOM    816  HZ2 LYS A  57      27.980  56.880  79.220  1.00  0.00           H
ATOM    817  HZ3 LYS A  57      28.640  58.400  79.560  1.00  0.00           H
ATOM    818  C   LYS A  57      35.510  59.350  78.650  1.00  0.00           C
ATOM    819  O   LYS A  57      36.530  58.770  79.030  1.00  0.00           O
ATOM    820  N   SER A  58      35.430  60.700  78.500  1.00  0.00           N
ATOM    821  HN  SER A  58      34.530  61.050  78.280  1.00  0.00           H
ATOM    822  CA  SER A  58      36.400  61.680  78.790  1.00  0.00           C
ATOM    823  HA  SER A  58      35.870  62.610  78.670  1.00  0.00           H
ATOM    824  CB  SER A  58      36.830  61.670  80.310  1.00  0.00           C
ATOM    825  HB1 SER A  58      37.420  60.750  80.550  1.00  0.00           H
ATOM    826  HB2 SER A  58      35.860  61.670  80.840  1.00  0.00           H
ATOM    827  OG  SER A  58      37.560  62.820  80.670  1.00  0.00           O
ATOM    828  HG1 SER A  58      36.880  63.490  80.720  1.00  0.00           H
ATOM    829  C   SER A  58      37.630  61.440  77.890  1.00  0.00           C
ATOM    830  O   SER A  58      38.360  60.550  78.100  1.00  0.00           O
ATOM    831  N   TRP A  59      37.730  62.240  76.810  1.00  0.00           N
ATOM    832  HN  TRP A  59      37.350  63.160  76.900  1.00  0.00           H
ATOM    833  CA  TRP A  59      38.730  62.090  75.710  1.00  0.00           C
ATOM    834  HA  TRP A  59      38.870  61.030  75.520  1.00  0.00           H
ATOM    835  CB  TRP A  59      38.190  62.810  74.460  1.00  0.00           C
ATOM    836  HB1 TRP A  59      38.990  63.060  73.740  1.00  0.00           H
ATOM    837  HB2 TRP A  59      37.710  63.770  74.780  1.00  0.00           H
ATOM    838  CG  TRP A  59      37.120  62.080  73.750  1.00  0.00           C
ATOM    839  CD1 TRP A  59      35.810  62.080  73.950  1.00  0.00           C
ATOM    840  HD1 TRP A  59      35.270  62.740  74.610  1.00  0.00           H
ATOM    841  NE1 TRP A  59      35.220  61.150  73.110  1.00  0.00           N
ATOM    842  HE1 TRP A  59      34.380  60.670  73.250  1.00  0.00           H
ATOM    843  CE2 TRP A  59      36.140  60.590  72.280  1.00  0.00           C
ATOM    844  CD2 TRP A  59      37.390  61.100  72.710  1.00  0.00           C
ATOM    845  CE3 TRP A  59      38.530  60.570  72.050  1.00  0.00           C
ATOM    846  HE3 TRP A  59      39.500  60.910  72.350  1.00  0.00           H
ATOM    847  CZ3 TRP A  59      38.400  59.590  71.070  1.00  0.00           C
ATOM    848  HZ3 TRP A  59      39.290  59.370  70.520  1.00  0.00           H
ATOM    849  CZ2 TRP A  59      36.000  59.580  71.300  1.00  0.00           C
ATOM    850  HZ2 TRP A  59      35.010  59.240  71.030  1.00  0.00           H
ATOM    851  CH2 TRP A  59      37.140  59.090  70.650  1.00  0.00           C
ATOM    852  HH2 TRP A  59      37.020  58.560  69.730  1.00  0.00           H
ATOM    853  C   TRP A  59      40.100  62.650  76.170  1.00  0.00           C
ATOM    854  O   TRP A  59      40.160  63.670  76.990  1.00  0.00           O
ATOM    855  N   LYS A  60      41.160  62.120  75.580  1.00  0.00           N
ATOM    856  HN  LYS A  60      41.150  61.370  74.920  1.00  0.00           H
ATOM    857  CA  LYS A  60      42.550  62.510  75.870  1.00  0.00           C
ATOM    858  HA  LYS A  60      42.600  63.570  76.080  1.00  0.00           H
ATOM    859  CB  LYS A  60      43.170  61.680  77.090  1.00  0.00           C
ATOM    860  HB1 LYS A  60      42.680  62.150  77.970  1.00  0.00           H
ATOM    861  HB2 LYS A  60      44.220  62.030  77.190  1.00  0.00           H
ATOM    862  CG  LYS A  60      42.960  60.200  77.150  1.00  0.00           C
ATOM    863  HG1 LYS A  60      43.320  59.670  76.250  1.00  0.00           H
ATOM    864  HG2 LYS A  60      41.880  59.950  77.160  1.00  0.00           H
ATOM    865  CD  LYS A  60      43.470  59.560  78.420  1.00  0.00           C
ATOM    866  HD1 LYS A  60      43.300  60.310  79.220  1.00  0.00           H
ATOM    867  HD2 LYS A  60      44.590  59.550  78.440  1.00  0.00           H
ATOM    868  CE  LYS A  60      42.900  58.160  78.740  1.00  0.00           C
ATOM    869  HE1 LYS A  60      43.190  57.490  77.900  1.00  0.00           H
ATOM    870  HE2 LYS A  60      41.810  58.110  78.920  1.00  0.00           H
ATOM    871  NZ  LYS A  60      43.460  57.690  79.950  1.00  0.00           N
ATOM    872  HZ1 LYS A  60      44.500  57.550  79.920  1.00  0.00           H
ATOM    873  HZ2 LYS A  60      43.030  56.780  80.220  1.00  0.00           H
ATOM    874  HZ3 LYS A  60      43.410  58.350  80.750  1.00  0.00           H
ATOM    875  C   LYS A  60      43.410  62.380  74.720  1.00  0.00           C
ATOM    876  O   LYS A  60      43.100  61.660  73.800  1.00  0.00           O
ATOM    877  N   SER A  61      44.590  63.020  74.720  1.00  0.00           N
ATOM    878  HN  SER A  61      44.910  63.380  75.580  1.00  0.00           H
ATOM    879  CA  SER A  61      45.500  63.110  73.540  1.00  0.00           C
ATOM    880  HA  SER A  61      44.900  63.600  72.790  1.00  0.00           H
ATOM    881  CB  SER A  61      46.640  64.100  73.770  1.00  0.00           C
ATOM    882  HB1 SER A  61      46.250  65.090  74.110  1.00  0.00           H
ATOM    883  HB2 SER A  61      47.290  64.250  72.880  1.00  0.00           H
ATOM    884  OG  SER A  61      47.530  63.640  74.800  1.00  0.00           O
ATOM    885  HG1 SER A  61      48.280  63.250  74.330  1.00  0.00           H
ATOM    886  C   SER A  61      45.910  61.720  72.980  1.00  0.00           C
ATOM    887  O   SER A  61      45.870  61.350  71.820  1.00  0.00           O
ATOM    888  N   SER A  62      46.220  60.790  73.900  1.00  0.00           N
ATOM    889  HN  SER A  62      46.530  61.060  74.810  1.00  0.00           H
ATOM    890  CA  SER A  62      46.550  59.490  73.430  1.00  0.00           C
ATOM    891  HA  SER A  62      47.370  59.560  72.730  1.00  0.00           H
ATOM    892  CB  SER A  62      47.130  58.620  74.610  1.00  0.00           C
ATOM    893  HB1 SER A  62      48.060  59.140  74.910  1.00  0.00           H
ATOM    894  HB2 SER A  62      47.440  57.600  74.280  1.00  0.00           H
ATOM    895  OG  SER A  62      46.240  58.470  75.710  1.00  0.00           O
ATOM    896  HG1 SER A  62      46.250  59.370  76.060  1.00  0.00           H
ATOM    897  C   SER A  62      45.430  58.720  72.790  1.00  0.00           C
ATOM    898  O   SER A  62      45.550  57.920  71.890  1.00  0.00           O
ATOM    899  N   ARG A  63      44.240  58.770  73.380  1.00  0.00           N
ATOM    900  HN  ARG A  63      44.200  59.150  74.310  1.00  0.00           H
ATOM    901  CA  ARG A  63      42.990  58.270  72.860  1.00  0.00           C
ATOM    902  HA  ARG A  63      43.090  57.200  72.770  1.00  0.00           H
ATOM    903  CB  ARG A  63      41.860  58.550  73.840  1.00  0.00           C
ATOM    904  HB1 ARG A  63      41.670  59.630  74.020  1.00  0.00           H
ATOM    905  HB2 ARG A  63      42.200  58.130  74.820  1.00  0.00           H
ATOM    906  CG  ARG A  63      40.480  57.940  73.420  1.00  0.00           C
ATOM    907  HG1 ARG A  63      40.680  56.870  73.210  1.00  0.00           H
ATOM    908  HG2 ARG A  63      40.010  58.420  72.540  1.00  0.00           H
ATOM    909  CD  ARG A  63      39.390  58.030  74.500  1.00  0.00           C
ATOM    910  HD1 ARG A  63      38.470  57.560  74.120  1.00  0.00           H
ATOM    911  HD2 ARG A  63      39.120  59.050  74.820  1.00  0.00           H
ATOM    912  NE  ARG A  63      39.860  57.130  75.580  1.00  0.00           N
ATOM    913  HE  ARG A  63      40.560  56.440  75.500  1.00  0.00           H
ATOM    914  CZ  ARG A  63      39.200  57.060  76.750  1.00  0.00           C
ATOM    915  NH1 ARG A  63      38.150  57.790  77.040  1.00  0.00           N
ATOM    916 HH11 ARG A  63      37.740  58.330  76.300  1.00  0.00           H
ATOM    917 HH12 ARG A  63      37.640  57.730  77.890  1.00  0.00           H
ATOM    918  NH2 ARG A  63      39.530  56.300  77.740  1.00  0.00           N
ATOM    919 HH21 ARG A  63      40.380  55.780  77.700  1.00  0.00           H
ATOM    920 HH22 ARG A  63      38.850  56.110  78.450  1.00  0.00           H
ATOM    921  C   ARG A  63      42.590  58.800  71.470  1.00  0.00           C
ATOM    922  O   ARG A  63      42.030  58.080  70.660  1.00  0.00           O
ATOM    923  N   ILE A  64      42.800  60.090  71.270  1.00  0.00           N
ATOM    924  HN  ILE A  64      43.150  60.670  72.010  1.00  0.00           H
ATOM    925  CA  ILE A  64      42.610  60.840  70.020  1.00  0.00           C
ATOM    926  HA  ILE A  64      41.560  60.820  69.760  1.00  0.00           H
ATOM    927  CB  ILE A  64      42.860  62.340  70.180  1.00  0.00           C
ATOM    928  HB  ILE A  64      43.880  62.420  70.610  1.00  0.00           H
ATOM    929  CG2 ILE A  64      42.910  63.230  68.900  1.00  0.00           C
ATOM    930 HG21 ILE A  64      42.260  62.770  68.130  1.00  0.00           H
ATOM    931 HG22 ILE A  64      43.920  63.260  68.440  1.00  0.00           H
ATOM    932 HG23 ILE A  64      42.570  64.290  68.900  1.00  0.00           H
ATOM    933  CG1 ILE A  64      41.780  62.940  71.100  1.00  0.00           C
ATOM    934 HG11 ILE A  64      41.620  62.280  71.980  1.00  0.00           H
ATOM    935 HG12 ILE A  64      40.810  62.850  70.560  1.00  0.00           H
ATOM    936  CD  ILE A  64      41.920  64.310  71.620  1.00  0.00           C
ATOM    937  HD1 ILE A  64      42.040  65.030  70.780  1.00  0.00           H
ATOM    938  HD2 ILE A  64      42.770  64.430  72.320  1.00  0.00           H
ATOM    939  HD3 ILE A  64      41.070  64.510  72.320  1.00  0.00           H
ATOM    940  C   ILE A  64      43.480  60.260  68.840  1.00  0.00           C
ATOM    941  O   ILE A  64      42.940  59.780  67.830  1.00  0.00           O
ATOM    942  N   PHE A  65      44.830  60.150  69.080  1.00  0.00           N
ATOM    943  HN  PHE A  65      45.220  60.720  69.800  1.00  0.00           H
ATOM    944  CA  PHE A  65      45.700  59.370  68.170  1.00  0.00           C
ATOM    945  HA  PHE A  65      45.740  59.840  67.200  1.00  0.00           H
ATOM    946  CB  PHE A  65      47.210  59.440  68.590  1.00  0.00           C
ATOM    947  HB1 PHE A  65      47.790  58.840  67.850  1.00  0.00           H
ATOM    948  HB2 PHE A  65      47.280  59.070  69.640  1.00  0.00           H
ATOM    949  CG  PHE A  65      47.810  60.830  68.700  1.00  0.00           C
ATOM    950  CD1 PHE A  65      47.530  61.720  67.690  1.00  0.00           C
ATOM    951  HD1 PHE A  65      47.050  61.460  66.780  1.00  0.00           H
ATOM    952  CE1 PHE A  65      48.250  62.950  67.530  1.00  0.00           C
ATOM    953  HE1 PHE A  65      48.010  63.570  66.670  1.00  0.00           H
ATOM    954  CZ  PHE A  65      49.070  63.430  68.610  1.00  0.00           C
ATOM    955  HZ  PHE A  65      49.570  64.390  68.570  1.00  0.00           H
ATOM    956  CD2 PHE A  65      48.790  61.260  69.650  1.00  0.00           C
ATOM    957  HD2 PHE A  65      49.100  60.540  70.400  1.00  0.00           H
ATOM    958  CE2 PHE A  65      49.360  62.510  69.640  1.00  0.00           C
ATOM    959  HE2 PHE A  65      49.870  62.800  70.550  1.00  0.00           H
ATOM    960  C   PHE A  65      45.360  57.880  67.900  1.00  0.00           C
ATOM    961  O   PHE A  65      45.280  57.430  66.790  1.00  0.00           O
ATOM    962  N   LEU A  66      45.020  57.140  69.010  1.00  0.00           N
ATOM    963  HN  LEU A  66      45.180  57.360  69.970  1.00  0.00           H
ATOM    964  CA  LEU A  66      44.470  55.770  68.850  1.00  0.00           C
ATOM    965  HA  LEU A  66      45.120  55.190  68.210  1.00  0.00           H
ATOM    966  CB  LEU A  66      44.270  55.090  70.240  1.00  0.00           C
ATOM    967  HB1 LEU A  66      43.670  54.160  70.140  1.00  0.00           H
ATOM    968  HB2 LEU A  66      43.600  55.820  70.770  1.00  0.00           H
ATOM    969  CG  LEU A  66      45.510  54.770  71.110  1.00  0.00           C
ATOM    970  HG  LEU A  66      46.170  55.670  71.150  1.00  0.00           H
ATOM    971  CD1 LEU A  66      45.150  54.370  72.600  1.00  0.00           C
ATOM    972 HD11 LEU A  66      44.500  55.060  73.170  1.00  0.00           H
ATOM    973 HD12 LEU A  66      46.060  54.420  73.220  1.00  0.00           H
ATOM    974 HD13 LEU A  66      44.790  53.320  72.610  1.00  0.00           H
ATOM    975  CD2 LEU A  66      46.400  53.610  70.600  1.00  0.00           C
ATOM    976 HD21 LEU A  66      47.370  53.600  71.130  1.00  0.00           H
ATOM    977 HD22 LEU A  66      46.620  53.710  69.510  1.00  0.00           H
ATOM    978 HD23 LEU A  66      45.900  52.640  70.830  1.00  0.00           H
ATOM    979  C   LEU A  66      43.230  55.710  68.010  1.00  0.00           C
ATOM    980  O   LEU A  66      43.170  54.850  67.160  1.00  0.00           O
ATOM    981  N   PHE A  67      42.230  56.610  68.170  1.00  0.00           N
ATOM    982  HN  PHE A  67      42.210  57.190  68.980  1.00  0.00           H
ATOM    983  CA  PHE A  67      40.990  56.760  67.360  1.00  0.00           C
ATOM    984  HA  PHE A  67      40.320  55.920  67.430  1.00  0.00           H
ATOM    985  CB  PHE A  67      40.180  57.990  67.820  1.00  0.00           C
ATOM    986  HB1 PHE A  67      40.570  59.010  67.650  1.00  0.00           H
ATOM    987  HB2 PHE A  67      39.990  57.910  68.900  1.00  0.00           H
ATOM    988  CG  PHE A  67      38.810  58.020  67.160  1.00  0.00           C
ATOM    989  CD1 PHE A  67      38.590  58.860  66.140  1.00  0.00           C
ATOM    990  HD1 PHE A  67      39.240  59.670  65.870  1.00  0.00           H
ATOM    991  CE1 PHE A  67      37.340  58.810  65.490  1.00  0.00           C
ATOM    992  HE1 PHE A  67      37.170  59.510  64.680  1.00  0.00           H
ATOM    993  CZ  PHE A  67      36.340  57.990  65.910  1.00  0.00           C
ATOM    994  HZ  PHE A  67      35.400  57.980  65.390  1.00  0.00           H
ATOM    995  CD2 PHE A  67      37.820  57.010  67.450  1.00  0.00           C
ATOM    996  HD2 PHE A  67      37.960  56.250  68.200  1.00  0.00           H
ATOM    997  CE2 PHE A  67      36.510  57.160  66.960  1.00  0.00           C
ATOM    998  HE2 PHE A  67      35.730  56.490  67.310  1.00  0.00           H
ATOM    999  C   PHE A  67      41.320  56.950  65.950  1.00  0.00           C
ATOM   1000  O   PHE A  67      40.870  56.190  65.040  1.00  0.00           O
ATOM   1001  N   ASN A  68      42.240  57.930  65.640  1.00  0.00           N
ATOM   1002  HN  ASN A  68      42.880  58.240  66.340  1.00  0.00           H
ATOM   1003  CA  ASN A  68      42.730  58.170  64.280  1.00  0.00           C
ATOM   1004  HA  ASN A  68      41.880  58.350  63.610  1.00  0.00           H
ATOM   1005  CB  ASN A  68      43.500  59.540  64.280  1.00  0.00           C
ATOM   1006  HB1 ASN A  68      44.030  59.540  63.300  1.00  0.00           H
ATOM   1007  HB2 ASN A  68      44.300  59.650  65.030  1.00  0.00           H
ATOM   1008  CG  ASN A  68      42.510  60.790  64.270  1.00  0.00           C
ATOM   1009  OD1 ASN A  68      42.120  61.430  63.300  1.00  0.00           O
ATOM   1010  ND2 ASN A  68      42.190  61.120  65.520  1.00  0.00           N
ATOM   1011 HD21 ASN A  68      41.790  62.050  65.560  1.00  0.00           H
ATOM   1012 HD22 ASN A  68      42.570  60.750  66.370  1.00  0.00           H
ATOM   1013  C   ASN A  68      43.420  57.020  63.560  1.00  0.00           C
ATOM   1014  O   ASN A  68      43.170  56.650  62.400  1.00  0.00           O
ATOM   1015  N   LEU A  69      44.290  56.290  64.190  1.00  0.00           N
ATOM   1016  HN  LEU A  69      44.490  56.450  65.160  1.00  0.00           H
ATOM   1017  CA  LEU A  69      44.910  55.090  63.720  1.00  0.00           C
ATOM   1018  HA  LEU A  69      45.520  55.340  62.860  1.00  0.00           H
ATOM   1019  CB  LEU A  69      45.870  54.580  64.820  1.00  0.00           C
ATOM   1020  HB1 LEU A  69      45.430  54.440  65.840  1.00  0.00           H
ATOM   1021  HB2 LEU A  69      46.610  55.390  64.980  1.00  0.00           H
ATOM   1022  CG  LEU A  69      46.660  53.230  64.540  1.00  0.00           C
ATOM   1023  HG  LEU A  69      45.900  52.420  64.570  1.00  0.00           H
ATOM   1024  CD1 LEU A  69      47.420  53.160  63.230  1.00  0.00           C
ATOM   1025 HD11 LEU A  69      46.710  52.820  62.440  1.00  0.00           H
ATOM   1026 HD12 LEU A  69      48.220  52.380  63.250  1.00  0.00           H
ATOM   1027 HD13 LEU A  69      47.820  54.190  63.120  1.00  0.00           H
ATOM   1028  CD2 LEU A  69      47.650  52.910  65.710  1.00  0.00           C
ATOM   1029 HD21 LEU A  69      48.420  53.700  65.870  1.00  0.00           H
ATOM   1030 HD22 LEU A  69      48.220  52.040  65.360  1.00  0.00           H
ATOM   1031 HD23 LEU A  69      47.260  52.570  66.690  1.00  0.00           H
ATOM   1032  C   LEU A  69      43.850  54.010  63.270  1.00  0.00           C
ATOM   1033  O   LEU A  69      43.950  53.480  62.170  1.00  0.00           O
ATOM   1034  N   ALA A  70      42.790  53.800  64.160  1.00  0.00           N
ATOM   1035  HN  ALA A  70      42.950  54.180  65.070  1.00  0.00           H
ATOM   1036  CA  ALA A  70      41.610  52.970  63.940  1.00  0.00           C
ATOM   1037  HA  ALA A  70      42.020  52.000  63.660  1.00  0.00           H
ATOM   1038  CB  ALA A  70      40.720  52.780  65.210  1.00  0.00           C
ATOM   1039  HB1 ALA A  70      39.970  51.970  65.220  1.00  0.00           H
ATOM   1040  HB2 ALA A  70      40.240  53.740  65.490  1.00  0.00           H
ATOM   1041  HB3 ALA A  70      41.450  52.540  66.000  1.00  0.00           H
ATOM   1042  C   ALA A  70      40.810  53.440  62.750  1.00  0.00           C
ATOM   1043  O   ALA A  70      40.370  52.570  61.970  1.00  0.00           O
ATOM   1044  N   VAL A  71      40.620  54.770  62.570  1.00  0.00           N
ATOM   1045  HN  VAL A  71      41.040  55.490  63.100  1.00  0.00           H
ATOM   1046  CA  VAL A  71      39.900  55.270  61.390  1.00  0.00           C
ATOM   1047  HA  VAL A  71      38.970  54.740  61.260  1.00  0.00           H
ATOM   1048  CB  VAL A  71      39.670  56.810  61.450  1.00  0.00           C
ATOM   1049  HB  VAL A  71      40.630  57.270  61.730  1.00  0.00           H
ATOM   1050  CG1 VAL A  71      39.270  57.440  60.130  1.00  0.00           C
ATOM   1051 HG11 VAL A  71      38.870  58.400  60.510  1.00  0.00           H
ATOM   1052 HG12 VAL A  71      38.360  56.940  59.730  1.00  0.00           H
ATOM   1053 HG13 VAL A  71      40.070  57.350  59.360  1.00  0.00           H
ATOM   1054  CG2 VAL A  71      38.740  57.120  62.600  1.00  0.00           C
ATOM   1055 HG21 VAL A  71      37.730  56.740  62.320  1.00  0.00           H
ATOM   1056 HG22 VAL A  71      38.550  58.210  62.630  1.00  0.00           H
ATOM   1057 HG23 VAL A  71      39.030  56.860  63.630  1.00  0.00           H
ATOM   1058  C   VAL A  71      40.530  54.940  60.050  1.00  0.00           C
ATOM   1059  O   VAL A  71      39.890  54.410  59.150  1.00  0.00           O
ATOM   1060  N   ALA A  72      41.810  55.170  59.960  1.00  0.00           N
ATOM   1061  HN  ALA A  72      42.390  55.370  60.760  1.00  0.00           H
ATOM   1062  CA  ALA A  72      42.650  54.890  58.820  1.00  0.00           C
ATOM   1063  HA  ALA A  72      42.330  55.440  57.950  1.00  0.00           H
ATOM   1064  CB  ALA A  72      44.040  55.360  59.260  1.00  0.00           C
ATOM   1065  HB1 ALA A  72      44.100  56.320  59.800  1.00  0.00           H
ATOM   1066  HB2 ALA A  72      44.670  55.310  58.340  1.00  0.00           H
ATOM   1067  HB3 ALA A  72      44.490  54.610  59.960  1.00  0.00           H
ATOM   1068  C   ALA A  72      42.660  53.410  58.480  1.00  0.00           C
ATOM   1069  O   ALA A  72      42.310  53.150  57.320  1.00  0.00           O
ATOM   1070  N   ASP A  73      42.910  52.530  59.510  1.00  0.00           N
ATOM   1071  HN  ASP A  73      43.140  52.890  60.410  1.00  0.00           H
ATOM   1072  CA  ASP A  73      43.010  51.080  59.390  1.00  0.00           C
ATOM   1073  HA  ASP A  73      43.650  50.810  58.570  1.00  0.00           H
ATOM   1074  CB  ASP A  73      43.460  50.340  60.740  1.00  0.00           C
ATOM   1075  HB1 ASP A  73      43.220  49.260  60.670  1.00  0.00           H
ATOM   1076  HB2 ASP A  73      42.900  50.730  61.610  1.00  0.00           H
ATOM   1077  CG  ASP A  73      44.900  50.710  61.010  1.00  0.00           C
ATOM   1078  OD1 ASP A  73      45.660  51.260  60.260  1.00  0.00           O
ATOM   1079  OD2 ASP A  73      45.250  50.380  62.310  1.00  0.00           O
ATOM   1080  HD2 ASP A  73      46.160  50.660  62.380  1.00  0.00           H
ATOM   1081  C   ASP A  73      41.710  50.500  58.980  1.00  0.00           C
ATOM   1082  O   ASP A  73      41.630  49.620  58.120  1.00  0.00           O
ATOM   1083  N   PHE A  74      40.600  50.980  59.610  1.00  0.00           N
ATOM   1084  HN  PHE A  74      40.700  51.670  60.320  1.00  0.00           H
ATOM   1085  CA  PHE A  74      39.250  50.570  59.320  1.00  0.00           C
ATOM   1086  HA  PHE A  74      39.170  49.500  59.310  1.00  0.00           H
ATOM   1087  CB  PHE A  74      38.290  51.230  60.410  1.00  0.00           C
ATOM   1088  HB1 PHE A  74      38.480  52.330  60.380  1.00  0.00           H
ATOM   1089  HB2 PHE A  74      38.710  50.950  61.400  1.00  0.00           H
ATOM   1090  CG  PHE A  74      36.790  51.020  60.270  1.00  0.00           C
ATOM   1091  CD1 PHE A  74      36.290  49.800  60.730  1.00  0.00           C
ATOM   1092  HD1 PHE A  74      36.960  49.100  61.210  1.00  0.00           H
ATOM   1093  CE1 PHE A  74      34.850  49.590  60.680  1.00  0.00           C
ATOM   1094  HE1 PHE A  74      34.340  48.670  60.910  1.00  0.00           H
ATOM   1095  CZ  PHE A  74      34.040  50.640  60.090  1.00  0.00           C
ATOM   1096  HZ  PHE A  74      33.010  50.450  59.880  1.00  0.00           H
ATOM   1097  CD2 PHE A  74      36.020  51.990  59.640  1.00  0.00           C
ATOM   1098  HD2 PHE A  74      36.450  52.930  59.320  1.00  0.00           H
ATOM   1099  CE2 PHE A  74      34.650  51.800  59.590  1.00  0.00           C
ATOM   1100  HE2 PHE A  74      34.190  52.570  59.010  1.00  0.00           H
ATOM   1101  C   PHE A  74      38.780  51.030  57.920  1.00  0.00           C
ATOM   1102  O   PHE A  74      38.100  50.220  57.230  1.00  0.00           O
ATOM   1103  N   LEU A  75      38.990  52.230  57.400  1.00  0.00           N
ATOM   1104  HN  LEU A  75      39.410  52.890  58.000  1.00  0.00           H
ATOM   1105  CA  LEU A  75      38.570  52.460  56.000  1.00  0.00           C
ATOM   1106  HA  LEU A  75      37.550  52.120  55.890  1.00  0.00           H
ATOM   1107  CB  LEU A  75      38.540  53.990  55.700  1.00  0.00           C
ATOM   1108  HB1 LEU A  75      38.240  54.130  54.640  1.00  0.00           H
ATOM   1109  HB2 LEU A  75      39.560  54.390  55.830  1.00  0.00           H
ATOM   1110  CG  LEU A  75      37.510  54.820  56.480  1.00  0.00           C
ATOM   1111  HG  LEU A  75      37.810  54.660  57.530  1.00  0.00           H
ATOM   1112  CD1 LEU A  75      37.640  56.350  56.190  1.00  0.00           C
ATOM   1113 HD11 LEU A  75      36.880  56.860  56.830  1.00  0.00           H
ATOM   1114 HD12 LEU A  75      37.320  56.570  55.150  1.00  0.00           H
ATOM   1115 HD13 LEU A  75      38.680  56.700  56.350  1.00  0.00           H
ATOM   1116  CD2 LEU A  75      36.070  54.330  56.210  1.00  0.00           C
ATOM   1117 HD21 LEU A  75      35.970  53.290  56.610  1.00  0.00           H
ATOM   1118 HD22 LEU A  75      35.880  54.300  55.120  1.00  0.00           H
ATOM   1119 HD23 LEU A  75      35.420  55.040  56.770  1.00  0.00           H
ATOM   1120  C   LEU A  75      39.560  51.790  54.990  1.00  0.00           C
ATOM   1121  O   LEU A  75      39.110  51.560  53.850  1.00  0.00           O
ATOM   1122  N   LEU A  76      40.790  51.440  55.370  1.00  0.00           N
ATOM   1123  HN  LEU A  76      41.220  51.810  56.200  1.00  0.00           H
ATOM   1124  CA  LEU A  76      41.710  50.600  54.570  1.00  0.00           C
ATOM   1125  HA  LEU A  76      41.830  51.100  53.620  1.00  0.00           H
ATOM   1126  CB  LEU A  76      43.060  50.640  55.300  1.00  0.00           C
ATOM   1127  HB1 LEU A  76      43.090  50.050  56.240  1.00  0.00           H
ATOM   1128  HB2 LEU A  76      43.300  51.700  55.510  1.00  0.00           H
ATOM   1129  CG  LEU A  76      44.180  49.900  54.570  1.00  0.00           C
ATOM   1130  HG  LEU A  76      43.980  48.820  54.450  1.00  0.00           H
ATOM   1131  CD1 LEU A  76      44.440  50.520  53.190  1.00  0.00           C
ATOM   1132 HD11 LEU A  76      45.180  50.010  52.550  1.00  0.00           H
ATOM   1133 HD12 LEU A  76      44.670  51.600  53.360  1.00  0.00           H
ATOM   1134 HD13 LEU A  76      43.560  50.350  52.530  1.00  0.00           H
ATOM   1135  CD2 LEU A  76      45.540  49.920  55.280  1.00  0.00           C
ATOM   1136 HD21 LEU A  76      45.410  49.560  56.320  1.00  0.00           H
ATOM   1137 HD22 LEU A  76      45.950  50.930  55.470  1.00  0.00           H
ATOM   1138 HD23 LEU A  76      46.280  49.280  54.740  1.00  0.00           H
ATOM   1139  C   LEU A  76      41.210  49.200  54.370  1.00  0.00           C
ATOM   1140  O   LEU A  76      41.150  48.710  53.260  1.00  0.00           O
ATOM   1141  N   ILE A  77      40.660  48.650  55.480  1.00  0.00           N
ATOM   1142  HN  ILE A  77      40.770  49.130  56.340  1.00  0.00           H
ATOM   1143  CA  ILE A  77      39.910  47.360  55.480  1.00  0.00           C
ATOM   1144  HA  ILE A  77      40.570  46.570  55.180  1.00  0.00           H
ATOM   1145  CB  ILE A  77      39.540  46.970  56.930  1.00  0.00           C
ATOM   1146  HB  ILE A  77      39.130  47.880  57.420  1.00  0.00           H
ATOM   1147  CG2 ILE A  77      38.520  45.880  56.890  1.00  0.00           C
ATOM   1148 HG21 ILE A  77      37.540  46.210  56.460  1.00  0.00           H
ATOM   1149 HG22 ILE A  77      38.430  45.480  57.910  1.00  0.00           H
ATOM   1150 HG23 ILE A  77      38.770  44.950  56.340  1.00  0.00           H
ATOM   1151  CG1 ILE A  77      40.720  46.390  57.750  1.00  0.00           C
ATOM   1152 HG11 ILE A  77      40.340  46.150  58.760  1.00  0.00           H
ATOM   1153 HG12 ILE A  77      41.460  47.190  58.000  1.00  0.00           H
ATOM   1154  CD  ILE A  77      41.510  45.240  57.110  1.00  0.00           C
ATOM   1155  HD1 ILE A  77      40.820  44.390  56.900  1.00  0.00           H
ATOM   1156  HD2 ILE A  77      42.280  44.800  57.790  1.00  0.00           H
ATOM   1157  HD3 ILE A  77      42.200  45.540  56.280  1.00  0.00           H
ATOM   1158  C   ILE A  77      38.660  47.360  54.530  1.00  0.00           C
ATOM   1159  O   ILE A  77      38.470  46.460  53.780  1.00  0.00           O
ATOM   1160  N   ILE A  78      37.940  48.540  54.500  1.00  0.00           N
ATOM   1161  HN  ILE A  78      38.230  49.240  55.160  1.00  0.00           H
ATOM   1162  CA  ILE A  78      36.780  48.780  53.640  1.00  0.00           C
ATOM   1163  HA  ILE A  78      36.190  47.870  53.640  1.00  0.00           H
ATOM   1164  CB  ILE A  78      35.790  49.940  54.140  1.00  0.00           C
ATOM   1165  HB  ILE A  78      36.480  50.780  54.350  1.00  0.00           H
ATOM   1166  CG2 ILE A  78      34.750  50.420  53.120  1.00  0.00           C
ATOM   1167 HG21 ILE A  78      33.980  49.650  52.930  1.00  0.00           H
ATOM   1168 HG22 ILE A  78      35.280  50.730  52.200  1.00  0.00           H
ATOM   1169 HG23 ILE A  78      34.170  51.300  53.480  1.00  0.00           H
ATOM   1170  CG1 ILE A  78      35.130  49.390  55.380  1.00  0.00           C
ATOM   1171 HG11 ILE A  78      35.940  49.150  56.080  1.00  0.00           H
ATOM   1172 HG12 ILE A  78      34.570  48.440  55.350  1.00  0.00           H
ATOM   1173  CD  ILE A  78      34.200  50.370  56.150  1.00  0.00           C
ATOM   1174  HD1 ILE A  78      34.860  51.200  56.500  1.00  0.00           H
ATOM   1175  HD2 ILE A  78      33.620  49.800  56.920  1.00  0.00           H
ATOM   1176  HD3 ILE A  78      33.350  50.870  55.650  1.00  0.00           H
ATOM   1177  C   ILE A  78      37.040  48.780  52.190  1.00  0.00           C
ATOM   1178  O   ILE A  78      36.260  48.520  51.300  1.00  0.00           O
ATOM   1179  N   CYS A  79      38.280  49.160  51.840  1.00  0.00           N
ATOM   1180  HN  CYS A  79      38.830  49.550  52.580  1.00  0.00           H
ATOM   1181  CA  CYS A  79      38.720  49.110  50.430  1.00  0.00           C
ATOM   1182  HA  CYS A  79      37.920  49.510  49.820  1.00  0.00           H
ATOM   1183  CB  CYS A  79      40.000  49.890  50.160  1.00  0.00           C
ATOM   1184  HB1 CYS A  79      40.160  49.900  49.050  1.00  0.00           H
ATOM   1185  HB2 CYS A  79      40.810  49.340  50.690  1.00  0.00           H
ATOM   1186  SG  CYS A  79      40.070  51.610  50.820  1.00  0.00           S
ATOM   1187  HG1 CYS A  79      39.470  51.380  51.990  1.00  0.00           H
ATOM   1188  C   CYS A  79      39.020  47.750  49.860  1.00  0.00           C
ATOM   1189  O   CYS A  79      38.950  47.620  48.650  1.00  0.00           O
ATOM   1190  N   LEU A  80      39.350  46.760  50.670  1.00  0.00           N
ATOM   1191  HN  LEU A  80      39.420  46.960  51.640  1.00  0.00           H
ATOM   1192  CA  LEU A  80      39.370  45.350  50.300  1.00  0.00           C
ATOM   1193  HA  LEU A  80      40.140  45.370  49.570  1.00  0.00           H
ATOM   1194  CB  LEU A  80      39.790  44.410  51.440  1.00  0.00           C
ATOM   1195  HB1 LEU A  80      39.940  43.360  51.120  1.00  0.00           H
ATOM   1196  HB2 LEU A  80      39.030  44.470  52.250  1.00  0.00           H
ATOM   1197  CG  LEU A  80      41.130  44.930  52.120  1.00  0.00           C
ATOM   1198  HG  LEU A  80      41.020  46.000  52.420  1.00  0.00           H
ATOM   1199  CD1 LEU A  80      41.540  44.220  53.420  1.00  0.00           C
ATOM   1200 HD11 LEU A  80      41.890  43.170  53.290  1.00  0.00           H
ATOM   1201 HD12 LEU A  80      40.730  44.210  54.170  1.00  0.00           H
ATOM   1202 HD13 LEU A  80      42.380  44.790  53.860  1.00  0.00           H
ATOM   1203  CD2 LEU A  80      42.280  44.950  51.060  1.00  0.00           C
ATOM   1204 HD21 LEU A  80      42.200  43.970  50.550  1.00  0.00           H
ATOM   1205 HD22 LEU A  80      43.240  45.180  51.570  1.00  0.00           H
ATOM   1206 HD23 LEU A  80      42.140  45.810  50.370  1.00  0.00           H
ATOM   1207  C   LEU A  80      38.140  44.800  49.610  1.00  0.00           C
ATOM   1208  O   LEU A  80      38.380  44.200  48.570  1.00  0.00           O
ATOM   1209  N   PRO A  81      36.810  44.890  49.870  1.00  0.00           N
ATOM   1210  CD  PRO A  81      36.320  45.110  51.230  1.00  0.00           C
ATOM   1211  HD1 PRO A  81      36.720  46.110  51.520  1.00  0.00           H
ATOM   1212  HD2 PRO A  81      36.670  44.330  51.940  1.00  0.00           H
ATOM   1213  CA  PRO A  81      35.670  44.720  48.990  1.00  0.00           C
ATOM   1214  HA  PRO A  81      35.490  43.660  48.840  1.00  0.00           H
ATOM   1215  CB  PRO A  81      34.580  45.460  49.760  1.00  0.00           C
ATOM   1216  HB1 PRO A  81      33.600  45.180  49.340  1.00  0.00           H
ATOM   1217  HB2 PRO A  81      34.580  46.560  49.570  1.00  0.00           H
ATOM   1218  CG  PRO A  81      34.840  45.140  51.160  1.00  0.00           C
ATOM   1219  HG1 PRO A  81      34.360  45.950  51.770  1.00  0.00           H
ATOM   1220  HG2 PRO A  81      34.320  44.200  51.440  1.00  0.00           H
ATOM   1221  C   PRO A  81      35.860  45.190  47.560  1.00  0.00           C
ATOM   1222  O   PRO A  81      35.420  44.420  46.710  1.00  0.00           O
ATOM   1223  N   PHE A  82      36.330  46.380  47.280  1.00  0.00           N
ATOM   1224  HN  PHE A  82      36.670  46.970  48.010  1.00  0.00           H
ATOM   1225  CA  PHE A  82      36.620  46.880  45.930  1.00  0.00           C
ATOM   1226  HA  PHE A  82      35.740  46.640  45.350  1.00  0.00           H
ATOM   1227  CB  PHE A  82      36.860  48.380  46.020  1.00  0.00           C
ATOM   1228  HB1 PHE A  82      37.120  48.860  45.050  1.00  0.00           H
ATOM   1229  HB2 PHE A  82      37.580  48.680  46.820  1.00  0.00           H
ATOM   1230  CG  PHE A  82      35.550  49.000  46.390  1.00  0.00           C
ATOM   1231  CD1 PHE A  82      35.340  49.660  47.660  1.00  0.00           C
ATOM   1232  HD1 PHE A  82      36.090  49.560  48.420  1.00  0.00           H
ATOM   1233  CE1 PHE A  82      34.100  50.290  47.920  1.00  0.00           C
ATOM   1234  HE1 PHE A  82      33.980  50.740  48.890  1.00  0.00           H
ATOM   1235  CZ  PHE A  82      33.100  50.260  46.990  1.00  0.00           C
ATOM   1236  HZ  PHE A  82      32.150  50.700  47.260  1.00  0.00           H
ATOM   1237  CD2 PHE A  82      34.560  49.170  45.400  1.00  0.00           C
ATOM   1238  HD2 PHE A  82      34.700  48.720  44.430  1.00  0.00           H
ATOM   1239  CE2 PHE A  82      33.330  49.730  45.700  1.00  0.00           C
ATOM   1240  HE2 PHE A  82      32.500  49.680  45.000  1.00  0.00           H
ATOM   1241  C   PHE A  82      37.830  46.160  45.250  1.00  0.00           C
ATOM   1242  O   PHE A  82      37.820  45.830  44.080  1.00  0.00           O
ATOM   1243  N   LEU A  83      38.920  45.910  46.020  1.00  0.00           N
ATOM   1244  HN  LEU A  83      38.950  46.220  46.960  1.00  0.00           H
ATOM   1245  CA  LEU A  83      40.050  45.090  45.550  1.00  0.00           C
ATOM   1246  HA  LEU A  83      40.240  45.520  44.580  1.00  0.00           H
ATOM   1247  CB  LEU A  83      41.290  45.360  46.410  1.00  0.00           C
ATOM   1248  HB1 LEU A  83      42.030  44.670  45.940  1.00  0.00           H
ATOM   1249  HB2 LEU A  83      41.070  45.120  47.480  1.00  0.00           H
ATOM   1250  CG  LEU A  83      41.970  46.750  46.280  1.00  0.00           C
ATOM   1251  HG  LEU A  83      41.160  47.490  46.400  1.00  0.00           H
ATOM   1252  CD1 LEU A  83      43.080  47.120  47.330  1.00  0.00           C
ATOM   1253 HD11 LEU A  83      43.750  47.930  46.980  1.00  0.00           H
ATOM   1254 HD12 LEU A  83      43.580  46.170  47.610  1.00  0.00           H
ATOM   1255 HD13 LEU A  83      42.780  47.460  48.340  1.00  0.00           H
ATOM   1256  CD2 LEU A  83      42.530  47.050  44.890  1.00  0.00           C
ATOM   1257 HD21 LEU A  83      43.430  46.500  44.550  1.00  0.00           H
ATOM   1258 HD22 LEU A  83      42.790  48.120  44.940  1.00  0.00           H
ATOM   1259 HD23 LEU A  83      41.780  46.880  44.090  1.00  0.00           H
ATOM   1260  C   LEU A  83      39.700  43.620  45.270  1.00  0.00           C
ATOM   1261  O   LEU A  83      39.980  43.080  44.220  1.00  0.00           O
ATOM   1262  N   MET A  84      38.980  42.960  46.160  1.00  0.00           N
ATOM   1263  HN  MET A  84      38.810  43.290  47.080  1.00  0.00           H
ATOM   1264  CA  MET A  84      38.340  41.680  45.870  1.00  0.00           C
ATOM   1265  HA  MET A  84      39.160  41.020  45.580  1.00  0.00           H
ATOM   1266  CB  MET A  84      37.790  41.010  47.170  1.00  0.00           C
ATOM   1267  HB1 MET A  84      37.170  40.120  46.920  1.00  0.00           H
ATOM   1268  HB2 MET A  84      37.150  41.760  47.690  1.00  0.00           H
ATOM   1269  CG  MET A  84      38.830  40.420  48.110  1.00  0.00           C
ATOM   1270  HG1 MET A  84      39.310  41.260  48.660  1.00  0.00           H
ATOM   1271  HG2 MET A  84      39.550  39.860  47.500  1.00  0.00           H
ATOM   1272  SD  MET A  84      38.180  39.460  49.440  1.00  0.00           S
ATOM   1273  CE  MET A  84      37.770  40.810  50.600  1.00  0.00           C
ATOM   1274  HE1 MET A  84      37.120  41.600  50.150  1.00  0.00           H
ATOM   1275  HE2 MET A  84      38.700  41.230  51.060  1.00  0.00           H
ATOM   1276  HE3 MET A  84      37.200  40.340  51.420  1.00  0.00           H
ATOM   1277  C   MET A  84      37.370  41.690  44.740  1.00  0.00           C
ATOM   1278  O   MET A  84      37.560  40.820  43.860  1.00  0.00           O
ATOM   1279  N   ASP A  85      36.480  42.640  44.590  1.00  0.00           N
ATOM   1280  HN  ASP A  85      36.370  43.320  45.310  1.00  0.00           H
ATOM   1281  CA  ASP A  85      35.660  42.830  43.400  1.00  0.00           C
ATOM   1282  HA  ASP A  85      35.190  41.870  43.300  1.00  0.00           H
ATOM   1283  CB  ASP A  85      34.540  43.850  43.520  1.00  0.00           C
ATOM   1284  HB1 ASP A  85      34.960  44.830  43.820  1.00  0.00           H
ATOM   1285  HB2 ASP A  85      33.830  43.520  44.310  1.00  0.00           H
ATOM   1286  CG  ASP A  85      33.810  44.230  42.250  1.00  0.00           C
ATOM   1287  OD1 ASP A  85      32.990  43.410  41.780  1.00  0.00           O
ATOM   1288  OD2 ASP A  85      33.970  45.380  41.730  1.00  0.00           O
ATOM   1289  C   ASP A  85      36.480  42.970  42.040  1.00  0.00           C
ATOM   1290  O   ASP A  85      36.200  42.340  41.030  1.00  0.00           O
ATOM   1291  N   ASN A  86      37.610  43.730  42.070  1.00  0.00           N
ATOM   1292  HN  ASN A  86      37.870  44.340  42.820  1.00  0.00           H
ATOM   1293  CA  ASN A  86      38.440  43.950  40.920  1.00  0.00           C
ATOM   1294  HA  ASN A  86      37.840  44.100  40.040  1.00  0.00           H
ATOM   1295  CB  ASN A  86      39.320  45.300  41.130  1.00  0.00           C
ATOM   1296  HB1 ASN A  86      40.180  45.080  41.810  1.00  0.00           H
ATOM   1297  HB2 ASN A  86      38.700  46.040  41.670  1.00  0.00           H
ATOM   1298  CG  ASN A  86      39.860  45.890  39.800  1.00  0.00           C
ATOM   1299  OD1 ASN A  86      41.060  46.190  39.750  1.00  0.00           O
ATOM   1300  ND2 ASN A  86      39.010  46.050  38.810  1.00  0.00           N
ATOM   1301 HD21 ASN A  86      39.310  46.470  37.960  1.00  0.00           H
ATOM   1302 HD22 ASN A  86      38.030  45.890  38.950  1.00  0.00           H
ATOM   1303  C   ASN A  86      39.350  42.770  40.610  1.00  0.00           C
ATOM   1304  O   ASN A  86      39.640  42.500  39.440  1.00  0.00           O
ATOM   1305  N   TYR A  87      39.810  41.920  41.570  1.00  0.00           N
ATOM   1306  HN  TYR A  87      39.680  42.100  42.550  1.00  0.00           H
ATOM   1307  CA  TYR A  87      40.450  40.630  41.370  1.00  0.00           C
ATOM   1308  HA  TYR A  87      41.270  40.890  40.720  1.00  0.00           H
ATOM   1309  CB  TYR A  87      40.950  40.080  42.710  1.00  0.00           C
ATOM   1310  HB1 TYR A  87      41.320  39.040  42.560  1.00  0.00           H
ATOM   1311  HB2 TYR A  87      40.120  39.880  43.420  1.00  0.00           H
ATOM   1312  CG  TYR A  87      42.060  40.850  43.430  1.00  0.00           C
ATOM   1313  CD1 TYR A  87      42.740  41.940  42.840  1.00  0.00           C
ATOM   1314  HD1 TYR A  87      42.590  42.270  41.820  1.00  0.00           H
ATOM   1315  CE1 TYR A  87      43.690  42.640  43.560  1.00  0.00           C
ATOM   1316  HE1 TYR A  87      44.090  43.610  43.300  1.00  0.00           H
ATOM   1317  CZ  TYR A  87      44.120  42.210  44.860  1.00  0.00           C
ATOM   1318  OH  TYR A  87      44.950  43.100  45.550  1.00  0.00           O
ATOM   1319  HH  TYR A  87      45.480  43.650  44.970  1.00  0.00           H
ATOM   1320  CD2 TYR A  87      42.610  40.360  44.700  1.00  0.00           C
ATOM   1321  HD2 TYR A  87      42.130  39.500  45.180  1.00  0.00           H
ATOM   1322  CE2 TYR A  87      43.590  41.040  45.350  1.00  0.00           C
ATOM   1323  HE2 TYR A  87      43.990  40.780  46.320  1.00  0.00           H
ATOM   1324  C   TYR A  87      39.620  39.540  40.610  1.00  0.00           C
ATOM   1325  O   TYR A  87      40.090  38.860  39.670  1.00  0.00           O
ATOM   1326  N   VAL A  88      38.270  39.340  40.950  1.00  0.00           N
ATOM   1327  HN  VAL A  88      37.940  39.760  41.790  1.00  0.00           H
ATOM   1328  CA  VAL A  88      37.420  38.370  40.430  1.00  0.00           C
ATOM   1329  HA  VAL A  88      37.930  37.420  40.390  1.00  0.00           H
ATOM   1330  CB  VAL A  88      36.090  38.350  41.250  1.00  0.00           C
ATOM   1331  HB  VAL A  88      35.750  39.370  41.510  1.00  0.00           H
ATOM   1332  CG1 VAL A  88      34.970  37.690  40.490  1.00  0.00           C
ATOM   1333 HG11 VAL A  88      35.320  36.680  40.170  1.00  0.00           H
ATOM   1334 HG12 VAL A  88      34.660  38.220  39.570  1.00  0.00           H
ATOM   1335 HG13 VAL A  88      34.100  37.550  41.170  1.00  0.00           H
ATOM   1336  CG2 VAL A  88      36.340  37.610  42.610  1.00  0.00           C
ATOM   1337 HG21 VAL A  88      36.830  38.260  43.360  1.00  0.00           H
ATOM   1338 HG22 VAL A  88      36.970  36.710  42.430  1.00  0.00           H
ATOM   1339 HG23 VAL A  88      35.410  37.280  43.110  1.00  0.00           H
ATOM   1340  C   VAL A  88      37.190  38.620  38.840  1.00  0.00           C
ATOM   1341  O   VAL A  88      36.860  37.730  38.080  1.00  0.00           O
ATOM   1342  N   ARG A  89      37.360  39.880  38.390  1.00  0.00           N
ATOM   1343  HN  ARG A  89      37.710  40.440  39.130  1.00  0.00           H
ATOM   1344  CA  ARG A  89      37.210  40.430  37.050  1.00  0.00           C
ATOM   1345  HA  ARG A  89      36.530  39.770  36.540  1.00  0.00           H
ATOM   1346  CB  ARG A  89      36.610  41.890  37.010  1.00  0.00           C
ATOM   1347  HB1 ARG A  89      36.540  42.200  35.950  1.00  0.00           H
ATOM   1348  HB2 ARG A  89      37.280  42.550  37.600  1.00  0.00           H
ATOM   1349  CG  ARG A  89      35.280  41.940  37.730  1.00  0.00           C
ATOM   1350  HG1 ARG A  89      35.510  41.600  38.760  1.00  0.00           H
ATOM   1351  HG2 ARG A  89      34.510  41.320  37.240  1.00  0.00           H
ATOM   1352  CD  ARG A  89      34.830  43.410  37.990  1.00  0.00           C
ATOM   1353  HD1 ARG A  89      34.600  43.950  37.050  1.00  0.00           H
ATOM   1354  HD2 ARG A  89      35.690  43.950  38.420  1.00  0.00           H
ATOM   1355  NE  ARG A  89      33.630  43.430  38.900  1.00  0.00           N
ATOM   1356  HE  ARG A  89      33.740  43.700  39.860  1.00  0.00           H
ATOM   1357  CZ  ARG A  89      32.390  43.350  38.530  1.00  0.00           C
ATOM   1358  NH1 ARG A  89      32.050  43.020  37.260  1.00  0.00           N
ATOM   1359 HH11 ARG A  89      32.700  42.730  36.560  1.00  0.00           H
ATOM   1360 HH12 ARG A  89      31.140  43.220  36.910  1.00  0.00           H
ATOM   1361  NH2 ARG A  89      31.420  43.650  39.360  1.00  0.00           N
ATOM   1362 HH21 ARG A  89      30.470  43.610  39.030  1.00  0.00           H
ATOM   1363 HH22 ARG A  89      31.730  43.870  40.280  1.00  0.00           H
ATOM   1364  C   ARG A  89      38.550  40.500  36.270  1.00  0.00           C
ATOM   1365  O   ARG A  89      38.650  41.000  35.160  1.00  0.00           O
ATOM   1366  N   ARG A  90      39.620  39.930  36.870  1.00  0.00           N
ATOM   1367  HN  ARG A  90      39.570  39.460  37.730  1.00  0.00           H
ATOM   1368  CA  ARG A  90      41.010  39.930  36.400  1.00  0.00           C
ATOM   1369  HA  ARG A  90      41.620  39.680  37.260  1.00  0.00           H
ATOM   1370  CB  ARG A  90      41.280  38.900  35.310  1.00  0.00           C
ATOM   1371  HB1 ARG A  90      42.350  38.890  35.030  1.00  0.00           H
ATOM   1372  HB2 ARG A  90      40.730  39.050  34.350  1.00  0.00           H
ATOM   1373  CG  ARG A  90      41.040  37.400  35.700  1.00  0.00           C
ATOM   1374  HG1 ARG A  90      41.260  36.700  34.870  1.00  0.00           H
ATOM   1375  HG2 ARG A  90      39.960  37.260  35.940  1.00  0.00           H
ATOM   1376  CD  ARG A  90      41.750  36.900  36.960  1.00  0.00           C
ATOM   1377  HD1 ARG A  90      41.720  37.550  37.870  1.00  0.00           H
ATOM   1378  HD2 ARG A  90      42.820  36.700  36.770  1.00  0.00           H
ATOM   1379  NE  ARG A  90      41.280  35.570  37.390  1.00  0.00           N
ATOM   1380  HE  ARG A  90      41.630  34.740  36.930  1.00  0.00           H
ATOM   1381  CZ  ARG A  90      40.700  35.170  38.500  1.00  0.00           C
ATOM   1382  NH1 ARG A  90      40.360  36.000  39.470  1.00  0.00           N
ATOM   1383 HH11 ARG A  90      39.800  35.590  40.190  1.00  0.00           H
ATOM   1384 HH12 ARG A  90      40.470  37.000  39.390  1.00  0.00           H
ATOM   1385  NH2 ARG A  90      40.380  33.890  38.530  1.00  0.00           N
ATOM   1386 HH21 ARG A  90      40.330  33.480  37.620  1.00  0.00           H
ATOM   1387 HH22 ARG A  90      39.600  33.560  39.070  1.00  0.00           H
ATOM   1388  C   ARG A  90      41.490  41.290  35.970  1.00  0.00           C
ATOM   1389  O   ARG A  90      42.100  41.470  34.910  1.00  0.00           O
ATOM   1390  N   TRP A  91      41.180  42.270  36.840  1.00  0.00           N
ATOM   1391  HN  TRP A  91      40.660  42.060  37.660  1.00  0.00           H
ATOM   1392  CA  TRP A  91      41.560  43.680  36.780  1.00  0.00           C
ATOM   1393  HA  TRP A  91      41.700  43.990  37.810  1.00  0.00           H
ATOM   1394  CB  TRP A  91      42.980  43.990  36.270  1.00  0.00           C
ATOM   1395  HB1 TRP A  91      43.130  45.070  36.500  1.00  0.00           H
ATOM   1396  HB2 TRP A  91      43.090  43.840  35.170  1.00  0.00           H
ATOM   1397  CG  TRP A  91      44.190  43.350  36.920  1.00  0.00           C
ATOM   1398  CD1 TRP A  91      45.170  42.560  36.350  1.00  0.00           C
ATOM   1399  HD1 TRP A  91      45.170  42.280  35.300  1.00  0.00           H
ATOM   1400  NE1 TRP A  91      46.020  41.990  37.220  1.00  0.00           N
ATOM   1401  HE1 TRP A  91      46.510  41.140  37.180  1.00  0.00           H
ATOM   1402  CE2 TRP A  91      45.700  42.550  38.440  1.00  0.00           C
ATOM   1403  CD2 TRP A  91      44.540  43.370  38.280  1.00  0.00           C
ATOM   1404  CE3 TRP A  91      44.070  44.100  39.340  1.00  0.00           C
ATOM   1405  HE3 TRP A  91      43.340  44.880  39.190  1.00  0.00           H
ATOM   1406  CZ3 TRP A  91      44.690  44.010  40.620  1.00  0.00           C
ATOM   1407  HZ3 TRP A  91      44.470  44.690  41.420  1.00  0.00           H
ATOM   1408  CZ2 TRP A  91      46.210  42.340  39.710  1.00  0.00           C
ATOM   1409  HZ2 TRP A  91      46.770  41.450  39.990  1.00  0.00           H
ATOM   1410  CH2 TRP A  91      45.750  43.090  40.810  1.00  0.00           C
ATOM   1411  HH2 TRP A  91      46.110  43.000  41.820  1.00  0.00           H
ATOM   1412  C   TRP A  91      40.540  44.520  36.120  1.00  0.00           C
ATOM   1413  O   TRP A  91      40.600  45.710  36.280  1.00  0.00           O
ATOM   1414  N   ASP A  92      39.500  44.050  35.480  1.00  0.00           N
ATOM   1415  HN  ASP A  92      39.300  43.070  35.510  1.00  0.00           H
ATOM   1416  CA  ASP A  92      38.600  44.930  34.810  1.00  0.00           C
ATOM   1417  HA  ASP A  92      39.120  45.650  34.210  1.00  0.00           H
ATOM   1418  CB  ASP A  92      37.760  44.190  33.780  1.00  0.00           C
ATOM   1419  HB1 ASP A  92      37.000  44.780  33.230  1.00  0.00           H
ATOM   1420  HB2 ASP A  92      37.290  43.340  34.330  1.00  0.00           H
ATOM   1421  CG  ASP A  92      38.550  43.550  32.700  1.00  0.00           C
ATOM   1422  OD1 ASP A  92      39.720  43.910  32.430  1.00  0.00           O
ATOM   1423  OD2 ASP A  92      38.000  42.630  32.020  1.00  0.00           O
ATOM   1424  C   ASP A  92      37.650  45.740  35.710  1.00  0.00           C
ATOM   1425  O   ASP A  92      36.990  45.220  36.580  1.00  0.00           O
ATOM   1426  N   TRP A  93      37.470  47.040  35.440  1.00  0.00           N
ATOM   1427  HN  TRP A  93      37.880  47.380  34.600  1.00  0.00           H
ATOM   1428  CA  TRP A  93      36.690  47.930  36.270  1.00  0.00           C
ATOM   1429  HA  TRP A  93      36.520  47.400  37.200  1.00  0.00           H
ATOM   1430  CB  TRP A  93      37.410  49.360  36.370  1.00  0.00           C
ATOM   1431  HB1 TRP A  93      37.590  49.590  35.290  1.00  0.00           H
ATOM   1432  HB2 TRP A  93      38.400  49.150  36.850  1.00  0.00           H
ATOM   1433  CG  TRP A  93      36.810  50.470  37.180  1.00  0.00           C
ATOM   1434  CD1 TRP A  93      36.460  51.690  36.830  1.00  0.00           C
ATOM   1435  HD1 TRP A  93      36.470  52.140  35.850  1.00  0.00           H
ATOM   1436  NE1 TRP A  93      36.170  52.420  37.940  1.00  0.00           N
ATOM   1437  HE1 TRP A  93      35.890  53.370  38.010  1.00  0.00           H
ATOM   1438  CE2 TRP A  93      36.270  51.640  39.050  1.00  0.00           C
ATOM   1439  CD2 TRP A  93      36.690  50.410  38.630  1.00  0.00           C
ATOM   1440  CE3 TRP A  93      36.970  49.420  39.600  1.00  0.00           C
ATOM   1441  HE3 TRP A  93      37.340  48.470  39.250  1.00  0.00           H
ATOM   1442  CZ3 TRP A  93      36.620  49.680  40.860  1.00  0.00           C
ATOM   1443  HZ3 TRP A  93      36.700  48.880  41.590  1.00  0.00           H
ATOM   1444  CZ2 TRP A  93      36.120  51.960  40.360  1.00  0.00           C
ATOM   1445  HZ2 TRP A  93      35.950  52.980  40.650  1.00  0.00           H
ATOM   1446  CH2 TRP A  93      36.230  50.880  41.310  1.00  0.00           C
ATOM   1447  HH2 TRP A  93      35.900  51.060  42.320  1.00  0.00           H
ATOM   1448  C   TRP A  93      35.280  48.100  35.530  1.00  0.00           C
ATOM   1449  O   TRP A  93      35.290  47.870  34.340  1.00  0.00           O
ATOM   1450  N   LYS A  94      34.210  48.440  36.250  1.00  0.00           N
ATOM   1451  HN  LYS A  94      34.230  48.550  37.230  1.00  0.00           H
ATOM   1452  CA  LYS A  94      32.860  48.600  35.670  1.00  0.00           C
ATOM   1453  HA  LYS A  94      32.770  48.150  34.700  1.00  0.00           H
ATOM   1454  CB  LYS A  94      31.950  47.770  36.640  1.00  0.00           C
ATOM   1455  HB1 LYS A  94      30.900  48.000  36.360  1.00  0.00           H
ATOM   1456  HB2 LYS A  94      32.050  48.170  37.670  1.00  0.00           H
ATOM   1457  CG  LYS A  94      32.100  46.250  36.580  1.00  0.00           C
ATOM   1458  HG1 LYS A  94      31.220  45.860  37.140  1.00  0.00           H
ATOM   1459  HG2 LYS A  94      32.980  45.990  37.200  1.00  0.00           H
ATOM   1460  CD  LYS A  94      32.220  45.650  35.210  1.00  0.00           C
ATOM   1461  HD1 LYS A  94      32.150  44.570  35.400  1.00  0.00           H
ATOM   1462  HD2 LYS A  94      33.220  45.740  34.730  1.00  0.00           H
ATOM   1463  CE  LYS A  94      31.120  46.020  34.170  1.00  0.00           C
ATOM   1464  HE1 LYS A  94      31.080  45.490  33.210  1.00  0.00           H
ATOM   1465  HE2 LYS A  94      31.150  47.110  33.930  1.00  0.00           H
ATOM   1466  NZ  LYS A  94      29.770  45.760  34.810  1.00  0.00           N
ATOM   1467  HZ1 LYS A  94      29.710  46.190  35.760  1.00  0.00           H
ATOM   1468  HZ2 LYS A  94      29.640  44.750  34.950  1.00  0.00           H
ATOM   1469  HZ3 LYS A  94      29.040  46.160  34.180  1.00  0.00           H
ATOM   1470  C   LYS A  94      32.450  49.980  35.530  1.00  0.00           C
ATOM   1471  O   LYS A  94      31.400  50.250  34.900  1.00  0.00           O
ATOM   1472  N   PHE A  95      33.210  50.920  35.910  1.00  0.00           N
ATOM   1473  HN  PHE A  95      34.060  50.740  36.400  1.00  0.00           H
ATOM   1474  CA  PHE A  95      32.820  52.270  36.010  1.00  0.00           C
ATOM   1475  HA  PHE A  95      31.840  52.380  35.580  1.00  0.00           H
ATOM   1476  CB  PHE A  95      32.690  52.630  37.510  1.00  0.00           C
ATOM   1477  HB1 PHE A  95      32.820  53.700  37.770  1.00  0.00           H
ATOM   1478  HB2 PHE A  95      33.440  51.980  37.990  1.00  0.00           H
ATOM   1479  CG  PHE A  95      31.470  52.190  38.210  1.00  0.00           C
ATOM   1480  CD1 PHE A  95      31.570  51.790  39.550  1.00  0.00           C
ATOM   1481  HD1 PHE A  95      32.500  51.810  40.090  1.00  0.00           H
ATOM   1482  CE1 PHE A  95      30.500  51.310  40.260  1.00  0.00           C
ATOM   1483  HE1 PHE A  95      30.680  50.980  41.270  1.00  0.00           H
ATOM   1484  CZ  PHE A  95      29.250  51.090  39.630  1.00  0.00           C
ATOM   1485  HZ  PHE A  95      28.420  50.600  40.120  1.00  0.00           H
ATOM   1486  CD2 PHE A  95      30.210  51.980  37.560  1.00  0.00           C
ATOM   1487  HD2 PHE A  95      29.970  52.130  36.510  1.00  0.00           H
ATOM   1488  CE2 PHE A  95      29.150  51.500  38.300  1.00  0.00           C
ATOM   1489  HE2 PHE A  95      28.220  51.300  37.790  1.00  0.00           H
ATOM   1490  C   PHE A  95      33.700  53.240  35.320  1.00  0.00           C
ATOM   1491  O   PHE A  95      34.730  52.980  34.700  1.00  0.00           O
ATOM   1492  N   GLY A  96      33.160  54.510  35.240  1.00  0.00           N
ATOM   1493  HN  GLY A  96      32.300  54.710  35.710  1.00  0.00           H
ATOM   1494  CA  GLY A  96      33.930  55.590  34.630  1.00  0.00           C
ATOM   1495  HA1 GLY A  96      33.290  56.350  34.220  1.00  0.00           H
ATOM   1496  HA2 GLY A  96      34.480  55.130  33.820  1.00  0.00           H
ATOM   1497  C   GLY A  96      34.990  56.280  35.510  1.00  0.00           C
ATOM   1498  O   GLY A  96      35.440  55.740  36.530  1.00  0.00           O
ATOM   1499  N   ASP A  97      35.510  57.460  35.010  1.00  0.00           N
ATOM   1500  HN  ASP A  97      35.100  57.740  34.150  1.00  0.00           H
ATOM   1501  CA  ASP A  97      36.380  58.360  35.680  1.00  0.00           C
ATOM   1502  HA  ASP A  97      37.410  58.020  35.570  1.00  0.00           H
ATOM   1503  CB  ASP A  97      36.430  59.830  35.240  1.00  0.00           C
ATOM   1504  HB1 ASP A  97      37.260  60.370  35.750  1.00  0.00           H
ATOM   1505  HB2 ASP A  97      35.470  60.360  35.390  1.00  0.00           H
ATOM   1506  CG  ASP A  97      36.730  59.980  33.770  1.00  0.00           C
ATOM   1507  OD1 ASP A  97      37.710  59.350  33.350  1.00  0.00           O
ATOM   1508  OD2 ASP A  97      36.110  60.820  33.070  1.00  0.00           O
ATOM   1509  C   ASP A  97      36.150  58.530  37.220  1.00  0.00           C
ATOM   1510  O   ASP A  97      37.010  58.160  38.060  1.00  0.00           O
ATOM   1511  N   ILE A  98      34.960  59.120  37.650  1.00  0.00           N
ATOM   1512  HN  ILE A  98      34.250  59.330  36.990  1.00  0.00           H
ATOM   1513  CA  ILE A  98      34.750  59.610  39.010  1.00  0.00           C
ATOM   1514  HA  ILE A  98      35.490  60.390  39.190  1.00  0.00           H
ATOM   1515  CB  ILE A  98      33.460  60.470  39.140  1.00  0.00           C
ATOM   1516  HB  ILE A  98      32.700  59.890  38.570  1.00  0.00           H
ATOM   1517  CG2 ILE A  98      33.000  60.760  40.570  1.00  0.00           C
ATOM   1518 HG21 ILE A  98      33.820  61.370  41.010  1.00  0.00           H
ATOM   1519 HG22 ILE A  98      32.700  59.810  41.080  1.00  0.00           H
ATOM   1520 HG23 ILE A  98      32.070  61.380  40.580  1.00  0.00           H
ATOM   1521  CG1 ILE A  98      33.670  61.850  38.350  1.00  0.00           C
ATOM   1522 HG11 ILE A  98      34.210  61.590  37.410  1.00  0.00           H
ATOM   1523 HG12 ILE A  98      34.340  62.470  38.970  1.00  0.00           H
ATOM   1524  CD  ILE A  98      32.450  62.690  38.110  1.00  0.00           C
ATOM   1525  HD1 ILE A  98      31.740  62.160  37.430  1.00  0.00           H
ATOM   1526  HD2 ILE A  98      32.520  63.740  37.770  1.00  0.00           H
ATOM   1527  HD3 ILE A  98      31.820  62.620  39.020  1.00  0.00           H
ATOM   1528  C   ILE A  98      34.930  58.560  40.140  1.00  0.00           C
ATOM   1529  O   ILE A  98      35.590  58.790  41.170  1.00  0.00           O
ATOM   1530  N   PRO A  99      34.360  57.330  39.920  1.00  0.00           N
ATOM   1531  CD  PRO A  99      33.190  57.060  39.080  1.00  0.00           C
ATOM   1532  HD1 PRO A  99      33.520  56.730  38.090  1.00  0.00           H
ATOM   1533  HD2 PRO A  99      32.560  57.980  38.990  1.00  0.00           H
ATOM   1534  CA  PRO A  99      34.620  56.190  40.800  1.00  0.00           C
ATOM   1535  HA  PRO A  99      34.310  56.490  41.790  1.00  0.00           H
ATOM   1536  CB  PRO A  99      33.690  55.070  40.230  1.00  0.00           C
ATOM   1537  HB1 PRO A  99      33.540  54.250  40.960  1.00  0.00           H
ATOM   1538  HB2 PRO A  99      34.230  54.690  39.330  1.00  0.00           H
ATOM   1539  CG  PRO A  99      32.490  55.940  39.760  1.00  0.00           C
ATOM   1540  HG1 PRO A  99      31.750  55.410  39.130  1.00  0.00           H
ATOM   1541  HG2 PRO A  99      31.940  56.290  40.670  1.00  0.00           H
ATOM   1542  C   PRO A  99      36.080  55.700  40.880  1.00  0.00           C
ATOM   1543  O   PRO A  99      36.540  55.380  41.950  1.00  0.00           O
ATOM   1544  N   CYS A 100      36.800  55.630  39.770  1.00  0.00           N
ATOM   1545  HN  CYS A 100      36.310  55.940  38.950  1.00  0.00           H
ATOM   1546  CA  CYS A 100      38.200  55.370  39.700  1.00  0.00           C
ATOM   1547  HA  CYS A 100      38.380  54.440  40.230  1.00  0.00           H
ATOM   1548  CB  CYS A 100      38.650  55.170  38.210  1.00  0.00           C
ATOM   1549  HB1 CYS A 100      38.440  56.100  37.630  1.00  0.00           H
ATOM   1550  HB2 CYS A 100      37.880  54.460  37.830  1.00  0.00           H
ATOM   1551  SG  CYS A 100      40.400  54.790  37.880  1.00  0.00           S
ATOM   1552  C   CYS A 100      39.150  56.420  40.370  1.00  0.00           C
ATOM   1553  O   CYS A 100      39.930  56.130  41.250  1.00  0.00           O
ATOM   1554  N   ARG A 101      38.910  57.730  40.090  1.00  0.00           N
ATOM   1555  HN  ARG A 101      38.310  58.050  39.370  1.00  0.00           H
ATOM   1556  CA  ARG A 101      39.650  58.780  40.800  1.00  0.00           C
ATOM   1557  HA  ARG A 101      40.660  58.440  40.610  1.00  0.00           H
ATOM   1558  CB  ARG A 101      39.270  60.190  40.320  1.00  0.00           C
ATOM   1559  HB1 ARG A 101      39.460  60.980  41.080  1.00  0.00           H
ATOM   1560  HB2 ARG A 101      38.170  60.170  40.210  1.00  0.00           H
ATOM   1561  CG  ARG A 101      39.840  60.450  38.930  1.00  0.00           C
ATOM   1562  HG1 ARG A 101      39.640  59.550  38.320  1.00  0.00           H
ATOM   1563  HG2 ARG A 101      40.950  60.550  38.870  1.00  0.00           H
ATOM   1564  CD  ARG A 101      39.190  61.590  38.180  1.00  0.00           C
ATOM   1565  HD1 ARG A 101      39.310  62.520  38.770  1.00  0.00           H
ATOM   1566  HD2 ARG A 101      38.080  61.550  38.060  1.00  0.00           H
ATOM   1567  NE  ARG A 101      39.860  61.690  36.840  1.00  0.00           N
ATOM   1568  HE  ARG A 101      40.390  60.960  36.410  1.00  0.00           H
ATOM   1569  CZ  ARG A 101      39.790  62.750  36.060  1.00  0.00           C
ATOM   1570  NH1 ARG A 101      39.050  63.770  36.410  1.00  0.00           N
ATOM   1571 HH11 ARG A 101      38.450  63.640  37.210  1.00  0.00           H
ATOM   1572 HH12 ARG A 101      39.030  64.620  35.900  1.00  0.00           H
ATOM   1573  NH2 ARG A 101      40.500  62.820  34.980  1.00  0.00           N
ATOM   1574 HH21 ARG A 101      40.190  63.620  34.480  1.00  0.00           H
ATOM   1575 HH22 ARG A 101      41.120  62.110  34.640  1.00  0.00           H
ATOM   1576  C   ARG A 101      39.450  58.800  42.320  1.00  0.00           C
ATOM   1577  O   ARG A 101      40.420  58.950  43.060  1.00  0.00           O
ATOM   1578  N   LEU A 102      38.250  58.480  42.780  1.00  0.00           N
ATOM   1579  HN  LEU A 102      37.580  58.260  42.070  1.00  0.00           H
ATOM   1580  CA  LEU A 102      37.860  58.190  44.120  1.00  0.00           C
ATOM   1581  HA  LEU A 102      38.150  59.040  44.710  1.00  0.00           H
ATOM   1582  CB  LEU A 102      36.300  58.360  44.070  1.00  0.00           C
ATOM   1583  HB1 LEU A 102      36.120  57.580  43.310  1.00  0.00           H
ATOM   1584  HB2 LEU A 102      35.940  59.210  43.480  1.00  0.00           H
ATOM   1585  CG  LEU A 102      35.630  58.000  45.380  1.00  0.00           C
ATOM   1586  HG  LEU A 102      35.890  57.010  45.790  1.00  0.00           H
ATOM   1587  CD1 LEU A 102      35.910  59.080  46.450  1.00  0.00           C
ATOM   1588 HD11 LEU A 102      35.510  60.110  46.320  1.00  0.00           H
ATOM   1589 HD12 LEU A 102      36.970  59.100  46.770  1.00  0.00           H
ATOM   1590 HD13 LEU A 102      35.280  58.630  47.250  1.00  0.00           H
ATOM   1591  CD2 LEU A 102      34.030  57.990  45.100  1.00  0.00           C
ATOM   1592 HD21 LEU A 102      33.530  57.930  46.100  1.00  0.00           H
ATOM   1593 HD22 LEU A 102      33.790  57.090  44.500  1.00  0.00           H
ATOM   1594 HD23 LEU A 102      33.660  58.860  44.520  1.00  0.00           H
ATOM   1595  C   LEU A 102      38.420  56.950  44.810  1.00  0.00           C
ATOM   1596  O   LEU A 102      38.830  56.990  45.990  1.00  0.00           O
ATOM   1597  N   MET A 103      38.400  55.750  44.110  1.00  0.00           N
ATOM   1598  HN  MET A 103      38.020  55.670  43.190  1.00  0.00           H
ATOM   1599  CA  MET A 103      38.960  54.550  44.650  1.00  0.00           C
ATOM   1600  HA  MET A 103      38.450  54.310  45.560  1.00  0.00           H
ATOM   1601  CB  MET A 103      38.590  53.400  43.650  1.00  0.00           C
ATOM   1602  HB1 MET A 103      39.010  53.730  42.660  1.00  0.00           H
ATOM   1603  HB2 MET A 103      37.510  53.280  43.440  1.00  0.00           H
ATOM   1604  CG  MET A 103      39.180  52.010  44.060  1.00  0.00           C
ATOM   1605  HG1 MET A 103      40.270  52.120  43.940  1.00  0.00           H
ATOM   1606  HG2 MET A 103      38.760  51.260  43.350  1.00  0.00           H
ATOM   1607  SD  MET A 103      38.860  51.360  45.680  1.00  0.00           S
ATOM   1608  CE  MET A 103      39.980  50.000  45.330  1.00  0.00           C
ATOM   1609  HE1 MET A 103      39.870  49.320  46.200  1.00  0.00           H
ATOM   1610  HE2 MET A 103      41.030  50.350  45.390  1.00  0.00           H
ATOM   1611  HE3 MET A 103      39.810  49.450  44.380  1.00  0.00           H
ATOM   1612  C   MET A 103      40.420  54.620  44.850  1.00  0.00           C
ATOM   1613  O   MET A 103      40.920  54.240  45.880  1.00  0.00           O
ATOM   1614  N   LEU A 104      41.160  55.190  43.920  1.00  0.00           N
ATOM   1615  HN  LEU A 104      40.740  55.430  43.040  1.00  0.00           H
ATOM   1616  CA  LEU A 104      42.600  55.280  43.950  1.00  0.00           C
ATOM   1617  HA  LEU A 104      43.030  54.290  44.020  1.00  0.00           H
ATOM   1618  CB  LEU A 104      43.210  56.010  42.700  1.00  0.00           C
ATOM   1619  HB1 LEU A 104      44.300  56.270  42.760  1.00  0.00           H
ATOM   1620  HB2 LEU A 104      42.640  56.960  42.550  1.00  0.00           H
ATOM   1621  CG  LEU A 104      43.000  55.080  41.530  1.00  0.00           C
ATOM   1622  HG  LEU A 104      42.000  54.630  41.360  1.00  0.00           H
ATOM   1623  CD1 LEU A 104      43.260  55.860  40.310  1.00  0.00           C
ATOM   1624 HD11 LEU A 104      44.310  56.220  40.310  1.00  0.00           H
ATOM   1625 HD12 LEU A 104      42.590  56.730  40.180  1.00  0.00           H
ATOM   1626 HD13 LEU A 104      43.010  55.250  39.410  1.00  0.00           H
ATOM   1627  CD2 LEU A 104      43.950  53.890  41.490  1.00  0.00           C
ATOM   1628 HD21 LEU A 104      43.950  53.430  40.480  1.00  0.00           H
ATOM   1629 HD22 LEU A 104      43.770  53.110  42.260  1.00  0.00           H
ATOM   1630 HD23 LEU A 104      44.970  54.310  41.660  1.00  0.00           H
ATOM   1631  C   LEU A 104      43.060  56.120  45.130  1.00  0.00           C
ATOM   1632  O   LEU A 104      43.840  55.660  45.970  1.00  0.00           O
ATOM   1633  N   PHE A 105      42.520  57.320  45.200  1.00  0.00           N
ATOM   1634  HN  PHE A 105      41.670  57.530  44.740  1.00  0.00           H
ATOM   1635  CA  PHE A 105      42.820  58.220  46.300  1.00  0.00           C
ATOM   1636  HA  PHE A 105      43.880  58.220  46.410  1.00  0.00           H
ATOM   1637  CB  PHE A 105      42.260  59.630  46.050  1.00  0.00           C
ATOM   1638  HB1 PHE A 105      41.220  59.630  45.640  1.00  0.00           H
ATOM   1639  HB2 PHE A 105      42.810  60.210  45.280  1.00  0.00           H
ATOM   1640  CG  PHE A 105      42.110  60.500  47.330  1.00  0.00           C
ATOM   1641  CD1 PHE A 105      43.190  61.160  47.860  1.00  0.00           C
ATOM   1642  HD1 PHE A 105      44.160  61.110  47.390  1.00  0.00           H
ATOM   1643  CE1 PHE A 105      43.110  62.110  48.850  1.00  0.00           C
ATOM   1644  HE1 PHE A 105      43.970  62.670  49.190  1.00  0.00           H
ATOM   1645  CZ  PHE A 105      41.870  62.270  49.550  1.00  0.00           C
ATOM   1646  HZ  PHE A 105      41.790  62.910  50.420  1.00  0.00           H
ATOM   1647  CD2 PHE A 105      40.850  60.640  48.010  1.00  0.00           C
ATOM   1648  HD2 PHE A 105      40.100  59.930  47.680  1.00  0.00           H
ATOM   1649  CE2 PHE A 105      40.810  61.440  49.140  1.00  0.00           C
ATOM   1650  HE2 PHE A 105      39.860  61.400  49.670  1.00  0.00           H
ATOM   1651  C   PHE A 105      42.340  57.710  47.660  1.00  0.00           C
ATOM   1652  O   PHE A 105      43.010  57.880  48.710  1.00  0.00           O
ATOM   1653  N   MET A 106      41.100  57.120  47.820  1.00  0.00           N
ATOM   1654  HN  MET A 106      40.420  57.010  47.110  1.00  0.00           H
ATOM   1655  CA  MET A 106      40.670  56.630  49.100  1.00  0.00           C
ATOM   1656  HA  MET A 106      40.910  57.430  49.790  1.00  0.00           H
ATOM   1657  CB  MET A 106      39.160  56.410  49.360  1.00  0.00           C
ATOM   1658  HB1 MET A 106      38.990  56.040  50.400  1.00  0.00           H
ATOM   1659  HB2 MET A 106      38.750  55.690  48.620  1.00  0.00           H
ATOM   1660  CG  MET A 106      38.280  57.760  49.330  1.00  0.00           C
ATOM   1661  HG1 MET A 106      37.200  57.610  49.130  1.00  0.00           H
ATOM   1662  HG2 MET A 106      38.570  58.320  48.420  1.00  0.00           H
ATOM   1663  SD  MET A 106      38.430  59.140  50.560  1.00  0.00           S
ATOM   1664  CE  MET A 106      37.870  58.090  51.970  1.00  0.00           C
ATOM   1665  HE1 MET A 106      37.110  57.370  51.590  1.00  0.00           H
ATOM   1666  HE2 MET A 106      37.550  58.740  52.820  1.00  0.00           H
ATOM   1667  HE3 MET A 106      38.630  57.340  52.270  1.00  0.00           H
ATOM   1668  C   MET A 106      41.590  55.560  49.650  1.00  0.00           C
ATOM   1669  O   MET A 106      42.090  55.660  50.750  1.00  0.00           O
ATOM   1670  N   LEU A 107      42.070  54.600  48.840  1.00  0.00           N
ATOM   1671  HN  LEU A 107      41.670  54.470  47.930  1.00  0.00           H
ATOM   1672  CA  LEU A 107      43.170  53.650  49.110  1.00  0.00           C
ATOM   1673  HA  LEU A 107      42.860  53.150  50.010  1.00  0.00           H
ATOM   1674  CB  LEU A 107      43.190  52.690  47.870  1.00  0.00           C
ATOM   1675  HB1 LEU A 107      43.310  53.300  46.940  1.00  0.00           H
ATOM   1676  HB2 LEU A 107      42.270  52.090  47.990  1.00  0.00           H
ATOM   1677  CG  LEU A 107      44.380  51.660  47.840  1.00  0.00           C
ATOM   1678  HG  LEU A 107      45.350  52.160  48.000  1.00  0.00           H
ATOM   1679  CD1 LEU A 107      44.350  50.630  49.000  1.00  0.00           C
ATOM   1680 HD11 LEU A 107      44.630  51.080  49.980  1.00  0.00           H
ATOM   1681 HD12 LEU A 107      45.110  49.830  48.910  1.00  0.00           H
ATOM   1682 HD13 LEU A 107      43.320  50.250  49.120  1.00  0.00           H
ATOM   1683  CD2 LEU A 107      44.520  50.940  46.440  1.00  0.00           C
ATOM   1684 HD21 LEU A 107      45.250  50.100  46.470  1.00  0.00           H
ATOM   1685 HD22 LEU A 107      44.950  51.600  45.640  1.00  0.00           H
ATOM   1686 HD23 LEU A 107      43.600  50.420  46.090  1.00  0.00           H
ATOM   1687  C   LEU A 107      44.520  54.190  49.460  1.00  0.00           C
ATOM   1688  O   LEU A 107      45.090  53.830  50.520  1.00  0.00           O
ATOM   1689  N   ALA A 108      45.120  55.030  48.660  1.00  0.00           N
ATOM   1690  HN  ALA A 108      44.770  55.210  47.740  1.00  0.00           H
ATOM   1691  CA  ALA A 108      46.400  55.670  48.900  1.00  0.00           C
ATOM   1692  HA  ALA A 108      47.190  54.920  48.960  1.00  0.00           H
ATOM   1693  CB  ALA A 108      46.670  56.520  47.620  1.00  0.00           C
ATOM   1694  HB1 ALA A 108      45.950  57.380  47.650  1.00  0.00           H
ATOM   1695  HB2 ALA A 108      46.330  55.910  46.750  1.00  0.00           H
ATOM   1696  HB3 ALA A 108      47.750  56.760  47.590  1.00  0.00           H
ATOM   1697  C   ALA A 108      46.430  56.510  50.160  1.00  0.00           C
ATOM   1698  O   ALA A 108      47.450  56.400  50.860  1.00  0.00           O
ATOM   1699  N   MET A 109      45.400  57.350  50.400  1.00  0.00           N
ATOM   1700  HN  MET A 109      44.680  57.480  49.710  1.00  0.00           H
ATOM   1701  CA  MET A 109      45.350  58.220  51.600  1.00  0.00           C
ATOM   1702  HA  MET A 109      46.270  58.780  51.730  1.00  0.00           H
ATOM   1703  CB  MET A 109      44.360  59.430  51.420  1.00  0.00           C
ATOM   1704  HB1 MET A 109      43.440  58.920  51.070  1.00  0.00           H
ATOM   1705  HB2 MET A 109      44.830  60.060  50.640  1.00  0.00           H
ATOM   1706  CG  MET A 109      44.030  60.290  52.680  1.00  0.00           C
ATOM   1707  HG1 MET A 109      43.640  61.280  52.350  1.00  0.00           H
ATOM   1708  HG2 MET A 109      44.950  60.450  53.280  1.00  0.00           H
ATOM   1709  SD  MET A 109      42.730  59.660  53.660  1.00  0.00           S
ATOM   1710  CE  MET A 109      41.340  59.960  52.520  1.00  0.00           C
ATOM   1711  HE1 MET A 109      41.550  59.570  51.510  1.00  0.00           H
ATOM   1712  HE2 MET A 109      41.150  61.050  52.370  1.00  0.00           H
ATOM   1713  HE3 MET A 109      40.440  59.460  52.960  1.00  0.00           H
ATOM   1714  C   MET A 109      45.380  57.560  52.950  1.00  0.00           C
ATOM   1715  O   MET A 109      46.190  57.860  53.770  1.00  0.00           O
ATOM   1716  N   ASN A 110      44.480  56.520  53.060  1.00  0.00           N
ATOM   1717  HN  ASN A 110      43.840  56.240  52.350  1.00  0.00           H
ATOM   1718  CA  ASN A 110      44.450  55.630  54.200  1.00  0.00           C
ATOM   1719  HA  ASN A 110      44.400  56.250  55.090  1.00  0.00           H
ATOM   1720  CB  ASN A 110      43.270  54.600  54.090  1.00  0.00           C
ATOM   1721  HB1 ASN A 110      43.420  53.890  54.940  1.00  0.00           H
ATOM   1722  HB2 ASN A 110      43.300  54.080  53.110  1.00  0.00           H
ATOM   1723  CG  ASN A 110      42.010  55.420  54.390  1.00  0.00           C
ATOM   1724  OD1 ASN A 110      41.750  55.930  55.480  1.00  0.00           O
ATOM   1725  ND2 ASN A 110      41.130  55.420  53.420  1.00  0.00           N
ATOM   1726 HD21 ASN A 110      41.370  55.300  52.450  1.00  0.00           H
ATOM   1727 HD22 ASN A 110      40.280  55.920  53.600  1.00  0.00           H
ATOM   1728  C   ASN A 110      45.690  54.780  54.370  1.00  0.00           C
ATOM   1729  O   ASN A 110      46.180  54.590  55.520  1.00  0.00           O
ATOM   1730  N   ARG A 111      46.250  54.330  53.210  1.00  0.00           N
ATOM   1731  HN  ARG A 111      45.770  54.440  52.340  1.00  0.00           H
ATOM   1732  CA  ARG A 111      47.490  53.590  53.150  1.00  0.00           C
ATOM   1733  HA  ARG A 111      47.520  52.810  53.900  1.00  0.00           H
ATOM   1734  CB  ARG A 111      47.750  52.840  51.780  1.00  0.00           C
ATOM   1735  HB1 ARG A 111      47.700  53.690  51.060  1.00  0.00           H
ATOM   1736  HB2 ARG A 111      46.910  52.150  51.520  1.00  0.00           H
ATOM   1737  CG  ARG A 111      49.020  51.980  51.620  1.00  0.00           C
ATOM   1738  HG1 ARG A 111      48.920  51.030  52.190  1.00  0.00           H
ATOM   1739  HG2 ARG A 111      49.890  52.450  52.120  1.00  0.00           H
ATOM   1740  CD  ARG A 111      49.400  51.550  50.190  1.00  0.00           C
ATOM   1741  HD1 ARG A 111      48.430  51.280  49.720  1.00  0.00           H
ATOM   1742  HD2 ARG A 111      50.160  50.720  50.190  1.00  0.00           H
ATOM   1743  NE  ARG A 111      49.900  52.750  49.470  1.00  0.00           N
ATOM   1744  HE  ARG A 111      50.240  53.530  50.000  1.00  0.00           H
ATOM   1745  CZ  ARG A 111      49.770  52.930  48.190  1.00  0.00           C
ATOM   1746  NH1 ARG A 111      49.510  51.980  47.360  1.00  0.00           N
ATOM   1747 HH11 ARG A 111      49.360  52.140  46.390  1.00  0.00           H
ATOM   1748 HH12 ARG A 111      49.300  51.040  47.660  1.00  0.00           H
ATOM   1749  NH2 ARG A 111      49.960  54.190  47.760  1.00  0.00           N
ATOM   1750 HH21 ARG A 111      50.390  54.820  48.410  1.00  0.00           H
ATOM   1751 HH22 ARG A 111      49.920  54.280  46.760  1.00  0.00           H
ATOM   1752  C   ARG A 111      48.680  54.440  53.580  1.00  0.00           C
ATOM   1753  O   ARG A 111      49.540  54.020  54.390  1.00  0.00           O
ATOM   1754  N   GLN A 112      48.880  55.640  53.060  1.00  0.00           N
ATOM   1755  HN  GLN A 112      48.260  55.960  52.340  1.00  0.00           H
ATOM   1756  CA  GLN A 112      50.060  56.500  53.260  1.00  0.00           C
ATOM   1757  HA  GLN A 112      50.940  55.870  53.210  1.00  0.00           H
ATOM   1758  CB  GLN A 112      50.000  57.570  52.150  1.00  0.00           C
ATOM   1759  HB1 GLN A 112      50.760  58.360  52.310  1.00  0.00           H
ATOM   1760  HB2 GLN A 112      49.030  58.090  52.040  1.00  0.00           H
ATOM   1761  CG  GLN A 112      50.490  56.970  50.790  1.00  0.00           C
ATOM   1762  HG1 GLN A 112      50.840  57.850  50.200  1.00  0.00           H
ATOM   1763  HG2 GLN A 112      49.650  56.440  50.290  1.00  0.00           H
ATOM   1764  CD  GLN A 112      51.700  56.040  50.670  1.00  0.00           C
ATOM   1765  OE1 GLN A 112      51.590  54.900  50.150  1.00  0.00           O
ATOM   1766  NE2 GLN A 112      52.910  56.440  51.130  1.00  0.00           N
ATOM   1767 HE21 GLN A 112      53.640  55.750  51.160  1.00  0.00           H
ATOM   1768 HE22 GLN A 112      53.010  57.370  51.450  1.00  0.00           H
ATOM   1769  C   GLN A 112      50.050  57.160  54.660  1.00  0.00           C
ATOM   1770  O   GLN A 112      51.100  57.510  55.170  1.00  0.00           O
ATOM   1771  N   GLY A 113      48.940  57.400  55.180  1.00  0.00           N
ATOM   1772  HN  GLY A 113      48.130  57.050  54.710  1.00  0.00           H
ATOM   1773  CA  GLY A 113      48.660  57.900  56.570  1.00  0.00           C
ATOM   1774  HA1 GLY A 113      47.710  58.410  56.570  1.00  0.00           H
ATOM   1775  HA2 GLY A 113      49.470  58.550  56.820  1.00  0.00           H
ATOM   1776  C   GLY A 113      48.730  56.900  57.670  1.00  0.00           C
ATOM   1777  O   GLY A 113      49.150  57.250  58.800  1.00  0.00           O
ATOM   1778  N   SER A 114      48.280  55.620  57.490  1.00  0.00           N
ATOM   1779  HN  SER A 114      47.780  55.420  56.660  1.00  0.00           H
ATOM   1780  CA  SER A 114      48.180  54.700  58.640  1.00  0.00           C
ATOM   1781  HA  SER A 114      47.490  55.190  59.310  1.00  0.00           H
ATOM   1782  CB  SER A 114      47.440  53.380  58.330  1.00  0.00           C
ATOM   1783  HB1 SER A 114      46.400  53.560  57.990  1.00  0.00           H
ATOM   1784  HB2 SER A 114      47.380  52.690  59.200  1.00  0.00           H
ATOM   1785  OG  SER A 114      47.860  52.650  57.210  1.00  0.00           O
ATOM   1786  HG1 SER A 114      47.360  53.050  56.500  1.00  0.00           H
ATOM   1787  C   SER A 114      49.460  54.370  59.300  1.00  0.00           C
ATOM   1788  O   SER A 114      49.530  54.130  60.540  1.00  0.00           O
ATOM   1789  N   ILE A 115      50.520  54.330  58.500  1.00  0.00           N
ATOM   1790  HN  ILE A 115      50.380  54.420  57.520  1.00  0.00           H
ATOM   1791  CA  ILE A 115      51.890  54.130  58.970  1.00  0.00           C
ATOM   1792  HA  ILE A 115      51.780  53.340  59.720  1.00  0.00           H
ATOM   1793  CB  ILE A 115      52.720  53.620  57.790  1.00  0.00           C
ATOM   1794  HB  ILE A 115      52.170  52.710  57.440  1.00  0.00           H
ATOM   1795  CG2 ILE A 115      52.690  54.590  56.600  1.00  0.00           C
ATOM   1796 HG21 ILE A 115      53.230  54.110  55.750  1.00  0.00           H
ATOM   1797 HG22 ILE A 115      53.110  55.600  56.780  1.00  0.00           H
ATOM   1798 HG23 ILE A 115      51.640  54.710  56.250  1.00  0.00           H
ATOM   1799  CG1 ILE A 115      54.110  53.160  58.240  1.00  0.00           C
ATOM   1800 HG11 ILE A 115      54.730  53.990  58.620  1.00  0.00           H
ATOM   1801 HG12 ILE A 115      54.620  52.870  57.300  1.00  0.00           H
ATOM   1802  CD  ILE A 115      53.990  51.990  59.260  1.00  0.00           C
ATOM   1803  HD1 ILE A 115      53.640  52.460  60.210  1.00  0.00           H
ATOM   1804  HD2 ILE A 115      55.040  51.650  59.430  1.00  0.00           H
ATOM   1805  HD3 ILE A 115      53.520  51.040  58.920  1.00  0.00           H
ATOM   1806  C   ILE A 115      52.480  55.390  59.720  1.00  0.00           C
ATOM   1807  O   ILE A 115      53.150  55.250  60.760  1.00  0.00           O
ATOM   1808  N   ILE A 116      52.050  56.620  59.290  1.00  0.00           N
ATOM   1809  HN  ILE A 116      51.360  56.780  58.590  1.00  0.00           H
ATOM   1810  CA  ILE A 116      52.320  57.750  60.050  1.00  0.00           C
ATOM   1811  HA  ILE A 116      53.370  57.680  60.290  1.00  0.00           H
ATOM   1812  CB  ILE A 116      52.150  59.040  59.200  1.00  0.00           C
ATOM   1813  HB  ILE A 116      51.060  59.120  58.960  1.00  0.00           H
ATOM   1814  CG2 ILE A 116      52.580  60.200  60.070  1.00  0.00           C
ATOM   1815 HG21 ILE A 116      53.550  60.030  60.560  1.00  0.00           H
ATOM   1816 HG22 ILE A 116      51.850  60.390  60.890  1.00  0.00           H
ATOM   1817 HG23 ILE A 116      52.680  61.060  59.380  1.00  0.00           H
ATOM   1818  CG1 ILE A 116      52.910  58.970  57.930  1.00  0.00           C
ATOM   1819 HG11 ILE A 116      52.770  59.890  57.320  1.00  0.00           H
ATOM   1820 HG12 ILE A 116      52.440  58.190  57.290  1.00  0.00           H
ATOM   1821  CD  ILE A 116      54.420  58.570  58.030  1.00  0.00           C
ATOM   1822  HD1 ILE A 116      54.970  58.770  57.090  1.00  0.00           H
ATOM   1823  HD2 ILE A 116      54.620  57.550  58.400  1.00  0.00           H
ATOM   1824  HD3 ILE A 116      54.850  59.230  58.800  1.00  0.00           H
ATOM   1825  C   ILE A 116      51.520  57.850  61.400  1.00  0.00           C
ATOM   1826  O   ILE A 116      52.050  58.350  62.390  1.00  0.00           O
ATOM   1827  N   PHE A 117      50.150  57.510  61.430  1.00  0.00           N
ATOM   1828  HN  PHE A 117      49.680  57.360  60.570  1.00  0.00           H
ATOM   1829  CA  PHE A 117      49.460  57.370  62.730  1.00  0.00           C
ATOM   1830  HA  PHE A 117      49.660  58.270  63.310  1.00  0.00           H
ATOM   1831  CB  PHE A 117      48.020  57.170  62.540  1.00  0.00           C
ATOM   1832  HB1 PHE A 117      47.510  57.080  63.520  1.00  0.00           H
ATOM   1833  HB2 PHE A 117      47.780  56.250  61.960  1.00  0.00           H
ATOM   1834  CG  PHE A 117      47.470  58.420  61.960  1.00  0.00           C
ATOM   1835  CD1 PHE A 117      47.410  59.530  62.850  1.00  0.00           C
ATOM   1836  HD1 PHE A 117      47.760  59.360  63.860  1.00  0.00           H
ATOM   1837  CE1 PHE A 117      46.810  60.700  62.450  1.00  0.00           C
ATOM   1838  HE1 PHE A 117      46.770  61.500  63.170  1.00  0.00           H
ATOM   1839  CZ  PHE A 117      46.290  60.860  61.150  1.00  0.00           C
ATOM   1840  HZ  PHE A 117      45.840  61.800  60.860  1.00  0.00           H
ATOM   1841  CD2 PHE A 117      46.960  58.500  60.690  1.00  0.00           C
ATOM   1842  HD2 PHE A 117      47.080  57.600  60.100  1.00  0.00           H
ATOM   1843  CE2 PHE A 117      46.340  59.780  60.320  1.00  0.00           C
ATOM   1844  HE2 PHE A 117      45.930  59.920  59.330  1.00  0.00           H
ATOM   1845  C   PHE A 117      49.960  56.340  63.670  1.00  0.00           C
ATOM   1846  O   PHE A 117      50.170  56.660  64.830  1.00  0.00           O
ATOM   1847  N   LEU A 118      50.310  55.110  63.180  1.00  0.00           N
ATOM   1848  HN  LEU A 118      50.010  54.880  62.260  1.00  0.00           H
ATOM   1849  CA  LEU A 118      51.100  54.150  63.820  1.00  0.00           C
ATOM   1850  HA  LEU A 118      50.550  53.830  64.690  1.00  0.00           H
ATOM   1851  CB  LEU A 118      51.360  52.880  62.950  1.00  0.00           C
ATOM   1852  HB1 LEU A 118      52.080  53.140  62.140  1.00  0.00           H
ATOM   1853  HB2 LEU A 118      50.370  52.600  62.510  1.00  0.00           H
ATOM   1854  CG  LEU A 118      51.980  51.700  63.680  1.00  0.00           C
ATOM   1855  HG  LEU A 118      52.860  52.020  64.270  1.00  0.00           H
ATOM   1856  CD1 LEU A 118      50.980  51.040  64.690  1.00  0.00           C
ATOM   1857 HD11 LEU A 118      50.950  51.630  65.630  1.00  0.00           H
ATOM   1858 HD12 LEU A 118      51.240  50.010  65.000  1.00  0.00           H
ATOM   1859 HD13 LEU A 118      49.930  50.970  64.330  1.00  0.00           H
ATOM   1860  CD2 LEU A 118      52.380  50.650  62.660  1.00  0.00           C
ATOM   1861 HD21 LEU A 118      53.150  51.100  61.990  1.00  0.00           H
ATOM   1862 HD22 LEU A 118      51.530  50.280  62.050  1.00  0.00           H
ATOM   1863 HD23 LEU A 118      52.900  49.840  63.220  1.00  0.00           H
ATOM   1864  C   LEU A 118      52.390  54.540  64.510  1.00  0.00           C
ATOM   1865  O   LEU A 118      52.650  54.220  65.690  1.00  0.00           O
ATOM   1866  N   THR A 119      53.240  55.220  63.770  1.00  0.00           N
ATOM   1867  HN  THR A 119      52.960  55.470  62.840  1.00  0.00           H
ATOM   1868  CA  THR A 119      54.630  55.690  64.130  1.00  0.00           C
ATOM   1869  HA  THR A 119      55.200  54.820  64.410  1.00  0.00           H
ATOM   1870  CB  THR A 119      55.340  56.380  62.930  1.00  0.00           C
ATOM   1871  HB  THR A 119      54.680  57.220  62.610  1.00  0.00           H
ATOM   1872  OG1 THR A 119      55.500  55.440  61.870  1.00  0.00           O
ATOM   1873  HG1 THR A 119      54.620  55.310  61.480  1.00  0.00           H
ATOM   1874  CG2 THR A 119      56.770  56.950  63.260  1.00  0.00           C
ATOM   1875 HG21 THR A 119      57.160  57.470  62.360  1.00  0.00           H
ATOM   1876 HG22 THR A 119      57.430  56.080  63.420  1.00  0.00           H
ATOM   1877 HG23 THR A 119      56.610  57.670  64.100  1.00  0.00           H
ATOM   1878  C   THR A 119      54.600  56.670  65.300  1.00  0.00           C
ATOM   1879  O   THR A 119      55.300  56.640  66.320  1.00  0.00           O
ATOM   1880  N   VAL A 120      53.640  57.630  65.250  1.00  0.00           N
ATOM   1881  HN  VAL A 120      53.000  57.660  64.490  1.00  0.00           H
ATOM   1882  CA  VAL A 120      53.420  58.540  66.330  1.00  0.00           C
ATOM   1883  HA  VAL A 120      54.370  59.010  66.550  1.00  0.00           H
ATOM   1884  CB  VAL A 120      52.620  59.710  65.820  1.00  0.00           C
ATOM   1885  HB  VAL A 120      51.860  59.290  65.110  1.00  0.00           H
ATOM   1886  CG1 VAL A 120      52.050  60.580  66.960  1.00  0.00           C
ATOM   1887 HG11 VAL A 120      52.890  60.860  67.650  1.00  0.00           H
ATOM   1888 HG12 VAL A 120      51.260  60.070  67.530  1.00  0.00           H
ATOM   1889 HG13 VAL A 120      51.550  61.520  66.630  1.00  0.00           H
ATOM   1890  CG2 VAL A 120      53.530  60.590  64.960  1.00  0.00           C
ATOM   1891 HG21 VAL A 120      54.340  59.910  64.610  1.00  0.00           H
ATOM   1892 HG22 VAL A 120      53.960  61.460  65.500  1.00  0.00           H
ATOM   1893 HG23 VAL A 120      52.800  60.890  64.170  1.00  0.00           H
ATOM   1894  C   VAL A 120      52.740  57.970  67.580  1.00  0.00           C
ATOM   1895  O   VAL A 120      53.060  58.330  68.720  1.00  0.00           O
ATOM   1896  N   VAL A 121      51.760  57.060  67.380  1.00  0.00           N
ATOM   1897  HN  VAL A 121      51.490  56.950  66.430  1.00  0.00           H
ATOM   1898  CA  VAL A 121      51.160  56.180  68.420  1.00  0.00           C
ATOM   1899  HA  VAL A 121      50.680  56.850  69.130  1.00  0.00           H
ATOM   1900  CB  VAL A 121      50.070  55.320  67.870  1.00  0.00           C
ATOM   1901  HB  VAL A 121      50.350  54.890  66.880  1.00  0.00           H
ATOM   1902  CG1 VAL A 121      49.700  54.100  68.840  1.00  0.00           C
ATOM   1903 HG11 VAL A 121      48.840  53.610  68.340  1.00  0.00           H
ATOM   1904 HG12 VAL A 121      49.380  54.430  69.840  1.00  0.00           H
ATOM   1905 HG13 VAL A 121      50.500  53.330  68.890  1.00  0.00           H
ATOM   1906  CG2 VAL A 121      48.860  56.170  67.710  1.00  0.00           C
ATOM   1907 HG21 VAL A 121      48.600  56.490  68.740  1.00  0.00           H
ATOM   1908 HG22 VAL A 121      47.980  55.730  67.200  1.00  0.00           H
ATOM   1909 HG23 VAL A 121      48.960  57.110  67.100  1.00  0.00           H
ATOM   1910  C   VAL A 121      52.190  55.380  69.190  1.00  0.00           C
ATOM   1911  O   VAL A 121      52.330  55.450  70.420  1.00  0.00           O
ATOM   1912  N   ALA A 122      53.140  54.780  68.440  1.00  0.00           N
ATOM   1913  HN  ALA A 122      53.050  54.780  67.450  1.00  0.00           H
ATOM   1914  CA  ALA A 122      54.250  53.980  68.920  1.00  0.00           C
ATOM   1915  HA  ALA A 122      53.960  53.220  69.630  1.00  0.00           H
ATOM   1916  CB  ALA A 122      55.020  53.310  67.760  1.00  0.00           C
ATOM   1917  HB1 ALA A 122      55.240  54.130  67.030  1.00  0.00           H
ATOM   1918  HB2 ALA A 122      54.270  52.620  67.320  1.00  0.00           H
ATOM   1919  HB3 ALA A 122      55.930  52.800  68.150  1.00  0.00           H
ATOM   1920  C   ALA A 122      55.280  54.720  69.720  1.00  0.00           C
ATOM   1921  O   ALA A 122      55.510  54.280  70.830  1.00  0.00           O
ATOM   1922  N   VAL A 123      55.780  55.930  69.280  1.00  0.00           N
ATOM   1923  HN  VAL A 123      55.500  56.310  68.400  1.00  0.00           H
ATOM   1924  CA  VAL A 123      56.580  56.780  70.120  1.00  0.00           C
ATOM   1925  HA  VAL A 123      57.390  56.140  70.470  1.00  0.00           H
ATOM   1926  CB  VAL A 123      57.100  57.960  69.330  1.00  0.00           C
ATOM   1927  HB  VAL A 123      57.100  57.680  68.250  1.00  0.00           H
ATOM   1928  CG1 VAL A 123      56.190  59.250  69.340  1.00  0.00           C
ATOM   1929 HG11 VAL A 123      56.590  60.030  68.640  1.00  0.00           H
ATOM   1930 HG12 VAL A 123      56.350  59.700  70.350  1.00  0.00           H
ATOM   1931 HG13 VAL A 123      55.110  59.040  69.220  1.00  0.00           H
ATOM   1932  CG2 VAL A 123      58.530  58.230  69.710  1.00  0.00           C
ATOM   1933 HG21 VAL A 123      58.780  58.470  70.760  1.00  0.00           H
ATOM   1934 HG22 VAL A 123      58.780  59.140  69.130  1.00  0.00           H
ATOM   1935 HG23 VAL A 123      59.190  57.370  69.430  1.00  0.00           H
ATOM   1936  C   VAL A 123      55.830  57.330  71.340  1.00  0.00           C
ATOM   1937  O   VAL A 123      56.500  57.620  72.350  1.00  0.00           O
ATOM   1938  N   ASP A 124      54.490  57.500  71.390  1.00  0.00           N
ATOM   1939  HN  ASP A 124      53.840  57.250  70.670  1.00  0.00           H
ATOM   1940  CA  ASP A 124      53.800  57.880  72.570  1.00  0.00           C
ATOM   1941  HA  ASP A 124      54.280  58.680  73.110  1.00  0.00           H
ATOM   1942  CB  ASP A 124      52.490  58.580  72.050  1.00  0.00           C
ATOM   1943  HB1 ASP A 124      51.830  57.960  71.410  1.00  0.00           H
ATOM   1944  HB2 ASP A 124      52.740  59.420  71.370  1.00  0.00           H
ATOM   1945  CG  ASP A 124      51.720  59.290  73.150  1.00  0.00           C
ATOM   1946  OD1 ASP A 124      52.230  59.470  74.290  1.00  0.00           O
ATOM   1947  OD2 ASP A 124      50.550  59.620  72.800  1.00  0.00           O
ATOM   1948  C   ASP A 124      53.640  56.760  73.620  1.00  0.00           C
ATOM   1949  O   ASP A 124      53.860  57.000  74.830  1.00  0.00           O
ATOM   1950  N   ARG A 125      53.340  55.500  73.190  1.00  0.00           N
ATOM   1951  HN  ARG A 125      52.960  55.410  72.280  1.00  0.00           H
ATOM   1952  CA  ARG A 125      53.370  54.260  73.940  1.00  0.00           C
ATOM   1953  HA  ARG A 125      52.720  54.420  74.780  1.00  0.00           H
ATOM   1954  CB  ARG A 125      52.800  53.060  73.070  1.00  0.00           C
ATOM   1955  HB1 ARG A 125      52.730  52.130  73.680  1.00  0.00           H
ATOM   1956  HB2 ARG A 125      53.470  52.870  72.210  1.00  0.00           H
ATOM   1957  CG  ARG A 125      51.330  53.300  72.500  1.00  0.00           C
ATOM   1958  HG1 ARG A 125      51.310  52.660  71.600  1.00  0.00           H
ATOM   1959  HG2 ARG A 125      51.370  54.380  72.240  1.00  0.00           H
ATOM   1960  CD  ARG A 125      50.260  53.100  73.580  1.00  0.00           C
ATOM   1961  HD1 ARG A 125      49.300  53.400  73.100  1.00  0.00           H
ATOM   1962  HD2 ARG A 125      50.440  53.890  74.360  1.00  0.00           H
ATOM   1963  NE  ARG A 125      50.260  51.740  74.140  1.00  0.00           N
ATOM   1964  HE  ARG A 125      50.970  51.060  73.930  1.00  0.00           H
ATOM   1965  CZ  ARG A 125      49.090  51.110  74.390  1.00  0.00           C
ATOM   1966  NH1 ARG A 125      47.950  51.740  74.560  1.00  0.00           N
ATOM   1967 HH11 ARG A 125      48.080  52.710  74.770  1.00  0.00           H
ATOM   1968 HH12 ARG A 125      47.230  51.240  75.050  1.00  0.00           H
ATOM   1969  NH2 ARG A 125      49.020  49.800  74.490  1.00  0.00           N
ATOM   1970 HH21 ARG A 125      49.880  49.290  74.410  1.00  0.00           H
ATOM   1971 HH22 ARG A 125      48.130  49.420  74.750  1.00  0.00           H
ATOM   1972  C   ARG A 125      54.800  53.950  74.440  1.00  0.00           C
ATOM   1973  O   ARG A 125      54.980  53.520  75.560  1.00  0.00           O
ATOM   1974  N   TYR A 126      55.830  54.230  73.620  1.00  0.00           N
ATOM   1975  HN  TYR A 126      55.600  54.360  72.660  1.00  0.00           H
ATOM   1976  CA  TYR A 126      57.160  54.200  74.110  1.00  0.00           C
ATOM   1977  HA  TYR A 126      57.300  53.210  74.510  1.00  0.00           H
ATOM   1978  CB  TYR A 126      58.280  54.300  73.000  1.00  0.00           C
ATOM   1979  HB1 TYR A 126      57.810  54.770  72.110  1.00  0.00           H
ATOM   1980  HB2 TYR A 126      58.520  53.260  72.730  1.00  0.00           H
ATOM   1981  CG  TYR A 126      59.650  54.840  73.370  1.00  0.00           C
ATOM   1982  CD1 TYR A 126      60.530  54.240  74.260  1.00  0.00           C
ATOM   1983  HD1 TYR A 126      60.220  53.350  74.790  1.00  0.00           H
ATOM   1984  CE1 TYR A 126      61.910  54.670  74.360  1.00  0.00           C
ATOM   1985  HE1 TYR A 126      62.510  54.240  75.140  1.00  0.00           H
ATOM   1986  CZ  TYR A 126      62.310  55.890  73.730  1.00  0.00           C
ATOM   1987  OH  TYR A 126      63.670  56.300  73.930  1.00  0.00           O
ATOM   1988  HH  TYR A 126      64.070  55.920  74.710  1.00  0.00           H
ATOM   1989  CD2 TYR A 126      60.080  56.130  72.860  1.00  0.00           C
ATOM   1990  HD2 TYR A 126      59.330  56.610  72.250  1.00  0.00           H
ATOM   1991  CE2 TYR A 126      61.400  56.570  72.960  1.00  0.00           C
ATOM   1992  HE2 TYR A 126      61.740  57.470  72.440  1.00  0.00           H
ATOM   1993  C   TYR A 126      57.470  55.250  75.200  1.00  0.00           C
ATOM   1994  O   TYR A 126      57.990  54.880  76.230  1.00  0.00           O
ATOM   1995  N   PHE A 127      57.100  56.550  74.950  1.00  0.00           N
ATOM   1996  HN  PHE A 127      56.880  56.890  74.030  1.00  0.00           H
ATOM   1997  CA  PHE A 127      57.290  57.540  75.990  1.00  0.00           C
ATOM   1998  HA  PHE A 127      58.340  57.540  76.260  1.00  0.00           H
ATOM   1999  CB  PHE A 127      56.900  58.990  75.350  1.00  0.00           C
ATOM   2000  HB1 PHE A 127      56.880  59.570  76.300  1.00  0.00           H
ATOM   2001  HB2 PHE A 127      55.890  58.820  74.900  1.00  0.00           H
ATOM   2002  CG  PHE A 127      57.820  59.690  74.400  1.00  0.00           C
ATOM   2003  CD1 PHE A 127      59.220  59.770  74.790  1.00  0.00           C
ATOM   2004  HD1 PHE A 127      59.540  59.340  75.740  1.00  0.00           H
ATOM   2005  CE1 PHE A 127      60.110  60.490  74.070  1.00  0.00           C
ATOM   2006  HE1 PHE A 127      61.170  60.570  74.250  1.00  0.00           H
ATOM   2007  CZ  PHE A 127      59.690  61.070  72.830  1.00  0.00           C
ATOM   2008  HZ  PHE A 127      60.370  61.700  72.270  1.00  0.00           H
ATOM   2009  CD2 PHE A 127      57.430  60.270  73.230  1.00  0.00           C
ATOM   2010  HD2 PHE A 127      56.420  60.190  72.850  1.00  0.00           H
ATOM   2011  CE2 PHE A 127      58.370  61.020  72.410  1.00  0.00           C
ATOM   2012  HE2 PHE A 127      58.050  61.480  71.490  1.00  0.00           H
ATOM   2013  C   PHE A 127      56.470  57.280  77.270  1.00  0.00           C
ATOM   2014  O   PHE A 127      56.880  57.660  78.340  1.00  0.00           O
ATOM   2015  N   ARG A 128      55.310  56.550  77.150  1.00  0.00           N
ATOM   2016  HN  ARG A 128      54.890  56.570  76.240  1.00  0.00           H
ATOM   2017  CA  ARG A 128      54.500  56.190  78.300  1.00  0.00           C
ATOM   2018  HA  ARG A 128      54.530  57.050  78.950  1.00  0.00           H
ATOM   2019  CB  ARG A 128      53.040  55.820  77.970  1.00  0.00           C
ATOM   2020  HB1 ARG A 128      52.640  55.360  78.910  1.00  0.00           H
ATOM   2021  HB2 ARG A 128      53.110  55.050  77.180  1.00  0.00           H
ATOM   2022  CG  ARG A 128      52.270  57.030  77.600  1.00  0.00           C
ATOM   2023  HG1 ARG A 128      52.960  57.680  77.020  1.00  0.00           H
ATOM   2024  HG2 ARG A 128      52.090  57.570  78.550  1.00  0.00           H
ATOM   2025  CD  ARG A 128      50.960  56.770  76.900  1.00  0.00           C
ATOM   2026  HD1 ARG A 128      50.140  56.260  77.440  1.00  0.00           H
ATOM   2027  HD2 ARG A 128      51.170  56.090  76.050  1.00  0.00           H
ATOM   2028  NE  ARG A 128      50.520  58.050  76.210  1.00  0.00           N
ATOM   2029  HE  ARG A 128      51.180  58.360  75.520  1.00  0.00           H
ATOM   2030  CZ  ARG A 128      49.940  59.170  76.690  1.00  0.00           C
ATOM   2031  NH1 ARG A 128      49.360  59.260  77.800  1.00  0.00           N
ATOM   2032 HH11 ARG A 128      49.220  58.350  78.200  1.00  0.00           H
ATOM   2033 HH12 ARG A 128      48.920  60.120  78.050  1.00  0.00           H
ATOM   2034  NH2 ARG A 128      50.270  60.330  76.060  1.00  0.00           N
ATOM   2035 HH21 ARG A 128      50.820  60.290  75.230  1.00  0.00           H
ATOM   2036 HH22 ARG A 128      49.890  61.210  76.370  1.00  0.00           H
ATOM   2037  C   ARG A 128      55.260  55.130  79.140  1.00  0.00           C
ATOM   2038  O   ARG A 128      55.170  55.200  80.390  1.00  0.00           O
ATOM   2039  N   VAL A 129      55.890  54.120  78.500  1.00  0.00           N
ATOM   2040  HN  VAL A 129      55.820  54.130  77.500  1.00  0.00           H
ATOM   2041  CA  VAL A 129      56.690  53.200  79.220  1.00  0.00           C
ATOM   2042  HA  VAL A 129      56.040  52.620  79.880  1.00  0.00           H
ATOM   2043  CB  VAL A 129      57.280  52.130  78.310  1.00  0.00           C
ATOM   2044  HB  VAL A 129      57.830  52.550  77.440  1.00  0.00           H
ATOM   2045  CG1 VAL A 129      58.190  51.130  79.010  1.00  0.00           C
ATOM   2046 HG11 VAL A 129      59.050  51.610  79.530  1.00  0.00           H
ATOM   2047 HG12 VAL A 129      58.430  50.470  78.160  1.00  0.00           H
ATOM   2048 HG13 VAL A 129      57.530  50.610  79.740  1.00  0.00           H
ATOM   2049  CG2 VAL A 129      56.100  51.290  77.690  1.00  0.00           C
ATOM   2050 HG21 VAL A 129      55.370  50.810  78.400  1.00  0.00           H
ATOM   2051 HG22 VAL A 129      56.500  50.390  77.190  1.00  0.00           H
ATOM   2052 HG23 VAL A 129      55.620  51.940  76.930  1.00  0.00           H
ATOM   2053  C   VAL A 129      57.880  53.850  80.000  1.00  0.00           C
ATOM   2054  O   VAL A 129      58.100  53.440  81.160  1.00  0.00           O
ATOM   2055  N   VAL A 130      58.530  54.810  79.360  1.00  0.00           N
ATOM   2056  HN  VAL A 130      58.420  54.900  78.380  1.00  0.00           H
ATOM   2057  CA  VAL A 130      59.630  55.510  80.030  1.00  0.00           C
ATOM   2058  HA  VAL A 130      60.310  54.710  80.270  1.00  0.00           H
ATOM   2059  CB  VAL A 130      60.270  56.540  78.990  1.00  0.00           C
ATOM   2060  HB  VAL A 130      59.440  57.120  78.550  1.00  0.00           H
ATOM   2061  CG1 VAL A 130      61.260  57.450  79.700  1.00  0.00           C
ATOM   2062 HG11 VAL A 130      61.500  58.220  78.930  1.00  0.00           H
ATOM   2063 HG12 VAL A 130      62.250  56.990  79.910  1.00  0.00           H
ATOM   2064 HG13 VAL A 130      60.840  57.940  80.610  1.00  0.00           H
ATOM   2065  CG2 VAL A 130      60.870  55.690  77.890  1.00  0.00           C
ATOM   2066 HG21 VAL A 130      60.130  54.970  77.460  1.00  0.00           H
ATOM   2067 HG22 VAL A 130      61.710  55.100  78.330  1.00  0.00           H
ATOM   2068 HG23 VAL A 130      61.340  56.300  77.080  1.00  0.00           H
ATOM   2069  C   VAL A 130      59.190  56.270  81.300  1.00  0.00           C
ATOM   2070  O   VAL A 130      59.770  56.140  82.360  1.00  0.00           O
ATOM   2071  N   HSD A 131      58.130  57.090  81.200  1.00  0.00           N
ATOM   2072  HN  HSD A 131      57.810  57.160  80.270  1.00  0.00           H
ATOM   2073  CA  HSD A 131      57.500  58.000  82.200  1.00  0.00           C
ATOM   2074  HA  HSD A 131      56.870  57.370  82.810  1.00  0.00           H
ATOM   2075  CB  HSD A 131      58.560  58.650  83.240  1.00  0.00           C
ATOM   2076  HB1 HSD A 131      58.880  57.870  83.960  1.00  0.00           H
ATOM   2077  HB2 HSD A 131      58.110  59.440  83.880  1.00  0.00           H
ATOM   2078  ND1 HSD A 131      60.000  60.070  81.620  1.00  0.00           N
ATOM   2079  HD1 HSD A 131      59.270  60.220  80.950  1.00  0.00           H
ATOM   2080  CG  HSD A 131      59.830  59.340  82.800  1.00  0.00           C
ATOM   2081  CE1 HSD A 131      61.270  60.440  81.590  1.00  0.00           C
ATOM   2082  HE1 HSD A 131      61.600  61.180  80.850  1.00  0.00           H
ATOM   2083  NE2 HSD A 131      62.000  59.820  82.540  1.00  0.00           N
ATOM   2084  CD2 HSD A 131      61.060  59.140  83.310  1.00  0.00           C
ATOM   2085  HD2 HSD A 131      61.390  58.660  84.220  1.00  0.00           H
ATOM   2086  C   HSD A 131      56.620  59.130  81.690  1.00  0.00           C
ATOM   2087  O   HSD A 131      57.000  59.580  80.610  1.00  0.00           O
ATOM   2088  N   PRO A 132      55.570  59.600  82.250  1.00  0.00           N
ATOM   2089  CD  PRO A 132      54.960  59.390  83.590  1.00  0.00           C
ATOM   2090  HD1 PRO A 132      55.660  59.550  84.430  1.00  0.00           H
ATOM   2091  HD2 PRO A 132      54.540  58.360  83.650  1.00  0.00           H
ATOM   2092  CA  PRO A 132      54.750  60.650  81.620  1.00  0.00           C
ATOM   2093  HA  PRO A 132      54.720  60.510  80.550  1.00  0.00           H
ATOM   2094  CB  PRO A 132      53.360  60.460  82.250  1.00  0.00           C
ATOM   2095  HB1 PRO A 132      52.690  59.660  81.850  1.00  0.00           H
ATOM   2096  HB2 PRO A 132      52.770  61.390  82.100  1.00  0.00           H
ATOM   2097  CG  PRO A 132      53.690  60.260  83.740  1.00  0.00           C
ATOM   2098  HG1 PRO A 132      53.970  61.120  84.390  1.00  0.00           H
ATOM   2099  HG2 PRO A 132      52.790  59.780  84.170  1.00  0.00           H
ATOM   2100  C   PRO A 132      55.280  62.090  81.680  1.00  0.00           C
ATOM   2101  O   PRO A 132      54.480  63.020  81.760  1.00  0.00           O
ATOM   2102  N   HSD A 133      56.610  62.350  81.590  1.00  0.00           N
ATOM   2103  HN  HSD A 133      57.140  61.550  81.320  1.00  0.00           H
ATOM   2104  CA  HSD A 133      57.240  63.650  81.720  1.00  0.00           C
ATOM   2105  HA  HSD A 133      56.520  64.320  82.190  1.00  0.00           H
ATOM   2106  CB  HSD A 133      58.470  63.510  82.700  1.00  0.00           C
ATOM   2107  HB1 HSD A 133      58.920  64.510  82.850  1.00  0.00           H
ATOM   2108  HB2 HSD A 133      59.300  62.870  82.310  1.00  0.00           H
ATOM   2109  ND1 HSD A 133      57.410  63.670  84.910  1.00  0.00           N
ATOM   2110  HD1 HSD A 133      56.880  64.490  84.690  1.00  0.00           H
ATOM   2111  CG  HSD A 133      58.240  63.020  84.070  1.00  0.00           C
ATOM   2112  CE1 HSD A 133      57.440  63.130  86.160  1.00  0.00           C
ATOM   2113  HE1 HSD A 133      56.900  63.640  86.960  1.00  0.00           H
ATOM   2114  NE2 HSD A 133      58.280  62.070  86.180  1.00  0.00           N
ATOM   2115  CD2 HSD A 133      58.810  62.030  84.880  1.00  0.00           C
ATOM   2116  HD2 HSD A 133      59.630  61.380  84.620  1.00  0.00           H
ATOM   2117  C   HSD A 133      57.710  64.200  80.430  1.00  0.00           C
ATOM   2118  O   HSD A 133      58.520  65.120  80.470  1.00  0.00           O
ATOM   2119  N   HSD A 134      57.260  63.660  79.260  1.00  0.00           N
ATOM   2120  HN  HSD A 134      56.560  62.950  79.240  1.00  0.00           H
ATOM   2121  CA  HSD A 134      57.770  64.210  78.050  1.00  0.00           C
ATOM   2122  HA  HSD A 134      58.770  64.590  78.140  1.00  0.00           H
ATOM   2123  CB  HSD A 134      57.950  63.000  77.100  1.00  0.00           C
ATOM   2124  HB1 HSD A 134      58.760  63.190  76.360  1.00  0.00           H
ATOM   2125  HB2 HSD A 134      57.130  62.520  76.520  1.00  0.00           H
ATOM   2126  ND1 HSD A 134      58.070  60.810  78.260  1.00  0.00           N
ATOM   2127  HD1 HSD A 134      57.080  60.700  78.340  1.00  0.00           H
ATOM   2128  CG  HSD A 134      58.740  61.900  77.700  1.00  0.00           C
ATOM   2129  CE1 HSD A 134      59.090  59.940  78.570  1.00  0.00           C
ATOM   2130  HE1 HSD A 134      59.010  59.020  79.150  1.00  0.00           H
ATOM   2131  NE2 HSD A 134      60.290  60.420  78.310  1.00  0.00           N
ATOM   2132  CD2 HSD A 134      60.080  61.670  77.760  1.00  0.00           C
ATOM   2133  HD2 HSD A 134      60.800  62.380  77.390  1.00  0.00           H
ATOM   2134  C   HSD A 134      56.720  65.120  77.360  1.00  0.00           C
ATOM   2135  O   HSD A 134      55.550  65.000  77.620  1.00  0.00           O
ATOM   2136  N   ALA A 135      57.170  65.930  76.420  1.00  0.00           N
ATOM   2137  HN  ALA A 135      58.140  65.820  76.200  1.00  0.00           H
ATOM   2138  CA  ALA A 135      56.390  66.920  75.750  1.00  0.00           C
ATOM   2139  HA  ALA A 135      56.220  67.620  76.550  1.00  0.00           H
ATOM   2140  CB  ALA A 135      57.260  67.450  74.640  1.00  0.00           C
ATOM   2141  HB1 ALA A 135      57.500  66.720  73.830  1.00  0.00           H
ATOM   2142  HB2 ALA A 135      58.270  67.650  75.080  1.00  0.00           H
ATOM   2143  HB3 ALA A 135      56.970  68.430  74.220  1.00  0.00           H
ATOM   2144  C   ALA A 135      55.080  66.510  75.120  1.00  0.00           C
ATOM   2145  O   ALA A 135      54.020  67.030  75.420  1.00  0.00           O
ATOM   2146  N   LEU A 136      55.180  65.380  74.300  1.00  0.00           N
ATOM   2147  HN  LEU A 136      56.040  64.880  74.200  1.00  0.00           H
ATOM   2148  CA  LEU A 136      54.020  64.660  73.760  1.00  0.00           C
ATOM   2149  HA  LEU A 136      53.450  65.440  73.290  1.00  0.00           H
ATOM   2150  CB  LEU A 136      54.530  63.790  72.610  1.00  0.00           C
ATOM   2151  HB1 LEU A 136      55.340  63.090  72.880  1.00  0.00           H
ATOM   2152  HB2 LEU A 136      55.190  64.470  72.030  1.00  0.00           H
ATOM   2153  CG  LEU A 136      53.570  63.080  71.660  1.00  0.00           C
ATOM   2154  HG  LEU A 136      52.940  62.360  72.220  1.00  0.00           H
ATOM   2155  CD1 LEU A 136      52.740  64.100  70.920  1.00  0.00           C
ATOM   2156 HD11 LEU A 136      53.350  64.710  70.220  1.00  0.00           H
ATOM   2157 HD12 LEU A 136      52.070  64.690  71.580  1.00  0.00           H
ATOM   2158 HD13 LEU A 136      52.010  63.550  70.300  1.00  0.00           H
ATOM   2159  CD2 LEU A 136      54.360  62.300  70.560  1.00  0.00           C
ATOM   2160 HD21 LEU A 136      54.970  63.010  69.960  1.00  0.00           H
ATOM   2161 HD22 LEU A 136      53.710  61.700  69.880  1.00  0.00           H
ATOM   2162 HD23 LEU A 136      54.950  61.430  70.940  1.00  0.00           H
ATOM   2163  C   LEU A 136      53.070  63.990  74.680  1.00  0.00           C
ATOM   2164  O   LEU A 136      52.120  63.270  74.270  1.00  0.00           O
ATOM   2165  N   ASN A 137      53.240  64.150  76.030  1.00  0.00           N
ATOM   2166  HN  ASN A 137      54.030  64.650  76.360  1.00  0.00           H
ATOM   2167  CA  ASN A 137      52.340  63.770  77.180  1.00  0.00           C
ATOM   2168  HA  ASN A 137      51.520  63.160  76.810  1.00  0.00           H
ATOM   2169  CB  ASN A 137      53.010  62.900  78.240  1.00  0.00           C
ATOM   2170  HB1 ASN A 137      52.380  62.350  78.960  1.00  0.00           H
ATOM   2171  HB2 ASN A 137      53.650  63.620  78.800  1.00  0.00           H
ATOM   2172  CG  ASN A 137      53.960  61.810  77.730  1.00  0.00           C
ATOM   2173  OD1 ASN A 137      55.190  61.790  78.070  1.00  0.00           O
ATOM   2174  ND2 ASN A 137      53.400  60.780  77.030  1.00  0.00           N
ATOM   2175 HD21 ASN A 137      53.950  60.080  76.560  1.00  0.00           H
ATOM   2176 HD22 ASN A 137      52.430  60.790  76.800  1.00  0.00           H
ATOM   2177  C   ASN A 137      51.790  65.020  77.810  1.00  0.00           C
ATOM   2178  O   ASN A 137      50.850  64.980  78.610  1.00  0.00           O
ATOM   2179  N   LYS A 138      52.250  66.190  77.420  1.00  0.00           N
ATOM   2180  HN  LYS A 138      52.910  66.190  76.680  1.00  0.00           H
ATOM   2181  CA  LYS A 138      51.770  67.350  78.100  1.00  0.00           C
ATOM   2182  HA  LYS A 138      51.210  67.210  79.010  1.00  0.00           H
ATOM   2183  CB  LYS A 138      53.010  68.180  78.470  1.00  0.00           C
ATOM   2184  HB1 LYS A 138      52.760  69.210  78.830  1.00  0.00           H
ATOM   2185  HB2 LYS A 138      53.660  68.380  77.600  1.00  0.00           H
ATOM   2186  CG  LYS A 138      53.800  67.560  79.670  1.00  0.00           C
ATOM   2187  HG1 LYS A 138      53.950  66.480  79.470  1.00  0.00           H
ATOM   2188  HG2 LYS A 138      53.070  67.680  80.490  1.00  0.00           H
ATOM   2189  CD  LYS A 138      55.150  68.370  80.090  1.00  0.00           C
ATOM   2190  HD1 LYS A 138      54.700  69.320  80.440  1.00  0.00           H
ATOM   2191  HD2 LYS A 138      55.830  68.580  79.240  1.00  0.00           H
ATOM   2192  CE  LYS A 138      56.050  67.780  81.170  1.00  0.00           C
ATOM   2193  HE1 LYS A 138      56.650  66.950  80.770  1.00  0.00           H
ATOM   2194  HE2 LYS A 138      55.480  67.390  82.030  1.00  0.00           H
ATOM   2195  NZ  LYS A 138      56.920  68.840  81.680  1.00  0.00           N
ATOM   2196  HZ1 LYS A 138      57.260  69.630  81.090  1.00  0.00           H
ATOM   2197  HZ2 LYS A 138      57.810  68.400  81.990  1.00  0.00           H
ATOM   2198  HZ3 LYS A 138      56.560  69.220  82.570  1.00  0.00           H
ATOM   2199  C   LYS A 138      50.710  68.140  77.250  1.00  0.00           C
ATOM   2200  O   LYS A 138      50.150  69.110  77.740  1.00  0.00           O
ATOM   2201  N   ILE A 139      50.480  67.750  75.960  1.00  0.00           N
ATOM   2202  HN  ILE A 139      50.910  66.900  75.660  1.00  0.00           H
ATOM   2203  CA  ILE A 139      49.710  68.520  75.040  1.00  0.00           C
ATOM   2204  HA  ILE A 139      50.080  69.530  75.050  1.00  0.00           H
ATOM   2205  CB  ILE A 139      49.830  68.010  73.570  1.00  0.00           C
ATOM   2206  HB  ILE A 139      49.010  68.430  72.940  1.00  0.00           H
ATOM   2207  CG2 ILE A 139      51.150  68.550  73.080  1.00  0.00           C
ATOM   2208 HG21 ILE A 139      51.400  68.320  72.030  1.00  0.00           H
ATOM   2209 HG22 ILE A 139      52.000  68.170  73.690  1.00  0.00           H
ATOM   2210 HG23 ILE A 139      51.150  69.660  73.080  1.00  0.00           H
ATOM   2211  CG1 ILE A 139      49.720  66.450  73.470  1.00  0.00           C
ATOM   2212 HG11 ILE A 139      48.910  66.180  74.180  1.00  0.00           H
ATOM   2213 HG12 ILE A 139      50.660  65.960  73.800  1.00  0.00           H
ATOM   2214  CD  ILE A 139      49.370  66.110  71.970  1.00  0.00           C
ATOM   2215  HD1 ILE A 139      48.640  66.880  71.620  1.00  0.00           H
ATOM   2216  HD2 ILE A 139      48.980  65.090  71.880  1.00  0.00           H
ATOM   2217  HD3 ILE A 139      50.240  66.120  71.300  1.00  0.00           H
ATOM   2218  C   ILE A 139      48.240  68.570  75.290  1.00  0.00           C
ATOM   2219  O   ILE A 139      47.640  67.790  76.030  1.00  0.00           O
ATOM   2220  N   SER A 140      47.480  69.620  74.750  1.00  0.00           N
ATOM   2221  HN  SER A 140      47.890  70.460  74.410  1.00  0.00           H
ATOM   2222  CA  SER A 140      46.020  69.630  74.800  1.00  0.00           C
ATOM   2223  HA  SER A 140      45.670  69.200  75.720  1.00  0.00           H
ATOM   2224  CB  SER A 140      45.330  71.020  74.580  1.00  0.00           C
ATOM   2225  HB1 SER A 140      45.600  71.670  75.450  1.00  0.00           H
ATOM   2226  HB2 SER A 140      44.220  70.980  74.610  1.00  0.00           H
ATOM   2227  OG  SER A 140      45.800  71.560  73.350  1.00  0.00           O
ATOM   2228  HG1 SER A 140      46.380  72.290  73.600  1.00  0.00           H
ATOM   2229  C   SER A 140      45.330  68.620  73.820  1.00  0.00           C
ATOM   2230  O   SER A 140      45.930  68.150  72.870  1.00  0.00           O
ATOM   2231  N   ASN A 141      44.070  68.340  74.030  1.00  0.00           N
ATOM   2232  HN  ASN A 141      43.710  68.660  74.900  1.00  0.00           H
ATOM   2233  CA  ASN A 141      43.170  67.650  73.180  1.00  0.00           C
ATOM   2234  HA  ASN A 141      43.600  66.700  72.910  1.00  0.00           H
ATOM   2235  CB  ASN A 141      41.750  67.590  73.820  1.00  0.00           C
ATOM   2236  HB1 ASN A 141      40.900  67.520  73.090  1.00  0.00           H
ATOM   2237  HB2 ASN A 141      41.560  68.570  74.310  1.00  0.00           H
ATOM   2238  CG  ASN A 141      41.670  66.460  74.790  1.00  0.00           C
ATOM   2239  OD1 ASN A 141      42.630  65.790  75.140  1.00  0.00           O
ATOM   2240  ND2 ASN A 141      40.470  66.190  75.290  1.00  0.00           N
ATOM   2241 HD21 ASN A 141      40.310  65.390  75.870  1.00  0.00           H
ATOM   2242 HD22 ASN A 141      39.670  66.650  74.880  1.00  0.00           H
ATOM   2243  C   ASN A 141      42.970  68.350  71.870  1.00  0.00           C
ATOM   2244  O   ASN A 141      42.820  67.650  70.900  1.00  0.00           O
ATOM   2245  N   ARG A 142      42.940  69.700  71.820  1.00  0.00           N
ATOM   2246  HN  ARG A 142      42.830  70.090  72.740  1.00  0.00           H
ATOM   2247  CA  ARG A 142      42.940  70.450  70.590  1.00  0.00           C
ATOM   2248  HA  ARG A 142      42.250  69.940  69.920  1.00  0.00           H
ATOM   2249  CB  ARG A 142      42.700  71.940  70.880  1.00  0.00           C
ATOM   2250  HB1 ARG A 142      43.560  72.440  71.380  1.00  0.00           H
ATOM   2251  HB2 ARG A 142      41.870  72.140  71.590  1.00  0.00           H
ATOM   2252  CG  ARG A 142      42.400  72.840  69.550  1.00  0.00           C
ATOM   2253  HG1 ARG A 142      41.450  72.570  69.050  1.00  0.00           H
ATOM   2254  HG2 ARG A 142      43.180  72.600  68.780  1.00  0.00           H
ATOM   2255  CD  ARG A 142      42.220  74.290  69.880  1.00  0.00           C
ATOM   2256  HD1 ARG A 142      41.610  74.420  70.790  1.00  0.00           H
ATOM   2257  HD2 ARG A 142      41.810  74.750  68.960  1.00  0.00           H
ATOM   2258  NE  ARG A 142      43.610  74.870  70.200  1.00  0.00           N
ATOM   2259  HE  ARG A 142      44.370  74.300  70.490  1.00  0.00           H
ATOM   2260  CZ  ARG A 142      43.910  76.120  70.240  1.00  0.00           C
ATOM   2261  NH1 ARG A 142      43.040  76.990  69.910  1.00  0.00           N
ATOM   2262 HH11 ARG A 142      42.070  76.770  70.030  1.00  0.00           H
ATOM   2263 HH12 ARG A 142      43.220  77.940  70.190  1.00  0.00           H
ATOM   2264  NH2 ARG A 142      45.190  76.400  70.360  1.00  0.00           N
ATOM   2265 HH21 ARG A 142      45.850  75.650  70.390  1.00  0.00           H
ATOM   2266 HH22 ARG A 142      45.520  77.290  70.030  1.00  0.00           H
ATOM   2267  C   ARG A 142      44.220  70.370  69.820  1.00  0.00           C
ATOM   2268  O   ARG A 142      44.180  70.150  68.610  1.00  0.00           O
ATOM   2269  N   THR A 143      45.410  70.470  70.440  1.00  0.00           N
ATOM   2270  HN  THR A 143      45.510  70.660  71.410  1.00  0.00           H
ATOM   2271  CA  THR A 143      46.680  70.260  69.800  1.00  0.00           C
ATOM   2272  HA  THR A 143      46.720  70.840  68.880  1.00  0.00           H
ATOM   2273  CB  THR A 143      47.980  70.640  70.660  1.00  0.00           C
ATOM   2274  HB  THR A 143      47.880  70.020  71.570  1.00  0.00           H
ATOM   2275  OG1 THR A 143      48.030  72.010  71.130  1.00  0.00           O
ATOM   2276  HG1 THR A 143      48.560  71.980  71.910  1.00  0.00           H
ATOM   2277  CG2 THR A 143      49.300  70.250  69.960  1.00  0.00           C
ATOM   2278 HG21 THR A 143      49.410  70.790  69.000  1.00  0.00           H
ATOM   2279 HG22 THR A 143      49.350  69.130  69.890  1.00  0.00           H
ATOM   2280 HG23 THR A 143      50.200  70.450  70.580  1.00  0.00           H
ATOM   2281  C   THR A 143      46.830  68.820  69.250  1.00  0.00           C
ATOM   2282  O   THR A 143      47.340  68.620  68.140  1.00  0.00           O
ATOM   2283  N   ALA A 144      46.330  67.840  70.040  1.00  0.00           N
ATOM   2284  HN  ALA A 144      45.980  67.940  70.970  1.00  0.00           H
ATOM   2285  CA  ALA A 144      46.230  66.500  69.530  1.00  0.00           C
ATOM   2286  HA  ALA A 144      47.240  66.210  69.320  1.00  0.00           H
ATOM   2287  CB  ALA A 144      45.640  65.630  70.690  1.00  0.00           C
ATOM   2288  HB1 ALA A 144      45.970  64.580  70.610  1.00  0.00           H
ATOM   2289  HB2 ALA A 144      44.520  65.730  70.730  1.00  0.00           H
ATOM   2290  HB3 ALA A 144      46.100  66.020  71.620  1.00  0.00           H
ATOM   2291  C   ALA A 144      45.330  66.280  68.380  1.00  0.00           C
ATOM   2292  O   ALA A 144      45.650  65.480  67.430  1.00  0.00           O
ATOM   2293  N   ALA A 145      44.160  66.860  68.360  1.00  0.00           N
ATOM   2294  HN  ALA A 145      43.960  67.430  69.160  1.00  0.00           H
ATOM   2295  CA  ALA A 145      43.310  66.940  67.240  1.00  0.00           C
ATOM   2296  HA  ALA A 145      43.110  65.950  66.850  1.00  0.00           H
ATOM   2297  CB  ALA A 145      41.910  67.420  67.530  1.00  0.00           C
ATOM   2298  HB1 ALA A 145      41.340  66.640  68.080  1.00  0.00           H
ATOM   2299  HB2 ALA A 145      41.270  67.680  66.660  1.00  0.00           H
ATOM   2300  HB3 ALA A 145      41.830  68.370  68.110  1.00  0.00           H
ATOM   2301  C   ALA A 145      43.970  67.600  66.040  1.00  0.00           C
ATOM   2302  O   ALA A 145      44.060  67.030  64.980  1.00  0.00           O
ATOM   2303  N   ILE A 146      44.670  68.740  66.280  1.00  0.00           N
ATOM   2304  HN  ILE A 146      44.670  69.170  67.190  1.00  0.00           H
ATOM   2305  CA  ILE A 146      45.420  69.450  65.250  1.00  0.00           C
ATOM   2306  HA  ILE A 146      44.750  69.580  64.400  1.00  0.00           H
ATOM   2307  CB  ILE A 146      45.880  70.840  65.690  1.00  0.00           C
ATOM   2308  HB  ILE A 146      46.300  70.850  66.720  1.00  0.00           H
ATOM   2309  CG2 ILE A 146      46.980  71.510  64.810  1.00  0.00           C
ATOM   2310 HG21 ILE A 146      48.000  71.060  64.850  1.00  0.00           H
ATOM   2311 HG22 ILE A 146      47.130  72.550  65.150  1.00  0.00           H
ATOM   2312 HG23 ILE A 146      46.610  71.530  63.760  1.00  0.00           H
ATOM   2313  CG1 ILE A 146      44.710  71.920  65.730  1.00  0.00           C
ATOM   2314 HG11 ILE A 146      43.810  71.370  66.080  1.00  0.00           H
ATOM   2315 HG12 ILE A 146      44.360  72.170  64.720  1.00  0.00           H
ATOM   2316  CD  ILE A 146      45.040  73.110  66.680  1.00  0.00           C
ATOM   2317  HD1 ILE A 146      45.690  72.760  67.510  1.00  0.00           H
ATOM   2318  HD2 ILE A 146      44.130  73.600  67.080  1.00  0.00           H
ATOM   2319  HD3 ILE A 146      45.710  73.870  66.200  1.00  0.00           H
ATOM   2320  C   ILE A 146      46.570  68.610  64.680  1.00  0.00           C
ATOM   2321  O   ILE A 146      46.540  68.480  63.450  1.00  0.00           O
ATOM   2322  N   ILE A 147      47.360  67.940  65.510  1.00  0.00           N
ATOM   2323  HN  ILE A 147      47.350  68.180  66.480  1.00  0.00           H
ATOM   2324  CA  ILE A 147      48.320  66.980  65.130  1.00  0.00           C
ATOM   2325  HA  ILE A 147      49.050  67.510  64.540  1.00  0.00           H
ATOM   2326  CB  ILE A 147      49.180  66.480  66.260  1.00  0.00           C
ATOM   2327  HB  ILE A 147      48.580  65.990  67.060  1.00  0.00           H
ATOM   2328  CG2 ILE A 147      50.120  65.440  65.580  1.00  0.00           C
ATOM   2329 HG21 ILE A 147      50.460  65.790  64.580  1.00  0.00           H
ATOM   2330 HG22 ILE A 147      49.500  64.540  65.390  1.00  0.00           H
ATOM   2331 HG23 ILE A 147      51.010  65.190  66.200  1.00  0.00           H
ATOM   2332  CG1 ILE A 147      50.080  67.530  66.940  1.00  0.00           C
ATOM   2333 HG11 ILE A 147      49.520  68.460  67.170  1.00  0.00           H
ATOM   2334 HG12 ILE A 147      50.950  67.760  66.300  1.00  0.00           H
ATOM   2335  CD  ILE A 147      50.550  67.040  68.380  1.00  0.00           C
ATOM   2336  HD1 ILE A 147      51.150  66.100  68.250  1.00  0.00           H
ATOM   2337  HD2 ILE A 147      49.610  66.880  68.950  1.00  0.00           H
ATOM   2338  HD3 ILE A 147      51.200  67.820  68.800  1.00  0.00           H
ATOM   2339  C   ILE A 147      47.800  65.870  64.310  1.00  0.00           C
ATOM   2340  O   ILE A 147      48.330  65.610  63.230  1.00  0.00           O
ATOM   2341  N   SER A 148      46.700  65.220  64.730  1.00  0.00           N
ATOM   2342  HN  SER A 148      46.340  65.410  65.640  1.00  0.00           H
ATOM   2343  CA  SER A 148      45.960  64.230  63.850  1.00  0.00           C
ATOM   2344  HA  SER A 148      46.700  63.490  63.610  1.00  0.00           H
ATOM   2345  CB  SER A 148      44.700  63.700  64.580  1.00  0.00           C
ATOM   2346  HB1 SER A 148      44.110  63.040  63.920  1.00  0.00           H
ATOM   2347  HB2 SER A 148      44.070  64.590  64.810  1.00  0.00           H
ATOM   2348  OG  SER A 148      44.920  63.020  65.830  1.00  0.00           O
ATOM   2349  HG1 SER A 148      45.340  63.660  66.430  1.00  0.00           H
ATOM   2350  C   SER A 148      45.520  64.760  62.530  1.00  0.00           C
ATOM   2351  O   SER A 148      45.660  64.050  61.550  1.00  0.00           O
ATOM   2352  N   CYS A 149      44.910  65.940  62.530  1.00  0.00           N
ATOM   2353  HN  CYS A 149      44.810  66.500  63.350  1.00  0.00           H
ATOM   2354  CA  CYS A 149      44.410  66.670  61.330  1.00  0.00           C
ATOM   2355  HA  CYS A 149      43.810  65.950  60.800  1.00  0.00           H
ATOM   2356  CB  CYS A 149      43.490  67.860  61.710  1.00  0.00           C
ATOM   2357  HB1 CYS A 149      43.280  68.450  60.790  1.00  0.00           H
ATOM   2358  HB2 CYS A 149      43.900  68.590  62.460  1.00  0.00           H
ATOM   2359  SG  CYS A 149      42.040  67.170  62.420  1.00  0.00           S
ATOM   2360  HG1 CYS A 149      42.570  66.840  63.580  1.00  0.00           H
ATOM   2361  C   CYS A 149      45.460  67.160  60.290  1.00  0.00           C
ATOM   2362  O   CYS A 149      45.190  67.120  59.090  1.00  0.00           O
ATOM   2363  N   LEU A 150      46.650  67.520  60.790  1.00  0.00           N
ATOM   2364  HN  LEU A 150      46.570  67.690  61.760  1.00  0.00           H
ATOM   2365  CA  LEU A 150      47.920  67.800  60.120  1.00  0.00           C
ATOM   2366  HA  LEU A 150      47.760  68.440  59.260  1.00  0.00           H
ATOM   2367  CB  LEU A 150      48.880  68.560  61.140  1.00  0.00           C
ATOM   2368  HB1 LEU A 150      49.900  68.550  60.690  1.00  0.00           H
ATOM   2369  HB2 LEU A 150      49.010  67.950  62.070  1.00  0.00           H
ATOM   2370  CG  LEU A 150      48.620  70.010  61.510  1.00  0.00           C
ATOM   2371  HG  LEU A 150      47.580  70.010  61.890  1.00  0.00           H
ATOM   2372  CD1 LEU A 150      49.510  70.430  62.770  1.00  0.00           C
ATOM   2373 HD11 LEU A 150      49.410  69.610  63.510  1.00  0.00           H
ATOM   2374 HD12 LEU A 150      49.200  71.400  63.220  1.00  0.00           H
ATOM   2375 HD13 LEU A 150      50.560  70.480  62.390  1.00  0.00           H
ATOM   2376  CD2 LEU A 150      48.780  71.050  60.420  1.00  0.00           C
ATOM   2377 HD21 LEU A 150      48.200  71.880  60.860  1.00  0.00           H
ATOM   2378 HD22 LEU A 150      48.300  70.760  59.460  1.00  0.00           H
ATOM   2379 HD23 LEU A 150      49.850  71.220  60.180  1.00  0.00           H
ATOM   2380  C   LEU A 150      48.550  66.640  59.530  1.00  0.00           C
ATOM   2381  O   LEU A 150      48.970  66.740  58.360  1.00  0.00           O
ATOM   2382  N   LEU A 151      48.570  65.510  60.260  1.00  0.00           N
ATOM   2383  HN  LEU A 151      48.470  65.530  61.250  1.00  0.00           H
ATOM   2384  CA  LEU A 151      48.930  64.270  59.560  1.00  0.00           C
ATOM   2385  HA  LEU A 151      49.880  64.470  59.090  1.00  0.00           H
ATOM   2386  CB  LEU A 151      49.190  63.060  60.550  1.00  0.00           C
ATOM   2387  HB1 LEU A 151      49.440  62.040  60.170  1.00  0.00           H
ATOM   2388  HB2 LEU A 151      48.290  63.000  61.210  1.00  0.00           H
ATOM   2389  CG  LEU A 151      50.270  63.380  61.620  1.00  0.00           C
ATOM   2390  HG  LEU A 151      50.050  64.310  62.180  1.00  0.00           H
ATOM   2391  CD1 LEU A 151      50.220  62.350  62.800  1.00  0.00           C
ATOM   2392 HD11 LEU A 151      49.400  62.650  63.480  1.00  0.00           H
ATOM   2393 HD12 LEU A 151      51.170  62.380  63.380  1.00  0.00           H
ATOM   2394 HD13 LEU A 151      50.050  61.340  62.390  1.00  0.00           H
ATOM   2395  CD2 LEU A 151      51.660  63.560  61.030  1.00  0.00           C
ATOM   2396 HD21 LEU A 151      51.970  62.730  60.370  1.00  0.00           H
ATOM   2397 HD22 LEU A 151      52.380  63.560  61.860  1.00  0.00           H
ATOM   2398 HD23 LEU A 151      51.800  64.510  60.450  1.00  0.00           H
ATOM   2399  C   LEU A 151      47.930  63.750  58.490  1.00  0.00           C
ATOM   2400  O   LEU A 151      48.350  63.140  57.540  1.00  0.00           O
ATOM   2401  N   TRP A 152      46.650  63.860  58.610  1.00  0.00           N
ATOM   2402  HN  TRP A 152      46.330  64.050  59.540  1.00  0.00           H
ATOM   2403  CA  TRP A 152      45.700  63.690  57.440  1.00  0.00           C
ATOM   2404  HA  TRP A 152      45.900  62.730  56.970  1.00  0.00           H
ATOM   2405  CB  TRP A 152      44.230  63.780  57.790  1.00  0.00           C
ATOM   2406  HB1 TRP A 152      43.600  63.750  56.880  1.00  0.00           H
ATOM   2407  HB2 TRP A 152      44.040  64.750  58.290  1.00  0.00           H
ATOM   2408  CG  TRP A 152      43.730  62.710  58.730  1.00  0.00           C
ATOM   2409  CD1 TRP A 152      43.270  62.960  60.010  1.00  0.00           C
ATOM   2410  HD1 TRP A 152      43.200  63.920  60.490  1.00  0.00           H
ATOM   2411  NE1 TRP A 152      42.870  61.750  60.530  1.00  0.00           N
ATOM   2412  HE1 TRP A 152      42.410  61.620  61.380  1.00  0.00           H
ATOM   2413  CE2 TRP A 152      43.020  60.710  59.590  1.00  0.00           C
ATOM   2414  CD2 TRP A 152      43.520  61.280  58.440  1.00  0.00           C
ATOM   2415  CE3 TRP A 152      43.770  60.420  57.410  1.00  0.00           C
ATOM   2416  HE3 TRP A 152      44.270  60.730  56.500  1.00  0.00           H
ATOM   2417  CZ3 TRP A 152      43.470  59.030  57.540  1.00  0.00           C
ATOM   2418  HZ3 TRP A 152      43.630  58.330  56.730  1.00  0.00           H
ATOM   2419  CZ2 TRP A 152      42.730  59.340  59.780  1.00  0.00           C
ATOM   2420  HZ2 TRP A 152      42.340  59.050  60.740  1.00  0.00           H
ATOM   2421  CH2 TRP A 152      42.940  58.530  58.660  1.00  0.00           C
ATOM   2422  HH2 TRP A 152      42.610  57.510  58.740  1.00  0.00           H
ATOM   2423  C   TRP A 152      45.880  64.700  56.340  1.00  0.00           C
ATOM   2424  O   TRP A 152      46.140  64.410  55.150  1.00  0.00           O
ATOM   2425  N   GLY A 153      45.990  65.990  56.690  1.00  0.00           N
ATOM   2426  HN  GLY A 153      45.790  66.180  57.650  1.00  0.00           H
ATOM   2427  CA  GLY A 153      46.350  67.070  55.770  1.00  0.00           C
ATOM   2428  HA1 GLY A 153      46.530  67.940  56.380  1.00  0.00           H
ATOM   2429  HA2 GLY A 153      45.570  67.260  55.070  1.00  0.00           H
ATOM   2430  C   GLY A 153      47.580  66.960  54.890  1.00  0.00           C
ATOM   2431  O   GLY A 153      47.510  67.140  53.690  1.00  0.00           O
ATOM   2432  N   ILE A 154      48.670  66.680  55.550  1.00  0.00           N
ATOM   2433  HN  ILE A 154      48.740  66.600  56.540  1.00  0.00           H
ATOM   2434  CA  ILE A 154      49.970  66.510  54.790  1.00  0.00           C
ATOM   2435  HA  ILE A 154      50.210  67.370  54.190  1.00  0.00           H
ATOM   2436  CB  ILE A 154      51.080  66.220  55.780  1.00  0.00           C
ATOM   2437  HB  ILE A 154      50.730  65.460  56.510  1.00  0.00           H
ATOM   2438  CG2 ILE A 154      52.290  65.500  55.170  1.00  0.00           C
ATOM   2439 HG21 ILE A 154      53.200  65.450  55.810  1.00  0.00           H
ATOM   2440 HG22 ILE A 154      52.520  65.940  54.180  1.00  0.00           H
ATOM   2441 HG23 ILE A 154      52.050  64.440  54.940  1.00  0.00           H
ATOM   2442  CG1 ILE A 154      51.460  67.590  56.510  1.00  0.00           C
ATOM   2443 HG11 ILE A 154      52.090  67.180  57.330  1.00  0.00           H
ATOM   2444 HG12 ILE A 154      50.610  68.100  57.010  1.00  0.00           H
ATOM   2445  CD  ILE A 154      52.140  68.680  55.700  1.00  0.00           C
ATOM   2446  HD1 ILE A 154      52.630  68.260  54.780  1.00  0.00           H
ATOM   2447  HD2 ILE A 154      52.830  69.260  56.350  1.00  0.00           H
ATOM   2448  HD3 ILE A 154      51.340  69.320  55.290  1.00  0.00           H
ATOM   2449  C   ILE A 154      49.910  65.360  53.850  1.00  0.00           C
ATOM   2450  O   ILE A 154      50.140  65.530  52.620  1.00  0.00           O
ATOM   2451  N   THR A 155      49.320  64.210  54.320  1.00  0.00           N
ATOM   2452  HN  THR A 155      49.260  64.060  55.310  1.00  0.00           H
ATOM   2453  CA  THR A 155      48.950  63.080  53.560  1.00  0.00           C
ATOM   2454  HA  THR A 155      49.830  62.640  53.100  1.00  0.00           H
ATOM   2455  CB  THR A 155      48.310  61.920  54.390  1.00  0.00           C
ATOM   2456  HB  THR A 155      47.390  62.290  54.890  1.00  0.00           H
ATOM   2457  OG1 THR A 155      49.160  61.470  55.460  1.00  0.00           O
ATOM   2458  HG1 THR A 155      48.950  61.820  56.330  1.00  0.00           H
ATOM   2459  CG2 THR A 155      47.880  60.710  53.470  1.00  0.00           C
ATOM   2460 HG21 THR A 155      47.220  60.920  52.610  1.00  0.00           H
ATOM   2461 HG22 THR A 155      47.210  60.070  54.100  1.00  0.00           H
ATOM   2462 HG23 THR A 155      48.780  60.090  53.230  1.00  0.00           H
ATOM   2463  C   THR A 155      48.080  63.340  52.320  1.00  0.00           C
ATOM   2464  O   THR A 155      48.310  62.890  51.190  1.00  0.00           O
ATOM   2465  N   ILE A 156      47.050  64.120  52.470  1.00  0.00           N
ATOM   2466  HN  ILE A 156      46.800  64.360  53.400  1.00  0.00           H
ATOM   2467  CA  ILE A 156      46.230  64.520  51.310  1.00  0.00           C
ATOM   2468  HA  ILE A 156      45.850  63.570  50.960  1.00  0.00           H
ATOM   2469  CB  ILE A 156      44.990  65.260  51.710  1.00  0.00           C
ATOM   2470  HB  ILE A 156      45.300  66.100  52.370  1.00  0.00           H
ATOM   2471  CG2 ILE A 156      44.150  65.850  50.530  1.00  0.00           C
ATOM   2472 HG21 ILE A 156      43.790  65.060  49.830  1.00  0.00           H
ATOM   2473 HG22 ILE A 156      44.670  66.690  50.020  1.00  0.00           H
ATOM   2474 HG23 ILE A 156      43.200  66.250  50.970  1.00  0.00           H
ATOM   2475  CG1 ILE A 156      44.150  64.310  52.570  1.00  0.00           C
ATOM   2476 HG11 ILE A 156      44.830  63.640  53.150  1.00  0.00           H
ATOM   2477 HG12 ILE A 156      43.580  63.560  52.010  1.00  0.00           H
ATOM   2478  CD  ILE A 156      43.370  65.170  53.530  1.00  0.00           C
ATOM   2479  HD1 ILE A 156      42.570  64.620  54.070  1.00  0.00           H
ATOM   2480  HD2 ILE A 156      42.990  66.110  53.070  1.00  0.00           H
ATOM   2481  HD3 ILE A 156      44.070  65.460  54.330  1.00  0.00           H
ATOM   2482  C   ILE A 156      47.030  65.190  50.200  1.00  0.00           C
ATOM   2483  O   ILE A 156      46.960  64.810  49.040  1.00  0.00           O
ATOM   2484  N   GLY A 157      47.890  66.160  50.570  1.00  0.00           N
ATOM   2485  HN  GLY A 157      48.050  66.350  51.530  1.00  0.00           H
ATOM   2486  CA  GLY A 157      48.690  66.930  49.570  1.00  0.00           C
ATOM   2487  HA1 GLY A 157      49.210  67.690  50.130  1.00  0.00           H
ATOM   2488  HA2 GLY A 157      48.020  67.380  48.850  1.00  0.00           H
ATOM   2489  C   GLY A 157      49.650  66.110  48.750  1.00  0.00           C
ATOM   2490  O   GLY A 157      50.080  66.520  47.680  1.00  0.00           O
ATOM   2491  N   LEU A 158      49.920  64.960  49.370  1.00  0.00           N
ATOM   2492  HN  LEU A 158      49.620  64.800  50.310  1.00  0.00           H
ATOM   2493  CA  LEU A 158      50.750  63.950  48.690  1.00  0.00           C
ATOM   2494  HA  LEU A 158      51.460  64.380  48.000  1.00  0.00           H
ATOM   2495  CB  LEU A 158      51.590  63.140  49.750  1.00  0.00           C
ATOM   2496  HB1 LEU A 158      52.300  62.480  49.230  1.00  0.00           H
ATOM   2497  HB2 LEU A 158      50.820  62.520  50.270  1.00  0.00           H
ATOM   2498  CG  LEU A 158      52.470  63.980  50.710  1.00  0.00           C
ATOM   2499  HG  LEU A 158      51.840  64.760  51.200  1.00  0.00           H
ATOM   2500  CD1 LEU A 158      53.170  63.200  51.800  1.00  0.00           C
ATOM   2501 HD11 LEU A 158      53.970  63.790  52.310  1.00  0.00           H
ATOM   2502 HD12 LEU A 158      53.670  62.260  51.500  1.00  0.00           H
ATOM   2503 HD13 LEU A 158      52.420  62.850  52.550  1.00  0.00           H
ATOM   2504  CD2 LEU A 158      53.460  64.750  49.870  1.00  0.00           C
ATOM   2505 HD21 LEU A 158      53.040  65.430  49.100  1.00  0.00           H
ATOM   2506 HD22 LEU A 158      54.200  64.020  49.440  1.00  0.00           H
ATOM   2507 HD23 LEU A 158      53.990  65.400  50.600  1.00  0.00           H
ATOM   2508  C   LEU A 158      50.010  62.970  47.820  1.00  0.00           C
ATOM   2509  O   LEU A 158      50.530  62.250  46.950  1.00  0.00           O
ATOM   2510  N   THR A 159      48.650  62.950  47.950  1.00  0.00           N
ATOM   2511  HN  THR A 159      48.160  63.590  48.540  1.00  0.00           H
ATOM   2512  CA  THR A 159      47.870  61.830  47.280  1.00  0.00           C
ATOM   2513  HA  THR A 159      48.620  61.280  46.720  1.00  0.00           H
ATOM   2514  CB  THR A 159      47.230  60.850  48.290  1.00  0.00           C
ATOM   2515  HB  THR A 159      46.600  60.050  47.850  1.00  0.00           H
ATOM   2516  OG1 THR A 159      46.450  61.520  49.240  1.00  0.00           O
ATOM   2517  HG1 THR A 159      47.040  62.020  49.810  1.00  0.00           H
ATOM   2518  CG2 THR A 159      48.420  60.120  49.010  1.00  0.00           C
ATOM   2519 HG21 THR A 159      48.990  60.700  49.770  1.00  0.00           H
ATOM   2520 HG22 THR A 159      49.140  59.900  48.190  1.00  0.00           H
ATOM   2521 HG23 THR A 159      48.140  59.180  49.520  1.00  0.00           H
ATOM   2522  C   THR A 159      46.880  62.360  46.280  1.00  0.00           C
ATOM   2523  O   THR A 159      46.170  61.650  45.630  1.00  0.00           O
ATOM   2524  N   VAL A 160      46.920  63.720  45.960  1.00  0.00           N
ATOM   2525  HN  VAL A 160      47.670  64.330  46.230  1.00  0.00           H
ATOM   2526  CA  VAL A 160      45.910  64.370  45.160  1.00  0.00           C
ATOM   2527  HA  VAL A 160      45.010  63.840  45.460  1.00  0.00           H
ATOM   2528  CB  VAL A 160      45.470  65.790  45.530  1.00  0.00           C
ATOM   2529  HB  VAL A 160      44.810  66.210  44.730  1.00  0.00           H
ATOM   2530  CG1 VAL A 160      44.710  65.680  46.920  1.00  0.00           C
ATOM   2531 HG11 VAL A 160      45.410  65.520  47.780  1.00  0.00           H
ATOM   2532 HG12 VAL A 160      43.930  64.900  46.970  1.00  0.00           H
ATOM   2533 HG13 VAL A 160      44.290  66.670  47.190  1.00  0.00           H
ATOM   2534  CG2 VAL A 160      46.700  66.680  45.660  1.00  0.00           C
ATOM   2535 HG21 VAL A 160      47.400  66.280  46.410  1.00  0.00           H
ATOM   2536 HG22 VAL A 160      46.390  67.740  45.860  1.00  0.00           H
ATOM   2537 HG23 VAL A 160      47.330  66.630  44.740  1.00  0.00           H
ATOM   2538  C   VAL A 160      46.020  64.160  43.600  1.00  0.00           C
ATOM   2539  O   VAL A 160      45.040  64.350  42.840  1.00  0.00           O
ATOM   2540  N   HSD A 161      47.220  63.820  43.060  1.00  0.00           N
ATOM   2541  HN  HSD A 161      47.990  63.740  43.690  1.00  0.00           H
ATOM   2542  CA  HSD A 161      47.590  63.550  41.700  1.00  0.00           C
ATOM   2543  HA  HSD A 161      47.120  64.330  41.120  1.00  0.00           H
ATOM   2544  CB  HSD A 161      49.120  63.510  41.550  1.00  0.00           C
ATOM   2545  HB1 HSD A 161      49.460  64.440  42.060  1.00  0.00           H
ATOM   2546  HB2 HSD A 161      49.340  63.510  40.460  1.00  0.00           H
ATOM   2547  ND1 HSD A 161      49.600  62.290  43.730  1.00  0.00           N
ATOM   2548  HD1 HSD A 161      49.290  63.120  44.210  1.00  0.00           H
ATOM   2549  CG  HSD A 161      49.640  62.300  42.340  1.00  0.00           C
ATOM   2550  CE1 HSD A 161      50.090  61.160  44.190  1.00  0.00           C
ATOM   2551  HE1 HSD A 161      50.370  61.000  45.220  1.00  0.00           H
ATOM   2552  NE2 HSD A 161      50.430  60.320  43.230  1.00  0.00           N
ATOM   2553  CD2 HSD A 161      50.210  61.050  42.060  1.00  0.00           C
ATOM   2554  HD2 HSD A 161      50.180  60.500  41.120  1.00  0.00           H
ATOM   2555  C   HSD A 161      46.930  62.350  41.180  1.00  0.00           C
ATOM   2556  O   HSD A 161      46.850  62.070  40.000  1.00  0.00           O
ATOM   2557  N   LEU A 162      46.360  61.520  42.080  1.00  0.00           N
ATOM   2558  HN  LEU A 162      46.520  61.640  43.050  1.00  0.00           H
ATOM   2559  CA  LEU A 162      45.540  60.380  41.680  1.00  0.00           C
ATOM   2560  HA  LEU A 162      45.950  59.900  40.800  1.00  0.00           H
ATOM   2561  CB  LEU A 162      45.360  59.350  42.830  1.00  0.00           C
ATOM   2562  HB1 LEU A 162      44.720  58.510  42.500  1.00  0.00           H
ATOM   2563  HB2 LEU A 162      44.930  59.860  43.710  1.00  0.00           H
ATOM   2564  CG  LEU A 162      46.660  58.700  43.420  1.00  0.00           C
ATOM   2565  HG  LEU A 162      47.270  59.550  43.780  1.00  0.00           H
ATOM   2566  CD1 LEU A 162      46.430  57.850  44.600  1.00  0.00           C
ATOM   2567 HD11 LEU A 162      47.370  57.390  44.970  1.00  0.00           H
ATOM   2568 HD12 LEU A 162      45.560  57.180  44.510  1.00  0.00           H
ATOM   2569 HD13 LEU A 162      46.240  58.520  45.470  1.00  0.00           H
ATOM   2570  CD2 LEU A 162      47.430  57.950  42.230  1.00  0.00           C
ATOM   2571 HD21 LEU A 162      48.150  57.210  42.650  1.00  0.00           H
ATOM   2572 HD22 LEU A 162      48.180  58.660  41.820  1.00  0.00           H
ATOM   2573 HD23 LEU A 162      46.850  57.460  41.420  1.00  0.00           H
ATOM   2574  C   LEU A 162      44.180  60.850  41.210  1.00  0.00           C
ATOM   2575  O   LEU A 162      43.400  60.090  40.690  1.00  0.00           O
ATOM   2576  N   LEU A 163      43.800  62.110  41.530  1.00  0.00           N
ATOM   2577  HN  LEU A 163      44.350  62.770  42.040  1.00  0.00           H
ATOM   2578  CA  LEU A 163      42.420  62.590  41.290  1.00  0.00           C
ATOM   2579  HA  LEU A 163      41.710  61.780  41.370  1.00  0.00           H
ATOM   2580  CB  LEU A 163      41.980  63.760  42.260  1.00  0.00           C
ATOM   2581  HB1 LEU A 163      40.970  64.120  41.950  1.00  0.00           H
ATOM   2582  HB2 LEU A 163      42.670  64.600  42.010  1.00  0.00           H
ATOM   2583  CG  LEU A 163      42.000  63.410  43.790  1.00  0.00           C
ATOM   2584  HG  LEU A 163      43.000  62.960  43.950  1.00  0.00           H
ATOM   2585  CD1 LEU A 163      42.020  64.630  44.660  1.00  0.00           C
ATOM   2586 HD11 LEU A 163      41.080  65.220  44.560  1.00  0.00           H
ATOM   2587 HD12 LEU A 163      42.850  65.310  44.380  1.00  0.00           H
ATOM   2588 HD13 LEU A 163      42.150  64.260  45.700  1.00  0.00           H
ATOM   2589  CD2 LEU A 163      40.850  62.500  44.190  1.00  0.00           C
ATOM   2590 HD21 LEU A 163      41.150  61.470  43.890  1.00  0.00           H
ATOM   2591 HD22 LEU A 163      39.870  62.760  43.710  1.00  0.00           H
ATOM   2592 HD23 LEU A 163      40.660  62.510  45.280  1.00  0.00           H
ATOM   2593  C   LEU A 163      42.410  63.100  39.830  1.00  0.00           C
ATOM   2594  O   LEU A 163      41.340  63.440  39.330  1.00  0.00           O
ATOM   2595  N   LYS A 164      43.640  63.140  39.180  1.00  0.00           N
ATOM   2596  HN  LYS A 164      44.490  62.880  39.600  1.00  0.00           H
ATOM   2597  CA  LYS A 164      43.690  63.520  37.810  1.00  0.00           C
ATOM   2598  HA  LYS A 164      42.830  64.140  37.600  1.00  0.00           H
ATOM   2599  CB  LYS A 164      44.920  64.420  37.540  1.00  0.00           C
ATOM   2600  HB1 LYS A 164      45.140  64.450  36.440  1.00  0.00           H
ATOM   2601  HB2 LYS A 164      45.740  63.860  38.040  1.00  0.00           H
ATOM   2602  CG  LYS A 164      44.850  65.870  37.980  1.00  0.00           C
ATOM   2603  HG1 LYS A 164      44.630  65.810  39.080  1.00  0.00           H
ATOM   2604  HG2 LYS A 164      43.950  66.280  37.480  1.00  0.00           H
ATOM   2605  CD  LYS A 164      46.110  66.600  37.560  1.00  0.00           C
ATOM   2606  HD1 LYS A 164      45.960  67.600  38.040  1.00  0.00           H
ATOM   2607  HD2 LYS A 164      46.080  66.670  36.460  1.00  0.00           H
ATOM   2608  CE  LYS A 164      47.470  65.990  38.070  1.00  0.00           C
ATOM   2609  HE1 LYS A 164      47.680  65.060  37.500  1.00  0.00           H
ATOM   2610  HE2 LYS A 164      47.280  65.660  39.100  1.00  0.00           H
ATOM   2611  NZ  LYS A 164      48.550  67.050  38.060  1.00  0.00           N
ATOM   2612  HZ1 LYS A 164      48.240  67.860  38.630  1.00  0.00           H
ATOM   2613  HZ2 LYS A 164      48.840  67.380  37.120  1.00  0.00           H
ATOM   2614  HZ3 LYS A 164      49.390  66.670  38.550  1.00  0.00           H
ATOM   2615  C   LYS A 164      43.580  62.340  36.820  1.00  0.00           C
ATOM   2616  O   LYS A 164      43.370  62.470  35.630  1.00  0.00           O
ATOM   2617  N   LYS A 165      43.680  61.100  37.350  1.00  0.00           N
ATOM   2618  HN  LYS A 165      44.070  60.950  38.260  1.00  0.00           H
ATOM   2619  CA  LYS A 165      43.550  59.800  36.700  1.00  0.00           C
ATOM   2620  HA  LYS A 165      44.590  59.590  36.470  1.00  0.00           H
ATOM   2621  CB  LYS A 165      43.180  58.730  37.670  1.00  0.00           C
ATOM   2622  HB1 LYS A 165      42.230  59.000  38.200  1.00  0.00           H
ATOM   2623  HB2 LYS A 165      43.920  58.640  38.490  1.00  0.00           H
ATOM   2624  CG  LYS A 165      43.000  57.290  37.150  1.00  0.00           C
ATOM   2625  HG1 LYS A 165      42.300  57.320  36.290  1.00  0.00           H
ATOM   2626  HG2 LYS A 165      42.600  56.640  37.950  1.00  0.00           H
ATOM   2627  CD  LYS A 165      44.330  56.870  36.590  1.00  0.00           C
ATOM   2628  HD1 LYS A 165      45.050  56.980  37.420  1.00  0.00           H
ATOM   2629  HD2 LYS A 165      44.740  57.530  35.800  1.00  0.00           H
ATOM   2630  CE  LYS A 165      44.310  55.360  36.100  1.00  0.00           C
ATOM   2631  HE1 LYS A 165      43.810  55.250  35.120  1.00  0.00           H
ATOM   2632  HE2 LYS A 165      43.830  54.730  36.880  1.00  0.00           H
ATOM   2633  NZ  LYS A 165      45.670  54.910  35.960  1.00  0.00           N
ATOM   2634  HZ1 LYS A 165      45.790  54.050  35.380  1.00  0.00           H
ATOM   2635  HZ2 LYS A 165      46.080  54.710  36.890  1.00  0.00           H
ATOM   2636  HZ3 LYS A 165      46.230  55.630  35.460  1.00  0.00           H
ATOM   2637  C   LYS A 165      42.790  59.650  35.480  1.00  0.00           C
ATOM   2638  O   LYS A 165      41.570  59.740  35.590  1.00  0.00           O
ATOM   2639  N   LYS A 166      43.440  59.280  34.260  1.00  0.00           N
ATOM   2640  HN  LYS A 166      44.430  59.130  34.250  1.00  0.00           H
ATOM   2641  CA  LYS A 166      42.690  58.830  33.110  1.00  0.00           C
ATOM   2642  HA  LYS A 166      41.650  58.710  33.350  1.00  0.00           H
ATOM   2643  CB  LYS A 166      42.970  59.730  31.880  1.00  0.00           C
ATOM   2644  HB1 LYS A 166      42.730  59.150  30.950  1.00  0.00           H
ATOM   2645  HB2 LYS A 166      44.030  60.020  31.840  1.00  0.00           H
ATOM   2646  CG  LYS A 166      42.280  61.080  31.700  1.00  0.00           C
ATOM   2647  HG1 LYS A 166      42.590  61.480  30.720  1.00  0.00           H
ATOM   2648  HG2 LYS A 166      42.470  61.810  32.530  1.00  0.00           H
ATOM   2649  CD  LYS A 166      40.770  61.110  31.790  1.00  0.00           C
ATOM   2650  HD1 LYS A 166      40.470  62.180  31.770  1.00  0.00           H
ATOM   2651  HD2 LYS A 166      40.510  60.800  32.830  1.00  0.00           H
ATOM   2652  CE  LYS A 166      40.020  60.310  30.760  1.00  0.00           C
ATOM   2653  HE1 LYS A 166      40.370  59.260  30.800  1.00  0.00           H
ATOM   2654  HE2 LYS A 166      40.290  60.690  29.750  1.00  0.00           H
ATOM   2655  NZ  LYS A 166      38.570  60.320  31.050  1.00  0.00           N
ATOM   2656  HZ1 LYS A 166      38.140  61.260  31.000  1.00  0.00           H
ATOM   2657  HZ2 LYS A 166      38.270  59.910  31.970  1.00  0.00           H
ATOM   2658  HZ3 LYS A 166      38.090  59.660  30.400  1.00  0.00           H
ATOM   2659  C   LYS A 166      43.230  57.450  32.810  1.00  0.00           C
ATOM   2660  O   LYS A 166      44.390  57.160  32.940  1.00  0.00           O
ATOM   2661  N   MET A 167      42.270  56.490  32.600  1.00  0.00           N
ATOM   2662  HN  MET A 167      41.330  56.810  32.670  1.00  0.00           H
ATOM   2663  CA  MET A 167      42.450  55.050  32.290  1.00  0.00           C
ATOM   2664  HA  MET A 167      43.320  54.660  32.790  1.00  0.00           H
ATOM   2665  CB  MET A 167      41.210  54.270  32.680  1.00  0.00           C
ATOM   2666  HB1 MET A 167      41.380  53.220  32.390  1.00  0.00           H
ATOM   2667  HB2 MET A 167      40.330  54.630  32.100  1.00  0.00           H
ATOM   2668  CG  MET A 167      40.830  54.410  34.100  1.00  0.00           C
ATOM   2669  HG1 MET A 167      40.730  55.500  34.290  1.00  0.00           H
ATOM   2670  HG2 MET A 167      41.610  54.040  34.820  1.00  0.00           H
ATOM   2671  SD  MET A 167      39.230  53.570  34.490  1.00  0.00           S
ATOM   2672  CE  MET A 167      38.040  54.810  33.740  1.00  0.00           C
ATOM   2673  HE1 MET A 167      37.020  54.380  33.820  1.00  0.00           H
ATOM   2674  HE2 MET A 167      38.340  55.080  32.710  1.00  0.00           H
ATOM   2675  HE3 MET A 167      38.040  55.750  34.330  1.00  0.00           H
ATOM   2676  C   MET A 167      42.860  54.770  30.810  1.00  0.00           C
ATOM   2677  O   MET A 167      42.560  55.540  29.950  1.00  0.00           O
ATOM   2678  N   PRO A 168      43.680  53.800  30.480  1.00  0.00           N
ATOM   2679  CD  PRO A 168      44.060  52.630  31.250  1.00  0.00           C
ATOM   2680  HD1 PRO A 168      43.310  52.270  32.000  1.00  0.00           H
ATOM   2681  HD2 PRO A 168      45.060  52.940  31.630  1.00  0.00           H
ATOM   2682  CA  PRO A 168      44.350  53.700  29.150  1.00  0.00           C
ATOM   2683  HA  PRO A 168      45.010  54.550  29.070  1.00  0.00           H
ATOM   2684  CB  PRO A 168      45.070  52.350  29.090  1.00  0.00           C
ATOM   2685  HB1 PRO A 168      46.140  52.380  29.390  1.00  0.00           H
ATOM   2686  HB2 PRO A 168      44.900  51.760  28.170  1.00  0.00           H
ATOM   2687  CG  PRO A 168      44.350  51.530  30.200  1.00  0.00           C
ATOM   2688  HG1 PRO A 168      43.350  51.200  29.840  1.00  0.00           H
ATOM   2689  HG2 PRO A 168      44.900  50.630  30.550  1.00  0.00           H
ATOM   2690  C   PRO A 168      43.470  53.730  27.910  1.00  0.00           C
ATOM   2691  O   PRO A 168      42.560  52.900  27.780  1.00  0.00           O
ATOM   2692  N   ILE A 169      43.700  54.550  26.930  1.00  0.00           N
ATOM   2693  HN  ILE A 169      44.540  55.100  26.970  1.00  0.00           H
ATOM   2694  CA  ILE A 169      43.230  54.610  25.580  1.00  0.00           C
ATOM   2695  HA  ILE A 169      42.150  54.530  25.660  1.00  0.00           H
ATOM   2696  CB  ILE A 169      43.510  55.970  24.890  1.00  0.00           C
ATOM   2697  HB  ILE A 169      43.240  56.740  25.640  1.00  0.00           H
ATOM   2698  CG2 ILE A 169      45.030  56.190  24.740  1.00  0.00           C
ATOM   2699 HG21 ILE A 169      45.500  55.400  24.120  1.00  0.00           H
ATOM   2700 HG22 ILE A 169      45.510  56.110  25.730  1.00  0.00           H
ATOM   2701 HG23 ILE A 169      45.300  57.160  24.260  1.00  0.00           H
ATOM   2702  CG1 ILE A 169      42.650  56.100  23.570  1.00  0.00           C
ATOM   2703 HG11 ILE A 169      42.800  55.190  22.960  1.00  0.00           H
ATOM   2704 HG12 ILE A 169      42.940  57.000  22.980  1.00  0.00           H
ATOM   2705  CD  ILE A 169      41.180  56.260  24.000  1.00  0.00           C
ATOM   2706  HD1 ILE A 169      41.030  57.040  24.780  1.00  0.00           H
ATOM   2707  HD2 ILE A 169      40.820  55.250  24.320  1.00  0.00           H
ATOM   2708  HD3 ILE A 169      40.500  56.560  23.170  1.00  0.00           H
ATOM   2709  C   ILE A 169      43.550  53.400  24.680  1.00  0.00           C
ATOM   2710  O   ILE A 169      42.610  52.910  24.130  1.00  0.00           O
ATOM   2711  N   GLN A 170      44.760  52.730  24.640  1.00  0.00           N
ATOM   2712  HN  GLN A 170      45.470  52.990  25.280  1.00  0.00           H
ATOM   2713  CA  GLN A 170      45.040  51.650  23.640  1.00  0.00           C
ATOM   2714  HA  GLN A 170      44.560  51.830  22.690  1.00  0.00           H
ATOM   2715  CB  GLN A 170      46.600  51.630  23.460  1.00  0.00           C
ATOM   2716  HB1 GLN A 170      46.990  50.800  22.810  1.00  0.00           H
ATOM   2717  HB2 GLN A 170      47.050  51.410  24.440  1.00  0.00           H
ATOM   2718  CG  GLN A 170      47.120  52.950  22.810  1.00  0.00           C
ATOM   2719  HG1 GLN A 170      48.160  52.990  22.450  1.00  0.00           H
ATOM   2720  HG2 GLN A 170      47.020  53.690  23.630  1.00  0.00           H
ATOM   2721  CD  GLN A 170      46.240  53.380  21.660  1.00  0.00           C
ATOM   2722  OE1 GLN A 170      45.610  54.410  21.650  1.00  0.00           O
ATOM   2723  NE2 GLN A 170      46.180  52.450  20.670  1.00  0.00           N
ATOM   2724 HE21 GLN A 170      46.770  51.640  20.810  1.00  0.00           H
ATOM   2725 HE22 GLN A 170      45.620  52.600  19.860  1.00  0.00           H
ATOM   2726  C   GLN A 170      44.610  50.240  24.060  1.00  0.00           C
ATOM   2727  O   GLN A 170      44.820  49.260  23.310  1.00  0.00           O
ATOM   2728  N   ASN A 171      44.120  50.090  25.320  1.00  0.00           N
ATOM   2729  HN  ASN A 171      43.870  50.940  25.800  1.00  0.00           H
ATOM   2730  CA  ASN A 171      43.630  48.850  25.980  1.00  0.00           C
ATOM   2731  HA  ASN A 171      44.340  48.080  25.720  1.00  0.00           H
ATOM   2732  CB  ASN A 171      43.510  48.980  27.560  1.00  0.00           C
ATOM   2733  HB1 ASN A 171      42.670  49.700  27.700  1.00  0.00           H
ATOM   2734  HB2 ASN A 171      44.440  49.330  28.040  1.00  0.00           H
ATOM   2735  CG  ASN A 171      43.220  47.590  28.140  1.00  0.00           C
ATOM   2736  OD1 ASN A 171      43.740  46.640  27.620  1.00  0.00           O
ATOM   2737  ND2 ASN A 171      42.480  47.540  29.200  1.00  0.00           N
ATOM   2738 HD21 ASN A 171      42.390  46.590  29.540  1.00  0.00           H
ATOM   2739 HD22 ASN A 171      41.950  48.350  29.400  1.00  0.00           H
ATOM   2740  C   ASN A 171      42.290  48.330  25.350  1.00  0.00           C
ATOM   2741  O   ASN A 171      41.380  49.070  25.040  1.00  0.00           O
ATOM   2742  N   GLY A 172      42.240  46.970  25.010  1.00  0.00           N
ATOM   2743  HN  GLY A 172      43.010  46.410  25.310  1.00  0.00           H
ATOM   2744  CA  GLY A 172      41.050  46.160  24.620  1.00  0.00           C
ATOM   2745  HA1 GLY A 172      41.410  45.170  24.380  1.00  0.00           H
ATOM   2746  HA2 GLY A 172      40.500  46.610  23.810  1.00  0.00           H
ATOM   2747  C   GLY A 172      40.090  46.180  25.790  1.00  0.00           C
ATOM   2748  O   GLY A 172      40.200  46.940  26.730  1.00  0.00           O
ATOM   2749  N   GLY A 173      39.070  45.330  25.770  1.00  0.00           N
ATOM   2750  HN  GLY A 173      39.080  44.730  24.970  1.00  0.00           H
ATOM   2751  CA  GLY A 173      38.170  44.870  26.840  1.00  0.00           C
ATOM   2752  HA1 GLY A 173      38.710  44.220  27.520  1.00  0.00           H
ATOM   2753  HA2 GLY A 173      37.390  44.290  26.390  1.00  0.00           H
ATOM   2754  C   GLY A 173      37.410  46.020  27.550  1.00  0.00           C
ATOM   2755  O   GLY A 173      37.270  47.050  26.900  1.00  0.00           O
ATOM   2756  N   ALA A 174      36.980  45.920  28.830  1.00  0.00           N
ATOM   2757  HN  ALA A 174      37.120  45.050  29.300  1.00  0.00           H
ATOM   2758  CA  ALA A 174      36.340  46.950  29.630  1.00  0.00           C
ATOM   2759  HA  ALA A 174      35.880  47.640  28.940  1.00  0.00           H
ATOM   2760  CB  ALA A 174      35.350  46.370  30.620  1.00  0.00           C
ATOM   2761  HB1 ALA A 174      35.770  45.540  31.240  1.00  0.00           H
ATOM   2762  HB2 ALA A 174      34.460  45.890  30.150  1.00  0.00           H
ATOM   2763  HB3 ALA A 174      34.950  47.090  31.370  1.00  0.00           H
ATOM   2764  C   ALA A 174      37.510  47.710  30.360  1.00  0.00           C
ATOM   2765  O   ALA A 174      38.670  47.360  30.340  1.00  0.00           O
ATOM   2766  N   ASN A 175      37.200  48.840  30.940  1.00  0.00           N
ATOM   2767  HN  ASN A 175      36.280  48.950  31.310  1.00  0.00           H
ATOM   2768  CA  ASN A 175      38.110  49.740  31.650  1.00  0.00           C
ATOM   2769  HA  ASN A 175      38.690  50.170  30.850  1.00  0.00           H
ATOM   2770  CB  ASN A 175      37.330  50.820  32.410  1.00  0.00           C
ATOM   2771  HB1 ASN A 175      37.870  51.350  33.220  1.00  0.00           H
ATOM   2772  HB2 ASN A 175      36.370  50.420  32.800  1.00  0.00           H
ATOM   2773  CG  ASN A 175      36.850  51.900  31.360  1.00  0.00           C
ATOM   2774  OD1 ASN A 175      37.240  51.920  30.200  1.00  0.00           O
ATOM   2775  ND2 ASN A 175      35.920  52.800  31.870  1.00  0.00           N
ATOM   2776 HD21 ASN A 175      35.520  53.340  31.140  1.00  0.00           H
ATOM   2777 HD22 ASN A 175      35.660  52.740  32.840  1.00  0.00           H
ATOM   2778  C   ASN A 175      39.030  49.150  32.550  1.00  0.00           C
ATOM   2779  O   ASN A 175      38.690  48.350  33.390  1.00  0.00           O
ATOM   2780  N   LEU A 176      40.320  49.670  32.640  1.00  0.00           N
ATOM   2781  HN  LEU A 176      40.510  50.450  32.060  1.00  0.00           H
ATOM   2782  CA  LEU A 176      41.330  49.300  33.580  1.00  0.00           C
ATOM   2783  HA  LEU A 176      40.980  48.470  34.170  1.00  0.00           H
ATOM   2784  CB  LEU A 176      42.430  48.700  32.740  1.00  0.00           C
ATOM   2785  HB1 LEU A 176      42.690  49.560  32.100  1.00  0.00           H
ATOM   2786  HB2 LEU A 176      42.110  47.860  32.080  1.00  0.00           H
ATOM   2787  CG  LEU A 176      43.670  48.130  33.530  1.00  0.00           C
ATOM   2788  HG  LEU A 176      44.020  49.040  34.050  1.00  0.00           H
ATOM   2789  CD1 LEU A 176      43.330  47.010  34.520  1.00  0.00           C
ATOM   2790 HD11 LEU A 176      42.870  47.520  35.400  1.00  0.00           H
ATOM   2791 HD12 LEU A 176      44.240  46.460  34.860  1.00  0.00           H
ATOM   2792 HD13 LEU A 176      42.590  46.340  34.040  1.00  0.00           H
ATOM   2793  CD2 LEU A 176      44.720  47.730  32.510  1.00  0.00           C
ATOM   2794 HD21 LEU A 176      45.540  47.230  33.080  1.00  0.00           H
ATOM   2795 HD22 LEU A 176      45.060  48.650  31.990  1.00  0.00           H
ATOM   2796 HD23 LEU A 176      44.360  47.040  31.720  1.00  0.00           H
ATOM   2797  C   LEU A 176      41.750  50.470  34.340  1.00  0.00           C
ATOM   2798  O   LEU A 176      42.540  51.310  33.910  1.00  0.00           O
ATOM   2799  N   CYS A 177      41.270  50.520  35.580  1.00  0.00           N
ATOM   2800  HN  CYS A 177      40.650  49.830  35.960  1.00  0.00           H
ATOM   2801  CA  CYS A 177      41.690  51.450  36.630  1.00  0.00           C
ATOM   2802  HA  CYS A 177      42.020  52.370  36.180  1.00  0.00           H
ATOM   2803  CB  CYS A 177      40.460  51.740  37.520  1.00  0.00           C
ATOM   2804  HB1 CYS A 177      40.170  50.840  38.110  1.00  0.00           H
ATOM   2805  HB2 CYS A 177      39.610  52.130  36.920  1.00  0.00           H
ATOM   2806  SG  CYS A 177      40.650  53.020  38.800  1.00  0.00           S
ATOM   2807  C   CYS A 177      42.910  51.130  37.500  1.00  0.00           C
ATOM   2808  O   CYS A 177      43.650  52.010  37.830  1.00  0.00           O
ATOM   2809  N   SER A 178      43.220  49.790  37.650  1.00  0.00           N
ATOM   2810  HN  SER A 178      42.650  49.030  37.310  1.00  0.00           H
ATOM   2811  CA  SER A 178      44.600  49.420  37.990  1.00  0.00           C
ATOM   2812  HA  SER A 178      44.750  49.770  39.000  1.00  0.00           H
ATOM   2813  CB  SER A 178      44.790  47.830  37.900  1.00  0.00           C
ATOM   2814  HB1 SER A 178      44.680  47.590  36.820  1.00  0.00           H
ATOM   2815  HB2 SER A 178      43.970  47.380  38.500  1.00  0.00           H
ATOM   2816  OG  SER A 178      46.070  47.370  38.440  1.00  0.00           O
ATOM   2817  HG1 SER A 178      46.550  46.840  37.810  1.00  0.00           H
ATOM   2818  C   SER A 178      45.740  50.110  37.240  1.00  0.00           C
ATOM   2819  O   SER A 178      45.640  50.260  36.020  1.00  0.00           O
ATOM   2820  N   SER A 179      46.710  50.540  38.010  1.00  0.00           N
ATOM   2821  HN  SER A 179      46.730  50.570  39.000  1.00  0.00           H
ATOM   2822  CA  SER A 179      48.070  50.640  37.480  1.00  0.00           C
ATOM   2823  HA  SER A 179      48.040  50.450  36.420  1.00  0.00           H
ATOM   2824  CB  SER A 179      48.660  52.080  37.470  1.00  0.00           C
ATOM   2825  HB1 SER A 179      49.650  52.100  36.960  1.00  0.00           H
ATOM   2826  HB2 SER A 179      48.780  52.400  38.520  1.00  0.00           H
ATOM   2827  OG  SER A 179      47.740  52.990  36.900  1.00  0.00           O
ATOM   2828  HG1 SER A 179      48.270  53.750  36.690  1.00  0.00           H
ATOM   2829  C   SER A 179      49.030  49.690  38.190  1.00  0.00           C
ATOM   2830  O   SER A 179      50.240  49.860  38.240  1.00  0.00           O
ATOM   2831  N   PHE A 180      48.540  48.690  38.890  1.00  0.00           N
ATOM   2832  HN  PHE A 180      47.550  48.550  38.870  1.00  0.00           H
ATOM   2833  CA  PHE A 180      49.270  47.840  39.810  1.00  0.00           C
ATOM   2834  HA  PHE A 180      49.660  48.530  40.550  1.00  0.00           H
ATOM   2835  CB  PHE A 180      48.270  46.820  40.470  1.00  0.00           C
ATOM   2836  HB1 PHE A 180      48.030  46.110  39.650  1.00  0.00           H
ATOM   2837  HB2 PHE A 180      47.420  47.430  40.830  1.00  0.00           H
ATOM   2838  CG  PHE A 180      48.760  45.940  41.520  1.00  0.00           C
ATOM   2839  CD1 PHE A 180      49.300  46.490  42.650  1.00  0.00           C
ATOM   2840  HD1 PHE A 180      49.460  47.550  42.790  1.00  0.00           H
ATOM   2841  CE1 PHE A 180      49.670  45.700  43.750  1.00  0.00           C
ATOM   2842  HE1 PHE A 180      50.220  46.130  44.580  1.00  0.00           H
ATOM   2843  CZ  PHE A 180      49.550  44.350  43.630  1.00  0.00           C
ATOM   2844  HZ  PHE A 180      49.980  43.720  44.400  1.00  0.00           H
ATOM   2845  CD2 PHE A 180      48.620  44.540  41.470  1.00  0.00           C
ATOM   2846  HD2 PHE A 180      48.120  44.100  40.620  1.00  0.00           H
ATOM   2847  CE2 PHE A 180      49.000  43.720  42.500  1.00  0.00           C
ATOM   2848  HE2 PHE A 180      48.740  42.680  42.400  1.00  0.00           H
ATOM   2849  C   PHE A 180      50.560  47.240  39.210  1.00  0.00           C
ATOM   2850  O   PHE A 180      51.560  47.040  39.900  1.00  0.00           O
ATOM   2851  N   SER A 181      50.440  46.760  37.930  1.00  0.00           N
ATOM   2852  HN  SER A 181      49.580  46.730  37.430  1.00  0.00           H
ATOM   2853  CA  SER A 181      51.500  46.330  37.050  1.00  0.00           C
ATOM   2854  HA  SER A 181      51.650  45.260  37.060  1.00  0.00           H
ATOM   2855  CB  SER A 181      51.010  46.650  35.610  1.00  0.00           C
ATOM   2856  HB1 SER A 181      51.790  46.350  34.880  1.00  0.00           H
ATOM   2857  HB2 SER A 181      50.640  47.700  35.540  1.00  0.00           H
ATOM   2858  OG  SER A 181      49.980  45.790  35.320  1.00  0.00           O
ATOM   2859  HG1 SER A 181      50.340  44.930  35.110  1.00  0.00           H
ATOM   2860  C   SER A 181      52.930  46.860  37.180  1.00  0.00           C
ATOM   2861  O   SER A 181      53.200  48.000  37.370  1.00  0.00           O
ATOM   2862  N   ILE A 182      53.940  45.910  36.960  1.00  0.00           N
ATOM   2863  HN  ILE A 182      53.720  44.980  36.720  1.00  0.00           H
ATOM   2864  CA  ILE A 182      55.380  46.370  36.750  1.00  0.00           C
ATOM   2865  HA  ILE A 182      55.630  47.050  37.550  1.00  0.00           H
ATOM   2866  CB  ILE A 182      56.330  45.180  36.720  1.00  0.00           C
ATOM   2867  HB  ILE A 182      55.990  44.570  35.880  1.00  0.00           H
ATOM   2868  CG2 ILE A 182      57.740  45.570  36.450  1.00  0.00           C
ATOM   2869 HG21 ILE A 182      58.360  44.700  36.770  1.00  0.00           H
ATOM   2870 HG22 ILE A 182      58.160  46.410  37.040  1.00  0.00           H
ATOM   2871 HG23 ILE A 182      57.980  45.820  35.390  1.00  0.00           H
ATOM   2872  CG1 ILE A 182      56.220  44.360  37.960  1.00  0.00           C
ATOM   2873 HG11 ILE A 182      56.770  43.430  37.700  1.00  0.00           H
ATOM   2874 HG12 ILE A 182      55.120  44.180  38.050  1.00  0.00           H
ATOM   2875  CD  ILE A 182      56.880  44.980  39.210  1.00  0.00           C
ATOM   2876  HD1 ILE A 182      56.190  45.820  39.450  1.00  0.00           H
ATOM   2877  HD2 ILE A 182      57.910  45.350  39.050  1.00  0.00           H
ATOM   2878  HD3 ILE A 182      56.830  44.230  40.030  1.00  0.00           H
ATOM   2879  C   ILE A 182      55.510  47.110  35.460  1.00  0.00           C
ATOM   2880  O   ILE A 182      55.070  46.620  34.420  1.00  0.00           O
ATOM   2881  N   CYS A 183      56.040  48.310  35.540  1.00  0.00           N
ATOM   2882  HN  CYS A 183      56.380  48.650  36.410  1.00  0.00           H
ATOM   2883  CA  CYS A 183      56.310  49.210  34.540  1.00  0.00           C
ATOM   2884  HA  CYS A 183      55.820  48.890  33.630  1.00  0.00           H
ATOM   2885  CB  CYS A 183      55.770  50.590  34.780  1.00  0.00           C
ATOM   2886  HB1 CYS A 183      55.880  51.190  33.850  1.00  0.00           H
ATOM   2887  HB2 CYS A 183      56.290  51.060  35.650  1.00  0.00           H
ATOM   2888  SG  CYS A 183      53.960  50.670  35.180  1.00  0.00           S
ATOM   2889  C   CYS A 183      57.760  49.370  34.290  1.00  0.00           C
ATOM   2890  O   CYS A 183      58.550  49.430  35.190  1.00  0.00           O
ATOM   2891  N   HSD A 184      58.240  49.470  33.030  1.00  0.00           N
ATOM   2892  HN  HSD A 184      57.620  49.670  32.280  1.00  0.00           H
ATOM   2893  CA  HSD A 184      59.730  49.690  32.730  1.00  0.00           C
ATOM   2894  HA  HSD A 184      60.230  48.830  33.130  1.00  0.00           H
ATOM   2895  CB  HSD A 184      60.030  49.660  31.200  1.00  0.00           C
ATOM   2896  HB1 HSD A 184      59.790  48.660  30.740  1.00  0.00           H
ATOM   2897  HB2 HSD A 184      61.100  49.830  30.980  1.00  0.00           H
ATOM   2898  ND1 HSD A 184      59.660  50.720  29.020  1.00  0.00           N
ATOM   2899  HD1 HSD A 184      60.210  50.060  28.500  1.00  0.00           H
ATOM   2900  CG  HSD A 184      59.300  50.620  30.330  1.00  0.00           C
ATOM   2901  CE1 HSD A 184      58.920  51.790  28.540  1.00  0.00           C
ATOM   2902  HE1 HSD A 184      58.990  52.100  27.490  1.00  0.00           H
ATOM   2903  NE2 HSD A 184      58.150  52.350  29.410  1.00  0.00           N
ATOM   2904  CD2 HSD A 184      58.330  51.620  30.560  1.00  0.00           C
ATOM   2905  HD2 HSD A 184      57.700  51.810  31.410  1.00  0.00           H
ATOM   2906  C   HSD A 184      60.190  51.000  33.330  1.00  0.00           C
ATOM   2907  O   HSD A 184      59.630  52.060  33.170  1.00  0.00           O
ATOM   2908  N   THR A 185      61.390  50.990  33.910  1.00  0.00           N
ATOM   2909  HN  THR A 185      61.830  50.110  34.030  1.00  0.00           H
ATOM   2910  CA  THR A 185      62.260  52.130  34.290  1.00  0.00           C
ATOM   2911  HA  THR A 185      63.230  51.680  34.440  1.00  0.00           H
ATOM   2912  CB  THR A 185      62.560  53.190  33.200  1.00  0.00           C
ATOM   2913  HB  THR A 185      61.620  53.390  32.630  1.00  0.00           H
ATOM   2914  OG1 THR A 185      63.530  52.740  32.300  1.00  0.00           O
ATOM   2915  HG1 THR A 185      63.160  52.760  31.410  1.00  0.00           H
ATOM   2916  CG2 THR A 185      63.060  54.520  33.750  1.00  0.00           C
ATOM   2917 HG21 THR A 185      63.470  55.170  32.950  1.00  0.00           H
ATOM   2918 HG22 THR A 185      63.920  54.290  34.420  1.00  0.00           H
ATOM   2919 HG23 THR A 185      62.260  55.020  34.340  1.00  0.00           H
ATOM   2920  C   THR A 185      61.940  52.750  35.640  1.00  0.00           C
ATOM   2921  O   THR A 185      60.790  53.010  36.070  1.00  0.00           O
ATOM   2922  N   PHE A 186      62.970  52.860  36.470  1.00  0.00           N
ATOM   2923  HN  PHE A 186      63.850  52.540  36.120  1.00  0.00           H
ATOM   2924  CA  PHE A 186      62.950  53.350  37.850  1.00  0.00           C
ATOM   2925  HA  PHE A 186      62.230  52.700  38.310  1.00  0.00           H
ATOM   2926  CB  PHE A 186      64.400  53.180  38.490  1.00  0.00           C
ATOM   2927  HB1 PHE A 186      65.090  53.560  37.710  1.00  0.00           H
ATOM   2928  HB2 PHE A 186      64.400  52.100  38.740  1.00  0.00           H
ATOM   2929  CG  PHE A 186      64.580  54.090  39.680  1.00  0.00           C
ATOM   2930  CD1 PHE A 186      65.310  55.290  39.530  1.00  0.00           C
ATOM   2931  HD1 PHE A 186      65.780  55.660  38.630  1.00  0.00           H
ATOM   2932  CE1 PHE A 186      65.480  56.100  40.700  1.00  0.00           C
ATOM   2933  HE1 PHE A 186      66.190  56.880  40.480  1.00  0.00           H
ATOM   2934  CZ  PHE A 186      64.930  55.780  41.930  1.00  0.00           C
ATOM   2935  HZ  PHE A 186      65.010  56.360  42.840  1.00  0.00           H
ATOM   2936  CD2 PHE A 186      64.150  53.730  40.980  1.00  0.00           C
ATOM   2937  HD2 PHE A 186      63.690  52.790  41.250  1.00  0.00           H
ATOM   2938  CE2 PHE A 186      64.180  54.610  42.020  1.00  0.00           C
ATOM   2939  HE2 PHE A 186      63.900  54.280  43.010  1.00  0.00           H
ATOM   2940  C   PHE A 186      62.380  54.740  38.000  1.00  0.00           C
ATOM   2941  O   PHE A 186      62.870  55.640  37.350  1.00  0.00           O
ATOM   2942  N   GLN A 187      61.410  54.970  38.930  1.00  0.00           N
ATOM   2943  HN  GLN A 187      61.030  54.150  39.360  1.00  0.00           H
ATOM   2944  CA  GLN A 187      60.760  56.170  39.330  1.00  0.00           C
ATOM   2945  HA  GLN A 187      61.090  56.890  38.600  1.00  0.00           H
ATOM   2946  CB  GLN A 187      59.280  55.800  39.330  1.00  0.00           C
ATOM   2947  HB1 GLN A 187      58.680  56.660  39.700  1.00  0.00           H
ATOM   2948  HB2 GLN A 187      59.000  54.980  40.030  1.00  0.00           H
ATOM   2949  CG  GLN A 187      58.710  55.450  37.950  1.00  0.00           C
ATOM   2950  HG1 GLN A 187      57.610  55.390  38.050  1.00  0.00           H
ATOM   2951  HG2 GLN A 187      59.110  54.490  37.580  1.00  0.00           H
ATOM   2952  CD  GLN A 187      58.970  56.560  37.000  1.00  0.00           C
ATOM   2953  OE1 GLN A 187      58.200  57.550  36.970  1.00  0.00           O
ATOM   2954  NE2 GLN A 187      60.090  56.570  36.280  1.00  0.00           N
ATOM   2955 HE21 GLN A 187      60.690  55.800  36.430  1.00  0.00           H
ATOM   2956 HE22 GLN A 187      60.370  57.450  35.910  1.00  0.00           H
ATOM   2957  C   GLN A 187      61.200  56.700  40.700  1.00  0.00           C
ATOM   2958  O   GLN A 187      61.070  56.010  41.740  1.00  0.00           O
ATOM   2959  N   TRP A 188      61.660  57.990  40.880  1.00  0.00           N
ATOM   2960  HN  TRP A 188      61.770  58.660  40.150  1.00  0.00           H
ATOM   2961  CA  TRP A 188      62.120  58.640  42.120  1.00  0.00           C
ATOM   2962  HA  TRP A 188      62.960  58.050  42.450  1.00  0.00           H
ATOM   2963  CB  TRP A 188      62.740  60.010  41.680  1.00  0.00           C
ATOM   2964  HB1 TRP A 188      63.570  60.040  40.950  1.00  0.00           H
ATOM   2965  HB2 TRP A 188      63.320  60.400  42.530  1.00  0.00           H
ATOM   2966  CG  TRP A 188      61.700  61.010  41.110  1.00  0.00           C
ATOM   2967  CD1 TRP A 188      61.350  61.230  39.830  1.00  0.00           C
ATOM   2968  HD1 TRP A 188      61.840  60.930  38.920  1.00  0.00           H
ATOM   2969  NE1 TRP A 188      60.340  62.180  39.820  1.00  0.00           N
ATOM   2970  HE1 TRP A 188      59.820  62.540  39.090  1.00  0.00           H
ATOM   2971  CE2 TRP A 188      60.130  62.660  41.050  1.00  0.00           C
ATOM   2972  CD2 TRP A 188      60.930  61.890  41.970  1.00  0.00           C
ATOM   2973  CE3 TRP A 188      60.820  62.210  43.340  1.00  0.00           C
ATOM   2974  HE3 TRP A 188      61.330  61.740  44.160  1.00  0.00           H
ATOM   2975  CZ3 TRP A 188      59.980  63.250  43.800  1.00  0.00           C
ATOM   2976  HZ3 TRP A 188      59.960  63.480  44.860  1.00  0.00           H
ATOM   2977  CZ2 TRP A 188      59.120  63.580  41.530  1.00  0.00           C
ATOM   2978  HZ2 TRP A 188      58.480  64.140  40.880  1.00  0.00           H
ATOM   2979  CH2 TRP A 188      59.260  64.000  42.880  1.00  0.00           C
ATOM   2980  HH2 TRP A 188      58.510  64.660  43.280  1.00  0.00           H
ATOM   2981  C   TRP A 188      61.110  58.850  43.280  1.00  0.00           C
ATOM   2982  O   TRP A 188      61.450  58.560  44.460  1.00  0.00           O
ATOM   2983  N   HSE A 189      59.840  59.230  42.910  1.00  0.00           N
ATOM   2984  HN  HSE A 189      59.550  59.440  41.970  1.00  0.00           H
ATOM   2985  CA  HSE A 189      58.700  59.300  43.880  1.00  0.00           C
ATOM   2986  HA  HSE A 189      59.110  59.910  44.670  1.00  0.00           H
ATOM   2987  CB  HSE A 189      57.470  59.910  43.270  1.00  0.00           C
ATOM   2988  HB1 HSE A 189      57.750  60.890  42.810  1.00  0.00           H
ATOM   2989  HB2 HSE A 189      56.720  60.140  44.050  1.00  0.00           H
ATOM   2990  ND1 HSE A 189      57.600  59.190  40.810  1.00  0.00           N
ATOM   2991  CG  HSE A 189      56.940  59.250  42.040  1.00  0.00           C
ATOM   2992  CE1 HSE A 189      56.900  58.360  40.100  1.00  0.00           C
ATOM   2993  HE1 HSE A 189      57.170  57.880  39.160  1.00  0.00           H
ATOM   2994  NE2 HSE A 189      55.720  58.010  40.660  1.00  0.00           N
ATOM   2995  HE2 HSE A 189      55.100  57.360  40.230  1.00  0.00           H
ATOM   2996  CD2 HSE A 189      55.730  58.570  41.910  1.00  0.00           C
ATOM   2997  HD2 HSE A 189      54.970  58.430  42.650  1.00  0.00           H
ATOM   2998  C   HSE A 189      58.290  57.960  44.420  1.00  0.00           C
ATOM   2999  O   HSE A 189      57.960  57.810  45.500  1.00  0.00           O
ATOM   3000  N   GLU A 190      58.280  56.880  43.650  1.00  0.00           N
ATOM   3001  HN  GLU A 190      58.400  57.020  42.660  1.00  0.00           H
ATOM   3002  CA  GLU A 190      58.040  55.510  44.190  1.00  0.00           C
ATOM   3003  HA  GLU A 190      57.110  55.490  44.750  1.00  0.00           H
ATOM   3004  CB  GLU A 190      57.940  54.520  43.090  1.00  0.00           C
ATOM   3005  HB1 GLU A 190      57.750  53.450  43.330  1.00  0.00           H
ATOM   3006  HB2 GLU A 190      58.900  54.460  42.540  1.00  0.00           H
ATOM   3007  CG  GLU A 190      56.940  54.890  41.950  1.00  0.00           C
ATOM   3008  HG1 GLU A 190      57.290  55.720  41.310  1.00  0.00           H
ATOM   3009  HG2 GLU A 190      55.990  55.200  42.450  1.00  0.00           H
ATOM   3010  CD  GLU A 190      56.680  53.690  41.050  1.00  0.00           C
ATOM   3011  OE1 GLU A 190      57.540  52.740  40.870  1.00  0.00           O
ATOM   3012  OE2 GLU A 190      55.640  53.620  40.360  1.00  0.00           O
ATOM   3013  C   GLU A 190      58.970  55.030  45.300  1.00  0.00           C
ATOM   3014  O   GLU A 190      58.540  54.520  46.370  1.00  0.00           O
ATOM   3015  N   ALA A 191      60.220  55.340  45.150  1.00  0.00           N
ATOM   3016  HN  ALA A 191      60.480  55.630  44.240  1.00  0.00           H
ATOM   3017  CA  ALA A 191      61.310  55.160  46.160  1.00  0.00           C
ATOM   3018  HA  ALA A 191      61.190  54.170  46.580  1.00  0.00           H
ATOM   3019  CB  ALA A 191      62.660  55.460  45.490  1.00  0.00           C
ATOM   3020  HB1 ALA A 191      63.060  54.620  44.900  1.00  0.00           H
ATOM   3021  HB2 ALA A 191      63.370  55.740  46.300  1.00  0.00           H
ATOM   3022  HB3 ALA A 191      62.570  56.380  44.860  1.00  0.00           H
ATOM   3023  C   ALA A 191      60.970  56.100  47.410  1.00  0.00           C
ATOM   3024  O   ALA A 191      61.060  55.620  48.530  1.00  0.00           O
ATOM   3025  N   MET A 192      60.560  57.360  47.200  1.00  0.00           N
ATOM   3026  HN  MET A 192      60.560  57.630  46.240  1.00  0.00           H
ATOM   3027  CA  MET A 192      60.130  58.330  48.210  1.00  0.00           C
ATOM   3028  HA  MET A 192      60.880  58.420  48.960  1.00  0.00           H
ATOM   3029  CB  MET A 192      60.180  59.830  47.680  1.00  0.00           C
ATOM   3030  HB1 MET A 192      59.750  60.490  48.470  1.00  0.00           H
ATOM   3031  HB2 MET A 192      59.500  60.110  46.860  1.00  0.00           H
ATOM   3032  CG  MET A 192      61.580  60.380  47.350  1.00  0.00           C
ATOM   3033  HG1 MET A 192      61.360  61.380  46.930  1.00  0.00           H
ATOM   3034  HG2 MET A 192      62.100  59.820  46.530  1.00  0.00           H
ATOM   3035  SD  MET A 192      62.630  60.690  48.770  1.00  0.00           S
ATOM   3036  CE  MET A 192      64.260  60.190  48.170  1.00  0.00           C
ATOM   3037  HE1 MET A 192      64.220  59.080  48.090  1.00  0.00           H
ATOM   3038  HE2 MET A 192      64.960  60.510  48.970  1.00  0.00           H
ATOM   3039  HE3 MET A 192      64.610  60.580  47.200  1.00  0.00           H
ATOM   3040  C   MET A 192      58.800  57.960  48.930  1.00  0.00           C
ATOM   3041  O   MET A 192      58.760  58.040  50.120  1.00  0.00           O
ATOM   3042  N   PHE A 193      57.800  57.370  48.270  1.00  0.00           N
ATOM   3043  HN  PHE A 193      57.620  57.370  47.290  1.00  0.00           H
ATOM   3044  CA  PHE A 193      56.720  56.850  49.050  1.00  0.00           C
ATOM   3045  HA  PHE A 193      56.350  57.590  49.730  1.00  0.00           H
ATOM   3046  CB  PHE A 193      55.500  56.550  48.160  1.00  0.00           C
ATOM   3047  HB1 PHE A 193      54.710  56.050  48.780  1.00  0.00           H
ATOM   3048  HB2 PHE A 193      55.820  55.840  47.370  1.00  0.00           H
ATOM   3049  CG  PHE A 193      55.080  57.810  47.510  1.00  0.00           C
ATOM   3050  CD1 PHE A 193      54.700  57.740  46.160  1.00  0.00           C
ATOM   3051  HD1 PHE A 193      54.880  56.880  45.530  1.00  0.00           H
ATOM   3052  CE1 PHE A 193      53.910  58.760  45.530  1.00  0.00           C
ATOM   3053  HE1 PHE A 193      53.640  58.480  44.520  1.00  0.00           H
ATOM   3054  CZ  PHE A 193      53.470  59.910  46.290  1.00  0.00           C
ATOM   3055  HZ  PHE A 193      52.900  60.710  45.850  1.00  0.00           H
ATOM   3056  CD2 PHE A 193      54.720  58.990  48.240  1.00  0.00           C
ATOM   3057  HD2 PHE A 193      55.080  59.130  49.240  1.00  0.00           H
ATOM   3058  CE2 PHE A 193      54.020  60.010  47.610  1.00  0.00           C
ATOM   3059  HE2 PHE A 193      53.840  60.890  48.220  1.00  0.00           H
ATOM   3060  C   PHE A 193      57.150  55.520  49.820  1.00  0.00           C
ATOM   3061  O   PHE A 193      56.830  55.340  50.950  1.00  0.00           O
ATOM   3062  N   LEU A 194      57.950  54.660  49.220  1.00  0.00           N
ATOM   3063  HN  LEU A 194      58.140  54.770  48.250  1.00  0.00           H
ATOM   3064  CA  LEU A 194      58.310  53.400  49.910  1.00  0.00           C
ATOM   3065  HA  LEU A 194      57.430  52.890  50.260  1.00  0.00           H
ATOM   3066  CB  LEU A 194      59.160  52.430  49.040  1.00  0.00           C
ATOM   3067  HB1 LEU A 194      60.080  52.880  48.610  1.00  0.00           H
ATOM   3068  HB2 LEU A 194      58.660  52.220  48.060  1.00  0.00           H
ATOM   3069  CG  LEU A 194      59.450  51.010  49.630  1.00  0.00           C
ATOM   3070  HG  LEU A 194      59.910  51.070  50.630  1.00  0.00           H
ATOM   3071  CD1 LEU A 194      58.080  50.260  49.690  1.00  0.00           C
ATOM   3072 HD11 LEU A 194      58.280  49.190  49.890  1.00  0.00           H
ATOM   3073 HD12 LEU A 194      57.610  50.230  48.680  1.00  0.00           H
ATOM   3074 HD13 LEU A 194      57.500  50.710  50.510  1.00  0.00           H
ATOM   3075  CD2 LEU A 194      60.440  50.330  48.740  1.00  0.00           C
ATOM   3076 HD21 LEU A 194      60.030  50.370  47.710  1.00  0.00           H
ATOM   3077 HD22 LEU A 194      60.370  49.250  48.980  1.00  0.00           H
ATOM   3078 HD23 LEU A 194      61.430  50.810  48.940  1.00  0.00           H
ATOM   3079  C   LEU A 194      59.200  53.690  51.150  1.00  0.00           C
ATOM   3080  O   LEU A 194      59.280  52.900  52.060  1.00  0.00           O
ATOM   3081  N   LEU A 195      59.890  54.850  51.150  1.00  0.00           N
ATOM   3082  HN  LEU A 195      59.760  55.500  50.410  1.00  0.00           H
ATOM   3083  CA  LEU A 195      60.610  55.410  52.250  1.00  0.00           C
ATOM   3084  HA  LEU A 195      61.380  54.680  52.450  1.00  0.00           H
ATOM   3085  CB  LEU A 195      61.420  56.690  51.910  1.00  0.00           C
ATOM   3086  HB1 LEU A 195      60.770  57.530  51.560  1.00  0.00           H
ATOM   3087  HB2 LEU A 195      62.070  56.560  51.030  1.00  0.00           H
ATOM   3088  CG  LEU A 195      62.320  57.220  53.060  1.00  0.00           C
ATOM   3089  HG  LEU A 195      61.630  57.530  53.860  1.00  0.00           H
ATOM   3090  CD1 LEU A 195      63.320  56.150  53.610  1.00  0.00           C
ATOM   3091 HD11 LEU A 195      63.840  56.470  54.540  1.00  0.00           H
ATOM   3092 HD12 LEU A 195      64.110  56.130  52.830  1.00  0.00           H
ATOM   3093 HD13 LEU A 195      62.820  55.190  53.830  1.00  0.00           H
ATOM   3094  CD2 LEU A 195      63.110  58.460  52.670  1.00  0.00           C
ATOM   3095 HD21 LEU A 195      63.730  58.780  53.530  1.00  0.00           H
ATOM   3096 HD22 LEU A 195      62.490  59.290  52.280  1.00  0.00           H
ATOM   3097 HD23 LEU A 195      63.780  58.160  51.840  1.00  0.00           H
ATOM   3098  C   LEU A 195      59.830  55.530  53.550  1.00  0.00           C
ATOM   3099  O   LEU A 195      60.380  55.330  54.600  1.00  0.00           O
ATOM   3100  N   GLU A 196      58.490  55.800  53.430  1.00  0.00           N
ATOM   3101  HN  GLU A 196      58.070  55.930  52.540  1.00  0.00           H
ATOM   3102  CA  GLU A 196      57.480  55.820  54.520  1.00  0.00           C
ATOM   3103  HA  GLU A 196      57.820  56.520  55.260  1.00  0.00           H
ATOM   3104  CB  GLU A 196      56.140  56.500  54.070  1.00  0.00           C
ATOM   3105  HB1 GLU A 196      55.410  56.410  54.910  1.00  0.00           H
ATOM   3106  HB2 GLU A 196      55.680  55.850  53.290  1.00  0.00           H
ATOM   3107  CG  GLU A 196      56.260  58.040  53.780  1.00  0.00           C
ATOM   3108  HG1 GLU A 196      57.030  58.140  53.000  1.00  0.00           H
ATOM   3109  HG2 GLU A 196      56.630  58.590  54.670  1.00  0.00           H
ATOM   3110  CD  GLU A 196      54.860  58.570  53.430  1.00  0.00           C
ATOM   3111  OE1 GLU A 196      54.370  58.490  52.310  1.00  0.00           O
ATOM   3112  OE2 GLU A 196      54.280  59.110  54.510  1.00  0.00           O
ATOM   3113  HE2 GLU A 196      53.380  59.360  54.280  1.00  0.00           H
ATOM   3114  C   GLU A 196      57.260  54.450  55.070  1.00  0.00           C
ATOM   3115  O   GLU A 196      56.990  54.340  56.320  1.00  0.00           O
ATOM   3116  N   PHE A 197      57.540  53.340  54.330  1.00  0.00           N
ATOM   3117  HN  PHE A 197      57.690  53.410  53.350  1.00  0.00           H
ATOM   3118  CA  PHE A 197      57.420  52.040  54.870  1.00  0.00           C
ATOM   3119  HA  PHE A 197      56.790  52.030  55.750  1.00  0.00           H
ATOM   3120  CB  PHE A 197      56.720  51.070  53.900  1.00  0.00           C
ATOM   3121  HB1 PHE A 197      56.750  50.020  54.280  1.00  0.00           H
ATOM   3122  HB2 PHE A 197      57.230  51.120  52.910  1.00  0.00           H
ATOM   3123  CG  PHE A 197      55.330  51.360  53.630  1.00  0.00           C
ATOM   3124  CD1 PHE A 197      54.960  52.400  52.740  1.00  0.00           C
ATOM   3125  HD1 PHE A 197      55.600  52.870  52.030  1.00  0.00           H
ATOM   3126  CE1 PHE A 197      53.630  52.780  52.710  1.00  0.00           C
ATOM   3127  HE1 PHE A 197      53.280  53.490  51.960  1.00  0.00           H
ATOM   3128  CZ  PHE A 197      52.630  52.300  53.570  1.00  0.00           C
ATOM   3129  HZ  PHE A 197      51.650  52.720  53.760  1.00  0.00           H
ATOM   3130  CD2 PHE A 197      54.370  50.780  54.470  1.00  0.00           C
ATOM   3131  HD2 PHE A 197      54.640  50.080  55.240  1.00  0.00           H
ATOM   3132  CE2 PHE A 197      53.030  51.250  54.400  1.00  0.00           C
ATOM   3133  HE2 PHE A 197      52.290  50.820  55.060  1.00  0.00           H
ATOM   3134  C   PHE A 197      58.780  51.480  55.290  1.00  0.00           C
ATOM   3135  O   PHE A 197      58.850  50.440  55.870  1.00  0.00           O
ATOM   3136  N   PHE A 198      59.840  52.220  55.000  1.00  0.00           N
ATOM   3137  HN  PHE A 198      59.720  53.020  54.410  1.00  0.00           H
ATOM   3138  CA  PHE A 198      61.220  51.750  55.260  1.00  0.00           C
ATOM   3139  HA  PHE A 198      61.110  50.700  55.490  1.00  0.00           H
ATOM   3140  CB  PHE A 198      62.080  51.980  53.980  1.00  0.00           C
ATOM   3141  HB1 PHE A 198      62.110  53.080  53.820  1.00  0.00           H
ATOM   3142  HB2 PHE A 198      61.590  51.480  53.110  1.00  0.00           H
ATOM   3143  CG  PHE A 198      63.500  51.500  53.920  1.00  0.00           C
ATOM   3144  CD1 PHE A 198      63.850  50.430  54.720  1.00  0.00           C
ATOM   3145  HD1 PHE A 198      63.220  50.010  55.500  1.00  0.00           H
ATOM   3146  CE1 PHE A 198      65.070  49.730  54.520  1.00  0.00           C
ATOM   3147  HE1 PHE A 198      65.260  48.910  55.190  1.00  0.00           H
ATOM   3148  CZ  PHE A 198      65.980  50.110  53.500  1.00  0.00           C
ATOM   3149  HZ  PHE A 198      66.900  49.560  53.390  1.00  0.00           H
ATOM   3150  CD2 PHE A 198      64.370  51.910  52.850  1.00  0.00           C
ATOM   3151  HD2 PHE A 198      64.130  52.760  52.240  1.00  0.00           H
ATOM   3152  CE2 PHE A 198      65.660  51.230  52.690  1.00  0.00           C
ATOM   3153  HE2 PHE A 198      66.320  51.610  51.920  1.00  0.00           H
ATOM   3154  C   PHE A 198      61.850  52.470  56.500  1.00  0.00           C
ATOM   3155  O   PHE A 198      62.140  51.870  57.540  1.00  0.00           O
ATOM   3156  N   LEU A 199      61.970  53.800  56.490  1.00  0.00           N
ATOM   3157  HN  LEU A 199      61.770  54.390  55.720  1.00  0.00           H
ATOM   3158  CA  LEU A 199      62.460  54.580  57.600  1.00  0.00           C
ATOM   3159  HA  LEU A 199      63.310  54.050  57.980  1.00  0.00           H
ATOM   3160  CB  LEU A 199      62.900  56.030  57.220  1.00  0.00           C
ATOM   3161  HB1 LEU A 199      62.250  56.390  56.390  1.00  0.00           H
ATOM   3162  HB2 LEU A 199      63.890  55.840  56.750  1.00  0.00           H
ATOM   3163  CG  LEU A 199      63.080  57.290  58.170  1.00  0.00           C
ATOM   3164  HG  LEU A 199      62.180  57.230  58.820  1.00  0.00           H
ATOM   3165  CD1 LEU A 199      64.270  57.190  59.110  1.00  0.00           C
ATOM   3166 HD11 LEU A 199      64.390  58.080  59.770  1.00  0.00           H
ATOM   3167 HD12 LEU A 199      65.300  56.950  58.790  1.00  0.00           H
ATOM   3168 HD13 LEU A 199      64.000  56.330  59.760  1.00  0.00           H
ATOM   3169  CD2 LEU A 199      63.150  58.600  57.360  1.00  0.00           C
ATOM   3170 HD21 LEU A 199      64.180  58.690  56.920  1.00  0.00           H
ATOM   3171 HD22 LEU A 199      62.990  59.450  58.050  1.00  0.00           H
ATOM   3172 HD23 LEU A 199      62.370  58.600  56.570  1.00  0.00           H
ATOM   3173  C   LEU A 199      61.550  54.540  58.790  1.00  0.00           C
ATOM   3174  O   LEU A 199      62.030  54.250  59.900  1.00  0.00           O
ATOM   3175  N   PRO A 200      60.190  54.720  58.760  1.00  0.00           N
ATOM   3176  CD  PRO A 200      59.560  55.420  57.680  1.00  0.00           C
ATOM   3177  HD1 PRO A 200      59.180  54.600  57.030  1.00  0.00           H
ATOM   3178  HD2 PRO A 200      60.130  56.110  57.020  1.00  0.00           H
ATOM   3179  CA  PRO A 200      59.420  54.870  59.970  1.00  0.00           C
ATOM   3180  HA  PRO A 200      59.890  55.520  60.690  1.00  0.00           H
ATOM   3181  CB  PRO A 200      58.020  55.400  59.550  1.00  0.00           C
ATOM   3182  HB1 PRO A 200      57.510  55.960  60.360  1.00  0.00           H
ATOM   3183  HB2 PRO A 200      57.340  54.580  59.230  1.00  0.00           H
ATOM   3184  CG  PRO A 200      58.360  56.180  58.270  1.00  0.00           C
ATOM   3185  HG1 PRO A 200      57.530  56.370  57.560  1.00  0.00           H
ATOM   3186  HG2 PRO A 200      58.790  57.150  58.590  1.00  0.00           H
ATOM   3187  C   PRO A 200      59.350  53.450  60.540  1.00  0.00           C
ATOM   3188  O   PRO A 200      59.190  53.210  61.760  1.00  0.00           O
ATOM   3189  N   LEU A 201      59.440  52.400  59.720  1.00  0.00           N
ATOM   3190  HN  LEU A 201      59.550  52.500  58.730  1.00  0.00           H
ATOM   3191  CA  LEU A 201      59.460  51.000  60.150  1.00  0.00           C
ATOM   3192  HA  LEU A 201      58.530  50.850  60.680  1.00  0.00           H
ATOM   3193  CB  LEU A 201      59.560  50.000  58.980  1.00  0.00           C
ATOM   3194  HB1 LEU A 201      60.240  50.290  58.160  1.00  0.00           H
ATOM   3195  HB2 LEU A 201      58.570  50.110  58.490  1.00  0.00           H
ATOM   3196  CG  LEU A 201      60.040  48.530  59.220  1.00  0.00           C
ATOM   3197  HG  LEU A 201      61.050  48.520  59.680  1.00  0.00           H
ATOM   3198  CD1 LEU A 201      59.280  47.710  60.320  1.00  0.00           C
ATOM   3199 HD11 LEU A 201      59.370  48.130  61.350  1.00  0.00           H
ATOM   3200 HD12 LEU A 201      59.900  46.770  60.350  1.00  0.00           H
ATOM   3201 HD13 LEU A 201      58.250  47.500  59.980  1.00  0.00           H
ATOM   3202  CD2 LEU A 201      60.330  47.790  57.940  1.00  0.00           C
ATOM   3203 HD21 LEU A 201      60.810  46.790  58.080  1.00  0.00           H
ATOM   3204 HD22 LEU A 201      60.990  48.370  57.250  1.00  0.00           H
ATOM   3205 HD23 LEU A 201      59.300  47.690  57.530  1.00  0.00           H
ATOM   3206  C   LEU A 201      60.540  50.800  61.160  1.00  0.00           C
ATOM   3207  O   LEU A 201      60.420  50.110  62.190  1.00  0.00           O
ATOM   3208  N   GLY A 202      61.660  51.450  60.910  1.00  0.00           N
ATOM   3209  HN  GLY A 202      61.840  51.950  60.070  1.00  0.00           H
ATOM   3210  CA  GLY A 202      62.830  51.490  61.780  1.00  0.00           C
ATOM   3211  HA1 GLY A 202      63.600  51.970  61.180  1.00  0.00           H
ATOM   3212  HA2 GLY A 202      63.110  50.500  62.100  1.00  0.00           H
ATOM   3213  C   GLY A 202      62.640  52.330  63.040  1.00  0.00           C
ATOM   3214  O   GLY A 202      63.120  51.990  64.060  1.00  0.00           O
ATOM   3215  N   ILE A 203      61.840  53.440  63.040  1.00  0.00           N
ATOM   3216  HN  ILE A 203      61.340  53.690  62.220  1.00  0.00           H
ATOM   3217  CA  ILE A 203      61.410  54.100  64.290  1.00  0.00           C
ATOM   3218  HA  ILE A 203      62.280  54.360  64.860  1.00  0.00           H
ATOM   3219  CB  ILE A 203      60.630  55.420  64.030  1.00  0.00           C
ATOM   3220  HB  ILE A 203      59.800  55.170  63.340  1.00  0.00           H
ATOM   3221  CG2 ILE A 203      60.130  56.110  65.350  1.00  0.00           C
ATOM   3222 HG21 ILE A 203      59.430  55.450  65.900  1.00  0.00           H
ATOM   3223 HG22 ILE A 203      59.600  57.080  65.220  1.00  0.00           H
ATOM   3224 HG23 ILE A 203      61.050  56.420  65.890  1.00  0.00           H
ATOM   3225  CG1 ILE A 203      61.680  56.410  63.320  1.00  0.00           C
ATOM   3226 HG11 ILE A 203      62.100  55.820  62.470  1.00  0.00           H
ATOM   3227 HG12 ILE A 203      62.440  56.650  64.090  1.00  0.00           H
ATOM   3228  CD  ILE A 203      60.970  57.590  62.690  1.00  0.00           C
ATOM   3229  HD1 ILE A 203      61.690  58.130  62.030  1.00  0.00           H
ATOM   3230  HD2 ILE A 203      60.640  58.240  63.530  1.00  0.00           H
ATOM   3231  HD3 ILE A 203      60.140  57.280  62.020  1.00  0.00           H
ATOM   3232  C   ILE A 203      60.490  53.190  65.160  1.00  0.00           C
ATOM   3233  O   ILE A 203      60.830  53.030  66.360  1.00  0.00           O
ATOM   3234  N   ILE A 204      59.580  52.490  64.460  1.00  0.00           N
ATOM   3235  HN  ILE A 204      59.470  52.580  63.470  1.00  0.00           H
ATOM   3236  CA  ILE A 204      58.760  51.470  65.020  1.00  0.00           C
ATOM   3237  HA  ILE A 204      58.210  51.930  65.820  1.00  0.00           H
ATOM   3238  CB  ILE A 204      57.690  51.080  64.000  1.00  0.00           C
ATOM   3239  HB  ILE A 204      58.200  50.520  63.180  1.00  0.00           H
ATOM   3240  CG2 ILE A 204      56.770  50.100  64.730  1.00  0.00           C
ATOM   3241 HG21 ILE A 204      56.350  50.670  65.590  1.00  0.00           H
ATOM   3242 HG22 ILE A 204      57.310  49.220  65.150  1.00  0.00           H
ATOM   3243 HG23 ILE A 204      55.890  49.800  64.120  1.00  0.00           H
ATOM   3244  CG1 ILE A 204      56.740  52.160  63.600  1.00  0.00           C
ATOM   3245 HG11 ILE A 204      57.230  53.160  63.460  1.00  0.00           H
ATOM   3246 HG12 ILE A 204      56.060  52.320  64.460  1.00  0.00           H
ATOM   3247  CD  ILE A 204      55.810  51.900  62.370  1.00  0.00           C
ATOM   3248  HD1 ILE A 204      56.490  51.540  61.580  1.00  0.00           H
ATOM   3249  HD2 ILE A 204      55.360  52.870  62.050  1.00  0.00           H
ATOM   3250  HD3 ILE A 204      55.040  51.110  62.510  1.00  0.00           H
ATOM   3251  C   ILE A 204      59.480  50.280  65.680  1.00  0.00           C
ATOM   3252  O   ILE A 204      59.230  50.060  66.830  1.00  0.00           O
ATOM   3253  N   LEU A 205      60.390  49.600  64.980  1.00  0.00           N
ATOM   3254  HN  LEU A 205      60.640  49.970  64.090  1.00  0.00           H
ATOM   3255  CA  LEU A 205      61.300  48.650  65.540  1.00  0.00           C
ATOM   3256  HA  LEU A 205      60.660  47.940  66.040  1.00  0.00           H
ATOM   3257  CB  LEU A 205      62.120  48.030  64.360  1.00  0.00           C
ATOM   3258  HB1 LEU A 205      62.950  47.410  64.770  1.00  0.00           H
ATOM   3259  HB2 LEU A 205      62.610  48.850  63.760  1.00  0.00           H
ATOM   3260  CG  LEU A 205      61.330  47.210  63.310  1.00  0.00           C
ATOM   3261  HG  LEU A 205      60.390  47.780  63.140  1.00  0.00           H
ATOM   3262  CD1 LEU A 205      62.290  47.140  62.120  1.00  0.00           C
ATOM   3263 HD11 LEU A 205      61.910  46.500  61.310  1.00  0.00           H
ATOM   3264 HD12 LEU A 205      63.260  46.680  62.420  1.00  0.00           H
ATOM   3265 HD13 LEU A 205      62.590  48.130  61.710  1.00  0.00           H
ATOM   3266  CD2 LEU A 205      60.900  45.830  63.920  1.00  0.00           C
ATOM   3267 HD21 LEU A 205      60.480  45.990  64.950  1.00  0.00           H
ATOM   3268 HD22 LEU A 205      61.800  45.170  63.990  1.00  0.00           H
ATOM   3269 HD23 LEU A 205      60.090  45.310  63.370  1.00  0.00           H
ATOM   3270  C   LEU A 205      62.290  49.160  66.590  1.00  0.00           C
ATOM   3271  O   LEU A 205      62.720  48.480  67.560  1.00  0.00           O
ATOM   3272  N   PHE A 206      62.860  50.380  66.380  1.00  0.00           N
ATOM   3273  HN  PHE A 206      62.820  50.760  65.460  1.00  0.00           H
ATOM   3274  CA  PHE A 206      63.760  51.080  67.340  1.00  0.00           C
ATOM   3275  HA  PHE A 206      64.510  50.360  67.650  1.00  0.00           H
ATOM   3276  CB  PHE A 206      64.500  52.310  66.660  1.00  0.00           C
ATOM   3277  HB1 PHE A 206      63.850  53.030  66.130  1.00  0.00           H
ATOM   3278  HB2 PHE A 206      65.300  52.030  65.940  1.00  0.00           H
ATOM   3279  CG  PHE A 206      65.090  53.250  67.720  1.00  0.00           C
ATOM   3280  CD1 PHE A 206      64.360  54.410  68.180  1.00  0.00           C
ATOM   3281  HD1 PHE A 206      63.330  54.540  67.920  1.00  0.00           H
ATOM   3282  CE1 PHE A 206      65.000  55.320  68.990  1.00  0.00           C
ATOM   3283  HE1 PHE A 206      64.380  56.140  69.310  1.00  0.00           H
ATOM   3284  CZ  PHE A 206      66.330  55.180  69.430  1.00  0.00           C
ATOM   3285  HZ  PHE A 206      66.730  55.950  70.070  1.00  0.00           H
ATOM   3286  CD2 PHE A 206      66.470  53.100  68.090  1.00  0.00           C
ATOM   3287  HD2 PHE A 206      67.070  52.310  67.640  1.00  0.00           H
ATOM   3288  CE2 PHE A 206      67.070  54.130  68.900  1.00  0.00           C
ATOM   3289  HE2 PHE A 206      68.120  54.110  69.120  1.00  0.00           H
ATOM   3290  C   PHE A 206      63.130  51.390  68.660  1.00  0.00           C
ATOM   3291  O   PHE A 206      63.730  51.130  69.700  1.00  0.00           O
ATOM   3292  N   CYS A 207      61.900  51.920  68.640  1.00  0.00           N
ATOM   3293  HN  CYS A 207      61.590  52.250  67.750  1.00  0.00           H
ATOM   3294  CA  CYS A 207      61.060  52.220  69.800  1.00  0.00           C
ATOM   3295  HA  CYS A 207      61.570  52.850  70.520  1.00  0.00           H
ATOM   3296  CB  CYS A 207      59.740  52.970  69.440  1.00  0.00           C
ATOM   3297  HB1 CYS A 207      59.030  52.850  70.300  1.00  0.00           H
ATOM   3298  HB2 CYS A 207      59.340  52.380  68.590  1.00  0.00           H
ATOM   3299  SG  CYS A 207      59.940  54.730  69.150  1.00  0.00           S
ATOM   3300  HG1 CYS A 207      60.540  54.680  67.970  1.00  0.00           H
ATOM   3301  C   CYS A 207      60.770  50.890  70.560  1.00  0.00           C
ATOM   3302  O   CYS A 207      60.930  50.900  71.810  1.00  0.00           O
ATOM   3303  N   SER A 208      60.390  49.780  69.780  1.00  0.00           N
ATOM   3304  HN  SER A 208      60.310  49.970  68.810  1.00  0.00           H
ATOM   3305  CA  SER A 208      60.130  48.410  70.360  1.00  0.00           C
ATOM   3306  HA  SER A 208      59.360  48.460  71.090  1.00  0.00           H
ATOM   3307  CB  SER A 208      59.760  47.390  69.250  1.00  0.00           C
ATOM   3308  HB1 SER A 208      59.440  46.450  69.750  1.00  0.00           H
ATOM   3309  HB2 SER A 208      60.610  47.120  68.590  1.00  0.00           H
ATOM   3310  OG  SER A 208      58.680  47.890  68.470  1.00  0.00           O
ATOM   3311  HG1 SER A 208      58.960  48.580  67.850  1.00  0.00           H
ATOM   3312  C   SER A 208      61.300  47.960  71.090  1.00  0.00           C
ATOM   3313  O   SER A 208      61.220  47.490  72.230  1.00  0.00           O
ATOM   3314  N   ALA A 209      62.550  48.100  70.640  1.00  0.00           N
ATOM   3315  HN  ALA A 209      62.850  48.590  69.830  1.00  0.00           H
ATOM   3316  CA  ALA A 209      63.760  47.690  71.280  1.00  0.00           C
ATOM   3317  HA  ALA A 209      63.530  46.720  71.670  1.00  0.00           H
ATOM   3318  CB  ALA A 209      64.960  47.520  70.260  1.00  0.00           C
ATOM   3319  HB1 ALA A 209      65.420  48.450  69.880  1.00  0.00           H
ATOM   3320  HB2 ALA A 209      64.640  46.810  69.460  1.00  0.00           H
ATOM   3321  HB3 ALA A 209      65.720  46.970  70.850  1.00  0.00           H
ATOM   3322  C   ALA A 209      64.250  48.550  72.410  1.00  0.00           C
ATOM   3323  O   ALA A 209      64.880  48.030  73.280  1.00  0.00           O
ATOM   3324  N   ARG A 210      64.030  49.880  72.330  1.00  0.00           N
ATOM   3325  HN  ARG A 210      64.060  50.240  71.410  1.00  0.00           H
ATOM   3326  CA  ARG A 210      64.130  50.780  73.460  1.00  0.00           C
ATOM   3327  HA  ARG A 210      65.100  50.750  73.930  1.00  0.00           H
ATOM   3328  CB  ARG A 210      64.070  52.270  72.930  1.00  0.00           C
ATOM   3329  HB1 ARG A 210      64.040  52.900  73.850  1.00  0.00           H
ATOM   3330  HB2 ARG A 210      63.110  52.450  72.400  1.00  0.00           H
ATOM   3331  CG  ARG A 210      65.210  52.860  72.050  1.00  0.00           C
ATOM   3332  HG1 ARG A 210      65.250  53.950  72.210  1.00  0.00           H
ATOM   3333  HG2 ARG A 210      65.010  52.610  70.970  1.00  0.00           H
ATOM   3334  CD  ARG A 210      66.660  52.270  72.150  1.00  0.00           C
ATOM   3335  HD1 ARG A 210      67.180  52.700  71.270  1.00  0.00           H
ATOM   3336  HD2 ARG A 210      66.680  51.160  72.020  1.00  0.00           H
ATOM   3337  NE  ARG A 210      67.200  52.720  73.450  1.00  0.00           N
ATOM   3338  HE  ARG A 210      66.640  53.340  73.990  1.00  0.00           H
ATOM   3339  CZ  ARG A 210      68.340  52.240  73.990  1.00  0.00           C
ATOM   3340  NH1 ARG A 210      69.010  51.300  73.440  1.00  0.00           N
ATOM   3341 HH11 ARG A 210      68.590  50.640  72.810  1.00  0.00           H
ATOM   3342 HH12 ARG A 210      69.830  51.090  73.960  1.00  0.00           H
ATOM   3343  NH2 ARG A 210      68.760  52.850  75.100  1.00  0.00           N
ATOM   3344 HH21 ARG A 210      68.190  53.620  75.390  1.00  0.00           H
ATOM   3345 HH22 ARG A 210      69.560  52.600  75.650  1.00  0.00           H
ATOM   3346  C   ARG A 210      63.150  50.480  74.550  1.00  0.00           C
ATOM   3347  O   ARG A 210      63.490  50.490  75.710  1.00  0.00           O
ATOM   3348  N   ILE A 211      61.820  50.170  74.270  1.00  0.00           N
ATOM   3349  HN  ILE A 211      61.470  50.300  73.350  1.00  0.00           H
ATOM   3350  CA  ILE A 211      60.890  49.650  75.270  1.00  0.00           C
ATOM   3351  HA  ILE A 211      60.550  50.370  75.980  1.00  0.00           H
ATOM   3352  CB  ILE A 211      59.500  49.380  74.650  1.00  0.00           C
ATOM   3353  HB  ILE A 211      59.680  48.900  73.670  1.00  0.00           H
ATOM   3354  CG2 ILE A 211      58.700  48.340  75.510  1.00  0.00           C
ATOM   3355 HG21 ILE A 211      57.670  48.280  75.080  1.00  0.00           H
ATOM   3356 HG22 ILE A 211      58.560  48.790  76.510  1.00  0.00           H
ATOM   3357 HG23 ILE A 211      59.130  47.330  75.580  1.00  0.00           H
ATOM   3358  CG1 ILE A 211      58.770  50.670  74.550  1.00  0.00           C
ATOM   3359 HG11 ILE A 211      59.440  51.370  74.020  1.00  0.00           H
ATOM   3360 HG12 ILE A 211      58.470  51.070  75.550  1.00  0.00           H
ATOM   3361  CD  ILE A 211      57.580  50.580  73.640  1.00  0.00           C
ATOM   3362  HD1 ILE A 211      56.880  51.430  73.800  1.00  0.00           H
ATOM   3363  HD2 ILE A 211      56.910  49.740  73.900  1.00  0.00           H
ATOM   3364  HD3 ILE A 211      57.930  50.520  72.580  1.00  0.00           H
ATOM   3365  C   ILE A 211      61.450  48.470  76.090  1.00  0.00           C
ATOM   3366  O   ILE A 211      61.390  48.540  77.330  1.00  0.00           O
ATOM   3367  N   ILE A 212      62.010  47.380  75.410  1.00  0.00           N
ATOM   3368  HN  ILE A 212      61.800  47.390  74.440  1.00  0.00           H
ATOM   3369  CA  ILE A 212      62.700  46.360  76.160  1.00  0.00           C
ATOM   3370  HA  ILE A 212      62.020  45.880  76.840  1.00  0.00           H
ATOM   3371  CB  ILE A 212      63.380  45.290  75.180  1.00  0.00           C
ATOM   3372  HB  ILE A 212      64.060  45.870  74.520  1.00  0.00           H
ATOM   3373  CG2 ILE A 212      64.150  44.240  76.010  1.00  0.00           C
ATOM   3374 HG21 ILE A 212      65.000  44.610  76.630  1.00  0.00           H
ATOM   3375 HG22 ILE A 212      64.500  43.470  75.280  1.00  0.00           H
ATOM   3376 HG23 ILE A 212      63.530  43.720  76.780  1.00  0.00           H
ATOM   3377  CG1 ILE A 212      62.330  44.640  74.300  1.00  0.00           C
ATOM   3378 HG11 ILE A 212      61.850  45.340  73.590  1.00  0.00           H
ATOM   3379 HG12 ILE A 212      61.600  44.240  75.050  1.00  0.00           H
ATOM   3380  CD  ILE A 212      62.680  43.440  73.320  1.00  0.00           C
ATOM   3381  HD1 ILE A 212      63.410  43.850  72.580  1.00  0.00           H
ATOM   3382  HD2 ILE A 212      61.730  43.180  72.830  1.00  0.00           H
ATOM   3383  HD3 ILE A 212      62.950  42.510  73.870  1.00  0.00           H
ATOM   3384  C   ILE A 212      63.770  46.860  77.070  1.00  0.00           C
ATOM   3385  O   ILE A 212      63.850  46.360  78.170  1.00  0.00           O
ATOM   3386  N   TRP A 213      64.630  47.760  76.530  1.00  0.00           N
ATOM   3387  HN  TRP A 213      64.500  47.990  75.570  1.00  0.00           H
ATOM   3388  CA  TRP A 213      65.700  48.370  77.260  1.00  0.00           C
ATOM   3389  HA  TRP A 213      66.280  47.580  77.710  1.00  0.00           H
ATOM   3390  CB  TRP A 213      66.600  49.230  76.310  1.00  0.00           C
ATOM   3391  HB1 TRP A 213      66.020  49.710  75.490  1.00  0.00           H
ATOM   3392  HB2 TRP A 213      67.190  48.500  75.720  1.00  0.00           H
ATOM   3393  CG  TRP A 213      67.540  50.170  77.000  1.00  0.00           C
ATOM   3394  CD1 TRP A 213      68.710  49.880  77.650  1.00  0.00           C
ATOM   3395  HD1 TRP A 213      69.300  48.980  77.520  1.00  0.00           H
ATOM   3396  NE1 TRP A 213      69.110  50.950  78.380  1.00  0.00           N
ATOM   3397  HE1 TRP A 213      69.960  51.130  78.850  1.00  0.00           H
ATOM   3398  CE2 TRP A 213      68.100  51.900  78.430  1.00  0.00           C
ATOM   3399  CD2 TRP A 213      67.170  51.540  77.420  1.00  0.00           C
ATOM   3400  CE3 TRP A 213      66.020  52.240  77.240  1.00  0.00           C
ATOM   3401  HE3 TRP A 213      65.230  51.950  76.560  1.00  0.00           H
ATOM   3402  CZ3 TRP A 213      65.870  53.420  77.920  1.00  0.00           C
ATOM   3403  HZ3 TRP A 213      65.050  54.080  77.710  1.00  0.00           H
ATOM   3404  CZ2 TRP A 213      67.910  53.010  79.150  1.00  0.00           C
ATOM   3405  HZ2 TRP A 213      68.660  53.370  79.850  1.00  0.00           H
ATOM   3406  CH2 TRP A 213      66.890  53.840  78.760  1.00  0.00           C
ATOM   3407  HH2 TRP A 213      66.850  54.850  79.160  1.00  0.00           H
ATOM   3408  C   TRP A 213      65.090  49.190  78.530  1.00  0.00           C
ATOM   3409  O   TRP A 213      65.710  49.230  79.580  1.00  0.00           O
ATOM   3410  N   SER A 214      63.960  49.840  78.310  1.00  0.00           N
ATOM   3411  HN  SER A 214      63.540  49.830  77.400  1.00  0.00           H
ATOM   3412  CA  SER A 214      63.370  50.660  79.340  1.00  0.00           C
ATOM   3413  HA  SER A 214      64.110  51.300  79.800  1.00  0.00           H
ATOM   3414  CB  SER A 214      62.280  51.520  78.600  1.00  0.00           C
ATOM   3415  HB1 SER A 214      61.440  50.850  78.300  1.00  0.00           H
ATOM   3416  HB2 SER A 214      62.560  52.000  77.640  1.00  0.00           H
ATOM   3417  OG  SER A 214      61.730  52.510  79.460  1.00  0.00           O
ATOM   3418  HG1 SER A 214      62.500  52.980  79.790  1.00  0.00           H
ATOM   3419  C   SER A 214      62.740  49.950  80.490  1.00  0.00           C
ATOM   3420  O   SER A 214      62.770  50.300  81.650  1.00  0.00           O
ATOM   3421  N   LEU A 215      62.060  48.870  80.140  1.00  0.00           N
ATOM   3422  HN  LEU A 215      61.850  48.860  79.160  1.00  0.00           H
ATOM   3423  CA  LEU A 215      61.550  47.880  81.100  1.00  0.00           C
ATOM   3424  HA  LEU A 215      61.040  48.380  81.900  1.00  0.00           H
ATOM   3425  CB  LEU A 215      60.750  46.740  80.350  1.00  0.00           C
ATOM   3426  HB1 LEU A 215      60.670  45.910  81.090  1.00  0.00           H
ATOM   3427  HB2 LEU A 215      61.490  46.290  79.640  1.00  0.00           H
ATOM   3428  CG  LEU A 215      59.530  47.160  79.670  1.00  0.00           C
ATOM   3429  HG  LEU A 215      59.620  48.020  78.960  1.00  0.00           H
ATOM   3430  CD1 LEU A 215      59.230  46.000  78.730  1.00  0.00           C
ATOM   3431 HD11 LEU A 215      59.990  45.680  77.990  1.00  0.00           H
ATOM   3432 HD12 LEU A 215      58.250  46.180  78.250  1.00  0.00           H
ATOM   3433 HD13 LEU A 215      59.170  45.190  79.490  1.00  0.00           H
ATOM   3434  CD2 LEU A 215      58.290  47.510  80.580  1.00  0.00           C
ATOM   3435 HD21 LEU A 215      58.610  48.350  81.240  1.00  0.00           H
ATOM   3436 HD22 LEU A 215      58.110  46.630  81.220  1.00  0.00           H
ATOM   3437 HD23 LEU A 215      57.410  47.920  80.050  1.00  0.00           H
ATOM   3438  C   LEU A 215      62.690  47.230  81.890  1.00  0.00           C
ATOM   3439  O   LEU A 215      62.600  47.130  83.080  1.00  0.00           O
ATOM   3440  N   ARG A 216      63.850  46.950  81.260  1.00  0.00           N
ATOM   3441  HN  ARG A 216      63.840  46.970  80.260  1.00  0.00           H
ATOM   3442  CA  ARG A 216      65.110  46.510  81.930  1.00  0.00           C
ATOM   3443  HA  ARG A 216      64.840  45.780  82.690  1.00  0.00           H
ATOM   3444  CB  ARG A 216      66.160  45.890  80.910  1.00  0.00           C
ATOM   3445  HB1 ARG A 216      67.160  45.920  81.390  1.00  0.00           H
ATOM   3446  HB2 ARG A 216      66.290  46.590  80.050  1.00  0.00           H
ATOM   3447  CG  ARG A 216      65.850  44.430  80.550  1.00  0.00           C
ATOM   3448  HG1 ARG A 216      64.780  44.470  80.210  1.00  0.00           H
ATOM   3449  HG2 ARG A 216      66.000  43.800  81.460  1.00  0.00           H
ATOM   3450  CD  ARG A 216      66.710  43.990  79.370  1.00  0.00           C
ATOM   3451  HD1 ARG A 216      67.760  43.940  79.730  1.00  0.00           H
ATOM   3452  HD2 ARG A 216      66.740  44.480  78.380  1.00  0.00           H
ATOM   3453  NE  ARG A 216      66.170  42.670  79.030  1.00  0.00           N
ATOM   3454  HE  ARG A 216      65.440  42.260  79.570  1.00  0.00           H
ATOM   3455  CZ  ARG A 216      66.510  41.880  78.070  1.00  0.00           C
ATOM   3456  NH1 ARG A 216      67.380  42.270  77.170  1.00  0.00           N
ATOM   3457 HH11 ARG A 216      67.930  43.100  77.310  1.00  0.00           H
ATOM   3458 HH12 ARG A 216      67.780  41.520  76.650  1.00  0.00           H
ATOM   3459  NH2 ARG A 216      66.210  40.600  78.120  1.00  0.00           N
ATOM   3460 HH21 ARG A 216      65.850  40.160  78.950  1.00  0.00           H
ATOM   3461 HH22 ARG A 216      66.840  40.090  77.550  1.00  0.00           H
ATOM   3462  C   ARG A 216      65.720  47.520  82.830  1.00  0.00           C
ATOM   3463  O   ARG A 216      66.410  47.220  83.790  1.00  0.00           O
ATOM   3464  N   GLN A 217      65.540  48.830  82.580  1.00  0.00           N
ATOM   3465  HN  GLN A 217      65.200  49.090  81.690  1.00  0.00           H
ATOM   3466  CA  GLN A 217      65.860  49.910  83.530  1.00  0.00           C
ATOM   3467  HA  GLN A 217      66.890  49.760  83.830  1.00  0.00           H
ATOM   3468  CB  GLN A 217      65.720  51.370  83.000  1.00  0.00           C
ATOM   3469  HB1 GLN A 217      65.930  52.050  83.840  1.00  0.00           H
ATOM   3470  HB2 GLN A 217      64.660  51.500  82.680  1.00  0.00           H
ATOM   3471  CG  GLN A 217      66.720  51.640  81.780  1.00  0.00           C
ATOM   3472  HG1 GLN A 217      67.060  52.690  81.770  1.00  0.00           H
ATOM   3473  HG2 GLN A 217      66.110  51.380  80.890  1.00  0.00           H
ATOM   3474  CD  GLN A 217      68.010  50.770  81.840  1.00  0.00           C
ATOM   3475  OE1 GLN A 217      69.030  51.040  82.480  1.00  0.00           O
ATOM   3476  NE2 GLN A 217      67.990  49.700  80.990  1.00  0.00           N
ATOM   3477 HE21 GLN A 217      68.790  49.120  80.850  1.00  0.00           H
ATOM   3478 HE22 GLN A 217      67.090  49.590  80.540  1.00  0.00           H
ATOM   3479  C   GLN A 217      65.130  49.990  84.860  1.00  0.00           C
ATOM   3480  O   GLN A 217      65.610  50.510  85.880  1.00  0.00           O
ATOM   3481  N   ARG A 218      63.940  49.450  84.820  1.00  0.00           N
ATOM   3482  HN  ARG A 218      63.540  49.070  83.990  1.00  0.00           H
ATOM   3483  CA  ARG A 218      62.960  49.370  85.980  1.00  0.00           C
ATOM   3484  HA  ARG A 218      63.340  50.020  86.760  1.00  0.00           H
ATOM   3485  CB  ARG A 218      61.550  49.930  85.680  1.00  0.00           C
ATOM   3486  HB1 ARG A 218      60.970  50.080  86.610  1.00  0.00           H
ATOM   3487  HB2 ARG A 218      61.030  49.200  85.030  1.00  0.00           H
ATOM   3488  CG  ARG A 218      61.460  51.320  84.890  1.00  0.00           C
ATOM   3489  HG1 ARG A 218      60.430  51.540  84.540  1.00  0.00           H
ATOM   3490  HG2 ARG A 218      62.100  51.120  84.000  1.00  0.00           H
ATOM   3491  CD  ARG A 218      62.080  52.550  85.530  1.00  0.00           C
ATOM   3492  HD1 ARG A 218      63.190  52.510  85.610  1.00  0.00           H
ATOM   3493  HD2 ARG A 218      61.610  52.620  86.530  1.00  0.00           H
ATOM   3494  NE  ARG A 218      61.690  53.820  84.730  1.00  0.00           N
ATOM   3495  HE  ARG A 218      61.010  53.700  84.010  1.00  0.00           H
ATOM   3496  CZ  ARG A 218      62.400  54.900  84.720  1.00  0.00           C
ATOM   3497  NH1 ARG A 218      63.410  55.150  85.580  1.00  0.00           N
ATOM   3498 HH11 ARG A 218      63.470  54.610  86.410  1.00  0.00           H
ATOM   3499 HH12 ARG A 218      63.660  56.100  85.700  1.00  0.00           H
ATOM   3500  NH2 ARG A 218      62.070  55.860  83.860  1.00  0.00           N
ATOM   3501 HH21 ARG A 218      61.190  55.810  83.390  1.00  0.00           H
ATOM   3502 HH22 ARG A 218      62.530  56.750  83.860  1.00  0.00           H
ATOM   3503  C   ARG A 218      63.030  48.050  86.670  1.00  0.00           C
ATOM   3504  O   ARG A 218      63.410  47.050  86.060  1.00  0.00           O
ATOM   3505  N   GLN A 219      62.820  48.020  88.010  1.00  0.00           N
ATOM   3506  HN  GLN A 219      62.530  48.850  88.480  1.00  0.00           H
ATOM   3507  CA  GLN A 219      62.900  46.890  88.830  1.00  0.00           C
ATOM   3508  HA  GLN A 219      63.940  46.640  88.860  1.00  0.00           H
ATOM   3509  CB  GLN A 219      62.540  47.270  90.300  1.00  0.00           C
ATOM   3510  HB1 GLN A 219      62.330  46.360  90.900  1.00  0.00           H
ATOM   3511  HB2 GLN A 219      61.570  47.800  90.180  1.00  0.00           H
ATOM   3512  CG  GLN A 219      63.620  48.200  90.950  1.00  0.00           C
ATOM   3513  HG1 GLN A 219      63.070  48.550  91.860  1.00  0.00           H
ATOM   3514  HG2 GLN A 219      63.700  49.100  90.300  1.00  0.00           H
ATOM   3515  CD  GLN A 219      64.930  47.600  91.310  1.00  0.00           C
ATOM   3516  OE1 GLN A 219      65.050  46.760  92.170  1.00  0.00           O
ATOM   3517  NE2 GLN A 219      65.970  47.940  90.520  1.00  0.00           N
ATOM   3518 HE21 GLN A 219      66.890  47.650  90.780  1.00  0.00           H
ATOM   3519 HE22 GLN A 219      65.850  48.420  89.650  1.00  0.00           H
ATOM   3520  C   GLN A 219      61.990  45.740  88.440  1.00  0.00           C
ATOM   3521  O   GLN A 219      60.880  45.810  88.080  1.00  0.00           O
ATOM   3522  N   MET A 220      62.600  44.520  88.550  1.00  0.00           N
ATOM   3523  HN  MET A 220      63.550  44.410  88.840  1.00  0.00           H
ATOM   3524  CA  MET A 220      62.020  43.210  88.350  1.00  0.00           C
ATOM   3525  HA  MET A 220      62.650  42.580  88.970  1.00  0.00           H
ATOM   3526  CB  MET A 220      60.620  42.770  88.860  1.00  0.00           C
ATOM   3527  HB1 MET A 220      60.350  41.780  88.450  1.00  0.00           H
ATOM   3528  HB2 MET A 220      59.860  43.530  88.560  1.00  0.00           H
ATOM   3529  CG  MET A 220      60.600  42.530  90.380  1.00  0.00           C
ATOM   3530  HG1 MET A 220      61.620  42.180  90.650  1.00  0.00           H
ATOM   3531  HG2 MET A 220      59.920  41.710  90.670  1.00  0.00           H
ATOM   3532  SD  MET A 220      60.230  44.040  91.240  1.00  0.00           S
ATOM   3533  CE  MET A 220      59.960  43.240  92.850  1.00  0.00           C
ATOM   3534  HE1 MET A 220      58.980  42.740  92.730  1.00  0.00           H
ATOM   3535  HE2 MET A 220      59.790  43.920  93.710  1.00  0.00           H
ATOM   3536  HE3 MET A 220      60.660  42.450  93.190  1.00  0.00           H
ATOM   3537  C   MET A 220      62.130  42.630  86.940  1.00  0.00           C
ATOM   3538  O   MET A 220      61.350  41.810  86.430  1.00  0.00           O
ATOM   3539  N   ASP A 221      63.150  43.040  86.230  1.00  0.00           N
ATOM   3540  HN  ASP A 221      63.810  43.560  86.770  1.00  0.00           H
ATOM   3541  CA  ASP A 221      63.480  42.820  84.840  1.00  0.00           C
ATOM   3542  HA  ASP A 221      62.730  43.310  84.230  1.00  0.00           H
ATOM   3543  CB  ASP A 221      64.830  43.580  84.550  1.00  0.00           C
ATOM   3544  HB1 ASP A 221      64.670  44.680  84.540  1.00  0.00           H
ATOM   3545  HB2 ASP A 221      65.310  43.250  83.600  1.00  0.00           H
ATOM   3546  CG  ASP A 221      65.990  43.390  85.560  1.00  0.00           C
ATOM   3547  OD1 ASP A 221      66.830  44.310  85.490  1.00  0.00           O
ATOM   3548  OD2 ASP A 221      66.060  42.420  86.360  1.00  0.00           O
ATOM   3549  C   ASP A 221      63.560  41.310  84.370  1.00  0.00           C
ATOM   3550  O   ASP A 221      63.260  41.040  83.220  1.00  0.00           O
ATOM   3551  N   ARG A 222      64.020  40.390  85.270  1.00  0.00           N
ATOM   3552  HN  ARG A 222      64.330  40.640  86.180  1.00  0.00           H
ATOM   3553  CA  ARG A 222      64.220  39.060  84.780  1.00  0.00           C
ATOM   3554  HA  ARG A 222      64.350  38.890  83.710  1.00  0.00           H
ATOM   3555  CB  ARG A 222      65.590  38.460  85.250  1.00  0.00           C
ATOM   3556  HB1 ARG A 222      65.820  37.450  84.830  1.00  0.00           H
ATOM   3557  HB2 ARG A 222      65.600  38.480  86.360  1.00  0.00           H
ATOM   3558  CG  ARG A 222      66.850  39.360  84.860  1.00  0.00           C
ATOM   3559  HG1 ARG A 222      67.690  38.920  85.440  1.00  0.00           H
ATOM   3560  HG2 ARG A 222      66.600  40.370  85.240  1.00  0.00           H
ATOM   3561  CD  ARG A 222      67.100  39.420  83.380  1.00  0.00           C
ATOM   3562  HD1 ARG A 222      66.140  39.640  82.870  1.00  0.00           H
ATOM   3563  HD2 ARG A 222      67.530  38.470  82.990  1.00  0.00           H
ATOM   3564  NE  ARG A 222      68.060  40.560  83.040  1.00  0.00           N
ATOM   3565  HE  ARG A 222      68.210  41.380  83.590  1.00  0.00           H
ATOM   3566  CZ  ARG A 222      68.560  40.550  81.840  1.00  0.00           C
ATOM   3567  NH1 ARG A 222      68.350  39.710  80.870  1.00  0.00           N
ATOM   3568 HH11 ARG A 222      67.590  39.060  80.980  1.00  0.00           H
ATOM   3569 HH12 ARG A 222      69.020  39.720  80.120  1.00  0.00           H
ATOM   3570  NH2 ARG A 222      69.290  41.620  81.520  1.00  0.00           N
ATOM   3571 HH21 ARG A 222      69.190  42.310  82.240  1.00  0.00           H
ATOM   3572 HH22 ARG A 222      69.330  41.840  80.540  1.00  0.00           H
ATOM   3573  C   ARG A 222      63.030  38.230  85.230  1.00  0.00           C
ATOM   3574  O   ARG A 222      63.000  36.990  84.940  1.00  0.00           O
ATOM   3575  N   HSD A 223      62.100  38.850  86.000  1.00  0.00           N
ATOM   3576  HN  HSD A 223      62.060  39.840  86.120  1.00  0.00           H
ATOM   3577  CA  HSD A 223      61.070  38.140  86.680  1.00  0.00           C
ATOM   3578  HA  HSD A 223      61.460  37.160  86.950  1.00  0.00           H
ATOM   3579  CB  HSD A 223      60.660  38.820  88.050  1.00  0.00           C
ATOM   3580  HB1 HSD A 223      59.600  38.620  88.300  1.00  0.00           H
ATOM   3581  HB2 HSD A 223      60.830  39.880  87.780  1.00  0.00           H
ATOM   3582  ND1 HSD A 223      61.670  37.170  89.650  1.00  0.00           N
ATOM   3583  HD1 HSD A 223      61.110  36.390  89.320  1.00  0.00           H
ATOM   3584  CG  HSD A 223      61.560  38.470  89.220  1.00  0.00           C
ATOM   3585  CE1 HSD A 223      62.440  37.140  90.710  1.00  0.00           C
ATOM   3586  HE1 HSD A 223      62.680  36.280  91.330  1.00  0.00           H
ATOM   3587  NE2 HSD A 223      62.850  38.410  91.040  1.00  0.00           N
ATOM   3588  CD2 HSD A 223      62.290  39.240  90.030  1.00  0.00           C
ATOM   3589  HD2 HSD A 223      62.510  40.300  90.120  1.00  0.00           H
ATOM   3590  C   HSD A 223      59.780  37.990  85.880  1.00  0.00           C
ATOM   3591  O   HSD A 223      59.410  38.890  85.170  1.00  0.00           O
ATOM   3592  N   ALA A 224      59.140  36.820  86.040  1.00  0.00           N
ATOM   3593  HN  ALA A 224      59.520  36.170  86.690  1.00  0.00           H
ATOM   3594  CA  ALA A 224      57.900  36.480  85.500  1.00  0.00           C
ATOM   3595  HA  ALA A 224      58.110  36.150  84.490  1.00  0.00           H
ATOM   3596  CB  ALA A 224      57.200  35.320  86.240  1.00  0.00           C
ATOM   3597  HB1 ALA A 224      56.520  34.720  85.590  1.00  0.00           H
ATOM   3598  HB2 ALA A 224      56.690  35.740  87.140  1.00  0.00           H
ATOM   3599  HB3 ALA A 224      57.900  34.590  86.690  1.00  0.00           H
ATOM   3600  C   ALA A 224      56.750  37.590  85.110  1.00  0.00           C
ATOM   3601  O   ALA A 224      56.130  37.450  84.050  1.00  0.00           O
ATOM   3602  N   LYS A 225      56.500  38.640  85.850  1.00  0.00           N
ATOM   3603  HN  LYS A 225      56.990  38.840  86.700  1.00  0.00           H
ATOM   3604  CA  LYS A 225      55.670  39.730  85.260  1.00  0.00           C
ATOM   3605  HA  LYS A 225      54.740  39.290  84.950  1.00  0.00           H
ATOM   3606  CB  LYS A 225      55.440  40.860  86.270  1.00  0.00           C
ATOM   3607  HB1 LYS A 225      54.670  41.570  85.930  1.00  0.00           H
ATOM   3608  HB2 LYS A 225      56.370  41.470  86.320  1.00  0.00           H
ATOM   3609  CG  LYS A 225      54.980  40.280  87.630  1.00  0.00           C
ATOM   3610  HG1 LYS A 225      54.770  41.190  88.230  1.00  0.00           H
ATOM   3611  HG2 LYS A 225      55.620  39.610  88.250  1.00  0.00           H
ATOM   3612  CD  LYS A 225      53.650  39.600  87.470  1.00  0.00           C
ATOM   3613  HD1 LYS A 225      53.870  38.690  86.890  1.00  0.00           H
ATOM   3614  HD2 LYS A 225      52.960  40.270  86.930  1.00  0.00           H
ATOM   3615  CE  LYS A 225      53.090  39.170  88.820  1.00  0.00           C
ATOM   3616  HE1 LYS A 225      52.750  40.050  89.430  1.00  0.00           H
ATOM   3617  HE2 LYS A 225      53.880  38.620  89.370  1.00  0.00           H
ATOM   3618  NZ  LYS A 225      52.010  38.220  88.680  1.00  0.00           N
ATOM   3619  HZ1 LYS A 225      51.860  37.790  89.620  1.00  0.00           H
ATOM   3620  HZ2 LYS A 225      52.220  37.360  88.140  1.00  0.00           H
ATOM   3621  HZ3 LYS A 225      51.100  38.630  88.370  1.00  0.00           H
ATOM   3622  C   LYS A 225      56.320  40.430  84.010  1.00  0.00           C
ATOM   3623  O   LYS A 225      55.600  40.740  83.110  1.00  0.00           O
ATOM   3624  N   ILE A 226      57.600  40.700  84.030  1.00  0.00           N
ATOM   3625  HN  ILE A 226      58.210  40.350  84.740  1.00  0.00           H
ATOM   3626  CA  ILE A 226      58.230  41.690  83.110  1.00  0.00           C
ATOM   3627  HA  ILE A 226      57.460  42.300  82.670  1.00  0.00           H
ATOM   3628  CB  ILE A 226      59.230  42.590  83.920  1.00  0.00           C
ATOM   3629  HB  ILE A 226      59.890  41.840  84.410  1.00  0.00           H
ATOM   3630  CG2 ILE A 226      60.080  43.550  82.990  1.00  0.00           C
ATOM   3631 HG21 ILE A 226      60.870  42.940  82.510  1.00  0.00           H
ATOM   3632 HG22 ILE A 226      60.430  44.380  83.630  1.00  0.00           H
ATOM   3633 HG23 ILE A 226      59.450  44.020  82.200  1.00  0.00           H
ATOM   3634  CG1 ILE A 226      58.570  43.420  85.020  1.00  0.00           C
ATOM   3635 HG11 ILE A 226      59.440  43.970  85.440  1.00  0.00           H
ATOM   3636 HG12 ILE A 226      58.220  42.810  85.870  1.00  0.00           H
ATOM   3637  CD  ILE A 226      57.520  44.480  84.550  1.00  0.00           C
ATOM   3638  HD1 ILE A 226      56.680  44.070  83.950  1.00  0.00           H
ATOM   3639  HD2 ILE A 226      58.120  45.210  83.990  1.00  0.00           H
ATOM   3640  HD3 ILE A 226      57.090  44.970  85.460  1.00  0.00           H
ATOM   3641  C   ILE A 226      58.900  40.860  82.080  1.00  0.00           C
ATOM   3642  O   ILE A 226      58.820  41.250  80.920  1.00  0.00           O
ATOM   3643  N   LYS A 227      59.350  39.640  82.400  1.00  0.00           N
ATOM   3644  HN  LYS A 227      59.530  39.420  83.350  1.00  0.00           H
ATOM   3645  CA  LYS A 227      59.740  38.620  81.440  1.00  0.00           C
ATOM   3646  HA  LYS A 227      60.580  39.110  80.980  1.00  0.00           H
ATOM   3647  CB  LYS A 227      60.130  37.260  82.060  1.00  0.00           C
ATOM   3648  HB1 LYS A 227      59.250  36.920  82.650  1.00  0.00           H
ATOM   3649  HB2 LYS A 227      60.840  37.450  82.880  1.00  0.00           H
ATOM   3650  CG  LYS A 227      60.540  36.010  81.180  1.00  0.00           C
ATOM   3651  HG1 LYS A 227      61.470  36.220  80.610  1.00  0.00           H
ATOM   3652  HG2 LYS A 227      59.760  35.690  80.450  1.00  0.00           H
ATOM   3653  CD  LYS A 227      60.780  34.820  82.100  1.00  0.00           C
ATOM   3654  HD1 LYS A 227      61.020  34.080  81.300  1.00  0.00           H
ATOM   3655  HD2 LYS A 227      59.760  34.710  82.520  1.00  0.00           H
ATOM   3656  CE  LYS A 227      61.790  34.950  83.170  1.00  0.00           C
ATOM   3657  HE1 LYS A 227      61.990  34.020  83.740  1.00  0.00           H
ATOM   3658  HE2 LYS A 227      61.450  35.690  83.930  1.00  0.00           H
ATOM   3659  NZ  LYS A 227      63.090  35.360  82.640  1.00  0.00           N
ATOM   3660  HZ1 LYS A 227      63.770  35.350  83.430  1.00  0.00           H
ATOM   3661  HZ2 LYS A 227      63.180  36.320  82.250  1.00  0.00           H
ATOM   3662  HZ3 LYS A 227      63.530  34.720  81.940  1.00  0.00           H
ATOM   3663  C   LYS A 227      58.760  38.430  80.270  1.00  0.00           C
ATOM   3664  O   LYS A 227      59.150  38.590  79.090  1.00  0.00           O
ATOM   3665  N   ARG A 228      57.460  38.180  80.530  1.00  0.00           N
ATOM   3666  HN  ARG A 228      57.210  37.980  81.470  1.00  0.00           H
ATOM   3667  CA  ARG A 228      56.320  38.180  79.610  1.00  0.00           C
ATOM   3668  HA  ARG A 228      56.550  37.490  78.800  1.00  0.00           H
ATOM   3669  CB  ARG A 228      55.030  37.740  80.300  1.00  0.00           C
ATOM   3670  HB1 ARG A 228      54.220  37.690  79.530  1.00  0.00           H
ATOM   3671  HB2 ARG A 228      54.730  38.490  81.050  1.00  0.00           H
ATOM   3672  CG  ARG A 228      55.140  36.330  80.990  1.00  0.00           C
ATOM   3673  HG1 ARG A 228      54.130  36.090  81.380  1.00  0.00           H
ATOM   3674  HG2 ARG A 228      55.760  36.420  81.910  1.00  0.00           H
ATOM   3675  CD  ARG A 228      55.700  35.230  80.080  1.00  0.00           C
ATOM   3676  HD1 ARG A 228      56.790  35.380  79.970  1.00  0.00           H
ATOM   3677  HD2 ARG A 228      55.300  35.250  79.040  1.00  0.00           H
ATOM   3678  NE  ARG A 228      55.400  33.910  80.710  1.00  0.00           N
ATOM   3679  HE  ARG A 228      55.110  33.840  81.660  1.00  0.00           H
ATOM   3680  CZ  ARG A 228      55.690  32.760  80.120  1.00  0.00           C
ATOM   3681  NH1 ARG A 228      56.390  32.690  79.040  1.00  0.00           N
ATOM   3682 HH11 ARG A 228      56.930  33.480  78.760  1.00  0.00           H
ATOM   3683 HH12 ARG A 228      56.420  31.760  78.670  1.00  0.00           H
ATOM   3684  NH2 ARG A 228      55.420  31.610  80.740  1.00  0.00           N
ATOM   3685 HH21 ARG A 228      55.070  31.690  81.670  1.00  0.00           H
ATOM   3686 HH22 ARG A 228      55.630  30.690  80.420  1.00  0.00           H
ATOM   3687  C   ARG A 228      56.170  39.490  78.820  1.00  0.00           C
ATOM   3688  O   ARG A 228      56.050  39.440  77.640  1.00  0.00           O
ATOM   3689  N   ALA A 229      56.190  40.650  79.430  1.00  0.00           N
ATOM   3690  HN  ALA A 229      56.390  40.630  80.390  1.00  0.00           H
ATOM   3691  CA  ALA A 229      56.020  41.980  78.890  1.00  0.00           C
ATOM   3692  HA  ALA A 229      55.090  41.990  78.350  1.00  0.00           H
ATOM   3693  CB  ALA A 229      56.000  43.050  79.980  1.00  0.00           C
ATOM   3694  HB1 ALA A 229      55.170  42.880  80.700  1.00  0.00           H
ATOM   3695  HB2 ALA A 229      55.710  44.030  79.550  1.00  0.00           H
ATOM   3696  HB3 ALA A 229      56.960  43.160  80.500  1.00  0.00           H
ATOM   3697  C   ALA A 229      57.030  42.380  77.830  1.00  0.00           C
ATOM   3698  O   ALA A 229      56.730  42.860  76.760  1.00  0.00           O
ATOM   3699  N   ILE A 230      58.300  41.970  78.160  1.00  0.00           N
ATOM   3700  HN  ILE A 230      58.550  41.820  79.120  1.00  0.00           H
ATOM   3701  CA  ILE A 230      59.350  41.910  77.120  1.00  0.00           C
ATOM   3702  HA  ILE A 230      59.280  42.860  76.610  1.00  0.00           H
ATOM   3703  CB  ILE A 230      60.700  41.760  77.760  1.00  0.00           C
ATOM   3704  HB  ILE A 230      60.670  40.910  78.490  1.00  0.00           H
ATOM   3705  CG2 ILE A 230      61.790  41.370  76.700  1.00  0.00           C
ATOM   3706 HG21 ILE A 230      62.830  41.300  77.080  1.00  0.00           H
ATOM   3707 HG22 ILE A 230      61.770  42.150  75.910  1.00  0.00           H
ATOM   3708 HG23 ILE A 230      61.640  40.400  76.190  1.00  0.00           H
ATOM   3709  CG1 ILE A 230      61.150  43.010  78.430  1.00  0.00           C
ATOM   3710 HG11 ILE A 230      60.260  43.330  79.020  1.00  0.00           H
ATOM   3711 HG12 ILE A 230      61.410  43.830  77.730  1.00  0.00           H
ATOM   3712  CD  ILE A 230      62.240  42.840  79.390  1.00  0.00           C
ATOM   3713  HD1 ILE A 230      62.330  43.820  79.910  1.00  0.00           H
ATOM   3714  HD2 ILE A 230      63.220  42.640  78.910  1.00  0.00           H
ATOM   3715  HD3 ILE A 230      62.000  42.090  80.180  1.00  0.00           H
ATOM   3716  C   ILE A 230      59.200  40.960  76.000  1.00  0.00           C
ATOM   3717  O   ILE A 230      59.400  41.310  74.860  1.00  0.00           O
ATOM   3718  N   THR A 231      58.780  39.670  76.300  1.00  0.00           N
ATOM   3719  HN  THR A 231      58.590  39.500  77.260  1.00  0.00           H
ATOM   3720  CA  THR A 231      58.520  38.600  75.340  1.00  0.00           C
ATOM   3721  HA  THR A 231      59.410  38.490  74.750  1.00  0.00           H
ATOM   3722  CB  THR A 231      58.030  37.370  75.930  1.00  0.00           C
ATOM   3723  HB  THR A 231      57.050  37.440  76.450  1.00  0.00           H
ATOM   3724  OG1 THR A 231      59.020  36.990  76.910  1.00  0.00           O
ATOM   3725  HG1 THR A 231      59.150  37.750  77.490  1.00  0.00           H
ATOM   3726  CG2 THR A 231      57.810  36.230  74.910  1.00  0.00           C
ATOM   3727 HG21 THR A 231      58.770  35.820  74.530  1.00  0.00           H
ATOM   3728 HG22 THR A 231      57.120  36.570  74.120  1.00  0.00           H
ATOM   3729 HG23 THR A 231      57.290  35.380  75.400  1.00  0.00           H
ATOM   3730  C   THR A 231      57.500  39.150  74.440  1.00  0.00           C
ATOM   3731  O   THR A 231      57.690  39.080  73.200  1.00  0.00           O
ATOM   3732  N   PHE A 232      56.320  39.750  74.880  1.00  0.00           N
ATOM   3733  HN  PHE A 232      56.260  40.020  75.840  1.00  0.00           H
ATOM   3734  CA  PHE A 232      55.110  40.240  74.110  1.00  0.00           C
ATOM   3735  HA  PHE A 232      54.890  39.330  73.570  1.00  0.00           H
ATOM   3736  CB  PHE A 232      53.900  40.650  75.050  1.00  0.00           C
ATOM   3737  HB1 PHE A 232      54.320  41.130  75.950  1.00  0.00           H
ATOM   3738  HB2 PHE A 232      53.380  39.740  75.400  1.00  0.00           H
ATOM   3739  CG  PHE A 232      52.790  41.600  74.570  1.00  0.00           C
ATOM   3740  CD1 PHE A 232      52.810  42.940  75.150  1.00  0.00           C
ATOM   3741  HD1 PHE A 232      53.570  43.190  75.870  1.00  0.00           H
ATOM   3742  CE1 PHE A 232      51.970  43.940  74.670  1.00  0.00           C
ATOM   3743  HE1 PHE A 232      51.910  44.900  75.150  1.00  0.00           H
ATOM   3744  CZ  PHE A 232      51.020  43.570  73.690  1.00  0.00           C
ATOM   3745  HZ  PHE A 232      50.220  44.240  73.420  1.00  0.00           H
ATOM   3746  CD2 PHE A 232      51.970  41.320  73.450  1.00  0.00           C
ATOM   3747  HD2 PHE A 232      52.040  40.370  72.940  1.00  0.00           H
ATOM   3748  CE2 PHE A 232      51.060  42.340  73.000  1.00  0.00           C
ATOM   3749  HE2 PHE A 232      50.270  42.130  72.290  1.00  0.00           H
ATOM   3750  C   PHE A 232      55.440  41.360  73.110  1.00  0.00           C
ATOM   3751  O   PHE A 232      55.170  41.310  71.940  1.00  0.00           O
ATOM   3752  N   ILE A 233      56.260  42.330  73.670  1.00  0.00           N
ATOM   3753  HN  ILE A 233      56.350  42.330  74.670  1.00  0.00           H
ATOM   3754  CA  ILE A 233      56.940  43.410  72.910  1.00  0.00           C
ATOM   3755  HA  ILE A 233      56.130  43.810  72.330  1.00  0.00           H
ATOM   3756  CB  ILE A 233      57.610  44.490  73.760  1.00  0.00           C
ATOM   3757  HB  ILE A 233      58.340  44.000  74.440  1.00  0.00           H
ATOM   3758  CG2 ILE A 233      58.460  45.450  72.880  1.00  0.00           C
ATOM   3759 HG21 ILE A 233      57.910  45.960  72.080  1.00  0.00           H
ATOM   3760 HG22 ILE A 233      59.380  44.960  72.490  1.00  0.00           H
ATOM   3761 HG23 ILE A 233      58.880  46.220  73.570  1.00  0.00           H
ATOM   3762  CG1 ILE A 233      56.530  45.330  74.620  1.00  0.00           C
ATOM   3763 HG11 ILE A 233      57.010  46.010  75.360  1.00  0.00           H
ATOM   3764 HG12 ILE A 233      55.980  44.530  75.130  1.00  0.00           H
ATOM   3765  CD  ILE A 233      55.490  46.130  73.870  1.00  0.00           C
ATOM   3766  HD1 ILE A 233      54.780  46.730  74.470  1.00  0.00           H
ATOM   3767  HD2 ILE A 233      54.820  45.730  73.080  1.00  0.00           H
ATOM   3768  HD3 ILE A 233      56.060  46.890  73.290  1.00  0.00           H
ATOM   3769  C   ILE A 233      57.940  42.820  71.920  1.00  0.00           C
ATOM   3770  O   ILE A 233      58.020  43.220  70.770  1.00  0.00           O
ATOM   3771  N   MET A 234      58.730  41.780  72.190  1.00  0.00           N
ATOM   3772  HN  MET A 234      58.730  41.350  73.080  1.00  0.00           H
ATOM   3773  CA  MET A 234      59.580  41.120  71.130  1.00  0.00           C
ATOM   3774  HA  MET A 234      60.030  41.960  70.630  1.00  0.00           H
ATOM   3775  CB  MET A 234      60.740  40.330  71.800  1.00  0.00           C
ATOM   3776  HB1 MET A 234      60.490  39.530  72.520  1.00  0.00           H
ATOM   3777  HB2 MET A 234      61.280  41.070  72.420  1.00  0.00           H
ATOM   3778  CG  MET A 234      61.700  39.600  70.770  1.00  0.00           C
ATOM   3779  HG1 MET A 234      61.110  39.020  70.020  1.00  0.00           H
ATOM   3780  HG2 MET A 234      62.250  38.800  71.320  1.00  0.00           H
ATOM   3781  SD  MET A 234      62.710  40.790  69.850  1.00  0.00           S
ATOM   3782  CE  MET A 234      63.350  39.600  68.640  1.00  0.00           C
ATOM   3783  HE1 MET A 234      64.020  38.790  69.010  1.00  0.00           H
ATOM   3784  HE2 MET A 234      63.870  40.300  67.940  1.00  0.00           H
ATOM   3785  HE3 MET A 234      62.510  39.130  68.090  1.00  0.00           H
ATOM   3786  C   MET A 234      58.880  40.330  70.080  1.00  0.00           C
ATOM   3787  O   MET A 234      59.220  40.490  68.870  1.00  0.00           O
ATOM   3788  N   VAL A 235      57.820  39.590  70.460  1.00  0.00           N
ATOM   3789  HN  VAL A 235      57.740  39.480  71.450  1.00  0.00           H
ATOM   3790  CA  VAL A 235      56.840  39.160  69.490  1.00  0.00           C
ATOM   3791  HA  VAL A 235      57.420  38.590  68.790  1.00  0.00           H
ATOM   3792  CB  VAL A 235      55.640  38.280  70.070  1.00  0.00           C
ATOM   3793  HB  VAL A 235      54.990  38.830  70.800  1.00  0.00           H
ATOM   3794  CG1 VAL A 235      54.770  37.800  68.950  1.00  0.00           C
ATOM   3795 HG11 VAL A 235      55.300  37.490  68.020  1.00  0.00           H
ATOM   3796 HG12 VAL A 235      54.070  38.600  68.620  1.00  0.00           H
ATOM   3797 HG13 VAL A 235      54.200  36.880  69.230  1.00  0.00           H
ATOM   3798  CG2 VAL A 235      56.200  36.990  70.780  1.00  0.00           C
ATOM   3799 HG21 VAL A 235      55.330  36.490  71.240  1.00  0.00           H
ATOM   3800 HG22 VAL A 235      56.920  37.120  71.610  1.00  0.00           H
ATOM   3801 HG23 VAL A 235      56.630  36.370  69.960  1.00  0.00           H
ATOM   3802  C   VAL A 235      56.190  40.250  68.580  1.00  0.00           C
ATOM   3803  O   VAL A 235      56.130  40.120  67.370  1.00  0.00           O
ATOM   3804  N   VAL A 236      55.770  41.390  69.110  1.00  0.00           N
ATOM   3805  HN  VAL A 236      55.650  41.410  70.100  1.00  0.00           H
ATOM   3806  CA  VAL A 236      55.250  42.540  68.480  1.00  0.00           C
ATOM   3807  HA  VAL A 236      54.500  42.010  67.900  1.00  0.00           H
ATOM   3808  CB  VAL A 236      54.730  43.540  69.390  1.00  0.00           C
ATOM   3809  HB  VAL A 236      55.360  43.560  70.310  1.00  0.00           H
ATOM   3810  CG1 VAL A 236      54.590  44.950  68.930  1.00  0.00           C
ATOM   3811 HG11 VAL A 236      54.190  45.560  69.770  1.00  0.00           H
ATOM   3812 HG12 VAL A 236      53.870  45.180  68.110  1.00  0.00           H
ATOM   3813 HG13 VAL A 236      55.540  45.420  68.620  1.00  0.00           H
ATOM   3814  CG2 VAL A 236      53.380  42.960  69.920  1.00  0.00           C
ATOM   3815 HG21 VAL A 236      53.000  43.370  70.880  1.00  0.00           H
ATOM   3816 HG22 VAL A 236      53.410  41.860  70.070  1.00  0.00           H
ATOM   3817 HG23 VAL A 236      52.560  43.160  69.200  1.00  0.00           H
ATOM   3818  C   VAL A 236      56.240  43.180  67.580  1.00  0.00           C
ATOM   3819  O   VAL A 236      55.920  43.410  66.400  1.00  0.00           O
ATOM   3820  N   ALA A 237      57.520  43.340  68.020  1.00  0.00           N
ATOM   3821  HN  ALA A 237      57.650  43.010  68.950  1.00  0.00           H
ATOM   3822  CA  ALA A 237      58.650  43.790  67.290  1.00  0.00           C
ATOM   3823  HA  ALA A 237      58.270  44.750  66.960  1.00  0.00           H
ATOM   3824  CB  ALA A 237      59.950  43.910  68.090  1.00  0.00           C
ATOM   3825  HB1 ALA A 237      59.680  44.320  69.080  1.00  0.00           H
ATOM   3826  HB2 ALA A 237      60.730  44.590  67.670  1.00  0.00           H
ATOM   3827  HB3 ALA A 237      60.430  42.910  68.210  1.00  0.00           H
ATOM   3828  C   ALA A 237      58.830  42.950  66.050  1.00  0.00           C
ATOM   3829  O   ALA A 237      59.020  43.430  64.960  1.00  0.00           O
ATOM   3830  N   ILE A 238      58.830  41.610  66.170  1.00  0.00           N
ATOM   3831  HN  ILE A 238      58.710  41.120  67.030  1.00  0.00           H
ATOM   3832  CA  ILE A 238      58.810  40.740  64.960  1.00  0.00           C
ATOM   3833  HA  ILE A 238      59.680  40.980  64.370  1.00  0.00           H
ATOM   3834  CB  ILE A 238      59.010  39.230  65.390  1.00  0.00           C
ATOM   3835  HB  ILE A 238      58.140  38.940  66.020  1.00  0.00           H
ATOM   3836  CG2 ILE A 238      58.920  38.280  64.160  1.00  0.00           C
ATOM   3837 HG21 ILE A 238      59.780  38.590  63.520  1.00  0.00           H
ATOM   3838 HG22 ILE A 238      57.940  38.400  63.670  1.00  0.00           H
ATOM   3839 HG23 ILE A 238      58.990  37.200  64.400  1.00  0.00           H
ATOM   3840  CG1 ILE A 238      60.340  38.930  66.090  1.00  0.00           C
ATOM   3841 HG11 ILE A 238      60.360  37.840  66.260  1.00  0.00           H
ATOM   3842 HG12 ILE A 238      60.390  39.480  67.050  1.00  0.00           H
ATOM   3843  CD  ILE A 238      61.580  39.420  65.300  1.00  0.00           C
ATOM   3844  HD1 ILE A 238      61.830  38.800  64.420  1.00  0.00           H
ATOM   3845  HD2 ILE A 238      62.500  39.250  65.900  1.00  0.00           H
ATOM   3846  HD3 ILE A 238      61.540  40.520  65.120  1.00  0.00           H
ATOM   3847  C   ILE A 238      57.590  40.940  64.070  1.00  0.00           C
ATOM   3848  O   ILE A 238      57.800  41.080  62.890  1.00  0.00           O
ATOM   3849  N   VAL A 239      56.380  41.000  64.610  1.00  0.00           N
ATOM   3850  HN  VAL A 239      56.210  40.940  65.590  1.00  0.00           H
ATOM   3851  CA  VAL A 239      55.240  41.240  63.680  1.00  0.00           C
ATOM   3852  HA  VAL A 239      55.210  40.400  63.020  1.00  0.00           H
ATOM   3853  CB  VAL A 239      53.900  41.280  64.470  1.00  0.00           C
ATOM   3854  HB  VAL A 239      53.820  42.130  65.190  1.00  0.00           H
ATOM   3855  CG1 VAL A 239      52.710  41.640  63.500  1.00  0.00           C
ATOM   3856 HG11 VAL A 239      51.720  41.560  64.000  1.00  0.00           H
ATOM   3857 HG12 VAL A 239      52.700  40.990  62.600  1.00  0.00           H
ATOM   3858 HG13 VAL A 239      52.790  42.720  63.260  1.00  0.00           H
ATOM   3859  CG2 VAL A 239      53.610  40.040  65.220  1.00  0.00           C
ATOM   3860 HG21 VAL A 239      52.880  39.400  64.660  1.00  0.00           H
ATOM   3861 HG22 VAL A 239      53.020  40.300  66.120  1.00  0.00           H
ATOM   3862 HG23 VAL A 239      54.450  39.380  65.540  1.00  0.00           H
ATOM   3863  C   VAL A 239      55.330  42.470  62.790  1.00  0.00           C
ATOM   3864  O   VAL A 239      55.080  42.360  61.560  1.00  0.00           O
ATOM   3865  N   PHE A 240      55.840  43.640  63.300  1.00  0.00           N
ATOM   3866  HN  PHE A 240      56.060  43.650  64.270  1.00  0.00           H
ATOM   3867  CA  PHE A 240      56.180  44.730  62.470  1.00  0.00           C
ATOM   3868  HA  PHE A 240      55.250  44.960  61.970  1.00  0.00           H
ATOM   3869  CB  PHE A 240      56.640  45.940  63.280  1.00  0.00           C
ATOM   3870  HB1 PHE A 240      56.940  46.790  62.640  1.00  0.00           H
ATOM   3871  HB2 PHE A 240      57.450  45.640  63.990  1.00  0.00           H
ATOM   3872  CG  PHE A 240      55.530  46.460  64.210  1.00  0.00           C
ATOM   3873  CD1 PHE A 240      55.690  46.810  65.560  1.00  0.00           C
ATOM   3874  HD1 PHE A 240      56.690  46.770  65.950  1.00  0.00           H
ATOM   3875  CE1 PHE A 240      54.600  47.480  66.190  1.00  0.00           C
ATOM   3876  HE1 PHE A 240      54.690  47.760  67.230  1.00  0.00           H
ATOM   3877  CZ  PHE A 240      53.340  47.670  65.580  1.00  0.00           C
ATOM   3878  HZ  PHE A 240      52.540  48.150  66.120  1.00  0.00           H
ATOM   3879  CD2 PHE A 240      54.240  46.600  63.640  1.00  0.00           C
ATOM   3880  HD2 PHE A 240      53.940  46.270  62.650  1.00  0.00           H
ATOM   3881  CE2 PHE A 240      53.220  47.230  64.270  1.00  0.00           C
ATOM   3882  HE2 PHE A 240      52.290  47.310  63.740  1.00  0.00           H
ATOM   3883  C   PHE A 240      57.130  44.500  61.270  1.00  0.00           C
ATOM   3884  O   PHE A 240      57.040  45.080  60.200  1.00  0.00           O
ATOM   3885  N   VAL A 241      58.100  43.640  61.390  1.00  0.00           N
ATOM   3886  HN  VAL A 241      58.130  43.030  62.180  1.00  0.00           H
ATOM   3887  CA  VAL A 241      59.040  43.200  60.320  1.00  0.00           C
ATOM   3888  HA  VAL A 241      59.320  44.120  59.820  1.00  0.00           H
ATOM   3889  CB  VAL A 241      60.260  42.470  60.800  1.00  0.00           C
ATOM   3890  HB  VAL A 241      60.050  41.570  61.400  1.00  0.00           H
ATOM   3891  CG1 VAL A 241      61.070  41.910  59.610  1.00  0.00           C
ATOM   3892 HG11 VAL A 241      61.400  42.750  58.970  1.00  0.00           H
ATOM   3893 HG12 VAL A 241      60.450  41.200  59.020  1.00  0.00           H
ATOM   3894 HG13 VAL A 241      61.930  41.310  59.990  1.00  0.00           H
ATOM   3895  CG2 VAL A 241      61.130  43.500  61.700  1.00  0.00           C
ATOM   3896 HG21 VAL A 241      60.500  43.650  62.600  1.00  0.00           H
ATOM   3897 HG22 VAL A 241      61.450  44.390  61.100  1.00  0.00           H
ATOM   3898 HG23 VAL A 241      62.000  42.930  62.080  1.00  0.00           H
ATOM   3899  C   VAL A 241      58.360  42.320  59.220  1.00  0.00           C
ATOM   3900  O   VAL A 241      58.550  42.470  58.020  1.00  0.00           O
ATOM   3901  N   ILE A 242      57.540  41.300  59.740  1.00  0.00           N
ATOM   3902  HN  ILE A 242      57.340  41.160  60.700  1.00  0.00           H
ATOM   3903  CA  ILE A 242      56.840  40.410  58.850  1.00  0.00           C
ATOM   3904  HA  ILE A 242      57.520  40.080  58.080  1.00  0.00           H
ATOM   3905  CB  ILE A 242      56.350  39.220  59.670  1.00  0.00           C
ATOM   3906  HB  ILE A 242      55.590  39.630  60.360  1.00  0.00           H
ATOM   3907  CG2 ILE A 242      55.590  38.230  58.800  1.00  0.00           C
ATOM   3908 HG21 ILE A 242      55.290  37.240  59.220  1.00  0.00           H
ATOM   3909 HG22 ILE A 242      56.280  37.900  58.000  1.00  0.00           H
ATOM   3910 HG23 ILE A 242      54.690  38.720  58.380  1.00  0.00           H
ATOM   3911  CG1 ILE A 242      57.400  38.510  60.570  1.00  0.00           C
ATOM   3912 HG11 ILE A 242      56.820  37.810  61.220  1.00  0.00           H
ATOM   3913 HG12 ILE A 242      57.800  39.310  61.230  1.00  0.00           H
ATOM   3914  CD  ILE A 242      58.600  37.870  59.920  1.00  0.00           C
ATOM   3915  HD1 ILE A 242      59.070  38.580  59.190  1.00  0.00           H
ATOM   3916  HD2 ILE A 242      58.460  36.950  59.310  1.00  0.00           H
ATOM   3917  HD3 ILE A 242      59.350  37.540  60.680  1.00  0.00           H
ATOM   3918  C   ILE A 242      55.800  41.100  58.000  1.00  0.00           C
ATOM   3919  O   ILE A 242      55.610  40.840  56.800  1.00  0.00           O
ATOM   3920  N   CYS A 243      55.150  42.100  58.690  1.00  0.00           N
ATOM   3921  HN  CYS A 243      55.340  42.240  59.660  1.00  0.00           H
ATOM   3922  CA  CYS A 243      54.130  42.930  58.000  1.00  0.00           C
ATOM   3923  HA  CYS A 243      53.350  42.270  57.640  1.00  0.00           H
ATOM   3924  CB  CYS A 243      53.560  43.980  59.000  1.00  0.00           C
ATOM   3925  HB1 CYS A 243      52.940  44.700  58.410  1.00  0.00           H
ATOM   3926  HB2 CYS A 243      54.330  44.510  59.610  1.00  0.00           H
ATOM   3927  SG  CYS A 243      52.480  43.130  60.160  1.00  0.00           S
ATOM   3928  HG1 CYS A 243      53.460  42.590  60.870  1.00  0.00           H
ATOM   3929  C   CYS A 243      54.670  43.680  56.830  1.00  0.00           C
ATOM   3930  O   CYS A 243      54.160  43.610  55.730  1.00  0.00           O
ATOM   3931  N   PHE A 244      55.740  44.460  57.110  1.00  0.00           N
ATOM   3932  HN  PHE A 244      56.000  44.530  58.070  1.00  0.00           H
ATOM   3933  CA  PHE A 244      56.110  45.460  56.240  1.00  0.00           C
ATOM   3934  HA  PHE A 244      55.330  45.540  55.490  1.00  0.00           H
ATOM   3935  CB  PHE A 244      56.170  46.820  56.970  1.00  0.00           C
ATOM   3936  HB1 PHE A 244      56.410  47.710  56.360  1.00  0.00           H
ATOM   3937  HB2 PHE A 244      56.900  46.670  57.790  1.00  0.00           H
ATOM   3938  CG  PHE A 244      54.810  47.210  57.520  1.00  0.00           C
ATOM   3939  CD1 PHE A 244      53.830  47.730  56.630  1.00  0.00           C
ATOM   3940  HD1 PHE A 244      53.860  47.760  55.550  1.00  0.00           H
ATOM   3941  CE1 PHE A 244      52.610  48.160  57.230  1.00  0.00           C
ATOM   3942  HE1 PHE A 244      51.780  48.500  56.640  1.00  0.00           H
ATOM   3943  CZ  PHE A 244      52.430  48.160  58.610  1.00  0.00           C
ATOM   3944  HZ  PHE A 244      51.470  48.400  59.020  1.00  0.00           H
ATOM   3945  CD2 PHE A 244      54.670  47.310  58.910  1.00  0.00           C
ATOM   3946  HD2 PHE A 244      55.430  46.980  59.610  1.00  0.00           H
ATOM   3947  CE2 PHE A 244      53.470  47.750  59.440  1.00  0.00           C
ATOM   3948  HE2 PHE A 244      53.190  47.690  60.490  1.00  0.00           H
ATOM   3949  C   PHE A 244      57.360  45.180  55.380  1.00  0.00           C
ATOM   3950  O   PHE A 244      57.420  45.520  54.170  1.00  0.00           O
ATOM   3951  N   LEU A 245      58.410  44.520  55.930  1.00  0.00           N
ATOM   3952  HN  LEU A 245      58.460  44.300  56.900  1.00  0.00           H
ATOM   3953  CA  LEU A 245      59.670  44.440  55.300  1.00  0.00           C
ATOM   3954  HA  LEU A 245      59.910  45.470  55.050  1.00  0.00           H
ATOM   3955  CB  LEU A 245      60.790  44.140  56.320  1.00  0.00           C
ATOM   3956  HB1 LEU A 245      60.640  43.090  56.650  1.00  0.00           H
ATOM   3957  HB2 LEU A 245      60.640  44.790  57.200  1.00  0.00           H
ATOM   3958  CG  LEU A 245      62.280  44.130  55.870  1.00  0.00           C
ATOM   3959  HG  LEU A 245      62.160  43.580  54.920  1.00  0.00           H
ATOM   3960  CD1 LEU A 245      62.850  45.510  55.450  1.00  0.00           C
ATOM   3961 HD11 LEU A 245      63.850  45.410  55.010  1.00  0.00           H
ATOM   3962 HD12 LEU A 245      62.910  46.190  56.330  1.00  0.00           H
ATOM   3963 HD13 LEU A 245      62.210  46.050  54.730  1.00  0.00           H
ATOM   3964  CD2 LEU A 245      63.270  43.310  56.790  1.00  0.00           C
ATOM   3965 HD21 LEU A 245      62.810  42.320  57.020  1.00  0.00           H
ATOM   3966 HD22 LEU A 245      63.380  43.850  57.760  1.00  0.00           H
ATOM   3967 HD23 LEU A 245      64.310  43.210  56.420  1.00  0.00           H
ATOM   3968  C   LEU A 245      59.730  43.570  54.050  1.00  0.00           C
ATOM   3969  O   LEU A 245      60.290  44.020  53.110  1.00  0.00           O
ATOM   3970  N   PRO A 246      59.070  42.450  54.000  1.00  0.00           N
ATOM   3971  CD  PRO A 246      58.580  41.610  55.110  1.00  0.00           C
ATOM   3972  HD1 PRO A 246      57.650  41.990  55.570  1.00  0.00           H
ATOM   3973  HD2 PRO A 246      59.430  41.480  55.820  1.00  0.00           H
ATOM   3974  CA  PRO A 246      58.990  41.670  52.740  1.00  0.00           C
ATOM   3975  HA  PRO A 246      59.930  41.180  52.580  1.00  0.00           H
ATOM   3976  CB  PRO A 246      57.870  40.620  53.050  1.00  0.00           C
ATOM   3977  HB1 PRO A 246      58.120  39.790  52.350  1.00  0.00           H
ATOM   3978  HB2 PRO A 246      56.820  40.980  53.100  1.00  0.00           H
ATOM   3979  CG  PRO A 246      58.210  40.210  54.540  1.00  0.00           C
ATOM   3980  HG1 PRO A 246      57.300  39.830  55.060  1.00  0.00           H
ATOM   3981  HG2 PRO A 246      59.070  39.510  54.620  1.00  0.00           H
ATOM   3982  C   PRO A 246      58.670  42.470  51.520  1.00  0.00           C
ATOM   3983  O   PRO A 246      59.550  42.480  50.680  1.00  0.00           O
ATOM   3984  N   SER A 247      57.510  43.190  51.460  1.00  0.00           N
ATOM   3985  HN  SER A 247      56.900  43.180  52.250  1.00  0.00           H
ATOM   3986  CA  SER A 247      57.200  43.960  50.230  1.00  0.00           C
ATOM   3987  HA  SER A 247      57.090  43.200  49.460  1.00  0.00           H
ATOM   3988  CB  SER A 247      55.800  44.540  50.370  1.00  0.00           C
ATOM   3989  HB1 SER A 247      55.150  43.700  50.690  1.00  0.00           H
ATOM   3990  HB2 SER A 247      55.390  44.980  49.430  1.00  0.00           H
ATOM   3991  OG  SER A 247      55.690  45.580  51.300  1.00  0.00           O
ATOM   3992  HG1 SER A 247      55.860  45.220  52.170  1.00  0.00           H
ATOM   3993  C   SER A 247      58.190  45.040  49.970  1.00  0.00           C
ATOM   3994  O   SER A 247      58.600  45.190  48.820  1.00  0.00           O
ATOM   3995  N   VAL A 248      58.670  45.760  51.020  1.00  0.00           N
ATOM   3996  HN  VAL A 248      58.310  45.580  51.930  1.00  0.00           H
ATOM   3997  CA  VAL A 248      59.730  46.750  50.850  1.00  0.00           C
ATOM   3998  HA  VAL A 248      59.350  47.500  50.170  1.00  0.00           H
ATOM   3999  CB  VAL A 248      59.940  47.440  52.250  1.00  0.00           C
ATOM   4000  HB  VAL A 248      60.060  46.720  53.090  1.00  0.00           H
ATOM   4001  CG1 VAL A 248      61.120  48.450  52.160  1.00  0.00           C
ATOM   4002 HG11 VAL A 248      60.950  49.230  51.390  1.00  0.00           H
ATOM   4003 HG12 VAL A 248      62.060  47.940  51.860  1.00  0.00           H
ATOM   4004 HG13 VAL A 248      61.280  48.990  53.120  1.00  0.00           H
ATOM   4005  CG2 VAL A 248      58.710  48.260  52.570  1.00  0.00           C
ATOM   4006 HG21 VAL A 248      58.640  49.140  51.900  1.00  0.00           H
ATOM   4007 HG22 VAL A 248      58.790  48.730  53.580  1.00  0.00           H
ATOM   4008 HG23 VAL A 248      57.860  47.540  52.630  1.00  0.00           H
ATOM   4009  C   VAL A 248      61.080  46.270  50.190  1.00  0.00           C
ATOM   4010  O   VAL A 248      61.420  46.760  49.110  1.00  0.00           O
ATOM   4011  N   VAL A 249      61.720  45.150  50.730  1.00  0.00           N
ATOM   4012  HN  VAL A 249      61.380  44.680  51.540  1.00  0.00           H
ATOM   4013  CA  VAL A 249      62.900  44.490  50.060  1.00  0.00           C
ATOM   4014  HA  VAL A 249      63.610  45.300  49.980  1.00  0.00           H
ATOM   4015  CB  VAL A 249      63.690  43.560  50.950  1.00  0.00           C
ATOM   4016  HB  VAL A 249      64.550  43.160  50.380  1.00  0.00           H
ATOM   4017  CG1 VAL A 249      64.190  44.420  52.210  1.00  0.00           C
ATOM   4018 HG11 VAL A 249      64.910  45.230  52.020  1.00  0.00           H
ATOM   4019 HG12 VAL A 249      64.650  43.700  52.920  1.00  0.00           H
ATOM   4020 HG13 VAL A 249      63.320  44.820  52.780  1.00  0.00           H
ATOM   4021  CG2 VAL A 249      62.840  42.340  51.370  1.00  0.00           C
ATOM   4022 HG21 VAL A 249      63.520  41.560  51.790  1.00  0.00           H
ATOM   4023 HG22 VAL A 249      62.150  41.850  50.640  1.00  0.00           H
ATOM   4024 HG23 VAL A 249      62.230  42.690  52.230  1.00  0.00           H
ATOM   4025  C   VAL A 249      62.610  43.880  48.670  1.00  0.00           C
ATOM   4026  O   VAL A 249      63.480  44.010  47.750  1.00  0.00           O
ATOM   4027  N   VAL A 250      61.420  43.310  48.400  1.00  0.00           N
ATOM   4028  HN  VAL A 250      60.830  43.160  49.190  1.00  0.00           H
ATOM   4029  CA  VAL A 250      61.020  43.010  47.020  1.00  0.00           C
ATOM   4030  HA  VAL A 250      61.790  42.370  46.610  1.00  0.00           H
ATOM   4031  CB  VAL A 250      59.780  42.100  46.960  1.00  0.00           C
ATOM   4032  HB  VAL A 250      58.970  42.500  47.600  1.00  0.00           H
ATOM   4033  CG1 VAL A 250      59.290  41.890  45.500  1.00  0.00           C
ATOM   4034 HG11 VAL A 250      60.110  41.680  44.780  1.00  0.00           H
ATOM   4035 HG12 VAL A 250      58.690  42.780  45.190  1.00  0.00           H
ATOM   4036 HG13 VAL A 250      58.620  41.010  45.480  1.00  0.00           H
ATOM   4037  CG2 VAL A 250      60.200  40.750  47.540  1.00  0.00           C
ATOM   4038 HG21 VAL A 250      59.330  40.080  47.700  1.00  0.00           H
ATOM   4039 HG22 VAL A 250      60.860  40.850  48.430  1.00  0.00           H
ATOM   4040 HG23 VAL A 250      60.860  40.250  46.800  1.00  0.00           H
ATOM   4041  C   VAL A 250      60.820  44.310  46.120  1.00  0.00           C
ATOM   4042  O   VAL A 250      61.330  44.320  44.960  1.00  0.00           O
ATOM   4043  N   ARG A 251      60.200  45.420  46.610  1.00  0.00           N
ATOM   4044  HN  ARG A 251      59.760  45.450  47.500  1.00  0.00           H
ATOM   4045  CA  ARG A 251      60.130  46.650  45.890  1.00  0.00           C
ATOM   4046  HA  ARG A 251      59.730  46.340  44.940  1.00  0.00           H
ATOM   4047  CB  ARG A 251      58.940  47.540  46.500  1.00  0.00           C
ATOM   4048  HB1 ARG A 251      59.270  47.810  47.540  1.00  0.00           H
ATOM   4049  HB2 ARG A 251      57.990  46.970  46.500  1.00  0.00           H
ATOM   4050  CG  ARG A 251      58.720  48.880  45.830  1.00  0.00           C
ATOM   4051  HG1 ARG A 251      59.670  49.460  45.970  1.00  0.00           H
ATOM   4052  HG2 ARG A 251      57.910  49.410  46.370  1.00  0.00           H
ATOM   4053  CD  ARG A 251      58.300  48.940  44.340  1.00  0.00           C
ATOM   4054  HD1 ARG A 251      59.080  48.470  43.700  1.00  0.00           H
ATOM   4055  HD2 ARG A 251      58.260  50.020  44.080  1.00  0.00           H
ATOM   4056  NE  ARG A 251      56.970  48.310  44.330  1.00  0.00           N
ATOM   4057  HE  ARG A 251      56.340  48.530  45.070  1.00  0.00           H
ATOM   4058  CZ  ARG A 251      56.350  47.930  43.210  1.00  0.00           C
ATOM   4059  NH1 ARG A 251      56.790  48.110  41.980  1.00  0.00           N
ATOM   4060 HH11 ARG A 251      57.540  48.770  41.900  1.00  0.00           H
ATOM   4061 HH12 ARG A 251      56.110  48.130  41.260  1.00  0.00           H
ATOM   4062  NH2 ARG A 251      55.170  47.410  43.250  1.00  0.00           N
ATOM   4063 HH21 ARG A 251      54.720  47.130  44.100  1.00  0.00           H
ATOM   4064 HH22 ARG A 251      54.820  47.060  42.380  1.00  0.00           H
ATOM   4065  C   ARG A 251      61.420  47.420  45.640  1.00  0.00           C
ATOM   4066  O   ARG A 251      61.660  47.980  44.590  1.00  0.00           O
ATOM   4067  N   ILE A 252      62.320  47.370  46.580  1.00  0.00           N
ATOM   4068  HN  ILE A 252      62.110  47.000  47.490  1.00  0.00           H
ATOM   4069  CA  ILE A 252      63.720  47.750  46.390  1.00  0.00           C
ATOM   4070  HA  ILE A 252      63.710  48.750  45.980  1.00  0.00           H
ATOM   4071  CB  ILE A 252      64.340  47.850  47.810  1.00  0.00           C
ATOM   4072  HB  ILE A 252      64.070  46.890  48.280  1.00  0.00           H
ATOM   4073  CG2 ILE A 252      65.860  47.990  47.620  1.00  0.00           C
ATOM   4074 HG21 ILE A 252      66.300  47.920  48.640  1.00  0.00           H
ATOM   4075 HG22 ILE A 252      66.110  49.010  47.270  1.00  0.00           H
ATOM   4076 HG23 ILE A 252      66.460  47.300  47.000  1.00  0.00           H
ATOM   4077  CG1 ILE A 252      63.690  48.960  48.690  1.00  0.00           C
ATOM   4078 HG11 ILE A 252      62.570  48.980  48.690  1.00  0.00           H
ATOM   4079 HG12 ILE A 252      63.930  49.960  48.280  1.00  0.00           H
ATOM   4080  CD  ILE A 252      64.240  49.090  50.130  1.00  0.00           C
ATOM   4081  HD1 ILE A 252      64.040  48.250  50.820  1.00  0.00           H
ATOM   4082  HD2 ILE A 252      63.760  49.950  50.640  1.00  0.00           H
ATOM   4083  HD3 ILE A 252      65.350  49.170  50.080  1.00  0.00           H
ATOM   4084  C   ILE A 252      64.560  46.890  45.320  1.00  0.00           C
ATOM   4085  O   ILE A 252      65.190  47.490  44.440  1.00  0.00           O
ATOM   4086  N   ARG A 253      64.440  45.530  45.300  1.00  0.00           N
ATOM   4087  HN  ARG A 253      63.850  45.170  46.010  1.00  0.00           H
ATOM   4088  CA  ARG A 253      64.840  44.680  44.200  1.00  0.00           C
ATOM   4089  HA  ARG A 253      65.900  44.890  44.100  1.00  0.00           H
ATOM   4090  CB  ARG A 253      64.580  43.170  44.550  1.00  0.00           C
ATOM   4091  HB1 ARG A 253      63.520  43.150  44.860  1.00  0.00           H
ATOM   4092  HB2 ARG A 253      65.060  42.980  45.540  1.00  0.00           H
ATOM   4093  CG  ARG A 253      64.670  42.110  43.450  1.00  0.00           C
ATOM   4094  HG1 ARG A 253      64.280  42.530  42.500  1.00  0.00           H
ATOM   4095  HG2 ARG A 253      64.150  41.160  43.690  1.00  0.00           H
ATOM   4096  CD  ARG A 253      66.180  41.780  43.230  1.00  0.00           C
ATOM   4097  HD1 ARG A 253      66.440  41.140  44.100  1.00  0.00           H
ATOM   4098  HD2 ARG A 253      66.710  42.760  43.200  1.00  0.00           H
ATOM   4099  NE  ARG A 253      66.330  41.000  41.990  1.00  0.00           N
ATOM   4100  HE  ARG A 253      65.560  40.410  41.770  1.00  0.00           H
ATOM   4101  CZ  ARG A 253      67.470  40.930  41.320  1.00  0.00           C
ATOM   4102  NH1 ARG A 253      68.610  41.410  41.760  1.00  0.00           N
ATOM   4103 HH11 ARG A 253      68.530  41.920  42.610  1.00  0.00           H
ATOM   4104 HH12 ARG A 253      69.420  40.990  41.350  1.00  0.00           H
ATOM   4105  NH2 ARG A 253      67.470  40.240  40.220  1.00  0.00           N
ATOM   4106 HH21 ARG A 253      66.540  40.050  39.900  1.00  0.00           H
ATOM   4107 HH22 ARG A 253      68.330  40.070  39.740  1.00  0.00           H
ATOM   4108  C   ARG A 253      64.280  45.000  42.870  1.00  0.00           C
ATOM   4109  O   ARG A 253      65.010  44.950  41.860  1.00  0.00           O
ATOM   4110  N   ILE A 254      62.980  45.350  42.750  1.00  0.00           N
ATOM   4111  HN  ILE A 254      62.420  45.300  43.570  1.00  0.00           H
ATOM   4112  CA  ILE A 254      62.370  45.960  41.560  1.00  0.00           C
ATOM   4113  HA  ILE A 254      62.520  45.310  40.700  1.00  0.00           H
ATOM   4114  CB  ILE A 254      60.820  46.190  41.580  1.00  0.00           C
ATOM   4115  HB  ILE A 254      60.650  46.890  42.420  1.00  0.00           H
ATOM   4116  CG2 ILE A 254      60.340  46.860  40.250  1.00  0.00           C
ATOM   4117 HG21 ILE A 254      59.250  47.010  40.240  1.00  0.00           H
ATOM   4118 HG22 ILE A 254      60.590  46.260  39.350  1.00  0.00           H
ATOM   4119 HG23 ILE A 254      60.850  47.840  40.290  1.00  0.00           H
ATOM   4120  CG1 ILE A 254      60.030  44.900  41.890  1.00  0.00           C
ATOM   4121 HG11 ILE A 254      60.630  44.460  42.720  1.00  0.00           H
ATOM   4122 HG12 ILE A 254      60.020  44.280  40.980  1.00  0.00           H
ATOM   4123  CD  ILE A 254      58.550  45.070  42.340  1.00  0.00           C
ATOM   4124  HD1 ILE A 254      58.470  45.580  43.330  1.00  0.00           H
ATOM   4125  HD2 ILE A 254      58.060  44.100  42.590  1.00  0.00           H
ATOM   4126  HD3 ILE A 254      57.990  45.560  41.520  1.00  0.00           H
ATOM   4127  C   ILE A 254      63.110  47.240  41.100  1.00  0.00           C
ATOM   4128  O   ILE A 254      63.480  47.290  39.950  1.00  0.00           O
ATOM   4129  N   PHE A 255      63.350  48.220  41.940  1.00  0.00           N
ATOM   4130  HN  PHE A 255      63.010  47.970  42.840  1.00  0.00           H
ATOM   4131  CA  PHE A 255      64.180  49.370  41.710  1.00  0.00           C
ATOM   4132  HA  PHE A 255      63.620  49.970  41.010  1.00  0.00           H
ATOM   4133  CB  PHE A 255      64.230  50.260  43.000  1.00  0.00           C
ATOM   4134  HB1 PHE A 255      64.920  51.080  42.750  1.00  0.00           H
ATOM   4135  HB2 PHE A 255      64.580  49.650  43.850  1.00  0.00           H
ATOM   4136  CG  PHE A 255      62.910  50.870  43.410  1.00  0.00           C
ATOM   4137  CD1 PHE A 255      61.980  51.400  42.530  1.00  0.00           C
ATOM   4138  HD1 PHE A 255      62.150  51.190  41.490  1.00  0.00           H
ATOM   4139  CE1 PHE A 255      60.790  51.930  43.010  1.00  0.00           C
ATOM   4140  HE1 PHE A 255      60.090  52.350  42.310  1.00  0.00           H
ATOM   4141  CZ  PHE A 255      60.550  52.050  44.440  1.00  0.00           C
ATOM   4142  HZ  PHE A 255      59.540  52.330  44.690  1.00  0.00           H
ATOM   4143  CD2 PHE A 255      62.710  51.120  44.790  1.00  0.00           C
ATOM   4144  HD2 PHE A 255      63.410  50.760  45.520  1.00  0.00           H
ATOM   4145  CE2 PHE A 255      61.520  51.680  45.290  1.00  0.00           C
ATOM   4146  HE2 PHE A 255      61.440  51.770  46.360  1.00  0.00           H
ATOM   4147  C   PHE A 255      65.550  49.080  41.170  1.00  0.00           C
ATOM   4148  O   PHE A 255      65.970  49.690  40.190  1.00  0.00           O
ATOM   4149  N   TRP A 256      66.210  48.110  41.780  1.00  0.00           N
ATOM   4150  HN  TRP A 256      65.750  47.710  42.570  1.00  0.00           H
ATOM   4151  CA  TRP A 256      67.440  47.570  41.280  1.00  0.00           C
ATOM   4152  HA  TRP A 256      68.050  48.420  41.040  1.00  0.00           H
ATOM   4153  CB  TRP A 256      68.160  46.670  42.380  1.00  0.00           C
ATOM   4154  HB1 TRP A 256      67.270  46.040  42.610  1.00  0.00           H
ATOM   4155  HB2 TRP A 256      68.360  47.300  43.270  1.00  0.00           H
ATOM   4156  CG  TRP A 256      69.340  45.850  42.020  1.00  0.00           C
ATOM   4157  CD1 TRP A 256      69.430  44.580  41.610  1.00  0.00           C
ATOM   4158  HD1 TRP A 256      68.690  43.820  41.420  1.00  0.00           H
ATOM   4159  NE1 TRP A 256      70.770  44.280  41.360  1.00  0.00           N
ATOM   4160  HE1 TRP A 256      71.120  43.570  40.780  1.00  0.00           H
ATOM   4161  CE2 TRP A 256      71.540  45.370  41.560  1.00  0.00           C
ATOM   4162  CD2 TRP A 256      70.660  46.380  41.960  1.00  0.00           C
ATOM   4163  CE3 TRP A 256      71.170  47.620  42.240  1.00  0.00           C
ATOM   4164  HE3 TRP A 256      70.480  48.380  42.550  1.00  0.00           H
ATOM   4165  CZ3 TRP A 256      72.550  47.840  42.070  1.00  0.00           C
ATOM   4166  HZ3 TRP A 256      73.010  48.730  42.460  1.00  0.00           H
ATOM   4167  CZ2 TRP A 256      72.850  45.550  41.330  1.00  0.00           C
ATOM   4168  HZ2 TRP A 256      73.460  44.720  41.010  1.00  0.00           H
ATOM   4169  CH2 TRP A 256      73.410  46.800  41.560  1.00  0.00           C
ATOM   4170  HH2 TRP A 256      74.440  47.030  41.300  1.00  0.00           H
ATOM   4171  C   TRP A 256      67.350  46.880  39.930  1.00  0.00           C
ATOM   4172  O   TRP A 256      68.040  47.250  39.020  1.00  0.00           O
ATOM   4173  N   LEU A 257      66.340  46.000  39.650  1.00  0.00           N
ATOM   4174  HN  LEU A 257      65.700  45.680  40.340  1.00  0.00           H
ATOM   4175  CA  LEU A 257      66.070  45.320  38.320  1.00  0.00           C
ATOM   4176  HA  LEU A 257      66.940  44.770  37.970  1.00  0.00           H
ATOM   4177  CB  LEU A 257      64.920  44.260  38.510  1.00  0.00           C
ATOM   4178  HB1 LEU A 257      64.070  44.900  38.810  1.00  0.00           H
ATOM   4179  HB2 LEU A 257      65.160  43.560  39.350  1.00  0.00           H
ATOM   4180  CG  LEU A 257      64.510  43.370  37.350  1.00  0.00           C
ATOM   4181  HG  LEU A 257      64.210  44.130  36.590  1.00  0.00           H
ATOM   4182  CD1 LEU A 257      65.680  42.460  36.960  1.00  0.00           C
ATOM   4183 HD11 LEU A 257      66.700  42.910  37.050  1.00  0.00           H
ATOM   4184 HD12 LEU A 257      65.550  42.210  35.890  1.00  0.00           H
ATOM   4185 HD13 LEU A 257      65.570  41.530  37.560  1.00  0.00           H
ATOM   4186  CD2 LEU A 257      63.310  42.520  37.620  1.00  0.00           C
ATOM   4187 HD21 LEU A 257      63.450  41.840  38.490  1.00  0.00           H
ATOM   4188 HD22 LEU A 257      63.000  41.870  36.770  1.00  0.00           H
ATOM   4189 HD23 LEU A 257      62.430  43.020  38.050  1.00  0.00           H
ATOM   4190  C   LEU A 257      65.880  46.240  37.190  1.00  0.00           C
ATOM   4191  O   LEU A 257      66.380  46.000  36.110  1.00  0.00           O
ATOM   4192  N   LEU A 258      65.200  47.360  37.500  1.00  0.00           N
ATOM   4193  HN  LEU A 258      64.700  47.300  38.360  1.00  0.00           H
ATOM   4194  CA  LEU A 258      64.810  48.370  36.490  1.00  0.00           C
ATOM   4195  HA  LEU A 258      64.580  47.890  35.560  1.00  0.00           H
ATOM   4196  CB  LEU A 258      63.660  49.290  36.860  1.00  0.00           C
ATOM   4197  HB1 LEU A 258      63.700  49.950  35.970  1.00  0.00           H
ATOM   4198  HB2 LEU A 258      63.840  49.930  37.740  1.00  0.00           H
ATOM   4199  CG  LEU A 258      62.280  48.590  36.980  1.00  0.00           C
ATOM   4200  HG  LEU A 258      62.280  47.820  37.780  1.00  0.00           H
ATOM   4201  CD1 LEU A 258      61.210  49.660  37.380  1.00  0.00           C
ATOM   4202 HD11 LEU A 258      60.210  49.210  37.180  1.00  0.00           H
ATOM   4203 HD12 LEU A 258      61.240  50.650  36.870  1.00  0.00           H
ATOM   4204 HD13 LEU A 258      61.230  49.880  38.470  1.00  0.00           H
ATOM   4205  CD2 LEU A 258      61.890  47.840  35.720  1.00  0.00           C
ATOM   4206 HD21 LEU A 258      62.480  46.910  35.640  1.00  0.00           H
ATOM   4207 HD22 LEU A 258      61.950  48.510  34.840  1.00  0.00           H
ATOM   4208 HD23 LEU A 258      60.910  47.330  35.770  1.00  0.00           H
ATOM   4209  C   LEU A 258      66.000  49.320  36.240  1.00  0.00           C
ATOM   4210  O   LEU A 258      66.290  49.680  35.100  1.00  0.00           O
ATOM   4211  N   HSD A 259      66.830  49.730  37.290  1.00  0.00           N
ATOM   4212  HN  HSD A 259      66.610  49.420  38.220  1.00  0.00           H
ATOM   4213  CA  HSD A 259      68.030  50.520  37.100  1.00  0.00           C
ATOM   4214  HA  HSD A 259      67.810  51.350  36.460  1.00  0.00           H
ATOM   4215  CB  HSD A 259      68.470  51.040  38.440  1.00  0.00           C
ATOM   4216  HB1 HSD A 259      68.730  50.210  39.140  1.00  0.00           H
ATOM   4217  HB2 HSD A 259      67.620  51.540  38.950  1.00  0.00           H
ATOM   4218  ND1 HSD A 259      69.590  53.330  38.330  1.00  0.00           N
ATOM   4219  HD1 HSD A 259      68.880  53.780  37.800  1.00  0.00           H
ATOM   4220  CG  HSD A 259      69.710  51.950  38.400  1.00  0.00           C
ATOM   4221  CE1 HSD A 259      70.820  53.850  38.430  1.00  0.00           C
ATOM   4222  HE1 HSD A 259      70.980  54.920  38.340  1.00  0.00           H
ATOM   4223  NE2 HSD A 259      71.770  52.980  38.700  1.00  0.00           N
ATOM   4224  CD2 HSD A 259      71.040  51.790  38.680  1.00  0.00           C
ATOM   4225  HD2 HSD A 259      71.670  50.960  39.000  1.00  0.00           H
ATOM   4226  C   HSD A 259      69.220  49.730  36.520  1.00  0.00           C
ATOM   4227  O   HSD A 259      70.040  50.300  35.890  1.00  0.00           O
ATOM   4228  N   THR A 260      69.270  48.400  36.740  1.00  0.00           N
ATOM   4229  HN  THR A 260      68.620  47.980  37.380  1.00  0.00           H
ATOM   4230  CA  THR A 260      70.380  47.680  36.190  1.00  0.00           C
ATOM   4231  HA  THR A 260      71.200  48.370  36.090  1.00  0.00           H
ATOM   4232  CB  THR A 260      70.760  46.360  37.020  1.00  0.00           C
ATOM   4233  HB  THR A 260      71.450  45.820  36.340  1.00  0.00           H
ATOM   4234  OG1 THR A 260      69.620  45.500  37.260  1.00  0.00           O
ATOM   4235  HG1 THR A 260      69.050  46.020  37.830  1.00  0.00           H
ATOM   4236  CG2 THR A 260      71.430  46.610  38.430  1.00  0.00           C
ATOM   4237 HG21 THR A 260      71.630  45.610  38.900  1.00  0.00           H
ATOM   4238 HG22 THR A 260      70.660  46.960  39.150  1.00  0.00           H
ATOM   4239 HG23 THR A 260      72.290  47.290  38.300  1.00  0.00           H
ATOM   4240  C   THR A 260      70.090  47.160  34.750  1.00  0.00           C
ATOM   4241  O   THR A 260      71.060  46.800  34.050  1.00  0.00           O
ATOM   4242  N   SER A 261      68.800  47.070  34.360  1.00  0.00           N
ATOM   4243  HN  SER A 261      68.030  47.200  34.980  1.00  0.00           H
ATOM   4244  CA  SER A 261      68.380  46.650  33.050  1.00  0.00           C
ATOM   4245  HA  SER A 261      69.240  46.750  32.400  1.00  0.00           H
ATOM   4246  CB  SER A 261      68.060  45.180  33.170  1.00  0.00           C
ATOM   4247  HB1 SER A 261      67.050  45.020  33.620  1.00  0.00           H
ATOM   4248  HB2 SER A 261      68.750  44.640  33.830  1.00  0.00           H
ATOM   4249  OG  SER A 261      68.090  44.640  31.800  1.00  0.00           O
ATOM   4250  HG1 SER A 261      67.300  44.820  31.290  1.00  0.00           H
ATOM   4251  C   SER A 261      67.180  47.450  32.470  1.00  0.00           C
ATOM   4252  O   SER A 261      66.160  47.560  33.120  1.00  0.00           O
ATOM   4253  N   GLY A 262      67.320  47.870  31.220  1.00  0.00           N
ATOM   4254  HN  GLY A 262      68.220  47.730  30.820  1.00  0.00           H
ATOM   4255  CA  GLY A 262      66.170  48.200  30.270  1.00  0.00           C
ATOM   4256  HA1 GLY A 262      66.640  48.230  29.290  1.00  0.00           H
ATOM   4257  HA2 GLY A 262      65.680  49.120  30.540  1.00  0.00           H
ATOM   4258  C   GLY A 262      65.070  47.070  30.100  1.00  0.00           C
ATOM   4259  O   GLY A 262      65.170  45.970  30.550  1.00  0.00           O
ATOM   4260  N   THR A 263      63.980  47.520  29.460  1.00  0.00           N
ATOM   4261  HN  THR A 263      63.880  48.480  29.260  1.00  0.00           H
ATOM   4262  CA  THR A 263      62.690  46.820  29.100  1.00  0.00           C
ATOM   4263  HA  THR A 263      62.010  46.930  29.940  1.00  0.00           H
ATOM   4264  CB  THR A 263      62.170  47.520  27.810  1.00  0.00           C
ATOM   4265  HB  THR A 263      62.930  47.260  27.040  1.00  0.00           H
ATOM   4266  OG1 THR A 263      61.900  48.900  28.020  1.00  0.00           O
ATOM   4267  HG1 THR A 263      61.940  49.270  27.140  1.00  0.00           H
ATOM   4268  CG2 THR A 263      60.820  46.930  27.460  1.00  0.00           C
ATOM   4269 HG21 THR A 263      60.980  45.870  27.140  1.00  0.00           H
ATOM   4270 HG22 THR A 263      60.410  47.410  26.560  1.00  0.00           H
ATOM   4271 HG23 THR A 263      60.190  46.910  28.380  1.00  0.00           H
ATOM   4272  C   THR A 263      62.910  45.320  28.750  1.00  0.00           C
ATOM   4273  O   THR A 263      63.550  44.940  27.780  1.00  0.00           O
ATOM   4274  N   GLN A 264      62.360  44.410  29.610  1.00  0.00           N
ATOM   4275  HN  GLN A 264      61.930  44.700  30.470  1.00  0.00           H
ATOM   4276  CA  GLN A 264      62.450  42.940  29.340  1.00  0.00           C
ATOM   4277  HA  GLN A 264      63.120  42.740  28.520  1.00  0.00           H
ATOM   4278  CB  GLN A 264      63.070  42.180  30.550  1.00  0.00           C
ATOM   4279  HB1 GLN A 264      63.140  41.090  30.300  1.00  0.00           H
ATOM   4280  HB2 GLN A 264      62.310  42.210  31.360  1.00  0.00           H
ATOM   4281  CG  GLN A 264      64.500  42.630  30.990  1.00  0.00           C
ATOM   4282  HG1 GLN A 264      64.970  42.030  31.790  1.00  0.00           H
ATOM   4283  HG2 GLN A 264      64.480  43.700  31.300  1.00  0.00           H
ATOM   4284  CD  GLN A 264      65.500  42.470  29.880  1.00  0.00           C
ATOM   4285  OE1 GLN A 264      65.960  41.350  29.640  1.00  0.00           O
ATOM   4286  NE2 GLN A 264      66.020  43.450  29.110  1.00  0.00           N
ATOM   4287 HE21 GLN A 264      66.800  43.300  28.500  1.00  0.00           H
ATOM   4288 HE22 GLN A 264      65.810  44.430  29.210  1.00  0.00           H
ATOM   4289  C   GLN A 264      61.020  42.490  28.990  1.00  0.00           C
ATOM   4290  O   GLN A 264      59.990  43.160  29.260  1.00  0.00           O
ATOM   4291  N   ASN A 265      60.880  41.300  28.350  1.00  0.00           N
ATOM   4292  HN  ASN A 265      61.720  40.810  28.110  1.00  0.00           H
ATOM   4293  CA  ASN A 265      59.570  40.680  28.210  1.00  0.00           C
ATOM   4294  HA  ASN A 265      58.860  41.270  27.650  1.00  0.00           H
ATOM   4295  CB  ASN A 265      59.670  39.350  27.350  1.00  0.00           C
ATOM   4296  HB1 ASN A 265      58.660  38.890  27.290  1.00  0.00           H
ATOM   4297  HB2 ASN A 265      60.400  38.610  27.740  1.00  0.00           H
ATOM   4298  CG  ASN A 265      60.150  39.770  25.900  1.00  0.00           C
ATOM   4299  OD1 ASN A 265      59.800  40.860  25.380  1.00  0.00           O
ATOM   4300  ND2 ASN A 265      60.940  38.880  25.240  1.00  0.00           N
ATOM   4301 HD21 ASN A 265      61.430  39.170  24.420  1.00  0.00           H
ATOM   4302 HD22 ASN A 265      61.100  37.920  25.470  1.00  0.00           H
ATOM   4303  C   ASN A 265      58.820  40.260  29.480  1.00  0.00           C
ATOM   4304  O   ASN A 265      59.400  39.970  30.480  1.00  0.00           O
ATOM   4305  N   CYS A 266      57.440  40.290  29.410  1.00  0.00           N
ATOM   4306  HN  CYS A 266      56.980  40.470  28.540  1.00  0.00           H
ATOM   4307  CA  CYS A 266      56.560  40.170  30.510  1.00  0.00           C
ATOM   4308  HA  CYS A 266      56.760  40.980  31.200  1.00  0.00           H
ATOM   4309  CB  CYS A 266      55.130  40.390  30.050  1.00  0.00           C
ATOM   4310  HB1 CYS A 266      54.420  39.940  30.780  1.00  0.00           H
ATOM   4311  HB2 CYS A 266      54.830  39.840  29.140  1.00  0.00           H
ATOM   4312  SG  CYS A 266      54.770  42.170  29.600  1.00  0.00           S
ATOM   4313  C   CYS A 266      56.690  38.970  31.390  1.00  0.00           C
ATOM   4314  O   CYS A 266      56.500  38.910  32.600  1.00  0.00           O
ATOM   4315  N   GLU A 267      57.230  37.890  30.840  1.00  0.00           N
ATOM   4316  HN  GLU A 267      57.170  37.810  29.850  1.00  0.00           H
ATOM   4317  CA  GLU A 267      57.900  36.740  31.480  1.00  0.00           C
ATOM   4318  HA  GLU A 267      57.080  36.290  32.000  1.00  0.00           H
ATOM   4319  CB  GLU A 267      58.430  35.570  30.590  1.00  0.00           C
ATOM   4320  HB1 GLU A 267      57.560  35.090  30.080  1.00  0.00           H
ATOM   4321  HB2 GLU A 267      58.940  34.730  31.110  1.00  0.00           H
ATOM   4322  CG  GLU A 267      59.580  35.830  29.490  1.00  0.00           C
ATOM   4323  HG1 GLU A 267      60.570  35.750  30.010  1.00  0.00           H
ATOM   4324  HG2 GLU A 267      59.520  36.820  28.980  1.00  0.00           H
ATOM   4325  CD  GLU A 267      59.510  34.890  28.300  1.00  0.00           C
ATOM   4326  OE1 GLU A 267      60.370  33.890  28.380  1.00  0.00           O
ATOM   4327  OE2 GLU A 267      58.850  35.090  27.280  1.00  0.00           O
ATOM   4328  C   GLU A 267      59.000  37.030  32.540  1.00  0.00           C
ATOM   4329  O   GLU A 267      59.170  36.320  33.550  1.00  0.00           O
ATOM   4330  N   VAL A 268      59.880  38.040  32.360  1.00  0.00           N
ATOM   4331  HN  VAL A 268      59.840  38.500  31.470  1.00  0.00           H
ATOM   4332  CA  VAL A 268      60.940  38.470  33.290  1.00  0.00           C
ATOM   4333  HA  VAL A 268      61.390  37.520  33.570  1.00  0.00           H
ATOM   4334  CB  VAL A 268      62.040  39.230  32.570  1.00  0.00           C
ATOM   4335  HB  VAL A 268      61.580  40.120  32.100  1.00  0.00           H
ATOM   4336  CG1 VAL A 268      63.240  39.580  33.450  1.00  0.00           C
ATOM   4337 HG11 VAL A 268      64.190  39.750  32.910  1.00  0.00           H
ATOM   4338 HG12 VAL A 268      63.400  38.740  34.170  1.00  0.00           H
ATOM   4339 HG13 VAL A 268      63.050  40.510  34.030  1.00  0.00           H
ATOM   4340  CG2 VAL A 268      62.510  38.440  31.350  1.00  0.00           C
ATOM   4341 HG21 VAL A 268      63.010  37.510  31.690  1.00  0.00           H
ATOM   4342 HG22 VAL A 268      63.320  38.920  30.760  1.00  0.00           H
ATOM   4343 HG23 VAL A 268      61.700  38.180  30.630  1.00  0.00           H
ATOM   4344  C   VAL A 268      60.400  39.120  34.520  1.00  0.00           C
ATOM   4345  O   VAL A 268      60.840  38.880  35.650  1.00  0.00           O
ATOM   4346  N   TYR A 269      59.460  40.040  34.310  1.00  0.00           N
ATOM   4347  HN  TYR A 269      59.170  40.280  33.380  1.00  0.00           H
ATOM   4348  CA  TYR A 269      58.880  40.760  35.400  1.00  0.00           C
ATOM   4349  HA  TYR A 269      59.740  40.970  36.020  1.00  0.00           H
ATOM   4350  CB  TYR A 269      58.190  42.140  35.080  1.00  0.00           C
ATOM   4351  HB1 TYR A 269      57.950  42.580  36.080  1.00  0.00           H
ATOM   4352  HB2 TYR A 269      57.330  41.990  34.400  1.00  0.00           H
ATOM   4353  CG  TYR A 269      59.220  43.050  34.360  1.00  0.00           C
ATOM   4354  CD1 TYR A 269      60.350  43.400  35.040  1.00  0.00           C
ATOM   4355  HD1 TYR A 269      60.460  43.180  36.090  1.00  0.00           H
ATOM   4356  CE1 TYR A 269      61.260  44.320  34.490  1.00  0.00           C
ATOM   4357  HE1 TYR A 269      62.150  44.700  34.990  1.00  0.00           H
ATOM   4358  CZ  TYR A 269      61.000  44.870  33.240  1.00  0.00           C
ATOM   4359  OH  TYR A 269      61.870  45.770  32.600  1.00  0.00           O
ATOM   4360  HH  TYR A 269      62.710  45.860  33.060  1.00  0.00           H
ATOM   4361  CD2 TYR A 269      59.060  43.460  33.000  1.00  0.00           C
ATOM   4362  HD2 TYR A 269      58.290  43.010  32.390  1.00  0.00           H
ATOM   4363  CE2 TYR A 269      60.000  44.280  32.450  1.00  0.00           C
ATOM   4364  HE2 TYR A 269      59.710  44.590  31.460  1.00  0.00           H
ATOM   4365  C   TYR A 269      57.930  40.000  36.300  1.00  0.00           C
ATOM   4366  O   TYR A 269      57.800  40.350  37.500  1.00  0.00           O
ATOM   4367  N   ARG A 270      57.370  38.920  35.790  1.00  0.00           N
ATOM   4368  HN  ARG A 270      57.460  38.660  34.830  1.00  0.00           H
ATOM   4369  CA  ARG A 270      56.520  37.950  36.620  1.00  0.00           C
ATOM   4370  HA  ARG A 270      55.600  38.490  36.770  1.00  0.00           H
ATOM   4371  CB  ARG A 270      56.130  36.680  35.750  1.00  0.00           C
ATOM   4372  HB1 ARG A 270      57.080  36.170  35.460  1.00  0.00           H
ATOM   4373  HB2 ARG A 270      55.670  37.050  34.820  1.00  0.00           H
ATOM   4374  CG  ARG A 270      55.250  35.550  36.370  1.00  0.00           C
ATOM   4375  HG1 ARG A 270      55.780  35.050  37.210  1.00  0.00           H
ATOM   4376  HG2 ARG A 270      55.100  34.730  35.650  1.00  0.00           H
ATOM   4377  CD  ARG A 270      53.840  35.980  36.800  1.00  0.00           C
ATOM   4378  HD1 ARG A 270      53.480  36.530  35.900  1.00  0.00           H
ATOM   4379  HD2 ARG A 270      53.820  36.740  37.610  1.00  0.00           H
ATOM   4380  NE  ARG A 270      52.940  34.830  37.060  1.00  0.00           N
ATOM   4381  HE  ARG A 270      53.270  33.970  37.450  1.00  0.00           H
ATOM   4382  CZ  ARG A 270      51.660  34.790  36.700  1.00  0.00           C
ATOM   4383  NH1 ARG A 270      51.030  35.850  36.250  1.00  0.00           N
ATOM   4384 HH11 ARG A 270      51.350  36.730  36.580  1.00  0.00           H
ATOM   4385 HH12 ARG A 270      50.080  35.750  35.930  1.00  0.00           H
ATOM   4386  NH2 ARG A 270      51.030  33.660  36.730  1.00  0.00           N
ATOM   4387 HH21 ARG A 270      50.100  33.620  36.380  1.00  0.00           H
ATOM   4388 HH22 ARG A 270      51.590  32.830  36.880  1.00  0.00           H
ATOM   4389  C   ARG A 270      57.020  37.490  38.010  1.00  0.00           C
ATOM   4390  O   ARG A 270      56.310  37.650  38.980  1.00  0.00           O
ATOM   4391  N   SER A 271      58.310  37.070  38.150  1.00  0.00           N
ATOM   4392  HN  SER A 271      58.800  37.010  37.290  1.00  0.00           H
ATOM   4393  CA  SER A 271      59.040  36.610  39.420  1.00  0.00           C
ATOM   4394  HA  SER A 271      58.510  35.760  39.800  1.00  0.00           H
ATOM   4395  CB  SER A 271      60.410  36.020  39.070  1.00  0.00           C
ATOM   4396  HB1 SER A 271      60.240  35.030  38.600  1.00  0.00           H
ATOM   4397  HB2 SER A 271      60.920  35.700  39.990  1.00  0.00           H
ATOM   4398  OG  SER A 271      61.200  36.860  38.290  1.00  0.00           O
ATOM   4399  HG1 SER A 271      60.960  36.560  37.410  1.00  0.00           H
ATOM   4400  C   SER A 271      59.200  37.690  40.470  1.00  0.00           C
ATOM   4401  O   SER A 271      58.780  37.350  41.590  1.00  0.00           O
ATOM   4402  N   VAL A 272      59.600  38.960  40.190  1.00  0.00           N
ATOM   4403  HN  VAL A 272      59.790  39.180  39.230  1.00  0.00           H
ATOM   4404  CA  VAL A 272      59.470  40.030  41.120  1.00  0.00           C
ATOM   4405  HA  VAL A 272      59.830  39.660  42.060  1.00  0.00           H
ATOM   4406  CB  VAL A 272      60.270  41.340  40.870  1.00  0.00           C
ATOM   4407  HB  VAL A 272      59.980  42.210  41.510  1.00  0.00           H
ATOM   4408  CG1 VAL A 272      61.790  41.080  40.970  1.00  0.00           C
ATOM   4409 HG11 VAL A 272      62.060  40.330  40.180  1.00  0.00           H
ATOM   4410 HG12 VAL A 272      62.000  40.650  41.960  1.00  0.00           H
ATOM   4411 HG13 VAL A 272      62.410  41.980  40.760  1.00  0.00           H
ATOM   4412  CG2 VAL A 272      60.000  41.770  39.390  1.00  0.00           C
ATOM   4413 HG21 VAL A 272      60.670  42.660  39.300  1.00  0.00           H
ATOM   4414 HG22 VAL A 272      58.950  42.130  39.280  1.00  0.00           H
ATOM   4415 HG23 VAL A 272      60.170  41.080  38.540  1.00  0.00           H
ATOM   4416  C   VAL A 272      58.020  40.450  41.480  1.00  0.00           C
ATOM   4417  O   VAL A 272      57.680  40.760  42.670  1.00  0.00           O
ATOM   4418  N   ASP A 273      57.110  40.440  40.480  1.00  0.00           N
ATOM   4419  HN  ASP A 273      57.400  40.190  39.560  1.00  0.00           H
ATOM   4420  CA  ASP A 273      55.730  40.800  40.650  1.00  0.00           C
ATOM   4421  HA  ASP A 273      55.650  41.820  41.010  1.00  0.00           H
ATOM   4422  CB  ASP A 273      55.100  40.860  39.210  1.00  0.00           C
ATOM   4423  HB1 ASP A 273      55.360  39.950  38.630  1.00  0.00           H
ATOM   4424  HB2 ASP A 273      55.720  41.620  38.680  1.00  0.00           H
ATOM   4425  CG  ASP A 273      53.600  41.160  39.040  1.00  0.00           C
ATOM   4426  OD1 ASP A 273      53.100  42.020  39.860  1.00  0.00           O
ATOM   4427  OD2 ASP A 273      52.990  40.830  37.990  1.00  0.00           O
ATOM   4428  C   ASP A 273      54.890  39.930  41.580  1.00  0.00           C
ATOM   4429  O   ASP A 273      54.210  40.460  42.440  1.00  0.00           O
ATOM   4430  N   LEU A 274      55.040  38.570  41.440  1.00  0.00           N
ATOM   4431  HN  LEU A 274      55.670  38.170  40.770  1.00  0.00           H
ATOM   4432  CA  LEU A 274      54.200  37.650  42.160  1.00  0.00           C
ATOM   4433  HA  LEU A 274      53.220  38.070  42.020  1.00  0.00           H
ATOM   4434  CB  LEU A 274      54.240  36.270  41.450  1.00  0.00           C
ATOM   4435  HB1 LEU A 274      55.200  35.770  41.730  1.00  0.00           H
ATOM   4436  HB2 LEU A 274      54.300  36.490  40.350  1.00  0.00           H
ATOM   4437  CG  LEU A 274      53.100  35.310  41.870  1.00  0.00           C
ATOM   4438  HG  LEU A 274      52.790  35.520  42.920  1.00  0.00           H
ATOM   4439  CD1 LEU A 274      51.810  35.530  41.040  1.00  0.00           C
ATOM   4440 HD11 LEU A 274      52.160  35.360  39.990  1.00  0.00           H
ATOM   4441 HD12 LEU A 274      51.480  36.580  41.150  1.00  0.00           H
ATOM   4442 HD13 LEU A 274      51.070  34.750  41.290  1.00  0.00           H
ATOM   4443  CD2 LEU A 274      53.590  33.890  41.770  1.00  0.00           C
ATOM   4444 HD21 LEU A 274      53.820  33.620  40.710  1.00  0.00           H
ATOM   4445 HD22 LEU A 274      52.870  33.120  42.090  1.00  0.00           H
ATOM   4446 HD23 LEU A 274      54.560  33.890  42.310  1.00  0.00           H
ATOM   4447  C   LEU A 274      54.580  37.520  43.690  1.00  0.00           C
ATOM   4448  O   LEU A 274      53.800  37.350  44.620  1.00  0.00           O
ATOM   4449  N   ALA A 275      55.910  37.680  43.930  1.00  0.00           N
ATOM   4450  HN  ALA A 275      56.600  37.820  43.230  1.00  0.00           H
ATOM   4451  CA  ALA A 275      56.430  37.910  45.270  1.00  0.00           C
ATOM   4452  HA  ALA A 275      56.040  37.100  45.870  1.00  0.00           H
ATOM   4453  CB  ALA A 275      57.920  37.840  45.340  1.00  0.00           C
ATOM   4454  HB1 ALA A 275      58.330  36.880  44.980  1.00  0.00           H
ATOM   4455  HB2 ALA A 275      58.310  38.000  46.370  1.00  0.00           H
ATOM   4456  HB3 ALA A 275      58.380  38.640  44.720  1.00  0.00           H
ATOM   4457  C   ALA A 275      55.820  39.120  45.960  1.00  0.00           C
ATOM   4458  O   ALA A 275      55.250  38.900  47.060  1.00  0.00           O
ATOM   4459  N   PHE A 276      55.780  40.320  45.370  1.00  0.00           N
ATOM   4460  HN  PHE A 276      56.320  40.480  44.530  1.00  0.00           H
ATOM   4461  CA  PHE A 276      55.110  41.450  45.880  1.00  0.00           C
ATOM   4462  HA  PHE A 276      55.590  41.790  46.790  1.00  0.00           H
ATOM   4463  CB  PHE A 276      55.420  42.650  44.960  1.00  0.00           C
ATOM   4464  HB1 PHE A 276      54.880  42.580  43.990  1.00  0.00           H
ATOM   4465  HB2 PHE A 276      56.510  42.640  44.740  1.00  0.00           H
ATOM   4466  CG  PHE A 276      54.860  43.990  45.470  1.00  0.00           C
ATOM   4467  CD1 PHE A 276      53.510  44.430  45.390  1.00  0.00           C
ATOM   4468  HD1 PHE A 276      52.800  43.740  44.960  1.00  0.00           H
ATOM   4469  CE1 PHE A 276      53.120  45.660  45.960  1.00  0.00           C
ATOM   4470  HE1 PHE A 276      52.080  45.920  45.840  1.00  0.00           H
ATOM   4471  CZ  PHE A 276      54.100  46.530  46.430  1.00  0.00           C
ATOM   4472  HZ  PHE A 276      53.890  47.490  46.880  1.00  0.00           H
ATOM   4473  CD2 PHE A 276      55.710  44.840  46.120  1.00  0.00           C
ATOM   4474  HD2 PHE A 276      56.700  44.440  46.330  1.00  0.00           H
ATOM   4475  CE2 PHE A 276      55.330  46.080  46.590  1.00  0.00           C
ATOM   4476  HE2 PHE A 276      56.040  46.620  47.200  1.00  0.00           H
ATOM   4477  C   PHE A 276      53.600  41.210  46.080  1.00  0.00           C
ATOM   4478  O   PHE A 276      53.060  41.660  47.040  1.00  0.00           O
ATOM   4479  N   PHE A 277      52.890  40.490  45.140  1.00  0.00           N
ATOM   4480  HN  PHE A 277      53.270  40.280  44.240  1.00  0.00           H
ATOM   4481  CA  PHE A 277      51.440  40.120  45.230  1.00  0.00           C
ATOM   4482  HA  PHE A 277      50.930  41.070  45.260  1.00  0.00           H
ATOM   4483  CB  PHE A 277      51.090  39.370  43.900  1.00  0.00           C
ATOM   4484  HB1 PHE A 277      51.600  38.400  43.740  1.00  0.00           H
ATOM   4485  HB2 PHE A 277      51.310  40.010  43.020  1.00  0.00           H
ATOM   4486  CG  PHE A 277      49.670  39.180  43.780  1.00  0.00           C
ATOM   4487  CD1 PHE A 277      49.180  37.980  43.210  1.00  0.00           C
ATOM   4488  HD1 PHE A 277      49.860  37.210  42.860  1.00  0.00           H
ATOM   4489  CE1 PHE A 277      47.790  37.850  43.040  1.00  0.00           C
ATOM   4490  HE1 PHE A 277      47.400  36.910  42.690  1.00  0.00           H
ATOM   4491  CZ  PHE A 277      46.850  38.840  43.400  1.00  0.00           C
ATOM   4492  HZ  PHE A 277      45.800  38.860  43.210  1.00  0.00           H
ATOM   4493  CD2 PHE A 277      48.780  40.210  44.110  1.00  0.00           C
ATOM   4494  HD2 PHE A 277      49.120  41.180  44.460  1.00  0.00           H
ATOM   4495  CE2 PHE A 277      47.400  39.990  43.940  1.00  0.00           C
ATOM   4496  HE2 PHE A 277      46.730  40.800  44.200  1.00  0.00           H
ATOM   4497  C   PHE A 277      51.110  39.400  46.580  1.00  0.00           C
ATOM   4498  O   PHE A 277      50.120  39.660  47.240  1.00  0.00           O
ATOM   4499  N   ILE A 278      51.970  38.450  46.950  1.00  0.00           N
ATOM   4500  HN  ILE A 278      52.610  38.150  46.250  1.00  0.00           H
ATOM   4501  CA  ILE A 278      51.830  37.660  48.160  1.00  0.00           C
ATOM   4502  HA  ILE A 278      50.770  37.520  48.360  1.00  0.00           H
ATOM   4503  CB  ILE A 278      52.410  36.250  47.980  1.00  0.00           C
ATOM   4504  HB  ILE A 278      53.520  36.390  47.950  1.00  0.00           H
ATOM   4505  CG2 ILE A 278      52.100  35.570  49.300  1.00  0.00           C
ATOM   4506 HG21 ILE A 278      52.400  34.500  49.190  1.00  0.00           H
ATOM   4507 HG22 ILE A 278      51.000  35.630  49.410  1.00  0.00           H
ATOM   4508 HG23 ILE A 278      52.610  36.030  50.180  1.00  0.00           H
ATOM   4509  CG1 ILE A 278      51.770  35.480  46.820  1.00  0.00           C
ATOM   4510 HG11 ILE A 278      51.810  36.100  45.900  1.00  0.00           H
ATOM   4511 HG12 ILE A 278      50.730  35.220  47.120  1.00  0.00           H
ATOM   4512  CD  ILE A 278      52.550  34.180  46.510  1.00  0.00           C
ATOM   4513  HD1 ILE A 278      52.650  33.620  47.470  1.00  0.00           H
ATOM   4514  HD2 ILE A 278      53.590  34.370  46.150  1.00  0.00           H
ATOM   4515  HD3 ILE A 278      52.050  33.520  45.770  1.00  0.00           H
ATOM   4516  C   ILE A 278      52.400  38.530  49.320  1.00  0.00           C
ATOM   4517  O   ILE A 278      51.780  38.670  50.340  1.00  0.00           O
ATOM   4518  N   THR A 279      53.520  39.270  49.190  1.00  0.00           N
ATOM   4519  HN  THR A 279      54.010  39.530  48.360  1.00  0.00           H
ATOM   4520  CA  THR A 279      54.160  39.820  50.380  1.00  0.00           C
ATOM   4521  HA  THR A 279      53.990  39.090  51.160  1.00  0.00           H
ATOM   4522  CB  THR A 279      55.660  40.060  50.240  1.00  0.00           C
ATOM   4523  HB  THR A 279      56.020  40.720  51.060  1.00  0.00           H
ATOM   4524  OG1 THR A 279      55.990  40.780  48.980  1.00  0.00           O
ATOM   4525  HG1 THR A 279      55.820  40.190  48.240  1.00  0.00           H
ATOM   4526  CG2 THR A 279      56.420  38.740  50.280  1.00  0.00           C
ATOM   4527 HG21 THR A 279      57.530  38.830  50.240  1.00  0.00           H
ATOM   4528 HG22 THR A 279      56.170  38.080  49.410  1.00  0.00           H
ATOM   4529 HG23 THR A 279      56.260  38.230  51.250  1.00  0.00           H
ATOM   4530  C   THR A 279      53.490  41.150  50.730  1.00  0.00           C
ATOM   4531  O   THR A 279      53.620  41.620  51.850  1.00  0.00           O
ATOM   4532  N   LEU A 280      52.690  41.730  49.810  1.00  0.00           N
ATOM   4533  HN  LEU A 280      52.990  41.460  48.890  1.00  0.00           H
ATOM   4534  CA  LEU A 280      51.730  42.790  50.070  1.00  0.00           C
ATOM   4535  HA  LEU A 280      52.300  43.650  50.380  1.00  0.00           H
ATOM   4536  CB  LEU A 280      51.020  43.240  48.760  1.00  0.00           C
ATOM   4537  HB1 LEU A 280      50.620  42.310  48.270  1.00  0.00           H
ATOM   4538  HB2 LEU A 280      51.710  43.680  48.010  1.00  0.00           H
ATOM   4539  CG  LEU A 280      49.890  44.300  48.980  1.00  0.00           C
ATOM   4540  HG  LEU A 280      49.030  43.850  49.510  1.00  0.00           H
ATOM   4541  CD1 LEU A 280      50.360  45.590  49.600  1.00  0.00           C
ATOM   4542 HD11 LEU A 280      49.630  46.420  49.620  1.00  0.00           H
ATOM   4543 HD12 LEU A 280      51.220  46.010  49.030  1.00  0.00           H
ATOM   4544 HD13 LEU A 280      50.550  45.410  50.680  1.00  0.00           H
ATOM   4545  CD2 LEU A 280      49.470  44.820  47.570  1.00  0.00           C
ATOM   4546 HD21 LEU A 280      50.410  45.030  47.000  1.00  0.00           H
ATOM   4547 HD22 LEU A 280      48.890  45.750  47.600  1.00  0.00           H
ATOM   4548 HD23 LEU A 280      48.900  44.080  46.970  1.00  0.00           H
ATOM   4549  C   LEU A 280      50.710  42.440  51.150  1.00  0.00           C
ATOM   4550  O   LEU A 280      50.380  43.280  52.000  1.00  0.00           O
ATOM   4551  N   SER A 281      50.190  41.210  51.110  1.00  0.00           N
ATOM   4552  HN  SER A 281      50.550  40.560  50.440  1.00  0.00           H
ATOM   4553  CA  SER A 281      48.930  40.810  51.840  1.00  0.00           C
ATOM   4554  HA  SER A 281      48.140  41.510  51.610  1.00  0.00           H
ATOM   4555  CB  SER A 281      48.410  39.450  51.360  1.00  0.00           C
ATOM   4556  HB1 SER A 281      48.140  39.490  50.280  1.00  0.00           H
ATOM   4557  HB2 SER A 281      47.450  39.180  51.840  1.00  0.00           H
ATOM   4558  OG  SER A 281      49.210  38.320  51.520  1.00  0.00           O
ATOM   4559  HG1 SER A 281      49.920  38.370  50.880  1.00  0.00           H
ATOM   4560  C   SER A 281      49.240  40.820  53.340  1.00  0.00           C
ATOM   4561  O   SER A 281      48.450  40.800  54.320  1.00  0.00           O
ATOM   4562  N   PHE A 282      50.590  40.790  53.650  1.00  0.00           N
ATOM   4563  HN  PHE A 282      51.250  40.790  52.900  1.00  0.00           H
ATOM   4564  CA  PHE A 282      51.210  40.860  55.000  1.00  0.00           C
ATOM   4565  HA  PHE A 282      50.660  40.260  55.720  1.00  0.00           H
ATOM   4566  CB  PHE A 282      52.740  40.450  54.960  1.00  0.00           C
ATOM   4567  HB1 PHE A 282      53.280  40.650  55.920  1.00  0.00           H
ATOM   4568  HB2 PHE A 282      53.320  41.190  54.400  1.00  0.00           H
ATOM   4569  CG  PHE A 282      53.120  39.090  54.530  1.00  0.00           C
ATOM   4570  CD1 PHE A 282      54.560  38.720  54.480  1.00  0.00           C
ATOM   4571  HD1 PHE A 282      55.270  39.530  54.520  1.00  0.00           H
ATOM   4572  CE1 PHE A 282      54.940  37.390  54.230  1.00  0.00           C
ATOM   4573  HE1 PHE A 282      55.960  37.110  54.370  1.00  0.00           H
ATOM   4574  CZ  PHE A 282      54.030  36.420  53.870  1.00  0.00           C
ATOM   4575  HZ  PHE A 282      54.370  35.450  53.550  1.00  0.00           H
ATOM   4576  CD2 PHE A 282      52.220  38.100  54.200  1.00  0.00           C
ATOM   4577  HD2 PHE A 282      51.170  38.310  54.300  1.00  0.00           H
ATOM   4578  CE2 PHE A 282      52.660  36.760  53.890  1.00  0.00           C
ATOM   4579  HE2 PHE A 282      51.960  35.950  53.740  1.00  0.00           H
ATOM   4580  C   PHE A 282      51.100  42.340  55.580  1.00  0.00           C
ATOM   4581  O   PHE A 282      51.120  42.630  56.810  1.00  0.00           O
ATOM   4582  N   THR A 283      50.870  43.300  54.700  1.00  0.00           N
ATOM   4583  HN  THR A 283      50.980  43.200  53.710  1.00  0.00           H
ATOM   4584  CA  THR A 283      50.790  44.640  55.190  1.00  0.00           C
ATOM   4585  HA  THR A 283      51.510  44.850  55.970  1.00  0.00           H
ATOM   4586  CB  THR A 283      51.010  45.760  54.150  1.00  0.00           C
ATOM   4587  HB  THR A 283      51.030  46.740  54.680  1.00  0.00           H
ATOM   4588  OG1 THR A 283      49.970  45.890  53.100  1.00  0.00           O
ATOM   4589  HG1 THR A 283      49.920  45.010  52.710  1.00  0.00           H
ATOM   4590  CG2 THR A 283      52.340  45.560  53.390  1.00  0.00           C
ATOM   4591 HG21 THR A 283      52.260  44.540  52.930  1.00  0.00           H
ATOM   4592 HG22 THR A 283      53.260  45.570  54.000  1.00  0.00           H
ATOM   4593 HG23 THR A 283      52.360  46.310  52.570  1.00  0.00           H
ATOM   4594  C   THR A 283      49.420  44.880  55.940  1.00  0.00           C
ATOM   4595  O   THR A 283      49.230  45.790  56.780  1.00  0.00           O
ATOM   4596  N   TYR A 284      48.440  44.020  55.640  1.00  0.00           N
ATOM   4597  HN  TYR A 284      48.550  43.340  54.910  1.00  0.00           H
ATOM   4598  CA  TYR A 284      47.200  44.130  56.330  1.00  0.00           C
ATOM   4599  HA  TYR A 284      46.860  45.140  56.450  1.00  0.00           H
ATOM   4600  CB  TYR A 284      46.030  43.430  55.500  1.00  0.00           C
ATOM   4601  HB1 TYR A 284      45.000  43.540  55.930  1.00  0.00           H
ATOM   4602  HB2 TYR A 284      46.360  42.380  55.380  1.00  0.00           H
ATOM   4603  CG  TYR A 284      45.980  44.000  54.100  1.00  0.00           C
ATOM   4604  CD1 TYR A 284      45.890  45.420  53.940  1.00  0.00           C
ATOM   4605  HD1 TYR A 284      45.860  46.140  54.760  1.00  0.00           H
ATOM   4606  CE1 TYR A 284      45.930  45.980  52.640  1.00  0.00           C
ATOM   4607  HE1 TYR A 284      45.910  47.060  52.630  1.00  0.00           H
ATOM   4608  CZ  TYR A 284      46.030  45.180  51.520  1.00  0.00           C
ATOM   4609  OH  TYR A 284      46.200  45.830  50.240  1.00  0.00           O
ATOM   4610  HH  TYR A 284      46.070  45.210  49.510  1.00  0.00           H
ATOM   4611  CD2 TYR A 284      45.980  43.180  52.940  1.00  0.00           C
ATOM   4612  HD2 TYR A 284      46.200  42.120  53.060  1.00  0.00           H
ATOM   4613  CE2 TYR A 284      46.020  43.820  51.700  1.00  0.00           C
ATOM   4614  HE2 TYR A 284      46.090  43.220  50.800  1.00  0.00           H
ATOM   4615  C   TYR A 284      47.120  43.510  57.650  1.00  0.00           C
ATOM   4616  O   TYR A 284      46.150  43.660  58.380  1.00  0.00           O
ATOM   4617  N   MET A 285      48.170  42.780  58.110  1.00  0.00           N
ATOM   4618  HN  MET A 285      48.970  42.670  57.530  1.00  0.00           H
ATOM   4619  CA  MET A 285      48.320  42.150  59.440  1.00  0.00           C
ATOM   4620  HA  MET A 285      47.420  41.650  59.730  1.00  0.00           H
ATOM   4621  CB  MET A 285      49.460  41.160  59.450  1.00  0.00           C
ATOM   4622  HB1 MET A 285      49.730  40.820  60.470  1.00  0.00           H
ATOM   4623  HB2 MET A 285      50.380  41.640  59.060  1.00  0.00           H
ATOM   4624  CG  MET A 285      49.160  39.960  58.480  1.00  0.00           C
ATOM   4625  HG1 MET A 285      48.760  40.360  57.530  1.00  0.00           H
ATOM   4626  HG2 MET A 285      48.390  39.330  58.990  1.00  0.00           H
ATOM   4627  SD  MET A 285      50.600  38.910  58.070  1.00  0.00           S
ATOM   4628  CE  MET A 285      49.650  38.050  56.790  1.00  0.00           C
ATOM   4629  HE1 MET A 285      50.230  37.280  56.240  1.00  0.00           H
ATOM   4630  HE2 MET A 285      49.220  38.700  55.990  1.00  0.00           H
ATOM   4631  HE3 MET A 285      48.770  37.500  57.190  1.00  0.00           H
ATOM   4632  C   MET A 285      48.420  43.250  60.550  1.00  0.00           C
ATOM   4633  O   MET A 285      48.010  42.980  61.710  1.00  0.00           O
ATOM   4634  N   ASN A 286      48.970  44.380  60.190  1.00  0.00           N
ATOM   4635  HN  ASN A 286      49.430  44.490  59.310  1.00  0.00           H
ATOM   4636  CA  ASN A 286      49.030  45.480  61.150  1.00  0.00           C
ATOM   4637  HA  ASN A 286      49.510  45.090  62.040  1.00  0.00           H
ATOM   4638  CB  ASN A 286      49.990  46.630  60.700  1.00  0.00           C
ATOM   4639  HB1 ASN A 286      49.860  46.880  59.620  1.00  0.00           H
ATOM   4640  HB2 ASN A 286      51.060  46.400  60.880  1.00  0.00           H
ATOM   4641  CG  ASN A 286      49.800  47.890  61.490  1.00  0.00           C
ATOM   4642  OD1 ASN A 286      50.310  48.120  62.600  1.00  0.00           O
ATOM   4643  ND2 ASN A 286      49.020  48.840  60.900  1.00  0.00           N
ATOM   4644 HD21 ASN A 286      48.930  49.740  61.310  1.00  0.00           H
ATOM   4645 HD22 ASN A 286      48.410  48.670  60.120  1.00  0.00           H
ATOM   4646  C   ASN A 286      47.640  45.900  61.630  1.00  0.00           C
ATOM   4647  O   ASN A 286      47.430  46.010  62.820  1.00  0.00           O
ATOM   4648  N   SER A 287      46.640  46.030  60.710  1.00  0.00           N
ATOM   4649  HN  SER A 287      46.860  45.840  59.760  1.00  0.00           H
ATOM   4650  CA  SER A 287      45.250  46.430  60.990  1.00  0.00           C
ATOM   4651  HA  SER A 287      45.260  47.400  61.480  1.00  0.00           H
ATOM   4652  CB  SER A 287      44.470  46.610  59.660  1.00  0.00           C
ATOM   4653  HB1 SER A 287      43.420  46.640  60.000  1.00  0.00           H
ATOM   4654  HB2 SER A 287      44.760  45.730  59.030  1.00  0.00           H
ATOM   4655  OG  SER A 287      44.750  47.840  58.950  1.00  0.00           O
ATOM   4656  HG1 SER A 287      45.610  47.730  58.550  1.00  0.00           H
ATOM   4657  C   SER A 287      44.560  45.440  61.900  1.00  0.00           C
ATOM   4658  O   SER A 287      43.960  45.820  62.890  1.00  0.00           O
ATOM   4659  N   MET A 288      44.780  44.150  61.650  1.00  0.00           N
ATOM   4660  HN  MET A 288      45.250  43.820  60.850  1.00  0.00           H
ATOM   4661  CA  MET A 288      44.400  43.220  62.720  1.00  0.00           C
ATOM   4662  HA  MET A 288      43.340  43.380  62.830  1.00  0.00           H
ATOM   4663  CB  MET A 288      44.640  41.780  62.150  1.00  0.00           C
ATOM   4664  HB1 MET A 288      44.610  41.020  62.950  1.00  0.00           H
ATOM   4665  HB2 MET A 288      45.650  41.860  61.710  1.00  0.00           H
ATOM   4666  CG  MET A 288      43.550  41.340  61.120  1.00  0.00           C
ATOM   4667  HG1 MET A 288      43.650  42.100  60.310  1.00  0.00           H
ATOM   4668  HG2 MET A 288      42.550  41.520  61.570  1.00  0.00           H
ATOM   4669  SD  MET A 288      43.690  39.580  60.560  1.00  0.00           S
ATOM   4670  CE  MET A 288      45.340  39.710  59.840  1.00  0.00           C
ATOM   4671  HE1 MET A 288      46.070  39.780  60.670  1.00  0.00           H
ATOM   4672  HE2 MET A 288      45.340  40.580  59.140  1.00  0.00           H
ATOM   4673  HE3 MET A 288      45.600  38.870  59.170  1.00  0.00           H
ATOM   4674  C   MET A 288      45.080  43.290  64.070  1.00  0.00           C
ATOM   4675  O   MET A 288      44.510  43.020  65.050  1.00  0.00           O
ATOM   4676  N   LEU A 289      46.450  43.570  64.060  1.00  0.00           N
ATOM   4677  HN  LEU A 289      46.930  43.720  63.190  1.00  0.00           H
ATOM   4678  CA  LEU A 289      47.250  43.650  65.240  1.00  0.00           C
ATOM   4679  HA  LEU A 289      47.190  42.700  65.720  1.00  0.00           H
ATOM   4680  CB  LEU A 289      48.710  43.740  64.790  1.00  0.00           C
ATOM   4681  HB1 LEU A 289      49.080  44.690  64.330  1.00  0.00           H
ATOM   4682  HB2 LEU A 289      48.840  42.830  64.170  1.00  0.00           H
ATOM   4683  CG  LEU A 289      49.790  43.700  65.930  1.00  0.00           C
ATOM   4684  HG  LEU A 289      49.570  44.490  66.660  1.00  0.00           H
ATOM   4685  CD1 LEU A 289      49.910  42.290  66.480  1.00  0.00           C
ATOM   4686 HD11 LEU A 289      48.940  41.890  66.860  1.00  0.00           H
ATOM   4687 HD12 LEU A 289      50.720  42.220  67.240  1.00  0.00           H
ATOM   4688 HD13 LEU A 289      50.090  41.510  65.710  1.00  0.00           H
ATOM   4689  CD2 LEU A 289      51.160  44.220  65.400  1.00  0.00           C
ATOM   4690 HD21 LEU A 289      52.000  43.800  65.970  1.00  0.00           H
ATOM   4691 HD22 LEU A 289      51.150  45.330  65.320  1.00  0.00           H
ATOM   4692 HD23 LEU A 289      51.270  43.750  64.400  1.00  0.00           H
ATOM   4693  C   LEU A 289      46.970  44.770  66.170  1.00  0.00           C
ATOM   4694  O   LEU A 289      46.940  44.550  67.370  1.00  0.00           O
ATOM   4695  N   ASP A 290      46.730  46.010  65.620  1.00  0.00           N
ATOM   4696  HN  ASP A 290      46.690  46.110  64.620  1.00  0.00           H
ATOM   4697  CA  ASP A 290      46.570  47.230  66.460  1.00  0.00           C
ATOM   4698  HA  ASP A 290      47.400  47.230  67.140  1.00  0.00           H
ATOM   4699  CB  ASP A 290      46.480  48.520  65.500  1.00  0.00           C
ATOM   4700  HB1 ASP A 290      46.170  49.420  66.060  1.00  0.00           H
ATOM   4701  HB2 ASP A 290      45.660  48.180  64.820  1.00  0.00           H
ATOM   4702  CG  ASP A 290      47.700  48.720  64.700  1.00  0.00           C
ATOM   4703  OD1 ASP A 290      47.750  49.390  63.620  1.00  0.00           O
ATOM   4704  OD2 ASP A 290      48.880  48.160  65.170  1.00  0.00           O
ATOM   4705  HD2 ASP A 290      49.540  48.240  64.470  1.00  0.00           H
ATOM   4706  C   ASP A 290      45.380  47.080  67.470  1.00  0.00           C
ATOM   4707  O   ASP A 290      45.620  47.480  68.610  1.00  0.00           O
ATOM   4708  N   PRO A 291      44.150  46.540  67.160  1.00  0.00           N
ATOM   4709  CD  PRO A 291      43.510  46.550  65.860  1.00  0.00           C
ATOM   4710  HD1 PRO A 291      44.020  45.790  65.230  1.00  0.00           H
ATOM   4711  HD2 PRO A 291      43.610  47.590  65.480  1.00  0.00           H
ATOM   4712  CA  PRO A 291      43.160  46.150  68.130  1.00  0.00           C
ATOM   4713  HA  PRO A 291      42.810  47.040  68.630  1.00  0.00           H
ATOM   4714  CB  PRO A 291      42.050  45.410  67.300  1.00  0.00           C
ATOM   4715  HB1 PRO A 291      41.060  45.490  67.790  1.00  0.00           H
ATOM   4716  HB2 PRO A 291      42.350  44.390  66.960  1.00  0.00           H
ATOM   4717  CG  PRO A 291      42.040  46.190  66.020  1.00  0.00           C
ATOM   4718  HG1 PRO A 291      41.670  45.520  65.220  1.00  0.00           H
ATOM   4719  HG2 PRO A 291      41.330  47.040  66.140  1.00  0.00           H
ATOM   4720  C   PRO A 291      43.690  45.260  69.210  1.00  0.00           C
ATOM   4721  O   PRO A 291      43.210  45.460  70.300  1.00  0.00           O
ATOM   4722  N   VAL A 292      44.600  44.360  68.960  1.00  0.00           N
ATOM   4723  HN  VAL A 292      44.780  44.070  68.020  1.00  0.00           H
ATOM   4724  CA  VAL A 292      45.210  43.520  69.920  1.00  0.00           C
ATOM   4725  HA  VAL A 292      44.380  43.190  70.530  1.00  0.00           H
ATOM   4726  CB  VAL A 292      45.930  42.260  69.260  1.00  0.00           C
ATOM   4727  HB  VAL A 292      46.940  42.600  68.940  1.00  0.00           H
ATOM   4728  CG1 VAL A 292      46.010  41.170  70.350  1.00  0.00           C
ATOM   4729 HG11 VAL A 292      46.630  40.280  70.120  1.00  0.00           H
ATOM   4730 HG12 VAL A 292      44.940  40.990  70.550  1.00  0.00           H
ATOM   4731 HG13 VAL A 292      46.320  41.610  71.320  1.00  0.00           H
ATOM   4732  CG2 VAL A 292      45.100  41.670  68.090  1.00  0.00           C
ATOM   4733 HG21 VAL A 292      43.990  41.680  68.200  1.00  0.00           H
ATOM   4734 HG22 VAL A 292      45.290  40.600  67.860  1.00  0.00           H
ATOM   4735 HG23 VAL A 292      45.350  42.240  67.170  1.00  0.00           H
ATOM   4736  C   VAL A 292      46.210  44.280  70.850  1.00  0.00           C
ATOM   4737  O   VAL A 292      46.130  44.100  72.040  1.00  0.00           O
ATOM   4738  N   VAL A 293      47.060  45.140  70.240  1.00  0.00           N
ATOM   4739  HN  VAL A 293      46.980  45.350  69.260  1.00  0.00           H
ATOM   4740  CA  VAL A 293      48.300  45.580  70.960  1.00  0.00           C
ATOM   4741  HA  VAL A 293      48.300  45.070  71.920  1.00  0.00           H
ATOM   4742  CB  VAL A 293      49.560  45.430  70.100  1.00  0.00           C
ATOM   4743  HB  VAL A 293      50.420  45.390  70.800  1.00  0.00           H
ATOM   4744  CG1 VAL A 293      49.550  43.990  69.540  1.00  0.00           C
ATOM   4745 HG11 VAL A 293      48.780  43.810  68.770  1.00  0.00           H
ATOM   4746 HG12 VAL A 293      49.450  43.250  70.370  1.00  0.00           H
ATOM   4747 HG13 VAL A 293      50.520  43.990  69.000  1.00  0.00           H
ATOM   4748  CG2 VAL A 293      49.850  46.470  69.080  1.00  0.00           C
ATOM   4749 HG21 VAL A 293      50.640  46.090  68.400  1.00  0.00           H
ATOM   4750 HG22 VAL A 293      50.170  47.390  69.600  1.00  0.00           H
ATOM   4751 HG23 VAL A 293      49.060  46.780  68.370  1.00  0.00           H
ATOM   4752  C   VAL A 293      48.200  47.090  71.370  1.00  0.00           C
ATOM   4753  O   VAL A 293      49.160  47.660  71.910  1.00  0.00           O
ATOM   4754  N   TYR A 294      47.050  47.760  71.180  1.00  0.00           N
ATOM   4755  HN  TYR A 294      46.240  47.260  70.880  1.00  0.00           H
ATOM   4756  CA  TYR A 294      47.010  49.180  71.310  1.00  0.00           C
ATOM   4757  HA  TYR A 294      47.610  49.500  72.140  1.00  0.00           H
ATOM   4758  CB  TYR A 294      47.190  50.000  69.940  1.00  0.00           C
ATOM   4759  HB1 TYR A 294      46.840  51.040  70.130  1.00  0.00           H
ATOM   4760  HB2 TYR A 294      46.580  49.580  69.120  1.00  0.00           H
ATOM   4761  CG  TYR A 294      48.580  50.110  69.510  1.00  0.00           C
ATOM   4762  CD1 TYR A 294      48.950  49.950  68.190  1.00  0.00           C
ATOM   4763  HD1 TYR A 294      48.240  49.780  67.390  1.00  0.00           H
ATOM   4764  CE1 TYR A 294      50.260  49.980  67.790  1.00  0.00           C
ATOM   4765  HE1 TYR A 294      50.500  49.770  66.760  1.00  0.00           H
ATOM   4766  CZ  TYR A 294      51.300  50.080  68.720  1.00  0.00           C
ATOM   4767  OH  TYR A 294      52.630  50.020  68.300  1.00  0.00           O
ATOM   4768  HH  TYR A 294      53.180  49.760  69.050  1.00  0.00           H
ATOM   4769  CD2 TYR A 294      49.570  50.420  70.440  1.00  0.00           C
ATOM   4770  HD2 TYR A 294      49.300  50.630  71.470  1.00  0.00           H
ATOM   4771  CE2 TYR A 294      50.950  50.380  70.050  1.00  0.00           C
ATOM   4772  HE2 TYR A 294      51.710  50.580  70.790  1.00  0.00           H
ATOM   4773  C   TYR A 294      45.690  49.730  71.840  1.00  0.00           C
ATOM   4774  O   TYR A 294      45.680  50.430  72.900  1.00  0.00           O
ATOM   4775  N   TYR A 295      44.530  49.510  71.200  1.00  0.00           N
ATOM   4776  HN  TYR A 295      44.440  48.890  70.420  1.00  0.00           H
ATOM   4777  CA  TYR A 295      43.370  50.270  71.500  1.00  0.00           C
ATOM   4778  HA  TYR A 295      43.580  51.330  71.550  1.00  0.00           H
ATOM   4779  CB  TYR A 295      42.270  49.990  70.390  1.00  0.00           C
ATOM   4780  HB1 TYR A 295      41.300  50.520  70.550  1.00  0.00           H
ATOM   4781  HB2 TYR A 295      42.200  48.880  70.470  1.00  0.00           H
ATOM   4782  CG  TYR A 295      42.780  50.340  69.040  1.00  0.00           C
ATOM   4783  CD1 TYR A 295      43.760  51.330  68.710  1.00  0.00           C
ATOM   4784  HD1 TYR A 295      44.160  51.970  69.480  1.00  0.00           H
ATOM   4785  CE1 TYR A 295      44.090  51.650  67.390  1.00  0.00           C
ATOM   4786  HE1 TYR A 295      44.940  52.280  67.200  1.00  0.00           H
ATOM   4787  CZ  TYR A 295      43.500  50.790  66.380  1.00  0.00           C
ATOM   4788  OH  TYR A 295      44.040  50.810  65.090  1.00  0.00           O
ATOM   4789  HH  TYR A 295      43.580  50.180  64.530  1.00  0.00           H
ATOM   4790  CD2 TYR A 295      42.230  49.620  68.000  1.00  0.00           C
ATOM   4791  HD2 TYR A 295      41.620  48.740  68.200  1.00  0.00           H
ATOM   4792  CE2 TYR A 295      42.560  49.780  66.650  1.00  0.00           C
ATOM   4793  HE2 TYR A 295      42.200  49.140  65.860  1.00  0.00           H
ATOM   4794  C   TYR A 295      42.740  49.860  72.760  1.00  0.00           C
ATOM   4795  O   TYR A 295      42.010  50.640  73.380  1.00  0.00           O
ATOM   4796  N   PHE A 296      42.920  48.660  73.270  1.00  0.00           N
ATOM   4797  HN  PHE A 296      43.500  48.020  72.780  1.00  0.00           H
ATOM   4798  CA  PHE A 296      42.310  48.120  74.490  1.00  0.00           C
ATOM   4799  HA  PHE A 296      41.750  48.900  75.000  1.00  0.00           H
ATOM   4800  CB  PHE A 296      41.440  46.850  74.280  1.00  0.00           C
ATOM   4801  HB1 PHE A 296      40.810  46.650  75.170  1.00  0.00           H
ATOM   4802  HB2 PHE A 296      42.050  45.960  74.000  1.00  0.00           H
ATOM   4803  CG  PHE A 296      40.450  47.120  73.240  1.00  0.00           C
ATOM   4804  CD1 PHE A 296      39.500  48.170  73.380  1.00  0.00           C
ATOM   4805  HD1 PHE A 296      39.320  48.700  74.310  1.00  0.00           H
ATOM   4806  CE1 PHE A 296      38.640  48.460  72.350  1.00  0.00           C
ATOM   4807  HE1 PHE A 296      37.850  49.180  72.500  1.00  0.00           H
ATOM   4808  CZ  PHE A 296      38.670  47.760  71.170  1.00  0.00           C
ATOM   4809  HZ  PHE A 296      37.920  48.030  70.430  1.00  0.00           H
ATOM   4810  CD2 PHE A 296      40.530  46.430  71.950  1.00  0.00           C
ATOM   4811  HD2 PHE A 296      41.270  45.680  71.740  1.00  0.00           H
ATOM   4812  CE2 PHE A 296      39.630  46.780  70.920  1.00  0.00           C
ATOM   4813  HE2 PHE A 296      39.620  46.280  69.970  1.00  0.00           H
ATOM   4814  C   PHE A 296      43.380  47.590  75.440  1.00  0.00           C
ATOM   4815  O   PHE A 296      43.130  46.900  76.470  1.00  0.00           O
ATOM   4816  N   SER A 297      44.590  48.060  75.240  1.00  0.00           N
ATOM   4817  HN  SER A 297      44.730  48.790  74.570  1.00  0.00           H
ATOM   4818  CA  SER A 297      45.760  47.580  75.960  1.00  0.00           C
ATOM   4819  HA  SER A 297      45.570  46.920  76.790  1.00  0.00           H
ATOM   4820  CB  SER A 297      46.750  47.040  74.830  1.00  0.00           C
ATOM   4821  HB1 SER A 297      46.770  47.800  74.030  1.00  0.00           H
ATOM   4822  HB2 SER A 297      46.250  46.150  74.390  1.00  0.00           H
ATOM   4823  OG  SER A 297      48.130  46.830  75.220  1.00  0.00           O
ATOM   4824  HG1 SER A 297      48.180  46.300  76.020  1.00  0.00           H
ATOM   4825  C   SER A 297      46.450  48.770  76.570  1.00  0.00           C
ATOM   4826  O   SER A 297      46.520  49.850  76.020  1.00  0.00           O
ATOM   4827  N   SER A 298      47.030  48.620  77.730  1.00  0.00           N
ATOM   4828  HN  SER A 298      47.070  47.750  78.210  1.00  0.00           H
ATOM   4829  CA  SER A 298      47.690  49.660  78.530  1.00  0.00           C
ATOM   4830  HA  SER A 298      47.270  50.640  78.370  1.00  0.00           H
ATOM   4831  CB  SER A 298      47.540  49.390  80.080  1.00  0.00           C
ATOM   4832  HB1 SER A 298      47.900  48.370  80.350  1.00  0.00           H
ATOM   4833  HB2 SER A 298      46.450  49.500  80.270  1.00  0.00           H
ATOM   4834  OG  SER A 298      48.190  50.250  80.980  1.00  0.00           O
ATOM   4835  HG1 SER A 298      47.670  51.060  80.970  1.00  0.00           H
ATOM   4836  C   SER A 298      49.170  49.650  78.210  1.00  0.00           C
ATOM   4837  O   SER A 298      49.690  48.620  77.800  1.00  0.00           O
ATOM   4838  N   PRO A 299      49.950  50.770  78.220  1.00  0.00           N
ATOM   4839  CD  PRO A 299      49.330  52.150  78.170  1.00  0.00           C
ATOM   4840  HD1 PRO A 299      48.750  52.380  79.100  1.00  0.00           H
ATOM   4841  HD2 PRO A 299      48.720  52.220  77.240  1.00  0.00           H
ATOM   4842  CA  PRO A 299      51.440  50.840  78.140  1.00  0.00           C
ATOM   4843  HA  PRO A 299      51.640  50.660  77.090  1.00  0.00           H
ATOM   4844  CB  PRO A 299      51.740  52.250  78.690  1.00  0.00           C
ATOM   4845  HB1 PRO A 299      52.700  52.720  78.370  1.00  0.00           H
ATOM   4846  HB2 PRO A 299      51.810  52.270  79.790  1.00  0.00           H
ATOM   4847  CG  PRO A 299      50.540  53.110  78.150  1.00  0.00           C
ATOM   4848  HG1 PRO A 299      50.220  53.970  78.760  1.00  0.00           H
ATOM   4849  HG2 PRO A 299      50.700  53.310  77.060  1.00  0.00           H
ATOM   4850  C   PRO A 299      52.120  49.740  78.970  1.00  0.00           C
ATOM   4851  O   PRO A 299      51.680  49.490  80.090  1.00  0.00           O
ATOM   4852  N   SER A 300      53.250  49.180  78.500  1.00  0.00           N
ATOM   4853  HN  SER A 300      53.670  49.510  77.660  1.00  0.00           H
ATOM   4854  CA  SER A 300      53.990  48.120  79.220  1.00  0.00           C
ATOM   4855  HA  SER A 300      53.280  47.320  79.350  1.00  0.00           H
ATOM   4856  CB  SER A 300      55.120  47.590  78.320  1.00  0.00           C
ATOM   4857  HB1 SER A 300      55.560  46.700  78.830  1.00  0.00           H
ATOM   4858  HB2 SER A 300      55.960  48.320  78.390  1.00  0.00           H
ATOM   4859  OG  SER A 300      54.630  47.180  76.990  1.00  0.00           O
ATOM   4860  HG1 SER A 300      54.410  46.250  77.030  1.00  0.00           H
ATOM   4861  C   SER A 300      54.460  48.470  80.630  1.00  0.00           C
ATOM   4862  O   SER A 300      54.940  49.530  80.860  1.00  0.00           O
ATOM   4863  NT  SER A 300      54.390  47.520  81.600  1.00  0.00           N
ATOM   4864  HNT SER A 300      53.950  46.680  81.310  1.00  0.00           H
ATOM   4865  CAT SER A 300      54.790  47.690  83.020  1.00  0.00           C
ATOM   4866  HT1 SER A 300      55.200  46.760  83.490  1.00  0.00           H
ATOM   4867  HT2 SER A 300      53.920  48.140  83.550  1.00  0.00           H
ATOM   4868  HT3 SER A 300      55.540  48.510  83.010  1.00  0.00           H
ATOM   4869  N1  GSK B 301      46.670  49.310  42.260  1.00  0.00           N
ATOM   4870  C1  GSK B 301      47.280  50.550  41.770  1.00  0.00           C
ATOM   4871  O1  GSK B 301      47.020  51.050  40.670  1.00  0.00           O
ATOM   4872  C2  GSK B 301      46.980  48.890  43.560  1.00  0.00           C
ATOM   4873  C3  GSK B 301      47.880  49.570  44.390  1.00  0.00           C
ATOM   4874  C4  GSK B 301      46.920  47.890  45.410  1.00  0.00           C
ATOM   4875  C5  GSK B 301      45.550  48.760  41.450  1.00  0.00           C
ATOM   4876  C6  GSK B 301      44.330  49.640  41.800  1.00  0.00           C
ATOM   4877  C7  GSK B 301      42.970  49.120  41.340  1.00  0.00           C
ATOM   4878  C8  GSK B 301      41.810  49.930  41.840  1.00  0.00           C
ATOM   4879  C9  GSK B 301      40.460  49.520  41.200  1.00  0.00           C
ATOM   4880  C10 GSK B 301      48.510  50.720  44.030  1.00  0.00           C
ATOM   4881  N2  GSK B 301      47.690  48.930  45.630  1.00  0.00           N
ATOM   4882  N3  GSK B 301      46.460  47.780  44.190  1.00  0.00           N
ATOM   4883  N4  GSK B 301      48.240  51.050  42.660  1.00  0.00           N
ATOM   4884  O2  GSK B 301      49.240  51.430  44.670  1.00  0.00           O
ATOM   4885 CL   GSK B 301      46.480  46.700  46.550  1.00  0.00          Cl
ATOM   4886  H1  GSK B 301      45.490  47.720  41.850  1.00  0.00           H
ATOM   4887  H2  GSK B 301      45.890  48.950  40.410  1.00  0.00           H
ATOM   4888  H3  GSK B 301      44.380  50.670  41.360  1.00  0.00           H
ATOM   4889  H4  GSK B 301      44.200  49.770  42.890  1.00  0.00           H
ATOM   4890  H5  GSK B 301      42.910  48.050  41.560  1.00  0.00           H
ATOM   4891  H6  GSK B 301      43.050  49.150  40.220  1.00  0.00           H
ATOM   4892  H7  GSK B 301      41.890  50.990  41.540  1.00  0.00           H
ATOM   4893  H8  GSK B 301      41.720  50.020  42.940  1.00  0.00           H
ATOM   4894  H9  GSK B 301      40.250  48.590  41.780  1.00  0.00           H
ATOM   4895  H10 GSK B 301      40.560  49.080  40.180  1.00  0.00           H
ATOM   4896  H11 GSK B 301      39.630  50.230  41.340  1.00  0.00           H
ATOM   4897  H12 GSK B 301      48.220  49.180  46.450  1.00  0.00           H
ATOM   4898  H13 GSK B 301      48.770  51.840  42.290  1.00  0.00           H
ATOM   4899  LP1 GSK B 301      46.070  45.560  47.650  1.00  0.00            
TER
ENDMDL
