# Supplementary material for: Structural basis of hydroxycarboxylic acid receptor signaling mechanisms through ligand binding
Source: Nat Commun. 2023 Sep 22;14:5899. doi: 10.1038/s41467-023-41650-7 (PMC10516952; doi:10.1038/s41467-023-41650-7)
Supplement: Supplementary file 4 — Source Data [file 41467_2023_41650_MOESM4_ESM.zip › source file/molecular dynamics simulations trajectories/with_gsk_run1/with_gsk_run1_400ns.pdb]

REMARK    GENERATED BY TRJCONV
TITLE     Title t= 400000.00000 step= 200000000
REMARK    THIS IS A SIMULATION BOX
CRYST1   96.817   96.817  109.125  90.00  90.00  90.00 P 1           1
MODEL        1
ATOM      1  CAY HSD A   9      52.160  38.820  30.180  1.00  0.00           C
ATOM      2  HY1 HSD A   9      51.060  38.680  30.150  1.00  0.00           H
ATOM      3  HY2 HSD A   9      52.380  39.370  31.130  1.00  0.00           H
ATOM      4  HY3 HSD A   9      52.740  37.880  30.140  1.00  0.00           H
ATOM      5  CY  HSD A   9      52.450  39.540  28.970  1.00  0.00           C
ATOM      6  OY  HSD A   9      53.060  39.070  28.000  1.00  0.00           O
ATOM      7  N   HSD A   9      51.860  40.730  28.770  1.00  0.00           N
ATOM      8  HN  HSD A   9      51.300  41.030  29.540  1.00  0.00           H
ATOM      9  CA  HSD A   9      51.910  41.480  27.510  1.00  0.00           C
ATOM     10  HA  HSD A   9      52.860  41.230  27.060  1.00  0.00           H
ATOM     11  CB  HSD A   9      50.740  41.150  26.470  1.00  0.00           C
ATOM     12  HB1 HSD A   9      50.640  40.050  26.560  1.00  0.00           H
ATOM     13  HB2 HSD A   9      50.920  41.440  25.420  1.00  0.00           H
ATOM     14  ND1 HSD A   9      48.850  42.850  26.320  1.00  0.00           N
ATOM     15  HD1 HSD A   9      49.320  43.420  25.650  1.00  0.00           H
ATOM     16  CG  HSD A   9      49.330  41.650  26.790  1.00  0.00           C
ATOM     17  CE1 HSD A   9      47.570  42.940  26.750  1.00  0.00           C
ATOM     18  HE1 HSD A   9      46.890  43.750  26.450  1.00  0.00           H
ATOM     19  NE2 HSD A   9      47.210  41.880  27.460  1.00  0.00           N
ATOM     20  CD2 HSD A   9      48.320  40.980  27.490  1.00  0.00           C
ATOM     21  HD2 HSD A   9      48.200  39.990  27.910  1.00  0.00           H
ATOM     22  C   HSD A   9      52.140  42.970  27.880  1.00  0.00           C
ATOM     23  O   HSD A   9      51.600  43.480  28.850  1.00  0.00           O
ATOM     24  N   PHE A  10      52.930  43.690  27.010  1.00  0.00           N
ATOM     25  HN  PHE A  10      53.230  43.300  26.130  1.00  0.00           H
ATOM     26  CA  PHE A  10      53.060  45.160  27.200  1.00  0.00           C
ATOM     27  HA  PHE A  10      53.420  45.400  28.200  1.00  0.00           H
ATOM     28  CB  PHE A  10      54.260  45.650  26.370  1.00  0.00           C
ATOM     29  HB1 PHE A  10      54.210  46.770  26.340  1.00  0.00           H
ATOM     30  HB2 PHE A  10      54.410  45.200  25.370  1.00  0.00           H
ATOM     31  CG  PHE A  10      55.560  45.240  26.960  1.00  0.00           C
ATOM     32  CD1 PHE A  10      56.320  44.030  26.580  1.00  0.00           C
ATOM     33  HD1 PHE A  10      55.930  43.490  25.740  1.00  0.00           H
ATOM     34  CE1 PHE A  10      57.510  43.740  27.290  1.00  0.00           C
ATOM     35  HE1 PHE A  10      57.920  42.780  27.020  1.00  0.00           H
ATOM     36  CZ  PHE A  10      58.000  44.640  28.220  1.00  0.00           C
ATOM     37  HZ  PHE A  10      58.900  44.410  28.780  1.00  0.00           H
ATOM     38  CD2 PHE A  10      56.080  46.080  27.970  1.00  0.00           C
ATOM     39  HD2 PHE A  10      55.620  47.020  28.210  1.00  0.00           H
ATOM     40  CE2 PHE A  10      57.380  45.790  28.540  1.00  0.00           C
ATOM     41  HE2 PHE A  10      57.810  46.440  29.280  1.00  0.00           H
ATOM     42  C   PHE A  10      51.770  45.920  26.910  1.00  0.00           C
ATOM     43  O   PHE A  10      51.040  45.750  25.910  1.00  0.00           O
ATOM     44  N   LEU A  11      51.550  47.040  27.760  1.00  0.00           N
ATOM     45  HN  LEU A  11      52.160  47.160  28.540  1.00  0.00           H
ATOM     46  CA  LEU A  11      50.560  48.060  27.400  1.00  0.00           C
ATOM     47  HA  LEU A  11      50.430  48.120  26.320  1.00  0.00           H
ATOM     48  CB  LEU A  11      49.260  47.680  27.940  1.00  0.00           C
ATOM     49  HB1 LEU A  11      49.330  47.630  29.050  1.00  0.00           H
ATOM     50  HB2 LEU A  11      49.050  46.630  27.670  1.00  0.00           H
ATOM     51  CG  LEU A  11      48.050  48.550  27.660  1.00  0.00           C
ATOM     52  HG  LEU A  11      48.090  49.560  28.100  1.00  0.00           H
ATOM     53  CD1 LEU A  11      47.730  48.590  26.160  1.00  0.00           C
ATOM     54 HD11 LEU A  11      47.600  47.650  25.590  1.00  0.00           H
ATOM     55 HD12 LEU A  11      48.550  49.160  25.680  1.00  0.00           H
ATOM     56 HD13 LEU A  11      46.810  49.190  26.010  1.00  0.00           H
ATOM     57  CD2 LEU A  11      46.900  47.780  28.340  1.00  0.00           C
ATOM     58 HD21 LEU A  11      47.250  47.540  29.360  1.00  0.00           H
ATOM     59 HD22 LEU A  11      46.440  46.870  27.910  1.00  0.00           H
ATOM     60 HD23 LEU A  11      46.090  48.530  28.460  1.00  0.00           H
ATOM     61  C   LEU A  11      51.100  49.400  27.860  1.00  0.00           C
ATOM     62  O   LEU A  11      51.690  49.380  28.960  1.00  0.00           O
ATOM     63  N   GLU A  12      51.030  50.580  27.180  1.00  0.00           N
ATOM     64  HN  GLU A  12      50.850  50.660  26.200  1.00  0.00           H
ATOM     65  CA  GLU A  12      51.180  51.860  27.910  1.00  0.00           C
ATOM     66  HA  GLU A  12      52.000  51.640  28.570  1.00  0.00           H
ATOM     67  CB  GLU A  12      51.480  52.970  26.890  1.00  0.00           C
ATOM     68  HB1 GLU A  12      50.570  53.050  26.250  1.00  0.00           H
ATOM     69  HB2 GLU A  12      52.220  52.530  26.180  1.00  0.00           H
ATOM     70  CG  GLU A  12      51.830  54.280  27.650  1.00  0.00           C
ATOM     71  HG1 GLU A  12      52.660  54.150  28.380  1.00  0.00           H
ATOM     72  HG2 GLU A  12      50.960  54.610  28.260  1.00  0.00           H
ATOM     73  CD  GLU A  12      52.220  55.370  26.680  1.00  0.00           C
ATOM     74  OE1 GLU A  12      53.430  55.650  26.520  1.00  0.00           O
ATOM     75  OE2 GLU A  12      51.260  56.020  26.110  1.00  0.00           O
ATOM     76  C   GLU A  12      50.110  52.140  28.990  1.00  0.00           C
ATOM     77  O   GLU A  12      48.950  52.380  28.650  1.00  0.00           O
ATOM     78  N   ILE A  13      50.510  52.170  30.330  1.00  0.00           N
ATOM     79  HN  ILE A  13      51.470  52.010  30.500  1.00  0.00           H
ATOM     80  CA  ILE A  13      49.660  52.570  31.370  1.00  0.00           C
ATOM     81  HA  ILE A  13      48.740  52.970  30.960  1.00  0.00           H
ATOM     82  CB  ILE A  13      49.360  51.380  32.290  1.00  0.00           C
ATOM     83  HB  ILE A  13      50.210  51.030  32.900  1.00  0.00           H
ATOM     84  CG2 ILE A  13      48.210  51.720  33.210  1.00  0.00           C
ATOM     85 HG21 ILE A  13      48.490  52.350  34.080  1.00  0.00           H
ATOM     86 HG22 ILE A  13      47.770  50.850  33.750  1.00  0.00           H
ATOM     87 HG23 ILE A  13      47.370  52.240  32.690  1.00  0.00           H
ATOM     88  CG1 ILE A  13      48.840  50.190  31.410  1.00  0.00           C
ATOM     89 HG11 ILE A  13      49.470  49.890  30.540  1.00  0.00           H
ATOM     90 HG12 ILE A  13      47.890  50.480  30.930  1.00  0.00           H
ATOM     91  CD  ILE A  13      48.610  48.930  32.250  1.00  0.00           C
ATOM     92  HD1 ILE A  13      48.890  47.990  31.700  1.00  0.00           H
ATOM     93  HD2 ILE A  13      47.570  48.750  32.590  1.00  0.00           H
ATOM     94  HD3 ILE A  13      49.200  48.920  33.180  1.00  0.00           H
ATOM     95  C   ILE A  13      50.450  53.590  32.140  1.00  0.00           C
ATOM     96  O   ILE A  13      51.600  53.440  32.430  1.00  0.00           O
ATOM     97  N   ASP A  14      49.850  54.780  32.310  1.00  0.00           N
ATOM     98  HN  ASP A  14      48.990  55.000  31.850  1.00  0.00           H
ATOM     99  CA  ASP A  14      50.480  55.850  33.000  1.00  0.00           C
ATOM    100  HA  ASP A  14      49.780  56.660  33.120  1.00  0.00           H
ATOM    101  CB  ASP A  14      50.850  55.630  34.560  1.00  0.00           C
ATOM    102  HB1 ASP A  14      51.330  56.550  34.960  1.00  0.00           H
ATOM    103  HB2 ASP A  14      51.530  54.750  34.550  1.00  0.00           H
ATOM    104  CG  ASP A  14      49.610  55.360  35.320  1.00  0.00           C
ATOM    105  OD1 ASP A  14      48.540  55.920  35.090  1.00  0.00           O
ATOM    106  OD2 ASP A  14      49.710  54.640  36.360  1.00  0.00           O
ATOM    107  C   ASP A  14      51.650  56.520  32.280  1.00  0.00           C
ATOM    108  O   ASP A  14      52.460  57.260  32.860  1.00  0.00           O
ATOM    109  N   LYS A  15      51.760  56.370  30.950  1.00  0.00           N
ATOM    110  HN  LYS A  15      51.110  55.750  30.520  1.00  0.00           H
ATOM    111  CA  LYS A  15      52.800  56.820  30.070  1.00  0.00           C
ATOM    112  HA  LYS A  15      52.520  56.580  29.050  1.00  0.00           H
ATOM    113  CB  LYS A  15      52.970  58.420  30.000  1.00  0.00           C
ATOM    114  HB1 LYS A  15      53.730  58.510  29.200  1.00  0.00           H
ATOM    115  HB2 LYS A  15      53.320  58.840  30.970  1.00  0.00           H
ATOM    116  CG  LYS A  15      51.750  59.140  29.490  1.00  0.00           C
ATOM    117  HG1 LYS A  15      51.920  60.230  29.440  1.00  0.00           H
ATOM    118  HG2 LYS A  15      50.980  58.990  30.290  1.00  0.00           H
ATOM    119  CD  LYS A  15      51.300  58.710  28.050  1.00  0.00           C
ATOM    120  HD1 LYS A  15      50.310  59.190  27.840  1.00  0.00           H
ATOM    121  HD2 LYS A  15      51.190  57.610  28.020  1.00  0.00           H
ATOM    122  CE  LYS A  15      52.430  59.090  27.000  1.00  0.00           C
ATOM    123  HE1 LYS A  15      53.410  58.640  27.300  1.00  0.00           H
ATOM    124  HE2 LYS A  15      52.590  60.180  26.800  1.00  0.00           H
ATOM    125  NZ  LYS A  15      52.050  58.510  25.710  1.00  0.00           N
ATOM    126  HZ1 LYS A  15      52.070  57.460  25.800  1.00  0.00           H
ATOM    127  HZ2 LYS A  15      52.640  58.850  24.930  1.00  0.00           H
ATOM    128  HZ3 LYS A  15      51.060  58.780  25.520  1.00  0.00           H
ATOM    129  C   LYS A  15      54.140  56.060  30.110  1.00  0.00           C
ATOM    130  O   LYS A  15      55.160  56.420  29.580  1.00  0.00           O
ATOM    131  N   LYS A  16      54.200  54.910  30.800  1.00  0.00           N
ATOM    132  HN  LYS A  16      53.440  54.590  31.350  1.00  0.00           H
ATOM    133  CA  LYS A  16      55.390  53.990  30.850  1.00  0.00           C
ATOM    134  HA  LYS A  16      56.260  54.420  30.360  1.00  0.00           H
ATOM    135  CB  LYS A  16      55.770  53.550  32.300  1.00  0.00           C
ATOM    136  HB1 LYS A  16      56.760  53.040  32.280  1.00  0.00           H
ATOM    137  HB2 LYS A  16      55.120  52.720  32.650  1.00  0.00           H
ATOM    138  CG  LYS A  16      55.750  54.650  33.360  1.00  0.00           C
ATOM    139  HG1 LYS A  16      54.820  55.240  33.190  1.00  0.00           H
ATOM    140  HG2 LYS A  16      56.660  55.290  33.260  1.00  0.00           H
ATOM    141  CD  LYS A  16      55.680  54.000  34.770  1.00  0.00           C
ATOM    142  HD1 LYS A  16      56.160  54.480  35.660  1.00  0.00           H
ATOM    143  HD2 LYS A  16      56.170  53.010  34.630  1.00  0.00           H
ATOM    144  CE  LYS A  16      54.200  53.730  35.130  1.00  0.00           C
ATOM    145  HE1 LYS A  16      53.730  52.870  34.610  1.00  0.00           H
ATOM    146  HE2 LYS A  16      53.600  54.660  35.110  1.00  0.00           H
ATOM    147  NZ  LYS A  16      54.030  53.200  36.550  1.00  0.00           N
ATOM    148  HZ1 LYS A  16      54.310  53.910  37.260  1.00  0.00           H
ATOM    149  HZ2 LYS A  16      54.660  52.430  36.850  1.00  0.00           H
ATOM    150  HZ3 LYS A  16      53.050  52.900  36.590  1.00  0.00           H
ATOM    151  C   LYS A  16      54.870  52.710  30.090  1.00  0.00           C
ATOM    152  O   LYS A  16      53.680  52.470  30.020  1.00  0.00           O
ATOM    153  N   ASN A  17      55.790  51.910  29.530  1.00  0.00           N
ATOM    154  HN  ASN A  17      56.770  52.090  29.540  1.00  0.00           H
ATOM    155  CA  ASN A  17      55.490  50.580  29.050  1.00  0.00           C
ATOM    156  HA  ASN A  17      54.460  50.520  28.710  1.00  0.00           H
ATOM    157  CB  ASN A  17      56.350  50.120  27.870  1.00  0.00           C
ATOM    158  HB1 ASN A  17      56.150  49.040  27.770  1.00  0.00           H
ATOM    159  HB2 ASN A  17      57.420  50.260  28.130  1.00  0.00           H
ATOM    160  CG  ASN A  17      55.950  50.920  26.650  1.00  0.00           C
ATOM    161  OD1 ASN A  17      54.940  51.630  26.570  1.00  0.00           O
ATOM    162  ND2 ASN A  17      56.920  51.080  25.650  1.00  0.00           N
ATOM    163 HD21 ASN A  17      56.510  51.410  24.800  1.00  0.00           H
ATOM    164 HD22 ASN A  17      57.680  50.440  25.600  1.00  0.00           H
ATOM    165  C   ASN A  17      55.460  49.560  30.180  1.00  0.00           C
ATOM    166  O   ASN A  17      56.410  49.400  30.910  1.00  0.00           O
ATOM    167  N   CYS A  18      54.250  48.960  30.400  1.00  0.00           N
ATOM    168  HN  CYS A  18      53.510  49.070  29.750  1.00  0.00           H
ATOM    169  CA  CYS A  18      53.900  48.210  31.600  1.00  0.00           C
ATOM    170  HA  CYS A  18      54.730  48.110  32.270  1.00  0.00           H
ATOM    171  CB  CYS A  18      52.730  48.890  32.300  1.00  0.00           C
ATOM    172  HB1 CYS A  18      52.320  48.190  33.060  1.00  0.00           H
ATOM    173  HB2 CYS A  18      51.870  49.070  31.610  1.00  0.00           H
ATOM    174  SG  CYS A  18      53.140  50.370  33.140  1.00  0.00           S
ATOM    175  C   CYS A  18      53.490  46.800  31.170  1.00  0.00           C
ATOM    176  O   CYS A  18      53.030  46.710  30.060  1.00  0.00           O
ATOM    177  N   CYS A  19      53.600  45.730  32.040  1.00  0.00           N
ATOM    178  HN  CYS A  19      54.020  45.750  32.960  1.00  0.00           H
ATOM    179  CA  CYS A  19      53.200  44.350  31.740  1.00  0.00           C
ATOM    180  HA  CYS A  19      53.160  44.140  30.680  1.00  0.00           H
ATOM    181  CB  CYS A  19      54.080  43.340  32.450  1.00  0.00           C
ATOM    182  HB1 CYS A  19      53.830  42.270  32.330  1.00  0.00           H
ATOM    183  HB2 CYS A  19      54.200  43.540  33.540  1.00  0.00           H
ATOM    184  SG  CYS A  19      55.720  43.670  31.820  1.00  0.00           S
ATOM    185  C   CYS A  19      51.730  44.130  32.280  1.00  0.00           C
ATOM    186  O   CYS A  19      51.370  44.330  33.440  1.00  0.00           O
ATOM    187  N   VAL A  20      50.830  43.690  31.380  1.00  0.00           N
ATOM    188  HN  VAL A  20      50.970  43.710  30.390  1.00  0.00           H
ATOM    189  CA  VAL A  20      49.490  43.200  31.600  1.00  0.00           C
ATOM    190  HA  VAL A  20      49.150  43.670  32.510  1.00  0.00           H
ATOM    191  CB  VAL A  20      48.480  43.590  30.630  1.00  0.00           C
ATOM    192  HB  VAL A  20      48.550  42.970  29.710  1.00  0.00           H
ATOM    193  CG1 VAL A  20      47.030  43.330  31.180  1.00  0.00           C
ATOM    194 HG11 VAL A  20      46.350  43.820  30.440  1.00  0.00           H
ATOM    195 HG12 VAL A  20      46.790  43.860  32.120  1.00  0.00           H
ATOM    196 HG13 VAL A  20      46.750  42.260  31.230  1.00  0.00           H
ATOM    197  CG2 VAL A  20      48.750  44.980  30.250  1.00  0.00           C
ATOM    198 HG21 VAL A  20      47.980  45.450  29.590  1.00  0.00           H
ATOM    199 HG22 VAL A  20      49.680  45.250  29.700  1.00  0.00           H
ATOM    200 HG23 VAL A  20      48.580  45.610  31.150  1.00  0.00           H
ATOM    201  C   VAL A  20      49.470  41.660  31.890  1.00  0.00           C
ATOM    202  O   VAL A  20      50.050  40.820  31.190  1.00  0.00           O
ATOM    203  N   PHE A  21      48.790  41.320  32.980  1.00  0.00           N
ATOM    204  HN  PHE A  21      48.280  41.970  33.530  1.00  0.00           H
ATOM    205  CA  PHE A  21      48.590  39.930  33.370  1.00  0.00           C
ATOM    206  HA  PHE A  21      48.850  39.310  32.520  1.00  0.00           H
ATOM    207  CB  PHE A  21      49.370  39.410  34.570  1.00  0.00           C
ATOM    208  HB1 PHE A  21      49.340  38.300  34.480  1.00  0.00           H
ATOM    209  HB2 PHE A  21      48.910  39.810  35.500  1.00  0.00           H
ATOM    210  CG  PHE A  21      50.850  39.790  34.550  1.00  0.00           C
ATOM    211  CD1 PHE A  21      51.370  40.970  35.230  1.00  0.00           C
ATOM    212  HD1 PHE A  21      50.680  41.620  35.730  1.00  0.00           H
ATOM    213  CE1 PHE A  21      52.740  41.240  35.170  1.00  0.00           C
ATOM    214  HE1 PHE A  21      53.110  42.090  35.730  1.00  0.00           H
ATOM    215  CZ  PHE A  21      53.600  40.410  34.540  1.00  0.00           C
ATOM    216  HZ  PHE A  21      54.560  40.840  34.350  1.00  0.00           H
ATOM    217  CD2 PHE A  21      51.800  38.890  34.040  1.00  0.00           C
ATOM    218  HD2 PHE A  21      51.470  37.970  33.590  1.00  0.00           H
ATOM    219  CE2 PHE A  21      53.120  39.180  34.080  1.00  0.00           C
ATOM    220  HE2 PHE A  21      53.790  38.440  33.690  1.00  0.00           H
ATOM    221  C   PHE A  21      47.140  39.830  33.490  1.00  0.00           C
ATOM    222  O   PHE A  21      46.460  40.740  34.010  1.00  0.00           O
ATOM    223  N   ARG A  22      46.630  38.780  32.820  1.00  0.00           N
ATOM    224  HN  ARG A  22      47.150  38.210  32.200  1.00  0.00           H
ATOM    225  CA  ARG A  22      45.180  38.510  32.950  1.00  0.00           C
ATOM    226  HA  ARG A  22      44.620  39.180  33.590  1.00  0.00           H
ATOM    227  CB  ARG A  22      44.500  38.450  31.610  1.00  0.00           C
ATOM    228  HB1 ARG A  22      43.490  38.020  31.490  1.00  0.00           H
ATOM    229  HB2 ARG A  22      45.090  37.890  30.850  1.00  0.00           H
ATOM    230  CG  ARG A  22      44.470  39.910  31.070  1.00  0.00           C
ATOM    231  HG1 ARG A  22      44.150  39.780  30.010  1.00  0.00           H
ATOM    232  HG2 ARG A  22      45.490  40.360  31.010  1.00  0.00           H
ATOM    233  CD  ARG A  22      43.430  40.870  31.750  1.00  0.00           C
ATOM    234  HD1 ARG A  22      43.920  41.130  32.720  1.00  0.00           H
ATOM    235  HD2 ARG A  22      42.490  40.300  31.890  1.00  0.00           H
ATOM    236  NE  ARG A  22      43.150  42.140  30.840  1.00  0.00           N
ATOM    237  HE  ARG A  22      43.650  42.340  29.990  1.00  0.00           H
ATOM    238  CZ  ARG A  22      42.460  43.170  31.180  1.00  0.00           C
ATOM    239  NH1 ARG A  22      41.650  43.310  32.200  1.00  0.00           N
ATOM    240 HH11 ARG A  22      40.840  43.890  32.140  1.00  0.00           H
ATOM    241 HH12 ARG A  22      41.690  42.540  32.830  1.00  0.00           H
ATOM    242  NH2 ARG A  22      42.560  44.170  30.360  1.00  0.00           N
ATOM    243 HH21 ARG A  22      43.180  44.200  29.580  1.00  0.00           H
ATOM    244 HH22 ARG A  22      42.030  45.000  30.540  1.00  0.00           H
ATOM    245  C   ARG A  22      44.930  37.170  33.590  1.00  0.00           C
ATOM    246  O   ARG A  22      43.740  36.810  33.780  1.00  0.00           O
ATOM    247  N   ASP A  23      45.960  36.340  33.860  1.00  0.00           N
ATOM    248  HN  ASP A  23      46.910  36.640  33.690  1.00  0.00           H
ATOM    249  CA  ASP A  23      45.790  34.880  34.270  1.00  0.00           C
ATOM    250  HA  ASP A  23      45.210  34.450  33.470  1.00  0.00           H
ATOM    251  CB  ASP A  23      47.080  34.070  34.090  1.00  0.00           C
ATOM    252  HB1 ASP A  23      47.580  34.300  33.120  1.00  0.00           H
ATOM    253  HB2 ASP A  23      46.810  33.000  34.090  1.00  0.00           H
ATOM    254  CG  ASP A  23      48.200  34.350  35.120  1.00  0.00           C
ATOM    255  OD1 ASP A  23      48.160  35.340  35.930  1.00  0.00           O
ATOM    256  OD2 ASP A  23      49.260  33.620  35.090  1.00  0.00           O
ATOM    257  C   ASP A  23      45.130  34.630  35.580  1.00  0.00           C
ATOM    258  O   ASP A  23      45.280  35.390  36.570  1.00  0.00           O
ATOM    259  N   ASP A  24      44.440  33.540  35.660  1.00  0.00           N
ATOM    260  HN  ASP A  24      44.440  32.910  34.900  1.00  0.00           H
ATOM    261  CA  ASP A  24      43.590  33.200  36.760  1.00  0.00           C
ATOM    262  HA  ASP A  24      43.140  34.110  37.120  1.00  0.00           H
ATOM    263  CB  ASP A  24      42.440  32.230  36.400  1.00  0.00           C
ATOM    264  HB1 ASP A  24      41.950  31.870  37.330  1.00  0.00           H
ATOM    265  HB2 ASP A  24      42.940  31.380  35.890  1.00  0.00           H
ATOM    266  CG  ASP A  24      41.330  32.800  35.540  1.00  0.00           C
ATOM    267  OD1 ASP A  24      41.340  34.000  35.240  1.00  0.00           O
ATOM    268  OD2 ASP A  24      40.390  32.050  35.190  1.00  0.00           O
ATOM    269  C   ASP A  24      44.350  32.660  37.990  1.00  0.00           C
ATOM    270  O   ASP A  24      43.950  32.750  39.140  1.00  0.00           O
ATOM    271  N   PHE A  25      45.590  32.200  37.760  1.00  0.00           N
ATOM    272  HN  PHE A  25      45.930  32.150  36.820  1.00  0.00           H
ATOM    273  CA  PHE A  25      46.480  31.520  38.620  1.00  0.00           C
ATOM    274  HA  PHE A  25      46.150  30.500  38.680  1.00  0.00           H
ATOM    275  CB  PHE A  25      47.930  31.390  37.960  1.00  0.00           C
ATOM    276  HB1 PHE A  25      48.350  32.300  37.490  1.00  0.00           H
ATOM    277  HB2 PHE A  25      47.860  30.610  37.170  1.00  0.00           H
ATOM    278  CG  PHE A  25      49.070  30.810  38.800  1.00  0.00           C
ATOM    279  CD1 PHE A  25      49.860  31.660  39.560  1.00  0.00           C
ATOM    280  HD1 PHE A  25      49.770  32.730  39.500  1.00  0.00           H
ATOM    281  CE1 PHE A  25      50.940  31.130  40.370  1.00  0.00           C
ATOM    282  HE1 PHE A  25      51.530  31.740  41.040  1.00  0.00           H
ATOM    283  CZ  PHE A  25      51.010  29.700  40.440  1.00  0.00           C
ATOM    284  HZ  PHE A  25      51.670  29.330  41.200  1.00  0.00           H
ATOM    285  CD2 PHE A  25      49.270  29.440  38.850  1.00  0.00           C
ATOM    286  HD2 PHE A  25      48.570  28.790  38.340  1.00  0.00           H
ATOM    287  CE2 PHE A  25      50.160  28.890  39.780  1.00  0.00           C
ATOM    288  HE2 PHE A  25      50.120  27.830  40.010  1.00  0.00           H
ATOM    289  C   PHE A  25      46.420  31.900  40.160  1.00  0.00           C
ATOM    290  O   PHE A  25      46.010  31.080  40.980  1.00  0.00           O
ATOM    291  N   ILE A  26      46.590  33.150  40.560  1.00  0.00           N
ATOM    292  HN  ILE A  26      46.950  33.830  39.920  1.00  0.00           H
ATOM    293  CA  ILE A  26      46.480  33.540  41.940  1.00  0.00           C
ATOM    294  HA  ILE A  26      46.060  32.730  42.530  1.00  0.00           H
ATOM    295  CB  ILE A  26      47.840  33.910  42.450  1.00  0.00           C
ATOM    296  HB  ILE A  26      48.460  33.020  42.210  1.00  0.00           H
ATOM    297  CG2 ILE A  26      48.420  35.260  41.850  1.00  0.00           C
ATOM    298 HG21 ILE A  26      47.710  36.110  41.960  1.00  0.00           H
ATOM    299 HG22 ILE A  26      48.620  35.000  40.790  1.00  0.00           H
ATOM    300 HG23 ILE A  26      49.400  35.510  42.320  1.00  0.00           H
ATOM    301  CG1 ILE A  26      47.990  33.970  43.970  1.00  0.00           C
ATOM    302 HG11 ILE A  26      47.270  33.350  44.540  1.00  0.00           H
ATOM    303 HG12 ILE A  26      47.770  35.030  44.230  1.00  0.00           H
ATOM    304  CD  ILE A  26      49.400  33.730  44.470  1.00  0.00           C
ATOM    305  HD1 ILE A  26      49.370  33.760  45.570  1.00  0.00           H
ATOM    306  HD2 ILE A  26      50.110  34.510  44.140  1.00  0.00           H
ATOM    307  HD3 ILE A  26      49.670  32.720  44.080  1.00  0.00           H
ATOM    308  C   ILE A  26      45.490  34.690  42.140  1.00  0.00           C
ATOM    309  O   ILE A  26      44.960  34.830  43.230  1.00  0.00           O
ATOM    310  N   VAL A  27      45.130  35.430  41.070  1.00  0.00           N
ATOM    311  HN  VAL A  27      45.630  35.260  40.220  1.00  0.00           H
ATOM    312  CA  VAL A  27      44.190  36.580  41.120  1.00  0.00           C
ATOM    313  HA  VAL A  27      44.600  37.240  41.870  1.00  0.00           H
ATOM    314  CB  VAL A  27      44.120  37.290  39.770  1.00  0.00           C
ATOM    315  HB  VAL A  27      45.110  37.300  39.280  1.00  0.00           H
ATOM    316  CG1 VAL A  27      43.140  36.590  38.810  1.00  0.00           C
ATOM    317 HG11 VAL A  27      42.100  36.780  39.140  1.00  0.00           H
ATOM    318 HG12 VAL A  27      43.220  35.490  38.830  1.00  0.00           H
ATOM    319 HG13 VAL A  27      43.300  36.990  37.790  1.00  0.00           H
ATOM    320  CG2 VAL A  27      43.680  38.720  40.170  1.00  0.00           C
ATOM    321 HG21 VAL A  27      43.310  39.120  39.200  1.00  0.00           H
ATOM    322 HG22 VAL A  27      44.530  39.280  40.610  1.00  0.00           H
ATOM    323 HG23 VAL A  27      42.830  38.760  40.880  1.00  0.00           H
ATOM    324  C   VAL A  27      42.800  36.190  41.560  1.00  0.00           C
ATOM    325  O   VAL A  27      42.170  36.900  42.360  1.00  0.00           O
ATOM    326  N   LYS A  28      42.220  35.020  41.150  1.00  0.00           N
ATOM    327  HN  LYS A  28      42.620  34.420  40.470  1.00  0.00           H
ATOM    328  CA  LYS A  28      40.950  34.560  41.570  1.00  0.00           C
ATOM    329  HA  LYS A  28      40.420  35.470  41.790  1.00  0.00           H
ATOM    330  CB  LYS A  28      40.200  33.940  40.360  1.00  0.00           C
ATOM    331  HB1 LYS A  28      40.310  34.610  39.480  1.00  0.00           H
ATOM    332  HB2 LYS A  28      39.110  33.990  40.590  1.00  0.00           H
ATOM    333  CG  LYS A  28      40.620  32.490  39.890  1.00  0.00           C
ATOM    334  HG1 LYS A  28      41.730  32.490  39.790  1.00  0.00           H
ATOM    335  HG2 LYS A  28      40.200  32.360  38.870  1.00  0.00           H
ATOM    336  CD  LYS A  28      40.420  31.220  40.690  1.00  0.00           C
ATOM    337  HD1 LYS A  28      39.310  31.180  40.720  1.00  0.00           H
ATOM    338  HD2 LYS A  28      40.770  31.340  41.740  1.00  0.00           H
ATOM    339  CE  LYS A  28      41.000  29.990  40.050  1.00  0.00           C
ATOM    340  HE1 LYS A  28      42.090  30.190  40.070  1.00  0.00           H
ATOM    341  HE2 LYS A  28      40.680  29.890  38.990  1.00  0.00           H
ATOM    342  NZ  LYS A  28      40.790  28.790  40.760  1.00  0.00           N
ATOM    343  HZ1 LYS A  28      40.380  28.830  41.710  1.00  0.00           H
ATOM    344  HZ2 LYS A  28      41.710  28.280  40.800  1.00  0.00           H
ATOM    345  HZ3 LYS A  28      40.200  28.180  40.160  1.00  0.00           H
ATOM    346  C   LYS A  28      41.000  33.700  42.810  1.00  0.00           C
ATOM    347  O   LYS A  28      40.090  33.340  43.540  1.00  0.00           O
ATOM    348  N   VAL A  29      42.270  33.270  43.190  1.00  0.00           N
ATOM    349  HN  VAL A  29      42.990  33.530  42.550  1.00  0.00           H
ATOM    350  CA  VAL A  29      42.440  32.470  44.430  1.00  0.00           C
ATOM    351  HA  VAL A  29      41.750  31.650  44.510  1.00  0.00           H
ATOM    352  CB  VAL A  29      43.810  31.750  44.410  1.00  0.00           C
ATOM    353  HB  VAL A  29      44.700  32.420  44.320  1.00  0.00           H
ATOM    354  CG1 VAL A  29      44.010  30.800  45.560  1.00  0.00           C
ATOM    355 HG11 VAL A  29      44.780  30.060  45.230  1.00  0.00           H
ATOM    356 HG12 VAL A  29      43.030  30.310  45.710  1.00  0.00           H
ATOM    357 HG13 VAL A  29      44.330  31.390  46.440  1.00  0.00           H
ATOM    358  CG2 VAL A  29      43.800  30.960  43.090  1.00  0.00           C
ATOM    359 HG21 VAL A  29      43.900  31.670  42.250  1.00  0.00           H
ATOM    360 HG22 VAL A  29      42.950  30.280  42.860  1.00  0.00           H
ATOM    361 HG23 VAL A  29      44.720  30.350  42.970  1.00  0.00           H
ATOM    362  C   VAL A  29      42.320  33.400  45.680  1.00  0.00           C
ATOM    363  O   VAL A  29      41.750  32.990  46.670  1.00  0.00           O
ATOM    364  N   LEU A  30      42.850  34.610  45.620  1.00  0.00           N
ATOM    365  HN  LEU A  30      43.470  34.820  44.880  1.00  0.00           H
ATOM    366  CA  LEU A  30      42.950  35.500  46.730  1.00  0.00           C
ATOM    367  HA  LEU A  30      43.390  35.010  47.580  1.00  0.00           H
ATOM    368  CB  LEU A  30      43.910  36.720  46.480  1.00  0.00           C
ATOM    369  HB1 LEU A  30      43.550  37.690  46.920  1.00  0.00           H
ATOM    370  HB2 LEU A  30      44.050  36.910  45.400  1.00  0.00           H
ATOM    371  CG  LEU A  30      45.280  36.530  47.150  1.00  0.00           C
ATOM    372  HG  LEU A  30      45.970  37.200  46.590  1.00  0.00           H
ATOM    373  CD1 LEU A  30      45.510  36.870  48.650  1.00  0.00           C
ATOM    374 HD11 LEU A  30      45.110  37.890  48.860  1.00  0.00           H
ATOM    375 HD12 LEU A  30      46.610  36.790  48.780  1.00  0.00           H
ATOM    376 HD13 LEU A  30      44.810  36.290  49.310  1.00  0.00           H
ATOM    377  CD2 LEU A  30      45.850  35.050  46.960  1.00  0.00           C
ATOM    378 HD21 LEU A  30      46.930  35.010  47.210  1.00  0.00           H
ATOM    379 HD22 LEU A  30      45.790  34.640  45.930  1.00  0.00           H
ATOM    380 HD23 LEU A  30      45.410  34.450  47.790  1.00  0.00           H
ATOM    381  C   LEU A  30      41.530  36.050  47.220  1.00  0.00           C
ATOM    382  O   LEU A  30      41.460  36.160  48.410  1.00  0.00           O
ATOM    383  N   PRO A  31      40.390  36.420  46.560  1.00  0.00           N
ATOM    384  CD  PRO A  31      40.320  36.650  45.090  1.00  0.00           C
ATOM    385  HD1 PRO A  31      40.400  35.690  44.550  1.00  0.00           H
ATOM    386  HD2 PRO A  31      41.130  37.340  44.740  1.00  0.00           H
ATOM    387  CA  PRO A  31      39.200  36.790  47.260  1.00  0.00           C
ATOM    388  HA  PRO A  31      39.470  37.710  47.750  1.00  0.00           H
ATOM    389  CB  PRO A  31      38.160  36.960  46.140  1.00  0.00           C
ATOM    390  HB1 PRO A  31      37.380  37.720  46.390  1.00  0.00           H
ATOM    391  HB2 PRO A  31      37.670  36.080  45.670  1.00  0.00           H
ATOM    392  CG  PRO A  31      39.010  37.510  44.970  1.00  0.00           C
ATOM    393  HG1 PRO A  31      38.640  37.500  43.920  1.00  0.00           H
ATOM    394  HG2 PRO A  31      39.260  38.580  45.160  1.00  0.00           H
ATOM    395  C   PRO A  31      38.720  35.930  48.450  1.00  0.00           C
ATOM    396  O   PRO A  31      38.530  36.670  49.420  1.00  0.00           O
ATOM    397  N   PRO A  32      38.510  34.620  48.600  1.00  0.00           N
ATOM    398  CD  PRO A  32      38.420  33.660  47.580  1.00  0.00           C
ATOM    399  HD1 PRO A  32      39.370  33.120  47.380  1.00  0.00           H
ATOM    400  HD2 PRO A  32      38.130  34.110  46.610  1.00  0.00           H
ATOM    401  CA  PRO A  32      38.130  34.100  49.900  1.00  0.00           C
ATOM    402  HA  PRO A  32      37.210  34.630  50.090  1.00  0.00           H
ATOM    403  CB  PRO A  32      37.960  32.570  49.630  1.00  0.00           C
ATOM    404  HB1 PRO A  32      37.180  32.150  50.300  1.00  0.00           H
ATOM    405  HB2 PRO A  32      38.880  31.950  49.700  1.00  0.00           H
ATOM    406  CG  PRO A  32      37.520  32.570  48.150  1.00  0.00           C
ATOM    407  HG1 PRO A  32      37.600  31.600  47.640  1.00  0.00           H
ATOM    408  HG2 PRO A  32      36.500  32.950  47.960  1.00  0.00           H
ATOM    409  C   PRO A  32      39.070  34.400  51.020  1.00  0.00           C
ATOM    410  O   PRO A  32      38.640  34.710  52.160  1.00  0.00           O
ATOM    411  N   VAL A  33      40.370  34.300  50.770  1.00  0.00           N
ATOM    412  HN  VAL A  33      40.780  34.030  49.910  1.00  0.00           H
ATOM    413  CA  VAL A  33      41.370  34.490  51.800  1.00  0.00           C
ATOM    414  HA  VAL A  33      41.170  33.780  52.590  1.00  0.00           H
ATOM    415  CB  VAL A  33      42.780  34.340  51.190  1.00  0.00           C
ATOM    416  HB  VAL A  33      43.050  35.190  50.530  1.00  0.00           H
ATOM    417  CG1 VAL A  33      43.890  34.420  52.270  1.00  0.00           C
ATOM    418 HG11 VAL A  33      43.900  35.290  52.940  1.00  0.00           H
ATOM    419 HG12 VAL A  33      44.850  34.620  51.760  1.00  0.00           H
ATOM    420 HG13 VAL A  33      43.940  33.500  52.890  1.00  0.00           H
ATOM    421  CG2 VAL A  33      42.720  33.070  50.340  1.00  0.00           C
ATOM    422 HG21 VAL A  33      43.740  32.620  50.350  1.00  0.00           H
ATOM    423 HG22 VAL A  33      42.340  33.250  49.310  1.00  0.00           H
ATOM    424 HG23 VAL A  33      42.030  32.340  50.810  1.00  0.00           H
ATOM    425  C   VAL A  33      41.330  35.910  52.410  1.00  0.00           C
ATOM    426  O   VAL A  33      41.200  36.100  53.610  1.00  0.00           O
ATOM    427  N   LEU A  34      41.300  36.890  51.570  1.00  0.00           N
ATOM    428  HN  LEU A  34      41.260  36.750  50.590  1.00  0.00           H
ATOM    429  CA  LEU A  34      41.090  38.290  51.860  1.00  0.00           C
ATOM    430  HA  LEU A  34      41.900  38.510  52.540  1.00  0.00           H
ATOM    431  CB  LEU A  34      41.200  39.080  50.530  1.00  0.00           C
ATOM    432  HB1 LEU A  34      40.870  40.110  50.760  1.00  0.00           H
ATOM    433  HB2 LEU A  34      40.550  38.590  49.770  1.00  0.00           H
ATOM    434  CG  LEU A  34      42.590  39.170  49.850  1.00  0.00           C
ATOM    435  HG  LEU A  34      42.900  38.150  49.540  1.00  0.00           H
ATOM    436  CD1 LEU A  34      42.510  40.090  48.690  1.00  0.00           C
ATOM    437 HD11 LEU A  34      42.260  41.160  48.880  1.00  0.00           H
ATOM    438 HD12 LEU A  34      41.730  39.760  47.960  1.00  0.00           H
ATOM    439 HD13 LEU A  34      43.440  40.090  48.090  1.00  0.00           H
ATOM    440  CD2 LEU A  34      43.800  39.590  50.790  1.00  0.00           C
ATOM    441 HD21 LEU A  34      44.710  39.550  50.150  1.00  0.00           H
ATOM    442 HD22 LEU A  34      43.890  39.000  51.720  1.00  0.00           H
ATOM    443 HD23 LEU A  34      43.710  40.660  51.040  1.00  0.00           H
ATOM    444  C   LEU A  34      39.700  38.540  52.540  1.00  0.00           C
ATOM    445  O   LEU A  34      39.770  39.250  53.520  1.00  0.00           O
ATOM    446  N   GLY A  35      38.550  37.910  52.040  1.00  0.00           N
ATOM    447  HN  GLY A  35      38.560  37.410  51.180  1.00  0.00           H
ATOM    448  CA  GLY A  35      37.260  37.910  52.700  1.00  0.00           C
ATOM    449  HA1 GLY A  35      36.520  37.300  52.210  1.00  0.00           H
ATOM    450  HA2 GLY A  35      36.910  38.930  52.650  1.00  0.00           H
ATOM    451  C   GLY A  35      37.370  37.460  54.170  1.00  0.00           C
ATOM    452  O   GLY A  35      36.840  38.210  55.040  1.00  0.00           O
ATOM    453  N   LEU A  36      37.990  36.300  54.410  1.00  0.00           N
ATOM    454  HN  LEU A  36      38.190  35.700  53.630  1.00  0.00           H
ATOM    455  CA  LEU A  36      38.220  35.870  55.810  1.00  0.00           C
ATOM    456  HA  LEU A  36      37.250  35.970  56.260  1.00  0.00           H
ATOM    457  CB  LEU A  36      38.800  34.470  55.840  1.00  0.00           C
ATOM    458  HB1 LEU A  36      39.690  34.450  55.180  1.00  0.00           H
ATOM    459  HB2 LEU A  36      38.070  33.820  55.290  1.00  0.00           H
ATOM    460  CG  LEU A  36      39.000  33.840  57.180  1.00  0.00           C
ATOM    461  HG  LEU A  36      39.770  34.560  57.550  1.00  0.00           H
ATOM    462  CD1 LEU A  36      37.750  33.770  58.040  1.00  0.00           C
ATOM    463 HD11 LEU A  36      36.870  33.420  57.480  1.00  0.00           H
ATOM    464 HD12 LEU A  36      37.510  34.810  58.280  1.00  0.00           H
ATOM    465 HD13 LEU A  36      37.790  33.210  59.000  1.00  0.00           H
ATOM    466  CD2 LEU A  36      39.550  32.440  57.170  1.00  0.00           C
ATOM    467 HD21 LEU A  36      40.480  32.400  56.570  1.00  0.00           H
ATOM    468 HD22 LEU A  36      38.900  31.690  56.660  1.00  0.00           H
ATOM    469 HD23 LEU A  36      39.770  32.210  58.230  1.00  0.00           H
ATOM    470  C   LEU A  36      38.980  36.930  56.700  1.00  0.00           C
ATOM    471  O   LEU A  36      38.500  37.290  57.820  1.00  0.00           O
ATOM    472  N   GLU A  37      40.100  37.520  56.150  1.00  0.00           N
ATOM    473  HN  GLU A  37      40.360  37.390  55.190  1.00  0.00           H
ATOM    474  CA  GLU A  37      40.790  38.520  56.890  1.00  0.00           C
ATOM    475  HA  GLU A  37      41.080  38.220  57.880  1.00  0.00           H
ATOM    476  CB  GLU A  37      42.040  38.860  56.120  1.00  0.00           C
ATOM    477  HB1 GLU A  37      42.630  39.610  56.700  1.00  0.00           H
ATOM    478  HB2 GLU A  37      41.770  39.300  55.140  1.00  0.00           H
ATOM    479  CG  GLU A  37      43.000  37.660  56.150  1.00  0.00           C
ATOM    480  HG1 GLU A  37      42.560  36.880  55.500  1.00  0.00           H
ATOM    481  HG2 GLU A  37      43.180  37.290  57.190  1.00  0.00           H
ATOM    482  CD  GLU A  37      44.370  37.860  55.580  1.00  0.00           C
ATOM    483  OE1 GLU A  37      44.670  38.400  54.500  1.00  0.00           O
ATOM    484  OE2 GLU A  37      45.320  37.450  56.430  1.00  0.00           O
ATOM    485  HE2 GLU A  37      46.190  37.690  56.100  1.00  0.00           H
ATOM    486  C   GLU A  37      39.970  39.740  57.160  1.00  0.00           C
ATOM    487  O   GLU A  37      40.040  40.350  58.250  1.00  0.00           O
ATOM    488  N   PHE A  38      39.180  40.230  56.160  1.00  0.00           N
ATOM    489  HN  PHE A  38      39.460  39.850  55.280  1.00  0.00           H
ATOM    490  CA  PHE A  38      38.230  41.250  56.110  1.00  0.00           C
ATOM    491  HA  PHE A  38      38.830  42.080  56.440  1.00  0.00           H
ATOM    492  CB  PHE A  38      37.640  41.500  54.690  1.00  0.00           C
ATOM    493  HB1 PHE A  38      37.290  40.490  54.370  1.00  0.00           H
ATOM    494  HB2 PHE A  38      38.440  41.880  54.020  1.00  0.00           H
ATOM    495  CG  PHE A  38      36.360  42.310  54.630  1.00  0.00           C
ATOM    496  CD1 PHE A  38      35.030  41.770  54.750  1.00  0.00           C
ATOM    497  HD1 PHE A  38      34.920  40.700  54.910  1.00  0.00           H
ATOM    498  CE1 PHE A  38      33.950  42.500  54.460  1.00  0.00           C
ATOM    499  HE1 PHE A  38      32.950  42.090  54.380  1.00  0.00           H
ATOM    500  CZ  PHE A  38      34.080  43.930  54.320  1.00  0.00           C
ATOM    501  HZ  PHE A  38      33.200  44.540  54.200  1.00  0.00           H
ATOM    502  CD2 PHE A  38      36.510  43.740  54.470  1.00  0.00           C
ATOM    503  HD2 PHE A  38      37.500  44.140  54.310  1.00  0.00           H
ATOM    504  CE2 PHE A  38      35.330  44.500  54.450  1.00  0.00           C
ATOM    505  HE2 PHE A  38      35.460  45.570  54.410  1.00  0.00           H
ATOM    506  C   PHE A  38      37.160  41.220  57.260  1.00  0.00           C
ATOM    507  O   PHE A  38      37.030  42.270  57.870  1.00  0.00           O
ATOM    508  N   ILE A  39      36.550  40.070  57.620  1.00  0.00           N
ATOM    509  HN  ILE A  39      36.630  39.320  56.970  1.00  0.00           H
ATOM    510  CA  ILE A  39      35.570  40.010  58.730  1.00  0.00           C
ATOM    511  HA  ILE A  39      34.970  40.920  58.690  1.00  0.00           H
ATOM    512  CB  ILE A  39      34.610  38.810  58.760  1.00  0.00           C
ATOM    513  HB  ILE A  39      33.960  38.890  59.660  1.00  0.00           H
ATOM    514  CG2 ILE A  39      33.510  38.960  57.740  1.00  0.00           C
ATOM    515 HG21 ILE A  39      32.690  38.240  57.960  1.00  0.00           H
ATOM    516 HG22 ILE A  39      33.900  38.750  56.720  1.00  0.00           H
ATOM    517 HG23 ILE A  39      33.180  40.010  57.650  1.00  0.00           H
ATOM    518  CG1 ILE A  39      35.420  37.470  58.810  1.00  0.00           C
ATOM    519 HG11 ILE A  39      36.090  37.410  59.690  1.00  0.00           H
ATOM    520 HG12 ILE A  39      36.010  37.190  57.910  1.00  0.00           H
ATOM    521  CD  ILE A  39      34.490  36.250  59.080  1.00  0.00           C
ATOM    522  HD1 ILE A  39      35.070  35.310  59.290  1.00  0.00           H
ATOM    523  HD2 ILE A  39      33.840  36.020  58.210  1.00  0.00           H
ATOM    524  HD3 ILE A  39      33.890  36.420  60.000  1.00  0.00           H
ATOM    525  C   ILE A  39      36.220  40.080  60.100  1.00  0.00           C
ATOM    526  O   ILE A  39      35.660  40.630  60.990  1.00  0.00           O
ATOM    527  N   PHE A  40      37.530  39.630  60.230  1.00  0.00           N
ATOM    528  HN  PHE A  40      38.060  39.120  59.560  1.00  0.00           H
ATOM    529  CA  PHE A  40      38.370  39.980  61.340  1.00  0.00           C
ATOM    530  HA  PHE A  40      37.810  39.820  62.250  1.00  0.00           H
ATOM    531  CB  PHE A  40      39.570  39.060  61.390  1.00  0.00           C
ATOM    532  HB1 PHE A  40      40.430  39.570  61.880  1.00  0.00           H
ATOM    533  HB2 PHE A  40      39.960  38.840  60.370  1.00  0.00           H
ATOM    534  CG  PHE A  40      39.280  37.720  61.980  1.00  0.00           C
ATOM    535  CD1 PHE A  40      38.980  37.570  63.380  1.00  0.00           C
ATOM    536  HD1 PHE A  40      38.870  38.480  63.950  1.00  0.00           H
ATOM    537  CE1 PHE A  40      38.540  36.350  63.930  1.00  0.00           C
ATOM    538  HE1 PHE A  40      38.240  36.350  64.970  1.00  0.00           H
ATOM    539  CZ  PHE A  40      38.490  35.280  63.150  1.00  0.00           C
ATOM    540  HZ  PHE A  40      38.320  34.270  63.520  1.00  0.00           H
ATOM    541  CD2 PHE A  40      39.100  36.580  61.210  1.00  0.00           C
ATOM    542  HD2 PHE A  40      39.370  36.660  60.180  1.00  0.00           H
ATOM    543  CE2 PHE A  40      38.800  35.360  61.780  1.00  0.00           C
ATOM    544  HE2 PHE A  40      38.800  34.480  61.150  1.00  0.00           H
ATOM    545  C   PHE A  40      38.790  41.420  61.510  1.00  0.00           C
ATOM    546  O   PHE A  40      38.760  41.930  62.610  1.00  0.00           O
ATOM    547  N   GLY A  41      39.220  42.100  60.400  1.00  0.00           N
ATOM    548  HN  GLY A  41      39.290  41.640  59.520  1.00  0.00           H
ATOM    549  CA  GLY A  41      39.550  43.490  60.430  1.00  0.00           C
ATOM    550  HA1 GLY A  41      39.790  43.760  59.410  1.00  0.00           H
ATOM    551  HA2 GLY A  41      40.260  43.810  61.180  1.00  0.00           H
ATOM    552  C   GLY A  41      38.380  44.320  60.810  1.00  0.00           C
ATOM    553  O   GLY A  41      38.430  45.160  61.640  1.00  0.00           O
ATOM    554  N   LEU A  42      37.260  43.920  60.220  1.00  0.00           N
ATOM    555  HN  LEU A  42      37.340  43.230  59.510  1.00  0.00           H
ATOM    556  CA  LEU A  42      36.040  44.580  60.380  1.00  0.00           C
ATOM    557  HA  LEU A  42      36.240  45.620  60.210  1.00  0.00           H
ATOM    558  CB  LEU A  42      35.010  44.150  59.230  1.00  0.00           C
ATOM    559  HB1 LEU A  42      34.620  43.140  59.460  1.00  0.00           H
ATOM    560  HB2 LEU A  42      35.580  44.030  58.280  1.00  0.00           H
ATOM    561  CG  LEU A  42      33.800  45.060  58.950  1.00  0.00           C
ATOM    562  HG  LEU A  42      33.490  45.380  59.970  1.00  0.00           H
ATOM    563  CD1 LEU A  42      34.350  46.320  58.230  1.00  0.00           C
ATOM    564 HD11 LEU A  42      33.540  47.060  58.030  1.00  0.00           H
ATOM    565 HD12 LEU A  42      34.660  46.010  57.220  1.00  0.00           H
ATOM    566 HD13 LEU A  42      35.170  46.740  58.850  1.00  0.00           H
ATOM    567  CD2 LEU A  42      32.790  44.430  58.080  1.00  0.00           C
ATOM    568 HD21 LEU A  42      33.220  44.300  57.070  1.00  0.00           H
ATOM    569 HD22 LEU A  42      31.840  45.020  58.070  1.00  0.00           H
ATOM    570 HD23 LEU A  42      32.500  43.420  58.430  1.00  0.00           H
ATOM    571  C   LEU A  42      35.380  44.550  61.790  1.00  0.00           C
ATOM    572  O   LEU A  42      35.050  45.610  62.350  1.00  0.00           O
ATOM    573  N   LEU A  43      35.380  43.380  62.480  1.00  0.00           N
ATOM    574  HN  LEU A  43      35.610  42.490  62.090  1.00  0.00           H
ATOM    575  CA  LEU A  43      35.000  43.370  63.860  1.00  0.00           C
ATOM    576  HA  LEU A  43      33.980  43.720  64.010  1.00  0.00           H
ATOM    577  CB  LEU A  43      34.730  41.910  64.340  1.00  0.00           C
ATOM    578  HB1 LEU A  43      35.700  41.380  64.150  1.00  0.00           H
ATOM    579  HB2 LEU A  43      34.070  41.370  63.640  1.00  0.00           H
ATOM    580  CG  LEU A  43      34.330  41.530  65.780  1.00  0.00           C
ATOM    581  HG  LEU A  43      34.280  40.430  65.830  1.00  0.00           H
ATOM    582  CD1 LEU A  43      35.240  42.050  66.920  1.00  0.00           C
ATOM    583 HD11 LEU A  43      34.910  41.510  67.830  1.00  0.00           H
ATOM    584 HD12 LEU A  43      35.020  43.090  67.190  1.00  0.00           H
ATOM    585 HD13 LEU A  43      36.330  41.830  66.840  1.00  0.00           H
ATOM    586  CD2 LEU A  43      32.870  42.030  66.060  1.00  0.00           C
ATOM    587 HD21 LEU A  43      32.850  43.150  66.060  1.00  0.00           H
ATOM    588 HD22 LEU A  43      32.530  41.650  67.050  1.00  0.00           H
ATOM    589 HD23 LEU A  43      32.130  41.650  65.320  1.00  0.00           H
ATOM    590  C   LEU A  43      35.830  44.150  64.880  1.00  0.00           C
ATOM    591  O   LEU A  43      35.280  44.890  65.720  1.00  0.00           O
ATOM    592  N   GLY A  44      37.140  43.950  64.910  1.00  0.00           N
ATOM    593  HN  GLY A  44      37.700  43.350  64.360  1.00  0.00           H
ATOM    594  CA  GLY A  44      38.000  44.610  65.930  1.00  0.00           C
ATOM    595  HA1 GLY A  44      39.040  44.340  65.860  1.00  0.00           H
ATOM    596  HA2 GLY A  44      37.550  44.410  66.890  1.00  0.00           H
ATOM    597  C   GLY A  44      37.950  46.100  65.880  1.00  0.00           C
ATOM    598  O   GLY A  44      37.690  46.820  66.860  1.00  0.00           O
ATOM    599  N   ASN A  45      38.120  46.530  64.600  1.00  0.00           N
ATOM    600  HN  ASN A  45      38.270  45.840  63.900  1.00  0.00           H
ATOM    601  CA  ASN A  45      38.020  47.930  64.320  1.00  0.00           C
ATOM    602  HA  ASN A  45      38.510  48.430  65.140  1.00  0.00           H
ATOM    603  CB  ASN A  45      38.780  48.440  63.030  1.00  0.00           C
ATOM    604  HB1 ASN A  45      38.970  49.530  62.980  1.00  0.00           H
ATOM    605  HB2 ASN A  45      38.250  48.130  62.100  1.00  0.00           H
ATOM    606  CG  ASN A  45      40.260  47.920  62.940  1.00  0.00           C
ATOM    607  OD1 ASN A  45      41.150  48.580  63.470  1.00  0.00           O
ATOM    608  ND2 ASN A  45      40.480  46.940  62.060  1.00  0.00           N
ATOM    609 HD21 ASN A  45      41.450  46.750  61.990  1.00  0.00           H
ATOM    610 HD22 ASN A  45      39.720  46.360  61.770  1.00  0.00           H
ATOM    611  C   ASN A  45      36.650  48.550  64.450  1.00  0.00           C
ATOM    612  O   ASN A  45      36.510  49.640  65.050  1.00  0.00           O
ATOM    613  N   GLY A  46      35.540  47.850  64.120  1.00  0.00           N
ATOM    614  HN  GLY A  46      35.610  46.950  63.720  1.00  0.00           H
ATOM    615  CA  GLY A  46      34.210  48.310  64.350  1.00  0.00           C
ATOM    616  HA1 GLY A  46      33.400  47.670  64.040  1.00  0.00           H
ATOM    617  HA2 GLY A  46      34.010  49.310  63.970  1.00  0.00           H
ATOM    618  C   GLY A  46      33.930  48.350  65.880  1.00  0.00           C
ATOM    619  O   GLY A  46      33.250  49.270  66.280  1.00  0.00           O
ATOM    620  N   LEU A  47      34.460  47.430  66.760  1.00  0.00           N
ATOM    621  HN  LEU A  47      34.850  46.610  66.360  1.00  0.00           H
ATOM    622  CA  LEU A  47      34.310  47.500  68.150  1.00  0.00           C
ATOM    623  HA  LEU A  47      33.270  47.740  68.250  1.00  0.00           H
ATOM    624  CB  LEU A  47      34.750  46.120  68.700  1.00  0.00           C
ATOM    625  HB1 LEU A  47      35.860  46.070  68.640  1.00  0.00           H
ATOM    626  HB2 LEU A  47      34.210  45.300  68.190  1.00  0.00           H
ATOM    627  CG  LEU A  47      34.370  45.920  70.180  1.00  0.00           C
ATOM    628  HG  LEU A  47      35.130  46.410  70.830  1.00  0.00           H
ATOM    629  CD1 LEU A  47      32.960  46.270  70.440  1.00  0.00           C
ATOM    630 HD11 LEU A  47      32.310  45.630  69.800  1.00  0.00           H
ATOM    631 HD12 LEU A  47      32.850  47.370  70.320  1.00  0.00           H
ATOM    632 HD13 LEU A  47      32.590  46.020  71.450  1.00  0.00           H
ATOM    633  CD2 LEU A  47      34.670  44.400  70.390  1.00  0.00           C
ATOM    634 HD21 LEU A  47      34.700  44.330  71.500  1.00  0.00           H
ATOM    635 HD22 LEU A  47      35.700  44.280  69.990  1.00  0.00           H
ATOM    636 HD23 LEU A  47      34.050  43.580  69.960  1.00  0.00           H
ATOM    637  C   LEU A  47      35.160  48.620  68.760  1.00  0.00           C
ATOM    638  O   LEU A  47      34.930  49.120  69.850  1.00  0.00           O
ATOM    639  N   ALA A  48      36.210  49.030  68.130  1.00  0.00           N
ATOM    640  HN  ALA A  48      36.420  48.570  67.270  1.00  0.00           H
ATOM    641  CA  ALA A  48      37.090  50.130  68.640  1.00  0.00           C
ATOM    642  HA  ALA A  48      37.180  49.960  69.690  1.00  0.00           H
ATOM    643  CB  ALA A  48      38.450  50.120  67.940  1.00  0.00           C
ATOM    644  HB1 ALA A  48      39.100  50.830  68.500  1.00  0.00           H
ATOM    645  HB2 ALA A  48      38.410  50.470  66.880  1.00  0.00           H
ATOM    646  HB3 ALA A  48      38.850  49.090  67.950  1.00  0.00           H
ATOM    647  C   ALA A  48      36.420  51.470  68.540  1.00  0.00           C
ATOM    648  O   ALA A  48      36.370  52.220  69.550  1.00  0.00           O
ATOM    649  N   LEU A  49      35.720  51.700  67.420  1.00  0.00           N
ATOM    650  HN  LEU A  49      35.780  50.980  66.730  1.00  0.00           H
ATOM    651  CA  LEU A  49      34.800  52.760  67.290  1.00  0.00           C
ATOM    652  HA  LEU A  49      35.290  53.720  67.300  1.00  0.00           H
ATOM    653  CB  LEU A  49      34.170  52.960  65.840  1.00  0.00           C
ATOM    654  HB1 LEU A  49      33.520  53.850  65.780  1.00  0.00           H
ATOM    655  HB2 LEU A  49      33.590  52.020  65.650  1.00  0.00           H
ATOM    656  CG  LEU A  49      35.370  53.100  64.830  1.00  0.00           C
ATOM    657  HG  LEU A  49      36.140  52.380  65.170  1.00  0.00           H
ATOM    658  CD1 LEU A  49      34.950  52.720  63.430  1.00  0.00           C
ATOM    659 HD11 LEU A  49      34.480  51.710  63.420  1.00  0.00           H
ATOM    660 HD12 LEU A  49      35.920  52.560  62.940  1.00  0.00           H
ATOM    661 HD13 LEU A  49      34.360  53.560  63.010  1.00  0.00           H
ATOM    662  CD2 LEU A  49      36.090  54.440  64.920  1.00  0.00           C
ATOM    663 HD21 LEU A  49      36.760  54.270  65.790  1.00  0.00           H
ATOM    664 HD22 LEU A  49      35.360  55.280  65.000  1.00  0.00           H
ATOM    665 HD23 LEU A  49      36.760  54.580  64.050  1.00  0.00           H
ATOM    666  C   LEU A  49      33.670  52.780  68.320  1.00  0.00           C
ATOM    667  O   LEU A  49      33.450  53.850  68.910  1.00  0.00           O
ATOM    668  N   TRP A  50      33.060  51.650  68.510  1.00  0.00           N
ATOM    669  HN  TRP A  50      33.310  50.870  67.950  1.00  0.00           H
ATOM    670  CA  TRP A  50      32.110  51.530  69.560  1.00  0.00           C
ATOM    671  HA  TRP A  50      31.360  52.300  69.470  1.00  0.00           H
ATOM    672  CB  TRP A  50      31.420  50.160  69.410  1.00  0.00           C
ATOM    673  HB1 TRP A  50      32.090  49.290  69.550  1.00  0.00           H
ATOM    674  HB2 TRP A  50      31.000  50.100  68.390  1.00  0.00           H
ATOM    675  CG  TRP A  50      30.270  49.940  70.370  1.00  0.00           C
ATOM    676  CD1 TRP A  50      30.460  49.250  71.580  1.00  0.00           C
ATOM    677  HD1 TRP A  50      31.370  48.810  71.950  1.00  0.00           H
ATOM    678  NE1 TRP A  50      29.380  49.450  72.430  1.00  0.00           N
ATOM    679  HE1 TRP A  50      29.470  49.520  73.400  1.00  0.00           H
ATOM    680  CE2 TRP A  50      28.470  50.140  71.750  1.00  0.00           C
ATOM    681  CD2 TRP A  50      28.960  50.490  70.510  1.00  0.00           C
ATOM    682  CE3 TRP A  50      28.120  51.120  69.620  1.00  0.00           C
ATOM    683  HE3 TRP A  50      28.570  51.380  68.660  1.00  0.00           H
ATOM    684  CZ3 TRP A  50      26.800  51.550  70.050  1.00  0.00           C
ATOM    685  HZ3 TRP A  50      26.140  52.080  69.370  1.00  0.00           H
ATOM    686  CZ2 TRP A  50      27.190  50.590  72.240  1.00  0.00           C
ATOM    687  HZ2 TRP A  50      26.900  50.330  73.250  1.00  0.00           H
ATOM    688  CH2 TRP A  50      26.350  51.220  71.300  1.00  0.00           C
ATOM    689  HH2 TRP A  50      25.370  51.580  71.610  1.00  0.00           H
ATOM    690  C   TRP A  50      32.650  51.660  70.970  1.00  0.00           C
ATOM    691  O   TRP A  50      32.010  52.310  71.740  1.00  0.00           O
ATOM    692  N   ILE A  51      33.750  50.960  71.390  1.00  0.00           N
ATOM    693  HN  ILE A  51      34.100  50.320  70.730  1.00  0.00           H
ATOM    694  CA  ILE A  51      34.250  51.140  72.750  1.00  0.00           C
ATOM    695  HA  ILE A  51      33.400  50.980  73.410  1.00  0.00           H
ATOM    696  CB  ILE A  51      35.260  50.040  73.110  1.00  0.00           C
ATOM    697  HB  ILE A  51      35.920  49.890  72.230  1.00  0.00           H
ATOM    698  CG2 ILE A  51      35.950  50.260  74.490  1.00  0.00           C
ATOM    699 HG21 ILE A  51      35.230  50.270  75.330  1.00  0.00           H
ATOM    700 HG22 ILE A  51      36.490  51.220  74.600  1.00  0.00           H
ATOM    701 HG23 ILE A  51      36.720  49.490  74.680  1.00  0.00           H
ATOM    702  CG1 ILE A  51      34.560  48.690  73.270  1.00  0.00           C
ATOM    703 HG11 ILE A  51      33.940  48.380  72.400  1.00  0.00           H
ATOM    704 HG12 ILE A  51      33.770  48.820  74.040  1.00  0.00           H
ATOM    705  CD  ILE A  51      35.380  47.480  73.540  1.00  0.00           C
ATOM    706  HD1 ILE A  51      36.110  47.260  72.730  1.00  0.00           H
ATOM    707  HD2 ILE A  51      34.770  46.540  73.550  1.00  0.00           H
ATOM    708  HD3 ILE A  51      35.950  47.470  74.490  1.00  0.00           H
ATOM    709  C   ILE A  51      34.700  52.540  73.210  1.00  0.00           C
ATOM    710  O   ILE A  51      34.330  53.100  74.270  1.00  0.00           O
ATOM    711  N   PHE A  52      35.370  53.290  72.220  1.00  0.00           N
ATOM    712  HN  PHE A  52      35.460  52.870  71.320  1.00  0.00           H
ATOM    713  CA  PHE A  52      35.920  54.620  72.440  1.00  0.00           C
ATOM    714  HA  PHE A  52      36.490  54.500  73.350  1.00  0.00           H
ATOM    715  CB  PHE A  52      36.860  55.100  71.280  1.00  0.00           C
ATOM    716  HB1 PHE A  52      37.010  56.190  71.320  1.00  0.00           H
ATOM    717  HB2 PHE A  52      36.160  55.050  70.410  1.00  0.00           H
ATOM    718  CG  PHE A  52      38.140  54.310  71.130  1.00  0.00           C
ATOM    719  CD1 PHE A  52      38.570  53.270  71.990  1.00  0.00           C
ATOM    720  HD1 PHE A  52      38.040  53.120  72.920  1.00  0.00           H
ATOM    721  CE1 PHE A  52      39.760  52.480  71.690  1.00  0.00           C
ATOM    722  HE1 PHE A  52      40.020  51.680  72.370  1.00  0.00           H
ATOM    723  CZ  PHE A  52      40.410  52.560  70.480  1.00  0.00           C
ATOM    724  HZ  PHE A  52      41.150  51.860  70.120  1.00  0.00           H
ATOM    725  CD2 PHE A  52      38.860  54.370  69.890  1.00  0.00           C
ATOM    726  HD2 PHE A  52      38.430  55.030  69.150  1.00  0.00           H
ATOM    727  CE2 PHE A  52      39.970  53.570  69.550  1.00  0.00           C
ATOM    728  HE2 PHE A  52      40.420  53.650  68.570  1.00  0.00           H
ATOM    729  C   PHE A  52      34.850  55.700  72.610  1.00  0.00           C
ATOM    730  O   PHE A  52      34.930  56.590  73.420  1.00  0.00           O
ATOM    731  N   CYS A  53      33.810  55.650  71.800  1.00  0.00           N
ATOM    732  HN  CYS A  53      33.710  54.750  71.370  1.00  0.00           H
ATOM    733  CA  CYS A  53      32.580  56.510  71.810  1.00  0.00           C
ATOM    734  HA  CYS A  53      32.860  57.550  71.890  1.00  0.00           H
ATOM    735  CB  CYS A  53      31.820  56.340  70.500  1.00  0.00           C
ATOM    736  HB1 CYS A  53      30.840  56.860  70.530  1.00  0.00           H
ATOM    737  HB2 CYS A  53      31.460  55.310  70.280  1.00  0.00           H
ATOM    738  SG  CYS A  53      32.850  56.930  69.090  1.00  0.00           S
ATOM    739  HG1 CYS A  53      32.500  55.870  68.390  1.00  0.00           H
ATOM    740  C   CYS A  53      31.630  56.300  72.950  1.00  0.00           C
ATOM    741  O   CYS A  53      31.340  57.230  73.720  1.00  0.00           O
ATOM    742  N   PHE A  54      31.050  55.140  73.040  1.00  0.00           N
ATOM    743  HN  PHE A  54      31.370  54.390  72.490  1.00  0.00           H
ATOM    744  CA  PHE A  54      29.950  54.870  73.900  1.00  0.00           C
ATOM    745  HA  PHE A  54      29.480  55.800  74.170  1.00  0.00           H
ATOM    746  CB  PHE A  54      28.900  53.890  73.120  1.00  0.00           C
ATOM    747  HB1 PHE A  54      28.240  53.300  73.790  1.00  0.00           H
ATOM    748  HB2 PHE A  54      29.390  53.100  72.510  1.00  0.00           H
ATOM    749  CG  PHE A  54      28.060  54.830  72.300  1.00  0.00           C
ATOM    750  CD1 PHE A  54      27.060  55.450  73.010  1.00  0.00           C
ATOM    751  HD1 PHE A  54      26.900  55.240  74.060  1.00  0.00           H
ATOM    752  CE1 PHE A  54      26.250  56.340  72.420  1.00  0.00           C
ATOM    753  HE1 PHE A  54      25.400  56.810  72.890  1.00  0.00           H
ATOM    754  CZ  PHE A  54      26.330  56.630  71.020  1.00  0.00           C
ATOM    755  HZ  PHE A  54      25.590  57.300  70.600  1.00  0.00           H
ATOM    756  CD2 PHE A  54      28.110  54.990  70.930  1.00  0.00           C
ATOM    757  HD2 PHE A  54      28.950  54.530  70.420  1.00  0.00           H
ATOM    758  CE2 PHE A  54      27.260  55.940  70.260  1.00  0.00           C
ATOM    759  HE2 PHE A  54      27.190  56.220  69.210  1.00  0.00           H
ATOM    760  C   PHE A  54      30.310  54.330  75.280  1.00  0.00           C
ATOM    761  O   PHE A  54      29.480  54.220  76.190  1.00  0.00           O
ATOM    762  N   HSD A  55      31.560  53.900  75.610  1.00  0.00           N
ATOM    763  HN  HSD A  55      32.330  53.920  74.980  1.00  0.00           H
ATOM    764  CA  HSD A  55      31.870  53.350  76.920  1.00  0.00           C
ATOM    765  HA  HSD A  55      31.020  53.420  77.580  1.00  0.00           H
ATOM    766  CB  HSD A  55      32.130  51.880  76.840  1.00  0.00           C
ATOM    767  HB1 HSD A  55      32.460  51.520  77.840  1.00  0.00           H
ATOM    768  HB2 HSD A  55      32.890  51.640  76.080  1.00  0.00           H
ATOM    769  ND1 HSD A  55      29.680  51.110  76.780  1.00  0.00           N
ATOM    770  HD1 HSD A  55      29.340  51.800  77.420  1.00  0.00           H
ATOM    771  CG  HSD A  55      30.980  51.050  76.410  1.00  0.00           C
ATOM    772  CE1 HSD A  55      29.010  50.120  76.130  1.00  0.00           C
ATOM    773  HE1 HSD A  55      27.940  50.100  76.300  1.00  0.00           H
ATOM    774  NE2 HSD A  55      29.810  49.410  75.340  1.00  0.00           N
ATOM    775  CD2 HSD A  55      31.000  50.050  75.440  1.00  0.00           C
ATOM    776  HD2 HSD A  55      31.770  49.790  74.730  1.00  0.00           H
ATOM    777  C   HSD A  55      32.910  54.110  77.630  1.00  0.00           C
ATOM    778  O   HSD A  55      32.680  54.530  78.740  1.00  0.00           O
ATOM    779  N   LEU A  56      34.010  54.480  76.890  1.00  0.00           N
ATOM    780  HN  LEU A  56      34.360  54.000  76.090  1.00  0.00           H
ATOM    781  CA  LEU A  56      35.010  55.410  77.450  1.00  0.00           C
ATOM    782  HA  LEU A  56      35.120  55.160  78.500  1.00  0.00           H
ATOM    783  CB  LEU A  56      36.310  55.240  76.690  1.00  0.00           C
ATOM    784  HB1 LEU A  56      37.110  55.820  77.210  1.00  0.00           H
ATOM    785  HB2 LEU A  56      36.380  55.590  75.630  1.00  0.00           H
ATOM    786  CG  LEU A  56      36.880  53.820  76.610  1.00  0.00           C
ATOM    787  HG  LEU A  56      36.220  53.150  76.020  1.00  0.00           H
ATOM    788  CD1 LEU A  56      38.320  53.740  76.020  1.00  0.00           C
ATOM    789 HD11 LEU A  56      38.640  52.680  75.920  1.00  0.00           H
ATOM    790 HD12 LEU A  56      38.940  54.290  76.750  1.00  0.00           H
ATOM    791 HD13 LEU A  56      38.330  54.270  75.050  1.00  0.00           H
ATOM    792  CD2 LEU A  56      36.960  53.120  78.000  1.00  0.00           C
ATOM    793 HD21 LEU A  56      35.990  53.160  78.550  1.00  0.00           H
ATOM    794 HD22 LEU A  56      37.770  53.600  78.590  1.00  0.00           H
ATOM    795 HD23 LEU A  56      37.150  52.030  77.870  1.00  0.00           H
ATOM    796  C   LEU A  56      34.530  56.780  77.310  1.00  0.00           C
ATOM    797  O   LEU A  56      34.240  57.400  76.320  1.00  0.00           O
ATOM    798  N   LYS A  57      34.530  57.410  78.480  1.00  0.00           N
ATOM    799  HN  LYS A  57      34.400  57.140  79.440  1.00  0.00           H
ATOM    800  CA  LYS A  57      34.000  58.820  78.610  1.00  0.00           C
ATOM    801  HA  LYS A  57      33.780  59.280  77.670  1.00  0.00           H
ATOM    802  CB  LYS A  57      32.720  58.910  79.580  1.00  0.00           C
ATOM    803  HB1 LYS A  57      32.410  59.980  79.520  1.00  0.00           H
ATOM    804  HB2 LYS A  57      33.020  58.720  80.640  1.00  0.00           H
ATOM    805  CG  LYS A  57      31.550  58.030  79.080  1.00  0.00           C
ATOM    806  HG1 LYS A  57      30.750  58.100  79.850  1.00  0.00           H
ATOM    807  HG2 LYS A  57      31.830  56.960  79.110  1.00  0.00           H
ATOM    808  CD  LYS A  57      30.840  58.450  77.760  1.00  0.00           C
ATOM    809  HD1 LYS A  57      31.580  58.530  76.930  1.00  0.00           H
ATOM    810  HD2 LYS A  57      30.400  59.470  77.820  1.00  0.00           H
ATOM    811  CE  LYS A  57      29.730  57.530  77.230  1.00  0.00           C
ATOM    812  HE1 LYS A  57      30.230  56.540  77.150  1.00  0.00           H
ATOM    813  HE2 LYS A  57      29.420  57.840  76.210  1.00  0.00           H
ATOM    814  NZ  LYS A  57      28.560  57.460  78.130  1.00  0.00           N
ATOM    815  HZ1 LYS A  57      28.130  58.400  78.270  1.00  0.00           H
ATOM    816  HZ2 LYS A  57      28.930  57.060  79.020  1.00  0.00           H
ATOM    817  HZ3 LYS A  57      27.760  56.840  77.900  1.00  0.00           H
ATOM    818  C   LYS A  57      35.150  59.550  79.160  1.00  0.00           C
ATOM    819  O   LYS A  57      36.050  58.930  79.740  1.00  0.00           O
ATOM    820  N   SER A  58      35.180  60.830  78.970  1.00  0.00           N
ATOM    821  HN  SER A  58      34.430  61.290  78.500  1.00  0.00           H
ATOM    822  CA  SER A  58      36.250  61.740  79.280  1.00  0.00           C
ATOM    823  HA  SER A  58      35.920  62.750  79.110  1.00  0.00           H
ATOM    824  CB  SER A  58      36.700  61.570  80.760  1.00  0.00           C
ATOM    825  HB1 SER A  58      37.300  60.640  80.850  1.00  0.00           H
ATOM    826  HB2 SER A  58      35.850  61.480  81.490  1.00  0.00           H
ATOM    827  OG  SER A  58      37.510  62.660  81.200  1.00  0.00           O
ATOM    828  HG1 SER A  58      37.040  63.270  81.760  1.00  0.00           H
ATOM    829  C   SER A  58      37.430  61.520  78.350  1.00  0.00           C
ATOM    830  O   SER A  58      38.360  60.880  78.780  1.00  0.00           O
ATOM    831  N   TRP A  59      37.360  62.050  77.120  1.00  0.00           N
ATOM    832  HN  TRP A  59      36.490  62.470  76.920  1.00  0.00           H
ATOM    833  CA  TRP A  59      38.430  62.010  76.150  1.00  0.00           C
ATOM    834  HA  TRP A  59      38.570  60.940  76.070  1.00  0.00           H
ATOM    835  CB  TRP A  59      38.000  62.680  74.820  1.00  0.00           C
ATOM    836  HB1 TRP A  59      38.890  63.020  74.250  1.00  0.00           H
ATOM    837  HB2 TRP A  59      37.520  63.630  75.150  1.00  0.00           H
ATOM    838  CG  TRP A  59      36.990  61.910  74.050  1.00  0.00           C
ATOM    839  CD1 TRP A  59      35.640  61.910  74.110  1.00  0.00           C
ATOM    840  HD1 TRP A  59      35.020  62.490  74.780  1.00  0.00           H
ATOM    841  NE1 TRP A  59      35.030  61.170  73.100  1.00  0.00           N
ATOM    842  HE1 TRP A  59      34.090  60.930  73.040  1.00  0.00           H
ATOM    843  CE2 TRP A  59      36.030  60.560  72.400  1.00  0.00           C
ATOM    844  CD2 TRP A  59      37.290  60.950  73.040  1.00  0.00           C
ATOM    845  CE3 TRP A  59      38.440  60.280  72.630  1.00  0.00           C
ATOM    846  HE3 TRP A  59      39.410  60.670  72.910  1.00  0.00           H
ATOM    847  CZ3 TRP A  59      38.390  59.330  71.600  1.00  0.00           C
ATOM    848  HZ3 TRP A  59      39.360  58.990  71.290  1.00  0.00           H
ATOM    849  CZ2 TRP A  59      35.990  59.650  71.390  1.00  0.00           C
ATOM    850  HZ2 TRP A  59      35.070  59.290  70.970  1.00  0.00           H
ATOM    851  CH2 TRP A  59      37.180  59.000  71.050  1.00  0.00           C
ATOM    852  HH2 TRP A  59      37.200  58.220  70.310  1.00  0.00           H
ATOM    853  C   TRP A  59      39.800  62.360  76.570  1.00  0.00           C
ATOM    854  O   TRP A  59      39.970  63.290  77.390  1.00  0.00           O
ATOM    855  N   LYS A  60      40.830  61.790  76.020  1.00  0.00           N
ATOM    856  HN  LYS A  60      40.700  61.210  75.220  1.00  0.00           H
ATOM    857  CA  LYS A  60      42.170  61.890  76.560  1.00  0.00           C
ATOM    858  HA  LYS A  60      42.310  62.790  77.130  1.00  0.00           H
ATOM    859  CB  LYS A  60      42.570  60.620  77.370  1.00  0.00           C
ATOM    860  HB1 LYS A  60      43.640  60.610  77.640  1.00  0.00           H
ATOM    861  HB2 LYS A  60      42.320  59.730  76.750  1.00  0.00           H
ATOM    862  CG  LYS A  60      41.800  60.540  78.700  1.00  0.00           C
ATOM    863  HG1 LYS A  60      41.880  59.450  78.940  1.00  0.00           H
ATOM    864  HG2 LYS A  60      40.690  60.650  78.670  1.00  0.00           H
ATOM    865  CD  LYS A  60      42.240  61.500  79.800  1.00  0.00           C
ATOM    866  HD1 LYS A  60      42.350  62.530  79.410  1.00  0.00           H
ATOM    867  HD2 LYS A  60      43.270  61.240  80.110  1.00  0.00           H
ATOM    868  CE  LYS A  60      41.340  61.450  81.070  1.00  0.00           C
ATOM    869  HE1 LYS A  60      41.890  61.830  81.960  1.00  0.00           H
ATOM    870  HE2 LYS A  60      41.090  60.380  81.260  1.00  0.00           H
ATOM    871  NZ  LYS A  60      40.090  62.250  81.030  1.00  0.00           N
ATOM    872  HZ1 LYS A  60      39.560  62.100  81.900  1.00  0.00           H
ATOM    873  HZ2 LYS A  60      39.440  61.960  80.270  1.00  0.00           H
ATOM    874  HZ3 LYS A  60      40.260  63.270  80.930  1.00  0.00           H
ATOM    875  C   LYS A  60      43.010  61.880  75.370  1.00  0.00           C
ATOM    876  O   LYS A  60      42.620  61.370  74.340  1.00  0.00           O
ATOM    877  N   SER A  61      44.220  62.540  75.390  1.00  0.00           N
ATOM    878  HN  SER A  61      44.540  63.000  76.220  1.00  0.00           H
ATOM    879  CA  SER A  61      44.950  62.950  74.220  1.00  0.00           C
ATOM    880  HA  SER A  61      44.270  63.500  73.570  1.00  0.00           H
ATOM    881  CB  SER A  61      46.150  63.800  74.570  1.00  0.00           C
ATOM    882  HB1 SER A  61      45.790  64.660  75.160  1.00  0.00           H
ATOM    883  HB2 SER A  61      46.640  64.190  73.640  1.00  0.00           H
ATOM    884  OG  SER A  61      46.990  63.140  75.430  1.00  0.00           O
ATOM    885  HG1 SER A  61      47.690  62.720  74.910  1.00  0.00           H
ATOM    886  C   SER A  61      45.380  61.840  73.280  1.00  0.00           C
ATOM    887  O   SER A  61      45.350  61.960  72.050  1.00  0.00           O
ATOM    888  N   SER A  62      45.820  60.730  73.870  1.00  0.00           N
ATOM    889  HN  SER A  62      45.710  60.600  74.860  1.00  0.00           H
ATOM    890  CA  SER A  62      46.250  59.590  72.970  1.00  0.00           C
ATOM    891  HA  SER A  62      46.790  60.040  72.140  1.00  0.00           H
ATOM    892  CB  SER A  62      47.190  58.620  73.660  1.00  0.00           C
ATOM    893  HB1 SER A  62      46.640  58.020  74.420  1.00  0.00           H
ATOM    894  HB2 SER A  62      47.830  59.310  74.250  1.00  0.00           H
ATOM    895  OG  SER A  62      47.910  57.850  72.750  1.00  0.00           O
ATOM    896  HG1 SER A  62      48.790  57.710  73.130  1.00  0.00           H
ATOM    897  C   SER A  62      45.080  58.820  72.390  1.00  0.00           C
ATOM    898  O   SER A  62      45.220  58.150  71.340  1.00  0.00           O
ATOM    899  N   ARG A  63      43.930  58.780  73.070  1.00  0.00           N
ATOM    900  HN  ARG A  63      43.900  59.270  73.950  1.00  0.00           H
ATOM    901  CA  ARG A  63      42.770  58.020  72.620  1.00  0.00           C
ATOM    902  HA  ARG A  63      43.070  57.030  72.320  1.00  0.00           H
ATOM    903  CB  ARG A  63      41.640  58.140  73.690  1.00  0.00           C
ATOM    904  HB1 ARG A  63      41.110  59.110  73.740  1.00  0.00           H
ATOM    905  HB2 ARG A  63      42.210  58.070  74.640  1.00  0.00           H
ATOM    906  CG  ARG A  63      40.750  56.960  73.570  1.00  0.00           C
ATOM    907  HG1 ARG A  63      41.290  56.000  73.690  1.00  0.00           H
ATOM    908  HG2 ARG A  63      40.370  56.810  72.540  1.00  0.00           H
ATOM    909  CD  ARG A  63      39.500  57.020  74.450  1.00  0.00           C
ATOM    910  HD1 ARG A  63      38.720  56.320  74.080  1.00  0.00           H
ATOM    911  HD2 ARG A  63      39.100  58.050  74.450  1.00  0.00           H
ATOM    912  NE  ARG A  63      39.880  56.650  75.900  1.00  0.00           N
ATOM    913  HE  ARG A  63      40.580  55.960  76.070  1.00  0.00           H
ATOM    914  CZ  ARG A  63      39.640  57.480  76.880  1.00  0.00           C
ATOM    915  NH1 ARG A  63      38.760  58.450  76.980  1.00  0.00           N
ATOM    916 HH11 ARG A  63      38.080  58.450  76.250  1.00  0.00           H
ATOM    917 HH12 ARG A  63      38.450  58.660  77.910  1.00  0.00           H
ATOM    918  NH2 ARG A  63      40.400  57.250  77.980  1.00  0.00           N
ATOM    919 HH21 ARG A  63      41.040  56.500  78.080  1.00  0.00           H
ATOM    920 HH22 ARG A  63      40.030  57.650  78.820  1.00  0.00           H
ATOM    921  C   ARG A  63      42.220  58.570  71.340  1.00  0.00           C
ATOM    922  O   ARG A  63      41.670  57.920  70.450  1.00  0.00           O
ATOM    923  N   ILE A  64      42.400  59.850  71.160  1.00  0.00           N
ATOM    924  HN  ILE A  64      42.590  60.330  72.000  1.00  0.00           H
ATOM    925  CA  ILE A  64      42.180  60.670  69.980  1.00  0.00           C
ATOM    926  HA  ILE A  64      41.160  60.390  69.730  1.00  0.00           H
ATOM    927  CB  ILE A  64      42.160  62.210  70.200  1.00  0.00           C
ATOM    928  HB  ILE A  64      43.160  62.580  70.520  1.00  0.00           H
ATOM    929  CG2 ILE A  64      41.760  62.950  68.890  1.00  0.00           C
ATOM    930 HG21 ILE A  64      40.790  62.490  68.610  1.00  0.00           H
ATOM    931 HG22 ILE A  64      42.520  62.930  68.080  1.00  0.00           H
ATOM    932 HG23 ILE A  64      41.470  64.010  68.980  1.00  0.00           H
ATOM    933  CG1 ILE A  64      41.020  62.500  71.210  1.00  0.00           C
ATOM    934 HG11 ILE A  64      41.190  61.820  72.070  1.00  0.00           H
ATOM    935 HG12 ILE A  64      40.050  62.400  70.690  1.00  0.00           H
ATOM    936  CD  ILE A  64      41.080  63.890  71.810  1.00  0.00           C
ATOM    937  HD1 ILE A  64      42.070  64.260  72.130  1.00  0.00           H
ATOM    938  HD2 ILE A  64      40.640  63.740  72.810  1.00  0.00           H
ATOM    939  HD3 ILE A  64      40.620  64.640  71.120  1.00  0.00           H
ATOM    940  C   ILE A  64      43.040  60.250  68.770  1.00  0.00           C
ATOM    941  O   ILE A  64      42.480  59.870  67.700  1.00  0.00           O
ATOM    942  N   PHE A  65      44.340  60.080  69.000  1.00  0.00           N
ATOM    943  HN  PHE A  65      44.690  60.350  69.890  1.00  0.00           H
ATOM    944  CA  PHE A  65      45.230  59.350  68.060  1.00  0.00           C
ATOM    945  HA  PHE A  65      45.270  59.870  67.130  1.00  0.00           H
ATOM    946  CB  PHE A  65      46.720  59.480  68.560  1.00  0.00           C
ATOM    947  HB1 PHE A  65      47.350  58.810  67.920  1.00  0.00           H
ATOM    948  HB2 PHE A  65      46.780  59.080  69.610  1.00  0.00           H
ATOM    949  CG  PHE A  65      47.400  60.820  68.580  1.00  0.00           C
ATOM    950  CD1 PHE A  65      47.120  61.870  67.690  1.00  0.00           C
ATOM    951  HD1 PHE A  65      46.290  61.670  67.020  1.00  0.00           H
ATOM    952  CE1 PHE A  65      47.700  63.100  67.840  1.00  0.00           C
ATOM    953  HE1 PHE A  65      47.460  63.910  67.180  1.00  0.00           H
ATOM    954  CZ  PHE A  65      48.710  63.330  68.770  1.00  0.00           C
ATOM    955  HZ  PHE A  65      49.260  64.260  68.790  1.00  0.00           H
ATOM    956  CD2 PHE A  65      48.310  61.070  69.620  1.00  0.00           C
ATOM    957  HD2 PHE A  65      48.590  60.340  70.360  1.00  0.00           H
ATOM    958  CE2 PHE A  65      48.990  62.320  69.690  1.00  0.00           C
ATOM    959  HE2 PHE A  65      49.610  62.490  70.570  1.00  0.00           H
ATOM    960  C   PHE A  65      44.740  57.890  67.870  1.00  0.00           C
ATOM    961  O   PHE A  65      44.740  57.370  66.730  1.00  0.00           O
ATOM    962  N   LEU A  66      44.370  57.160  68.970  1.00  0.00           N
ATOM    963  HN  LEU A  66      44.190  57.640  69.820  1.00  0.00           H
ATOM    964  CA  LEU A  66      43.850  55.790  68.810  1.00  0.00           C
ATOM    965  HA  LEU A  66      44.480  55.150  68.180  1.00  0.00           H
ATOM    966  CB  LEU A  66      43.690  55.080  70.180  1.00  0.00           C
ATOM    967  HB1 LEU A  66      43.020  54.220  69.950  1.00  0.00           H
ATOM    968  HB2 LEU A  66      43.230  55.800  70.900  1.00  0.00           H
ATOM    969  CG  LEU A  66      45.060  54.740  70.860  1.00  0.00           C
ATOM    970  HG  LEU A  66      45.830  55.490  70.590  1.00  0.00           H
ATOM    971  CD1 LEU A  66      44.940  54.690  72.380  1.00  0.00           C
ATOM    972 HD11 LEU A  66      45.950  54.660  72.840  1.00  0.00           H
ATOM    973 HD12 LEU A  66      44.390  53.760  72.610  1.00  0.00           H
ATOM    974 HD13 LEU A  66      44.280  55.540  72.660  1.00  0.00           H
ATOM    975  CD2 LEU A  66      45.400  53.360  70.390  1.00  0.00           C
ATOM    976 HD21 LEU A  66      45.460  53.350  69.290  1.00  0.00           H
ATOM    977 HD22 LEU A  66      44.700  52.580  70.780  1.00  0.00           H
ATOM    978 HD23 LEU A  66      46.380  53.110  70.850  1.00  0.00           H
ATOM    979  C   LEU A  66      42.600  55.670  67.960  1.00  0.00           C
ATOM    980  O   LEU A  66      42.470  54.780  67.170  1.00  0.00           O
ATOM    981  N   PHE A  67      41.610  56.600  68.110  1.00  0.00           N
ATOM    982  HN  PHE A  67      41.720  57.240  68.870  1.00  0.00           H
ATOM    983  CA  PHE A  67      40.450  56.800  67.220  1.00  0.00           C
ATOM    984  HA  PHE A  67      39.890  55.870  67.190  1.00  0.00           H
ATOM    985  CB  PHE A  67      39.460  57.820  67.800  1.00  0.00           C
ATOM    986  HB1 PHE A  67      39.990  58.790  67.870  1.00  0.00           H
ATOM    987  HB2 PHE A  67      39.290  57.680  68.900  1.00  0.00           H
ATOM    988  CG  PHE A  67      38.130  58.090  67.060  1.00  0.00           C
ATOM    989  CD1 PHE A  67      38.180  58.960  65.940  1.00  0.00           C
ATOM    990  HD1 PHE A  67      39.100  59.370  65.560  1.00  0.00           H
ATOM    991  CE1 PHE A  67      36.970  59.180  65.320  1.00  0.00           C
ATOM    992  HE1 PHE A  67      36.960  59.830  64.460  1.00  0.00           H
ATOM    993  CZ  PHE A  67      35.790  58.460  65.570  1.00  0.00           C
ATOM    994  HZ  PHE A  67      34.950  58.720  64.940  1.00  0.00           H
ATOM    995  CD2 PHE A  67      36.900  57.470  67.460  1.00  0.00           C
ATOM    996  HD2 PHE A  67      36.710  56.760  68.250  1.00  0.00           H
ATOM    997  CE2 PHE A  67      35.720  57.660  66.700  1.00  0.00           C
ATOM    998  HE2 PHE A  67      34.820  57.120  66.930  1.00  0.00           H
ATOM    999  C   PHE A  67      40.750  57.170  65.750  1.00  0.00           C
ATOM   1000  O   PHE A  67      40.160  56.720  64.810  1.00  0.00           O
ATOM   1001  N   ASN A  68      41.720  58.000  65.470  1.00  0.00           N
ATOM   1002  HN  ASN A  68      42.090  58.640  66.150  1.00  0.00           H
ATOM   1003  CA  ASN A  68      42.190  58.240  64.070  1.00  0.00           C
ATOM   1004  HA  ASN A  68      41.250  58.410  63.570  1.00  0.00           H
ATOM   1005  CB  ASN A  68      43.230  59.360  63.860  1.00  0.00           C
ATOM   1006  HB1 ASN A  68      43.380  59.330  62.760  1.00  0.00           H
ATOM   1007  HB2 ASN A  68      44.150  59.390  64.480  1.00  0.00           H
ATOM   1008  CG  ASN A  68      42.530  60.750  63.970  1.00  0.00           C
ATOM   1009  OD1 ASN A  68      42.170  61.340  62.920  1.00  0.00           O
ATOM   1010  ND2 ASN A  68      42.550  61.360  65.190  1.00  0.00           N
ATOM   1011 HD21 ASN A  68      42.030  62.200  65.260  1.00  0.00           H
ATOM   1012 HD22 ASN A  68      42.940  60.880  65.970  1.00  0.00           H
ATOM   1013  C   ASN A  68      42.750  56.960  63.410  1.00  0.00           C
ATOM   1014  O   ASN A  68      42.360  56.630  62.320  1.00  0.00           O
ATOM   1015  N   LEU A  69      43.520  56.250  64.130  1.00  0.00           N
ATOM   1016  HN  LEU A  69      43.830  56.490  65.040  1.00  0.00           H
ATOM   1017  CA  LEU A  69      44.070  54.920  63.710  1.00  0.00           C
ATOM   1018  HA  LEU A  69      44.500  55.110  62.730  1.00  0.00           H
ATOM   1019  CB  LEU A  69      45.060  54.540  64.820  1.00  0.00           C
ATOM   1020  HB1 LEU A  69      44.660  54.650  65.850  1.00  0.00           H
ATOM   1021  HB2 LEU A  69      45.720  55.420  64.740  1.00  0.00           H
ATOM   1022  CG  LEU A  69      45.870  53.250  64.790  1.00  0.00           C
ATOM   1023  HG  LEU A  69      45.250  52.350  64.980  1.00  0.00           H
ATOM   1024  CD1 LEU A  69      46.600  53.100  63.450  1.00  0.00           C
ATOM   1025 HD11 LEU A  69      47.330  52.260  63.500  1.00  0.00           H
ATOM   1026 HD12 LEU A  69      47.180  53.960  63.060  1.00  0.00           H
ATOM   1027 HD13 LEU A  69      45.840  52.850  62.680  1.00  0.00           H
ATOM   1028  CD2 LEU A  69      46.920  53.280  65.880  1.00  0.00           C
ATOM   1029 HD21 LEU A  69      46.530  53.260  66.910  1.00  0.00           H
ATOM   1030 HD22 LEU A  69      47.460  54.250  65.770  1.00  0.00           H
ATOM   1031 HD23 LEU A  69      47.570  52.400  65.740  1.00  0.00           H
ATOM   1032  C   LEU A  69      43.000  53.840  63.460  1.00  0.00           C
ATOM   1033  O   LEU A  69      43.010  53.000  62.560  1.00  0.00           O
ATOM   1034  N   ALA A  70      42.020  53.790  64.370  1.00  0.00           N
ATOM   1035  HN  ALA A  70      42.100  54.200  65.280  1.00  0.00           H
ATOM   1036  CA  ALA A  70      40.910  52.910  64.170  1.00  0.00           C
ATOM   1037  HA  ALA A  70      41.280  51.920  63.950  1.00  0.00           H
ATOM   1038  CB  ALA A  70      40.000  52.910  65.430  1.00  0.00           C
ATOM   1039  HB1 ALA A  70      39.710  53.980  65.570  1.00  0.00           H
ATOM   1040  HB2 ALA A  70      40.560  52.600  66.340  1.00  0.00           H
ATOM   1041  HB3 ALA A  70      39.040  52.380  65.280  1.00  0.00           H
ATOM   1042  C   ALA A  70      40.090  53.220  63.000  1.00  0.00           C
ATOM   1043  O   ALA A  70      39.770  52.370  62.210  1.00  0.00           O
ATOM   1044  N   VAL A  71      39.770  54.530  62.820  1.00  0.00           N
ATOM   1045  HN  VAL A  71      40.200  55.220  63.400  1.00  0.00           H
ATOM   1046  CA  VAL A  71      39.140  55.060  61.610  1.00  0.00           C
ATOM   1047  HA  VAL A  71      38.220  54.530  61.470  1.00  0.00           H
ATOM   1048  CB  VAL A  71      38.910  56.590  61.670  1.00  0.00           C
ATOM   1049  HB  VAL A  71      39.850  57.060  62.050  1.00  0.00           H
ATOM   1050  CG1 VAL A  71      38.690  57.280  60.280  1.00  0.00           C
ATOM   1051 HG11 VAL A  71      38.370  58.330  60.410  1.00  0.00           H
ATOM   1052 HG12 VAL A  71      38.020  56.650  59.660  1.00  0.00           H
ATOM   1053 HG13 VAL A  71      39.680  57.230  59.770  1.00  0.00           H
ATOM   1054  CG2 VAL A  71      37.720  56.880  62.650  1.00  0.00           C
ATOM   1055 HG21 VAL A  71      37.880  57.910  63.020  1.00  0.00           H
ATOM   1056 HG22 VAL A  71      37.930  56.240  63.540  1.00  0.00           H
ATOM   1057 HG23 VAL A  71      36.670  56.690  62.340  1.00  0.00           H
ATOM   1058  C   VAL A  71      39.940  54.700  60.400  1.00  0.00           C
ATOM   1059  O   VAL A  71      39.360  54.140  59.380  1.00  0.00           O
ATOM   1060  N   ALA A  72      41.330  54.890  60.370  1.00  0.00           N
ATOM   1061  HN  ALA A  72      41.850  55.340  61.080  1.00  0.00           H
ATOM   1062  CA  ALA A  72      42.270  54.620  59.310  1.00  0.00           C
ATOM   1063  HA  ALA A  72      41.850  55.190  58.510  1.00  0.00           H
ATOM   1064  CB  ALA A  72      43.650  55.070  59.780  1.00  0.00           C
ATOM   1065  HB1 ALA A  72      43.660  56.170  59.990  1.00  0.00           H
ATOM   1066  HB2 ALA A  72      44.490  55.070  59.060  1.00  0.00           H
ATOM   1067  HB3 ALA A  72      43.810  54.750  60.830  1.00  0.00           H
ATOM   1068  C   ALA A  72      42.340  53.190  58.790  1.00  0.00           C
ATOM   1069  O   ALA A  72      42.230  52.930  57.600  1.00  0.00           O
ATOM   1070  N   ASP A  73      42.490  52.270  59.740  1.00  0.00           N
ATOM   1071  HN  ASP A  73      42.550  52.530  60.700  1.00  0.00           H
ATOM   1072  CA  ASP A  73      42.380  50.800  59.560  1.00  0.00           C
ATOM   1073  HA  ASP A  73      43.100  50.510  58.820  1.00  0.00           H
ATOM   1074  CB  ASP A  73      42.750  50.210  60.980  1.00  0.00           C
ATOM   1075  HB1 ASP A  73      42.600  49.110  60.930  1.00  0.00           H
ATOM   1076  HB2 ASP A  73      42.150  50.540  61.840  1.00  0.00           H
ATOM   1077  CG  ASP A  73      44.140  50.530  61.400  1.00  0.00           C
ATOM   1078  OD1 ASP A  73      44.840  51.340  60.790  1.00  0.00           O
ATOM   1079  OD2 ASP A  73      44.580  49.860  62.480  1.00  0.00           O
ATOM   1080  HD2 ASP A  73      45.530  49.970  62.570  1.00  0.00           H
ATOM   1081  C   ASP A  73      41.030  50.350  59.190  1.00  0.00           C
ATOM   1082  O   ASP A  73      40.950  49.570  58.260  1.00  0.00           O
ATOM   1083  N   PHE A  74      39.900  50.820  59.850  1.00  0.00           N
ATOM   1084  HN  PHE A  74      40.060  51.400  60.650  1.00  0.00           H
ATOM   1085  CA  PHE A  74      38.520  50.420  59.530  1.00  0.00           C
ATOM   1086  HA  PHE A  74      38.630  49.350  59.450  1.00  0.00           H
ATOM   1087  CB  PHE A  74      37.450  51.070  60.510  1.00  0.00           C
ATOM   1088  HB1 PHE A  74      37.550  52.160  60.390  1.00  0.00           H
ATOM   1089  HB2 PHE A  74      37.760  50.690  61.510  1.00  0.00           H
ATOM   1090  CG  PHE A  74      36.060  50.480  60.230  1.00  0.00           C
ATOM   1091  CD1 PHE A  74      35.060  51.310  59.810  1.00  0.00           C
ATOM   1092  HD1 PHE A  74      35.340  52.330  59.620  1.00  0.00           H
ATOM   1093  CE1 PHE A  74      33.720  50.850  59.590  1.00  0.00           C
ATOM   1094  HE1 PHE A  74      32.980  51.590  59.320  1.00  0.00           H
ATOM   1095  CZ  PHE A  74      33.470  49.540  59.910  1.00  0.00           C
ATOM   1096  HZ  PHE A  74      32.490  49.160  59.730  1.00  0.00           H
ATOM   1097  CD2 PHE A  74      35.820  49.150  60.510  1.00  0.00           C
ATOM   1098  HD2 PHE A  74      36.650  48.520  60.820  1.00  0.00           H
ATOM   1099  CE2 PHE A  74      34.480  48.650  60.420  1.00  0.00           C
ATOM   1100  HE2 PHE A  74      34.240  47.640  60.730  1.00  0.00           H
ATOM   1101  C   PHE A  74      38.210  50.800  58.070  1.00  0.00           C
ATOM   1102  O   PHE A  74      37.940  49.960  57.230  1.00  0.00           O
ATOM   1103  N   LEU A  75      38.480  52.050  57.620  1.00  0.00           N
ATOM   1104  HN  LEU A  75      38.770  52.760  58.250  1.00  0.00           H
ATOM   1105  CA  LEU A  75      38.520  52.540  56.200  1.00  0.00           C
ATOM   1106  HA  LEU A  75      37.520  52.520  55.790  1.00  0.00           H
ATOM   1107  CB  LEU A  75      38.910  54.040  56.140  1.00  0.00           C
ATOM   1108  HB1 LEU A  75      39.170  54.380  55.110  1.00  0.00           H
ATOM   1109  HB2 LEU A  75      39.830  54.200  56.730  1.00  0.00           H
ATOM   1110  CG  LEU A  75      37.940  55.040  56.730  1.00  0.00           C
ATOM   1111  HG  LEU A  75      37.850  54.700  57.780  1.00  0.00           H
ATOM   1112  CD1 LEU A  75      38.560  56.470  56.540  1.00  0.00           C
ATOM   1113 HD11 LEU A  75      38.980  56.700  55.540  1.00  0.00           H
ATOM   1114 HD12 LEU A  75      39.460  56.650  57.160  1.00  0.00           H
ATOM   1115 HD13 LEU A  75      37.810  57.230  56.820  1.00  0.00           H
ATOM   1116  CD2 LEU A  75      36.580  55.040  56.050  1.00  0.00           C
ATOM   1117 HD21 LEU A  75      35.990  54.190  56.440  1.00  0.00           H
ATOM   1118 HD22 LEU A  75      36.600  55.230  54.960  1.00  0.00           H
ATOM   1119 HD23 LEU A  75      35.990  55.820  56.600  1.00  0.00           H
ATOM   1120  C   LEU A  75      39.430  51.870  55.170  1.00  0.00           C
ATOM   1121  O   LEU A  75      38.970  51.600  54.070  1.00  0.00           O
ATOM   1122  N   LEU A  76      40.640  51.450  55.550  1.00  0.00           N
ATOM   1123  HN  LEU A  76      40.890  51.760  56.470  1.00  0.00           H
ATOM   1124  CA  LEU A  76      41.470  50.450  54.870  1.00  0.00           C
ATOM   1125  HA  LEU A  76      41.670  50.790  53.870  1.00  0.00           H
ATOM   1126  CB  LEU A  76      42.810  50.400  55.650  1.00  0.00           C
ATOM   1127  HB1 LEU A  76      42.700  50.070  56.710  1.00  0.00           H
ATOM   1128  HB2 LEU A  76      43.170  51.440  55.830  1.00  0.00           H
ATOM   1129  CG  LEU A  76      43.950  49.420  55.090  1.00  0.00           C
ATOM   1130  HG  LEU A  76      43.740  48.360  55.380  1.00  0.00           H
ATOM   1131  CD1 LEU A  76      44.100  49.610  53.570  1.00  0.00           C
ATOM   1132 HD11 LEU A  76      45.020  49.140  53.180  1.00  0.00           H
ATOM   1133 HD12 LEU A  76      44.140  50.700  53.350  1.00  0.00           H
ATOM   1134 HD13 LEU A  76      43.230  49.230  52.990  1.00  0.00           H
ATOM   1135  CD2 LEU A  76      45.300  49.800  55.770  1.00  0.00           C
ATOM   1136 HD21 LEU A  76      46.120  49.140  55.460  1.00  0.00           H
ATOM   1137 HD22 LEU A  76      45.220  49.690  56.880  1.00  0.00           H
ATOM   1138 HD23 LEU A  76      45.510  50.880  55.600  1.00  0.00           H
ATOM   1139  C   LEU A  76      40.790  49.130  54.670  1.00  0.00           C
ATOM   1140  O   LEU A  76      40.750  48.720  53.490  1.00  0.00           O
ATOM   1141  N   ILE A  77      40.210  48.520  55.700  1.00  0.00           N
ATOM   1142  HN  ILE A  77      40.260  48.970  56.600  1.00  0.00           H
ATOM   1143  CA  ILE A  77      39.430  47.260  55.620  1.00  0.00           C
ATOM   1144  HA  ILE A  77      39.920  46.520  55.000  1.00  0.00           H
ATOM   1145  CB  ILE A  77      39.050  46.820  57.040  1.00  0.00           C
ATOM   1146  HB  ILE A  77      38.670  47.650  57.680  1.00  0.00           H
ATOM   1147  CG2 ILE A  77      37.990  45.710  57.060  1.00  0.00           C
ATOM   1148 HG21 ILE A  77      36.980  46.070  56.790  1.00  0.00           H
ATOM   1149 HG22 ILE A  77      37.910  45.200  58.050  1.00  0.00           H
ATOM   1150 HG23 ILE A  77      38.340  44.850  56.440  1.00  0.00           H
ATOM   1151  CG1 ILE A  77      40.330  46.250  57.780  1.00  0.00           C
ATOM   1152 HG11 ILE A  77      40.080  45.820  58.770  1.00  0.00           H
ATOM   1153 HG12 ILE A  77      41.020  47.060  58.090  1.00  0.00           H
ATOM   1154  CD  ILE A  77      41.230  45.300  57.070  1.00  0.00           C
ATOM   1155  HD1 ILE A  77      42.070  44.900  57.660  1.00  0.00           H
ATOM   1156  HD2 ILE A  77      41.750  45.710  56.170  1.00  0.00           H
ATOM   1157  HD3 ILE A  77      40.660  44.450  56.670  1.00  0.00           H
ATOM   1158  C   ILE A  77      38.200  47.330  54.750  1.00  0.00           C
ATOM   1159  O   ILE A  77      37.990  46.620  53.740  1.00  0.00           O
ATOM   1160  N   ILE A  78      37.430  48.420  54.910  1.00  0.00           N
ATOM   1161  HN  ILE A  78      37.660  48.950  55.720  1.00  0.00           H
ATOM   1162  CA  ILE A  78      36.320  48.840  54.000  1.00  0.00           C
ATOM   1163  HA  ILE A  78      35.530  48.110  53.950  1.00  0.00           H
ATOM   1164  CB  ILE A  78      35.710  50.180  54.390  1.00  0.00           C
ATOM   1165  HB  ILE A  78      36.430  50.990  54.660  1.00  0.00           H
ATOM   1166  CG2 ILE A  78      34.940  50.850  53.270  1.00  0.00           C
ATOM   1167 HG21 ILE A  78      35.590  51.190  52.420  1.00  0.00           H
ATOM   1168 HG22 ILE A  78      34.330  51.710  53.610  1.00  0.00           H
ATOM   1169 HG23 ILE A  78      34.260  50.080  52.870  1.00  0.00           H
ATOM   1170  CG1 ILE A  78      34.870  50.140  55.700  1.00  0.00           C
ATOM   1171 HG11 ILE A  78      34.490  51.170  55.920  1.00  0.00           H
ATOM   1172 HG12 ILE A  78      35.500  49.840  56.560  1.00  0.00           H
ATOM   1173  CD  ILE A  78      33.700  49.190  55.620  1.00  0.00           C
ATOM   1174  HD1 ILE A  78      33.030  49.480  56.470  1.00  0.00           H
ATOM   1175  HD2 ILE A  78      33.900  48.110  55.620  1.00  0.00           H
ATOM   1176  HD3 ILE A  78      33.230  49.340  54.630  1.00  0.00           H
ATOM   1177  C   ILE A  78      36.810  48.960  52.580  1.00  0.00           C
ATOM   1178  O   ILE A  78      36.030  48.690  51.630  1.00  0.00           O
ATOM   1179  N   CYS A  79      38.020  49.330  52.250  1.00  0.00           N
ATOM   1180  HN  CYS A  79      38.610  49.820  52.890  1.00  0.00           H
ATOM   1181  CA  CYS A  79      38.520  49.320  50.860  1.00  0.00           C
ATOM   1182  HA  CYS A  79      37.710  49.840  50.360  1.00  0.00           H
ATOM   1183  CB  CYS A  79      39.850  50.270  50.560  1.00  0.00           C
ATOM   1184  HB1 CYS A  79      40.220  50.240  49.510  1.00  0.00           H
ATOM   1185  HB2 CYS A  79      40.710  49.890  51.150  1.00  0.00           H
ATOM   1186  SG  CYS A  79      39.510  51.970  50.990  1.00  0.00           S
ATOM   1187  HG1 CYS A  79      39.650  51.720  52.290  1.00  0.00           H
ATOM   1188  C   CYS A  79      38.830  47.890  50.210  1.00  0.00           C
ATOM   1189  O   CYS A  79      38.990  47.800  48.990  1.00  0.00           O
ATOM   1190  N   LEU A  80      38.900  46.740  50.950  1.00  0.00           N
ATOM   1191  HN  LEU A  80      38.840  46.840  51.950  1.00  0.00           H
ATOM   1192  CA  LEU A  80      39.190  45.470  50.380  1.00  0.00           C
ATOM   1193  HA  LEU A  80      40.100  45.620  49.810  1.00  0.00           H
ATOM   1194  CB  LEU A  80      39.560  44.370  51.410  1.00  0.00           C
ATOM   1195  HB1 LEU A  80      40.130  43.630  50.800  1.00  0.00           H
ATOM   1196  HB2 LEU A  80      38.700  43.850  51.860  1.00  0.00           H
ATOM   1197  CG  LEU A  80      40.520  44.900  52.460  1.00  0.00           C
ATOM   1198  HG  LEU A  80      39.930  45.630  53.070  1.00  0.00           H
ATOM   1199  CD1 LEU A  80      40.910  43.800  53.400  1.00  0.00           C
ATOM   1200 HD11 LEU A  80      39.990  43.250  53.670  1.00  0.00           H
ATOM   1201 HD12 LEU A  80      41.410  44.170  54.320  1.00  0.00           H
ATOM   1202 HD13 LEU A  80      41.720  43.200  52.940  1.00  0.00           H
ATOM   1203  CD2 LEU A  80      41.750  45.500  51.880  1.00  0.00           C
ATOM   1204 HD21 LEU A  80      42.200  46.020  52.750  1.00  0.00           H
ATOM   1205 HD22 LEU A  80      41.690  46.270  51.090  1.00  0.00           H
ATOM   1206 HD23 LEU A  80      42.390  44.700  51.430  1.00  0.00           H
ATOM   1207  C   LEU A  80      38.170  44.900  49.460  1.00  0.00           C
ATOM   1208  O   LEU A  80      38.610  44.290  48.490  1.00  0.00           O
ATOM   1209  N   PRO A  81      36.870  45.010  49.650  1.00  0.00           N
ATOM   1210  CD  PRO A  81      36.230  45.050  50.990  1.00  0.00           C
ATOM   1211  HD1 PRO A  81      36.330  46.080  51.410  1.00  0.00           H
ATOM   1212  HD2 PRO A  81      36.580  44.310  51.730  1.00  0.00           H
ATOM   1213  CA  PRO A  81      35.760  44.670  48.640  1.00  0.00           C
ATOM   1214  HA  PRO A  81      35.700  43.590  48.640  1.00  0.00           H
ATOM   1215  CB  PRO A  81      34.550  45.240  49.230  1.00  0.00           C
ATOM   1216  HB1 PRO A  81      33.600  44.850  48.810  1.00  0.00           H
ATOM   1217  HB2 PRO A  81      34.590  46.350  49.210  1.00  0.00           H
ATOM   1218  CG  PRO A  81      34.690  44.810  50.760  1.00  0.00           C
ATOM   1219  HG1 PRO A  81      34.090  45.390  51.500  1.00  0.00           H
ATOM   1220  HG2 PRO A  81      34.480  43.710  50.830  1.00  0.00           H
ATOM   1221  C   PRO A  81      35.950  45.040  47.190  1.00  0.00           C
ATOM   1222  O   PRO A  81      35.810  44.240  46.320  1.00  0.00           O
ATOM   1223  N   PHE A  82      36.300  46.350  47.040  1.00  0.00           N
ATOM   1224  HN  PHE A  82      36.260  46.920  47.850  1.00  0.00           H
ATOM   1225  CA  PHE A  82      36.760  46.950  45.790  1.00  0.00           C
ATOM   1226  HA  PHE A  82      35.950  46.970  45.080  1.00  0.00           H
ATOM   1227  CB  PHE A  82      37.110  48.460  46.030  1.00  0.00           C
ATOM   1228  HB1 PHE A  82      37.510  49.090  45.200  1.00  0.00           H
ATOM   1229  HB2 PHE A  82      37.840  48.550  46.870  1.00  0.00           H
ATOM   1230  CG  PHE A  82      35.800  49.210  46.380  1.00  0.00           C
ATOM   1231  CD1 PHE A  82      35.520  49.500  47.730  1.00  0.00           C
ATOM   1232  HD1 PHE A  82      36.110  49.070  48.520  1.00  0.00           H
ATOM   1233  CE1 PHE A  82      34.310  50.140  48.060  1.00  0.00           C
ATOM   1234  HE1 PHE A  82      34.060  50.380  49.090  1.00  0.00           H
ATOM   1235  CZ  PHE A  82      33.450  50.580  47.100  1.00  0.00           C
ATOM   1236  HZ  PHE A  82      32.620  51.200  47.400  1.00  0.00           H
ATOM   1237  CD2 PHE A  82      34.910  49.660  45.380  1.00  0.00           C
ATOM   1238  HD2 PHE A  82      35.200  49.420  44.370  1.00  0.00           H
ATOM   1239  CE2 PHE A  82      33.750  50.420  45.730  1.00  0.00           C
ATOM   1240  HE2 PHE A  82      33.020  50.630  44.970  1.00  0.00           H
ATOM   1241  C   PHE A  82      37.940  46.250  45.160  1.00  0.00           C
ATOM   1242  O   PHE A  82      37.820  45.940  43.950  1.00  0.00           O
ATOM   1243  N   LEU A  83      39.100  46.010  45.850  1.00  0.00           N
ATOM   1244  HN  LEU A  83      39.290  46.270  46.800  1.00  0.00           H
ATOM   1245  CA  LEU A  83      40.200  45.180  45.310  1.00  0.00           C
ATOM   1246  HA  LEU A  83      40.700  45.730  44.530  1.00  0.00           H
ATOM   1247  CB  LEU A  83      41.250  44.900  46.500  1.00  0.00           C
ATOM   1248  HB1 LEU A  83      42.080  44.250  46.130  1.00  0.00           H
ATOM   1249  HB2 LEU A  83      40.670  44.420  47.330  1.00  0.00           H
ATOM   1250  CG  LEU A  83      41.790  46.240  47.120  1.00  0.00           C
ATOM   1251  HG  LEU A  83      41.050  46.840  47.690  1.00  0.00           H
ATOM   1252  CD1 LEU A  83      42.900  45.930  48.150  1.00  0.00           C
ATOM   1253 HD11 LEU A  83      43.110  46.750  48.880  1.00  0.00           H
ATOM   1254 HD12 LEU A  83      43.830  45.690  47.580  1.00  0.00           H
ATOM   1255 HD13 LEU A  83      42.550  45.090  48.780  1.00  0.00           H
ATOM   1256  CD2 LEU A  83      42.340  47.090  46.010  1.00  0.00           C
ATOM   1257 HD21 LEU A  83      42.930  47.980  46.310  1.00  0.00           H
ATOM   1258 HD22 LEU A  83      41.570  47.480  45.310  1.00  0.00           H
ATOM   1259 HD23 LEU A  83      43.130  46.500  45.480  1.00  0.00           H
ATOM   1260  C   LEU A  83      39.750  43.780  44.880  1.00  0.00           C
ATOM   1261  O   LEU A  83      40.050  43.380  43.760  1.00  0.00           O
ATOM   1262  N   MET A  84      38.920  43.150  45.770  1.00  0.00           N
ATOM   1263  HN  MET A  84      38.660  43.600  46.630  1.00  0.00           H
ATOM   1264  CA  MET A  84      38.350  41.860  45.390  1.00  0.00           C
ATOM   1265  HA  MET A  84      39.170  41.280  45.000  1.00  0.00           H
ATOM   1266  CB  MET A  84      37.680  41.190  46.670  1.00  0.00           C
ATOM   1267  HB1 MET A  84      37.030  40.350  46.360  1.00  0.00           H
ATOM   1268  HB2 MET A  84      36.920  41.910  47.040  1.00  0.00           H
ATOM   1269  CG  MET A  84      38.700  40.730  47.790  1.00  0.00           C
ATOM   1270  HG1 MET A  84      39.230  41.620  48.220  1.00  0.00           H
ATOM   1271  HG2 MET A  84      39.470  40.130  47.270  1.00  0.00           H
ATOM   1272  SD  MET A  84      37.850  39.690  48.970  1.00  0.00           S
ATOM   1273  CE  MET A  84      37.110  41.070  49.940  1.00  0.00           C
ATOM   1274  HE1 MET A  84      36.340  40.630  50.610  1.00  0.00           H
ATOM   1275  HE2 MET A  84      36.470  41.700  49.290  1.00  0.00           H
ATOM   1276  HE3 MET A  84      37.830  41.780  50.410  1.00  0.00           H
ATOM   1277  C   MET A  84      37.400  41.730  44.170  1.00  0.00           C
ATOM   1278  O   MET A  84      37.530  40.750  43.530  1.00  0.00           O
ATOM   1279  N   ASP A  85      36.530  42.770  43.910  1.00  0.00           N
ATOM   1280  HN  ASP A  85      36.310  43.490  44.570  1.00  0.00           H
ATOM   1281  CA  ASP A  85      35.800  42.920  42.710  1.00  0.00           C
ATOM   1282  HA  ASP A  85      35.200  42.020  42.660  1.00  0.00           H
ATOM   1283  CB  ASP A  85      34.840  44.170  42.850  1.00  0.00           C
ATOM   1284  HB1 ASP A  85      35.400  45.080  43.160  1.00  0.00           H
ATOM   1285  HB2 ASP A  85      34.200  43.820  43.690  1.00  0.00           H
ATOM   1286  CG  ASP A  85      33.880  44.470  41.630  1.00  0.00           C
ATOM   1287  OD1 ASP A  85      34.270  45.360  40.880  1.00  0.00           O
ATOM   1288  OD2 ASP A  85      32.970  43.670  41.330  1.00  0.00           O
ATOM   1289  C   ASP A  85      36.710  43.060  41.450  1.00  0.00           C
ATOM   1290  O   ASP A  85      36.450  42.440  40.430  1.00  0.00           O
ATOM   1291  N   ASN A  86      37.810  43.840  41.560  1.00  0.00           N
ATOM   1292  HN  ASN A  86      38.060  44.220  42.440  1.00  0.00           H
ATOM   1293  CA  ASN A  86      38.790  43.980  40.490  1.00  0.00           C
ATOM   1294  HA  ASN A  86      38.150  44.170  39.640  1.00  0.00           H
ATOM   1295  CB  ASN A  86      39.570  45.340  40.590  1.00  0.00           C
ATOM   1296  HB1 ASN A  86      39.580  45.570  41.680  1.00  0.00           H
ATOM   1297  HB2 ASN A  86      38.980  46.120  40.060  1.00  0.00           H
ATOM   1298  CG  ASN A  86      41.000  45.430  40.050  1.00  0.00           C
ATOM   1299  OD1 ASN A  86      41.310  46.160  39.120  1.00  0.00           O
ATOM   1300  ND2 ASN A  86      41.910  44.680  40.710  1.00  0.00           N
ATOM   1301 HD21 ASN A  86      42.850  44.800  40.380  1.00  0.00           H
ATOM   1302 HD22 ASN A  86      41.630  44.110  41.480  1.00  0.00           H
ATOM   1303  C   ASN A  86      39.600  42.690  40.190  1.00  0.00           C
ATOM   1304  O   ASN A  86      39.890  42.350  39.020  1.00  0.00           O
ATOM   1305  N   TYR A  87      39.980  41.960  41.240  1.00  0.00           N
ATOM   1306  HN  TYR A  87      39.780  42.240  42.180  1.00  0.00           H
ATOM   1307  CA  TYR A  87      40.610  40.620  41.140  1.00  0.00           C
ATOM   1308  HA  TYR A  87      41.490  40.670  40.510  1.00  0.00           H
ATOM   1309  CB  TYR A  87      41.050  40.280  42.580  1.00  0.00           C
ATOM   1310  HB1 TYR A  87      41.520  39.280  42.660  1.00  0.00           H
ATOM   1311  HB2 TYR A  87      40.170  40.160  43.240  1.00  0.00           H
ATOM   1312  CG  TYR A  87      41.960  41.280  43.280  1.00  0.00           C
ATOM   1313  CD1 TYR A  87      42.940  42.010  42.570  1.00  0.00           C
ATOM   1314  HD1 TYR A  87      42.890  42.020  41.480  1.00  0.00           H
ATOM   1315  CE1 TYR A  87      43.810  42.770  43.300  1.00  0.00           C
ATOM   1316  HE1 TYR A  87      44.610  43.240  42.770  1.00  0.00           H
ATOM   1317  CZ  TYR A  87      43.880  42.590  44.700  1.00  0.00           C
ATOM   1318  OH  TYR A  87      45.000  43.220  45.380  1.00  0.00           O
ATOM   1319  HH  TYR A  87      45.470  43.730  44.720  1.00  0.00           H
ATOM   1320  CD2 TYR A  87      41.890  41.240  44.650  1.00  0.00           C
ATOM   1321  HD2 TYR A  87      41.100  40.730  45.180  1.00  0.00           H
ATOM   1322  CE2 TYR A  87      42.960  41.810  45.380  1.00  0.00           C
ATOM   1323  HE2 TYR A  87      42.910  41.860  46.450  1.00  0.00           H
ATOM   1324  C   TYR A  87      39.740  39.610  40.570  1.00  0.00           C
ATOM   1325  O   TYR A  87      40.180  38.930  39.650  1.00  0.00           O
ATOM   1326  N   VAL A  88      38.390  39.550  40.920  1.00  0.00           N
ATOM   1327  HN  VAL A  88      38.060  40.260  41.560  1.00  0.00           H
ATOM   1328  CA  VAL A  88      37.340  38.770  40.280  1.00  0.00           C
ATOM   1329  HA  VAL A  88      37.680  37.740  40.190  1.00  0.00           H
ATOM   1330  CB  VAL A  88      36.010  38.850  41.160  1.00  0.00           C
ATOM   1331  HB  VAL A  88      36.030  39.860  41.620  1.00  0.00           H
ATOM   1332  CG1 VAL A  88      34.690  38.780  40.330  1.00  0.00           C
ATOM   1333 HG11 VAL A  88      34.710  37.990  39.550  1.00  0.00           H
ATOM   1334 HG12 VAL A  88      34.520  39.790  39.880  1.00  0.00           H
ATOM   1335 HG13 VAL A  88      33.800  38.530  40.940  1.00  0.00           H
ATOM   1336  CG2 VAL A  88      35.980  37.720  42.220  1.00  0.00           C
ATOM   1337 HG21 VAL A  88      35.090  37.940  42.840  1.00  0.00           H
ATOM   1338 HG22 VAL A  88      36.890  37.790  42.850  1.00  0.00           H
ATOM   1339 HG23 VAL A  88      35.790  36.730  41.750  1.00  0.00           H
ATOM   1340  C   VAL A  88      37.070  39.150  38.840  1.00  0.00           C
ATOM   1341  O   VAL A  88      36.930  38.230  38.070  1.00  0.00           O
ATOM   1342  N   ARG A  89      37.060  40.500  38.530  1.00  0.00           N
ATOM   1343  HN  ARG A  89      37.040  41.190  39.250  1.00  0.00           H
ATOM   1344  CA  ARG A  89      36.890  40.870  37.100  1.00  0.00           C
ATOM   1345  HA  ARG A  89      36.190  40.160  36.670  1.00  0.00           H
ATOM   1346  CB  ARG A  89      36.290  42.280  36.990  1.00  0.00           C
ATOM   1347  HB1 ARG A  89      36.360  42.720  35.960  1.00  0.00           H
ATOM   1348  HB2 ARG A  89      37.010  42.900  37.560  1.00  0.00           H
ATOM   1349  CG  ARG A  89      34.820  42.540  37.530  1.00  0.00           C
ATOM   1350  HG1 ARG A  89      34.880  42.220  38.590  1.00  0.00           H
ATOM   1351  HG2 ARG A  89      34.070  41.940  36.950  1.00  0.00           H
ATOM   1352  CD  ARG A  89      34.620  44.070  37.520  1.00  0.00           C
ATOM   1353  HD1 ARG A  89      34.630  44.490  36.490  1.00  0.00           H
ATOM   1354  HD2 ARG A  89      35.550  44.410  38.030  1.00  0.00           H
ATOM   1355  NE  ARG A  89      33.480  44.490  38.390  1.00  0.00           N
ATOM   1356  HE  ARG A  89      33.740  44.560  39.350  1.00  0.00           H
ATOM   1357  CZ  ARG A  89      32.180  44.230  38.090  1.00  0.00           C
ATOM   1358  NH1 ARG A  89      31.750  44.010  36.870  1.00  0.00           N
ATOM   1359 HH11 ARG A  89      32.440  43.930  36.150  1.00  0.00           H
ATOM   1360 HH12 ARG A  89      30.770  43.880  36.830  1.00  0.00           H
ATOM   1361  NH2 ARG A  89      31.330  44.210  39.110  1.00  0.00           N
ATOM   1362 HH21 ARG A  89      30.420  43.810  39.000  1.00  0.00           H
ATOM   1363 HH22 ARG A  89      31.800  44.140  40.000  1.00  0.00           H
ATOM   1364  C   ARG A  89      38.090  40.710  36.240  1.00  0.00           C
ATOM   1365  O   ARG A  89      38.020  40.850  35.030  1.00  0.00           O
ATOM   1366  N   ARG A  90      39.240  40.330  36.790  1.00  0.00           N
ATOM   1367  HN  ARG A  90      39.270  40.090  37.750  1.00  0.00           H
ATOM   1368  CA  ARG A  90      40.460  40.150  36.050  1.00  0.00           C
ATOM   1369  HA  ARG A  90      41.060  39.820  36.890  1.00  0.00           H
ATOM   1370  CB  ARG A  90      40.530  38.930  35.110  1.00  0.00           C
ATOM   1371  HB1 ARG A  90      41.310  39.080  34.330  1.00  0.00           H
ATOM   1372  HB2 ARG A  90      39.580  38.810  34.570  1.00  0.00           H
ATOM   1373  CG  ARG A  90      40.640  37.600  35.910  1.00  0.00           C
ATOM   1374  HG1 ARG A  90      41.510  37.720  36.590  1.00  0.00           H
ATOM   1375  HG2 ARG A  90      40.890  36.810  35.160  1.00  0.00           H
ATOM   1376  CD  ARG A  90      39.460  37.070  36.720  1.00  0.00           C
ATOM   1377  HD1 ARG A  90      38.520  37.490  36.300  1.00  0.00           H
ATOM   1378  HD2 ARG A  90      39.500  37.480  37.760  1.00  0.00           H
ATOM   1379  NE  ARG A  90      39.490  35.610  36.760  1.00  0.00           N
ATOM   1380  HE  ARG A  90      40.170  35.100  36.240  1.00  0.00           H
ATOM   1381  CZ  ARG A  90      38.470  34.920  37.180  1.00  0.00           C
ATOM   1382  NH1 ARG A  90      37.460  35.420  37.810  1.00  0.00           N
ATOM   1383 HH11 ARG A  90      36.880  34.740  38.270  1.00  0.00           H
ATOM   1384 HH12 ARG A  90      37.230  36.380  37.920  1.00  0.00           H
ATOM   1385  NH2 ARG A  90      38.560  33.610  36.900  1.00  0.00           N
ATOM   1386 HH21 ARG A  90      39.250  33.180  36.310  1.00  0.00           H
ATOM   1387 HH22 ARG A  90      37.740  33.080  37.120  1.00  0.00           H
ATOM   1388  C   ARG A  90      41.210  41.380  35.610  1.00  0.00           C
ATOM   1389  O   ARG A  90      41.590  41.510  34.460  1.00  0.00           O
ATOM   1390  N   TRP A  91      41.320  42.320  36.550  1.00  0.00           N
ATOM   1391  HN  TRP A  91      40.840  42.180  37.410  1.00  0.00           H
ATOM   1392  CA  TRP A  91      42.060  43.540  36.570  1.00  0.00           C
ATOM   1393  HA  TRP A  91      42.300  43.810  37.600  1.00  0.00           H
ATOM   1394  CB  TRP A  91      43.520  43.360  36.070  1.00  0.00           C
ATOM   1395  HB1 TRP A  91      44.100  44.290  36.220  1.00  0.00           H
ATOM   1396  HB2 TRP A  91      43.570  43.110  34.990  1.00  0.00           H
ATOM   1397  CG  TRP A  91      44.270  42.360  36.860  1.00  0.00           C
ATOM   1398  CD1 TRP A  91      44.450  41.020  36.610  1.00  0.00           C
ATOM   1399  HD1 TRP A  91      44.180  40.620  35.640  1.00  0.00           H
ATOM   1400  NE1 TRP A  91      45.070  40.500  37.730  1.00  0.00           N
ATOM   1401  HE1 TRP A  91      45.400  39.600  37.870  1.00  0.00           H
ATOM   1402  CE2 TRP A  91      45.270  41.420  38.680  1.00  0.00           C
ATOM   1403  CD2 TRP A  91      44.720  42.600  38.170  1.00  0.00           C
ATOM   1404  CE3 TRP A  91      44.730  43.770  38.930  1.00  0.00           C
ATOM   1405  HE3 TRP A  91      44.410  44.750  38.610  1.00  0.00           H
ATOM   1406  CZ3 TRP A  91      45.600  43.780  40.100  1.00  0.00           C
ATOM   1407  HZ3 TRP A  91      45.920  44.730  40.510  1.00  0.00           H
ATOM   1408  CZ2 TRP A  91      45.960  41.400  39.860  1.00  0.00           C
ATOM   1409  HZ2 TRP A  91      46.450  40.480  40.160  1.00  0.00           H
ATOM   1410  CH2 TRP A  91      46.150  42.610  40.550  1.00  0.00           C
ATOM   1411  HH2 TRP A  91      46.830  42.530  41.380  1.00  0.00           H
ATOM   1412  C   TRP A  91      41.290  44.710  35.850  1.00  0.00           C
ATOM   1413  O   TRP A  91      41.860  45.540  35.190  1.00  0.00           O
ATOM   1414  N   ASP A  92      39.980  44.630  35.970  1.00  0.00           N
ATOM   1415  HN  ASP A  92      39.540  43.960  36.550  1.00  0.00           H
ATOM   1416  CA  ASP A  92      38.950  45.360  35.290  1.00  0.00           C
ATOM   1417  HA  ASP A  92      39.500  46.050  34.660  1.00  0.00           H
ATOM   1418  CB  ASP A  92      38.030  44.510  34.430  1.00  0.00           C
ATOM   1419  HB1 ASP A  92      37.070  44.940  34.090  1.00  0.00           H
ATOM   1420  HB2 ASP A  92      37.820  43.510  34.870  1.00  0.00           H
ATOM   1421  CG  ASP A  92      38.650  44.230  33.100  1.00  0.00           C
ATOM   1422  OD1 ASP A  92      38.210  43.220  32.530  1.00  0.00           O
ATOM   1423  OD2 ASP A  92      39.510  44.940  32.540  1.00  0.00           O
ATOM   1424  C   ASP A  92      38.100  46.110  36.320  1.00  0.00           C
ATOM   1425  O   ASP A  92      37.830  45.650  37.430  1.00  0.00           O
ATOM   1426  N   TRP A  93      37.730  47.360  35.950  1.00  0.00           N
ATOM   1427  HN  TRP A  93      38.070  47.720  35.080  1.00  0.00           H
ATOM   1428  CA  TRP A  93      37.110  48.260  36.800  1.00  0.00           C
ATOM   1429  HA  TRP A  93      37.100  47.860  37.800  1.00  0.00           H
ATOM   1430  CB  TRP A  93      37.990  49.600  36.840  1.00  0.00           C
ATOM   1431  HB1 TRP A  93      38.200  50.080  35.870  1.00  0.00           H
ATOM   1432  HB2 TRP A  93      38.950  49.280  37.300  1.00  0.00           H
ATOM   1433  CG  TRP A  93      37.400  50.660  37.650  1.00  0.00           C
ATOM   1434  CD1 TRP A  93      36.870  51.840  37.180  1.00  0.00           C
ATOM   1435  HD1 TRP A  93      36.700  52.010  36.130  1.00  0.00           H
ATOM   1436  NE1 TRP A  93      36.460  52.590  38.210  1.00  0.00           N
ATOM   1437  HE1 TRP A  93      36.330  53.550  38.060  1.00  0.00           H
ATOM   1438  CE2 TRP A  93      36.680  51.990  39.450  1.00  0.00           C
ATOM   1439  CD2 TRP A  93      37.260  50.720  39.100  1.00  0.00           C
ATOM   1440  CE3 TRP A  93      37.600  49.820  40.080  1.00  0.00           C
ATOM   1441  HE3 TRP A  93      37.950  48.840  39.790  1.00  0.00           H
ATOM   1442  CZ3 TRP A  93      37.240  50.200  41.430  1.00  0.00           C
ATOM   1443  HZ3 TRP A  93      37.360  49.470  42.220  1.00  0.00           H
ATOM   1444  CZ2 TRP A  93      36.470  52.390  40.720  1.00  0.00           C
ATOM   1445  HZ2 TRP A  93      35.990  53.310  41.030  1.00  0.00           H
ATOM   1446  CH2 TRP A  93      36.620  51.380  41.710  1.00  0.00           C
ATOM   1447  HH2 TRP A  93      36.350  51.580  42.740  1.00  0.00           H
ATOM   1448  C   TRP A  93      35.730  48.640  36.160  1.00  0.00           C
ATOM   1449  O   TRP A  93      35.720  49.180  35.030  1.00  0.00           O
ATOM   1450  N   LYS A  94      34.630  48.370  36.820  1.00  0.00           N
ATOM   1451  HN  LYS A  94      34.580  47.860  37.680  1.00  0.00           H
ATOM   1452  CA  LYS A  94      33.370  48.650  36.190  1.00  0.00           C
ATOM   1453  HA  LYS A  94      33.370  48.370  35.140  1.00  0.00           H
ATOM   1454  CB  LYS A  94      32.280  47.650  36.690  1.00  0.00           C
ATOM   1455  HB1 LYS A  94      32.570  46.620  36.370  1.00  0.00           H
ATOM   1456  HB2 LYS A  94      31.380  47.930  36.110  1.00  0.00           H
ATOM   1457  CG  LYS A  94      31.980  47.720  38.250  1.00  0.00           C
ATOM   1458  HG1 LYS A  94      32.290  48.740  38.520  1.00  0.00           H
ATOM   1459  HG2 LYS A  94      32.600  47.050  38.880  1.00  0.00           H
ATOM   1460  CD  LYS A  94      30.510  47.550  38.760  1.00  0.00           C
ATOM   1461  HD1 LYS A  94      30.480  47.460  39.860  1.00  0.00           H
ATOM   1462  HD2 LYS A  94      30.120  46.550  38.460  1.00  0.00           H
ATOM   1463  CE  LYS A  94      29.570  48.550  38.060  1.00  0.00           C
ATOM   1464  HE1 LYS A  94      29.460  48.260  37.000  1.00  0.00           H
ATOM   1465  HE2 LYS A  94      30.090  49.520  38.210  1.00  0.00           H
ATOM   1466  NZ  LYS A  94      28.290  48.610  38.690  1.00  0.00           N
ATOM   1467  HZ1 LYS A  94      28.170  48.660  39.730  1.00  0.00           H
ATOM   1468  HZ2 LYS A  94      27.860  47.700  38.430  1.00  0.00           H
ATOM   1469  HZ3 LYS A  94      27.770  49.410  38.280  1.00  0.00           H
ATOM   1470  C   LYS A  94      32.920  50.130  36.220  1.00  0.00           C
ATOM   1471  O   LYS A  94      32.100  50.550  35.400  1.00  0.00           O
ATOM   1472  N   PHE A  95      33.350  50.860  37.280  1.00  0.00           N
ATOM   1473  HN  PHE A  95      34.070  50.560  37.890  1.00  0.00           H
ATOM   1474  CA  PHE A  95      32.750  52.110  37.650  1.00  0.00           C
ATOM   1475  HA  PHE A  95      31.700  52.030  37.410  1.00  0.00           H
ATOM   1476  CB  PHE A  95      32.920  52.380  39.190  1.00  0.00           C
ATOM   1477  HB1 PHE A  95      32.300  53.260  39.440  1.00  0.00           H
ATOM   1478  HB2 PHE A  95      33.970  52.510  39.530  1.00  0.00           H
ATOM   1479  CG  PHE A  95      32.310  51.270  40.080  1.00  0.00           C
ATOM   1480  CD1 PHE A  95      33.020  50.430  40.890  1.00  0.00           C
ATOM   1481  HD1 PHE A  95      34.090  50.510  40.950  1.00  0.00           H
ATOM   1482  CE1 PHE A  95      32.380  49.590  41.770  1.00  0.00           C
ATOM   1483  HE1 PHE A  95      33.080  49.000  42.360  1.00  0.00           H
ATOM   1484  CZ  PHE A  95      31.000  49.630  41.890  1.00  0.00           C
ATOM   1485  HZ  PHE A  95      30.480  48.920  42.500  1.00  0.00           H
ATOM   1486  CD2 PHE A  95      30.890  51.390  40.240  1.00  0.00           C
ATOM   1487  HD2 PHE A  95      30.260  51.990  39.610  1.00  0.00           H
ATOM   1488  CE2 PHE A  95      30.250  50.490  41.140  1.00  0.00           C
ATOM   1489  HE2 PHE A  95      29.180  50.510  41.260  1.00  0.00           H
ATOM   1490  C   PHE A  95      33.290  53.260  36.790  1.00  0.00           C
ATOM   1491  O   PHE A  95      34.110  53.130  35.860  1.00  0.00           O
ATOM   1492  N   GLY A  96      32.740  54.480  37.050  1.00  0.00           N
ATOM   1493  HN  GLY A  96      32.100  54.580  37.810  1.00  0.00           H
ATOM   1494  CA  GLY A  96      33.150  55.760  36.530  1.00  0.00           C
ATOM   1495  HA1 GLY A  96      32.490  56.460  37.020  1.00  0.00           H
ATOM   1496  HA2 GLY A  96      32.960  55.690  35.470  1.00  0.00           H
ATOM   1497  C   GLY A  96      34.490  56.350  36.730  1.00  0.00           C
ATOM   1498  O   GLY A  96      35.270  55.840  37.460  1.00  0.00           O
ATOM   1499  N   ASP A  97      34.780  57.510  36.070  1.00  0.00           N
ATOM   1500  HN  ASP A  97      34.150  57.980  35.450  1.00  0.00           H
ATOM   1501  CA  ASP A  97      36.090  58.170  36.190  1.00  0.00           C
ATOM   1502  HA  ASP A  97      36.840  57.420  36.020  1.00  0.00           H
ATOM   1503  CB  ASP A  97      36.060  59.200  35.030  1.00  0.00           C
ATOM   1504  HB1 ASP A  97      35.320  59.980  35.360  1.00  0.00           H
ATOM   1505  HB2 ASP A  97      35.650  58.790  34.090  1.00  0.00           H
ATOM   1506  CG  ASP A  97      37.320  60.050  34.850  1.00  0.00           C
ATOM   1507  OD1 ASP A  97      37.260  61.030  34.080  1.00  0.00           O
ATOM   1508  OD2 ASP A  97      38.370  59.750  35.510  1.00  0.00           O
ATOM   1509  C   ASP A  97      36.460  58.720  37.530  1.00  0.00           C
ATOM   1510  O   ASP A  97      37.460  58.360  38.140  1.00  0.00           O
ATOM   1511  N   ILE A  98      35.560  59.470  38.160  1.00  0.00           N
ATOM   1512  HN  ILE A  98      34.710  59.740  37.720  1.00  0.00           H
ATOM   1513  CA  ILE A  98      35.770  60.000  39.530  1.00  0.00           C
ATOM   1514  HA  ILE A  98      36.700  60.560  39.450  1.00  0.00           H
ATOM   1515  CB  ILE A  98      34.810  61.190  39.840  1.00  0.00           C
ATOM   1516  HB  ILE A  98      33.810  60.870  39.480  1.00  0.00           H
ATOM   1517  CG2 ILE A  98      34.730  61.440  41.350  1.00  0.00           C
ATOM   1518 HG21 ILE A  98      34.070  62.270  41.680  1.00  0.00           H
ATOM   1519 HG22 ILE A  98      35.780  61.660  41.660  1.00  0.00           H
ATOM   1520 HG23 ILE A  98      34.420  60.550  41.950  1.00  0.00           H
ATOM   1521  CG1 ILE A  98      35.110  62.490  39.130  1.00  0.00           C
ATOM   1522 HG11 ILE A  98      36.210  62.640  39.250  1.00  0.00           H
ATOM   1523 HG12 ILE A  98      34.600  63.280  39.720  1.00  0.00           H
ATOM   1524  CD  ILE A  98      34.660  62.720  37.690  1.00  0.00           C
ATOM   1525  HD1 ILE A  98      35.130  63.660  37.350  1.00  0.00           H
ATOM   1526  HD2 ILE A  98      33.550  62.620  37.570  1.00  0.00           H
ATOM   1527  HD3 ILE A  98      34.990  61.910  37.010  1.00  0.00           H
ATOM   1528  C   ILE A  98      35.840  58.900  40.580  1.00  0.00           C
ATOM   1529  O   ILE A  98      36.650  58.960  41.480  1.00  0.00           O
ATOM   1530  N   PRO A  99      35.080  57.810  40.470  1.00  0.00           N
ATOM   1531  CD  PRO A  99      33.730  57.900  40.010  1.00  0.00           C
ATOM   1532  HD1 PRO A  99      33.770  57.580  38.940  1.00  0.00           H
ATOM   1533  HD2 PRO A  99      33.310  58.930  39.990  1.00  0.00           H
ATOM   1534  CA  PRO A  99      35.270  56.590  41.250  1.00  0.00           C
ATOM   1535  HA  PRO A  99      35.430  56.970  42.250  1.00  0.00           H
ATOM   1536  CB  PRO A  99      33.940  55.790  41.130  1.00  0.00           C
ATOM   1537  HB1 PRO A  99      33.570  55.340  42.080  1.00  0.00           H
ATOM   1538  HB2 PRO A  99      33.990  55.010  40.330  1.00  0.00           H
ATOM   1539  CG  PRO A  99      32.930  56.910  40.800  1.00  0.00           C
ATOM   1540  HG1 PRO A  99      32.000  56.590  40.270  1.00  0.00           H
ATOM   1541  HG2 PRO A  99      32.600  57.420  41.740  1.00  0.00           H
ATOM   1542  C   PRO A  99      36.610  55.970  40.990  1.00  0.00           C
ATOM   1543  O   PRO A  99      37.170  55.560  41.970  1.00  0.00           O
ATOM   1544  N   CYS A 100      37.210  55.900  39.770  1.00  0.00           N
ATOM   1545  HN  CYS A 100      36.760  56.330  38.990  1.00  0.00           H
ATOM   1546  CA  CYS A 100      38.590  55.420  39.610  1.00  0.00           C
ATOM   1547  HA  CYS A 100      38.580  54.490  40.170  1.00  0.00           H
ATOM   1548  CB  CYS A 100      39.010  55.170  38.080  1.00  0.00           C
ATOM   1549  HB1 CYS A 100      38.850  56.190  37.660  1.00  0.00           H
ATOM   1550  HB2 CYS A 100      38.270  54.500  37.590  1.00  0.00           H
ATOM   1551  SG  CYS A 100      40.830  54.680  37.930  1.00  0.00           S
ATOM   1552  C   CYS A 100      39.650  56.280  40.190  1.00  0.00           C
ATOM   1553  O   CYS A 100      40.590  55.830  40.850  1.00  0.00           O
ATOM   1554  N   ARG A 101      39.550  57.610  40.080  1.00  0.00           N
ATOM   1555  HN  ARG A 101      38.820  58.030  39.520  1.00  0.00           H
ATOM   1556  CA  ARG A 101      40.450  58.500  40.740  1.00  0.00           C
ATOM   1557  HA  ARG A 101      41.450  58.430  40.340  1.00  0.00           H
ATOM   1558  CB  ARG A 101      40.080  59.950  40.490  1.00  0.00           C
ATOM   1559  HB1 ARG A 101      40.870  60.630  40.890  1.00  0.00           H
ATOM   1560  HB2 ARG A 101      39.110  60.210  40.930  1.00  0.00           H
ATOM   1561  CG  ARG A 101      39.940  60.340  38.950  1.00  0.00           C
ATOM   1562  HG1 ARG A 101      39.440  59.530  38.370  1.00  0.00           H
ATOM   1563  HG2 ARG A 101      40.950  60.400  38.520  1.00  0.00           H
ATOM   1564  CD  ARG A 101      39.240  61.690  38.780  1.00  0.00           C
ATOM   1565  HD1 ARG A 101      39.910  62.520  39.090  1.00  0.00           H
ATOM   1566  HD2 ARG A 101      38.310  61.540  39.350  1.00  0.00           H
ATOM   1567  NE  ARG A 101      38.710  61.890  37.410  1.00  0.00           N
ATOM   1568  HE  ARG A 101      38.660  61.090  36.800  1.00  0.00           H
ATOM   1569  CZ  ARG A 101      38.720  63.050  36.790  1.00  0.00           C
ATOM   1570  NH1 ARG A 101      38.920  64.180  37.440  1.00  0.00           N
ATOM   1571 HH11 ARG A 101      39.020  64.180  38.440  1.00  0.00           H
ATOM   1572 HH12 ARG A 101      38.570  64.990  36.960  1.00  0.00           H
ATOM   1573  NH2 ARG A 101      38.490  63.200  35.490  1.00  0.00           N
ATOM   1574 HH21 ARG A 101      38.630  64.040  34.960  1.00  0.00           H
ATOM   1575 HH22 ARG A 101      38.130  62.460  34.930  1.00  0.00           H
ATOM   1576  C   ARG A 101      40.380  58.370  42.200  1.00  0.00           C
ATOM   1577  O   ARG A 101      41.410  58.130  42.810  1.00  0.00           O
ATOM   1578  N   LEU A 102      39.180  58.480  42.820  1.00  0.00           N
ATOM   1579  HN  LEU A 102      38.360  58.630  42.270  1.00  0.00           H
ATOM   1580  CA  LEU A 102      38.990  58.550  44.220  1.00  0.00           C
ATOM   1581  HA  LEU A 102      39.560  59.410  44.530  1.00  0.00           H
ATOM   1582  CB  LEU A 102      37.470  58.810  44.480  1.00  0.00           C
ATOM   1583  HB1 LEU A 102      36.900  57.920  44.150  1.00  0.00           H
ATOM   1584  HB2 LEU A 102      37.140  59.720  43.950  1.00  0.00           H
ATOM   1585  CG  LEU A 102      37.270  59.020  46.040  1.00  0.00           C
ATOM   1586  HG  LEU A 102      37.520  58.150  46.680  1.00  0.00           H
ATOM   1587  CD1 LEU A 102      38.070  60.210  46.580  1.00  0.00           C
ATOM   1588 HD11 LEU A 102      39.150  60.010  46.780  1.00  0.00           H
ATOM   1589 HD12 LEU A 102      37.620  60.360  47.580  1.00  0.00           H
ATOM   1590 HD13 LEU A 102      37.770  61.150  46.070  1.00  0.00           H
ATOM   1591  CD2 LEU A 102      35.790  59.350  46.260  1.00  0.00           C
ATOM   1592 HD21 LEU A 102      35.110  58.600  45.810  1.00  0.00           H
ATOM   1593 HD22 LEU A 102      35.630  60.330  45.760  1.00  0.00           H
ATOM   1594 HD23 LEU A 102      35.490  59.280  47.330  1.00  0.00           H
ATOM   1595  C   LEU A 102      39.340  57.300  44.890  1.00  0.00           C
ATOM   1596  O   LEU A 102      39.780  57.310  46.050  1.00  0.00           O
ATOM   1597  N   MET A 103      39.210  56.170  44.200  1.00  0.00           N
ATOM   1598  HN  MET A 103      38.990  56.090  43.230  1.00  0.00           H
ATOM   1599  CA  MET A 103      39.650  54.890  44.660  1.00  0.00           C
ATOM   1600  HA  MET A 103      39.210  54.680  45.620  1.00  0.00           H
ATOM   1601  CB  MET A 103      39.090  53.770  43.650  1.00  0.00           C
ATOM   1602  HB1 MET A 103      39.410  53.950  42.610  1.00  0.00           H
ATOM   1603  HB2 MET A 103      37.990  53.670  43.670  1.00  0.00           H
ATOM   1604  CG  MET A 103      39.560  52.300  43.930  1.00  0.00           C
ATOM   1605  HG1 MET A 103      40.680  52.290  43.820  1.00  0.00           H
ATOM   1606  HG2 MET A 103      39.230  51.730  43.030  1.00  0.00           H
ATOM   1607  SD  MET A 103      38.830  51.440  45.460  1.00  0.00           S
ATOM   1608  CE  MET A 103      40.040  50.100  45.690  1.00  0.00           C
ATOM   1609  HE1 MET A 103      39.830  49.550  46.630  1.00  0.00           H
ATOM   1610  HE2 MET A 103      41.070  50.500  45.810  1.00  0.00           H
ATOM   1611  HE3 MET A 103      40.090  49.420  44.810  1.00  0.00           H
ATOM   1612  C   MET A 103      41.140  54.710  44.950  1.00  0.00           C
ATOM   1613  O   MET A 103      41.540  54.110  45.940  1.00  0.00           O
ATOM   1614  N   LEU A 104      42.010  55.330  44.080  1.00  0.00           N
ATOM   1615  HN  LEU A 104      41.660  55.900  43.350  1.00  0.00           H
ATOM   1616  CA  LEU A 104      43.380  55.020  44.310  1.00  0.00           C
ATOM   1617  HA  LEU A 104      43.640  54.000  44.580  1.00  0.00           H
ATOM   1618  CB  LEU A 104      44.250  55.190  43.000  1.00  0.00           C
ATOM   1619  HB1 LEU A 104      45.290  55.380  43.350  1.00  0.00           H
ATOM   1620  HB2 LEU A 104      43.940  56.040  42.350  1.00  0.00           H
ATOM   1621  CG  LEU A 104      44.460  53.920  42.210  1.00  0.00           C
ATOM   1622  HG  LEU A 104      44.880  53.210  42.960  1.00  0.00           H
ATOM   1623  CD1 LEU A 104      43.090  53.360  41.640  1.00  0.00           C
ATOM   1624 HD11 LEU A 104      43.340  52.540  40.940  1.00  0.00           H
ATOM   1625 HD12 LEU A 104      42.510  54.170  41.150  1.00  0.00           H
ATOM   1626 HD13 LEU A 104      42.530  52.970  42.510  1.00  0.00           H
ATOM   1627  CD2 LEU A 104      45.400  54.090  41.070  1.00  0.00           C
ATOM   1628 HD21 LEU A 104      46.290  54.700  41.310  1.00  0.00           H
ATOM   1629 HD22 LEU A 104      44.850  54.530  40.220  1.00  0.00           H
ATOM   1630 HD23 LEU A 104      45.810  53.130  40.690  1.00  0.00           H
ATOM   1631  C   LEU A 104      43.810  56.040  45.260  1.00  0.00           C
ATOM   1632  O   LEU A 104      44.720  55.820  46.050  1.00  0.00           O
ATOM   1633  N   PHE A 105      43.210  57.260  45.260  1.00  0.00           N
ATOM   1634  HN  PHE A 105      42.640  57.600  44.520  1.00  0.00           H
ATOM   1635  CA  PHE A 105      43.550  58.310  46.290  1.00  0.00           C
ATOM   1636  HA  PHE A 105      44.620  58.470  46.220  1.00  0.00           H
ATOM   1637  CB  PHE A 105      42.850  59.630  45.930  1.00  0.00           C
ATOM   1638  HB1 PHE A 105      41.780  59.480  45.710  1.00  0.00           H
ATOM   1639  HB2 PHE A 105      43.360  60.040  45.030  1.00  0.00           H
ATOM   1640  CG  PHE A 105      42.860  60.730  46.940  1.00  0.00           C
ATOM   1641  CD1 PHE A 105      43.840  61.680  46.990  1.00  0.00           C
ATOM   1642  HD1 PHE A 105      44.630  61.570  46.250  1.00  0.00           H
ATOM   1643  CE1 PHE A 105      43.900  62.690  47.950  1.00  0.00           C
ATOM   1644  HE1 PHE A 105      44.750  63.370  48.000  1.00  0.00           H
ATOM   1645  CZ  PHE A 105      42.800  62.750  48.850  1.00  0.00           C
ATOM   1646  HZ  PHE A 105      42.760  63.560  49.550  1.00  0.00           H
ATOM   1647  CD2 PHE A 105      41.780  60.820  47.860  1.00  0.00           C
ATOM   1648  HD2 PHE A 105      40.960  60.120  47.740  1.00  0.00           H
ATOM   1649  CE2 PHE A 105      41.700  61.850  48.740  1.00  0.00           C
ATOM   1650  HE2 PHE A 105      40.850  61.970  49.390  1.00  0.00           H
ATOM   1651  C   PHE A 105      43.290  57.770  47.720  1.00  0.00           C
ATOM   1652  O   PHE A 105      44.180  57.660  48.560  1.00  0.00           O
ATOM   1653  N   MET A 106      42.070  57.250  47.880  1.00  0.00           N
ATOM   1654  HN  MET A 106      41.480  57.310  47.080  1.00  0.00           H
ATOM   1655  CA  MET A 106      41.550  56.600  49.080  1.00  0.00           C
ATOM   1656  HA  MET A 106      41.710  57.280  49.890  1.00  0.00           H
ATOM   1657  CB  MET A 106      39.950  56.280  49.050  1.00  0.00           C
ATOM   1658  HB1 MET A 106      39.780  55.590  49.900  1.00  0.00           H
ATOM   1659  HB2 MET A 106      39.670  55.730  48.130  1.00  0.00           H
ATOM   1660  CG  MET A 106      39.030  57.520  49.260  1.00  0.00           C
ATOM   1661  HG1 MET A 106      37.960  57.210  49.280  1.00  0.00           H
ATOM   1662  HG2 MET A 106      39.170  58.220  48.410  1.00  0.00           H
ATOM   1663  SD  MET A 106      39.160  58.310  50.830  1.00  0.00           S
ATOM   1664  CE  MET A 106      37.880  59.610  50.580  1.00  0.00           C
ATOM   1665  HE1 MET A 106      37.620  60.010  51.590  1.00  0.00           H
ATOM   1666  HE2 MET A 106      37.050  59.140  50.030  1.00  0.00           H
ATOM   1667  HE3 MET A 106      38.290  60.380  49.890  1.00  0.00           H
ATOM   1668  C   MET A 106      42.270  55.390  49.490  1.00  0.00           C
ATOM   1669  O   MET A 106      42.640  55.230  50.640  1.00  0.00           O
ATOM   1670  N   LEU A 107      42.530  54.450  48.570  1.00  0.00           N
ATOM   1671  HN  LEU A 107      42.350  54.560  47.590  1.00  0.00           H
ATOM   1672  CA  LEU A 107      43.350  53.300  48.880  1.00  0.00           C
ATOM   1673  HA  LEU A 107      42.940  52.610  49.580  1.00  0.00           H
ATOM   1674  CB  LEU A 107      43.560  52.390  47.620  1.00  0.00           C
ATOM   1675  HB1 LEU A 107      44.000  52.990  46.790  1.00  0.00           H
ATOM   1676  HB2 LEU A 107      42.520  52.120  47.330  1.00  0.00           H
ATOM   1677  CG  LEU A 107      44.330  51.100  47.880  1.00  0.00           C
ATOM   1678  HG  LEU A 107      45.270  51.310  48.430  1.00  0.00           H
ATOM   1679  CD1 LEU A 107      43.620  50.060  48.800  1.00  0.00           C
ATOM   1680 HD11 LEU A 107      42.610  49.770  48.430  1.00  0.00           H
ATOM   1681 HD12 LEU A 107      43.310  50.490  49.770  1.00  0.00           H
ATOM   1682 HD13 LEU A 107      44.280  49.170  48.920  1.00  0.00           H
ATOM   1683  CD2 LEU A 107      44.880  50.410  46.660  1.00  0.00           C
ATOM   1684 HD21 LEU A 107      44.040  50.210  45.950  1.00  0.00           H
ATOM   1685 HD22 LEU A 107      45.500  49.510  46.820  1.00  0.00           H
ATOM   1686 HD23 LEU A 107      45.550  51.080  46.090  1.00  0.00           H
ATOM   1687  C   LEU A 107      44.750  53.640  49.410  1.00  0.00           C
ATOM   1688  O   LEU A 107      45.210  53.080  50.390  1.00  0.00           O
ATOM   1689  N   ALA A 108      45.380  54.660  48.810  1.00  0.00           N
ATOM   1690  HN  ALA A 108      44.960  55.170  48.060  1.00  0.00           H
ATOM   1691  CA  ALA A 108      46.690  55.100  49.160  1.00  0.00           C
ATOM   1692  HA  ALA A 108      47.300  54.240  49.400  1.00  0.00           H
ATOM   1693  CB  ALA A 108      47.360  55.830  47.910  1.00  0.00           C
ATOM   1694  HB1 ALA A 108      47.240  55.210  46.990  1.00  0.00           H
ATOM   1695  HB2 ALA A 108      48.460  56.000  48.010  1.00  0.00           H
ATOM   1696  HB3 ALA A 108      46.760  56.750  47.760  1.00  0.00           H
ATOM   1697  C   ALA A 108      46.720  55.860  50.510  1.00  0.00           C
ATOM   1698  O   ALA A 108      47.680  55.790  51.360  1.00  0.00           O
ATOM   1699  N   MET A 109      45.760  56.730  50.670  1.00  0.00           N
ATOM   1700  HN  MET A 109      45.130  56.860  49.900  1.00  0.00           H
ATOM   1701  CA  MET A 109      45.670  57.590  51.820  1.00  0.00           C
ATOM   1702  HA  MET A 109      46.660  58.010  51.920  1.00  0.00           H
ATOM   1703  CB  MET A 109      44.610  58.690  51.670  1.00  0.00           C
ATOM   1704  HB1 MET A 109      43.660  58.220  51.360  1.00  0.00           H
ATOM   1705  HB2 MET A 109      44.980  59.320  50.830  1.00  0.00           H
ATOM   1706  CG  MET A 109      44.230  59.560  52.830  1.00  0.00           C
ATOM   1707  HG1 MET A 109      45.180  59.980  53.230  1.00  0.00           H
ATOM   1708  HG2 MET A 109      43.830  58.930  53.650  1.00  0.00           H
ATOM   1709  SD  MET A 109      42.810  60.660  52.390  1.00  0.00           S
ATOM   1710  CE  MET A 109      41.640  59.430  52.980  1.00  0.00           C
ATOM   1711  HE1 MET A 109      40.630  59.860  53.080  1.00  0.00           H
ATOM   1712  HE2 MET A 109      41.810  59.190  54.040  1.00  0.00           H
ATOM   1713  HE3 MET A 109      41.620  58.510  52.350  1.00  0.00           H
ATOM   1714  C   MET A 109      45.490  56.860  53.140  1.00  0.00           C
ATOM   1715  O   MET A 109      46.230  56.970  54.090  1.00  0.00           O
ATOM   1716  N   ASN A 110      44.560  55.880  53.150  1.00  0.00           N
ATOM   1717  HN  ASN A 110      44.130  55.720  52.280  1.00  0.00           H
ATOM   1718  CA  ASN A 110      44.260  55.010  54.280  1.00  0.00           C
ATOM   1719  HA  ASN A 110      44.070  55.610  55.160  1.00  0.00           H
ATOM   1720  CB  ASN A 110      43.050  54.140  54.080  1.00  0.00           C
ATOM   1721  HB1 ASN A 110      42.780  53.520  54.960  1.00  0.00           H
ATOM   1722  HB2 ASN A 110      43.180  53.480  53.190  1.00  0.00           H
ATOM   1723  CG  ASN A 110      41.850  55.090  54.110  1.00  0.00           C
ATOM   1724  OD1 ASN A 110      41.670  55.730  55.140  1.00  0.00           O
ATOM   1725  ND2 ASN A 110      41.130  55.290  53.000  1.00  0.00           N
ATOM   1726 HD21 ASN A 110      41.420  54.840  52.160  1.00  0.00           H
ATOM   1727 HD22 ASN A 110      40.280  55.810  53.000  1.00  0.00           H
ATOM   1728  C   ASN A 110      45.390  54.130  54.720  1.00  0.00           C
ATOM   1729  O   ASN A 110      45.560  54.050  55.920  1.00  0.00           O
ATOM   1730  N   ARG A 111      46.150  53.500  53.830  1.00  0.00           N
ATOM   1731  HN  ARG A 111      45.940  53.590  52.870  1.00  0.00           H
ATOM   1732  CA  ARG A 111      47.330  52.830  54.210  1.00  0.00           C
ATOM   1733  HA  ARG A 111      47.000  52.060  54.900  1.00  0.00           H
ATOM   1734  CB  ARG A 111      47.850  52.050  52.960  1.00  0.00           C
ATOM   1735  HB1 ARG A 111      47.090  51.300  52.660  1.00  0.00           H
ATOM   1736  HB2 ARG A 111      48.710  51.420  53.250  1.00  0.00           H
ATOM   1737  CG  ARG A 111      48.210  52.840  51.640  1.00  0.00           C
ATOM   1738  HG1 ARG A 111      49.010  53.580  51.870  1.00  0.00           H
ATOM   1739  HG2 ARG A 111      47.300  53.380  51.300  1.00  0.00           H
ATOM   1740  CD  ARG A 111      48.630  51.890  50.510  1.00  0.00           C
ATOM   1741  HD1 ARG A 111      47.760  51.330  50.080  1.00  0.00           H
ATOM   1742  HD2 ARG A 111      49.320  51.130  50.920  1.00  0.00           H
ATOM   1743  NE  ARG A 111      49.370  52.750  49.480  1.00  0.00           N
ATOM   1744  HE  ARG A 111      50.020  53.390  49.880  1.00  0.00           H
ATOM   1745  CZ  ARG A 111      49.500  52.600  48.170  1.00  0.00           C
ATOM   1746  NH1 ARG A 111      48.730  51.870  47.460  1.00  0.00           N
ATOM   1747 HH11 ARG A 111      49.100  51.760  46.540  1.00  0.00           H
ATOM   1748 HH12 ARG A 111      48.500  51.060  47.990  1.00  0.00           H
ATOM   1749  NH2 ARG A 111      50.270  53.430  47.550  1.00  0.00           N
ATOM   1750 HH21 ARG A 111      50.500  54.290  48.000  1.00  0.00           H
ATOM   1751 HH22 ARG A 111      50.360  53.390  46.570  1.00  0.00           H
ATOM   1752  C   ARG A 111      48.420  53.780  54.880  1.00  0.00           C
ATOM   1753  O   ARG A 111      49.150  53.540  55.800  1.00  0.00           O
ATOM   1754  N   GLN A 112      48.550  54.970  54.290  1.00  0.00           N
ATOM   1755  HN  GLN A 112      48.040  55.380  53.540  1.00  0.00           H
ATOM   1756  CA  GLN A 112      49.520  55.880  54.810  1.00  0.00           C
ATOM   1757  HA  GLN A 112      50.490  55.400  54.880  1.00  0.00           H
ATOM   1758  CB  GLN A 112      49.670  57.040  53.860  1.00  0.00           C
ATOM   1759  HB1 GLN A 112      50.100  57.940  54.340  1.00  0.00           H
ATOM   1760  HB2 GLN A 112      48.700  57.460  53.530  1.00  0.00           H
ATOM   1761  CG  GLN A 112      50.480  56.640  52.530  1.00  0.00           C
ATOM   1762  HG1 GLN A 112      49.930  55.790  52.060  1.00  0.00           H
ATOM   1763  HG2 GLN A 112      51.450  56.200  52.860  1.00  0.00           H
ATOM   1764  CD  GLN A 112      50.660  57.800  51.560  1.00  0.00           C
ATOM   1765  OE1 GLN A 112      51.590  58.610  51.480  1.00  0.00           O
ATOM   1766  NE2 GLN A 112      49.650  57.840  50.650  1.00  0.00           N
ATOM   1767 HE21 GLN A 112      49.470  58.650  50.090  1.00  0.00           H
ATOM   1768 HE22 GLN A 112      48.880  57.200  50.660  1.00  0.00           H
ATOM   1769  C   GLN A 112      49.190  56.480  56.220  1.00  0.00           C
ATOM   1770  O   GLN A 112      50.000  56.600  57.160  1.00  0.00           O
ATOM   1771  N   GLY A 113      47.880  56.810  56.400  1.00  0.00           N
ATOM   1772  HN  GLY A 113      47.350  56.810  55.550  1.00  0.00           H
ATOM   1773  CA  GLY A 113      47.120  57.160  57.660  1.00  0.00           C
ATOM   1774  HA1 GLY A 113      46.140  57.480  57.360  1.00  0.00           H
ATOM   1775  HA2 GLY A 113      47.580  58.030  58.110  1.00  0.00           H
ATOM   1776  C   GLY A 113      47.110  56.080  58.680  1.00  0.00           C
ATOM   1777  O   GLY A 113      47.230  56.330  59.910  1.00  0.00           O
ATOM   1778  N   SER A 114      46.970  54.800  58.300  1.00  0.00           N
ATOM   1779  HN  SER A 114      46.890  54.650  57.310  1.00  0.00           H
ATOM   1780  CA  SER A 114      47.200  53.640  59.150  1.00  0.00           C
ATOM   1781  HA  SER A 114      46.450  53.570  59.940  1.00  0.00           H
ATOM   1782  CB  SER A 114      47.000  52.340  58.360  1.00  0.00           C
ATOM   1783  HB1 SER A 114      47.770  52.220  57.570  1.00  0.00           H
ATOM   1784  HB2 SER A 114      46.080  52.460  57.750  1.00  0.00           H
ATOM   1785  OG  SER A 114      46.940  51.150  59.190  1.00  0.00           O
ATOM   1786  HG1 SER A 114      46.170  51.200  59.770  1.00  0.00           H
ATOM   1787  C   SER A 114      48.630  53.550  59.750  1.00  0.00           C
ATOM   1788  O   SER A 114      48.890  53.370  60.920  1.00  0.00           O
ATOM   1789  N   ILE A 115      49.670  53.790  58.910  1.00  0.00           N
ATOM   1790  HN  ILE A 115      49.630  53.930  57.920  1.00  0.00           H
ATOM   1791  CA  ILE A 115      50.980  53.690  59.490  1.00  0.00           C
ATOM   1792  HA  ILE A 115      50.930  52.890  60.200  1.00  0.00           H
ATOM   1793  CB  ILE A 115      52.010  53.200  58.440  1.00  0.00           C
ATOM   1794  HB  ILE A 115      51.430  52.480  57.820  1.00  0.00           H
ATOM   1795  CG2 ILE A 115      52.170  54.340  57.400  1.00  0.00           C
ATOM   1796 HG21 ILE A 115      51.250  54.540  56.810  1.00  0.00           H
ATOM   1797 HG22 ILE A 115      52.970  54.010  56.710  1.00  0.00           H
ATOM   1798 HG23 ILE A 115      52.550  55.280  57.840  1.00  0.00           H
ATOM   1799  CG1 ILE A 115      53.240  52.590  59.000  1.00  0.00           C
ATOM   1800 HG11 ILE A 115      53.910  53.330  59.500  1.00  0.00           H
ATOM   1801 HG12 ILE A 115      53.840  52.180  58.150  1.00  0.00           H
ATOM   1802  CD  ILE A 115      52.910  51.430  59.900  1.00  0.00           C
ATOM   1803  HD1 ILE A 115      52.080  50.810  59.530  1.00  0.00           H
ATOM   1804  HD2 ILE A 115      52.680  51.840  60.910  1.00  0.00           H
ATOM   1805  HD3 ILE A 115      53.760  50.720  59.980  1.00  0.00           H
ATOM   1806  C   ILE A 115      51.520  54.890  60.200  1.00  0.00           C
ATOM   1807  O   ILE A 115      52.230  54.760  61.200  1.00  0.00           O
ATOM   1808  N   ILE A 116      51.100  56.090  59.730  1.00  0.00           N
ATOM   1809  HN  ILE A 116      50.720  56.200  58.820  1.00  0.00           H
ATOM   1810  CA  ILE A 116      51.490  57.300  60.480  1.00  0.00           C
ATOM   1811  HA  ILE A 116      52.510  57.190  60.830  1.00  0.00           H
ATOM   1812  CB  ILE A 116      51.430  58.450  59.530  1.00  0.00           C
ATOM   1813  HB  ILE A 116      50.540  58.410  58.870  1.00  0.00           H
ATOM   1814  CG2 ILE A 116      51.380  59.790  60.370  1.00  0.00           C
ATOM   1815 HG21 ILE A 116      52.290  60.060  60.950  1.00  0.00           H
ATOM   1816 HG22 ILE A 116      50.460  59.900  60.980  1.00  0.00           H
ATOM   1817 HG23 ILE A 116      51.300  60.700  59.730  1.00  0.00           H
ATOM   1818  CG1 ILE A 116      52.680  58.590  58.640  1.00  0.00           C
ATOM   1819 HG11 ILE A 116      53.080  57.560  58.530  1.00  0.00           H
ATOM   1820 HG12 ILE A 116      53.590  59.000  59.130  1.00  0.00           H
ATOM   1821  CD  ILE A 116      52.390  59.290  57.320  1.00  0.00           C
ATOM   1822  HD1 ILE A 116      53.350  59.520  56.820  1.00  0.00           H
ATOM   1823  HD2 ILE A 116      51.810  60.220  57.520  1.00  0.00           H
ATOM   1824  HD3 ILE A 116      51.790  58.530  56.760  1.00  0.00           H
ATOM   1825  C   ILE A 116      50.800  57.460  61.770  1.00  0.00           C
ATOM   1826  O   ILE A 116      51.470  57.750  62.790  1.00  0.00           O
ATOM   1827  N   PHE A 117      49.510  57.150  61.850  1.00  0.00           N
ATOM   1828  HN  PHE A 117      48.990  56.660  61.150  1.00  0.00           H
ATOM   1829  CA  PHE A 117      48.850  57.130  63.110  1.00  0.00           C
ATOM   1830  HA  PHE A 117      49.180  58.070  63.520  1.00  0.00           H
ATOM   1831  CB  PHE A 117      47.320  57.360  63.110  1.00  0.00           C
ATOM   1832  HB1 PHE A 117      46.880  57.130  64.110  1.00  0.00           H
ATOM   1833  HB2 PHE A 117      46.740  56.710  62.430  1.00  0.00           H
ATOM   1834  CG  PHE A 117      46.990  58.860  62.900  1.00  0.00           C
ATOM   1835  CD1 PHE A 117      46.860  59.700  63.990  1.00  0.00           C
ATOM   1836  HD1 PHE A 117      47.100  59.340  64.970  1.00  0.00           H
ATOM   1837  CE1 PHE A 117      46.400  60.990  63.830  1.00  0.00           C
ATOM   1838  HE1 PHE A 117      46.060  61.490  64.720  1.00  0.00           H
ATOM   1839  CZ  PHE A 117      46.240  61.460  62.480  1.00  0.00           C
ATOM   1840  HZ  PHE A 117      45.840  62.450  62.320  1.00  0.00           H
ATOM   1841  CD2 PHE A 117      46.700  59.280  61.630  1.00  0.00           C
ATOM   1842  HD2 PHE A 117      46.790  58.650  60.760  1.00  0.00           H
ATOM   1843  CE2 PHE A 117      46.340  60.650  61.370  1.00  0.00           C
ATOM   1844  HE2 PHE A 117      46.330  61.140  60.410  1.00  0.00           H
ATOM   1845  C   PHE A 117      49.300  56.050  64.110  1.00  0.00           C
ATOM   1846  O   PHE A 117      49.230  56.260  65.290  1.00  0.00           O
ATOM   1847  N   LEU A 118      49.840  54.890  63.660  1.00  0.00           N
ATOM   1848  HN  LEU A 118      49.770  54.570  62.710  1.00  0.00           H
ATOM   1849  CA  LEU A 118      50.450  53.930  64.550  1.00  0.00           C
ATOM   1850  HA  LEU A 118      49.810  53.840  65.410  1.00  0.00           H
ATOM   1851  CB  LEU A 118      50.720  52.630  63.710  1.00  0.00           C
ATOM   1852  HB1 LEU A 118      51.450  52.890  62.920  1.00  0.00           H
ATOM   1853  HB2 LEU A 118      49.840  52.250  63.150  1.00  0.00           H
ATOM   1854  CG  LEU A 118      51.210  51.450  64.500  1.00  0.00           C
ATOM   1855  HG  LEU A 118      52.170  51.640  65.000  1.00  0.00           H
ATOM   1856  CD1 LEU A 118      50.330  51.150  65.690  1.00  0.00           C
ATOM   1857 HD11 LEU A 118      50.420  51.890  66.510  1.00  0.00           H
ATOM   1858 HD12 LEU A 118      50.470  50.110  66.030  1.00  0.00           H
ATOM   1859 HD13 LEU A 118      49.240  51.070  65.440  1.00  0.00           H
ATOM   1860  CD2 LEU A 118      51.450  50.310  63.480  1.00  0.00           C
ATOM   1861 HD21 LEU A 118      51.750  49.300  63.830  1.00  0.00           H
ATOM   1862 HD22 LEU A 118      52.190  50.540  62.670  1.00  0.00           H
ATOM   1863 HD23 LEU A 118      50.470  50.190  62.970  1.00  0.00           H
ATOM   1864  C   LEU A 118      51.830  54.340  65.100  1.00  0.00           C
ATOM   1865  O   LEU A 118      52.280  54.000  66.150  1.00  0.00           O
ATOM   1866  N   THR A 119      52.550  55.100  64.290  1.00  0.00           N
ATOM   1867  HN  THR A 119      52.210  55.180  63.370  1.00  0.00           H
ATOM   1868  CA  THR A 119      53.840  55.710  64.580  1.00  0.00           C
ATOM   1869  HA  THR A 119      54.510  54.960  64.950  1.00  0.00           H
ATOM   1870  CB  THR A 119      54.520  56.360  63.370  1.00  0.00           C
ATOM   1871  HB  THR A 119      53.950  57.260  63.030  1.00  0.00           H
ATOM   1872  OG1 THR A 119      54.440  55.410  62.290  1.00  0.00           O
ATOM   1873  HG1 THR A 119      53.530  55.140  62.150  1.00  0.00           H
ATOM   1874  CG2 THR A 119      55.990  56.720  63.670  1.00  0.00           C
ATOM   1875 HG21 THR A 119      56.590  55.870  64.050  1.00  0.00           H
ATOM   1876 HG22 THR A 119      56.120  57.670  64.250  1.00  0.00           H
ATOM   1877 HG23 THR A 119      56.540  57.060  62.770  1.00  0.00           H
ATOM   1878  C   THR A 119      53.740  56.780  65.670  1.00  0.00           C
ATOM   1879  O   THR A 119      54.490  56.720  66.650  1.00  0.00           O
ATOM   1880  N   VAL A 120      52.760  57.690  65.610  1.00  0.00           N
ATOM   1881  HN  VAL A 120      52.200  57.850  64.790  1.00  0.00           H
ATOM   1882  CA  VAL A 120      52.460  58.580  66.760  1.00  0.00           C
ATOM   1883  HA  VAL A 120      53.400  59.050  67.050  1.00  0.00           H
ATOM   1884  CB  VAL A 120      51.530  59.720  66.430  1.00  0.00           C
ATOM   1885  HB  VAL A 120      51.910  60.140  65.470  1.00  0.00           H
ATOM   1886  CG1 VAL A 120      50.030  59.300  66.200  1.00  0.00           C
ATOM   1887 HG11 VAL A 120      49.460  60.200  65.890  1.00  0.00           H
ATOM   1888 HG12 VAL A 120      49.600  58.780  67.080  1.00  0.00           H
ATOM   1889 HG13 VAL A 120      49.920  58.620  65.340  1.00  0.00           H
ATOM   1890  CG2 VAL A 120      51.490  60.920  67.440  1.00  0.00           C
ATOM   1891 HG21 VAL A 120      52.400  61.520  67.210  1.00  0.00           H
ATOM   1892 HG22 VAL A 120      51.390  60.740  68.530  1.00  0.00           H
ATOM   1893 HG23 VAL A 120      50.600  61.520  67.190  1.00  0.00           H
ATOM   1894  C   VAL A 120      52.000  57.800  68.040  1.00  0.00           C
ATOM   1895  O   VAL A 120      52.500  58.090  69.080  1.00  0.00           O
ATOM   1896  N   VAL A 121      51.150  56.690  67.970  1.00  0.00           N
ATOM   1897  HN  VAL A 121      50.760  56.490  67.070  1.00  0.00           H
ATOM   1898  CA  VAL A 121      50.710  55.810  68.970  1.00  0.00           C
ATOM   1899  HA  VAL A 121      50.290  56.340  69.800  1.00  0.00           H
ATOM   1900  CB  VAL A 121      49.500  54.940  68.570  1.00  0.00           C
ATOM   1901  HB  VAL A 121      49.870  54.370  67.700  1.00  0.00           H
ATOM   1902  CG1 VAL A 121      48.960  53.990  69.620  1.00  0.00           C
ATOM   1903 HG11 VAL A 121      48.090  53.380  69.320  1.00  0.00           H
ATOM   1904 HG12 VAL A 121      48.710  54.540  70.560  1.00  0.00           H
ATOM   1905 HG13 VAL A 121      49.760  53.220  69.730  1.00  0.00           H
ATOM   1906  CG2 VAL A 121      48.320  55.840  68.200  1.00  0.00           C
ATOM   1907 HG21 VAL A 121      48.000  56.330  69.140  1.00  0.00           H
ATOM   1908 HG22 VAL A 121      47.460  55.240  67.880  1.00  0.00           H
ATOM   1909 HG23 VAL A 121      48.580  56.620  67.440  1.00  0.00           H
ATOM   1910  C   VAL A 121      51.840  55.030  69.630  1.00  0.00           C
ATOM   1911  O   VAL A 121      51.890  54.970  70.840  1.00  0.00           O
ATOM   1912  N   ALA A 122      52.850  54.600  68.780  1.00  0.00           N
ATOM   1913  HN  ALA A 122      52.650  54.620  67.810  1.00  0.00           H
ATOM   1914  CA  ALA A 122      54.030  54.050  69.310  1.00  0.00           C
ATOM   1915  HA  ALA A 122      53.730  53.280  70.010  1.00  0.00           H
ATOM   1916  CB  ALA A 122      54.950  53.270  68.270  1.00  0.00           C
ATOM   1917  HB1 ALA A 122      54.370  52.570  67.630  1.00  0.00           H
ATOM   1918  HB2 ALA A 122      55.620  52.680  68.940  1.00  0.00           H
ATOM   1919  HB3 ALA A 122      55.530  53.830  67.510  1.00  0.00           H
ATOM   1920  C   ALA A 122      54.840  55.040  70.080  1.00  0.00           C
ATOM   1921  O   ALA A 122      55.400  54.720  71.130  1.00  0.00           O
ATOM   1922  N   VAL A 123      55.040  56.280  69.600  1.00  0.00           N
ATOM   1923  HN  VAL A 123      54.670  56.580  68.730  1.00  0.00           H
ATOM   1924  CA  VAL A 123      55.880  57.200  70.400  1.00  0.00           C
ATOM   1925  HA  VAL A 123      56.760  56.650  70.660  1.00  0.00           H
ATOM   1926  CB  VAL A 123      56.140  58.430  69.570  1.00  0.00           C
ATOM   1927  HB  VAL A 123      55.140  58.810  69.260  1.00  0.00           H
ATOM   1928  CG1 VAL A 123      56.720  59.640  70.330  1.00  0.00           C
ATOM   1929 HG11 VAL A 123      56.800  60.520  69.660  1.00  0.00           H
ATOM   1930 HG12 VAL A 123      57.710  59.380  70.780  1.00  0.00           H
ATOM   1931 HG13 VAL A 123      56.070  60.020  71.150  1.00  0.00           H
ATOM   1932  CG2 VAL A 123      57.060  58.120  68.370  1.00  0.00           C
ATOM   1933 HG21 VAL A 123      58.010  57.640  68.720  1.00  0.00           H
ATOM   1934 HG22 VAL A 123      57.300  59.060  67.850  1.00  0.00           H
ATOM   1935 HG23 VAL A 123      56.640  57.360  67.680  1.00  0.00           H
ATOM   1936  C   VAL A 123      55.200  57.570  71.700  1.00  0.00           C
ATOM   1937  O   VAL A 123      55.860  57.640  72.720  1.00  0.00           O
ATOM   1938  N   ASP A 124      53.910  57.810  71.640  1.00  0.00           N
ATOM   1939  HN  ASP A 124      53.420  57.710  70.780  1.00  0.00           H
ATOM   1940  CA  ASP A 124      53.230  58.060  72.860  1.00  0.00           C
ATOM   1941  HA  ASP A 124      53.740  58.910  73.280  1.00  0.00           H
ATOM   1942  CB  ASP A 124      51.810  58.730  72.510  1.00  0.00           C
ATOM   1943  HB1 ASP A 124      51.390  58.070  71.720  1.00  0.00           H
ATOM   1944  HB2 ASP A 124      52.000  59.730  72.070  1.00  0.00           H
ATOM   1945  CG  ASP A 124      50.910  58.890  73.660  1.00  0.00           C
ATOM   1946  OD1 ASP A 124      50.370  57.790  74.070  1.00  0.00           O
ATOM   1947  OD2 ASP A 124      50.810  59.980  74.270  1.00  0.00           O
ATOM   1948  C   ASP A 124      53.290  56.910  73.910  1.00  0.00           C
ATOM   1949  O   ASP A 124      53.500  57.210  75.100  1.00  0.00           O
ATOM   1950  N   ARG A 125      53.120  55.650  73.520  1.00  0.00           N
ATOM   1951  HN  ARG A 125      52.950  55.400  72.570  1.00  0.00           H
ATOM   1952  CA  ARG A 125      53.350  54.450  74.300  1.00  0.00           C
ATOM   1953  HA  ARG A 125      52.820  54.670  75.230  1.00  0.00           H
ATOM   1954  CB  ARG A 125      52.710  53.200  73.620  1.00  0.00           C
ATOM   1955  HB1 ARG A 125      53.250  52.250  73.830  1.00  0.00           H
ATOM   1956  HB2 ARG A 125      52.880  53.310  72.520  1.00  0.00           H
ATOM   1957  CG  ARG A 125      51.220  53.030  73.880  1.00  0.00           C
ATOM   1958  HG1 ARG A 125      51.040  52.600  74.890  1.00  0.00           H
ATOM   1959  HG2 ARG A 125      50.910  52.260  73.140  1.00  0.00           H
ATOM   1960  CD  ARG A 125      50.330  54.290  73.780  1.00  0.00           C
ATOM   1961  HD1 ARG A 125      50.370  54.950  72.890  1.00  0.00           H
ATOM   1962  HD2 ARG A 125      50.730  54.950  74.580  1.00  0.00           H
ATOM   1963  NE  ARG A 125      48.900  54.000  74.140  1.00  0.00           N
ATOM   1964  HE  ARG A 125      48.780  53.010  74.300  1.00  0.00           H
ATOM   1965  CZ  ARG A 125      48.180  54.830  74.850  1.00  0.00           C
ATOM   1966  NH1 ARG A 125      48.450  55.980  75.210  1.00  0.00           N
ATOM   1967 HH11 ARG A 125      49.290  56.370  74.830  1.00  0.00           H
ATOM   1968 HH12 ARG A 125      47.910  56.490  75.890  1.00  0.00           H
ATOM   1969  NH2 ARG A 125      47.080  54.290  75.440  1.00  0.00           N
ATOM   1970 HH21 ARG A 125      46.640  53.430  75.200  1.00  0.00           H
ATOM   1971 HH22 ARG A 125      46.480  54.940  75.930  1.00  0.00           H
ATOM   1972  C   ARG A 125      54.750  54.370  74.840  1.00  0.00           C
ATOM   1973  O   ARG A 125      54.920  54.080  76.040  1.00  0.00           O
ATOM   1974  N   TYR A 126      55.770  54.510  74.030  1.00  0.00           N
ATOM   1975  HN  TYR A 126      55.640  54.510  73.030  1.00  0.00           H
ATOM   1976  CA  TYR A 126      57.140  54.740  74.500  1.00  0.00           C
ATOM   1977  HA  TYR A 126      57.400  53.900  75.110  1.00  0.00           H
ATOM   1978  CB  TYR A 126      58.060  54.730  73.200  1.00  0.00           C
ATOM   1979  HB1 TYR A 126      57.550  55.240  72.350  1.00  0.00           H
ATOM   1980  HB2 TYR A 126      58.030  53.670  72.870  1.00  0.00           H
ATOM   1981  CG  TYR A 126      59.470  55.210  73.230  1.00  0.00           C
ATOM   1982  CD1 TYR A 126      60.360  54.730  74.250  1.00  0.00           C
ATOM   1983  HD1 TYR A 126      59.930  54.030  74.940  1.00  0.00           H
ATOM   1984  CE1 TYR A 126      61.610  55.240  74.370  1.00  0.00           C
ATOM   1985  HE1 TYR A 126      62.150  54.870  75.230  1.00  0.00           H
ATOM   1986  CZ  TYR A 126      62.030  56.290  73.560  1.00  0.00           C
ATOM   1987  OH  TYR A 126      63.270  56.880  73.600  1.00  0.00           O
ATOM   1988  HH  TYR A 126      63.320  57.690  73.070  1.00  0.00           H
ATOM   1989  CD2 TYR A 126      59.880  56.220  72.390  1.00  0.00           C
ATOM   1990  HD2 TYR A 126      59.210  56.670  71.670  1.00  0.00           H
ATOM   1991  CE2 TYR A 126      61.180  56.780  72.510  1.00  0.00           C
ATOM   1992  HE2 TYR A 126      61.440  57.570  71.820  1.00  0.00           H
ATOM   1993  C   TYR A 126      57.370  55.780  75.640  1.00  0.00           C
ATOM   1994  O   TYR A 126      57.850  55.460  76.720  1.00  0.00           O
ATOM   1995  N   PHE A 127      56.970  57.030  75.340  1.00  0.00           N
ATOM   1996  HN  PHE A 127      56.680  57.240  74.410  1.00  0.00           H
ATOM   1997  CA  PHE A 127      56.840  58.140  76.260  1.00  0.00           C
ATOM   1998  HA  PHE A 127      57.810  58.470  76.590  1.00  0.00           H
ATOM   1999  CB  PHE A 127      56.140  59.400  75.710  1.00  0.00           C
ATOM   2000  HB1 PHE A 127      55.910  60.210  76.440  1.00  0.00           H
ATOM   2001  HB2 PHE A 127      55.280  59.010  75.140  1.00  0.00           H
ATOM   2002  CG  PHE A 127      56.970  60.160  74.650  1.00  0.00           C
ATOM   2003  CD1 PHE A 127      56.400  61.360  74.040  1.00  0.00           C
ATOM   2004  HD1 PHE A 127      55.430  61.590  74.430  1.00  0.00           H
ATOM   2005  CE1 PHE A 127      57.100  61.950  73.040  1.00  0.00           C
ATOM   2006  HE1 PHE A 127      56.710  62.770  72.450  1.00  0.00           H
ATOM   2007  CZ  PHE A 127      58.390  61.530  72.690  1.00  0.00           C
ATOM   2008  HZ  PHE A 127      58.950  62.140  72.000  1.00  0.00           H
ATOM   2009  CD2 PHE A 127      58.300  59.780  74.310  1.00  0.00           C
ATOM   2010  HD2 PHE A 127      58.780  58.920  74.750  1.00  0.00           H
ATOM   2011  CE2 PHE A 127      59.060  60.480  73.370  1.00  0.00           C
ATOM   2012  HE2 PHE A 127      60.100  60.290  73.130  1.00  0.00           H
ATOM   2013  C   PHE A 127      56.220  57.830  77.590  1.00  0.00           C
ATOM   2014  O   PHE A 127      56.830  58.010  78.650  1.00  0.00           O
ATOM   2015  N   ARG A 128      54.950  57.310  77.620  1.00  0.00           N
ATOM   2016  HN  ARG A 128      54.510  57.150  76.740  1.00  0.00           H
ATOM   2017  CA  ARG A 128      54.320  56.810  78.770  1.00  0.00           C
ATOM   2018  HA  ARG A 128      54.190  57.600  79.500  1.00  0.00           H
ATOM   2019  CB  ARG A 128      52.870  56.310  78.330  1.00  0.00           C
ATOM   2020  HB1 ARG A 128      52.370  55.650  79.070  1.00  0.00           H
ATOM   2021  HB2 ARG A 128      52.980  55.850  77.320  1.00  0.00           H
ATOM   2022  CG  ARG A 128      51.860  57.500  77.920  1.00  0.00           C
ATOM   2023  HG1 ARG A 128      52.480  58.150  77.260  1.00  0.00           H
ATOM   2024  HG2 ARG A 128      51.730  58.140  78.830  1.00  0.00           H
ATOM   2025  CD  ARG A 128      50.530  57.170  77.390  1.00  0.00           C
ATOM   2026  HD1 ARG A 128      49.770  56.880  78.150  1.00  0.00           H
ATOM   2027  HD2 ARG A 128      50.610  56.550  76.470  1.00  0.00           H
ATOM   2028  NE  ARG A 128      50.020  58.470  76.850  1.00  0.00           N
ATOM   2029  HE  ARG A 128      50.290  58.590  75.910  1.00  0.00           H
ATOM   2030  CZ  ARG A 128      49.510  59.440  77.600  1.00  0.00           C
ATOM   2031  NH1 ARG A 128      49.130  59.350  78.850  1.00  0.00           N
ATOM   2032 HH11 ARG A 128      49.300  58.500  79.340  1.00  0.00           H
ATOM   2033 HH12 ARG A 128      48.840  60.100  79.440  1.00  0.00           H
ATOM   2034  NH2 ARG A 128      49.390  60.600  76.980  1.00  0.00           N
ATOM   2035 HH21 ARG A 128      49.680  60.540  76.030  1.00  0.00           H
ATOM   2036 HH22 ARG A 128      48.660  61.190  77.340  1.00  0.00           H
ATOM   2037  C   ARG A 128      55.080  55.690  79.520  1.00  0.00           C
ATOM   2038  O   ARG A 128      55.170  55.630  80.730  1.00  0.00           O
ATOM   2039  N   VAL A 129      55.760  54.720  78.810  1.00  0.00           N
ATOM   2040  HN  VAL A 129      55.800  54.730  77.810  1.00  0.00           H
ATOM   2041  CA  VAL A 129      56.630  53.720  79.350  1.00  0.00           C
ATOM   2042  HA  VAL A 129      56.090  53.080  80.030  1.00  0.00           H
ATOM   2043  CB  VAL A 129      56.980  52.690  78.310  1.00  0.00           C
ATOM   2044  HB  VAL A 129      57.250  53.220  77.370  1.00  0.00           H
ATOM   2045  CG1 VAL A 129      58.110  51.710  78.680  1.00  0.00           C
ATOM   2046 HG11 VAL A 129      58.970  52.260  79.110  1.00  0.00           H
ATOM   2047 HG12 VAL A 129      58.360  51.050  77.830  1.00  0.00           H
ATOM   2048 HG13 VAL A 129      57.770  51.090  79.540  1.00  0.00           H
ATOM   2049  CG2 VAL A 129      55.770  51.810  78.060  1.00  0.00           C
ATOM   2050 HG21 VAL A 129      54.910  52.490  77.900  1.00  0.00           H
ATOM   2051 HG22 VAL A 129      55.470  51.150  78.900  1.00  0.00           H
ATOM   2052 HG23 VAL A 129      55.840  51.310  77.060  1.00  0.00           H
ATOM   2053  C   VAL A 129      57.830  54.200  80.160  1.00  0.00           C
ATOM   2054  O   VAL A 129      58.060  53.620  81.200  1.00  0.00           O
ATOM   2055  N   VAL A 130      58.420  55.280  79.640  1.00  0.00           N
ATOM   2056  HN  VAL A 130      58.250  55.530  78.680  1.00  0.00           H
ATOM   2057  CA  VAL A 130      59.500  55.970  80.240  1.00  0.00           C
ATOM   2058  HA  VAL A 130      60.200  55.300  80.690  1.00  0.00           H
ATOM   2059  CB  VAL A 130      60.250  56.850  79.250  1.00  0.00           C
ATOM   2060  HB  VAL A 130      59.660  57.530  78.590  1.00  0.00           H
ATOM   2061  CG1 VAL A 130      61.290  57.860  79.840  1.00  0.00           C
ATOM   2062 HG11 VAL A 130      61.790  58.450  79.030  1.00  0.00           H
ATOM   2063 HG12 VAL A 130      62.050  57.350  80.460  1.00  0.00           H
ATOM   2064 HG13 VAL A 130      60.850  58.690  80.420  1.00  0.00           H
ATOM   2065  CG2 VAL A 130      61.050  55.910  78.350  1.00  0.00           C
ATOM   2066 HG21 VAL A 130      60.310  55.320  77.770  1.00  0.00           H
ATOM   2067 HG22 VAL A 130      61.650  55.200  78.950  1.00  0.00           H
ATOM   2068 HG23 VAL A 130      61.690  56.420  77.600  1.00  0.00           H
ATOM   2069  C   VAL A 130      59.110  56.830  81.420  1.00  0.00           C
ATOM   2070  O   VAL A 130      59.880  56.910  82.370  1.00  0.00           O
ATOM   2071  N   HSD A 131      57.830  57.340  81.390  1.00  0.00           N
ATOM   2072  HN  HSD A 131      57.300  57.140  80.570  1.00  0.00           H
ATOM   2073  CA  HSD A 131      57.120  57.960  82.470  1.00  0.00           C
ATOM   2074  HA  HSD A 131      56.460  57.200  82.860  1.00  0.00           H
ATOM   2075  CB  HSD A 131      57.910  58.600  83.640  1.00  0.00           C
ATOM   2076  HB1 HSD A 131      58.550  57.850  84.150  1.00  0.00           H
ATOM   2077  HB2 HSD A 131      57.130  58.970  84.340  1.00  0.00           H
ATOM   2078  ND1 HSD A 131      59.170  60.610  84.250  1.00  0.00           N
ATOM   2079  HD1 HSD A 131      59.010  60.490  85.230  1.00  0.00           H
ATOM   2080  CG  HSD A 131      58.740  59.750  83.280  1.00  0.00           C
ATOM   2081  CE1 HSD A 131      59.970  61.510  83.710  1.00  0.00           C
ATOM   2082  HE1 HSD A 131      60.420  62.270  84.330  1.00  0.00           H
ATOM   2083  NE2 HSD A 131      60.170  61.300  82.430  1.00  0.00           N
ATOM   2084  CD2 HSD A 131      59.360  60.180  82.140  1.00  0.00           C
ATOM   2085  HD2 HSD A 131      59.250  59.760  81.150  1.00  0.00           H
ATOM   2086  C   HSD A 131      56.290  59.060  81.710  1.00  0.00           C
ATOM   2087  O   HSD A 131      56.780  59.710  80.790  1.00  0.00           O
ATOM   2088  N   PRO A 132      55.080  59.290  82.030  1.00  0.00           N
ATOM   2089  CD  PRO A 132      54.300  58.540  83.020  1.00  0.00           C
ATOM   2090  HD1 PRO A 132      54.710  58.730  84.040  1.00  0.00           H
ATOM   2091  HD2 PRO A 132      54.210  57.440  82.920  1.00  0.00           H
ATOM   2092  CA  PRO A 132      54.250  59.960  81.040  1.00  0.00           C
ATOM   2093  HA  PRO A 132      54.450  59.690  80.010  1.00  0.00           H
ATOM   2094  CB  PRO A 132      52.830  59.370  81.390  1.00  0.00           C
ATOM   2095  HB1 PRO A 132      52.790  58.410  80.840  1.00  0.00           H
ATOM   2096  HB2 PRO A 132      51.990  60.000  81.000  1.00  0.00           H
ATOM   2097  CG  PRO A 132      52.920  59.130  82.880  1.00  0.00           C
ATOM   2098  HG1 PRO A 132      52.690  60.100  83.370  1.00  0.00           H
ATOM   2099  HG2 PRO A 132      52.170  58.370  83.210  1.00  0.00           H
ATOM   2100  C   PRO A 132      54.260  61.490  81.150  1.00  0.00           C
ATOM   2101  O   PRO A 132      53.180  62.150  81.120  1.00  0.00           O
ATOM   2102  N   HSD A 133      55.420  62.100  81.240  1.00  0.00           N
ATOM   2103  HN  HSD A 133      56.230  61.530  81.250  1.00  0.00           H
ATOM   2104  CA  HSD A 133      55.580  63.480  81.520  1.00  0.00           C
ATOM   2105  HA  HSD A 133      54.610  63.930  81.720  1.00  0.00           H
ATOM   2106  CB  HSD A 133      56.710  63.720  82.620  1.00  0.00           C
ATOM   2107  HB1 HSD A 133      57.150  64.740  82.640  1.00  0.00           H
ATOM   2108  HB2 HSD A 133      57.510  63.000  82.360  1.00  0.00           H
ATOM   2109  ND1 HSD A 133      55.260  64.330  84.470  1.00  0.00           N
ATOM   2110  HD1 HSD A 133      54.750  65.000  83.920  1.00  0.00           H
ATOM   2111  CG  HSD A 133      56.160  63.450  83.970  1.00  0.00           C
ATOM   2112  CE1 HSD A 133      54.890  63.910  85.640  1.00  0.00           C
ATOM   2113  HE1 HSD A 133      54.160  64.420  86.270  1.00  0.00           H
ATOM   2114  NE2 HSD A 133      55.530  62.820  86.000  1.00  0.00           N
ATOM   2115  CD2 HSD A 133      56.370  62.530  84.950  1.00  0.00           C
ATOM   2116  HD2 HSD A 133      57.030  61.680  84.940  1.00  0.00           H
ATOM   2117  C   HSD A 133      56.000  64.230  80.280  1.00  0.00           C
ATOM   2118  O   HSD A 133      56.200  65.460  80.350  1.00  0.00           O
ATOM   2119  N   HSD A 134      56.070  63.530  79.180  1.00  0.00           N
ATOM   2120  HN  HSD A 134      55.680  62.620  79.230  1.00  0.00           H
ATOM   2121  CA  HSD A 134      56.740  64.020  77.910  1.00  0.00           C
ATOM   2122  HA  HSD A 134      57.620  64.630  78.030  1.00  0.00           H
ATOM   2123  CB  HSD A 134      56.990  62.930  76.910  1.00  0.00           C
ATOM   2124  HB1 HSD A 134      57.490  63.400  76.040  1.00  0.00           H
ATOM   2125  HB2 HSD A 134      56.060  62.420  76.580  1.00  0.00           H
ATOM   2126  ND1 HSD A 134      57.740  60.850  78.190  1.00  0.00           N
ATOM   2127  HD1 HSD A 134      56.860  60.650  78.630  1.00  0.00           H
ATOM   2128  CG  HSD A 134      58.000  61.900  77.320  1.00  0.00           C
ATOM   2129  CE1 HSD A 134      58.870  60.200  78.340  1.00  0.00           C
ATOM   2130  HE1 HSD A 134      59.010  59.290  78.920  1.00  0.00           H
ATOM   2131  NE2 HSD A 134      59.870  60.720  77.640  1.00  0.00           N
ATOM   2132  CD2 HSD A 134      59.310  61.780  76.900  1.00  0.00           C
ATOM   2133  HD2 HSD A 134      59.900  62.460  76.290  1.00  0.00           H
ATOM   2134  C   HSD A 134      55.730  64.970  77.330  1.00  0.00           C
ATOM   2135  O   HSD A 134      54.560  64.910  77.730  1.00  0.00           O
ATOM   2136  N   ALA A 135      56.210  65.930  76.430  1.00  0.00           N
ATOM   2137  HN  ALA A 135      57.190  66.080  76.290  1.00  0.00           H
ATOM   2138  CA  ALA A 135      55.450  66.930  75.770  1.00  0.00           C
ATOM   2139  HA  ALA A 135      55.020  67.470  76.600  1.00  0.00           H
ATOM   2140  CB  ALA A 135      56.200  67.950  74.990  1.00  0.00           C
ATOM   2141  HB1 ALA A 135      55.590  68.850  74.820  1.00  0.00           H
ATOM   2142  HB2 ALA A 135      56.630  67.580  74.030  1.00  0.00           H
ATOM   2143  HB3 ALA A 135      57.040  68.320  75.600  1.00  0.00           H
ATOM   2144  C   ALA A 135      54.170  66.450  75.050  1.00  0.00           C
ATOM   2145  O   ALA A 135      53.110  67.050  75.200  1.00  0.00           O
ATOM   2146  N   LEU A 136      54.310  65.320  74.370  1.00  0.00           N
ATOM   2147  HN  LEU A 136      55.250  64.990  74.330  1.00  0.00           H
ATOM   2148  CA  LEU A 136      53.290  64.740  73.530  1.00  0.00           C
ATOM   2149  HA  LEU A 136      52.890  65.590  72.990  1.00  0.00           H
ATOM   2150  CB  LEU A 136      54.000  63.710  72.610  1.00  0.00           C
ATOM   2151  HB1 LEU A 136      54.330  62.880  73.270  1.00  0.00           H
ATOM   2152  HB2 LEU A 136      54.940  64.190  72.260  1.00  0.00           H
ATOM   2153  CG  LEU A 136      53.200  62.980  71.550  1.00  0.00           C
ATOM   2154  HG  LEU A 136      52.250  62.690  72.050  1.00  0.00           H
ATOM   2155  CD1 LEU A 136      52.830  63.970  70.450  1.00  0.00           C
ATOM   2156 HD11 LEU A 136      53.760  64.320  69.960  1.00  0.00           H
ATOM   2157 HD12 LEU A 136      52.310  64.880  70.830  1.00  0.00           H
ATOM   2158 HD13 LEU A 136      52.110  63.510  69.730  1.00  0.00           H
ATOM   2159  CD2 LEU A 136      53.940  61.790  70.980  1.00  0.00           C
ATOM   2160 HD21 LEU A 136      54.130  61.070  71.820  1.00  0.00           H
ATOM   2161 HD22 LEU A 136      54.930  61.900  70.470  1.00  0.00           H
ATOM   2162 HD23 LEU A 136      53.310  61.090  70.400  1.00  0.00           H
ATOM   2163  C   LEU A 136      52.190  64.120  74.400  1.00  0.00           C
ATOM   2164  O   LEU A 136      51.070  63.790  73.980  1.00  0.00           O
ATOM   2165  N   ASN A 137      52.500  63.960  75.750  1.00  0.00           N
ATOM   2166  HN  ASN A 137      53.380  64.260  76.100  1.00  0.00           H
ATOM   2167  CA  ASN A 137      51.500  63.440  76.760  1.00  0.00           C
ATOM   2168  HA  ASN A 137      50.760  62.810  76.290  1.00  0.00           H
ATOM   2169  CB  ASN A 137      52.100  62.510  77.840  1.00  0.00           C
ATOM   2170  HB1 ASN A 137      51.350  61.850  78.300  1.00  0.00           H
ATOM   2171  HB2 ASN A 137      52.390  63.090  78.750  1.00  0.00           H
ATOM   2172  CG  ASN A 137      53.180  61.550  77.420  1.00  0.00           C
ATOM   2173  OD1 ASN A 137      54.340  61.460  77.860  1.00  0.00           O
ATOM   2174  ND2 ASN A 137      52.790  60.730  76.360  1.00  0.00           N
ATOM   2175 HD21 ASN A 137      53.540  60.170  76.010  1.00  0.00           H
ATOM   2176 HD22 ASN A 137      51.900  60.800  75.920  1.00  0.00           H
ATOM   2177  C   ASN A 137      50.630  64.580  77.320  1.00  0.00           C
ATOM   2178  O   ASN A 137      49.550  64.300  77.910  1.00  0.00           O
ATOM   2179  N   LYS A 138      51.080  65.890  77.160  1.00  0.00           N
ATOM   2180  HN  LYS A 138      51.880  66.040  76.590  1.00  0.00           H
ATOM   2181  CA  LYS A 138      50.430  67.020  77.800  1.00  0.00           C
ATOM   2182  HA  LYS A 138      49.650  66.700  78.470  1.00  0.00           H
ATOM   2183  CB  LYS A 138      51.470  67.910  78.440  1.00  0.00           C
ATOM   2184  HB1 LYS A 138      50.820  68.600  79.030  1.00  0.00           H
ATOM   2185  HB2 LYS A 138      52.140  68.390  77.700  1.00  0.00           H
ATOM   2186  CG  LYS A 138      52.300  67.120  79.500  1.00  0.00           C
ATOM   2187  HG1 LYS A 138      52.790  66.200  79.130  1.00  0.00           H
ATOM   2188  HG2 LYS A 138      51.610  66.870  80.330  1.00  0.00           H
ATOM   2189  CD  LYS A 138      53.520  67.870  80.080  1.00  0.00           C
ATOM   2190  HD1 LYS A 138      54.220  68.020  79.220  1.00  0.00           H
ATOM   2191  HD2 LYS A 138      54.020  67.220  80.820  1.00  0.00           H
ATOM   2192  CE  LYS A 138      53.280  69.230  80.680  1.00  0.00           C
ATOM   2193  HE1 LYS A 138      52.680  69.220  81.610  1.00  0.00           H
ATOM   2194  HE2 LYS A 138      52.860  69.890  79.890  1.00  0.00           H
ATOM   2195  NZ  LYS A 138      54.570  69.890  81.090  1.00  0.00           N
ATOM   2196  HZ1 LYS A 138      54.630  70.850  80.700  1.00  0.00           H
ATOM   2197  HZ2 LYS A 138      55.440  69.410  80.750  1.00  0.00           H
ATOM   2198  HZ3 LYS A 138      54.770  69.920  82.120  1.00  0.00           H
ATOM   2199  C   LYS A 138      49.590  67.900  76.800  1.00  0.00           C
ATOM   2200  O   LYS A 138      48.960  68.890  77.270  1.00  0.00           O
ATOM   2201  N   ILE A 139      49.500  67.560  75.500  1.00  0.00           N
ATOM   2202  HN  ILE A 139      50.080  66.810  75.230  1.00  0.00           H
ATOM   2203  CA  ILE A 139      48.690  68.240  74.520  1.00  0.00           C
ATOM   2204  HA  ILE A 139      48.830  69.310  74.680  1.00  0.00           H
ATOM   2205  CB  ILE A 139      49.160  67.880  73.060  1.00  0.00           C
ATOM   2206  HB  ILE A 139      48.360  68.240  72.380  1.00  0.00           H
ATOM   2207  CG2 ILE A 139      50.410  68.620  72.730  1.00  0.00           C
ATOM   2208 HG21 ILE A 139      50.530  69.690  73.000  1.00  0.00           H
ATOM   2209 HG22 ILE A 139      50.580  68.540  71.630  1.00  0.00           H
ATOM   2210 HG23 ILE A 139      51.170  68.130  73.380  1.00  0.00           H
ATOM   2211  CG1 ILE A 139      49.180  66.380  72.830  1.00  0.00           C
ATOM   2212 HG11 ILE A 139      48.150  65.960  72.830  1.00  0.00           H
ATOM   2213 HG12 ILE A 139      49.750  65.830  73.610  1.00  0.00           H
ATOM   2214  CD  ILE A 139      49.650  65.940  71.490  1.00  0.00           C
ATOM   2215  HD1 ILE A 139      49.730  64.840  71.460  1.00  0.00           H
ATOM   2216  HD2 ILE A 139      50.620  66.400  71.190  1.00  0.00           H
ATOM   2217  HD3 ILE A 139      48.890  66.330  70.790  1.00  0.00           H
ATOM   2218  C   ILE A 139      47.190  68.100  74.810  1.00  0.00           C
ATOM   2219  O   ILE A 139      46.660  67.030  75.130  1.00  0.00           O
ATOM   2220  N   SER A 140      46.540  69.230  74.680  1.00  0.00           N
ATOM   2221  HN  SER A 140      47.020  70.020  74.340  1.00  0.00           H
ATOM   2222  CA  SER A 140      45.060  69.150  74.770  1.00  0.00           C
ATOM   2223  HA  SER A 140      44.800  68.510  75.610  1.00  0.00           H
ATOM   2224  CB  SER A 140      44.430  70.600  74.950  1.00  0.00           C
ATOM   2225  HB1 SER A 140      43.330  70.400  74.940  1.00  0.00           H
ATOM   2226  HB2 SER A 140      44.760  71.250  74.120  1.00  0.00           H
ATOM   2227  OG  SER A 140      44.780  71.170  76.190  1.00  0.00           O
ATOM   2228  HG1 SER A 140      45.740  71.260  76.180  1.00  0.00           H
ATOM   2229  C   SER A 140      44.390  68.520  73.600  1.00  0.00           C
ATOM   2230  O   SER A 140      44.960  68.350  72.500  1.00  0.00           O
ATOM   2231  N   ASN A 141      43.170  68.030  73.850  1.00  0.00           N
ATOM   2232  HN  ASN A 141      42.760  68.180  74.750  1.00  0.00           H
ATOM   2233  CA  ASN A 141      42.340  67.270  72.950  1.00  0.00           C
ATOM   2234  HA  ASN A 141      42.870  66.420  72.550  1.00  0.00           H
ATOM   2235  CB  ASN A 141      41.030  66.980  73.750  1.00  0.00           C
ATOM   2236  HB1 ASN A 141      40.300  66.580  73.010  1.00  0.00           H
ATOM   2237  HB2 ASN A 141      40.660  67.930  74.190  1.00  0.00           H
ATOM   2238  CG  ASN A 141      41.280  65.910  74.820  1.00  0.00           C
ATOM   2239  OD1 ASN A 141      42.270  65.370  75.090  1.00  0.00           O
ATOM   2240  ND2 ASN A 141      40.190  65.700  75.590  1.00  0.00           N
ATOM   2241 HD21 ASN A 141      40.350  64.980  76.270  1.00  0.00           H
ATOM   2242 HD22 ASN A 141      39.250  65.920  75.330  1.00  0.00           H
ATOM   2243  C   ASN A 141      42.110  67.940  71.580  1.00  0.00           C
ATOM   2244  O   ASN A 141      42.290  67.310  70.530  1.00  0.00           O
ATOM   2245  N   ARG A 142      41.920  69.200  71.530  1.00  0.00           N
ATOM   2246  HN  ARG A 142      41.720  69.610  72.420  1.00  0.00           H
ATOM   2247  CA  ARG A 142      41.960  69.990  70.360  1.00  0.00           C
ATOM   2248  HA  ARG A 142      41.230  69.630  69.650  1.00  0.00           H
ATOM   2249  CB  ARG A 142      41.530  71.460  70.740  1.00  0.00           C
ATOM   2250  HB1 ARG A 142      41.840  72.150  69.920  1.00  0.00           H
ATOM   2251  HB2 ARG A 142      42.140  71.800  71.600  1.00  0.00           H
ATOM   2252  CG  ARG A 142      40.090  71.750  71.100  1.00  0.00           C
ATOM   2253  HG1 ARG A 142      39.740  71.200  72.000  1.00  0.00           H
ATOM   2254  HG2 ARG A 142      39.440  71.420  70.270  1.00  0.00           H
ATOM   2255  CD  ARG A 142      39.770  73.240  71.430  1.00  0.00           C
ATOM   2256  HD1 ARG A 142      39.960  73.910  70.570  1.00  0.00           H
ATOM   2257  HD2 ARG A 142      40.390  73.630  72.270  1.00  0.00           H
ATOM   2258  NE  ARG A 142      38.260  73.210  71.720  1.00  0.00           N
ATOM   2259  HE  ARG A 142      37.730  72.430  71.400  1.00  0.00           H
ATOM   2260  CZ  ARG A 142      37.690  74.080  72.550  1.00  0.00           C
ATOM   2261  NH1 ARG A 142      38.370  75.020  73.160  1.00  0.00           N
ATOM   2262 HH11 ARG A 142      39.310  75.190  72.870  1.00  0.00           H
ATOM   2263 HH12 ARG A 142      37.900  75.780  73.650  1.00  0.00           H
ATOM   2264  NH2 ARG A 142      36.410  74.080  72.750  1.00  0.00           N
ATOM   2265 HH21 ARG A 142      35.800  73.350  72.440  1.00  0.00           H
ATOM   2266 HH22 ARG A 142      35.930  74.630  73.450  1.00  0.00           H
ATOM   2267  C   ARG A 142      43.340  70.130  69.750  1.00  0.00           C
ATOM   2268  O   ARG A 142      43.350  70.250  68.550  1.00  0.00           O
ATOM   2269  N   THR A 143      44.390  70.210  70.580  1.00  0.00           N
ATOM   2270  HN  THR A 143      44.150  70.370  71.530  1.00  0.00           H
ATOM   2271  CA  THR A 143      45.800  70.250  70.070  1.00  0.00           C
ATOM   2272  HA  THR A 143      45.890  71.070  69.360  1.00  0.00           H
ATOM   2273  CB  THR A 143      46.810  70.610  71.180  1.00  0.00           C
ATOM   2274  HB  THR A 143      46.820  69.810  71.950  1.00  0.00           H
ATOM   2275  OG1 THR A 143      46.440  71.870  71.720  1.00  0.00           O
ATOM   2276  HG1 THR A 143      46.820  71.850  72.600  1.00  0.00           H
ATOM   2277  CG2 THR A 143      48.300  70.920  70.780  1.00  0.00           C
ATOM   2278 HG21 THR A 143      48.300  71.870  70.190  1.00  0.00           H
ATOM   2279 HG22 THR A 143      48.770  70.130  70.160  1.00  0.00           H
ATOM   2280 HG23 THR A 143      48.800  71.050  71.760  1.00  0.00           H
ATOM   2281  C   THR A 143      46.310  69.010  69.330  1.00  0.00           C
ATOM   2282  O   THR A 143      46.880  68.970  68.230  1.00  0.00           O
ATOM   2283  N   ALA A 144      45.890  67.820  69.900  1.00  0.00           N
ATOM   2284  HN  ALA A 144      45.470  67.830  70.810  1.00  0.00           H
ATOM   2285  CA  ALA A 144      45.970  66.560  69.240  1.00  0.00           C
ATOM   2286  HA  ALA A 144      47.000  66.400  68.940  1.00  0.00           H
ATOM   2287  CB  ALA A 144      45.370  65.470  70.170  1.00  0.00           C
ATOM   2288  HB1 ALA A 144      44.260  65.420  70.240  1.00  0.00           H
ATOM   2289  HB2 ALA A 144      45.620  65.620  71.240  1.00  0.00           H
ATOM   2290  HB3 ALA A 144      45.720  64.460  69.840  1.00  0.00           H
ATOM   2291  C   ALA A 144      45.210  66.620  67.920  1.00  0.00           C
ATOM   2292  O   ALA A 144      45.630  66.020  66.950  1.00  0.00           O
ATOM   2293  N   ALA A 145      44.090  67.330  67.840  1.00  0.00           N
ATOM   2294  HN  ALA A 145      43.630  67.790  68.590  1.00  0.00           H
ATOM   2295  CA  ALA A 145      43.350  67.530  66.600  1.00  0.00           C
ATOM   2296  HA  ALA A 145      43.360  66.540  66.160  1.00  0.00           H
ATOM   2297  CB  ALA A 145      41.900  68.020  66.810  1.00  0.00           C
ATOM   2298  HB1 ALA A 145      41.190  67.800  65.970  1.00  0.00           H
ATOM   2299  HB2 ALA A 145      41.960  69.120  66.960  1.00  0.00           H
ATOM   2300  HB3 ALA A 145      41.370  67.520  67.650  1.00  0.00           H
ATOM   2301  C   ALA A 145      44.070  68.290  65.550  1.00  0.00           C
ATOM   2302  O   ALA A 145      43.970  67.970  64.340  1.00  0.00           O
ATOM   2303  N   ILE A 146      44.860  69.310  65.930  1.00  0.00           N
ATOM   2304  HN  ILE A 146      44.950  69.630  66.870  1.00  0.00           H
ATOM   2305  CA  ILE A 146      45.500  70.070  64.840  1.00  0.00           C
ATOM   2306  HA  ILE A 146      44.890  70.180  63.940  1.00  0.00           H
ATOM   2307  CB  ILE A 146      45.730  71.510  65.210  1.00  0.00           C
ATOM   2308  HB  ILE A 146      46.320  72.080  64.450  1.00  0.00           H
ATOM   2309  CG2 ILE A 146      44.340  72.240  65.250  1.00  0.00           C
ATOM   2310 HG21 ILE A 146      43.680  72.020  66.120  1.00  0.00           H
ATOM   2311 HG22 ILE A 146      43.830  72.000  64.300  1.00  0.00           H
ATOM   2312 HG23 ILE A 146      44.560  73.320  65.220  1.00  0.00           H
ATOM   2313  CG1 ILE A 146      46.370  71.780  66.560  1.00  0.00           C
ATOM   2314 HG11 ILE A 146      47.420  71.410  66.560  1.00  0.00           H
ATOM   2315 HG12 ILE A 146      45.830  71.290  67.400  1.00  0.00           H
ATOM   2316  CD  ILE A 146      46.460  73.280  67.050  1.00  0.00           C
ATOM   2317  HD1 ILE A 146      45.480  73.680  67.380  1.00  0.00           H
ATOM   2318  HD2 ILE A 146      46.770  73.880  66.150  1.00  0.00           H
ATOM   2319  HD3 ILE A 146      47.090  73.440  67.950  1.00  0.00           H
ATOM   2320  C   ILE A 146      46.870  69.430  64.370  1.00  0.00           C
ATOM   2321  O   ILE A 146      47.360  69.590  63.330  1.00  0.00           O
ATOM   2322  N   ILE A 147      47.470  68.620  65.250  1.00  0.00           N
ATOM   2323  HN  ILE A 147      47.080  68.490  66.160  1.00  0.00           H
ATOM   2324  CA  ILE A 147      48.490  67.650  64.890  1.00  0.00           C
ATOM   2325  HA  ILE A 147      49.290  68.150  64.380  1.00  0.00           H
ATOM   2326  CB  ILE A 147      49.110  67.040  66.110  1.00  0.00           C
ATOM   2327  HB  ILE A 147      48.330  66.610  66.790  1.00  0.00           H
ATOM   2328  CG2 ILE A 147      49.990  65.770  65.890  1.00  0.00           C
ATOM   2329 HG21 ILE A 147      50.740  66.050  65.120  1.00  0.00           H
ATOM   2330 HG22 ILE A 147      49.450  64.900  65.470  1.00  0.00           H
ATOM   2331 HG23 ILE A 147      50.560  65.500  66.810  1.00  0.00           H
ATOM   2332  CG1 ILE A 147      49.780  68.130  66.950  1.00  0.00           C
ATOM   2333 HG11 ILE A 147      49.020  68.890  67.200  1.00  0.00           H
ATOM   2334 HG12 ILE A 147      50.620  68.680  66.470  1.00  0.00           H
ATOM   2335  CD  ILE A 147      50.320  67.740  68.380  1.00  0.00           C
ATOM   2336  HD1 ILE A 147      49.530  67.650  69.150  1.00  0.00           H
ATOM   2337  HD2 ILE A 147      51.030  68.580  68.560  1.00  0.00           H
ATOM   2338  HD3 ILE A 147      50.930  66.810  68.410  1.00  0.00           H
ATOM   2339  C   ILE A 147      47.930  66.550  63.940  1.00  0.00           C
ATOM   2340  O   ILE A 147      48.440  66.190  62.910  1.00  0.00           O
ATOM   2341  N   SER A 148      46.740  66.000  64.280  1.00  0.00           N
ATOM   2342  HN  SER A 148      46.340  66.150  65.190  1.00  0.00           H
ATOM   2343  CA  SER A 148      46.020  64.990  63.450  1.00  0.00           C
ATOM   2344  HA  SER A 148      46.640  64.100  63.380  1.00  0.00           H
ATOM   2345  CB  SER A 148      44.650  64.670  64.160  1.00  0.00           C
ATOM   2346  HB1 SER A 148      43.910  64.120  63.540  1.00  0.00           H
ATOM   2347  HB2 SER A 148      44.110  65.600  64.410  1.00  0.00           H
ATOM   2348  OG  SER A 148      44.920  63.910  65.340  1.00  0.00           O
ATOM   2349  HG1 SER A 148      45.210  64.550  66.000  1.00  0.00           H
ATOM   2350  C   SER A 148      45.770  65.570  62.070  1.00  0.00           C
ATOM   2351  O   SER A 148      46.040  64.940  61.080  1.00  0.00           O
ATOM   2352  N   CYS A 149      45.340  66.850  62.090  1.00  0.00           N
ATOM   2353  HN  CYS A 149      45.160  67.370  62.920  1.00  0.00           H
ATOM   2354  CA  CYS A 149      45.130  67.660  60.890  1.00  0.00           C
ATOM   2355  HA  CYS A 149      44.570  67.040  60.210  1.00  0.00           H
ATOM   2356  CB  CYS A 149      44.300  68.970  61.250  1.00  0.00           C
ATOM   2357  HB1 CYS A 149      44.980  69.510  61.940  1.00  0.00           H
ATOM   2358  HB2 CYS A 149      43.390  68.790  61.880  1.00  0.00           H
ATOM   2359  SG  CYS A 149      43.750  70.070  59.970  1.00  0.00           S
ATOM   2360  HG1 CYS A 149      44.900  70.620  59.640  1.00  0.00           H
ATOM   2361  C   CYS A 149      46.350  67.850  59.980  1.00  0.00           C
ATOM   2362  O   CYS A 149      46.290  67.700  58.740  1.00  0.00           O
ATOM   2363  N   LEU A 150      47.500  68.250  60.610  1.00  0.00           N
ATOM   2364  HN  LEU A 150      47.440  68.550  61.560  1.00  0.00           H
ATOM   2365  CA  LEU A 150      48.810  68.280  59.910  1.00  0.00           C
ATOM   2366  HA  LEU A 150      48.680  68.850  59.000  1.00  0.00           H
ATOM   2367  CB  LEU A 150      49.960  68.790  60.890  1.00  0.00           C
ATOM   2368  HB1 LEU A 150      50.100  68.090  61.730  1.00  0.00           H
ATOM   2369  HB2 LEU A 150      49.660  69.810  61.240  1.00  0.00           H
ATOM   2370  CG  LEU A 150      51.290  69.070  60.200  1.00  0.00           C
ATOM   2371  HG  LEU A 150      51.680  68.170  59.690  1.00  0.00           H
ATOM   2372  CD1 LEU A 150      51.260  70.300  59.200  1.00  0.00           C
ATOM   2373 HD11 LEU A 150      52.190  70.390  58.600  1.00  0.00           H
ATOM   2374 HD12 LEU A 150      50.870  71.230  59.670  1.00  0.00           H
ATOM   2375 HD13 LEU A 150      50.540  69.960  58.430  1.00  0.00           H
ATOM   2376  CD2 LEU A 150      52.390  69.320  61.250  1.00  0.00           C
ATOM   2377 HD21 LEU A 150      52.730  68.400  61.770  1.00  0.00           H
ATOM   2378 HD22 LEU A 150      51.980  70.010  62.030  1.00  0.00           H
ATOM   2379 HD23 LEU A 150      53.260  69.870  60.830  1.00  0.00           H
ATOM   2380  C   LEU A 150      49.260  66.950  59.430  1.00  0.00           C
ATOM   2381  O   LEU A 150      49.810  66.930  58.330  1.00  0.00           O
ATOM   2382  N   LEU A 151      49.100  65.860  60.110  1.00  0.00           N
ATOM   2383  HN  LEU A 151      48.780  65.950  61.050  1.00  0.00           H
ATOM   2384  CA  LEU A 151      49.420  64.470  59.670  1.00  0.00           C
ATOM   2385  HA  LEU A 151      50.430  64.400  59.300  1.00  0.00           H
ATOM   2386  CB  LEU A 151      49.330  63.540  60.900  1.00  0.00           C
ATOM   2387  HB1 LEU A 151      49.030  62.520  60.600  1.00  0.00           H
ATOM   2388  HB2 LEU A 151      48.480  64.030  61.420  1.00  0.00           H
ATOM   2389  CG  LEU A 151      50.600  63.500  61.720  1.00  0.00           C
ATOM   2390  HG  LEU A 151      51.310  62.760  61.310  1.00  0.00           H
ATOM   2391  CD1 LEU A 151      51.290  64.850  62.050  1.00  0.00           C
ATOM   2392 HD11 LEU A 151      51.490  65.440  61.130  1.00  0.00           H
ATOM   2393 HD12 LEU A 151      52.290  64.780  62.530  1.00  0.00           H
ATOM   2394 HD13 LEU A 151      50.670  65.450  62.770  1.00  0.00           H
ATOM   2395  CD2 LEU A 151      50.240  62.680  62.990  1.00  0.00           C
ATOM   2396 HD21 LEU A 151      51.230  62.330  63.390  1.00  0.00           H
ATOM   2397 HD22 LEU A 151      49.510  61.890  62.720  1.00  0.00           H
ATOM   2398 HD23 LEU A 151      49.710  63.310  63.730  1.00  0.00           H
ATOM   2399  C   LEU A 151      48.630  64.020  58.500  1.00  0.00           C
ATOM   2400  O   LEU A 151      49.160  63.590  57.460  1.00  0.00           O
ATOM   2401  N   TRP A 152      47.230  64.140  58.550  1.00  0.00           N
ATOM   2402  HN  TRP A 152      46.880  64.480  59.430  1.00  0.00           H
ATOM   2403  CA  TRP A 152      46.380  63.810  57.380  1.00  0.00           C
ATOM   2404  HA  TRP A 152      46.510  62.770  57.130  1.00  0.00           H
ATOM   2405  CB  TRP A 152      44.810  63.950  57.670  1.00  0.00           C
ATOM   2406  HB1 TRP A 152      44.220  64.040  56.730  1.00  0.00           H
ATOM   2407  HB2 TRP A 152      44.650  64.900  58.220  1.00  0.00           H
ATOM   2408  CG  TRP A 152      44.290  62.800  58.540  1.00  0.00           C
ATOM   2409  CD1 TRP A 152      43.660  62.940  59.760  1.00  0.00           C
ATOM   2410  HD1 TRP A 152      43.550  63.890  60.250  1.00  0.00           H
ATOM   2411  NE1 TRP A 152      43.320  61.700  60.220  1.00  0.00           N
ATOM   2412  HE1 TRP A 152      43.100  61.460  61.140  1.00  0.00           H
ATOM   2413  CE2 TRP A 152      43.560  60.710  59.280  1.00  0.00           C
ATOM   2414  CD2 TRP A 152      44.030  61.400  58.130  1.00  0.00           C
ATOM   2415  CE3 TRP A 152      44.230  60.680  56.900  1.00  0.00           C
ATOM   2416  HE3 TRP A 152      44.660  61.110  56.000  1.00  0.00           H
ATOM   2417  CZ3 TRP A 152      43.860  59.340  56.930  1.00  0.00           C
ATOM   2418  HZ3 TRP A 152      43.860  58.850  55.980  1.00  0.00           H
ATOM   2419  CZ2 TRP A 152      43.390  59.340  59.300  1.00  0.00           C
ATOM   2420  HZ2 TRP A 152      43.090  58.770  60.180  1.00  0.00           H
ATOM   2421  CH2 TRP A 152      43.600  58.670  58.060  1.00  0.00           C
ATOM   2422  HH2 TRP A 152      43.450  57.590  58.080  1.00  0.00           H
ATOM   2423  C   TRP A 152      46.770  64.740  56.270  1.00  0.00           C
ATOM   2424  O   TRP A 152      46.860  64.320  55.120  1.00  0.00           O
ATOM   2425  N   GLY A 153      47.040  66.050  56.560  1.00  0.00           N
ATOM   2426  HN  GLY A 153      46.740  66.380  57.460  1.00  0.00           H
ATOM   2427  CA  GLY A 153      47.240  66.990  55.500  1.00  0.00           C
ATOM   2428  HA1 GLY A 153      47.280  67.980  55.920  1.00  0.00           H
ATOM   2429  HA2 GLY A 153      46.490  66.840  54.740  1.00  0.00           H
ATOM   2430  C   GLY A 153      48.520  66.800  54.650  1.00  0.00           C
ATOM   2431  O   GLY A 153      48.570  66.850  53.470  1.00  0.00           O
ATOM   2432  N   ILE A 154      49.670  66.480  55.290  1.00  0.00           N
ATOM   2433  HN  ILE A 154      49.700  66.460  56.300  1.00  0.00           H
ATOM   2434  CA  ILE A 154      50.910  66.080  54.590  1.00  0.00           C
ATOM   2435  HA  ILE A 154      51.140  66.840  53.870  1.00  0.00           H
ATOM   2436  CB  ILE A 154      52.140  65.880  55.580  1.00  0.00           C
ATOM   2437  HB  ILE A 154      51.850  65.030  56.240  1.00  0.00           H
ATOM   2438  CG2 ILE A 154      53.360  65.330  54.830  1.00  0.00           C
ATOM   2439 HG21 ILE A 154      53.130  64.290  54.500  1.00  0.00           H
ATOM   2440 HG22 ILE A 154      54.200  65.230  55.540  1.00  0.00           H
ATOM   2441 HG23 ILE A 154      53.660  65.970  53.970  1.00  0.00           H
ATOM   2442  CG1 ILE A 154      52.450  67.080  56.520  1.00  0.00           C
ATOM   2443 HG11 ILE A 154      53.380  66.860  57.080  1.00  0.00           H
ATOM   2444 HG12 ILE A 154      51.740  67.250  57.360  1.00  0.00           H
ATOM   2445  CD  ILE A 154      52.590  68.450  55.790  1.00  0.00           C
ATOM   2446  HD1 ILE A 154      51.600  68.790  55.420  1.00  0.00           H
ATOM   2447  HD2 ILE A 154      53.400  68.510  55.020  1.00  0.00           H
ATOM   2448  HD3 ILE A 154      52.930  69.160  56.590  1.00  0.00           H
ATOM   2449  C   ILE A 154      50.680  64.850  53.780  1.00  0.00           C
ATOM   2450  O   ILE A 154      51.110  64.670  52.620  1.00  0.00           O
ATOM   2451  N   THR A 155      49.940  63.880  54.360  1.00  0.00           N
ATOM   2452  HN  THR A 155      49.530  64.110  55.240  1.00  0.00           H
ATOM   2453  CA  THR A 155      49.580  62.620  53.750  1.00  0.00           C
ATOM   2454  HA  THR A 155      50.480  62.170  53.350  1.00  0.00           H
ATOM   2455  CB  THR A 155      48.900  61.570  54.650  1.00  0.00           C
ATOM   2456  HB  THR A 155      48.050  62.030  55.190  1.00  0.00           H
ATOM   2457  OG1 THR A 155      49.820  61.180  55.660  1.00  0.00           O
ATOM   2458  HG1 THR A 155      49.770  61.930  56.250  1.00  0.00           H
ATOM   2459  CG2 THR A 155      48.430  60.280  53.920  1.00  0.00           C
ATOM   2460 HG21 THR A 155      48.230  59.500  54.680  1.00  0.00           H
ATOM   2461 HG22 THR A 155      49.260  59.910  53.280  1.00  0.00           H
ATOM   2462 HG23 THR A 155      47.610  60.510  53.200  1.00  0.00           H
ATOM   2463  C   THR A 155      48.800  62.740  52.500  1.00  0.00           C
ATOM   2464  O   THR A 155      49.090  62.130  51.520  1.00  0.00           O
ATOM   2465  N   ILE A 156      47.800  63.750  52.530  1.00  0.00           N
ATOM   2466  HN  ILE A 156      47.510  64.100  53.410  1.00  0.00           H
ATOM   2467  CA  ILE A 156      46.970  64.110  51.360  1.00  0.00           C
ATOM   2468  HA  ILE A 156      46.560  63.230  50.870  1.00  0.00           H
ATOM   2469  CB  ILE A 156      45.780  64.960  51.810  1.00  0.00           C
ATOM   2470  HB  ILE A 156      46.100  65.740  52.540  1.00  0.00           H
ATOM   2471  CG2 ILE A 156      45.140  65.690  50.580  1.00  0.00           C
ATOM   2472 HG21 ILE A 156      44.250  66.250  50.920  1.00  0.00           H
ATOM   2473 HG22 ILE A 156      44.710  64.940  49.870  1.00  0.00           H
ATOM   2474 HG23 ILE A 156      45.830  66.400  50.060  1.00  0.00           H
ATOM   2475  CG1 ILE A 156      44.790  64.070  52.510  1.00  0.00           C
ATOM   2476 HG11 ILE A 156      45.370  63.530  53.290  1.00  0.00           H
ATOM   2477 HG12 ILE A 156      44.290  63.330  51.860  1.00  0.00           H
ATOM   2478  CD  ILE A 156      43.750  64.800  53.320  1.00  0.00           C
ATOM   2479  HD1 ILE A 156      43.010  64.060  53.700  1.00  0.00           H
ATOM   2480  HD2 ILE A 156      43.300  65.590  52.690  1.00  0.00           H
ATOM   2481  HD3 ILE A 156      44.170  65.320  54.210  1.00  0.00           H
ATOM   2482  C   ILE A 156      47.920  64.610  50.230  1.00  0.00           C
ATOM   2483  O   ILE A 156      47.810  64.230  49.110  1.00  0.00           O
ATOM   2484  N   GLY A 157      48.820  65.570  50.530  1.00  0.00           N
ATOM   2485  HN  GLY A 157      48.870  65.880  51.480  1.00  0.00           H
ATOM   2486  CA  GLY A 157      49.490  66.270  49.520  1.00  0.00           C
ATOM   2487  HA1 GLY A 157      49.890  67.060  50.130  1.00  0.00           H
ATOM   2488  HA2 GLY A 157      48.880  66.540  48.670  1.00  0.00           H
ATOM   2489  C   GLY A 157      50.480  65.460  48.760  1.00  0.00           C
ATOM   2490  O   GLY A 157      50.820  65.730  47.610  1.00  0.00           O
ATOM   2491  N   LEU A 158      50.840  64.290  49.360  1.00  0.00           N
ATOM   2492  HN  LEU A 158      50.540  64.220  50.320  1.00  0.00           H
ATOM   2493  CA  LEU A 158      51.640  63.260  48.710  1.00  0.00           C
ATOM   2494  HA  LEU A 158      52.180  63.730  47.890  1.00  0.00           H
ATOM   2495  CB  LEU A 158      52.450  62.510  49.800  1.00  0.00           C
ATOM   2496  HB1 LEU A 158      52.890  61.660  49.250  1.00  0.00           H
ATOM   2497  HB2 LEU A 158      51.820  62.130  50.650  1.00  0.00           H
ATOM   2498  CG  LEU A 158      53.700  63.330  50.240  1.00  0.00           C
ATOM   2499  HG  LEU A 158      53.420  64.290  50.730  1.00  0.00           H
ATOM   2500  CD1 LEU A 158      54.600  62.460  51.170  1.00  0.00           C
ATOM   2501 HD11 LEU A 158      55.030  61.550  50.700  1.00  0.00           H
ATOM   2502 HD12 LEU A 158      53.870  62.040  51.900  1.00  0.00           H
ATOM   2503 HD13 LEU A 158      55.330  63.140  51.650  1.00  0.00           H
ATOM   2504  CD2 LEU A 158      54.580  63.790  49.060  1.00  0.00           C
ATOM   2505 HD21 LEU A 158      54.000  64.520  48.460  1.00  0.00           H
ATOM   2506 HD22 LEU A 158      54.760  63.010  48.280  1.00  0.00           H
ATOM   2507 HD23 LEU A 158      55.560  64.190  49.390  1.00  0.00           H
ATOM   2508  C   LEU A 158      50.870  62.180  47.940  1.00  0.00           C
ATOM   2509  O   LEU A 158      51.340  61.430  47.070  1.00  0.00           O
ATOM   2510  N   THR A 159      49.570  62.120  48.160  1.00  0.00           N
ATOM   2511  HN  THR A 159      49.220  62.890  48.680  1.00  0.00           H
ATOM   2512  CA  THR A 159      48.610  61.240  47.600  1.00  0.00           C
ATOM   2513  HA  THR A 159      49.070  60.360  47.190  1.00  0.00           H
ATOM   2514  CB  THR A 159      47.740  60.690  48.760  1.00  0.00           C
ATOM   2515  HB  THR A 159      47.110  61.500  49.170  1.00  0.00           H
ATOM   2516  OG1 THR A 159      48.610  60.220  49.810  1.00  0.00           O
ATOM   2517  HG1 THR A 159      48.880  61.010  50.280  1.00  0.00           H
ATOM   2518  CG2 THR A 159      46.850  59.520  48.280  1.00  0.00           C
ATOM   2519 HG21 THR A 159      47.600  58.800  47.840  1.00  0.00           H
ATOM   2520 HG22 THR A 159      46.100  59.920  47.570  1.00  0.00           H
ATOM   2521 HG23 THR A 159      46.340  59.110  49.170  1.00  0.00           H
ATOM   2522  C   THR A 159      47.630  61.980  46.610  1.00  0.00           C
ATOM   2523  O   THR A 159      46.870  61.390  45.840  1.00  0.00           O
ATOM   2524  N   VAL A 160      47.590  63.400  46.470  1.00  0.00           N
ATOM   2525  HN  VAL A 160      48.030  63.960  47.160  1.00  0.00           H
ATOM   2526  CA  VAL A 160      46.640  64.150  45.560  1.00  0.00           C
ATOM   2527  HA  VAL A 160      45.680  63.660  45.630  1.00  0.00           H
ATOM   2528  CB  VAL A 160      46.500  65.600  45.850  1.00  0.00           C
ATOM   2529  HB  VAL A 160      46.400  65.770  46.940  1.00  0.00           H
ATOM   2530  CG1 VAL A 160      47.760  66.370  45.460  1.00  0.00           C
ATOM   2531 HG11 VAL A 160      48.610  65.970  46.050  1.00  0.00           H
ATOM   2532 HG12 VAL A 160      47.720  67.430  45.800  1.00  0.00           H
ATOM   2533 HG13 VAL A 160      48.000  66.300  44.380  1.00  0.00           H
ATOM   2534  CG2 VAL A 160      45.180  66.240  45.130  1.00  0.00           C
ATOM   2535 HG21 VAL A 160      44.280  65.770  45.550  1.00  0.00           H
ATOM   2536 HG22 VAL A 160      45.330  66.050  44.030  1.00  0.00           H
ATOM   2537 HG23 VAL A 160      45.140  67.330  45.360  1.00  0.00           H
ATOM   2538  C   VAL A 160      46.910  63.920  44.060  1.00  0.00           C
ATOM   2539  O   VAL A 160      46.000  63.840  43.310  1.00  0.00           O
ATOM   2540  N   HSD A 161      48.130  63.680  43.560  1.00  0.00           N
ATOM   2541  HN  HSD A 161      48.860  63.550  44.220  1.00  0.00           H
ATOM   2542  CA  HSD A 161      48.470  63.260  42.210  1.00  0.00           C
ATOM   2543  HA  HSD A 161      48.280  64.130  41.600  1.00  0.00           H
ATOM   2544  CB  HSD A 161      49.990  62.980  42.070  1.00  0.00           C
ATOM   2545  HB1 HSD A 161      50.470  63.860  42.540  1.00  0.00           H
ATOM   2546  HB2 HSD A 161      50.270  62.970  41.000  1.00  0.00           H
ATOM   2547  ND1 HSD A 161      50.750  61.570  44.060  1.00  0.00           N
ATOM   2548  HD1 HSD A 161      50.620  62.360  44.670  1.00  0.00           H
ATOM   2549  CG  HSD A 161      50.390  61.650  42.670  1.00  0.00           C
ATOM   2550  CE1 HSD A 161      51.450  60.430  44.250  1.00  0.00           C
ATOM   2551  HE1 HSD A 161      51.940  60.090  45.160  1.00  0.00           H
ATOM   2552  NE2 HSD A 161      51.580  59.740  43.130  1.00  0.00           N
ATOM   2553  CD2 HSD A 161      50.990  60.490  42.180  1.00  0.00           C
ATOM   2554  HD2 HSD A 161      51.160  60.340  41.110  1.00  0.00           H
ATOM   2555  C   HSD A 161      47.720  62.080  41.600  1.00  0.00           C
ATOM   2556  O   HSD A 161      47.710  61.850  40.400  1.00  0.00           O
ATOM   2557  N   LEU A 162      46.910  61.330  42.420  1.00  0.00           N
ATOM   2558  HN  LEU A 162      46.880  61.680  43.340  1.00  0.00           H
ATOM   2559  CA  LEU A 162      46.140  60.170  42.080  1.00  0.00           C
ATOM   2560  HA  LEU A 162      46.440  59.660  41.180  1.00  0.00           H
ATOM   2561  CB  LEU A 162      46.030  59.250  43.310  1.00  0.00           C
ATOM   2562  HB1 LEU A 162      45.420  58.380  42.960  1.00  0.00           H
ATOM   2563  HB2 LEU A 162      45.580  59.630  44.250  1.00  0.00           H
ATOM   2564  CG  LEU A 162      47.410  58.640  43.710  1.00  0.00           C
ATOM   2565  HG  LEU A 162      48.050  59.470  44.090  1.00  0.00           H
ATOM   2566  CD1 LEU A 162      47.270  57.640  44.840  1.00  0.00           C
ATOM   2567 HD11 LEU A 162      46.790  58.080  45.750  1.00  0.00           H
ATOM   2568 HD12 LEU A 162      48.180  57.110  45.180  1.00  0.00           H
ATOM   2569 HD13 LEU A 162      46.670  56.760  44.530  1.00  0.00           H
ATOM   2570  CD2 LEU A 162      48.130  57.880  42.550  1.00  0.00           C
ATOM   2571 HD21 LEU A 162      49.110  57.390  42.730  1.00  0.00           H
ATOM   2572 HD22 LEU A 162      48.280  58.690  41.800  1.00  0.00           H
ATOM   2573 HD23 LEU A 162      47.530  57.060  42.100  1.00  0.00           H
ATOM   2574  C   LEU A 162      44.770  60.590  41.660  1.00  0.00           C
ATOM   2575  O   LEU A 162      43.980  59.770  41.180  1.00  0.00           O
ATOM   2576  N   LEU A 163      44.460  61.900  41.910  1.00  0.00           N
ATOM   2577  HN  LEU A 163      45.060  62.420  42.510  1.00  0.00           H
ATOM   2578  CA  LEU A 163      43.180  62.440  41.380  1.00  0.00           C
ATOM   2579  HA  LEU A 163      42.480  61.620  41.410  1.00  0.00           H
ATOM   2580  CB  LEU A 163      42.660  63.490  42.380  1.00  0.00           C
ATOM   2581  HB1 LEU A 163      41.670  63.810  41.990  1.00  0.00           H
ATOM   2582  HB2 LEU A 163      43.480  64.230  42.360  1.00  0.00           H
ATOM   2583  CG  LEU A 163      42.450  62.970  43.890  1.00  0.00           C
ATOM   2584  HG  LEU A 163      43.370  62.570  44.370  1.00  0.00           H
ATOM   2585  CD1 LEU A 163      41.980  64.110  44.840  1.00  0.00           C
ATOM   2586 HD11 LEU A 163      41.800  63.800  45.890  1.00  0.00           H
ATOM   2587 HD12 LEU A 163      40.940  64.400  44.570  1.00  0.00           H
ATOM   2588 HD13 LEU A 163      42.680  64.980  44.830  1.00  0.00           H
ATOM   2589  CD2 LEU A 163      41.400  61.840  43.710  1.00  0.00           C
ATOM   2590 HD21 LEU A 163      41.890  60.850  43.560  1.00  0.00           H
ATOM   2591 HD22 LEU A 163      40.760  62.140  42.860  1.00  0.00           H
ATOM   2592 HD23 LEU A 163      40.860  61.760  44.680  1.00  0.00           H
ATOM   2593  C   LEU A 163      43.250  63.040  40.030  1.00  0.00           C
ATOM   2594  O   LEU A 163      42.300  63.670  39.530  1.00  0.00           O
ATOM   2595  N   LYS A 164      44.400  62.910  39.330  1.00  0.00           N
ATOM   2596  HN  LYS A 164      45.150  62.550  39.870  1.00  0.00           H
ATOM   2597  CA  LYS A 164      44.660  63.410  37.960  1.00  0.00           C
ATOM   2598  HA  LYS A 164      43.970  64.160  37.620  1.00  0.00           H
ATOM   2599  CB  LYS A 164      46.110  63.920  38.030  1.00  0.00           C
ATOM   2600  HB1 LYS A 164      46.410  64.370  37.060  1.00  0.00           H
ATOM   2601  HB2 LYS A 164      46.910  63.160  38.140  1.00  0.00           H
ATOM   2602  CG  LYS A 164      46.330  64.990  39.130  1.00  0.00           C
ATOM   2603  HG1 LYS A 164      47.290  65.560  39.100  1.00  0.00           H
ATOM   2604  HG2 LYS A 164      46.180  64.600  40.170  1.00  0.00           H
ATOM   2605  CD  LYS A 164      45.210  66.080  38.940  1.00  0.00           C
ATOM   2606  HD1 LYS A 164      45.290  66.740  39.820  1.00  0.00           H
ATOM   2607  HD2 LYS A 164      44.190  65.660  39.100  1.00  0.00           H
ATOM   2608  CE  LYS A 164      45.440  67.000  37.720  1.00  0.00           C
ATOM   2609  HE1 LYS A 164      45.100  66.570  36.750  1.00  0.00           H
ATOM   2610  HE2 LYS A 164      46.500  67.260  37.510  1.00  0.00           H
ATOM   2611  NZ  LYS A 164      44.820  68.370  37.860  1.00  0.00           N
ATOM   2612  HZ1 LYS A 164      45.560  69.100  37.830  1.00  0.00           H
ATOM   2613  HZ2 LYS A 164      44.290  68.410  38.750  1.00  0.00           H
ATOM   2614  HZ3 LYS A 164      44.250  68.590  37.020  1.00  0.00           H
ATOM   2615  C   LYS A 164      44.680  62.190  36.960  1.00  0.00           C
ATOM   2616  O   LYS A 164      44.910  62.230  35.740  1.00  0.00           O
ATOM   2617  N   LYS A 165      44.470  61.070  37.590  1.00  0.00           N
ATOM   2618  HN  LYS A 165      44.390  61.110  38.590  1.00  0.00           H
ATOM   2619  CA  LYS A 165      44.410  59.730  37.050  1.00  0.00           C
ATOM   2620  HA  LYS A 165      45.450  59.590  36.750  1.00  0.00           H
ATOM   2621  CB  LYS A 165      44.000  58.750  38.170  1.00  0.00           C
ATOM   2622  HB1 LYS A 165      43.060  59.060  38.680  1.00  0.00           H
ATOM   2623  HB2 LYS A 165      44.790  58.710  38.940  1.00  0.00           H
ATOM   2624  CG  LYS A 165      43.760  57.260  37.840  1.00  0.00           C
ATOM   2625  HG1 LYS A 165      42.960  57.130  37.080  1.00  0.00           H
ATOM   2626  HG2 LYS A 165      43.350  56.820  38.770  1.00  0.00           H
ATOM   2627  CD  LYS A 165      44.950  56.540  37.210  1.00  0.00           C
ATOM   2628  HD1 LYS A 165      45.820  56.730  37.890  1.00  0.00           H
ATOM   2629  HD2 LYS A 165      45.210  57.150  36.320  1.00  0.00           H
ATOM   2630  CE  LYS A 165      44.780  55.070  36.970  1.00  0.00           C
ATOM   2631  HE1 LYS A 165      43.830  54.890  36.440  1.00  0.00           H
ATOM   2632  HE2 LYS A 165      44.560  54.650  37.970  1.00  0.00           H
ATOM   2633  NZ  LYS A 165      45.960  54.410  36.370  1.00  0.00           N
ATOM   2634  HZ1 LYS A 165      45.740  53.450  36.060  1.00  0.00           H
ATOM   2635  HZ2 LYS A 165      46.730  54.280  37.060  1.00  0.00           H
ATOM   2636  HZ3 LYS A 165      46.270  54.980  35.570  1.00  0.00           H
ATOM   2637  C   LYS A 165      43.580  59.460  35.860  1.00  0.00           C
ATOM   2638  O   LYS A 165      42.420  59.910  35.810  1.00  0.00           O
ATOM   2639  N   LYS A 166      44.130  58.660  34.880  1.00  0.00           N
ATOM   2640  HN  LYS A 166      45.060  58.290  34.900  1.00  0.00           H
ATOM   2641  CA  LYS A 166      43.380  58.260  33.750  1.00  0.00           C
ATOM   2642  HA  LYS A 166      42.360  58.530  33.980  1.00  0.00           H
ATOM   2643  CB  LYS A 166      43.900  59.060  32.500  1.00  0.00           C
ATOM   2644  HB1 LYS A 166      43.040  59.190  31.810  1.00  0.00           H
ATOM   2645  HB2 LYS A 166      44.820  58.550  32.140  1.00  0.00           H
ATOM   2646  CG  LYS A 166      44.380  60.510  32.830  1.00  0.00           C
ATOM   2647  HG1 LYS A 166      45.320  60.620  33.400  1.00  0.00           H
ATOM   2648  HG2 LYS A 166      43.590  60.990  33.460  1.00  0.00           H
ATOM   2649  CD  LYS A 166      44.570  61.320  31.500  1.00  0.00           C
ATOM   2650  HD1 LYS A 166      44.720  62.400  31.680  1.00  0.00           H
ATOM   2651  HD2 LYS A 166      43.640  61.360  30.890  1.00  0.00           H
ATOM   2652  CE  LYS A 166      45.620  60.750  30.520  1.00  0.00           C
ATOM   2653  HE1 LYS A 166      45.330  59.760  30.080  1.00  0.00           H
ATOM   2654  HE2 LYS A 166      46.530  60.670  31.160  1.00  0.00           H
ATOM   2655  NZ  LYS A 166      45.890  61.740  29.420  1.00  0.00           N
ATOM   2656  HZ1 LYS A 166      46.790  61.640  28.910  1.00  0.00           H
ATOM   2657  HZ2 LYS A 166      45.830  62.700  29.830  1.00  0.00           H
ATOM   2658  HZ3 LYS A 166      45.170  61.730  28.670  1.00  0.00           H
ATOM   2659  C   LYS A 166      43.550  56.840  33.440  1.00  0.00           C
ATOM   2660  O   LYS A 166      44.640  56.180  33.570  1.00  0.00           O
ATOM   2661  N   MET A 167      42.490  56.200  32.880  1.00  0.00           N
ATOM   2662  HN  MET A 167      41.610  56.640  32.710  1.00  0.00           H
ATOM   2663  CA  MET A 167      42.460  54.780  32.520  1.00  0.00           C
ATOM   2664  HA  MET A 167      43.150  54.140  33.030  1.00  0.00           H
ATOM   2665  CB  MET A 167      41.050  54.110  32.620  1.00  0.00           C
ATOM   2666  HB1 MET A 167      41.050  53.070  32.210  1.00  0.00           H
ATOM   2667  HB2 MET A 167      40.290  54.630  32.010  1.00  0.00           H
ATOM   2668  CG  MET A 167      40.460  54.280  34.110  1.00  0.00           C
ATOM   2669  HG1 MET A 167      40.160  55.330  34.230  1.00  0.00           H
ATOM   2670  HG2 MET A 167      41.300  54.100  34.820  1.00  0.00           H
ATOM   2671  SD  MET A 167      38.910  53.320  34.520  1.00  0.00           S
ATOM   2672  CE  MET A 167      37.690  54.250  33.560  1.00  0.00           C
ATOM   2673  HE1 MET A 167      37.770  53.980  32.480  1.00  0.00           H
ATOM   2674  HE2 MET A 167      37.980  55.310  33.640  1.00  0.00           H
ATOM   2675  HE3 MET A 167      36.670  53.990  33.910  1.00  0.00           H
ATOM   2676  C   MET A 167      42.890  54.790  30.990  1.00  0.00           C
ATOM   2677  O   MET A 167      42.510  55.760  30.390  1.00  0.00           O
ATOM   2678  N   PRO A 168      43.640  53.790  30.400  1.00  0.00           N
ATOM   2679  CD  PRO A 168      44.410  52.860  31.230  1.00  0.00           C
ATOM   2680  HD1 PRO A 168      43.760  52.100  31.710  1.00  0.00           H
ATOM   2681  HD2 PRO A 168      45.080  53.400  31.950  1.00  0.00           H
ATOM   2682  CA  PRO A 168      43.990  53.730  29.030  1.00  0.00           C
ATOM   2683  HA  PRO A 168      44.650  54.580  28.850  1.00  0.00           H
ATOM   2684  CB  PRO A 168      44.650  52.340  28.820  1.00  0.00           C
ATOM   2685  HB1 PRO A 168      45.360  52.200  27.980  1.00  0.00           H
ATOM   2686  HB2 PRO A 168      43.860  51.560  28.780  1.00  0.00           H
ATOM   2687  CG  PRO A 168      45.410  52.230  30.160  1.00  0.00           C
ATOM   2688  HG1 PRO A 168      45.740  51.190  30.360  1.00  0.00           H
ATOM   2689  HG2 PRO A 168      46.300  52.890  30.230  1.00  0.00           H
ATOM   2690  C   PRO A 168      42.830  53.960  28.050  1.00  0.00           C
ATOM   2691  O   PRO A 168      41.770  53.420  28.240  1.00  0.00           O
ATOM   2692  N   ILE A 169      43.100  54.760  26.980  1.00  0.00           N
ATOM   2693  HN  ILE A 169      43.980  55.200  26.800  1.00  0.00           H
ATOM   2694  CA  ILE A 169      42.150  55.120  25.960  1.00  0.00           C
ATOM   2695  HA  ILE A 169      41.160  55.310  26.360  1.00  0.00           H
ATOM   2696  CB  ILE A 169      42.530  56.460  25.200  1.00  0.00           C
ATOM   2697  HB  ILE A 169      41.790  56.600  24.380  1.00  0.00           H
ATOM   2698  CG2 ILE A 169      42.340  57.670  26.120  1.00  0.00           C
ATOM   2699 HG21 ILE A 169      42.560  58.660  25.650  1.00  0.00           H
ATOM   2700 HG22 ILE A 169      42.980  57.770  27.010  1.00  0.00           H
ATOM   2701 HG23 ILE A 169      41.290  57.840  26.440  1.00  0.00           H
ATOM   2702  CG1 ILE A 169      43.960  56.420  24.590  1.00  0.00           C
ATOM   2703 HG11 ILE A 169      44.060  55.470  24.030  1.00  0.00           H
ATOM   2704 HG12 ILE A 169      44.670  56.370  25.440  1.00  0.00           H
ATOM   2705  CD  ILE A 169      44.330  57.700  23.830  1.00  0.00           C
ATOM   2706  HD1 ILE A 169      45.370  57.480  23.510  1.00  0.00           H
ATOM   2707  HD2 ILE A 169      44.430  58.570  24.520  1.00  0.00           H
ATOM   2708  HD3 ILE A 169      43.480  57.790  23.140  1.00  0.00           H
ATOM   2709  C   ILE A 169      41.910  53.980  24.920  1.00  0.00           C
ATOM   2710  O   ILE A 169      40.890  53.810  24.320  1.00  0.00           O
ATOM   2711  N   GLN A 170      42.970  53.240  24.710  1.00  0.00           N
ATOM   2712  HN  GLN A 170      43.860  53.310  25.150  1.00  0.00           H
ATOM   2713  CA  GLN A 170      43.120  52.050  23.900  1.00  0.00           C
ATOM   2714  HA  GLN A 170      42.520  52.250  23.010  1.00  0.00           H
ATOM   2715  CB  GLN A 170      44.540  51.770  23.350  1.00  0.00           C
ATOM   2716  HB1 GLN A 170      44.840  52.650  22.760  1.00  0.00           H
ATOM   2717  HB2 GLN A 170      44.520  50.840  22.730  1.00  0.00           H
ATOM   2718  CG  GLN A 170      45.560  51.570  24.570  1.00  0.00           C
ATOM   2719  HG1 GLN A 170      46.380  50.880  24.280  1.00  0.00           H
ATOM   2720  HG2 GLN A 170      45.020  51.100  25.410  1.00  0.00           H
ATOM   2721  CD  GLN A 170      46.200  52.860  24.970  1.00  0.00           C
ATOM   2722  OE1 GLN A 170      45.690  53.580  25.750  1.00  0.00           O
ATOM   2723  NE2 GLN A 170      47.460  53.150  24.560  1.00  0.00           N
ATOM   2724 HE21 GLN A 170      47.930  52.500  23.970  1.00  0.00           H
ATOM   2725 HE22 GLN A 170      47.970  53.890  25.000  1.00  0.00           H
ATOM   2726  C   GLN A 170      42.510  50.710  24.440  1.00  0.00           C
ATOM   2727  O   GLN A 170      42.360  50.600  25.650  1.00  0.00           O
ATOM   2728  N   ASN A 171      42.210  49.740  23.590  1.00  0.00           N
ATOM   2729  HN  ASN A 171      42.280  49.900  22.610  1.00  0.00           H
ATOM   2730  CA  ASN A 171      41.650  48.470  24.030  1.00  0.00           C
ATOM   2731  HA  ASN A 171      41.710  47.860  23.140  1.00  0.00           H
ATOM   2732  CB  ASN A 171      42.480  47.740  25.100  1.00  0.00           C
ATOM   2733  HB1 ASN A 171      42.000  46.770  25.330  1.00  0.00           H
ATOM   2734  HB2 ASN A 171      42.570  48.390  26.000  1.00  0.00           H
ATOM   2735  CG  ASN A 171      43.930  47.290  24.780  1.00  0.00           C
ATOM   2736  OD1 ASN A 171      44.460  47.610  23.700  1.00  0.00           O
ATOM   2737  ND2 ASN A 171      44.660  46.710  25.840  1.00  0.00           N
ATOM   2738 HD21 ASN A 171      45.560  46.280  25.740  1.00  0.00           H
ATOM   2739 HD22 ASN A 171      44.290  46.850  26.760  1.00  0.00           H
ATOM   2740  C   ASN A 171      40.210  48.540  24.350  1.00  0.00           C
ATOM   2741  O   ASN A 171      39.770  49.630  24.700  1.00  0.00           O
ATOM   2742  N   GLY A 172      39.500  47.460  24.070  1.00  0.00           N
ATOM   2743  HN  GLY A 172      39.950  46.730  23.550  1.00  0.00           H
ATOM   2744  CA  GLY A 172      38.010  47.300  24.210  1.00  0.00           C
ATOM   2745  HA1 GLY A 172      37.730  46.680  23.360  1.00  0.00           H
ATOM   2746  HA2 GLY A 172      37.540  48.270  24.180  1.00  0.00           H
ATOM   2747  C   GLY A 172      37.620  46.690  25.610  1.00  0.00           C
ATOM   2748  O   GLY A 172      38.370  46.550  26.510  1.00  0.00           O
ATOM   2749  N   GLY A 173      36.330  46.440  25.710  1.00  0.00           N
ATOM   2750  HN  GLY A 173      35.750  46.670  24.950  1.00  0.00           H
ATOM   2751  CA  GLY A 173      35.700  45.910  26.950  1.00  0.00           C
ATOM   2752  HA1 GLY A 173      36.070  44.930  27.190  1.00  0.00           H
ATOM   2753  HA2 GLY A 173      34.650  45.860  26.680  1.00  0.00           H
ATOM   2754  C   GLY A 173      35.840  46.800  28.210  1.00  0.00           C
ATOM   2755  O   GLY A 173      35.960  48.030  28.060  1.00  0.00           O
ATOM   2756  N   ALA A 174      35.700  46.240  29.460  1.00  0.00           N
ATOM   2757  HN  ALA A 174      35.520  45.270  29.580  1.00  0.00           H
ATOM   2758  CA  ALA A 174      35.870  46.990  30.740  1.00  0.00           C
ATOM   2759  HA  ALA A 174      35.220  47.850  30.660  1.00  0.00           H
ATOM   2760  CB  ALA A 174      35.390  46.170  31.930  1.00  0.00           C
ATOM   2761  HB1 ALA A 174      35.380  46.800  32.840  1.00  0.00           H
ATOM   2762  HB2 ALA A 174      36.130  45.360  32.140  1.00  0.00           H
ATOM   2763  HB3 ALA A 174      34.350  45.790  31.850  1.00  0.00           H
ATOM   2764  C   ALA A 174      37.220  47.740  30.900  1.00  0.00           C
ATOM   2765  O   ALA A 174      38.250  47.300  30.500  1.00  0.00           O
ATOM   2766  N   ASN A 175      37.100  48.960  31.430  1.00  0.00           N
ATOM   2767  HN  ASN A 175      36.230  49.250  31.780  1.00  0.00           H
ATOM   2768  CA  ASN A 175      38.260  49.800  31.610  1.00  0.00           C
ATOM   2769  HA  ASN A 175      38.890  49.730  30.740  1.00  0.00           H
ATOM   2770  CB  ASN A 175      37.910  51.330  31.730  1.00  0.00           C
ATOM   2771  HB1 ASN A 175      38.730  51.990  32.090  1.00  0.00           H
ATOM   2772  HB2 ASN A 175      37.000  51.540  32.340  1.00  0.00           H
ATOM   2773  CG  ASN A 175      37.490  51.780  30.390  1.00  0.00           C
ATOM   2774  OD1 ASN A 175      36.330  52.170  30.180  1.00  0.00           O
ATOM   2775  ND2 ASN A 175      38.450  51.880  29.470  1.00  0.00           N
ATOM   2776 HD21 ASN A 175      38.190  52.110  28.540  1.00  0.00           H
ATOM   2777 HD22 ASN A 175      39.380  51.710  29.800  1.00  0.00           H
ATOM   2778  C   ASN A 175      39.240  49.440  32.730  1.00  0.00           C
ATOM   2779  O   ASN A 175      38.830  48.840  33.690  1.00  0.00           O
ATOM   2780  N   LEU A 176      40.520  49.800  32.610  1.00  0.00           N
ATOM   2781  HN  LEU A 176      40.820  50.460  31.930  1.00  0.00           H
ATOM   2782  CA  LEU A 176      41.610  49.290  33.410  1.00  0.00           C
ATOM   2783  HA  LEU A 176      41.270  48.500  34.080  1.00  0.00           H
ATOM   2784  CB  LEU A 176      42.840  48.830  32.560  1.00  0.00           C
ATOM   2785  HB1 LEU A 176      43.470  49.720  32.340  1.00  0.00           H
ATOM   2786  HB2 LEU A 176      42.380  48.620  31.570  1.00  0.00           H
ATOM   2787  CG  LEU A 176      43.530  47.550  32.950  1.00  0.00           C
ATOM   2788  HG  LEU A 176      42.780  46.740  33.120  1.00  0.00           H
ATOM   2789  CD1 LEU A 176      44.360  47.020  31.810  1.00  0.00           C
ATOM   2790 HD11 LEU A 176      44.920  46.090  32.030  1.00  0.00           H
ATOM   2791 HD12 LEU A 176      45.230  47.680  31.600  1.00  0.00           H
ATOM   2792 HD13 LEU A 176      43.820  46.880  30.840  1.00  0.00           H
ATOM   2793  CD2 LEU A 176      44.360  47.720  34.260  1.00  0.00           C
ATOM   2794 HD21 LEU A 176      43.800  48.250  35.060  1.00  0.00           H
ATOM   2795 HD22 LEU A 176      45.300  48.220  33.970  1.00  0.00           H
ATOM   2796 HD23 LEU A 176      44.560  46.710  34.690  1.00  0.00           H
ATOM   2797  C   LEU A 176      42.000  50.460  34.350  1.00  0.00           C
ATOM   2798  O   LEU A 176      42.700  51.450  34.030  1.00  0.00           O
ATOM   2799  N   CYS A 177      41.580  50.430  35.680  1.00  0.00           N
ATOM   2800  HN  CYS A 177      41.420  49.590  36.190  1.00  0.00           H
ATOM   2801  CA  CYS A 177      41.910  51.510  36.600  1.00  0.00           C
ATOM   2802  HA  CYS A 177      42.020  52.420  36.030  1.00  0.00           H
ATOM   2803  CB  CYS A 177      40.710  51.740  37.560  1.00  0.00           C
ATOM   2804  HB1 CYS A 177      40.480  50.790  38.090  1.00  0.00           H
ATOM   2805  HB2 CYS A 177      39.890  52.060  36.880  1.00  0.00           H
ATOM   2806  SG  CYS A 177      40.910  52.970  38.910  1.00  0.00           S
ATOM   2807  C   CYS A 177      43.190  51.170  37.430  1.00  0.00           C
ATOM   2808  O   CYS A 177      43.890  52.030  38.050  1.00  0.00           O
ATOM   2809  N   SER A 178      43.620  49.850  37.480  1.00  0.00           N
ATOM   2810  HN  SER A 178      43.070  49.250  36.910  1.00  0.00           H
ATOM   2811  CA  SER A 178      44.930  49.450  38.030  1.00  0.00           C
ATOM   2812  HA  SER A 178      45.060  49.860  39.010  1.00  0.00           H
ATOM   2813  CB  SER A 178      45.060  47.900  38.150  1.00  0.00           C
ATOM   2814  HB1 SER A 178      45.000  47.450  37.140  1.00  0.00           H
ATOM   2815  HB2 SER A 178      44.170  47.550  38.730  1.00  0.00           H
ATOM   2816  OG  SER A 178      46.220  47.380  38.830  1.00  0.00           O
ATOM   2817  HG1 SER A 178      46.530  46.600  38.360  1.00  0.00           H
ATOM   2818  C   SER A 178      46.200  49.920  37.390  1.00  0.00           C
ATOM   2819  O   SER A 178      46.300  49.940  36.190  1.00  0.00           O
ATOM   2820  N   SER A 179      47.190  50.340  38.230  1.00  0.00           N
ATOM   2821  HN  SER A 179      46.960  50.540  39.180  1.00  0.00           H
ATOM   2822  CA  SER A 179      48.550  50.730  37.900  1.00  0.00           C
ATOM   2823  HA  SER A 179      48.730  50.680  36.830  1.00  0.00           H
ATOM   2824  CB  SER A 179      48.900  52.150  38.390  1.00  0.00           C
ATOM   2825  HB1 SER A 179      49.920  52.450  38.090  1.00  0.00           H
ATOM   2826  HB2 SER A 179      48.880  52.200  39.500  1.00  0.00           H
ATOM   2827  OG  SER A 179      48.060  53.130  37.830  1.00  0.00           O
ATOM   2828  HG1 SER A 179      48.700  53.550  37.250  1.00  0.00           H
ATOM   2829  C   SER A 179      49.550  49.850  38.630  1.00  0.00           C
ATOM   2830  O   SER A 179      50.720  50.170  38.820  1.00  0.00           O
ATOM   2831  N   PHE A 180      49.050  48.680  39.240  1.00  0.00           N
ATOM   2832  HN  PHE A 180      48.070  48.520  39.220  1.00  0.00           H
ATOM   2833  CA  PHE A 180      49.740  47.780  40.130  1.00  0.00           C
ATOM   2834  HA  PHE A 180      50.100  48.400  40.950  1.00  0.00           H
ATOM   2835  CB  PHE A 180      48.710  46.720  40.600  1.00  0.00           C
ATOM   2836  HB1 PHE A 180      48.320  46.120  39.740  1.00  0.00           H
ATOM   2837  HB2 PHE A 180      47.900  47.350  41.020  1.00  0.00           H
ATOM   2838  CG  PHE A 180      49.310  45.670  41.560  1.00  0.00           C
ATOM   2839  CD1 PHE A 180      49.400  46.070  42.900  1.00  0.00           C
ATOM   2840  HD1 PHE A 180      49.030  47.060  43.150  1.00  0.00           H
ATOM   2841  CE1 PHE A 180      49.950  45.250  43.900  1.00  0.00           C
ATOM   2842  HE1 PHE A 180      49.830  45.630  44.900  1.00  0.00           H
ATOM   2843  CZ  PHE A 180      50.370  43.970  43.540  1.00  0.00           C
ATOM   2844  HZ  PHE A 180      50.730  43.340  44.330  1.00  0.00           H
ATOM   2845  CD2 PHE A 180      49.600  44.370  41.230  1.00  0.00           C
ATOM   2846  HD2 PHE A 180      49.540  43.990  40.220  1.00  0.00           H
ATOM   2847  CE2 PHE A 180      50.080  43.460  42.240  1.00  0.00           C
ATOM   2848  HE2 PHE A 180      50.420  42.500  41.870  1.00  0.00           H
ATOM   2849  C   PHE A 180      50.950  47.190  39.530  1.00  0.00           C
ATOM   2850  O   PHE A 180      52.040  47.080  40.100  1.00  0.00           O
ATOM   2851  N   SER A 181      50.780  46.720  38.240  1.00  0.00           N
ATOM   2852  HN  SER A 181      49.960  46.950  37.720  1.00  0.00           H
ATOM   2853  CA  SER A 181      51.780  45.940  37.500  1.00  0.00           C
ATOM   2854  HA  SER A 181      52.170  45.230  38.210  1.00  0.00           H
ATOM   2855  CB  SER A 181      51.230  45.300  36.200  1.00  0.00           C
ATOM   2856  HB1 SER A 181      51.970  44.630  35.740  1.00  0.00           H
ATOM   2857  HB2 SER A 181      50.840  46.030  35.460  1.00  0.00           H
ATOM   2858  OG  SER A 181      50.100  44.570  36.600  1.00  0.00           O
ATOM   2859  HG1 SER A 181      50.440  43.900  37.190  1.00  0.00           H
ATOM   2860  C   SER A 181      53.100  46.620  37.210  1.00  0.00           C
ATOM   2861  O   SER A 181      53.150  47.830  37.090  1.00  0.00           O
ATOM   2862  N   ILE A 182      54.170  45.820  37.070  1.00  0.00           N
ATOM   2863  HN  ILE A 182      53.840  44.910  37.320  1.00  0.00           H
ATOM   2864  CA  ILE A 182      55.560  46.220  36.800  1.00  0.00           C
ATOM   2865  HA  ILE A 182      55.760  46.990  37.530  1.00  0.00           H
ATOM   2866  CB  ILE A 182      56.670  45.090  36.850  1.00  0.00           C
ATOM   2867  HB  ILE A 182      56.520  44.720  37.880  1.00  0.00           H
ATOM   2868  CG2 ILE A 182      56.240  44.030  35.770  1.00  0.00           C
ATOM   2869 HG21 ILE A 182      55.160  44.110  35.530  1.00  0.00           H
ATOM   2870 HG22 ILE A 182      56.360  42.970  36.060  1.00  0.00           H
ATOM   2871 HG23 ILE A 182      56.840  44.170  34.840  1.00  0.00           H
ATOM   2872  CG1 ILE A 182      58.090  45.580  36.600  1.00  0.00           C
ATOM   2873 HG11 ILE A 182      58.070  46.700  36.590  1.00  0.00           H
ATOM   2874 HG12 ILE A 182      58.350  45.450  35.530  1.00  0.00           H
ATOM   2875  CD  ILE A 182      59.090  44.970  37.540  1.00  0.00           C
ATOM   2876  HD1 ILE A 182      58.800  45.460  38.500  1.00  0.00           H
ATOM   2877  HD2 ILE A 182      60.130  45.190  37.220  1.00  0.00           H
ATOM   2878  HD3 ILE A 182      59.000  43.860  37.640  1.00  0.00           H
ATOM   2879  C   ILE A 182      55.620  46.950  35.430  1.00  0.00           C
ATOM   2880  O   ILE A 182      55.070  46.520  34.430  1.00  0.00           O
ATOM   2881  N   CYS A 183      56.330  48.100  35.440  1.00  0.00           N
ATOM   2882  HN  CYS A 183      56.510  48.580  36.290  1.00  0.00           H
ATOM   2883  CA  CYS A 183      56.610  48.890  34.260  1.00  0.00           C
ATOM   2884  HA  CYS A 183      56.300  48.330  33.390  1.00  0.00           H
ATOM   2885  CB  CYS A 183      55.860  50.200  34.180  1.00  0.00           C
ATOM   2886  HB1 CYS A 183      56.010  50.550  33.130  1.00  0.00           H
ATOM   2887  HB2 CYS A 183      56.250  50.900  34.960  1.00  0.00           H
ATOM   2888  SG  CYS A 183      54.220  49.950  34.770  1.00  0.00           S
ATOM   2889  C   CYS A 183      58.090  49.060  34.100  1.00  0.00           C
ATOM   2890  O   CYS A 183      58.820  49.270  35.050  1.00  0.00           O
ATOM   2891  N   HSD A 184      58.550  49.090  32.770  1.00  0.00           N
ATOM   2892  HN  HSD A 184      57.950  48.960  31.980  1.00  0.00           H
ATOM   2893  CA  HSD A 184      59.910  49.340  32.410  1.00  0.00           C
ATOM   2894  HA  HSD A 184      60.410  48.450  32.750  1.00  0.00           H
ATOM   2895  CB  HSD A 184      60.000  49.270  30.830  1.00  0.00           C
ATOM   2896  HB1 HSD A 184      59.300  48.480  30.480  1.00  0.00           H
ATOM   2897  HB2 HSD A 184      61.070  48.990  30.650  1.00  0.00           H
ATOM   2898  ND1 HSD A 184      60.330  51.090  28.980  1.00  0.00           N
ATOM   2899  HD1 HSD A 184      60.980  50.530  28.470  1.00  0.00           H
ATOM   2900  CG  HSD A 184      59.680  50.630  30.090  1.00  0.00           C
ATOM   2901  CE1 HSD A 184      59.770  52.260  28.630  1.00  0.00           C
ATOM   2902  HE1 HSD A 184      59.890  52.590  27.600  1.00  0.00           H
ATOM   2903  NE2 HSD A 184      58.720  52.530  29.340  1.00  0.00           N
ATOM   2904  CD2 HSD A 184      58.740  51.510  30.340  1.00  0.00           C
ATOM   2905  HD2 HSD A 184      57.960  51.530  31.080  1.00  0.00           H
ATOM   2906  C   HSD A 184      60.600  50.660  32.900  1.00  0.00           C
ATOM   2907  O   HSD A 184      59.980  51.730  32.950  1.00  0.00           O
ATOM   2908  N   THR A 185      61.960  50.560  33.150  1.00  0.00           N
ATOM   2909  HN  THR A 185      62.380  49.660  33.100  1.00  0.00           H
ATOM   2910  CA  THR A 185      62.760  51.610  33.610  1.00  0.00           C
ATOM   2911  HA  THR A 185      63.750  51.170  33.580  1.00  0.00           H
ATOM   2912  CB  THR A 185      63.000  52.920  32.740  1.00  0.00           C
ATOM   2913  HB  THR A 185      63.510  53.710  33.320  1.00  0.00           H
ATOM   2914  OG1 THR A 185      61.800  53.510  32.290  1.00  0.00           O
ATOM   2915  HG1 THR A 185      61.100  52.890  32.520  1.00  0.00           H
ATOM   2916  CG2 THR A 185      63.940  52.650  31.530  1.00  0.00           C
ATOM   2917 HG21 THR A 185      64.970  52.290  31.710  1.00  0.00           H
ATOM   2918 HG22 THR A 185      64.070  53.600  30.960  1.00  0.00           H
ATOM   2919 HG23 THR A 185      63.380  51.960  30.860  1.00  0.00           H
ATOM   2920  C   THR A 185      62.670  51.940  35.070  1.00  0.00           C
ATOM   2921  O   THR A 185      61.630  51.780  35.690  1.00  0.00           O
ATOM   2922  N   PHE A 186      63.750  52.420  35.700  1.00  0.00           N
ATOM   2923  HN  PHE A 186      64.520  52.640  35.120  1.00  0.00           H
ATOM   2924  CA  PHE A 186      63.820  52.870  37.040  1.00  0.00           C
ATOM   2925  HA  PHE A 186      63.250  52.190  37.650  1.00  0.00           H
ATOM   2926  CB  PHE A 186      65.320  52.830  37.540  1.00  0.00           C
ATOM   2927  HB1 PHE A 186      65.900  53.490  36.860  1.00  0.00           H
ATOM   2928  HB2 PHE A 186      65.810  51.840  37.580  1.00  0.00           H
ATOM   2929  CG  PHE A 186      65.540  53.500  38.960  1.00  0.00           C
ATOM   2930  CD1 PHE A 186      66.160  54.730  39.020  1.00  0.00           C
ATOM   2931  HD1 PHE A 186      66.560  55.200  38.130  1.00  0.00           H
ATOM   2932  CE1 PHE A 186      66.160  55.440  40.260  1.00  0.00           C
ATOM   2933  HE1 PHE A 186      66.660  56.390  40.320  1.00  0.00           H
ATOM   2934  CZ  PHE A 186      65.760  54.840  41.450  1.00  0.00           C
ATOM   2935  HZ  PHE A 186      65.780  55.330  42.420  1.00  0.00           H
ATOM   2936  CD2 PHE A 186      65.100  52.860  40.120  1.00  0.00           C
ATOM   2937  HD2 PHE A 186      64.750  51.860  39.970  1.00  0.00           H
ATOM   2938  CE2 PHE A 186      65.190  53.540  41.310  1.00  0.00           C
ATOM   2939  HE2 PHE A 186      64.750  53.100  42.190  1.00  0.00           H
ATOM   2940  C   PHE A 186      63.190  54.220  37.280  1.00  0.00           C
ATOM   2941  O   PHE A 186      63.370  55.140  36.470  1.00  0.00           O
ATOM   2942  N   GLN A 187      62.340  54.310  38.320  1.00  0.00           N
ATOM   2943  HN  GLN A 187      62.170  53.500  38.860  1.00  0.00           H
ATOM   2944  CA  GLN A 187      61.530  55.510  38.640  1.00  0.00           C
ATOM   2945  HA  GLN A 187      61.710  56.350  37.990  1.00  0.00           H
ATOM   2946  CB  GLN A 187      60.010  55.230  38.650  1.00  0.00           C
ATOM   2947  HB1 GLN A 187      59.550  56.150  39.030  1.00  0.00           H
ATOM   2948  HB2 GLN A 187      59.690  54.380  39.290  1.00  0.00           H
ATOM   2949  CG  GLN A 187      59.290  54.890  37.300  1.00  0.00           C
ATOM   2950  HG1 GLN A 187      58.210  55.160  37.330  1.00  0.00           H
ATOM   2951  HG2 GLN A 187      59.310  53.810  37.060  1.00  0.00           H
ATOM   2952  CD  GLN A 187      59.960  55.590  36.100  1.00  0.00           C
ATOM   2953  OE1 GLN A 187      59.990  56.810  35.970  1.00  0.00           O
ATOM   2954  NE2 GLN A 187      60.420  54.820  35.160  1.00  0.00           N
ATOM   2955 HE21 GLN A 187      60.480  53.830  35.330  1.00  0.00           H
ATOM   2956 HE22 GLN A 187      60.650  55.210  34.270  1.00  0.00           H
ATOM   2957  C   GLN A 187      61.850  56.070  39.970  1.00  0.00           C
ATOM   2958  O   GLN A 187      61.540  55.530  41.090  1.00  0.00           O
ATOM   2959  N   TRP A 188      62.530  57.240  40.040  1.00  0.00           N
ATOM   2960  HN  TRP A 188      62.930  57.560  39.180  1.00  0.00           H
ATOM   2961  CA  TRP A 188      63.050  57.900  41.220  1.00  0.00           C
ATOM   2962  HA  TRP A 188      63.690  57.150  41.670  1.00  0.00           H
ATOM   2963  CB  TRP A 188      63.990  59.140  40.830  1.00  0.00           C
ATOM   2964  HB1 TRP A 188      64.870  58.680  40.350  1.00  0.00           H
ATOM   2965  HB2 TRP A 188      64.370  59.700  41.710  1.00  0.00           H
ATOM   2966  CG  TRP A 188      63.390  60.200  39.870  1.00  0.00           C
ATOM   2967  CD1 TRP A 188      63.390  60.390  38.510  1.00  0.00           C
ATOM   2968  HD1 TRP A 188      63.870  59.800  37.730  1.00  0.00           H
ATOM   2969  NE1 TRP A 188      62.720  61.490  38.150  1.00  0.00           N
ATOM   2970  HE1 TRP A 188      62.430  61.900  37.320  1.00  0.00           H
ATOM   2971  CE2 TRP A 188      62.190  62.120  39.290  1.00  0.00           C
ATOM   2972  CD2 TRP A 188      62.660  61.420  40.400  1.00  0.00           C
ATOM   2973  CE3 TRP A 188      62.300  61.790  41.670  1.00  0.00           C
ATOM   2974  HE3 TRP A 188      62.620  61.210  42.520  1.00  0.00           H
ATOM   2975  CZ3 TRP A 188      61.330  62.760  41.750  1.00  0.00           C
ATOM   2976  HZ3 TRP A 188      60.840  62.930  42.710  1.00  0.00           H
ATOM   2977  CZ2 TRP A 188      61.370  63.250  39.400  1.00  0.00           C
ATOM   2978  HZ2 TRP A 188      61.140  63.830  38.520  1.00  0.00           H
ATOM   2979  CH2 TRP A 188      60.910  63.540  40.670  1.00  0.00           C
ATOM   2980  HH2 TRP A 188      60.370  64.460  40.800  1.00  0.00           H
ATOM   2981  C   TRP A 188      62.000  58.330  42.210  1.00  0.00           C
ATOM   2982  O   TRP A 188      62.170  58.150  43.420  1.00  0.00           O
ATOM   2983  N   HSE A 189      60.890  58.860  41.830  1.00  0.00           N
ATOM   2984  HN  HSE A 189      60.760  58.770  40.850  1.00  0.00           H
ATOM   2985  CA  HSE A 189      59.700  59.140  42.670  1.00  0.00           C
ATOM   2986  HA  HSE A 189      59.900  59.930  43.380  1.00  0.00           H
ATOM   2987  CB  HSE A 189      58.430  59.700  41.890  1.00  0.00           C
ATOM   2988  HB1 HSE A 189      58.880  60.320  41.090  1.00  0.00           H
ATOM   2989  HB2 HSE A 189      57.840  60.270  42.640  1.00  0.00           H
ATOM   2990  ND1 HSE A 189      58.000  57.900  40.330  1.00  0.00           N
ATOM   2991  CG  HSE A 189      57.470  58.790  41.190  1.00  0.00           C
ATOM   2992  CE1 HSE A 189      56.970  57.300  39.680  1.00  0.00           C
ATOM   2993  HE1 HSE A 189      57.180  56.660  38.830  1.00  0.00           H
ATOM   2994  NE2 HSE A 189      55.810  57.810  40.120  1.00  0.00           N
ATOM   2995  HE2 HSE A 189      54.920  57.450  39.820  1.00  0.00           H
ATOM   2996  CD2 HSE A 189      56.130  58.790  41.100  1.00  0.00           C
ATOM   2997  HD2 HSE A 189      55.380  59.250  41.740  1.00  0.00           H
ATOM   2998  C   HSE A 189      59.220  57.940  43.510  1.00  0.00           C
ATOM   2999  O   HSE A 189      58.960  58.070  44.720  1.00  0.00           O
ATOM   3000  N   GLU A 190      59.050  56.720  42.950  1.00  0.00           N
ATOM   3001  HN  GLU A 190      59.180  56.580  41.980  1.00  0.00           H
ATOM   3002  CA  GLU A 190      58.640  55.530  43.660  1.00  0.00           C
ATOM   3003  HA  GLU A 190      57.680  55.730  44.100  1.00  0.00           H
ATOM   3004  CB  GLU A 190      58.330  54.500  42.650  1.00  0.00           C
ATOM   3005  HB1 GLU A 190      58.300  53.580  43.270  1.00  0.00           H
ATOM   3006  HB2 GLU A 190      59.190  54.360  41.950  1.00  0.00           H
ATOM   3007  CG  GLU A 190      57.000  54.610  41.930  1.00  0.00           C
ATOM   3008  HG1 GLU A 190      57.010  55.530  41.300  1.00  0.00           H
ATOM   3009  HG2 GLU A 190      56.220  54.780  42.710  1.00  0.00           H
ATOM   3010  CD  GLU A 190      56.700  53.380  41.080  1.00  0.00           C
ATOM   3011  OE1 GLU A 190      57.060  53.380  39.870  1.00  0.00           O
ATOM   3012  OE2 GLU A 190      56.050  52.450  41.580  1.00  0.00           O
ATOM   3013  C   GLU A 190      59.680  55.000  44.720  1.00  0.00           C
ATOM   3014  O   GLU A 190      59.350  54.360  45.770  1.00  0.00           O
ATOM   3015  N   ALA A 191      60.960  55.170  44.380  1.00  0.00           N
ATOM   3016  HN  ALA A 191      61.220  55.560  43.500  1.00  0.00           H
ATOM   3017  CA  ALA A 191      62.110  55.000  45.310  1.00  0.00           C
ATOM   3018  HA  ALA A 191      62.150  54.030  45.790  1.00  0.00           H
ATOM   3019  CB  ALA A 191      63.410  55.140  44.630  1.00  0.00           C
ATOM   3020  HB1 ALA A 191      64.220  54.980  45.360  1.00  0.00           H
ATOM   3021  HB2 ALA A 191      63.430  56.160  44.170  1.00  0.00           H
ATOM   3022  HB3 ALA A 191      63.510  54.500  43.720  1.00  0.00           H
ATOM   3023  C   ALA A 191      62.040  55.940  46.500  1.00  0.00           C
ATOM   3024  O   ALA A 191      62.350  55.560  47.650  1.00  0.00           O
ATOM   3025  N   MET A 192      61.700  57.250  46.370  1.00  0.00           N
ATOM   3026  HN  MET A 192      61.550  57.600  45.460  1.00  0.00           H
ATOM   3027  CA  MET A 192      61.490  58.180  47.440  1.00  0.00           C
ATOM   3028  HA  MET A 192      62.260  58.030  48.160  1.00  0.00           H
ATOM   3029  CB  MET A 192      61.440  59.690  46.910  1.00  0.00           C
ATOM   3030  HB1 MET A 192      61.220  60.450  47.690  1.00  0.00           H
ATOM   3031  HB2 MET A 192      60.710  59.610  46.080  1.00  0.00           H
ATOM   3032  CG  MET A 192      62.770  60.110  46.390  1.00  0.00           C
ATOM   3033  HG1 MET A 192      63.320  59.310  45.840  1.00  0.00           H
ATOM   3034  HG2 MET A 192      63.330  60.300  47.340  1.00  0.00           H
ATOM   3035  SD  MET A 192      62.590  61.680  45.550  1.00  0.00           S
ATOM   3036  CE  MET A 192      64.130  61.660  44.540  1.00  0.00           C
ATOM   3037  HE1 MET A 192      64.050  62.630  44.000  1.00  0.00           H
ATOM   3038  HE2 MET A 192      64.140  60.780  43.850  1.00  0.00           H
ATOM   3039  HE3 MET A 192      65.030  61.710  45.190  1.00  0.00           H
ATOM   3040  C   MET A 192      60.210  57.860  48.270  1.00  0.00           C
ATOM   3041  O   MET A 192      60.230  57.820  49.480  1.00  0.00           O
ATOM   3042  N   PHE A 193      59.130  57.450  47.600  1.00  0.00           N
ATOM   3043  HN  PHE A 193      59.140  57.290  46.610  1.00  0.00           H
ATOM   3044  CA  PHE A 193      57.960  56.930  48.320  1.00  0.00           C
ATOM   3045  HA  PHE A 193      57.680  57.760  48.950  1.00  0.00           H
ATOM   3046  CB  PHE A 193      56.780  56.600  47.280  1.00  0.00           C
ATOM   3047  HB1 PHE A 193      55.950  56.070  47.800  1.00  0.00           H
ATOM   3048  HB2 PHE A 193      57.160  55.990  46.430  1.00  0.00           H
ATOM   3049  CG  PHE A 193      56.080  57.850  46.790  1.00  0.00           C
ATOM   3050  CD1 PHE A 193      55.770  58.920  47.670  1.00  0.00           C
ATOM   3051  HD1 PHE A 193      56.120  58.920  48.690  1.00  0.00           H
ATOM   3052  CE1 PHE A 193      55.030  59.990  47.290  1.00  0.00           C
ATOM   3053  HE1 PHE A 193      54.790  60.870  47.860  1.00  0.00           H
ATOM   3054  CZ  PHE A 193      54.580  60.010  45.950  1.00  0.00           C
ATOM   3055  HZ  PHE A 193      53.890  60.800  45.680  1.00  0.00           H
ATOM   3056  CD2 PHE A 193      55.600  57.950  45.430  1.00  0.00           C
ATOM   3057  HD2 PHE A 193      55.710  57.060  44.830  1.00  0.00           H
ATOM   3058  CE2 PHE A 193      54.960  59.070  45.020  1.00  0.00           C
ATOM   3059  HE2 PHE A 193      54.640  59.170  43.990  1.00  0.00           H
ATOM   3060  C   PHE A 193      58.180  55.690  49.200  1.00  0.00           C
ATOM   3061  O   PHE A 193      57.580  55.550  50.290  1.00  0.00           O
ATOM   3062  N   LEU A 194      58.970  54.760  48.660  1.00  0.00           N
ATOM   3063  HN  LEU A 194      59.390  54.720  47.760  1.00  0.00           H
ATOM   3064  CA  LEU A 194      59.360  53.660  49.510  1.00  0.00           C
ATOM   3065  HA  LEU A 194      58.470  53.100  49.680  1.00  0.00           H
ATOM   3066  CB  LEU A 194      60.440  52.860  48.690  1.00  0.00           C
ATOM   3067  HB1 LEU A 194      61.340  53.490  48.590  1.00  0.00           H
ATOM   3068  HB2 LEU A 194      60.100  52.870  47.630  1.00  0.00           H
ATOM   3069  CG  LEU A 194      60.670  51.480  49.280  1.00  0.00           C
ATOM   3070  HG  LEU A 194      60.390  51.380  50.350  1.00  0.00           H
ATOM   3071  CD1 LEU A 194      59.690  50.410  48.680  1.00  0.00           C
ATOM   3072 HD11 LEU A 194      58.700  50.830  48.960  1.00  0.00           H
ATOM   3073 HD12 LEU A 194      59.910  49.390  49.050  1.00  0.00           H
ATOM   3074 HD13 LEU A 194      59.770  50.320  47.580  1.00  0.00           H
ATOM   3075  CD2 LEU A 194      62.130  50.960  49.190  1.00  0.00           C
ATOM   3076 HD21 LEU A 194      62.860  51.760  49.410  1.00  0.00           H
ATOM   3077 HD22 LEU A 194      62.330  50.530  48.180  1.00  0.00           H
ATOM   3078 HD23 LEU A 194      62.220  50.070  49.850  1.00  0.00           H
ATOM   3079  C   LEU A 194      60.130  54.040  50.790  1.00  0.00           C
ATOM   3080  O   LEU A 194      59.910  53.430  51.850  1.00  0.00           O
ATOM   3081  N   LEU A 195      61.060  54.990  50.700  1.00  0.00           N
ATOM   3082  HN  LEU A 195      61.190  55.370  49.780  1.00  0.00           H
ATOM   3083  CA  LEU A 195      61.930  55.580  51.640  1.00  0.00           C
ATOM   3084  HA  LEU A 195      62.460  54.830  52.190  1.00  0.00           H
ATOM   3085  CB  LEU A 195      62.980  56.390  50.880  1.00  0.00           C
ATOM   3086  HB1 LEU A 195      62.490  57.230  50.360  1.00  0.00           H
ATOM   3087  HB2 LEU A 195      63.500  55.650  50.230  1.00  0.00           H
ATOM   3088  CG  LEU A 195      64.200  56.900  51.730  1.00  0.00           C
ATOM   3089  HG  LEU A 195      63.870  57.650  52.480  1.00  0.00           H
ATOM   3090  CD1 LEU A 195      64.950  55.800  52.460  1.00  0.00           C
ATOM   3091 HD11 LEU A 195      64.340  55.270  53.230  1.00  0.00           H
ATOM   3092 HD12 LEU A 195      65.780  56.300  53.000  1.00  0.00           H
ATOM   3093 HD13 LEU A 195      65.470  55.080  51.790  1.00  0.00           H
ATOM   3094  CD2 LEU A 195      65.130  57.650  50.820  1.00  0.00           C
ATOM   3095 HD21 LEU A 195      65.800  58.360  51.340  1.00  0.00           H
ATOM   3096 HD22 LEU A 195      64.550  58.320  50.130  1.00  0.00           H
ATOM   3097 HD23 LEU A 195      65.680  57.010  50.100  1.00  0.00           H
ATOM   3098  C   LEU A 195      61.200  56.560  52.630  1.00  0.00           C
ATOM   3099  O   LEU A 195      61.400  56.590  53.880  1.00  0.00           O
ATOM   3100  N   GLU A 196      60.150  57.230  52.110  1.00  0.00           N
ATOM   3101  HN  GLU A 196      60.030  57.400  51.140  1.00  0.00           H
ATOM   3102  CA  GLU A 196      59.230  57.960  53.000  1.00  0.00           C
ATOM   3103  HA  GLU A 196      59.830  58.460  53.750  1.00  0.00           H
ATOM   3104  CB  GLU A 196      58.440  58.890  52.140  1.00  0.00           C
ATOM   3105  HB1 GLU A 196      58.080  58.330  51.250  1.00  0.00           H
ATOM   3106  HB2 GLU A 196      59.160  59.580  51.650  1.00  0.00           H
ATOM   3107  CG  GLU A 196      57.270  59.670  52.800  1.00  0.00           C
ATOM   3108  HG1 GLU A 196      57.240  60.640  52.240  1.00  0.00           H
ATOM   3109  HG2 GLU A 196      57.570  59.920  53.840  1.00  0.00           H
ATOM   3110  CD  GLU A 196      55.860  59.040  52.840  1.00  0.00           C
ATOM   3111  OE1 GLU A 196      55.430  58.090  52.220  1.00  0.00           O
ATOM   3112  OE2 GLU A 196      55.030  59.710  53.750  1.00  0.00           O
ATOM   3113  HE2 GLU A 196      54.130  59.380  53.820  1.00  0.00           H
ATOM   3114  C   GLU A 196      58.380  57.010  53.840  1.00  0.00           C
ATOM   3115  O   GLU A 196      58.120  57.200  55.020  1.00  0.00           O
ATOM   3116  N   PHE A 197      57.990  55.880  53.210  1.00  0.00           N
ATOM   3117  HN  PHE A 197      58.160  55.580  52.270  1.00  0.00           H
ATOM   3118  CA  PHE A 197      57.250  54.800  53.820  1.00  0.00           C
ATOM   3119  HA  PHE A 197      56.530  55.330  54.430  1.00  0.00           H
ATOM   3120  CB  PHE A 197      56.610  53.900  52.710  1.00  0.00           C
ATOM   3121  HB1 PHE A 197      57.360  53.460  52.010  1.00  0.00           H
ATOM   3122  HB2 PHE A 197      55.900  54.500  52.100  1.00  0.00           H
ATOM   3123  CG  PHE A 197      55.840  52.730  53.320  1.00  0.00           C
ATOM   3124  CD1 PHE A 197      56.170  51.450  52.930  1.00  0.00           C
ATOM   3125  HD1 PHE A 197      57.020  51.310  52.280  1.00  0.00           H
ATOM   3126  CE1 PHE A 197      55.430  50.320  53.350  1.00  0.00           C
ATOM   3127  HE1 PHE A 197      55.710  49.340  52.980  1.00  0.00           H
ATOM   3128  CZ  PHE A 197      54.290  50.510  54.120  1.00  0.00           C
ATOM   3129  HZ  PHE A 197      53.790  49.620  54.460  1.00  0.00           H
ATOM   3130  CD2 PHE A 197      54.770  52.910  54.150  1.00  0.00           C
ATOM   3131  HD2 PHE A 197      54.450  53.880  54.480  1.00  0.00           H
ATOM   3132  CE2 PHE A 197      53.970  51.770  54.530  1.00  0.00           C
ATOM   3133  HE2 PHE A 197      53.090  51.870  55.140  1.00  0.00           H
ATOM   3134  C   PHE A 197      58.150  54.050  54.870  1.00  0.00           C
ATOM   3135  O   PHE A 197      57.700  53.750  55.960  1.00  0.00           O
ATOM   3136  N   PHE A 198      59.430  53.800  54.600  1.00  0.00           N
ATOM   3137  HN  PHE A 198      59.740  53.910  53.660  1.00  0.00           H
ATOM   3138  CA  PHE A 198      60.390  53.250  55.580  1.00  0.00           C
ATOM   3139  HA  PHE A 198      59.930  52.320  55.880  1.00  0.00           H
ATOM   3140  CB  PHE A 198      61.710  53.100  54.860  1.00  0.00           C
ATOM   3141  HB1 PHE A 198      62.010  54.050  54.370  1.00  0.00           H
ATOM   3142  HB2 PHE A 198      61.570  52.410  54.000  1.00  0.00           H
ATOM   3143  CG  PHE A 198      62.880  52.550  55.700  1.00  0.00           C
ATOM   3144  CD1 PHE A 198      62.660  51.430  56.430  1.00  0.00           C
ATOM   3145  HD1 PHE A 198      61.740  50.870  56.420  1.00  0.00           H
ATOM   3146  CE1 PHE A 198      63.690  50.910  57.210  1.00  0.00           C
ATOM   3147  HE1 PHE A 198      63.570  50.020  57.820  1.00  0.00           H
ATOM   3148  CZ  PHE A 198      64.930  51.590  57.330  1.00  0.00           C
ATOM   3149  HZ  PHE A 198      65.790  51.160  57.810  1.00  0.00           H
ATOM   3150  CD2 PHE A 198      64.090  53.210  55.790  1.00  0.00           C
ATOM   3151  HD2 PHE A 198      64.260  54.010  55.090  1.00  0.00           H
ATOM   3152  CE2 PHE A 198      65.110  52.790  56.640  1.00  0.00           C
ATOM   3153  HE2 PHE A 198      66.120  53.150  56.580  1.00  0.00           H
ATOM   3154  C   PHE A 198      60.600  54.080  56.840  1.00  0.00           C
ATOM   3155  O   PHE A 198      60.830  53.450  57.900  1.00  0.00           O
ATOM   3156  N   LEU A 199      60.510  55.390  56.820  1.00  0.00           N
ATOM   3157  HN  LEU A 199      60.430  55.870  55.950  1.00  0.00           H
ATOM   3158  CA  LEU A 199      60.540  56.230  57.980  1.00  0.00           C
ATOM   3159  HA  LEU A 199      61.500  55.950  58.390  1.00  0.00           H
ATOM   3160  CB  LEU A 199      60.650  57.700  57.560  1.00  0.00           C
ATOM   3161  HB1 LEU A 199      59.800  58.130  56.970  1.00  0.00           H
ATOM   3162  HB2 LEU A 199      61.470  57.830  56.820  1.00  0.00           H
ATOM   3163  CG  LEU A 199      60.990  58.670  58.680  1.00  0.00           C
ATOM   3164  HG  LEU A 199      60.320  58.480  59.550  1.00  0.00           H
ATOM   3165  CD1 LEU A 199      62.420  58.310  59.200  1.00  0.00           C
ATOM   3166 HD11 LEU A 199      63.220  58.430  58.450  1.00  0.00           H
ATOM   3167 HD12 LEU A 199      62.480  57.320  59.700  1.00  0.00           H
ATOM   3168 HD13 LEU A 199      62.680  58.990  60.030  1.00  0.00           H
ATOM   3169  CD2 LEU A 199      60.830  60.150  58.340  1.00  0.00           C
ATOM   3170 HD21 LEU A 199      59.780  60.390  58.040  1.00  0.00           H
ATOM   3171 HD22 LEU A 199      61.360  60.400  57.400  1.00  0.00           H
ATOM   3172 HD23 LEU A 199      61.070  60.800  59.220  1.00  0.00           H
ATOM   3173  C   LEU A 199      59.630  55.940  59.210  1.00  0.00           C
ATOM   3174  O   LEU A 199      60.080  55.570  60.290  1.00  0.00           O
ATOM   3175  N   PRO A 200      58.260  56.030  59.100  1.00  0.00           N
ATOM   3176  CD  PRO A 200      57.630  56.560  57.960  1.00  0.00           C
ATOM   3177  HD1 PRO A 200      57.920  55.980  57.060  1.00  0.00           H
ATOM   3178  HD2 PRO A 200      58.050  57.590  57.940  1.00  0.00           H
ATOM   3179  CA  PRO A 200      57.380  55.290  60.030  1.00  0.00           C
ATOM   3180  HA  PRO A 200      57.400  55.830  60.960  1.00  0.00           H
ATOM   3181  CB  PRO A 200      56.060  55.330  59.230  1.00  0.00           C
ATOM   3182  HB1 PRO A 200      55.150  55.180  59.850  1.00  0.00           H
ATOM   3183  HB2 PRO A 200      56.150  54.480  58.530  1.00  0.00           H
ATOM   3184  CG  PRO A 200      56.170  56.620  58.330  1.00  0.00           C
ATOM   3185  HG1 PRO A 200      55.480  56.610  57.470  1.00  0.00           H
ATOM   3186  HG2 PRO A 200      55.890  57.490  58.960  1.00  0.00           H
ATOM   3187  C   PRO A 200      57.840  53.800  60.390  1.00  0.00           C
ATOM   3188  O   PRO A 200      57.840  53.580  61.600  1.00  0.00           O
ATOM   3189  N   LEU A 201      58.240  52.860  59.540  1.00  0.00           N
ATOM   3190  HN  LEU A 201      58.080  53.010  58.570  1.00  0.00           H
ATOM   3191  CA  LEU A 201      58.600  51.510  59.980  1.00  0.00           C
ATOM   3192  HA  LEU A 201      57.750  51.190  60.580  1.00  0.00           H
ATOM   3193  CB  LEU A 201      58.690  50.520  58.770  1.00  0.00           C
ATOM   3194  HB1 LEU A 201      58.560  49.510  59.250  1.00  0.00           H
ATOM   3195  HB2 LEU A 201      59.680  50.560  58.280  1.00  0.00           H
ATOM   3196  CG  LEU A 201      57.700  50.720  57.630  1.00  0.00           C
ATOM   3197  HG  LEU A 201      57.900  51.710  57.180  1.00  0.00           H
ATOM   3198  CD1 LEU A 201      58.120  49.740  56.480  1.00  0.00           C
ATOM   3199 HD11 LEU A 201      57.480  49.780  55.580  1.00  0.00           H
ATOM   3200 HD12 LEU A 201      58.090  48.700  56.860  1.00  0.00           H
ATOM   3201 HD13 LEU A 201      59.190  49.870  56.210  1.00  0.00           H
ATOM   3202  CD2 LEU A 201      56.210  50.530  57.960  1.00  0.00           C
ATOM   3203 HD21 LEU A 201      55.960  51.180  58.840  1.00  0.00           H
ATOM   3204 HD22 LEU A 201      56.060  49.510  58.340  1.00  0.00           H
ATOM   3205 HD23 LEU A 201      55.480  50.740  57.140  1.00  0.00           H
ATOM   3206  C   LEU A 201      59.860  51.570  60.910  1.00  0.00           C
ATOM   3207  O   LEU A 201      59.930  50.860  61.910  1.00  0.00           O
ATOM   3208  N   GLY A 202      60.740  52.450  60.510  1.00  0.00           N
ATOM   3209  HN  GLY A 202      60.630  52.940  59.650  1.00  0.00           H
ATOM   3210  CA  GLY A 202      61.930  52.750  61.220  1.00  0.00           C
ATOM   3211  HA1 GLY A 202      62.430  53.500  60.620  1.00  0.00           H
ATOM   3212  HA2 GLY A 202      62.540  51.860  61.250  1.00  0.00           H
ATOM   3213  C   GLY A 202      61.670  53.400  62.610  1.00  0.00           C
ATOM   3214  O   GLY A 202      62.270  52.960  63.610  1.00  0.00           O
ATOM   3215  N   ILE A 203      60.720  54.290  62.680  1.00  0.00           N
ATOM   3216  HN  ILE A 203      60.210  54.650  61.910  1.00  0.00           H
ATOM   3217  CA  ILE A 203      60.350  54.920  63.980  1.00  0.00           C
ATOM   3218  HA  ILE A 203      61.270  55.020  64.510  1.00  0.00           H
ATOM   3219  CB  ILE A 203      59.780  56.310  63.860  1.00  0.00           C
ATOM   3220  HB  ILE A 203      58.870  56.120  63.270  1.00  0.00           H
ATOM   3221  CG2 ILE A 203      59.350  56.880  65.240  1.00  0.00           C
ATOM   3222 HG21 ILE A 203      60.240  57.080  65.870  1.00  0.00           H
ATOM   3223 HG22 ILE A 203      58.680  56.140  65.720  1.00  0.00           H
ATOM   3224 HG23 ILE A 203      58.820  57.830  65.030  1.00  0.00           H
ATOM   3225  CG1 ILE A 203      60.710  57.370  63.180  1.00  0.00           C
ATOM   3226 HG11 ILE A 203      61.450  56.860  62.510  1.00  0.00           H
ATOM   3227 HG12 ILE A 203      61.380  57.850  63.930  1.00  0.00           H
ATOM   3228  CD  ILE A 203      59.840  58.350  62.340  1.00  0.00           C
ATOM   3229  HD1 ILE A 203      59.290  57.870  61.500  1.00  0.00           H
ATOM   3230  HD2 ILE A 203      60.380  59.250  61.960  1.00  0.00           H
ATOM   3231  HD3 ILE A 203      59.090  58.810  63.010  1.00  0.00           H
ATOM   3232  C   ILE A 203      59.440  54.010  64.860  1.00  0.00           C
ATOM   3233  O   ILE A 203      59.580  53.970  66.070  1.00  0.00           O
ATOM   3234  N   ILE A 204      58.610  53.180  64.260  1.00  0.00           N
ATOM   3235  HN  ILE A 204      58.510  53.240  63.270  1.00  0.00           H
ATOM   3236  CA  ILE A 204      57.940  52.140  65.090  1.00  0.00           C
ATOM   3237  HA  ILE A 204      57.530  52.620  65.970  1.00  0.00           H
ATOM   3238  CB  ILE A 204      56.780  51.500  64.320  1.00  0.00           C
ATOM   3239  HB  ILE A 204      57.230  51.250  63.340  1.00  0.00           H
ATOM   3240  CG2 ILE A 204      56.310  50.160  64.860  1.00  0.00           C
ATOM   3241 HG21 ILE A 204      55.460  49.840  64.210  1.00  0.00           H
ATOM   3242 HG22 ILE A 204      56.060  50.140  65.930  1.00  0.00           H
ATOM   3243 HG23 ILE A 204      57.110  49.390  64.830  1.00  0.00           H
ATOM   3244  CG1 ILE A 204      55.650  52.550  64.340  1.00  0.00           C
ATOM   3245 HG11 ILE A 204      55.970  53.620  64.370  1.00  0.00           H
ATOM   3246 HG12 ILE A 204      55.150  52.370  65.320  1.00  0.00           H
ATOM   3247  CD  ILE A 204      54.650  52.350  63.160  1.00  0.00           C
ATOM   3248  HD1 ILE A 204      55.160  52.400  62.170  1.00  0.00           H
ATOM   3249  HD2 ILE A 204      53.820  53.090  63.170  1.00  0.00           H
ATOM   3250  HD3 ILE A 204      54.180  51.350  63.280  1.00  0.00           H
ATOM   3251  C   ILE A 204      58.880  51.120  65.670  1.00  0.00           C
ATOM   3252  O   ILE A 204      58.830  50.820  66.880  1.00  0.00           O
ATOM   3253  N   LEU A 205      59.820  50.590  64.880  1.00  0.00           N
ATOM   3254  HN  LEU A 205      59.880  50.800  63.910  1.00  0.00           H
ATOM   3255  CA  LEU A 205      60.810  49.590  65.330  1.00  0.00           C
ATOM   3256  HA  LEU A 205      60.250  48.820  65.840  1.00  0.00           H
ATOM   3257  CB  LEU A 205      61.550  48.920  64.160  1.00  0.00           C
ATOM   3258  HB1 LEU A 205      62.400  48.310  64.540  1.00  0.00           H
ATOM   3259  HB2 LEU A 205      61.920  49.680  63.440  1.00  0.00           H
ATOM   3260  CG  LEU A 205      60.460  48.010  63.490  1.00  0.00           C
ATOM   3261  HG  LEU A 205      59.560  48.670  63.340  1.00  0.00           H
ATOM   3262  CD1 LEU A 205      60.910  47.500  62.170  1.00  0.00           C
ATOM   3263 HD11 LEU A 205      61.740  46.780  62.240  1.00  0.00           H
ATOM   3264 HD12 LEU A 205      61.220  48.400  61.570  1.00  0.00           H
ATOM   3265 HD13 LEU A 205      60.040  47.050  61.660  1.00  0.00           H
ATOM   3266  CD2 LEU A 205      60.090  46.810  64.310  1.00  0.00           C
ATOM   3267 HD21 LEU A 205      59.600  46.090  63.620  1.00  0.00           H
ATOM   3268 HD22 LEU A 205      59.530  46.880  65.270  1.00  0.00           H
ATOM   3269 HD23 LEU A 205      61.100  46.380  64.530  1.00  0.00           H
ATOM   3270  C   LEU A 205      61.820  50.110  66.320  1.00  0.00           C
ATOM   3271  O   LEU A 205      62.270  49.420  67.230  1.00  0.00           O
ATOM   3272  N   PHE A 206      62.230  51.430  66.200  1.00  0.00           N
ATOM   3273  HN  PHE A 206      61.850  51.950  65.450  1.00  0.00           H
ATOM   3274  CA  PHE A 206      63.090  52.160  67.140  1.00  0.00           C
ATOM   3275  HA  PHE A 206      64.000  51.590  67.310  1.00  0.00           H
ATOM   3276  CB  PHE A 206      63.450  53.490  66.380  1.00  0.00           C
ATOM   3277  HB1 PHE A 206      62.570  54.060  66.040  1.00  0.00           H
ATOM   3278  HB2 PHE A 206      64.020  53.140  65.490  1.00  0.00           H
ATOM   3279  CG  PHE A 206      64.290  54.380  67.230  1.00  0.00           C
ATOM   3280  CD1 PHE A 206      63.740  55.450  67.990  1.00  0.00           C
ATOM   3281  HD1 PHE A 206      62.670  55.550  68.050  1.00  0.00           H
ATOM   3282  CE1 PHE A 206      64.680  56.340  68.610  1.00  0.00           C
ATOM   3283  HE1 PHE A 206      64.330  56.920  69.460  1.00  0.00           H
ATOM   3284  CZ  PHE A 206      66.030  56.060  68.710  1.00  0.00           C
ATOM   3285  HZ  PHE A 206      66.650  56.570  69.420  1.00  0.00           H
ATOM   3286  CD2 PHE A 206      65.710  54.170  67.230  1.00  0.00           C
ATOM   3287  HD2 PHE A 206      66.090  53.280  66.750  1.00  0.00           H
ATOM   3288  CE2 PHE A 206      66.540  54.930  68.060  1.00  0.00           C
ATOM   3289  HE2 PHE A 206      67.560  54.620  68.190  1.00  0.00           H
ATOM   3290  C   PHE A 206      62.330  52.310  68.440  1.00  0.00           C
ATOM   3291  O   PHE A 206      62.840  52.160  69.540  1.00  0.00           O
ATOM   3292  N   CYS A 207      60.980  52.670  68.390  1.00  0.00           N
ATOM   3293  HN  CYS A 207      60.530  52.660  67.510  1.00  0.00           H
ATOM   3294  CA  CYS A 207      60.050  52.560  69.580  1.00  0.00           C
ATOM   3295  HA  CYS A 207      60.380  53.290  70.300  1.00  0.00           H
ATOM   3296  CB  CYS A 207      58.640  53.080  69.180  1.00  0.00           C
ATOM   3297  HB1 CYS A 207      58.070  52.970  70.130  1.00  0.00           H
ATOM   3298  HB2 CYS A 207      58.060  52.440  68.490  1.00  0.00           H
ATOM   3299  SG  CYS A 207      58.620  54.830  68.760  1.00  0.00           S
ATOM   3300  HG1 CYS A 207      59.260  54.500  67.650  1.00  0.00           H
ATOM   3301  C   CYS A 207      59.960  51.220  70.270  1.00  0.00           C
ATOM   3302  O   CYS A 207      60.260  51.220  71.470  1.00  0.00           O
ATOM   3303  N   SER A 208      59.830  50.030  69.610  1.00  0.00           N
ATOM   3304  HN  SER A 208      59.590  49.930  68.650  1.00  0.00           H
ATOM   3305  CA  SER A 208      59.930  48.660  70.170  1.00  0.00           C
ATOM   3306  HA  SER A 208      59.240  48.690  71.000  1.00  0.00           H
ATOM   3307  CB  SER A 208      59.600  47.610  69.150  1.00  0.00           C
ATOM   3308  HB1 SER A 208      59.460  46.600  69.580  1.00  0.00           H
ATOM   3309  HB2 SER A 208      60.390  47.550  68.380  1.00  0.00           H
ATOM   3310  OG  SER A 208      58.370  47.850  68.430  1.00  0.00           O
ATOM   3311  HG1 SER A 208      57.700  48.150  69.040  1.00  0.00           H
ATOM   3312  C   SER A 208      61.260  48.250  70.730  1.00  0.00           C
ATOM   3313  O   SER A 208      61.430  47.690  71.800  1.00  0.00           O
ATOM   3314  N   ALA A 209      62.320  48.540  70.000  1.00  0.00           N
ATOM   3315  HN  ALA A 209      62.240  48.870  69.070  1.00  0.00           H
ATOM   3316  CA  ALA A 209      63.630  48.500  70.510  1.00  0.00           C
ATOM   3317  HA  ALA A 209      63.970  47.480  70.660  1.00  0.00           H
ATOM   3318  CB  ALA A 209      64.570  48.990  69.330  1.00  0.00           C
ATOM   3319  HB1 ALA A 209      64.540  50.090  69.150  1.00  0.00           H
ATOM   3320  HB2 ALA A 209      64.310  48.570  68.340  1.00  0.00           H
ATOM   3321  HB3 ALA A 209      65.620  48.640  69.440  1.00  0.00           H
ATOM   3322  C   ALA A 209      63.800  49.370  71.760  1.00  0.00           C
ATOM   3323  O   ALA A 209      64.330  48.950  72.840  1.00  0.00           O
ATOM   3324  N   ARG A 210      63.340  50.590  71.780  1.00  0.00           N
ATOM   3325  HN  ARG A 210      62.800  51.060  71.080  1.00  0.00           H
ATOM   3326  CA  ARG A 210      63.490  51.480  72.950  1.00  0.00           C
ATOM   3327  HA  ARG A 210      64.500  51.320  73.310  1.00  0.00           H
ATOM   3328  CB  ARG A 210      63.440  52.970  72.650  1.00  0.00           C
ATOM   3329  HB1 ARG A 210      63.410  53.590  73.580  1.00  0.00           H
ATOM   3330  HB2 ARG A 210      62.560  53.160  71.990  1.00  0.00           H
ATOM   3331  CG  ARG A 210      64.720  53.520  71.920  1.00  0.00           C
ATOM   3332  HG1 ARG A 210      64.490  54.570  71.640  1.00  0.00           H
ATOM   3333  HG2 ARG A 210      64.870  53.010  70.960  1.00  0.00           H
ATOM   3334  CD  ARG A 210      66.010  53.540  72.690  1.00  0.00           C
ATOM   3335  HD1 ARG A 210      66.810  54.000  72.050  1.00  0.00           H
ATOM   3336  HD2 ARG A 210      66.560  52.620  73.010  1.00  0.00           H
ATOM   3337  NE  ARG A 210      65.870  54.490  73.880  1.00  0.00           N
ATOM   3338  HE  ARG A 210      65.010  55.000  73.880  1.00  0.00           H
ATOM   3339  CZ  ARG A 210      66.820  54.790  74.750  1.00  0.00           C
ATOM   3340  NH1 ARG A 210      68.070  54.540  74.550  1.00  0.00           N
ATOM   3341 HH11 ARG A 210      68.360  53.970  73.790  1.00  0.00           H
ATOM   3342 HH12 ARG A 210      68.740  54.910  75.200  1.00  0.00           H
ATOM   3343  NH2 ARG A 210      66.520  55.550  75.740  1.00  0.00           N
ATOM   3344 HH21 ARG A 210      65.610  55.300  76.090  1.00  0.00           H
ATOM   3345 HH22 ARG A 210      67.310  55.720  76.320  1.00  0.00           H
ATOM   3346  C   ARG A 210      62.610  51.170  74.110  1.00  0.00           C
ATOM   3347  O   ARG A 210      63.040  51.490  75.210  1.00  0.00           O
ATOM   3348  N   ILE A 211      61.490  50.560  73.870  1.00  0.00           N
ATOM   3349  HN  ILE A 211      61.080  50.560  72.950  1.00  0.00           H
ATOM   3350  CA  ILE A 211      60.700  49.990  74.910  1.00  0.00           C
ATOM   3351  HA  ILE A 211      60.540  50.770  75.650  1.00  0.00           H
ATOM   3352  CB  ILE A 211      59.410  49.620  74.320  1.00  0.00           C
ATOM   3353  HB  ILE A 211      59.520  49.120  73.330  1.00  0.00           H
ATOM   3354  CG2 ILE A 211      58.660  48.560  75.040  1.00  0.00           C
ATOM   3355 HG21 ILE A 211      57.690  48.290  74.570  1.00  0.00           H
ATOM   3356 HG22 ILE A 211      58.400  48.890  76.070  1.00  0.00           H
ATOM   3357 HG23 ILE A 211      59.250  47.620  75.030  1.00  0.00           H
ATOM   3358  CG1 ILE A 211      58.520  50.860  74.130  1.00  0.00           C
ATOM   3359 HG11 ILE A 211      59.040  51.560  73.450  1.00  0.00           H
ATOM   3360 HG12 ILE A 211      58.360  51.380  75.100  1.00  0.00           H
ATOM   3361  CD  ILE A 211      57.170  50.570  73.530  1.00  0.00           C
ATOM   3362  HD1 ILE A 211      56.700  49.660  73.960  1.00  0.00           H
ATOM   3363  HD2 ILE A 211      57.190  50.540  72.430  1.00  0.00           H
ATOM   3364  HD3 ILE A 211      56.480  51.410  73.730  1.00  0.00           H
ATOM   3365  C   ILE A 211      61.410  48.840  75.570  1.00  0.00           C
ATOM   3366  O   ILE A 211      61.530  48.770  76.780  1.00  0.00           O
ATOM   3367  N   ILE A 212      62.060  47.900  74.790  1.00  0.00           N
ATOM   3368  HN  ILE A 212      61.950  47.920  73.790  1.00  0.00           H
ATOM   3369  CA  ILE A 212      62.950  46.820  75.320  1.00  0.00           C
ATOM   3370  HA  ILE A 212      62.390  46.280  76.060  1.00  0.00           H
ATOM   3371  CB  ILE A 212      63.300  45.890  74.170  1.00  0.00           C
ATOM   3372  HB  ILE A 212      63.400  46.430  73.210  1.00  0.00           H
ATOM   3373  CG2 ILE A 212      64.550  45.100  74.470  1.00  0.00           C
ATOM   3374 HG21 ILE A 212      64.560  44.600  75.460  1.00  0.00           H
ATOM   3375 HG22 ILE A 212      65.330  45.890  74.420  1.00  0.00           H
ATOM   3376 HG23 ILE A 212      64.740  44.300  73.720  1.00  0.00           H
ATOM   3377  CG1 ILE A 212      62.040  44.990  73.880  1.00  0.00           C
ATOM   3378 HG11 ILE A 212      61.120  45.570  74.070  1.00  0.00           H
ATOM   3379 HG12 ILE A 212      62.070  44.160  74.620  1.00  0.00           H
ATOM   3380  CD  ILE A 212      61.940  44.250  72.470  1.00  0.00           C
ATOM   3381  HD1 ILE A 212      61.520  44.940  71.710  1.00  0.00           H
ATOM   3382  HD2 ILE A 212      61.290  43.360  72.600  1.00  0.00           H
ATOM   3383  HD3 ILE A 212      62.970  43.960  72.180  1.00  0.00           H
ATOM   3384  C   ILE A 212      64.100  47.430  76.090  1.00  0.00           C
ATOM   3385  O   ILE A 212      64.460  47.030  77.220  1.00  0.00           O
ATOM   3386  N   TRP A 213      64.680  48.520  75.520  1.00  0.00           N
ATOM   3387  HN  TRP A 213      64.550  48.770  74.570  1.00  0.00           H
ATOM   3388  CA  TRP A 213      65.730  49.290  76.180  1.00  0.00           C
ATOM   3389  HA  TRP A 213      66.570  48.640  76.400  1.00  0.00           H
ATOM   3390  CB  TRP A 213      66.360  50.460  75.310  1.00  0.00           C
ATOM   3391  HB1 TRP A 213      65.640  51.250  75.010  1.00  0.00           H
ATOM   3392  HB2 TRP A 213      66.750  50.040  74.370  1.00  0.00           H
ATOM   3393  CG  TRP A 213      67.630  51.030  75.810  1.00  0.00           C
ATOM   3394  CD1 TRP A 213      68.870  50.930  75.160  1.00  0.00           C
ATOM   3395  HD1 TRP A 213      69.180  50.090  74.550  1.00  0.00           H
ATOM   3396  NE1 TRP A 213      69.730  51.810  75.730  1.00  0.00           N
ATOM   3397  HE1 TRP A 213      70.610  52.070  75.410  1.00  0.00           H
ATOM   3398  CE2 TRP A 213      69.100  52.530  76.700  1.00  0.00           C
ATOM   3399  CD2 TRP A 213      67.740  52.090  76.740  1.00  0.00           C
ATOM   3400  CE3 TRP A 213      66.820  52.830  77.540  1.00  0.00           C
ATOM   3401  HE3 TRP A 213      65.790  52.520  77.660  1.00  0.00           H
ATOM   3402  CZ3 TRP A 213      67.250  53.930  78.300  1.00  0.00           C
ATOM   3403  HZ3 TRP A 213      66.580  54.440  78.970  1.00  0.00           H
ATOM   3404  CZ2 TRP A 213      69.540  53.640  77.490  1.00  0.00           C
ATOM   3405  HZ2 TRP A 213      70.550  54.040  77.500  1.00  0.00           H
ATOM   3406  CH2 TRP A 213      68.540  54.380  78.180  1.00  0.00           C
ATOM   3407  HH2 TRP A 213      68.940  55.270  78.660  1.00  0.00           H
ATOM   3408  C   TRP A 213      65.280  49.880  77.530  1.00  0.00           C
ATOM   3409  O   TRP A 213      65.970  49.710  78.490  1.00  0.00           O
ATOM   3410  N   SER A 214      64.070  50.390  77.520  1.00  0.00           N
ATOM   3411  HN  SER A 214      63.710  50.590  76.600  1.00  0.00           H
ATOM   3412  CA  SER A 214      63.380  50.940  78.670  1.00  0.00           C
ATOM   3413  HA  SER A 214      64.000  51.730  79.090  1.00  0.00           H
ATOM   3414  CB  SER A 214      62.030  51.590  78.330  1.00  0.00           C
ATOM   3415  HB1 SER A 214      61.470  52.080  79.160  1.00  0.00           H
ATOM   3416  HB2 SER A 214      61.360  50.920  77.760  1.00  0.00           H
ATOM   3417  OG  SER A 214      62.390  52.610  77.350  1.00  0.00           O
ATOM   3418  HG1 SER A 214      62.700  52.130  76.580  1.00  0.00           H
ATOM   3419  C   SER A 214      63.270  49.870  79.830  1.00  0.00           C
ATOM   3420  O   SER A 214      63.570  50.170  80.980  1.00  0.00           O
ATOM   3421  N   LEU A 215      62.940  48.640  79.500  1.00  0.00           N
ATOM   3422  HN  LEU A 215      62.910  48.490  78.520  1.00  0.00           H
ATOM   3423  CA  LEU A 215      62.590  47.600  80.490  1.00  0.00           C
ATOM   3424  HA  LEU A 215      62.160  48.020  81.380  1.00  0.00           H
ATOM   3425  CB  LEU A 215      61.740  46.420  79.880  1.00  0.00           C
ATOM   3426  HB1 LEU A 215      61.630  45.640  80.660  1.00  0.00           H
ATOM   3427  HB2 LEU A 215      62.280  46.000  79.000  1.00  0.00           H
ATOM   3428  CG  LEU A 215      60.340  46.930  79.510  1.00  0.00           C
ATOM   3429  HG  LEU A 215      60.490  47.920  79.030  1.00  0.00           H
ATOM   3430  CD1 LEU A 215      59.670  45.890  78.500  1.00  0.00           C
ATOM   3431 HD11 LEU A 215      58.620  46.090  78.200  1.00  0.00           H
ATOM   3432 HD12 LEU A 215      59.890  44.900  78.960  1.00  0.00           H
ATOM   3433 HD13 LEU A 215      60.210  45.990  77.540  1.00  0.00           H
ATOM   3434  CD2 LEU A 215      59.430  47.190  80.740  1.00  0.00           C
ATOM   3435 HD21 LEU A 215      58.360  47.380  80.470  1.00  0.00           H
ATOM   3436 HD22 LEU A 215      59.970  48.020  81.230  1.00  0.00           H
ATOM   3437 HD23 LEU A 215      59.470  46.320  81.430  1.00  0.00           H
ATOM   3438  C   LEU A 215      63.970  47.050  80.930  1.00  0.00           C
ATOM   3439  O   LEU A 215      64.110  46.520  82.060  1.00  0.00           O
ATOM   3440  N   ARG A 216      65.080  47.290  80.200  1.00  0.00           N
ATOM   3441  HN  ARG A 216      65.020  47.800  79.340  1.00  0.00           H
ATOM   3442  CA  ARG A 216      66.370  46.820  80.690  1.00  0.00           C
ATOM   3443  HA  ARG A 216      66.190  46.170  81.520  1.00  0.00           H
ATOM   3444  CB  ARG A 216      67.330  46.230  79.570  1.00  0.00           C
ATOM   3445  HB1 ARG A 216      68.310  45.950  80.010  1.00  0.00           H
ATOM   3446  HB2 ARG A 216      67.480  47.050  78.830  1.00  0.00           H
ATOM   3447  CG  ARG A 216      66.870  44.930  78.780  1.00  0.00           C
ATOM   3448  HG1 ARG A 216      65.870  45.150  78.350  1.00  0.00           H
ATOM   3449  HG2 ARG A 216      66.820  44.160  79.580  1.00  0.00           H
ATOM   3450  CD  ARG A 216      67.770  44.640  77.590  1.00  0.00           C
ATOM   3451  HD1 ARG A 216      68.860  44.710  77.780  1.00  0.00           H
ATOM   3452  HD2 ARG A 216      67.420  45.480  76.950  1.00  0.00           H
ATOM   3453  NE  ARG A 216      67.360  43.280  77.120  1.00  0.00           N
ATOM   3454  HE  ARG A 216      67.280  42.590  77.840  1.00  0.00           H
ATOM   3455  CZ  ARG A 216      67.590  42.880  75.900  1.00  0.00           C
ATOM   3456  NH1 ARG A 216      68.080  43.650  74.940  1.00  0.00           N
ATOM   3457 HH11 ARG A 216      68.500  44.530  75.130  1.00  0.00           H
ATOM   3458 HH12 ARG A 216      68.070  43.200  74.050  1.00  0.00           H
ATOM   3459  NH2 ARG A 216      67.410  41.620  75.630  1.00  0.00           N
ATOM   3460 HH21 ARG A 216      66.810  40.960  76.090  1.00  0.00           H
ATOM   3461 HH22 ARG A 216      67.760  41.300  74.750  1.00  0.00           H
ATOM   3462  C   ARG A 216      67.110  47.810  81.510  1.00  0.00           C
ATOM   3463  O   ARG A 216      68.060  47.530  82.240  1.00  0.00           O
ATOM   3464  N   GLN A 217      66.510  49.030  81.700  1.00  0.00           N
ATOM   3465  HN  GLN A 217      65.750  49.370  81.170  1.00  0.00           H
ATOM   3466  CA  GLN A 217      67.070  49.920  82.740  1.00  0.00           C
ATOM   3467  HA  GLN A 217      68.120  49.690  82.840  1.00  0.00           H
ATOM   3468  CB  GLN A 217      66.940  51.320  82.270  1.00  0.00           C
ATOM   3469  HB1 GLN A 217      67.300  52.150  82.920  1.00  0.00           H
ATOM   3470  HB2 GLN A 217      65.840  51.500  82.090  1.00  0.00           H
ATOM   3471  CG  GLN A 217      67.570  51.620  80.900  1.00  0.00           C
ATOM   3472  HG1 GLN A 217      67.690  52.720  80.810  1.00  0.00           H
ATOM   3473  HG2 GLN A 217      66.880  51.270  80.100  1.00  0.00           H
ATOM   3474  CD  GLN A 217      69.000  51.090  80.640  1.00  0.00           C
ATOM   3475  OE1 GLN A 217      69.770  50.670  81.530  1.00  0.00           O
ATOM   3476  NE2 GLN A 217      69.390  51.100  79.320  1.00  0.00           N
ATOM   3477 HE21 GLN A 217      70.280  50.660  79.180  1.00  0.00           H
ATOM   3478 HE22 GLN A 217      68.870  51.430  78.530  1.00  0.00           H
ATOM   3479  C   GLN A 217      66.370  49.680  84.080  1.00  0.00           C
ATOM   3480  O   GLN A 217      66.770  50.270  85.110  1.00  0.00           O
ATOM   3481  N   ARG A 218      65.330  48.840  84.200  1.00  0.00           N
ATOM   3482  HN  ARG A 218      65.010  48.410  83.360  1.00  0.00           H
ATOM   3483  CA  ARG A 218      64.760  48.490  85.520  1.00  0.00           C
ATOM   3484  HA  ARG A 218      64.770  49.380  86.110  1.00  0.00           H
ATOM   3485  CB  ARG A 218      63.250  48.130  85.370  1.00  0.00           C
ATOM   3486  HB1 ARG A 218      62.870  47.870  86.370  1.00  0.00           H
ATOM   3487  HB2 ARG A 218      63.040  47.310  84.640  1.00  0.00           H
ATOM   3488  CG  ARG A 218      62.440  49.320  84.840  1.00  0.00           C
ATOM   3489  HG1 ARG A 218      62.870  49.780  83.930  1.00  0.00           H
ATOM   3490  HG2 ARG A 218      62.370  50.050  85.670  1.00  0.00           H
ATOM   3491  CD  ARG A 218      60.930  49.130  84.590  1.00  0.00           C
ATOM   3492  HD1 ARG A 218      60.380  49.040  85.560  1.00  0.00           H
ATOM   3493  HD2 ARG A 218      60.800  48.180  84.030  1.00  0.00           H
ATOM   3494  NE  ARG A 218      60.350  50.150  83.650  1.00  0.00           N
ATOM   3495  HE  ARG A 218      60.930  50.860  83.260  1.00  0.00           H
ATOM   3496  CZ  ARG A 218      59.050  50.190  83.350  1.00  0.00           C
ATOM   3497  NH1 ARG A 218      58.050  49.580  84.010  1.00  0.00           N
ATOM   3498 HH11 ARG A 218      58.230  48.760  84.550  1.00  0.00           H
ATOM   3499 HH12 ARG A 218      57.160  49.840  83.630  1.00  0.00           H
ATOM   3500  NH2 ARG A 218      58.670  51.290  82.680  1.00  0.00           N
ATOM   3501 HH21 ARG A 218      59.370  51.830  82.220  1.00  0.00           H
ATOM   3502 HH22 ARG A 218      57.710  51.550  82.600  1.00  0.00           H
ATOM   3503  C   ARG A 218      65.660  47.440  86.190  1.00  0.00           C
ATOM   3504  O   ARG A 218      65.930  46.320  85.750  1.00  0.00           O
ATOM   3505  N   GLN A 219      66.090  47.800  87.400  1.00  0.00           N
ATOM   3506  HN  GLN A 219      65.670  48.630  87.770  1.00  0.00           H
ATOM   3507  CA  GLN A 219      67.010  47.120  88.250  1.00  0.00           C
ATOM   3508  HA  GLN A 219      67.780  46.690  87.620  1.00  0.00           H
ATOM   3509  CB  GLN A 219      67.720  48.210  89.150  1.00  0.00           C
ATOM   3510  HB1 GLN A 219      68.530  47.810  89.800  1.00  0.00           H
ATOM   3511  HB2 GLN A 219      66.940  48.440  89.910  1.00  0.00           H
ATOM   3512  CG  GLN A 219      68.150  49.560  88.510  1.00  0.00           C
ATOM   3513  HG1 GLN A 219      68.490  50.330  89.230  1.00  0.00           H
ATOM   3514  HG2 GLN A 219      67.280  50.090  88.050  1.00  0.00           H
ATOM   3515  CD  GLN A 219      69.200  49.300  87.470  1.00  0.00           C
ATOM   3516  OE1 GLN A 219      70.000  48.330  87.550  1.00  0.00           O
ATOM   3517  NE2 GLN A 219      69.270  50.190  86.450  1.00  0.00           N
ATOM   3518 HE21 GLN A 219      70.090  50.150  85.880  1.00  0.00           H
ATOM   3519 HE22 GLN A 219      68.340  50.390  86.140  1.00  0.00           H
ATOM   3520  C   GLN A 219      66.380  45.980  89.130  1.00  0.00           C
ATOM   3521  O   GLN A 219      65.200  45.770  89.220  1.00  0.00           O
ATOM   3522  N   MET A 220      67.270  45.080  89.530  1.00  0.00           N
ATOM   3523  HN  MET A 220      68.190  45.160  89.190  1.00  0.00           H
ATOM   3524  CA  MET A 220      67.040  43.990  90.540  1.00  0.00           C
ATOM   3525  HA  MET A 220      68.020  43.580  90.750  1.00  0.00           H
ATOM   3526  CB  MET A 220      66.370  44.310  91.910  1.00  0.00           C
ATOM   3527  HB1 MET A 220      66.070  43.410  92.500  1.00  0.00           H
ATOM   3528  HB2 MET A 220      65.410  44.850  91.740  1.00  0.00           H
ATOM   3529  CG  MET A 220      67.190  45.130  92.900  1.00  0.00           C
ATOM   3530  HG1 MET A 220      68.210  44.730  93.090  1.00  0.00           H
ATOM   3531  HG2 MET A 220      66.670  45.050  93.880  1.00  0.00           H
ATOM   3532  SD  MET A 220      67.340  46.870  92.430  1.00  0.00           S
ATOM   3533  CE  MET A 220      68.860  47.310  93.320  1.00  0.00           C
ATOM   3534  HE1 MET A 220      68.750  47.050  94.380  1.00  0.00           H
ATOM   3535  HE2 MET A 220      69.020  48.410  93.370  1.00  0.00           H
ATOM   3536  HE3 MET A 220      69.770  46.810  92.930  1.00  0.00           H
ATOM   3537  C   MET A 220      66.290  42.750  89.840  1.00  0.00           C
ATOM   3538  O   MET A 220      65.060  42.870  89.780  1.00  0.00           O
ATOM   3539  N   ASP A 221      66.990  41.670  89.380  1.00  0.00           N
ATOM   3540  HN  ASP A 221      67.980  41.690  89.410  1.00  0.00           H
ATOM   3541  CA  ASP A 221      66.360  40.530  88.730  1.00  0.00           C
ATOM   3542  HA  ASP A 221      65.590  40.940  88.090  1.00  0.00           H
ATOM   3543  CB  ASP A 221      67.290  39.830  87.790  1.00  0.00           C
ATOM   3544  HB1 ASP A 221      66.940  38.820  87.460  1.00  0.00           H
ATOM   3545  HB2 ASP A 221      68.170  39.570  88.410  1.00  0.00           H
ATOM   3546  CG  ASP A 221      67.880  40.660  86.680  1.00  0.00           C
ATOM   3547  OD1 ASP A 221      67.150  41.480  86.020  1.00  0.00           O
ATOM   3548  OD2 ASP A 221      69.110  40.520  86.370  1.00  0.00           O
ATOM   3549  C   ASP A 221      65.740  39.570  89.700  1.00  0.00           C
ATOM   3550  O   ASP A 221      66.500  39.020  90.480  1.00  0.00           O
ATOM   3551  N   ARG A 222      64.410  39.540  89.760  1.00  0.00           N
ATOM   3552  HN  ARG A 222      63.890  40.220  89.240  1.00  0.00           H
ATOM   3553  CA  ARG A 222      63.740  38.740  90.790  1.00  0.00           C
ATOM   3554  HA  ARG A 222      64.160  37.740  90.860  1.00  0.00           H
ATOM   3555  CB  ARG A 222      63.930  39.400  92.180  1.00  0.00           C
ATOM   3556  HB1 ARG A 222      64.880  39.010  92.580  1.00  0.00           H
ATOM   3557  HB2 ARG A 222      63.230  38.960  92.930  1.00  0.00           H
ATOM   3558  CG  ARG A 222      63.870  40.940  92.170  1.00  0.00           C
ATOM   3559  HG1 ARG A 222      63.130  41.270  91.410  1.00  0.00           H
ATOM   3560  HG2 ARG A 222      64.870  41.300  91.850  1.00  0.00           H
ATOM   3561  CD  ARG A 222      63.470  41.340  93.580  1.00  0.00           C
ATOM   3562  HD1 ARG A 222      64.310  41.040  94.230  1.00  0.00           H
ATOM   3563  HD2 ARG A 222      62.540  40.940  94.040  1.00  0.00           H
ATOM   3564  NE  ARG A 222      63.340  42.840  93.500  1.00  0.00           N
ATOM   3565  HE  ARG A 222      63.190  43.260  92.610  1.00  0.00           H
ATOM   3566  CZ  ARG A 222      62.910  43.590  94.500  1.00  0.00           C
ATOM   3567  NH1 ARG A 222      62.570  43.200  95.700  1.00  0.00           N
ATOM   3568 HH11 ARG A 222      63.120  42.480  96.120  1.00  0.00           H
ATOM   3569 HH12 ARG A 222      62.070  43.810  96.320  1.00  0.00           H
ATOM   3570  NH2 ARG A 222      62.600  44.810  94.130  1.00  0.00           N
ATOM   3571 HH21 ARG A 222      62.870  45.120  93.210  1.00  0.00           H
ATOM   3572 HH22 ARG A 222      62.380  45.490  94.820  1.00  0.00           H
ATOM   3573  C   ARG A 222      62.300  38.590  90.460  1.00  0.00           C
ATOM   3574  O   ARG A 222      61.640  37.800  91.020  1.00  0.00           O
ATOM   3575  N   HSD A 223      61.780  39.390  89.520  1.00  0.00           N
ATOM   3576  HN  HSD A 223      62.340  40.010  88.960  1.00  0.00           H
ATOM   3577  CA  HSD A 223      60.380  39.370  89.220  1.00  0.00           C
ATOM   3578  HA  HSD A 223      59.960  38.540  89.760  1.00  0.00           H
ATOM   3579  CB  HSD A 223      59.540  40.600  89.760  1.00  0.00           C
ATOM   3580  HB1 HSD A 223      58.480  40.680  89.430  1.00  0.00           H
ATOM   3581  HB2 HSD A 223      60.130  41.400  89.280  1.00  0.00           H
ATOM   3582  ND1 HSD A 223      59.580  41.930  91.870  1.00  0.00           N
ATOM   3583  HD1 HSD A 223      59.670  42.860  91.500  1.00  0.00           H
ATOM   3584  CG  HSD A 223      59.590  40.730  91.230  1.00  0.00           C
ATOM   3585  CE1 HSD A 223      59.790  41.690  93.190  1.00  0.00           C
ATOM   3586  HE1 HSD A 223      59.850  42.430  93.980  1.00  0.00           H
ATOM   3587  NE2 HSD A 223      59.910  40.400  93.460  1.00  0.00           N
ATOM   3588  CD2 HSD A 223      59.890  39.810  92.200  1.00  0.00           C
ATOM   3589  HD2 HSD A 223      59.760  38.730  92.240  1.00  0.00           H
ATOM   3590  C   HSD A 223      60.330  39.090  87.740  1.00  0.00           C
ATOM   3591  O   HSD A 223      61.000  39.840  87.010  1.00  0.00           O
ATOM   3592  N   ALA A 224      59.700  38.020  87.330  1.00  0.00           N
ATOM   3593  HN  ALA A 224      59.170  37.560  88.040  1.00  0.00           H
ATOM   3594  CA  ALA A 224      59.930  37.430  86.030  1.00  0.00           C
ATOM   3595  HA  ALA A 224      60.960  37.500  85.760  1.00  0.00           H
ATOM   3596  CB  ALA A 224      59.590  35.950  86.040  1.00  0.00           C
ATOM   3597  HB1 ALA A 224      60.300  35.470  86.750  1.00  0.00           H
ATOM   3598  HB2 ALA A 224      59.710  35.530  85.010  1.00  0.00           H
ATOM   3599  HB3 ALA A 224      58.570  35.770  86.430  1.00  0.00           H
ATOM   3600  C   ALA A 224      59.340  38.180  84.790  1.00  0.00           C
ATOM   3601  O   ALA A 224      59.850  38.170  83.660  1.00  0.00           O
ATOM   3602  N   LYS A 225      58.270  38.940  85.050  1.00  0.00           N
ATOM   3603  HN  LYS A 225      57.890  39.040  85.970  1.00  0.00           H
ATOM   3604  CA  LYS A 225      57.340  39.430  84.100  1.00  0.00           C
ATOM   3605  HA  LYS A 225      57.320  38.600  83.400  1.00  0.00           H
ATOM   3606  CB  LYS A 225      55.870  39.620  84.570  1.00  0.00           C
ATOM   3607  HB1 LYS A 225      55.200  40.050  83.790  1.00  0.00           H
ATOM   3608  HB2 LYS A 225      55.750  40.410  85.340  1.00  0.00           H
ATOM   3609  CG  LYS A 225      55.230  38.310  84.910  1.00  0.00           C
ATOM   3610  HG1 LYS A 225      55.780  37.830  85.750  1.00  0.00           H
ATOM   3611  HG2 LYS A 225      55.350  37.490  84.170  1.00  0.00           H
ATOM   3612  CD  LYS A 225      53.760  38.480  85.250  1.00  0.00           C
ATOM   3613  HD1 LYS A 225      53.650  39.370  85.910  1.00  0.00           H
ATOM   3614  HD2 LYS A 225      53.590  37.570  85.890  1.00  0.00           H
ATOM   3615  CE  LYS A 225      52.780  38.520  84.070  1.00  0.00           C
ATOM   3616  HE1 LYS A 225      52.680  37.490  83.660  1.00  0.00           H
ATOM   3617  HE2 LYS A 225      53.140  39.270  83.360  1.00  0.00           H
ATOM   3618  NZ  LYS A 225      51.400  39.010  84.430  1.00  0.00           N
ATOM   3619  HZ1 LYS A 225      51.390  39.960  84.860  1.00  0.00           H
ATOM   3620  HZ2 LYS A 225      51.050  38.460  85.240  1.00  0.00           H
ATOM   3621  HZ3 LYS A 225      50.740  38.910  83.630  1.00  0.00           H
ATOM   3622  C   LYS A 225      57.820  40.560  83.280  1.00  0.00           C
ATOM   3623  O   LYS A 225      57.500  40.790  82.120  1.00  0.00           O
ATOM   3624  N   ILE A 226      58.860  41.270  83.760  1.00  0.00           N
ATOM   3625  HN  ILE A 226      59.150  41.290  84.710  1.00  0.00           H
ATOM   3626  CA  ILE A 226      59.560  42.280  83.020  1.00  0.00           C
ATOM   3627  HA  ILE A 226      58.860  43.020  82.670  1.00  0.00           H
ATOM   3628  CB  ILE A 226      60.430  43.120  83.910  1.00  0.00           C
ATOM   3629  HB  ILE A 226      59.690  43.460  84.660  1.00  0.00           H
ATOM   3630  CG2 ILE A 226      61.510  42.240  84.600  1.00  0.00           C
ATOM   3631 HG21 ILE A 226      61.000  41.420  85.130  1.00  0.00           H
ATOM   3632 HG22 ILE A 226      62.130  42.970  85.190  1.00  0.00           H
ATOM   3633 HG23 ILE A 226      62.180  41.760  83.860  1.00  0.00           H
ATOM   3634  CG1 ILE A 226      61.200  44.150  83.080  1.00  0.00           C
ATOM   3635 HG11 ILE A 226      60.640  44.230  82.130  1.00  0.00           H
ATOM   3636 HG12 ILE A 226      62.180  43.730  82.750  1.00  0.00           H
ATOM   3637  CD  ILE A 226      61.460  45.490  83.750  1.00  0.00           C
ATOM   3638  HD1 ILE A 226      62.170  46.130  83.180  1.00  0.00           H
ATOM   3639  HD2 ILE A 226      61.990  45.360  84.730  1.00  0.00           H
ATOM   3640  HD3 ILE A 226      60.530  46.040  84.000  1.00  0.00           H
ATOM   3641  C   ILE A 226      60.230  41.660  81.750  1.00  0.00           C
ATOM   3642  O   ILE A 226      60.340  42.230  80.700  1.00  0.00           O
ATOM   3643  N   LYS A 227      60.750  40.470  81.930  1.00  0.00           N
ATOM   3644  HN  LYS A 227      60.540  40.040  82.800  1.00  0.00           H
ATOM   3645  CA  LYS A 227      61.380  39.730  80.860  1.00  0.00           C
ATOM   3646  HA  LYS A 227      62.020  40.420  80.320  1.00  0.00           H
ATOM   3647  CB  LYS A 227      62.340  38.630  81.440  1.00  0.00           C
ATOM   3648  HB1 LYS A 227      62.740  38.100  80.550  1.00  0.00           H
ATOM   3649  HB2 LYS A 227      61.670  37.910  81.950  1.00  0.00           H
ATOM   3650  CG  LYS A 227      63.500  39.120  82.350  1.00  0.00           C
ATOM   3651  HG1 LYS A 227      64.160  38.230  82.500  1.00  0.00           H
ATOM   3652  HG2 LYS A 227      62.940  39.480  83.240  1.00  0.00           H
ATOM   3653  CD  LYS A 227      64.400  40.180  81.680  1.00  0.00           C
ATOM   3654  HD1 LYS A 227      63.790  41.090  81.490  1.00  0.00           H
ATOM   3655  HD2 LYS A 227      64.870  39.780  80.760  1.00  0.00           H
ATOM   3656  CE  LYS A 227      65.540  40.620  82.670  1.00  0.00           C
ATOM   3657  HE1 LYS A 227      66.280  41.260  82.140  1.00  0.00           H
ATOM   3658  HE2 LYS A 227      66.020  39.670  83.000  1.00  0.00           H
ATOM   3659  NZ  LYS A 227      65.090  41.260  83.960  1.00  0.00           N
ATOM   3660  HZ1 LYS A 227      65.910  41.430  84.590  1.00  0.00           H
ATOM   3661  HZ2 LYS A 227      64.370  40.680  84.420  1.00  0.00           H
ATOM   3662  HZ3 LYS A 227      64.660  42.190  83.750  1.00  0.00           H
ATOM   3663  C   LYS A 227      60.460  39.140  79.890  1.00  0.00           C
ATOM   3664  O   LYS A 227      60.790  39.010  78.730  1.00  0.00           O
ATOM   3665  N   ARG A 228      59.270  38.770  80.380  1.00  0.00           N
ATOM   3666  HN  ARG A 228      59.030  38.680  81.350  1.00  0.00           H
ATOM   3667  CA  ARG A 228      58.290  38.320  79.420  1.00  0.00           C
ATOM   3668  HA  ARG A 228      58.760  37.590  78.780  1.00  0.00           H
ATOM   3669  CB  ARG A 228      57.070  37.740  80.220  1.00  0.00           C
ATOM   3670  HB1 ARG A 228      56.320  37.320  79.510  1.00  0.00           H
ATOM   3671  HB2 ARG A 228      56.510  38.580  80.670  1.00  0.00           H
ATOM   3672  CG  ARG A 228      57.440  36.690  81.250  1.00  0.00           C
ATOM   3673  HG1 ARG A 228      57.990  37.230  82.050  1.00  0.00           H
ATOM   3674  HG2 ARG A 228      58.130  35.970  80.770  1.00  0.00           H
ATOM   3675  CD  ARG A 228      56.290  35.970  81.800  1.00  0.00           C
ATOM   3676  HD1 ARG A 228      55.890  35.240  81.060  1.00  0.00           H
ATOM   3677  HD2 ARG A 228      55.370  36.580  81.970  1.00  0.00           H
ATOM   3678  NE  ARG A 228      56.680  35.120  83.010  1.00  0.00           N
ATOM   3679  HE  ARG A 228      57.620  34.770  82.950  1.00  0.00           H
ATOM   3680  CZ  ARG A 228      55.980  34.540  83.890  1.00  0.00           C
ATOM   3681  NH1 ARG A 228      54.640  34.580  83.820  1.00  0.00           N
ATOM   3682 HH11 ARG A 228      54.170  34.830  82.970  1.00  0.00           H
ATOM   3683 HH12 ARG A 228      54.300  34.090  84.630  1.00  0.00           H
ATOM   3684  NH2 ARG A 228      56.390  33.870  84.990  1.00  0.00           N
ATOM   3685 HH21 ARG A 228      57.350  33.610  85.030  1.00  0.00           H
ATOM   3686 HH22 ARG A 228      55.760  33.350  85.560  1.00  0.00           H
ATOM   3687  C   ARG A 228      57.740  39.480  78.560  1.00  0.00           C
ATOM   3688  O   ARG A 228      57.350  39.240  77.400  1.00  0.00           O
ATOM   3689  N   ALA A 229      57.660  40.710  79.210  1.00  0.00           N
ATOM   3690  HN  ALA A 229      57.810  40.740  80.200  1.00  0.00           H
ATOM   3691  CA  ALA A 229      57.330  41.940  78.520  1.00  0.00           C
ATOM   3692  HA  ALA A 229      56.340  41.860  78.130  1.00  0.00           H
ATOM   3693  CB  ALA A 229      57.290  43.130  79.460  1.00  0.00           C
ATOM   3694  HB1 ALA A 229      56.480  42.970  80.190  1.00  0.00           H
ATOM   3695  HB2 ALA A 229      57.140  44.090  78.940  1.00  0.00           H
ATOM   3696  HB3 ALA A 229      58.220  43.290  80.060  1.00  0.00           H
ATOM   3697  C   ALA A 229      58.440  42.310  77.440  1.00  0.00           C
ATOM   3698  O   ALA A 229      58.070  42.760  76.330  1.00  0.00           O
ATOM   3699  N   ILE A 230      59.710  42.110  77.700  1.00  0.00           N
ATOM   3700  HN  ILE A 230      60.020  41.810  78.600  1.00  0.00           H
ATOM   3701  CA  ILE A 230      60.780  42.070  76.680  1.00  0.00           C
ATOM   3702  HA  ILE A 230      60.630  42.990  76.150  1.00  0.00           H
ATOM   3703  CB  ILE A 230      62.210  42.000  77.360  1.00  0.00           C
ATOM   3704  HB  ILE A 230      62.190  41.130  78.050  1.00  0.00           H
ATOM   3705  CG2 ILE A 230      63.380  41.830  76.360  1.00  0.00           C
ATOM   3706 HG21 ILE A 230      63.160  42.050  75.300  1.00  0.00           H
ATOM   3707 HG22 ILE A 230      63.640  40.750  76.390  1.00  0.00           H
ATOM   3708 HG23 ILE A 230      64.310  42.390  76.610  1.00  0.00           H
ATOM   3709  CG1 ILE A 230      62.450  43.310  78.200  1.00  0.00           C
ATOM   3710 HG11 ILE A 230      61.520  43.460  78.790  1.00  0.00           H
ATOM   3711 HG12 ILE A 230      62.530  44.210  77.560  1.00  0.00           H
ATOM   3712  CD  ILE A 230      63.600  43.230  79.190  1.00  0.00           C
ATOM   3713  HD1 ILE A 230      63.300  42.380  79.840  1.00  0.00           H
ATOM   3714  HD2 ILE A 230      63.800  44.140  79.800  1.00  0.00           H
ATOM   3715  HD3 ILE A 230      64.580  43.060  78.700  1.00  0.00           H
ATOM   3716  C   ILE A 230      60.500  41.020  75.570  1.00  0.00           C
ATOM   3717  O   ILE A 230      60.600  41.230  74.340  1.00  0.00           O
ATOM   3718  N   THR A 231      60.140  39.760  75.950  1.00  0.00           N
ATOM   3719  HN  THR A 231      60.130  39.450  76.900  1.00  0.00           H
ATOM   3720  CA  THR A 231      59.720  38.680  75.030  1.00  0.00           C
ATOM   3721  HA  THR A 231      60.520  38.580  74.320  1.00  0.00           H
ATOM   3722  CB  THR A 231      59.360  37.410  75.750  1.00  0.00           C
ATOM   3723  HB  THR A 231      58.520  37.430  76.460  1.00  0.00           H
ATOM   3724  OG1 THR A 231      60.550  37.050  76.490  1.00  0.00           O
ATOM   3725  HG1 THR A 231      60.540  37.490  77.340  1.00  0.00           H
ATOM   3726  CG2 THR A 231      59.070  36.260  74.750  1.00  0.00           C
ATOM   3727 HG21 THR A 231      60.020  35.950  74.260  1.00  0.00           H
ATOM   3728 HG22 THR A 231      58.240  36.510  74.050  1.00  0.00           H
ATOM   3729 HG23 THR A 231      58.640  35.400  75.300  1.00  0.00           H
ATOM   3730  C   THR A 231      58.490  39.100  74.110  1.00  0.00           C
ATOM   3731  O   THR A 231      58.480  38.890  72.920  1.00  0.00           O
ATOM   3732  N   PHE A 232      57.400  39.730  74.700  1.00  0.00           N
ATOM   3733  HN  PHE A 232      57.480  39.820  75.690  1.00  0.00           H
ATOM   3734  CA  PHE A 232      56.160  40.090  73.970  1.00  0.00           C
ATOM   3735  HA  PHE A 232      55.810  39.230  73.420  1.00  0.00           H
ATOM   3736  CB  PHE A 232      55.130  40.680  75.070  1.00  0.00           C
ATOM   3737  HB1 PHE A 232      55.720  41.430  75.630  1.00  0.00           H
ATOM   3738  HB2 PHE A 232      54.910  39.770  75.670  1.00  0.00           H
ATOM   3739  CG  PHE A 232      53.860  41.230  74.630  1.00  0.00           C
ATOM   3740  CD1 PHE A 232      53.600  42.580  74.800  1.00  0.00           C
ATOM   3741  HD1 PHE A 232      54.390  43.130  75.310  1.00  0.00           H
ATOM   3742  CE1 PHE A 232      52.370  43.180  74.470  1.00  0.00           C
ATOM   3743  HE1 PHE A 232      52.100  44.210  74.660  1.00  0.00           H
ATOM   3744  CZ  PHE A 232      51.410  42.340  73.920  1.00  0.00           C
ATOM   3745  HZ  PHE A 232      50.490  42.760  73.540  1.00  0.00           H
ATOM   3746  CD2 PHE A 232      52.890  40.430  74.040  1.00  0.00           C
ATOM   3747  HD2 PHE A 232      53.000  39.350  73.980  1.00  0.00           H
ATOM   3748  CE2 PHE A 232      51.620  40.990  73.740  1.00  0.00           C
ATOM   3749  HE2 PHE A 232      50.790  40.410  73.360  1.00  0.00           H
ATOM   3750  C   PHE A 232      56.350  41.180  72.960  1.00  0.00           C
ATOM   3751  O   PHE A 232      55.940  41.060  71.780  1.00  0.00           O
ATOM   3752  N   ILE A 233      57.110  42.260  73.280  1.00  0.00           N
ATOM   3753  HN  ILE A 233      57.560  42.320  74.160  1.00  0.00           H
ATOM   3754  CA  ILE A 233      57.390  43.370  72.400  1.00  0.00           C
ATOM   3755  HA  ILE A 233      56.460  43.640  71.940  1.00  0.00           H
ATOM   3756  CB  ILE A 233      57.910  44.630  73.080  1.00  0.00           C
ATOM   3757  HB  ILE A 233      58.740  44.330  73.750  1.00  0.00           H
ATOM   3758  CG2 ILE A 233      58.390  45.720  72.110  1.00  0.00           C
ATOM   3759 HG21 ILE A 233      57.660  46.040  71.330  1.00  0.00           H
ATOM   3760 HG22 ILE A 233      59.360  45.470  71.610  1.00  0.00           H
ATOM   3761 HG23 ILE A 233      58.650  46.630  72.680  1.00  0.00           H
ATOM   3762  CG1 ILE A 233      56.950  45.140  74.220  1.00  0.00           C
ATOM   3763 HG11 ILE A 233      57.500  46.030  74.590  1.00  0.00           H
ATOM   3764 HG12 ILE A 233      56.940  44.420  75.070  1.00  0.00           H
ATOM   3765  CD  ILE A 233      55.530  45.570  73.720  1.00  0.00           C
ATOM   3766  HD1 ILE A 233      54.930  44.680  73.440  1.00  0.00           H
ATOM   3767  HD2 ILE A 233      55.650  46.120  72.750  1.00  0.00           H
ATOM   3768  HD3 ILE A 233      55.020  46.060  74.570  1.00  0.00           H
ATOM   3769  C   ILE A 233      58.270  42.910  71.230  1.00  0.00           C
ATOM   3770  O   ILE A 233      58.060  43.310  70.090  1.00  0.00           O
ATOM   3771  N   MET A 234      59.200  42.010  71.410  1.00  0.00           N
ATOM   3772  HN  MET A 234      59.380  41.580  72.300  1.00  0.00           H
ATOM   3773  CA  MET A 234      59.920  41.350  70.390  1.00  0.00           C
ATOM   3774  HA  MET A 234      60.440  42.120  69.830  1.00  0.00           H
ATOM   3775  CB  MET A 234      60.980  40.330  71.020  1.00  0.00           C
ATOM   3776  HB1 MET A 234      60.400  39.730  71.750  1.00  0.00           H
ATOM   3777  HB2 MET A 234      61.840  40.770  71.570  1.00  0.00           H
ATOM   3778  CG  MET A 234      61.780  39.450  70.030  1.00  0.00           C
ATOM   3779  HG1 MET A 234      61.030  38.740  69.600  1.00  0.00           H
ATOM   3780  HG2 MET A 234      62.380  38.780  70.670  1.00  0.00           H
ATOM   3781  SD  MET A 234      62.680  40.290  68.680  1.00  0.00           S
ATOM   3782  CE  MET A 234      63.570  38.900  67.820  1.00  0.00           C
ATOM   3783  HE1 MET A 234      62.930  38.030  67.580  1.00  0.00           H
ATOM   3784  HE2 MET A 234      64.450  38.500  68.370  1.00  0.00           H
ATOM   3785  HE3 MET A 234      63.940  39.290  66.840  1.00  0.00           H
ATOM   3786  C   MET A 234      59.040  40.560  69.450  1.00  0.00           C
ATOM   3787  O   MET A 234      59.150  40.690  68.250  1.00  0.00           O
ATOM   3788  N   VAL A 235      58.070  39.720  69.960  1.00  0.00           N
ATOM   3789  HN  VAL A 235      58.020  39.530  70.930  1.00  0.00           H
ATOM   3790  CA  VAL A 235      57.160  38.940  69.080  1.00  0.00           C
ATOM   3791  HA  VAL A 235      57.740  38.370  68.360  1.00  0.00           H
ATOM   3792  CB  VAL A 235      56.360  37.980  69.890  1.00  0.00           C
ATOM   3793  HB  VAL A 235      55.850  38.460  70.760  1.00  0.00           H
ATOM   3794  CG1 VAL A 235      55.340  37.240  69.030  1.00  0.00           C
ATOM   3795 HG11 VAL A 235      54.960  36.350  69.590  1.00  0.00           H
ATOM   3796 HG12 VAL A 235      55.840  36.750  68.170  1.00  0.00           H
ATOM   3797 HG13 VAL A 235      54.470  37.850  68.710  1.00  0.00           H
ATOM   3798  CG2 VAL A 235      57.340  36.930  70.390  1.00  0.00           C
ATOM   3799 HG21 VAL A 235      56.760  36.000  70.600  1.00  0.00           H
ATOM   3800 HG22 VAL A 235      57.820  37.140  71.360  1.00  0.00           H
ATOM   3801 HG23 VAL A 235      58.140  36.730  69.650  1.00  0.00           H
ATOM   3802  C   VAL A 235      56.330  39.860  68.290  1.00  0.00           C
ATOM   3803  O   VAL A 235      56.260  39.640  67.060  1.00  0.00           O
ATOM   3804  N   VAL A 236      55.710  40.900  68.950  1.00  0.00           N
ATOM   3805  HN  VAL A 236      55.880  40.980  69.930  1.00  0.00           H
ATOM   3806  CA  VAL A 236      54.810  41.870  68.310  1.00  0.00           C
ATOM   3807  HA  VAL A 236      54.080  41.330  67.750  1.00  0.00           H
ATOM   3808  CB  VAL A 236      54.160  42.850  69.290  1.00  0.00           C
ATOM   3809  HB  VAL A 236      54.990  43.280  69.890  1.00  0.00           H
ATOM   3810  CG1 VAL A 236      53.520  44.110  68.730  1.00  0.00           C
ATOM   3811 HG11 VAL A 236      52.990  44.620  69.560  1.00  0.00           H
ATOM   3812 HG12 VAL A 236      52.720  43.860  68.000  1.00  0.00           H
ATOM   3813 HG13 VAL A 236      54.280  44.840  68.360  1.00  0.00           H
ATOM   3814  CG2 VAL A 236      53.180  42.150  70.130  1.00  0.00           C
ATOM   3815 HG21 VAL A 236      52.570  42.770  70.810  1.00  0.00           H
ATOM   3816 HG22 VAL A 236      53.740  41.540  70.870  1.00  0.00           H
ATOM   3817 HG23 VAL A 236      52.490  41.610  69.460  1.00  0.00           H
ATOM   3818  C   VAL A 236      55.550  42.530  67.130  1.00  0.00           C
ATOM   3819  O   VAL A 236      55.030  42.630  66.000  1.00  0.00           O
ATOM   3820  N   ALA A 237      56.820  42.960  67.430  1.00  0.00           N
ATOM   3821  HN  ALA A 237      57.190  42.850  68.360  1.00  0.00           H
ATOM   3822  CA  ALA A 237      57.680  43.670  66.510  1.00  0.00           C
ATOM   3823  HA  ALA A 237      57.130  44.490  66.050  1.00  0.00           H
ATOM   3824  CB  ALA A 237      58.940  44.100  67.280  1.00  0.00           C
ATOM   3825  HB1 ALA A 237      59.250  43.270  67.940  1.00  0.00           H
ATOM   3826  HB2 ALA A 237      58.790  45.020  67.880  1.00  0.00           H
ATOM   3827  HB3 ALA A 237      59.820  44.310  66.630  1.00  0.00           H
ATOM   3828  C   ALA A 237      58.080  42.840  65.330  1.00  0.00           C
ATOM   3829  O   ALA A 237      58.140  43.280  64.200  1.00  0.00           O
ATOM   3830  N   ILE A 238      58.220  41.510  65.540  1.00  0.00           N
ATOM   3831  HN  ILE A 238      58.130  41.130  66.450  1.00  0.00           H
ATOM   3832  CA  ILE A 238      58.550  40.560  64.510  1.00  0.00           C
ATOM   3833  HA  ILE A 238      59.340  40.910  63.860  1.00  0.00           H
ATOM   3834  CB  ILE A 238      59.140  39.230  65.040  1.00  0.00           C
ATOM   3835  HB  ILE A 238      58.530  38.890  65.900  1.00  0.00           H
ATOM   3836  CG2 ILE A 238      59.020  38.010  64.050  1.00  0.00           C
ATOM   3837 HG21 ILE A 238      59.680  37.170  64.360  1.00  0.00           H
ATOM   3838 HG22 ILE A 238      59.450  38.260  63.050  1.00  0.00           H
ATOM   3839 HG23 ILE A 238      57.970  37.710  63.890  1.00  0.00           H
ATOM   3840  CG1 ILE A 238      60.640  39.450  65.510  1.00  0.00           C
ATOM   3841 HG11 ILE A 238      60.910  38.590  66.160  1.00  0.00           H
ATOM   3842 HG12 ILE A 238      60.720  40.410  66.070  1.00  0.00           H
ATOM   3843  CD  ILE A 238      61.660  39.640  64.350  1.00  0.00           C
ATOM   3844  HD1 ILE A 238      61.720  38.740  63.710  1.00  0.00           H
ATOM   3845  HD2 ILE A 238      62.640  39.840  64.830  1.00  0.00           H
ATOM   3846  HD3 ILE A 238      61.390  40.620  63.890  1.00  0.00           H
ATOM   3847  C   ILE A 238      57.340  40.400  63.590  1.00  0.00           C
ATOM   3848  O   ILE A 238      57.460  40.350  62.390  1.00  0.00           O
ATOM   3849  N   VAL A 239      56.100  40.410  64.180  1.00  0.00           N
ATOM   3850  HN  VAL A 239      55.930  40.500  65.160  1.00  0.00           H
ATOM   3851  CA  VAL A 239      54.870  40.580  63.420  1.00  0.00           C
ATOM   3852  HA  VAL A 239      54.810  39.900  62.580  1.00  0.00           H
ATOM   3853  CB  VAL A 239      53.620  40.380  64.260  1.00  0.00           C
ATOM   3854  HB  VAL A 239      53.460  41.220  64.950  1.00  0.00           H
ATOM   3855  CG1 VAL A 239      52.410  40.350  63.320  1.00  0.00           C
ATOM   3856 HG11 VAL A 239      52.420  39.460  62.630  1.00  0.00           H
ATOM   3857 HG12 VAL A 239      52.280  41.310  62.780  1.00  0.00           H
ATOM   3858 HG13 VAL A 239      51.510  40.450  63.960  1.00  0.00           H
ATOM   3859  CG2 VAL A 239      53.580  39.080  64.980  1.00  0.00           C
ATOM   3860 HG21 VAL A 239      52.670  38.980  65.620  1.00  0.00           H
ATOM   3861 HG22 VAL A 239      54.470  38.880  65.620  1.00  0.00           H
ATOM   3862 HG23 VAL A 239      53.560  38.190  64.300  1.00  0.00           H
ATOM   3863  C   VAL A 239      54.850  41.910  62.680  1.00  0.00           C
ATOM   3864  O   VAL A 239      54.340  41.980  61.590  1.00  0.00           O
ATOM   3865  N   PHE A 240      55.310  43.000  63.280  1.00  0.00           N
ATOM   3866  HN  PHE A 240      55.660  42.950  64.210  1.00  0.00           H
ATOM   3867  CA  PHE A 240      55.300  44.270  62.570  1.00  0.00           C
ATOM   3868  HA  PHE A 240      54.280  44.460  62.280  1.00  0.00           H
ATOM   3869  CB  PHE A 240      55.740  45.360  63.510  1.00  0.00           C
ATOM   3870  HB1 PHE A 240      56.720  45.160  63.970  1.00  0.00           H
ATOM   3871  HB2 PHE A 240      55.170  45.540  64.450  1.00  0.00           H
ATOM   3872  CG  PHE A 240      55.830  46.740  62.830  1.00  0.00           C
ATOM   3873  CD1 PHE A 240      54.610  47.390  62.500  1.00  0.00           C
ATOM   3874  HD1 PHE A 240      53.680  46.910  62.790  1.00  0.00           H
ATOM   3875  CE1 PHE A 240      54.690  48.460  61.630  1.00  0.00           C
ATOM   3876  HE1 PHE A 240      53.770  48.880  61.240  1.00  0.00           H
ATOM   3877  CZ  PHE A 240      55.930  48.970  61.130  1.00  0.00           C
ATOM   3878  HZ  PHE A 240      56.060  49.790  60.450  1.00  0.00           H
ATOM   3879  CD2 PHE A 240      57.010  47.300  62.490  1.00  0.00           C
ATOM   3880  HD2 PHE A 240      57.940  46.830  62.750  1.00  0.00           H
ATOM   3881  CE2 PHE A 240      57.040  48.400  61.700  1.00  0.00           C
ATOM   3882  HE2 PHE A 240      57.990  48.890  61.540  1.00  0.00           H
ATOM   3883  C   PHE A 240      56.270  44.150  61.310  1.00  0.00           C
ATOM   3884  O   PHE A 240      55.930  44.400  60.200  1.00  0.00           O
ATOM   3885  N   VAL A 241      57.480  43.640  61.500  1.00  0.00           N
ATOM   3886  HN  VAL A 241      57.780  43.420  62.420  1.00  0.00           H
ATOM   3887  CA  VAL A 241      58.470  43.380  60.490  1.00  0.00           C
ATOM   3888  HA  VAL A 241      58.680  44.390  60.160  1.00  0.00           H
ATOM   3889  CB  VAL A 241      59.690  42.700  61.070  1.00  0.00           C
ATOM   3890  HB  VAL A 241      59.390  41.720  61.490  1.00  0.00           H
ATOM   3891  CG1 VAL A 241      60.790  42.330  59.980  1.00  0.00           C
ATOM   3892 HG11 VAL A 241      61.650  41.970  60.570  1.00  0.00           H
ATOM   3893 HG12 VAL A 241      61.100  43.260  59.430  1.00  0.00           H
ATOM   3894 HG13 VAL A 241      60.410  41.580  59.250  1.00  0.00           H
ATOM   3895  CG2 VAL A 241      60.420  43.660  62.000  1.00  0.00           C
ATOM   3896 HG21 VAL A 241      59.780  44.290  62.650  1.00  0.00           H
ATOM   3897 HG22 VAL A 241      60.990  44.400  61.420  1.00  0.00           H
ATOM   3898 HG23 VAL A 241      61.130  43.020  62.580  1.00  0.00           H
ATOM   3899  C   VAL A 241      57.910  42.460  59.370  1.00  0.00           C
ATOM   3900  O   VAL A 241      57.940  42.700  58.170  1.00  0.00           O
ATOM   3901  N   ILE A 242      57.230  41.300  59.770  1.00  0.00           N
ATOM   3902  HN  ILE A 242      57.300  41.140  60.760  1.00  0.00           H
ATOM   3903  CA  ILE A 242      56.530  40.360  58.850  1.00  0.00           C
ATOM   3904  HA  ILE A 242      57.210  40.010  58.080  1.00  0.00           H
ATOM   3905  CB  ILE A 242      56.060  39.050  59.460  1.00  0.00           C
ATOM   3906  HB  ILE A 242      55.800  39.210  60.530  1.00  0.00           H
ATOM   3907  CG2 ILE A 242      54.840  38.460  58.800  1.00  0.00           C
ATOM   3908 HG21 ILE A 242      55.010  38.050  57.790  1.00  0.00           H
ATOM   3909 HG22 ILE A 242      54.040  39.200  58.610  1.00  0.00           H
ATOM   3910 HG23 ILE A 242      54.410  37.680  59.460  1.00  0.00           H
ATOM   3911  CG1 ILE A 242      57.310  38.100  59.580  1.00  0.00           C
ATOM   3912 HG11 ILE A 242      58.150  38.630  60.090  1.00  0.00           H
ATOM   3913 HG12 ILE A 242      57.590  37.710  58.590  1.00  0.00           H
ATOM   3914  CD  ILE A 242      56.950  36.990  60.540  1.00  0.00           C
ATOM   3915  HD1 ILE A 242      57.780  36.250  60.650  1.00  0.00           H
ATOM   3916  HD2 ILE A 242      56.040  36.400  60.270  1.00  0.00           H
ATOM   3917  HD3 ILE A 242      56.730  37.300  61.580  1.00  0.00           H
ATOM   3918  C   ILE A 242      55.440  41.120  57.970  1.00  0.00           C
ATOM   3919  O   ILE A 242      55.280  40.870  56.790  1.00  0.00           O
ATOM   3920  N   CYS A 243      54.700  42.030  58.560  1.00  0.00           N
ATOM   3921  HN  CYS A 243      54.820  42.220  59.530  1.00  0.00           H
ATOM   3922  CA  CYS A 243      53.680  42.790  57.780  1.00  0.00           C
ATOM   3923  HA  CYS A 243      53.050  42.090  57.270  1.00  0.00           H
ATOM   3924  CB  CYS A 243      52.840  43.690  58.780  1.00  0.00           C
ATOM   3925  HB1 CYS A 243      52.440  44.500  58.130  1.00  0.00           H
ATOM   3926  HB2 CYS A 243      53.550  44.190  59.480  1.00  0.00           H
ATOM   3927  SG  CYS A 243      51.650  42.630  59.740  1.00  0.00           S
ATOM   3928  HG1 CYS A 243      52.570  42.020  60.490  1.00  0.00           H
ATOM   3929  C   CYS A 243      54.280  43.590  56.610  1.00  0.00           C
ATOM   3930  O   CYS A 243      53.780  43.550  55.490  1.00  0.00           O
ATOM   3931  N   PHE A 244      55.350  44.400  56.890  1.00  0.00           N
ATOM   3932  HN  PHE A 244      55.590  44.500  57.840  1.00  0.00           H
ATOM   3933  CA  PHE A 244      55.870  45.410  55.980  1.00  0.00           C
ATOM   3934  HA  PHE A 244      55.220  45.450  55.120  1.00  0.00           H
ATOM   3935  CB  PHE A 244      55.880  46.760  56.660  1.00  0.00           C
ATOM   3936  HB1 PHE A 244      56.090  47.630  55.990  1.00  0.00           H
ATOM   3937  HB2 PHE A 244      56.590  46.730  57.510  1.00  0.00           H
ATOM   3938  CG  PHE A 244      54.450  47.070  57.080  1.00  0.00           C
ATOM   3939  CD1 PHE A 244      53.540  47.500  56.090  1.00  0.00           C
ATOM   3940  HD1 PHE A 244      53.960  47.530  55.110  1.00  0.00           H
ATOM   3941  CE1 PHE A 244      52.280  48.000  56.410  1.00  0.00           C
ATOM   3942  HE1 PHE A 244      51.520  48.280  55.710  1.00  0.00           H
ATOM   3943  CZ  PHE A 244      51.890  48.050  57.800  1.00  0.00           C
ATOM   3944  HZ  PHE A 244      50.840  48.210  58.020  1.00  0.00           H
ATOM   3945  CD2 PHE A 244      54.020  47.010  58.420  1.00  0.00           C
ATOM   3946  HD2 PHE A 244      54.680  46.650  59.190  1.00  0.00           H
ATOM   3947  CE2 PHE A 244      52.810  47.580  58.770  1.00  0.00           C
ATOM   3948  HE2 PHE A 244      52.460  47.500  59.790  1.00  0.00           H
ATOM   3949  C   PHE A 244      57.240  45.150  55.400  1.00  0.00           C
ATOM   3950  O   PHE A 244      57.410  45.560  54.270  1.00  0.00           O
ATOM   3951  N   LEU A 245      58.250  44.440  56.060  1.00  0.00           N
ATOM   3952  HN  LEU A 245      58.050  43.970  56.910  1.00  0.00           H
ATOM   3953  CA  LEU A 245      59.570  44.290  55.510  1.00  0.00           C
ATOM   3954  HA  LEU A 245      59.910  45.280  55.240  1.00  0.00           H
ATOM   3955  CB  LEU A 245      60.600  43.960  56.640  1.00  0.00           C
ATOM   3956  HB1 LEU A 245      60.200  43.080  57.190  1.00  0.00           H
ATOM   3957  HB2 LEU A 245      60.590  44.890  57.240  1.00  0.00           H
ATOM   3958  CG  LEU A 245      62.050  43.550  56.100  1.00  0.00           C
ATOM   3959  HG  LEU A 245      61.920  42.810  55.280  1.00  0.00           H
ATOM   3960  CD1 LEU A 245      62.680  44.800  55.530  1.00  0.00           C
ATOM   3961 HD11 LEU A 245      63.550  44.410  54.970  1.00  0.00           H
ATOM   3962 HD12 LEU A 245      63.210  45.370  56.330  1.00  0.00           H
ATOM   3963 HD13 LEU A 245      61.990  45.390  54.900  1.00  0.00           H
ATOM   3964  CD2 LEU A 245      63.020  42.890  57.120  1.00  0.00           C
ATOM   3965 HD21 LEU A 245      63.250  43.580  57.960  1.00  0.00           H
ATOM   3966 HD22 LEU A 245      63.910  42.650  56.480  1.00  0.00           H
ATOM   3967 HD23 LEU A 245      62.600  41.940  57.480  1.00  0.00           H
ATOM   3968  C   LEU A 245      59.610  43.470  54.180  1.00  0.00           C
ATOM   3969  O   LEU A 245      60.170  43.980  53.240  1.00  0.00           O
ATOM   3970  N   PRO A 246      59.020  42.270  54.020  1.00  0.00           N
ATOM   3971  CD  PRO A 246      58.520  41.430  55.040  1.00  0.00           C
ATOM   3972  HD1 PRO A 246      57.490  41.690  55.380  1.00  0.00           H
ATOM   3973  HD2 PRO A 246      59.190  41.330  55.910  1.00  0.00           H
ATOM   3974  CA  PRO A 246      58.950  41.640  52.700  1.00  0.00           C
ATOM   3975  HA  PRO A 246      59.960  41.330  52.520  1.00  0.00           H
ATOM   3976  CB  PRO A 246      58.240  40.330  52.950  1.00  0.00           C
ATOM   3977  HB1 PRO A 246      58.680  39.570  52.280  1.00  0.00           H
ATOM   3978  HB2 PRO A 246      57.180  40.540  52.710  1.00  0.00           H
ATOM   3979  CG  PRO A 246      58.460  40.020  54.430  1.00  0.00           C
ATOM   3980  HG1 PRO A 246      57.650  39.350  54.820  1.00  0.00           H
ATOM   3981  HG2 PRO A 246      59.470  39.590  54.620  1.00  0.00           H
ATOM   3982  C   PRO A 246      58.580  42.370  51.420  1.00  0.00           C
ATOM   3983  O   PRO A 246      59.180  42.120  50.370  1.00  0.00           O
ATOM   3984  N   SER A 247      57.570  43.300  51.570  1.00  0.00           N
ATOM   3985  HN  SER A 247      57.080  43.330  52.440  1.00  0.00           H
ATOM   3986  CA  SER A 247      57.220  44.300  50.530  1.00  0.00           C
ATOM   3987  HA  SER A 247      56.870  43.840  49.620  1.00  0.00           H
ATOM   3988  CB  SER A 247      55.920  45.120  50.870  1.00  0.00           C
ATOM   3989  HB1 SER A 247      56.180  45.880  51.640  1.00  0.00           H
ATOM   3990  HB2 SER A 247      55.150  44.420  51.270  1.00  0.00           H
ATOM   3991  OG  SER A 247      55.350  45.830  49.770  1.00  0.00           O
ATOM   3992  HG1 SER A 247      56.070  46.390  49.460  1.00  0.00           H
ATOM   3993  C   SER A 247      58.340  45.250  50.160  1.00  0.00           C
ATOM   3994  O   SER A 247      58.690  45.520  49.020  1.00  0.00           O
ATOM   3995  N   VAL A 248      58.970  45.760  51.180  1.00  0.00           N
ATOM   3996  HN  VAL A 248      58.620  45.510  52.080  1.00  0.00           H
ATOM   3997  CA  VAL A 248      60.010  46.720  51.080  1.00  0.00           C
ATOM   3998  HA  VAL A 248      59.620  47.490  50.430  1.00  0.00           H
ATOM   3999  CB  VAL A 248      60.330  47.380  52.400  1.00  0.00           C
ATOM   4000  HB  VAL A 248      60.510  46.530  53.090  1.00  0.00           H
ATOM   4001  CG1 VAL A 248      61.520  48.420  52.350  1.00  0.00           C
ATOM   4002 HG11 VAL A 248      61.290  49.320  51.740  1.00  0.00           H
ATOM   4003 HG12 VAL A 248      62.440  47.870  52.040  1.00  0.00           H
ATOM   4004 HG13 VAL A 248      61.560  48.750  53.410  1.00  0.00           H
ATOM   4005  CG2 VAL A 248      59.090  48.180  53.060  1.00  0.00           C
ATOM   4006 HG21 VAL A 248      59.390  48.390  54.110  1.00  0.00           H
ATOM   4007 HG22 VAL A 248      58.100  47.690  53.060  1.00  0.00           H
ATOM   4008 HG23 VAL A 248      58.820  49.080  52.450  1.00  0.00           H
ATOM   4009  C   VAL A 248      61.270  46.040  50.390  1.00  0.00           C
ATOM   4010  O   VAL A 248      61.880  46.520  49.470  1.00  0.00           O
ATOM   4011  N   VAL A 249      61.600  44.830  50.840  1.00  0.00           N
ATOM   4012  HN  VAL A 249      61.120  44.350  51.580  1.00  0.00           H
ATOM   4013  CA  VAL A 249      62.630  44.020  50.170  1.00  0.00           C
ATOM   4014  HA  VAL A 249      63.550  44.580  50.180  1.00  0.00           H
ATOM   4015  CB  VAL A 249      62.780  42.710  50.980  1.00  0.00           C
ATOM   4016  HB  VAL A 249      61.750  42.330  51.120  1.00  0.00           H
ATOM   4017  CG1 VAL A 249      63.770  41.680  50.410  1.00  0.00           C
ATOM   4018 HG11 VAL A 249      63.310  41.230  49.500  1.00  0.00           H
ATOM   4019 HG12 VAL A 249      63.940  40.890  51.180  1.00  0.00           H
ATOM   4020 HG13 VAL A 249      64.700  42.180  50.100  1.00  0.00           H
ATOM   4021  CG2 VAL A 249      63.270  43.190  52.370  1.00  0.00           C
ATOM   4022 HG21 VAL A 249      63.500  42.300  53.000  1.00  0.00           H
ATOM   4023 HG22 VAL A 249      62.440  43.750  52.860  1.00  0.00           H
ATOM   4024 HG23 VAL A 249      64.060  43.950  52.240  1.00  0.00           H
ATOM   4025  C   VAL A 249      62.460  43.600  48.720  1.00  0.00           C
ATOM   4026  O   VAL A 249      63.410  43.550  47.940  1.00  0.00           O
ATOM   4027  N   VAL A 250      61.190  43.220  48.430  1.00  0.00           N
ATOM   4028  HN  VAL A 250      60.590  43.040  49.200  1.00  0.00           H
ATOM   4029  CA  VAL A 250      60.690  42.920  47.070  1.00  0.00           C
ATOM   4030  HA  VAL A 250      61.450  42.270  46.670  1.00  0.00           H
ATOM   4031  CB  VAL A 250      59.260  42.250  47.110  1.00  0.00           C
ATOM   4032  HB  VAL A 250      58.520  42.720  47.790  1.00  0.00           H
ATOM   4033  CG1 VAL A 250      58.550  42.180  45.760  1.00  0.00           C
ATOM   4034 HG11 VAL A 250      59.000  41.740  44.850  1.00  0.00           H
ATOM   4035 HG12 VAL A 250      58.300  43.230  45.460  1.00  0.00           H
ATOM   4036 HG13 VAL A 250      57.590  41.630  45.890  1.00  0.00           H
ATOM   4037  CG2 VAL A 250      59.490  40.730  47.540  1.00  0.00           C
ATOM   4038 HG21 VAL A 250      59.800  40.780  48.600  1.00  0.00           H
ATOM   4039 HG22 VAL A 250      60.180  40.180  46.870  1.00  0.00           H
ATOM   4040 HG23 VAL A 250      58.550  40.140  47.600  1.00  0.00           H
ATOM   4041  C   VAL A 250      60.690  44.100  46.120  1.00  0.00           C
ATOM   4042  O   VAL A 250      61.170  43.960  44.980  1.00  0.00           O
ATOM   4043  N   ARG A 251      60.210  45.270  46.580  1.00  0.00           N
ATOM   4044  HN  ARG A 251      59.830  45.200  47.490  1.00  0.00           H
ATOM   4045  CA  ARG A 251      60.440  46.500  45.880  1.00  0.00           C
ATOM   4046  HA  ARG A 251      60.020  46.330  44.900  1.00  0.00           H
ATOM   4047  CB  ARG A 251      59.590  47.530  46.520  1.00  0.00           C
ATOM   4048  HB1 ARG A 251      59.830  48.550  46.160  1.00  0.00           H
ATOM   4049  HB2 ARG A 251      59.840  47.490  47.600  1.00  0.00           H
ATOM   4050  CG  ARG A 251      58.030  47.410  46.260  1.00  0.00           C
ATOM   4051  HG1 ARG A 251      57.550  48.060  47.020  1.00  0.00           H
ATOM   4052  HG2 ARG A 251      57.590  46.420  46.540  1.00  0.00           H
ATOM   4053  CD  ARG A 251      57.550  47.760  44.850  1.00  0.00           C
ATOM   4054  HD1 ARG A 251      56.540  47.360  44.660  1.00  0.00           H
ATOM   4055  HD2 ARG A 251      58.230  47.240  44.140  1.00  0.00           H
ATOM   4056  NE  ARG A 251      57.680  49.240  44.660  1.00  0.00           N
ATOM   4057  HE  ARG A 251      57.850  49.730  45.510  1.00  0.00           H
ATOM   4058  CZ  ARG A 251      57.180  50.000  43.650  1.00  0.00           C
ATOM   4059  NH1 ARG A 251      56.730  49.470  42.460  1.00  0.00           N
ATOM   4060 HH11 ARG A 251      56.390  50.130  41.790  1.00  0.00           H
ATOM   4061 HH12 ARG A 251      56.390  48.530  42.410  1.00  0.00           H
ATOM   4062  NH2 ARG A 251      57.270  51.300  43.660  1.00  0.00           N
ATOM   4063 HH21 ARG A 251      57.560  51.720  44.520  1.00  0.00           H
ATOM   4064 HH22 ARG A 251      56.770  51.810  42.960  1.00  0.00           H
ATOM   4065  C   ARG A 251      61.870  46.950  45.620  1.00  0.00           C
ATOM   4066  O   ARG A 251      62.210  47.450  44.520  1.00  0.00           O
ATOM   4067  N   ILE A 252      62.810  46.730  46.570  1.00  0.00           N
ATOM   4068  HN  ILE A 252      62.580  46.500  47.510  1.00  0.00           H
ATOM   4069  CA  ILE A 252      64.220  46.980  46.400  1.00  0.00           C
ATOM   4070  HA  ILE A 252      64.320  47.970  46.010  1.00  0.00           H
ATOM   4071  CB  ILE A 252      65.060  46.770  47.650  1.00  0.00           C
ATOM   4072  HB  ILE A 252      64.750  45.750  47.980  1.00  0.00           H
ATOM   4073  CG2 ILE A 252      66.560  46.710  47.500  1.00  0.00           C
ATOM   4074 HG21 ILE A 252      66.910  47.650  47.020  1.00  0.00           H
ATOM   4075 HG22 ILE A 252      66.940  45.870  46.880  1.00  0.00           H
ATOM   4076 HG23 ILE A 252      67.190  46.590  48.410  1.00  0.00           H
ATOM   4077  CG1 ILE A 252      64.570  47.870  48.680  1.00  0.00           C
ATOM   4078 HG11 ILE A 252      63.460  47.870  48.610  1.00  0.00           H
ATOM   4079 HG12 ILE A 252      64.910  48.880  48.360  1.00  0.00           H
ATOM   4080  CD  ILE A 252      65.130  47.620  50.070  1.00  0.00           C
ATOM   4081  HD1 ILE A 252      64.620  48.300  50.800  1.00  0.00           H
ATOM   4082  HD2 ILE A 252      66.190  47.920  49.990  1.00  0.00           H
ATOM   4083  HD3 ILE A 252      64.970  46.560  50.350  1.00  0.00           H
ATOM   4084  C   ILE A 252      64.910  46.060  45.310  1.00  0.00           C
ATOM   4085  O   ILE A 252      65.730  46.550  44.440  1.00  0.00           O
ATOM   4086  N   ARG A 253      64.540  44.790  45.270  1.00  0.00           N
ATOM   4087  HN  ARG A 253      63.850  44.490  45.910  1.00  0.00           H
ATOM   4088  CA  ARG A 253      64.850  43.930  44.160  1.00  0.00           C
ATOM   4089  HA  ARG A 253      65.930  44.000  44.170  1.00  0.00           H
ATOM   4090  CB  ARG A 253      64.800  42.450  44.450  1.00  0.00           C
ATOM   4091  HB1 ARG A 253      63.820  42.210  44.890  1.00  0.00           H
ATOM   4092  HB2 ARG A 253      65.550  42.250  45.240  1.00  0.00           H
ATOM   4093  CG  ARG A 253      64.900  41.390  43.270  1.00  0.00           C
ATOM   4094  HG1 ARG A 253      64.190  41.700  42.470  1.00  0.00           H
ATOM   4095  HG2 ARG A 253      64.730  40.380  43.700  1.00  0.00           H
ATOM   4096  CD  ARG A 253      66.360  41.550  42.710  1.00  0.00           C
ATOM   4097  HD1 ARG A 253      67.020  41.200  43.530  1.00  0.00           H
ATOM   4098  HD2 ARG A 253      66.680  42.580  42.440  1.00  0.00           H
ATOM   4099  NE  ARG A 253      66.500  40.650  41.580  1.00  0.00           N
ATOM   4100  HE  ARG A 253      65.790  39.960  41.450  1.00  0.00           H
ATOM   4101  CZ  ARG A 253      67.540  40.690  40.740  1.00  0.00           C
ATOM   4102  NH1 ARG A 253      68.640  41.370  41.050  1.00  0.00           N
ATOM   4103 HH11 ARG A 253      68.620  41.710  41.990  1.00  0.00           H
ATOM   4104 HH12 ARG A 253      69.430  41.350  40.440  1.00  0.00           H
ATOM   4105  NH2 ARG A 253      67.670  39.910  39.710  1.00  0.00           N
ATOM   4106 HH21 ARG A 253      66.840  39.700  39.190  1.00  0.00           H
ATOM   4107 HH22 ARG A 253      68.500  39.960  39.170  1.00  0.00           H
ATOM   4108  C   ARG A 253      64.290  44.420  42.760  1.00  0.00           C
ATOM   4109  O   ARG A 253      65.050  44.320  41.800  1.00  0.00           O
ATOM   4110  N   ILE A 254      62.990  44.900  42.690  1.00  0.00           N
ATOM   4111  HN  ILE A 254      62.440  44.890  43.510  1.00  0.00           H
ATOM   4112  CA  ILE A 254      62.460  45.530  41.500  1.00  0.00           C
ATOM   4113  HA  ILE A 254      62.450  44.760  40.730  1.00  0.00           H
ATOM   4114  CB  ILE A 254      60.970  45.860  41.670  1.00  0.00           C
ATOM   4115  HB  ILE A 254      60.870  46.470  42.590  1.00  0.00           H
ATOM   4116  CG2 ILE A 254      60.560  46.720  40.400  1.00  0.00           C
ATOM   4117 HG21 ILE A 254      59.480  46.920  40.290  1.00  0.00           H
ATOM   4118 HG22 ILE A 254      60.790  46.150  39.480  1.00  0.00           H
ATOM   4119 HG23 ILE A 254      60.930  47.750  40.570  1.00  0.00           H
ATOM   4120  CG1 ILE A 254      60.030  44.630  41.760  1.00  0.00           C
ATOM   4121 HG11 ILE A 254      60.370  43.900  42.530  1.00  0.00           H
ATOM   4122 HG12 ILE A 254      59.830  44.150  40.770  1.00  0.00           H
ATOM   4123  CD  ILE A 254      58.670  45.160  42.310  1.00  0.00           C
ATOM   4124  HD1 ILE A 254      58.410  46.170  41.930  1.00  0.00           H
ATOM   4125  HD2 ILE A 254      58.820  45.150  43.410  1.00  0.00           H
ATOM   4126  HD3 ILE A 254      57.820  44.460  42.130  1.00  0.00           H
ATOM   4127  C   ILE A 254      63.190  46.860  41.060  1.00  0.00           C
ATOM   4128  O   ILE A 254      63.670  47.070  39.950  1.00  0.00           O
ATOM   4129  N   PHE A 255      63.540  47.740  42.010  1.00  0.00           N
ATOM   4130  HN  PHE A 255      63.420  47.570  42.990  1.00  0.00           H
ATOM   4131  CA  PHE A 255      64.330  48.900  41.790  1.00  0.00           C
ATOM   4132  HA  PHE A 255      63.810  49.510  41.070  1.00  0.00           H
ATOM   4133  CB  PHE A 255      64.430  49.710  43.120  1.00  0.00           C
ATOM   4134  HB1 PHE A 255      65.110  50.580  43.110  1.00  0.00           H
ATOM   4135  HB2 PHE A 255      64.790  49.080  43.970  1.00  0.00           H
ATOM   4136  CG  PHE A 255      63.110  50.290  43.540  1.00  0.00           C
ATOM   4137  CD1 PHE A 255      61.840  50.210  42.790  1.00  0.00           C
ATOM   4138  HD1 PHE A 255      61.800  49.710  41.840  1.00  0.00           H
ATOM   4139  CE1 PHE A 255      60.750  51.020  43.200  1.00  0.00           C
ATOM   4140  HE1 PHE A 255      59.820  50.900  42.690  1.00  0.00           H
ATOM   4141  CZ  PHE A 255      60.760  51.640  44.460  1.00  0.00           C
ATOM   4142  HZ  PHE A 255      59.920  52.220  44.800  1.00  0.00           H
ATOM   4143  CD2 PHE A 255      63.010  50.880  44.850  1.00  0.00           C
ATOM   4144  HD2 PHE A 255      63.890  50.760  45.470  1.00  0.00           H
ATOM   4145  CE2 PHE A 255      61.860  51.390  45.320  1.00  0.00           C
ATOM   4146  HE2 PHE A 255      61.830  51.850  46.300  1.00  0.00           H
ATOM   4147  C   PHE A 255      65.740  48.660  41.240  1.00  0.00           C
ATOM   4148  O   PHE A 255      66.220  49.310  40.320  1.00  0.00           O
ATOM   4149  N   TRP A 256      66.410  47.670  41.830  1.00  0.00           N
ATOM   4150  HN  TRP A 256      65.990  47.180  42.600  1.00  0.00           H
ATOM   4151  CA  TRP A 256      67.750  47.250  41.480  1.00  0.00           C
ATOM   4152  HA  TRP A 256      68.450  48.070  41.500  1.00  0.00           H
ATOM   4153  CB  TRP A 256      68.270  46.280  42.610  1.00  0.00           C
ATOM   4154  HB1 TRP A 256      67.810  45.270  42.620  1.00  0.00           H
ATOM   4155  HB2 TRP A 256      68.020  46.820  43.540  1.00  0.00           H
ATOM   4156  CG  TRP A 256      69.690  45.910  42.650  1.00  0.00           C
ATOM   4157  CD1 TRP A 256      70.310  45.190  41.710  1.00  0.00           C
ATOM   4158  HD1 TRP A 256      69.900  44.920  40.750  1.00  0.00           H
ATOM   4159  NE1 TRP A 256      71.640  45.010  42.060  1.00  0.00           N
ATOM   4160  HE1 TRP A 256      72.330  44.530  41.550  1.00  0.00           H
ATOM   4161  CE2 TRP A 256      71.880  45.650  43.190  1.00  0.00           C
ATOM   4162  CD2 TRP A 256      70.680  46.160  43.620  1.00  0.00           C
ATOM   4163  CE3 TRP A 256      70.600  46.740  44.880  1.00  0.00           C
ATOM   4164  HE3 TRP A 256      69.680  47.080  45.340  1.00  0.00           H
ATOM   4165  CZ3 TRP A 256      71.770  46.820  45.710  1.00  0.00           C
ATOM   4166  HZ3 TRP A 256      71.760  47.150  46.730  1.00  0.00           H
ATOM   4167  CZ2 TRP A 256      72.980  45.720  44.020  1.00  0.00           C
ATOM   4168  HZ2 TRP A 256      73.970  45.370  43.750  1.00  0.00           H
ATOM   4169  CH2 TRP A 256      72.980  46.280  45.220  1.00  0.00           C
ATOM   4170  HH2 TRP A 256      73.850  46.120  45.860  1.00  0.00           H
ATOM   4171  C   TRP A 256      67.750  46.620  40.010  1.00  0.00           C
ATOM   4172  O   TRP A 256      68.610  46.850  39.140  1.00  0.00           O
ATOM   4173  N   LEU A 257      66.720  45.730  39.800  1.00  0.00           N
ATOM   4174  HN  LEU A 257      66.130  45.440  40.560  1.00  0.00           H
ATOM   4175  CA  LEU A 257      66.440  45.100  38.530  1.00  0.00           C
ATOM   4176  HA  LEU A 257      67.240  44.460  38.180  1.00  0.00           H
ATOM   4177  CB  LEU A 257      65.180  44.200  38.590  1.00  0.00           C
ATOM   4178  HB1 LEU A 257      64.280  44.750  38.940  1.00  0.00           H
ATOM   4179  HB2 LEU A 257      65.550  43.510  39.370  1.00  0.00           H
ATOM   4180  CG  LEU A 257      64.660  43.450  37.340  1.00  0.00           C
ATOM   4181  HG  LEU A 257      64.360  44.100  36.500  1.00  0.00           H
ATOM   4182  CD1 LEU A 257      65.730  42.540  36.800  1.00  0.00           C
ATOM   4183 HD11 LEU A 257      65.250  41.810  36.110  1.00  0.00           H
ATOM   4184 HD12 LEU A 257      66.190  41.970  37.640  1.00  0.00           H
ATOM   4185 HD13 LEU A 257      66.510  43.050  36.190  1.00  0.00           H
ATOM   4186  CD2 LEU A 257      63.420  42.550  37.770  1.00  0.00           C
ATOM   4187 HD21 LEU A 257      62.860  42.130  36.910  1.00  0.00           H
ATOM   4188 HD22 LEU A 257      62.680  43.030  38.450  1.00  0.00           H
ATOM   4189 HD23 LEU A 257      63.920  41.770  38.370  1.00  0.00           H
ATOM   4190  C   LEU A 257      66.190  46.110  37.490  1.00  0.00           C
ATOM   4191  O   LEU A 257      66.740  45.950  36.430  1.00  0.00           O
ATOM   4192  N   LEU A 258      65.330  47.120  37.750  1.00  0.00           N
ATOM   4193  HN  LEU A 258      65.000  47.210  38.690  1.00  0.00           H
ATOM   4194  CA  LEU A 258      65.060  48.110  36.710  1.00  0.00           C
ATOM   4195  HA  LEU A 258      64.910  47.610  35.770  1.00  0.00           H
ATOM   4196  CB  LEU A 258      63.720  48.780  37.110  1.00  0.00           C
ATOM   4197  HB1 LEU A 258      63.660  49.640  36.420  1.00  0.00           H
ATOM   4198  HB2 LEU A 258      63.960  49.150  38.130  1.00  0.00           H
ATOM   4199  CG  LEU A 258      62.390  47.980  36.960  1.00  0.00           C
ATOM   4200  HG  LEU A 258      62.630  46.940  37.260  1.00  0.00           H
ATOM   4201  CD1 LEU A 258      61.380  48.730  37.850  1.00  0.00           C
ATOM   4202 HD11 LEU A 258      61.600  48.720  38.940  1.00  0.00           H
ATOM   4203 HD12 LEU A 258      60.400  48.280  37.650  1.00  0.00           H
ATOM   4204 HD13 LEU A 258      61.320  49.760  37.420  1.00  0.00           H
ATOM   4205  CD2 LEU A 258      61.800  47.800  35.530  1.00  0.00           C
ATOM   4206 HD21 LEU A 258      60.870  47.200  35.620  1.00  0.00           H
ATOM   4207 HD22 LEU A 258      62.500  47.190  34.930  1.00  0.00           H
ATOM   4208 HD23 LEU A 258      61.650  48.800  35.060  1.00  0.00           H
ATOM   4209  C   LEU A 258      66.240  49.100  36.570  1.00  0.00           C
ATOM   4210  O   LEU A 258      66.400  49.530  35.430  1.00  0.00           O
ATOM   4211  N   HSD A 259      67.050  49.330  37.620  1.00  0.00           N
ATOM   4212  HN  HSD A 259      66.970  49.050  38.570  1.00  0.00           H
ATOM   4213  CA  HSD A 259      68.250  50.090  37.370  1.00  0.00           C
ATOM   4214  HA  HSD A 259      68.000  51.000  36.860  1.00  0.00           H
ATOM   4215  CB  HSD A 259      68.820  50.450  38.790  1.00  0.00           C
ATOM   4216  HB1 HSD A 259      69.160  49.480  39.190  1.00  0.00           H
ATOM   4217  HB2 HSD A 259      68.060  50.870  39.480  1.00  0.00           H
ATOM   4218  ND1 HSD A 259      71.100  51.130  39.440  1.00  0.00           N
ATOM   4219  HD1 HSD A 259      71.120  50.450  40.180  1.00  0.00           H
ATOM   4220  CG  HSD A 259      70.000  51.400  38.680  1.00  0.00           C
ATOM   4221  CE1 HSD A 259      72.030  52.060  39.120  1.00  0.00           C
ATOM   4222  HE1 HSD A 259      73.070  51.940  39.450  1.00  0.00           H
ATOM   4223  NE2 HSD A 259      71.580  52.920  38.260  1.00  0.00           N
ATOM   4224  CD2 HSD A 259      70.270  52.530  37.990  1.00  0.00           C
ATOM   4225  HD2 HSD A 259      69.650  53.080  37.290  1.00  0.00           H
ATOM   4226  C   HSD A 259      69.320  49.360  36.520  1.00  0.00           C
ATOM   4227  O   HSD A 259      69.930  49.880  35.570  1.00  0.00           O
ATOM   4228  N   THR A 260      69.590  48.110  36.730  1.00  0.00           N
ATOM   4229  HN  THR A 260      68.970  47.620  37.350  1.00  0.00           H
ATOM   4230  CA  THR A 260      70.840  47.420  36.310  1.00  0.00           C
ATOM   4231  HA  THR A 260      71.640  48.130  36.200  1.00  0.00           H
ATOM   4232  CB  THR A 260      71.320  46.360  37.370  1.00  0.00           C
ATOM   4233  HB  THR A 260      72.190  45.800  36.960  1.00  0.00           H
ATOM   4234  OG1 THR A 260      70.310  45.400  37.730  1.00  0.00           O
ATOM   4235  HG1 THR A 260      69.600  45.910  38.120  1.00  0.00           H
ATOM   4236  CG2 THR A 260      71.850  46.990  38.660  1.00  0.00           C
ATOM   4237 HG21 THR A 260      72.260  46.160  39.260  1.00  0.00           H
ATOM   4238 HG22 THR A 260      71.130  47.620  39.220  1.00  0.00           H
ATOM   4239 HG23 THR A 260      72.680  47.700  38.450  1.00  0.00           H
ATOM   4240  C   THR A 260      70.680  46.680  35.010  1.00  0.00           C
ATOM   4241  O   THR A 260      71.650  46.080  34.540  1.00  0.00           O
ATOM   4242  N   SER A 261      69.540  46.820  34.300  1.00  0.00           N
ATOM   4243  HN  SER A 261      68.750  47.200  34.770  1.00  0.00           H
ATOM   4244  CA  SER A 261      69.310  46.290  32.960  1.00  0.00           C
ATOM   4245  HA  SER A 261      70.230  46.230  32.410  1.00  0.00           H
ATOM   4246  CB  SER A 261      68.690  44.810  33.060  1.00  0.00           C
ATOM   4247  HB1 SER A 261      69.510  44.160  33.430  1.00  0.00           H
ATOM   4248  HB2 SER A 261      68.450  44.490  32.030  1.00  0.00           H
ATOM   4249  OG  SER A 261      67.490  44.750  33.890  1.00  0.00           O
ATOM   4250  HG1 SER A 261      67.620  45.110  34.770  1.00  0.00           H
ATOM   4251  C   SER A 261      68.390  47.140  32.220  1.00  0.00           C
ATOM   4252  O   SER A 261      67.710  47.990  32.800  1.00  0.00           O
ATOM   4253  N   GLY A 262      68.260  46.900  30.930  1.00  0.00           N
ATOM   4254  HN  GLY A 262      68.930  46.330  30.450  1.00  0.00           H
ATOM   4255  CA  GLY A 262      67.270  47.470  30.030  1.00  0.00           C
ATOM   4256  HA1 GLY A 262      67.700  47.390  29.040  1.00  0.00           H
ATOM   4257  HA2 GLY A 262      67.000  48.500  30.200  1.00  0.00           H
ATOM   4258  C   GLY A 262      65.990  46.710  30.130  1.00  0.00           C
ATOM   4259  O   GLY A 262      65.840  45.850  31.020  1.00  0.00           O
ATOM   4260  N   THR A 263      65.170  46.920  29.170  1.00  0.00           N
ATOM   4261  HN  THR A 263      65.340  47.670  28.540  1.00  0.00           H
ATOM   4262  CA  THR A 263      63.880  46.280  29.020  1.00  0.00           C
ATOM   4263  HA  THR A 263      63.240  46.510  29.860  1.00  0.00           H
ATOM   4264  CB  THR A 263      63.080  46.910  27.890  1.00  0.00           C
ATOM   4265  HB  THR A 263      63.490  46.640  26.890  1.00  0.00           H
ATOM   4266  OG1 THR A 263      63.010  48.320  28.050  1.00  0.00           O
ATOM   4267  HG1 THR A 263      63.900  48.680  28.010  1.00  0.00           H
ATOM   4268  CG2 THR A 263      61.700  46.400  27.880  1.00  0.00           C
ATOM   4269 HG21 THR A 263      61.300  46.270  28.910  1.00  0.00           H
ATOM   4270 HG22 THR A 263      61.540  45.450  27.320  1.00  0.00           H
ATOM   4271 HG23 THR A 263      61.030  47.140  27.390  1.00  0.00           H
ATOM   4272  C   THR A 263      63.920  44.770  28.920  1.00  0.00           C
ATOM   4273  O   THR A 263      64.430  44.200  27.960  1.00  0.00           O
ATOM   4274  N   GLN A 264      63.380  44.090  29.910  1.00  0.00           N
ATOM   4275  HN  GLN A 264      62.970  44.660  30.630  1.00  0.00           H
ATOM   4276  CA  GLN A 264      63.170  42.700  29.910  1.00  0.00           C
ATOM   4277  HA  GLN A 264      63.920  42.300  29.240  1.00  0.00           H
ATOM   4278  CB  GLN A 264      63.300  42.100  31.310  1.00  0.00           C
ATOM   4279  HB1 GLN A 264      63.250  41.000  31.150  1.00  0.00           H
ATOM   4280  HB2 GLN A 264      62.470  42.480  31.950  1.00  0.00           H
ATOM   4281  CG  GLN A 264      64.560  42.480  32.100  1.00  0.00           C
ATOM   4282  HG1 GLN A 264      64.480  41.790  32.970  1.00  0.00           H
ATOM   4283  HG2 GLN A 264      64.450  43.520  32.460  1.00  0.00           H
ATOM   4284  CD  GLN A 264      65.840  42.020  31.350  1.00  0.00           C
ATOM   4285  OE1 GLN A 264      65.970  40.800  31.190  1.00  0.00           O
ATOM   4286  NE2 GLN A 264      66.580  43.010  30.830  1.00  0.00           N
ATOM   4287 HE21 GLN A 264      67.440  42.790  30.370  1.00  0.00           H
ATOM   4288 HE22 GLN A 264      66.220  43.930  30.960  1.00  0.00           H
ATOM   4289  C   GLN A 264      61.800  42.280  29.410  1.00  0.00           C
ATOM   4290  O   GLN A 264      60.820  43.030  29.240  1.00  0.00           O
ATOM   4291  N   ASN A 265      61.690  40.990  29.150  1.00  0.00           N
ATOM   4292  HN  ASN A 265      62.530  40.450  29.290  1.00  0.00           H
ATOM   4293  CA  ASN A 265      60.430  40.420  28.810  1.00  0.00           C
ATOM   4294  HA  ASN A 265      60.110  41.010  27.960  1.00  0.00           H
ATOM   4295  CB  ASN A 265      60.650  38.870  28.580  1.00  0.00           C
ATOM   4296  HB1 ASN A 265      59.700  38.310  28.460  1.00  0.00           H
ATOM   4297  HB2 ASN A 265      61.330  38.570  29.400  1.00  0.00           H
ATOM   4298  CG  ASN A 265      61.290  38.610  27.210  1.00  0.00           C
ATOM   4299  OD1 ASN A 265      62.430  38.050  27.170  1.00  0.00           O
ATOM   4300  ND2 ASN A 265      60.700  39.140  26.090  1.00  0.00           N
ATOM   4301 HD21 ASN A 265      60.830  38.610  25.260  1.00  0.00           H
ATOM   4302 HD22 ASN A 265      59.980  39.810  26.270  1.00  0.00           H
ATOM   4303  C   ASN A 265      59.430  40.530  29.960  1.00  0.00           C
ATOM   4304  O   ASN A 265      59.870  40.330  31.110  1.00  0.00           O
ATOM   4305  N   CYS A 266      58.070  40.610  29.700  1.00  0.00           N
ATOM   4306  HN  CYS A 266      57.760  40.780  28.770  1.00  0.00           H
ATOM   4307  CA  CYS A 266      57.080  40.510  30.760  1.00  0.00           C
ATOM   4308  HA  CYS A 266      57.430  41.140  31.560  1.00  0.00           H
ATOM   4309  CB  CYS A 266      55.630  40.960  30.390  1.00  0.00           C
ATOM   4310  HB1 CYS A 266      54.860  40.710  31.150  1.00  0.00           H
ATOM   4311  HB2 CYS A 266      55.350  40.300  29.540  1.00  0.00           H
ATOM   4312  SG  CYS A 266      55.680  42.750  30.010  1.00  0.00           S
ATOM   4313  C   CYS A 266      57.130  39.150  31.470  1.00  0.00           C
ATOM   4314  O   CYS A 266      57.010  39.110  32.710  1.00  0.00           O
ATOM   4315  N   GLU A 267      57.430  38.010  30.860  1.00  0.00           N
ATOM   4316  HN  GLU A 267      57.260  37.890  29.890  1.00  0.00           H
ATOM   4317  CA  GLU A 267      57.610  36.780  31.660  1.00  0.00           C
ATOM   4318  HA  GLU A 267      56.810  36.810  32.390  1.00  0.00           H
ATOM   4319  CB  GLU A 267      57.430  35.510  30.810  1.00  0.00           C
ATOM   4320  HB1 GLU A 267      57.700  34.580  31.360  1.00  0.00           H
ATOM   4321  HB2 GLU A 267      58.150  35.590  29.960  1.00  0.00           H
ATOM   4322  CG  GLU A 267      55.970  35.150  30.310  1.00  0.00           C
ATOM   4323  HG1 GLU A 267      55.600  35.850  29.530  1.00  0.00           H
ATOM   4324  HG2 GLU A 267      55.260  35.140  31.160  1.00  0.00           H
ATOM   4325  CD  GLU A 267      56.000  33.720  29.590  1.00  0.00           C
ATOM   4326  OE1 GLU A 267      55.740  33.620  28.360  1.00  0.00           O
ATOM   4327  OE2 GLU A 267      56.200  32.720  30.280  1.00  0.00           O
ATOM   4328  C   GLU A 267      58.870  36.800  32.500  1.00  0.00           C
ATOM   4329  O   GLU A 267      58.950  36.200  33.570  1.00  0.00           O
ATOM   4330  N   VAL A 268      59.900  37.610  32.100  1.00  0.00           N
ATOM   4331  HN  VAL A 268      59.780  38.090  31.240  1.00  0.00           H
ATOM   4332  CA  VAL A 268      61.130  37.730  32.860  1.00  0.00           C
ATOM   4333  HA  VAL A 268      61.390  36.770  33.290  1.00  0.00           H
ATOM   4334  CB  VAL A 268      62.350  38.140  32.000  1.00  0.00           C
ATOM   4335  HB  VAL A 268      62.200  38.980  31.300  1.00  0.00           H
ATOM   4336  CG1 VAL A 268      63.670  38.410  32.800  1.00  0.00           C
ATOM   4337 HG11 VAL A 268      64.470  38.610  32.060  1.00  0.00           H
ATOM   4338 HG12 VAL A 268      63.990  37.550  33.420  1.00  0.00           H
ATOM   4339 HG13 VAL A 268      63.570  39.330  33.410  1.00  0.00           H
ATOM   4340  CG2 VAL A 268      62.680  36.940  30.990  1.00  0.00           C
ATOM   4341 HG21 VAL A 268      63.010  36.130  31.670  1.00  0.00           H
ATOM   4342 HG22 VAL A 268      63.520  37.190  30.320  1.00  0.00           H
ATOM   4343 HG23 VAL A 268      61.750  36.660  30.460  1.00  0.00           H
ATOM   4344  C   VAL A 268      60.910  38.680  34.130  1.00  0.00           C
ATOM   4345  O   VAL A 268      61.400  38.350  35.210  1.00  0.00           O
ATOM   4346  N   TYR A 269      59.990  39.670  34.070  1.00  0.00           N
ATOM   4347  HN  TYR A 269      59.690  39.820  33.140  1.00  0.00           H
ATOM   4348  CA  TYR A 269      59.550  40.460  35.160  1.00  0.00           C
ATOM   4349  HA  TYR A 269      60.430  40.850  35.660  1.00  0.00           H
ATOM   4350  CB  TYR A 269      58.900  41.740  34.560  1.00  0.00           C
ATOM   4351  HB1 TYR A 269      58.670  42.350  35.460  1.00  0.00           H
ATOM   4352  HB2 TYR A 269      58.020  41.550  33.900  1.00  0.00           H
ATOM   4353  CG  TYR A 269      59.900  42.740  34.020  1.00  0.00           C
ATOM   4354  CD1 TYR A 269      59.530  43.370  32.810  1.00  0.00           C
ATOM   4355  HD1 TYR A 269      58.620  43.100  32.290  1.00  0.00           H
ATOM   4356  CE1 TYR A 269      60.370  44.340  32.370  1.00  0.00           C
ATOM   4357  HE1 TYR A 269      60.130  44.830  31.430  1.00  0.00           H
ATOM   4358  CZ  TYR A 269      61.610  44.650  32.950  1.00  0.00           C
ATOM   4359  OH  TYR A 269      62.400  45.670  32.330  1.00  0.00           O
ATOM   4360  HH  TYR A 269      63.180  45.830  32.870  1.00  0.00           H
ATOM   4361  CD2 TYR A 269      61.050  43.090  34.720  1.00  0.00           C
ATOM   4362  HD2 TYR A 269      61.280  42.510  35.600  1.00  0.00           H
ATOM   4363  CE2 TYR A 269      61.960  44.100  34.260  1.00  0.00           C
ATOM   4364  HE2 TYR A 269      62.810  44.420  34.830  1.00  0.00           H
ATOM   4365  C   TYR A 269      58.560  39.840  36.210  1.00  0.00           C
ATOM   4366  O   TYR A 269      58.340  40.470  37.220  1.00  0.00           O
ATOM   4367  N   ARG A 270      57.970  38.760  35.810  1.00  0.00           N
ATOM   4368  HN  ARG A 270      58.260  38.420  34.910  1.00  0.00           H
ATOM   4369  CA  ARG A 270      56.870  38.130  36.540  1.00  0.00           C
ATOM   4370  HA  ARG A 270      56.040  38.810  36.620  1.00  0.00           H
ATOM   4371  CB  ARG A 270      56.280  36.950  35.650  1.00  0.00           C
ATOM   4372  HB1 ARG A 270      57.120  36.340  35.240  1.00  0.00           H
ATOM   4373  HB2 ARG A 270      55.750  37.390  34.790  1.00  0.00           H
ATOM   4374  CG  ARG A 270      55.300  35.910  36.350  1.00  0.00           C
ATOM   4375  HG1 ARG A 270      55.730  35.590  37.320  1.00  0.00           H
ATOM   4376  HG2 ARG A 270      55.020  35.120  35.630  1.00  0.00           H
ATOM   4377  CD  ARG A 270      53.970  36.610  36.850  1.00  0.00           C
ATOM   4378  HD1 ARG A 270      53.580  37.160  35.970  1.00  0.00           H
ATOM   4379  HD2 ARG A 270      54.140  37.250  37.750  1.00  0.00           H
ATOM   4380  NE  ARG A 270      53.060  35.460  37.170  1.00  0.00           N
ATOM   4381  HE  ARG A 270      53.430  34.550  37.280  1.00  0.00           H
ATOM   4382  CZ  ARG A 270      51.770  35.360  36.800  1.00  0.00           C
ATOM   4383  NH1 ARG A 270      50.920  36.310  36.690  1.00  0.00           N
ATOM   4384 HH11 ARG A 270      51.180  37.210  37.000  1.00  0.00           H
ATOM   4385 HH12 ARG A 270      49.970  36.000  36.570  1.00  0.00           H
ATOM   4386  NH2 ARG A 270      51.380  34.150  36.520  1.00  0.00           N
ATOM   4387 HH21 ARG A 270      50.550  34.180  35.970  1.00  0.00           H
ATOM   4388 HH22 ARG A 270      51.970  33.360  36.380  1.00  0.00           H
ATOM   4389  C   ARG A 270      57.160  37.740  37.920  1.00  0.00           C
ATOM   4390  O   ARG A 270      56.380  37.970  38.860  1.00  0.00           O
ATOM   4391  N   SER A 271      58.320  37.160  38.160  1.00  0.00           N
ATOM   4392  HN  SER A 271      58.980  37.050  37.410  1.00  0.00           H
ATOM   4393  CA  SER A 271      58.770  36.740  39.490  1.00  0.00           C
ATOM   4394  HA  SER A 271      58.120  35.920  39.750  1.00  0.00           H
ATOM   4395  CB  SER A 271      60.240  36.310  39.500  1.00  0.00           C
ATOM   4396  HB1 SER A 271      60.340  35.420  38.840  1.00  0.00           H
ATOM   4397  HB2 SER A 271      60.640  35.890  40.450  1.00  0.00           H
ATOM   4398  OG  SER A 271      61.180  37.290  39.090  1.00  0.00           O
ATOM   4399  HG1 SER A 271      62.000  36.820  38.860  1.00  0.00           H
ATOM   4400  C   SER A 271      58.620  37.710  40.580  1.00  0.00           C
ATOM   4401  O   SER A 271      58.060  37.370  41.630  1.00  0.00           O
ATOM   4402  N   VAL A 272      59.060  38.960  40.370  1.00  0.00           N
ATOM   4403  HN  VAL A 272      59.320  39.160  39.430  1.00  0.00           H
ATOM   4404  CA  VAL A 272      58.970  40.030  41.320  1.00  0.00           C
ATOM   4405  HA  VAL A 272      59.020  39.660  42.330  1.00  0.00           H
ATOM   4406  CB  VAL A 272      59.980  41.050  41.040  1.00  0.00           C
ATOM   4407  HB  VAL A 272      59.770  41.950  41.650  1.00  0.00           H
ATOM   4408  CG1 VAL A 272      61.320  40.380  41.520  1.00  0.00           C
ATOM   4409 HG11 VAL A 272      62.220  41.010  41.400  1.00  0.00           H
ATOM   4410 HG12 VAL A 272      61.420  39.430  40.960  1.00  0.00           H
ATOM   4411 HG13 VAL A 272      61.270  40.160  42.610  1.00  0.00           H
ATOM   4412  CG2 VAL A 272      60.130  41.360  39.510  1.00  0.00           C
ATOM   4413 HG21 VAL A 272      60.580  40.530  38.910  1.00  0.00           H
ATOM   4414 HG22 VAL A 272      60.850  42.170  39.270  1.00  0.00           H
ATOM   4415 HG23 VAL A 272      59.100  41.490  39.110  1.00  0.00           H
ATOM   4416  C   VAL A 272      57.610  40.650  41.350  1.00  0.00           C
ATOM   4417  O   VAL A 272      57.180  41.190  42.360  1.00  0.00           O
ATOM   4418  N   ASP A 273      56.830  40.580  40.250  1.00  0.00           N
ATOM   4419  HN  ASP A 273      57.250  40.390  39.370  1.00  0.00           H
ATOM   4420  CA  ASP A 273      55.550  41.150  40.210  1.00  0.00           C
ATOM   4421  HA  ASP A 273      55.460  42.070  40.750  1.00  0.00           H
ATOM   4422  CB  ASP A 273      55.130  41.210  38.760  1.00  0.00           C
ATOM   4423  HB1 ASP A 273      54.980  40.180  38.390  1.00  0.00           H
ATOM   4424  HB2 ASP A 273      55.940  41.730  38.200  1.00  0.00           H
ATOM   4425  CG  ASP A 273      53.850  42.000  38.610  1.00  0.00           C
ATOM   4426  OD1 ASP A 273      53.810  43.280  38.810  1.00  0.00           O
ATOM   4427  OD2 ASP A 273      52.830  41.380  38.210  1.00  0.00           O
ATOM   4428  C   ASP A 273      54.570  40.200  40.970  1.00  0.00           C
ATOM   4429  O   ASP A 273      53.740  40.610  41.790  1.00  0.00           O
ATOM   4430  N   LEU A 274      54.730  38.880  40.770  1.00  0.00           N
ATOM   4431  HN  LEU A 274      55.360  38.550  40.070  1.00  0.00           H
ATOM   4432  CA  LEU A 274      53.970  37.860  41.480  1.00  0.00           C
ATOM   4433  HA  LEU A 274      52.910  38.040  41.400  1.00  0.00           H
ATOM   4434  CB  LEU A 274      54.210  36.510  40.810  1.00  0.00           C
ATOM   4435  HB1 LEU A 274      55.300  36.380  40.600  1.00  0.00           H
ATOM   4436  HB2 LEU A 274      53.640  36.550  39.860  1.00  0.00           H
ATOM   4437  CG  LEU A 274      53.730  35.320  41.650  1.00  0.00           C
ATOM   4438  HG  LEU A 274      54.340  35.240  42.580  1.00  0.00           H
ATOM   4439  CD1 LEU A 274      52.250  35.390  42.130  1.00  0.00           C
ATOM   4440 HD11 LEU A 274      51.980  36.420  42.440  1.00  0.00           H
ATOM   4441 HD12 LEU A 274      52.050  34.580  42.870  1.00  0.00           H
ATOM   4442 HD13 LEU A 274      51.560  35.230  41.280  1.00  0.00           H
ATOM   4443  CD2 LEU A 274      53.950  34.010  40.860  1.00  0.00           C
ATOM   4444 HD21 LEU A 274      54.930  34.110  40.350  1.00  0.00           H
ATOM   4445 HD22 LEU A 274      53.170  33.870  40.090  1.00  0.00           H
ATOM   4446 HD23 LEU A 274      53.870  33.170  41.580  1.00  0.00           H
ATOM   4447  C   LEU A 274      54.330  37.840  42.970  1.00  0.00           C
ATOM   4448  O   LEU A 274      53.520  37.770  43.920  1.00  0.00           O
ATOM   4449  N   ALA A 275      55.670  37.900  43.170  1.00  0.00           N
ATOM   4450  HN  ALA A 275      56.290  38.070  42.410  1.00  0.00           H
ATOM   4451  CA  ALA A 275      56.210  37.750  44.510  1.00  0.00           C
ATOM   4452  HA  ALA A 275      55.840  36.830  44.940  1.00  0.00           H
ATOM   4453  CB  ALA A 275      57.720  37.630  44.560  1.00  0.00           C
ATOM   4454  HB1 ALA A 275      58.080  37.600  45.610  1.00  0.00           H
ATOM   4455  HB2 ALA A 275      58.190  38.520  44.080  1.00  0.00           H
ATOM   4456  HB3 ALA A 275      58.000  36.710  43.990  1.00  0.00           H
ATOM   4457  C   ALA A 275      55.730  38.930  45.390  1.00  0.00           C
ATOM   4458  O   ALA A 275      55.390  38.710  46.520  1.00  0.00           O
ATOM   4459  N   PHE A 276      55.590  40.110  44.790  1.00  0.00           N
ATOM   4460  HN  PHE A 276      55.790  40.120  43.810  1.00  0.00           H
ATOM   4461  CA  PHE A 276      55.050  41.300  45.410  1.00  0.00           C
ATOM   4462  HA  PHE A 276      55.740  41.590  46.190  1.00  0.00           H
ATOM   4463  CB  PHE A 276      55.140  42.380  44.310  1.00  0.00           C
ATOM   4464  HB1 PHE A 276      54.570  42.170  43.390  1.00  0.00           H
ATOM   4465  HB2 PHE A 276      56.210  42.460  44.020  1.00  0.00           H
ATOM   4466  CG  PHE A 276      54.720  43.770  44.680  1.00  0.00           C
ATOM   4467  CD1 PHE A 276      54.350  44.630  43.660  1.00  0.00           C
ATOM   4468  HD1 PHE A 276      54.290  44.240  42.650  1.00  0.00           H
ATOM   4469  CE1 PHE A 276      53.910  45.880  43.890  1.00  0.00           C
ATOM   4470  HE1 PHE A 276      53.690  46.570  43.080  1.00  0.00           H
ATOM   4471  CZ  PHE A 276      53.850  46.380  45.190  1.00  0.00           C
ATOM   4472  HZ  PHE A 276      53.410  47.350  45.360  1.00  0.00           H
ATOM   4473  CD2 PHE A 276      54.770  44.300  45.970  1.00  0.00           C
ATOM   4474  HD2 PHE A 276      55.240  43.720  46.750  1.00  0.00           H
ATOM   4475  CE2 PHE A 276      54.210  45.560  46.260  1.00  0.00           C
ATOM   4476  HE2 PHE A 276      54.240  45.970  47.260  1.00  0.00           H
ATOM   4477  C   PHE A 276      53.590  41.110  45.890  1.00  0.00           C
ATOM   4478  O   PHE A 276      53.210  41.530  46.960  1.00  0.00           O
ATOM   4479  N   PHE A 277      52.630  40.470  45.080  1.00  0.00           N
ATOM   4480  HN  PHE A 277      53.050  40.120  44.240  1.00  0.00           H
ATOM   4481  CA  PHE A 277      51.230  40.070  45.230  1.00  0.00           C
ATOM   4482  HA  PHE A 277      50.730  41.020  45.380  1.00  0.00           H
ATOM   4483  CB  PHE A 277      50.680  39.410  43.960  1.00  0.00           C
ATOM   4484  HB1 PHE A 277      50.980  38.350  43.820  1.00  0.00           H
ATOM   4485  HB2 PHE A 277      51.010  39.970  43.060  1.00  0.00           H
ATOM   4486  CG  PHE A 277      49.190  39.370  43.940  1.00  0.00           C
ATOM   4487  CD1 PHE A 277      48.380  40.500  43.810  1.00  0.00           C
ATOM   4488  HD1 PHE A 277      48.940  41.410  43.610  1.00  0.00           H
ATOM   4489  CE1 PHE A 277      46.970  40.360  43.810  1.00  0.00           C
ATOM   4490  HE1 PHE A 277      46.380  41.230  43.600  1.00  0.00           H
ATOM   4491  CZ  PHE A 277      46.340  39.120  44.020  1.00  0.00           C
ATOM   4492  HZ  PHE A 277      45.270  39.050  44.030  1.00  0.00           H
ATOM   4493  CD2 PHE A 277      48.560  38.100  44.140  1.00  0.00           C
ATOM   4494  HD2 PHE A 277      49.180  37.230  44.280  1.00  0.00           H
ATOM   4495  CE2 PHE A 277      47.130  37.990  44.210  1.00  0.00           C
ATOM   4496  HE2 PHE A 277      46.650  37.050  44.410  1.00  0.00           H
ATOM   4497  C   PHE A 277      51.150  39.200  46.480  1.00  0.00           C
ATOM   4498  O   PHE A 277      50.210  39.400  47.240  1.00  0.00           O
ATOM   4499  N   ILE A 278      52.150  38.220  46.650  1.00  0.00           N
ATOM   4500  HN  ILE A 278      52.850  38.120  45.950  1.00  0.00           H
ATOM   4501  CA  ILE A 278      52.330  37.410  47.830  1.00  0.00           C
ATOM   4502  HA  ILE A 278      51.370  37.000  48.110  1.00  0.00           H
ATOM   4503  CB  ILE A 278      53.540  36.290  47.740  1.00  0.00           C
ATOM   4504  HB  ILE A 278      54.510  36.820  47.640  1.00  0.00           H
ATOM   4505  CG2 ILE A 278      53.570  35.410  49.010  1.00  0.00           C
ATOM   4506 HG21 ILE A 278      54.450  34.740  49.120  1.00  0.00           H
ATOM   4507 HG22 ILE A 278      52.660  34.790  48.920  1.00  0.00           H
ATOM   4508 HG23 ILE A 278      53.500  36.030  49.940  1.00  0.00           H
ATOM   4509  CG1 ILE A 278      53.550  35.350  46.490  1.00  0.00           C
ATOM   4510 HG11 ILE A 278      54.510  34.780  46.540  1.00  0.00           H
ATOM   4511 HG12 ILE A 278      53.660  35.910  45.530  1.00  0.00           H
ATOM   4512  CD  ILE A 278      52.370  34.360  46.310  1.00  0.00           C
ATOM   4513  HD1 ILE A 278      52.600  33.590  45.540  1.00  0.00           H
ATOM   4514  HD2 ILE A 278      51.400  34.870  46.130  1.00  0.00           H
ATOM   4515  HD3 ILE A 278      52.180  33.790  47.250  1.00  0.00           H
ATOM   4516  C   ILE A 278      52.710  38.250  49.050  1.00  0.00           C
ATOM   4517  O   ILE A 278      52.050  38.220  50.100  1.00  0.00           O
ATOM   4518  N   THR A 279      53.760  39.160  48.910  1.00  0.00           N
ATOM   4519  HN  THR A 279      54.310  39.280  48.090  1.00  0.00           H
ATOM   4520  CA  THR A 279      54.200  39.850  50.140  1.00  0.00           C
ATOM   4521  HA  THR A 279      54.210  39.120  50.930  1.00  0.00           H
ATOM   4522  CB  THR A 279      55.630  40.410  50.150  1.00  0.00           C
ATOM   4523  HB  THR A 279      55.840  40.950  51.100  1.00  0.00           H
ATOM   4524  OG1 THR A 279      55.990  41.140  49.070  1.00  0.00           O
ATOM   4525  HG1 THR A 279      56.440  40.640  48.380  1.00  0.00           H
ATOM   4526  CG2 THR A 279      56.560  39.150  50.060  1.00  0.00           C
ATOM   4527 HG21 THR A 279      57.630  39.440  50.060  1.00  0.00           H
ATOM   4528 HG22 THR A 279      56.260  38.730  49.070  1.00  0.00           H
ATOM   4529 HG23 THR A 279      56.450  38.500  50.950  1.00  0.00           H
ATOM   4530  C   THR A 279      53.300  40.990  50.580  1.00  0.00           C
ATOM   4531  O   THR A 279      53.230  41.240  51.740  1.00  0.00           O
ATOM   4532  N   LEU A 280      52.600  41.660  49.630  1.00  0.00           N
ATOM   4533  HN  LEU A 280      52.800  41.540  48.660  1.00  0.00           H
ATOM   4534  CA  LEU A 280      51.830  42.870  50.040  1.00  0.00           C
ATOM   4535  HA  LEU A 280      52.440  43.430  50.730  1.00  0.00           H
ATOM   4536  CB  LEU A 280      51.540  43.780  48.770  1.00  0.00           C
ATOM   4537  HB1 LEU A 280      51.260  43.050  47.970  1.00  0.00           H
ATOM   4538  HB2 LEU A 280      52.490  44.190  48.370  1.00  0.00           H
ATOM   4539  CG  LEU A 280      50.570  44.890  48.920  1.00  0.00           C
ATOM   4540  HG  LEU A 280      49.620  44.590  49.420  1.00  0.00           H
ATOM   4541  CD1 LEU A 280      51.130  46.030  49.750  1.00  0.00           C
ATOM   4542 HD11 LEU A 280      50.350  46.810  49.890  1.00  0.00           H
ATOM   4543 HD12 LEU A 280      51.950  46.540  49.190  1.00  0.00           H
ATOM   4544 HD13 LEU A 280      51.540  45.640  50.710  1.00  0.00           H
ATOM   4545  CD2 LEU A 280      50.090  45.510  47.690  1.00  0.00           C
ATOM   4546 HD21 LEU A 280      49.410  46.350  47.930  1.00  0.00           H
ATOM   4547 HD22 LEU A 280      49.540  44.800  47.040  1.00  0.00           H
ATOM   4548 HD23 LEU A 280      50.840  46.010  47.050  1.00  0.00           H
ATOM   4549  C   LEU A 280      50.580  42.480  50.780  1.00  0.00           C
ATOM   4550  O   LEU A 280      50.210  43.200  51.660  1.00  0.00           O
ATOM   4551  N   SER A 281      50.080  41.260  50.580  1.00  0.00           N
ATOM   4552  HN  SER A 281      50.640  40.780  49.910  1.00  0.00           H
ATOM   4553  CA  SER A 281      49.050  40.640  51.410  1.00  0.00           C
ATOM   4554  HA  SER A 281      48.140  41.220  51.310  1.00  0.00           H
ATOM   4555  CB  SER A 281      48.630  39.180  50.900  1.00  0.00           C
ATOM   4556  HB1 SER A 281      48.760  39.030  49.800  1.00  0.00           H
ATOM   4557  HB2 SER A 281      47.550  39.040  51.100  1.00  0.00           H
ATOM   4558  OG  SER A 281      49.320  38.070  51.460  1.00  0.00           O
ATOM   4559  HG1 SER A 281      50.000  37.970  50.800  1.00  0.00           H
ATOM   4560  C   SER A 281      49.280  40.660  52.920  1.00  0.00           C
ATOM   4561  O   SER A 281      48.360  40.680  53.700  1.00  0.00           O
ATOM   4562  N   PHE A 282      50.550  40.640  53.360  1.00  0.00           N
ATOM   4563  HN  PHE A 282      51.310  40.540  52.720  1.00  0.00           H
ATOM   4564  CA  PHE A 282      50.850  40.580  54.820  1.00  0.00           C
ATOM   4565  HA  PHE A 282      50.220  39.810  55.230  1.00  0.00           H
ATOM   4566  CB  PHE A 282      52.340  40.180  55.150  1.00  0.00           C
ATOM   4567  HB1 PHE A 282      52.560  40.040  56.230  1.00  0.00           H
ATOM   4568  HB2 PHE A 282      52.970  41.040  54.860  1.00  0.00           H
ATOM   4569  CG  PHE A 282      52.910  38.910  54.490  1.00  0.00           C
ATOM   4570  CD1 PHE A 282      52.150  37.940  53.810  1.00  0.00           C
ATOM   4571  HD1 PHE A 282      51.070  38.000  53.800  1.00  0.00           H
ATOM   4572  CE1 PHE A 282      52.680  36.870  53.100  1.00  0.00           C
ATOM   4573  HE1 PHE A 282      52.080  36.100  52.640  1.00  0.00           H
ATOM   4574  CZ  PHE A 282      54.080  36.870  52.980  1.00  0.00           C
ATOM   4575  HZ  PHE A 282      54.590  36.090  52.420  1.00  0.00           H
ATOM   4576  CD2 PHE A 282      54.300  38.840  54.350  1.00  0.00           C
ATOM   4577  HD2 PHE A 282      55.000  39.590  54.710  1.00  0.00           H
ATOM   4578  CE2 PHE A 282      54.900  37.870  53.600  1.00  0.00           C
ATOM   4579  HE2 PHE A 282      55.960  37.790  53.450  1.00  0.00           H
ATOM   4580  C   PHE A 282      50.470  41.820  55.630  1.00  0.00           C
ATOM   4581  O   PHE A 282      50.110  41.860  56.790  1.00  0.00           O
ATOM   4582  N   THR A 283      50.380  42.920  54.870  1.00  0.00           N
ATOM   4583  HN  THR A 283      50.380  42.810  53.880  1.00  0.00           H
ATOM   4584  CA  THR A 283      50.230  44.310  55.400  1.00  0.00           C
ATOM   4585  HA  THR A 283      51.000  44.440  56.140  1.00  0.00           H
ATOM   4586  CB  THR A 283      50.280  45.380  54.250  1.00  0.00           C
ATOM   4587  HB  THR A 283      50.130  46.420  54.610  1.00  0.00           H
ATOM   4588  OG1 THR A 283      49.350  45.140  53.150  1.00  0.00           O
ATOM   4589  HG1 THR A 283      49.710  44.430  52.610  1.00  0.00           H
ATOM   4590  CG2 THR A 283      51.660  45.460  53.630  1.00  0.00           C
ATOM   4591 HG21 THR A 283      52.440  45.710  54.390  1.00  0.00           H
ATOM   4592 HG22 THR A 283      51.780  46.270  52.880  1.00  0.00           H
ATOM   4593 HG23 THR A 283      52.060  44.510  53.210  1.00  0.00           H
ATOM   4594  C   THR A 283      48.930  44.550  56.130  1.00  0.00           C
ATOM   4595  O   THR A 283      48.790  45.470  57.030  1.00  0.00           O
ATOM   4596  N   TYR A 284      47.900  43.790  55.880  1.00  0.00           N
ATOM   4597  HN  TYR A 284      48.080  43.100  55.200  1.00  0.00           H
ATOM   4598  CA  TYR A 284      46.500  43.900  56.370  1.00  0.00           C
ATOM   4599  HA  TYR A 284      46.310  44.970  56.420  1.00  0.00           H
ATOM   4600  CB  TYR A 284      45.540  43.080  55.400  1.00  0.00           C
ATOM   4601  HB1 TYR A 284      44.480  43.230  55.700  1.00  0.00           H
ATOM   4602  HB2 TYR A 284      45.800  41.990  55.420  1.00  0.00           H
ATOM   4603  CG  TYR A 284      45.680  43.500  53.920  1.00  0.00           C
ATOM   4604  CD1 TYR A 284      45.550  44.870  53.660  1.00  0.00           C
ATOM   4605  HD1 TYR A 284      45.470  45.590  54.460  1.00  0.00           H
ATOM   4606  CE1 TYR A 284      45.540  45.390  52.360  1.00  0.00           C
ATOM   4607  HE1 TYR A 284      45.420  46.470  52.290  1.00  0.00           H
ATOM   4608  CZ  TYR A 284      45.610  44.550  51.290  1.00  0.00           C
ATOM   4609  OH  TYR A 284      45.680  44.960  49.930  1.00  0.00           O
ATOM   4610  HH  TYR A 284      45.780  44.240  49.320  1.00  0.00           H
ATOM   4611  CD2 TYR A 284      45.750  42.690  52.830  1.00  0.00           C
ATOM   4612  HD2 TYR A 284      45.850  41.630  53.020  1.00  0.00           H
ATOM   4613  CE2 TYR A 284      45.770  43.230  51.540  1.00  0.00           C
ATOM   4614  HE2 TYR A 284      45.830  42.550  50.710  1.00  0.00           H
ATOM   4615  C   TYR A 284      46.460  43.330  57.820  1.00  0.00           C
ATOM   4616  O   TYR A 284      45.650  43.750  58.660  1.00  0.00           O
ATOM   4617  N   MET A 285      47.420  42.540  58.250  1.00  0.00           N
ATOM   4618  HN  MET A 285      48.100  42.380  57.540  1.00  0.00           H
ATOM   4619  CA  MET A 285      47.530  42.090  59.630  1.00  0.00           C
ATOM   4620  HA  MET A 285      46.530  41.770  59.890  1.00  0.00           H
ATOM   4621  CB  MET A 285      48.520  40.910  59.750  1.00  0.00           C
ATOM   4622  HB1 MET A 285      48.560  40.660  60.830  1.00  0.00           H
ATOM   4623  HB2 MET A 285      49.480  41.340  59.410  1.00  0.00           H
ATOM   4624  CG  MET A 285      48.110  39.650  58.870  1.00  0.00           C
ATOM   4625  HG1 MET A 285      48.130  40.030  57.820  1.00  0.00           H
ATOM   4626  HG2 MET A 285      47.100  39.290  59.130  1.00  0.00           H
ATOM   4627  SD  MET A 285      49.200  38.100  59.010  1.00  0.00           S
ATOM   4628  CE  MET A 285      50.840  38.910  58.850  1.00  0.00           C
ATOM   4629  HE1 MET A 285      50.900  39.630  59.690  1.00  0.00           H
ATOM   4630  HE2 MET A 285      50.930  39.460  57.890  1.00  0.00           H
ATOM   4631  HE3 MET A 285      51.680  38.190  58.920  1.00  0.00           H
ATOM   4632  C   MET A 285      47.870  43.200  60.660  1.00  0.00           C
ATOM   4633  O   MET A 285      47.610  42.990  61.830  1.00  0.00           O
ATOM   4634  N   ASN A 286      48.420  44.360  60.200  1.00  0.00           N
ATOM   4635  HN  ASN A 286      48.620  44.380  59.230  1.00  0.00           H
ATOM   4636  CA  ASN A 286      48.510  45.610  61.020  1.00  0.00           C
ATOM   4637  HA  ASN A 286      49.080  45.380  61.900  1.00  0.00           H
ATOM   4638  CB  ASN A 286      49.320  46.730  60.300  1.00  0.00           C
ATOM   4639  HB1 ASN A 286      48.790  47.010  59.370  1.00  0.00           H
ATOM   4640  HB2 ASN A 286      50.270  46.270  59.950  1.00  0.00           H
ATOM   4641  CG  ASN A 286      49.710  47.930  61.100  1.00  0.00           C
ATOM   4642  OD1 ASN A 286      50.220  47.830  62.230  1.00  0.00           O
ATOM   4643  ND2 ASN A 286      49.390  49.180  60.670  1.00  0.00           N
ATOM   4644 HD21 ASN A 286      49.510  50.020  61.190  1.00  0.00           H
ATOM   4645 HD22 ASN A 286      48.990  49.180  59.740  1.00  0.00           H
ATOM   4646  C   ASN A 286      47.130  46.050  61.550  1.00  0.00           C
ATOM   4647  O   ASN A 286      46.870  46.360  62.720  1.00  0.00           O
ATOM   4648  N   SER A 287      46.090  45.870  60.660  1.00  0.00           N
ATOM   4649  HN  SER A 287      46.340  45.620  59.720  1.00  0.00           H
ATOM   4650  CA  SER A 287      44.630  46.100  60.930  1.00  0.00           C
ATOM   4651  HA  SER A 287      44.610  47.130  61.280  1.00  0.00           H
ATOM   4652  CB  SER A 287      43.700  45.990  59.710  1.00  0.00           C
ATOM   4653  HB1 SER A 287      42.650  46.250  59.970  1.00  0.00           H
ATOM   4654  HB2 SER A 287      43.620  44.980  59.270  1.00  0.00           H
ATOM   4655  OG  SER A 287      44.090  47.010  58.810  1.00  0.00           O
ATOM   4656  HG1 SER A 287      44.890  46.720  58.360  1.00  0.00           H
ATOM   4657  C   SER A 287      44.000  45.220  62.040  1.00  0.00           C
ATOM   4658  O   SER A 287      42.920  45.490  62.550  1.00  0.00           O
ATOM   4659  N   MET A 288      44.720  44.140  62.380  1.00  0.00           N
ATOM   4660  HN  MET A 288      45.560  43.920  61.890  1.00  0.00           H
ATOM   4661  CA  MET A 288      44.290  43.210  63.460  1.00  0.00           C
ATOM   4662  HA  MET A 288      43.270  43.460  63.740  1.00  0.00           H
ATOM   4663  CB  MET A 288      44.340  41.760  63.020  1.00  0.00           C
ATOM   4664  HB1 MET A 288      44.140  41.130  63.910  1.00  0.00           H
ATOM   4665  HB2 MET A 288      45.370  41.430  62.740  1.00  0.00           H
ATOM   4666  CG  MET A 288      43.370  41.460  61.870  1.00  0.00           C
ATOM   4667  HG1 MET A 288      43.500  42.190  61.050  1.00  0.00           H
ATOM   4668  HG2 MET A 288      42.310  41.490  62.210  1.00  0.00           H
ATOM   4669  SD  MET A 288      43.500  39.800  61.100  1.00  0.00           S
ATOM   4670  CE  MET A 288      42.750  40.190  59.520  1.00  0.00           C
ATOM   4671  HE1 MET A 288      41.880  40.830  59.770  1.00  0.00           H
ATOM   4672  HE2 MET A 288      42.390  39.290  58.980  1.00  0.00           H
ATOM   4673  HE3 MET A 288      43.430  40.760  58.850  1.00  0.00           H
ATOM   4674  C   MET A 288      45.160  43.270  64.690  1.00  0.00           C
ATOM   4675  O   MET A 288      44.630  43.330  65.830  1.00  0.00           O
ATOM   4676  N   LEU A 289      46.470  43.490  64.440  1.00  0.00           N
ATOM   4677  HN  LEU A 289      46.840  43.480  63.510  1.00  0.00           H
ATOM   4678  CA  LEU A 289      47.480  43.740  65.430  1.00  0.00           C
ATOM   4679  HA  LEU A 289      47.530  42.950  66.170  1.00  0.00           H
ATOM   4680  CB  LEU A 289      48.850  43.790  64.660  1.00  0.00           C
ATOM   4681  HB1 LEU A 289      49.000  44.800  64.230  1.00  0.00           H
ATOM   4682  HB2 LEU A 289      48.990  42.970  63.930  1.00  0.00           H
ATOM   4683  CG  LEU A 289      50.120  43.650  65.650  1.00  0.00           C
ATOM   4684  HG  LEU A 289      50.090  44.430  66.440  1.00  0.00           H
ATOM   4685  CD1 LEU A 289      50.110  42.220  66.270  1.00  0.00           C
ATOM   4686 HD11 LEU A 289      49.250  42.140  66.970  1.00  0.00           H
ATOM   4687 HD12 LEU A 289      50.940  41.970  66.950  1.00  0.00           H
ATOM   4688 HD13 LEU A 289      50.070  41.480  65.440  1.00  0.00           H
ATOM   4689  CD2 LEU A 289      51.380  43.760  64.870  1.00  0.00           C
ATOM   4690 HD21 LEU A 289      52.350  43.680  65.400  1.00  0.00           H
ATOM   4691 HD22 LEU A 289      51.430  44.700  64.280  1.00  0.00           H
ATOM   4692 HD23 LEU A 289      51.350  42.960  64.090  1.00  0.00           H
ATOM   4693  C   LEU A 289      47.270  45.020  66.220  1.00  0.00           C
ATOM   4694  O   LEU A 289      47.460  44.990  67.430  1.00  0.00           O
ATOM   4695  N   ASP A 290      46.740  46.170  65.620  1.00  0.00           N
ATOM   4696  HN  ASP A 290      46.710  46.260  64.630  1.00  0.00           H
ATOM   4697  CA  ASP A 290      46.430  47.420  66.390  1.00  0.00           C
ATOM   4698  HA  ASP A 290      47.230  47.560  67.110  1.00  0.00           H
ATOM   4699  CB  ASP A 290      46.350  48.740  65.440  1.00  0.00           C
ATOM   4700  HB1 ASP A 290      46.500  49.630  66.100  1.00  0.00           H
ATOM   4701  HB2 ASP A 290      45.360  48.730  64.940  1.00  0.00           H
ATOM   4702  CG  ASP A 290      47.410  48.800  64.420  1.00  0.00           C
ATOM   4703  OD1 ASP A 290      47.370  49.570  63.460  1.00  0.00           O
ATOM   4704  OD2 ASP A 290      48.600  48.180  64.660  1.00  0.00           O
ATOM   4705  HD2 ASP A 290      49.030  48.080  63.810  1.00  0.00           H
ATOM   4706  C   ASP A 290      45.170  47.190  67.220  1.00  0.00           C
ATOM   4707  O   ASP A 290      45.190  47.640  68.360  1.00  0.00           O
ATOM   4708  N   PRO A 291      44.180  46.500  66.860  1.00  0.00           N
ATOM   4709  CD  PRO A 291      43.600  46.550  65.540  1.00  0.00           C
ATOM   4710  HD1 PRO A 291      44.230  46.020  64.790  1.00  0.00           H
ATOM   4711  HD2 PRO A 291      43.640  47.610  65.210  1.00  0.00           H
ATOM   4712  CA  PRO A 291      43.130  46.170  67.900  1.00  0.00           C
ATOM   4713  HA  PRO A 291      42.840  47.060  68.440  1.00  0.00           H
ATOM   4714  CB  PRO A 291      41.920  45.660  67.080  1.00  0.00           C
ATOM   4715  HB1 PRO A 291      41.040  46.210  67.450  1.00  0.00           H
ATOM   4716  HB2 PRO A 291      41.830  44.570  67.210  1.00  0.00           H
ATOM   4717  CG  PRO A 291      42.110  46.070  65.560  1.00  0.00           C
ATOM   4718  HG1 PRO A 291      42.040  45.180  64.880  1.00  0.00           H
ATOM   4719  HG2 PRO A 291      41.390  46.850  65.230  1.00  0.00           H
ATOM   4720  C   PRO A 291      43.440  45.230  69.020  1.00  0.00           C
ATOM   4721  O   PRO A 291      42.960  45.420  70.090  1.00  0.00           O
ATOM   4722  N   VAL A 292      44.180  44.110  68.720  1.00  0.00           N
ATOM   4723  HN  VAL A 292      44.480  43.960  67.780  1.00  0.00           H
ATOM   4724  CA  VAL A 292      44.640  43.140  69.750  1.00  0.00           C
ATOM   4725  HA  VAL A 292      43.830  42.780  70.380  1.00  0.00           H
ATOM   4726  CB  VAL A 292      45.310  41.870  69.150  1.00  0.00           C
ATOM   4727  HB  VAL A 292      46.090  42.190  68.420  1.00  0.00           H
ATOM   4728  CG1 VAL A 292      46.060  41.090  70.220  1.00  0.00           C
ATOM   4729 HG11 VAL A 292      46.960  41.660  70.530  1.00  0.00           H
ATOM   4730 HG12 VAL A 292      46.350  40.090  69.830  1.00  0.00           H
ATOM   4731 HG13 VAL A 292      45.370  40.910  71.080  1.00  0.00           H
ATOM   4732  CG2 VAL A 292      44.260  40.930  68.530  1.00  0.00           C
ATOM   4733 HG21 VAL A 292      43.490  40.670  69.290  1.00  0.00           H
ATOM   4734 HG22 VAL A 292      44.720  40.010  68.110  1.00  0.00           H
ATOM   4735 HG23 VAL A 292      43.740  41.560  67.780  1.00  0.00           H
ATOM   4736  C   VAL A 292      45.670  43.790  70.710  1.00  0.00           C
ATOM   4737  O   VAL A 292      45.480  43.760  71.890  1.00  0.00           O
ATOM   4738  N   VAL A 293      46.760  44.460  70.240  1.00  0.00           N
ATOM   4739  HN  VAL A 293      46.870  44.610  69.260  1.00  0.00           H
ATOM   4740  CA  VAL A 293      47.920  44.860  71.000  1.00  0.00           C
ATOM   4741  HA  VAL A 293      47.960  44.190  71.860  1.00  0.00           H
ATOM   4742  CB  VAL A 293      49.190  44.720  70.120  1.00  0.00           C
ATOM   4743  HB  VAL A 293      49.130  45.450  69.290  1.00  0.00           H
ATOM   4744  CG1 VAL A 293      50.420  45.080  70.900  1.00  0.00           C
ATOM   4745 HG11 VAL A 293      50.490  44.300  71.700  1.00  0.00           H
ATOM   4746 HG12 VAL A 293      50.430  46.110  71.320  1.00  0.00           H
ATOM   4747 HG13 VAL A 293      51.330  44.940  70.280  1.00  0.00           H
ATOM   4748  CG2 VAL A 293      49.360  43.320  69.550  1.00  0.00           C
ATOM   4749 HG21 VAL A 293      48.520  43.030  68.890  1.00  0.00           H
ATOM   4750 HG22 VAL A 293      49.460  42.550  70.350  1.00  0.00           H
ATOM   4751 HG23 VAL A 293      50.260  43.260  68.910  1.00  0.00           H
ATOM   4752  C   VAL A 293      47.770  46.270  71.520  1.00  0.00           C
ATOM   4753  O   VAL A 293      48.430  46.600  72.460  1.00  0.00           O
ATOM   4754  N   TYR A 294      46.950  47.140  71.020  1.00  0.00           N
ATOM   4755  HN  TYR A 294      46.290  46.910  70.310  1.00  0.00           H
ATOM   4756  CA  TYR A 294      46.990  48.560  71.340  1.00  0.00           C
ATOM   4757  HA  TYR A 294      47.690  48.800  72.130  1.00  0.00           H
ATOM   4758  CB  TYR A 294      47.370  49.560  70.260  1.00  0.00           C
ATOM   4759  HB1 TYR A 294      47.230  50.640  70.450  1.00  0.00           H
ATOM   4760  HB2 TYR A 294      46.900  49.220  69.310  1.00  0.00           H
ATOM   4761  CG  TYR A 294      48.900  49.470  70.040  1.00  0.00           C
ATOM   4762  CD1 TYR A 294      49.390  48.660  69.020  1.00  0.00           C
ATOM   4763  HD1 TYR A 294      48.790  47.960  68.470  1.00  0.00           H
ATOM   4764  CE1 TYR A 294      50.810  48.570  68.870  1.00  0.00           C
ATOM   4765  HE1 TYR A 294      51.230  47.770  68.270  1.00  0.00           H
ATOM   4766  CZ  TYR A 294      51.670  49.330  69.650  1.00  0.00           C
ATOM   4767  OH  TYR A 294      53.090  49.300  69.550  1.00  0.00           O
ATOM   4768  HH  TYR A 294      53.370  48.810  68.760  1.00  0.00           H
ATOM   4769  CD2 TYR A 294      49.760  50.200  70.830  1.00  0.00           C
ATOM   4770  HD2 TYR A 294      49.450  50.860  71.630  1.00  0.00           H
ATOM   4771  CE2 TYR A 294      51.080  50.140  70.650  1.00  0.00           C
ATOM   4772  HE2 TYR A 294      51.760  50.700  71.280  1.00  0.00           H
ATOM   4773  C   TYR A 294      45.680  49.120  71.940  1.00  0.00           C
ATOM   4774  O   TYR A 294      45.670  49.700  73.050  1.00  0.00           O
ATOM   4775  N   TYR A 295      44.580  48.870  71.240  1.00  0.00           N
ATOM   4776  HN  TYR A 295      44.610  48.380  70.370  1.00  0.00           H
ATOM   4777  CA  TYR A 295      43.340  49.660  71.580  1.00  0.00           C
ATOM   4778  HA  TYR A 295      43.600  50.710  71.510  1.00  0.00           H
ATOM   4779  CB  TYR A 295      42.160  49.220  70.650  1.00  0.00           C
ATOM   4780  HB1 TYR A 295      41.270  49.760  71.030  1.00  0.00           H
ATOM   4781  HB2 TYR A 295      41.860  48.160  70.760  1.00  0.00           H
ATOM   4782  CG  TYR A 295      42.400  49.630  69.200  1.00  0.00           C
ATOM   4783  CD1 TYR A 295      43.380  50.590  68.770  1.00  0.00           C
ATOM   4784  HD1 TYR A 295      44.070  51.140  69.410  1.00  0.00           H
ATOM   4785  CE1 TYR A 295      43.450  50.860  67.350  1.00  0.00           C
ATOM   4786  HE1 TYR A 295      44.220  51.510  66.980  1.00  0.00           H
ATOM   4787  CZ  TYR A 295      42.610  50.190  66.470  1.00  0.00           C
ATOM   4788  OH  TYR A 295      42.820  50.250  65.080  1.00  0.00           O
ATOM   4789  HH  TYR A 295      42.230  49.650  64.610  1.00  0.00           H
ATOM   4790  CD2 TYR A 295      41.520  49.120  68.320  1.00  0.00           C
ATOM   4791  HD2 TYR A 295      40.890  48.340  68.720  1.00  0.00           H
ATOM   4792  CE2 TYR A 295      41.570  49.380  66.960  1.00  0.00           C
ATOM   4793  HE2 TYR A 295      40.940  48.930  66.200  1.00  0.00           H
ATOM   4794  C   TYR A 295      42.770  49.530  73.010  1.00  0.00           C
ATOM   4795  O   TYR A 295      42.150  50.410  73.570  1.00  0.00           O
ATOM   4796  N   PHE A 296      42.880  48.340  73.660  1.00  0.00           N
ATOM   4797  HN  PHE A 296      43.400  47.650  73.170  1.00  0.00           H
ATOM   4798  CA  PHE A 296      42.340  48.040  74.950  1.00  0.00           C
ATOM   4799  HA  PHE A 296      41.830  48.950  75.200  1.00  0.00           H
ATOM   4800  CB  PHE A 296      41.300  46.870  74.930  1.00  0.00           C
ATOM   4801  HB1 PHE A 296      40.680  47.110  75.830  1.00  0.00           H
ATOM   4802  HB2 PHE A 296      41.730  45.850  74.980  1.00  0.00           H
ATOM   4803  CG  PHE A 296      40.400  46.980  73.660  1.00  0.00           C
ATOM   4804  CD1 PHE A 296      39.540  48.090  73.390  1.00  0.00           C
ATOM   4805  HD1 PHE A 296      39.520  48.860  74.160  1.00  0.00           H
ATOM   4806  CE1 PHE A 296      38.720  48.220  72.210  1.00  0.00           C
ATOM   4807  HE1 PHE A 296      38.050  49.050  72.050  1.00  0.00           H
ATOM   4808  CZ  PHE A 296      38.980  47.350  71.160  1.00  0.00           C
ATOM   4809  HZ  PHE A 296      38.480  47.440  70.210  1.00  0.00           H
ATOM   4810  CD2 PHE A 296      40.590  46.180  72.550  1.00  0.00           C
ATOM   4811  HD2 PHE A 296      41.320  45.400  72.650  1.00  0.00           H
ATOM   4812  CE2 PHE A 296      39.870  46.270  71.310  1.00  0.00           C
ATOM   4813  HE2 PHE A 296      40.120  45.590  70.490  1.00  0.00           H
ATOM   4814  C   PHE A 296      43.430  47.680  76.020  1.00  0.00           C
ATOM   4815  O   PHE A 296      43.110  47.300  77.130  1.00  0.00           O
ATOM   4816  N   SER A 297      44.680  47.820  75.650  1.00  0.00           N
ATOM   4817  HN  SER A 297      44.720  48.330  74.810  1.00  0.00           H
ATOM   4818  CA  SER A 297      45.870  47.270  76.320  1.00  0.00           C
ATOM   4819  HA  SER A 297      45.560  46.790  77.240  1.00  0.00           H
ATOM   4820  CB  SER A 297      46.660  46.160  75.550  1.00  0.00           C
ATOM   4821  HB1 SER A 297      47.010  46.590  74.590  1.00  0.00           H
ATOM   4822  HB2 SER A 297      45.930  45.390  75.230  1.00  0.00           H
ATOM   4823  OG  SER A 297      47.630  45.590  76.450  1.00  0.00           O
ATOM   4824  HG1 SER A 297      47.090  45.040  77.020  1.00  0.00           H
ATOM   4825  C   SER A 297      46.880  48.430  76.550  1.00  0.00           C
ATOM   4826  O   SER A 297      47.370  49.140  75.660  1.00  0.00           O
ATOM   4827  N   SER A 298      47.150  48.700  77.810  1.00  0.00           N
ATOM   4828  HN  SER A 298      46.920  48.050  78.520  1.00  0.00           H
ATOM   4829  CA  SER A 298      47.890  49.790  78.360  1.00  0.00           C
ATOM   4830  HA  SER A 298      47.410  50.670  77.960  1.00  0.00           H
ATOM   4831  CB  SER A 298      47.760  49.710  79.920  1.00  0.00           C
ATOM   4832  HB1 SER A 298      46.710  49.710  80.280  1.00  0.00           H
ATOM   4833  HB2 SER A 298      48.140  50.620  80.450  1.00  0.00           H
ATOM   4834  OG  SER A 298      48.480  48.630  80.430  1.00  0.00           O
ATOM   4835  HG1 SER A 298      48.020  47.830  80.170  1.00  0.00           H
ATOM   4836  C   SER A 298      49.330  49.860  77.970  1.00  0.00           C
ATOM   4837  O   SER A 298      49.900  48.820  77.570  1.00  0.00           O
ATOM   4838  N   PRO A 299      50.000  50.960  78.050  1.00  0.00           N
ATOM   4839  CD  PRO A 299      49.480  52.350  78.250  1.00  0.00           C
ATOM   4840  HD1 PRO A 299      48.870  52.420  79.170  1.00  0.00           H
ATOM   4841  HD2 PRO A 299      48.760  52.640  77.460  1.00  0.00           H
ATOM   4842  CA  PRO A 299      51.550  51.000  78.070  1.00  0.00           C
ATOM   4843  HA  PRO A 299      51.940  50.980  77.070  1.00  0.00           H
ATOM   4844  CB  PRO A 299      51.790  52.430  78.630  1.00  0.00           C
ATOM   4845  HB1 PRO A 299      52.710  52.880  78.220  1.00  0.00           H
ATOM   4846  HB2 PRO A 299      51.720  52.420  79.740  1.00  0.00           H
ATOM   4847  CG  PRO A 299      50.620  53.290  78.180  1.00  0.00           C
ATOM   4848  HG1 PRO A 299      50.510  54.200  78.820  1.00  0.00           H
ATOM   4849  HG2 PRO A 299      50.840  53.650  77.150  1.00  0.00           H
ATOM   4850  C   PRO A 299      52.270  49.870  78.880  1.00  0.00           C
ATOM   4851  O   PRO A 299      51.800  49.440  79.940  1.00  0.00           O
ATOM   4852  N   SER A 300      53.420  49.350  78.300  1.00  0.00           N
ATOM   4853  HN  SER A 300      53.740  49.760  77.450  1.00  0.00           H
ATOM   4854  CA  SER A 300      54.130  48.120  78.800  1.00  0.00           C
ATOM   4855  HA  SER A 300      53.300  47.440  78.980  1.00  0.00           H
ATOM   4856  CB  SER A 300      55.100  47.600  77.750  1.00  0.00           C
ATOM   4857  HB1 SER A 300      55.600  46.720  78.220  1.00  0.00           H
ATOM   4858  HB2 SER A 300      55.840  48.320  77.330  1.00  0.00           H
ATOM   4859  OG  SER A 300      54.460  47.180  76.570  1.00  0.00           O
ATOM   4860  HG1 SER A 300      53.930  46.460  76.920  1.00  0.00           H
ATOM   4861  C   SER A 300      54.850  48.250  80.110  1.00  0.00           C
ATOM   4862  O   SER A 300      55.560  49.250  80.400  1.00  0.00           O
ATOM   4863  NT  SER A 300      54.860  47.120  80.900  1.00  0.00           N
ATOM   4864  HNT SER A 300      54.380  46.290  80.620  1.00  0.00           H
ATOM   4865  CAT SER A 300      55.420  47.070  82.270  1.00  0.00           C
ATOM   4866  HT1 SER A 300      55.130  46.100  82.730  1.00  0.00           H
ATOM   4867  HT2 SER A 300      55.050  47.930  82.870  1.00  0.00           H
ATOM   4868  HT3 SER A 300      56.530  46.990  82.170  1.00  0.00           H
ATOM   4869  N1  GSK B 301      46.570  49.270  42.680  1.00  0.00           N
ATOM   4870  C1  GSK B 301      47.240  50.390  42.070  1.00  0.00           C
ATOM   4871  O1  GSK B 301      47.080  50.760  40.920  1.00  0.00           O
ATOM   4872  C2  GSK B 301      47.000  48.710  43.840  1.00  0.00           C
ATOM   4873  C3  GSK B 301      47.900  49.380  44.620  1.00  0.00           C
ATOM   4874  C4  GSK B 301      47.270  47.590  45.580  1.00  0.00           C
ATOM   4875  C5  GSK B 301      45.460  48.680  41.970  1.00  0.00           C
ATOM   4876  C6  GSK B 301      44.000  48.970  42.450  1.00  0.00           C
ATOM   4877  C7  GSK B 301      43.090  47.800  42.250  1.00  0.00           C
ATOM   4878  C8  GSK B 301      41.640  48.130  42.720  1.00  0.00           C
ATOM   4879  C9  GSK B 301      40.890  48.960  41.690  1.00  0.00           C
ATOM   4880  C10 GSK B 301      48.530  50.580  44.190  1.00  0.00           C
ATOM   4881  N2  GSK B 301      48.060  48.630  45.810  1.00  0.00           N
ATOM   4882  N3  GSK B 301      46.640  47.540  44.500  1.00  0.00           N
ATOM   4883  N4  GSK B 301      48.220  51.010  42.940  1.00  0.00           N
ATOM   4884  O2  GSK B 301      49.360  51.220  44.870  1.00  0.00           O
ATOM   4885 CL   GSK B 301      46.960  46.480  46.870  1.00  0.00          Cl
ATOM   4886  H1  GSK B 301      45.630  47.590  42.110  1.00  0.00           H
ATOM   4887  H2  GSK B 301      45.620  48.850  40.890  1.00  0.00           H
ATOM   4888  H3  GSK B 301      43.560  49.800  41.840  1.00  0.00           H
ATOM   4889  H4  GSK B 301      44.020  49.310  43.500  1.00  0.00           H
ATOM   4890  H5  GSK B 301      43.420  46.920  42.860  1.00  0.00           H
ATOM   4891  H6  GSK B 301      43.060  47.370  41.230  1.00  0.00           H
ATOM   4892  H7  GSK B 301      41.710  48.650  43.690  1.00  0.00           H
ATOM   4893  H8  GSK B 301      41.230  47.100  42.760  1.00  0.00           H
ATOM   4894  H9  GSK B 301      41.350  49.950  41.520  1.00  0.00           H
ATOM   4895  H10 GSK B 301      39.890  49.160  42.130  1.00  0.00           H
ATOM   4896  H11 GSK B 301      40.780  48.370  40.740  1.00  0.00           H
ATOM   4897  H12 GSK B 301      48.280  48.970  46.730  1.00  0.00           H
ATOM   4898  H13 GSK B 301      48.860  51.720  42.600  1.00  0.00           H
ATOM   4899  LP1 GSK B 301      46.670  45.440  48.100  1.00  0.00            
TER
ENDMDL
