# Supplementary material for: Structural basis of hydroxycarboxylic acid receptor signaling mechanisms through ligand binding
Source: Nat Commun. 2023 Sep 22;14:5899. doi: 10.1038/s41467-023-41650-7 (PMC10516952; doi:10.1038/s41467-023-41650-7)
Supplement: Supplementary file 4 — Source Data [file 41467_2023_41650_MOESM4_ESM.zip › source file/molecular dynamics simulations trajectories/with_gsk_run1/with_gsk_run1_500ns.pdb]

REMARK    GENERATED BY TRJCONV
TITLE     Title t= 500000.00000 step= 250000000
REMARK    THIS IS A SIMULATION BOX
CRYST1   96.252   96.252  110.858  90.00  90.00  90.00 P 1           1
MODEL        1
ATOM      1  CAY HSD A   9      51.460  38.680  29.590  1.00  0.00           C
ATOM      2  HY1 HSD A   9      52.280  37.960  29.820  1.00  0.00           H
ATOM      3  HY2 HSD A   9      50.610  38.050  29.270  1.00  0.00           H
ATOM      4  HY3 HSD A   9      51.100  39.270  30.460  1.00  0.00           H
ATOM      5  CY  HSD A   9      51.850  39.520  28.480  1.00  0.00           C
ATOM      6  OY  HSD A   9      52.510  39.120  27.520  1.00  0.00           O
ATOM      7  N   HSD A   9      51.450  40.720  28.530  1.00  0.00           N
ATOM      8  HN  HSD A   9      50.930  41.040  29.310  1.00  0.00           H
ATOM      9  CA  HSD A   9      51.680  41.590  27.420  1.00  0.00           C
ATOM     10  HA  HSD A   9      52.710  41.480  27.150  1.00  0.00           H
ATOM     11  CB  HSD A   9      50.520  41.300  26.400  1.00  0.00           C
ATOM     12  HB1 HSD A   9      50.390  40.230  26.120  1.00  0.00           H
ATOM     13  HB2 HSD A   9      50.790  41.810  25.430  1.00  0.00           H
ATOM     14  ND1 HSD A   9      48.660  42.940  27.000  1.00  0.00           N
ATOM     15  HD1 HSD A   9      49.250  43.740  26.810  1.00  0.00           H
ATOM     16  CG  HSD A   9      49.200  41.670  26.890  1.00  0.00           C
ATOM     17  CE1 HSD A   9      47.410  42.820  27.550  1.00  0.00           C
ATOM     18  HE1 HSD A   9      46.760  43.680  27.690  1.00  0.00           H
ATOM     19  NE2 HSD A   9      47.110  41.580  27.790  1.00  0.00           N
ATOM     20  CD2 HSD A   9      48.200  40.830  27.430  1.00  0.00           C
ATOM     21  HD2 HSD A   9      48.290  39.770  27.610  1.00  0.00           H
ATOM     22  C   HSD A   9      51.580  43.070  27.960  1.00  0.00           C
ATOM     23  O   HSD A   9      51.080  43.320  29.090  1.00  0.00           O
ATOM     24  N   PHE A  10      52.150  44.070  27.240  1.00  0.00           N
ATOM     25  HN  PHE A  10      52.450  43.960  26.300  1.00  0.00           H
ATOM     26  CA  PHE A  10      52.000  45.460  27.630  1.00  0.00           C
ATOM     27  HA  PHE A  10      52.000  45.420  28.710  1.00  0.00           H
ATOM     28  CB  PHE A  10      53.170  46.370  27.200  1.00  0.00           C
ATOM     29  HB1 PHE A  10      53.090  47.430  27.530  1.00  0.00           H
ATOM     30  HB2 PHE A  10      53.270  46.310  26.090  1.00  0.00           H
ATOM     31  CG  PHE A  10      54.450  45.780  27.790  1.00  0.00           C
ATOM     32  CD1 PHE A  10      55.410  45.050  27.000  1.00  0.00           C
ATOM     33  HD1 PHE A  10      55.200  44.940  25.940  1.00  0.00           H
ATOM     34  CE1 PHE A  10      56.520  44.510  27.560  1.00  0.00           C
ATOM     35  HE1 PHE A  10      57.250  44.000  26.950  1.00  0.00           H
ATOM     36  CZ  PHE A  10      56.780  44.800  28.940  1.00  0.00           C
ATOM     37  HZ  PHE A  10      57.640  44.420  29.490  1.00  0.00           H
ATOM     38  CD2 PHE A  10      54.800  46.130  29.030  1.00  0.00           C
ATOM     39  HD2 PHE A  10      54.150  46.720  29.650  1.00  0.00           H
ATOM     40  CE2 PHE A  10      56.000  45.720  29.620  1.00  0.00           C
ATOM     41  HE2 PHE A  10      56.340  46.060  30.590  1.00  0.00           H
ATOM     42  C   PHE A  10      50.710  46.030  27.200  1.00  0.00           C
ATOM     43  O   PHE A  10      50.060  45.620  26.240  1.00  0.00           O
ATOM     44  N   LEU A  11      50.420  47.180  27.930  1.00  0.00           N
ATOM     45  HN  LEU A  11      50.860  47.500  28.770  1.00  0.00           H
ATOM     46  CA  LEU A  11      49.420  48.140  27.580  1.00  0.00           C
ATOM     47  HA  LEU A  11      49.410  48.100  26.500  1.00  0.00           H
ATOM     48  CB  LEU A  11      48.030  47.850  28.090  1.00  0.00           C
ATOM     49  HB1 LEU A  11      48.000  47.670  29.180  1.00  0.00           H
ATOM     50  HB2 LEU A  11      47.800  46.850  27.670  1.00  0.00           H
ATOM     51  CG  LEU A  11      46.800  48.830  27.830  1.00  0.00           C
ATOM     52  HG  LEU A  11      47.230  49.850  27.710  1.00  0.00           H
ATOM     53  CD1 LEU A  11      46.230  48.540  26.440  1.00  0.00           C
ATOM     54 HD11 LEU A  11      47.010  48.380  25.670  1.00  0.00           H
ATOM     55 HD12 LEU A  11      45.410  49.230  26.170  1.00  0.00           H
ATOM     56 HD13 LEU A  11      45.620  47.610  26.490  1.00  0.00           H
ATOM     57  CD2 LEU A  11      45.650  48.710  28.890  1.00  0.00           C
ATOM     58 HD21 LEU A  11      45.350  47.650  28.980  1.00  0.00           H
ATOM     59 HD22 LEU A  11      44.660  49.190  28.710  1.00  0.00           H
ATOM     60 HD23 LEU A  11      46.050  49.170  29.810  1.00  0.00           H
ATOM     61  C   LEU A  11      50.000  49.490  27.980  1.00  0.00           C
ATOM     62  O   LEU A  11      50.730  49.700  28.960  1.00  0.00           O
ATOM     63  N   GLU A  12      49.770  50.590  27.220  1.00  0.00           N
ATOM     64  HN  GLU A  12      49.370  50.530  26.310  1.00  0.00           H
ATOM     65  CA  GLU A  12      49.930  51.940  27.630  1.00  0.00           C
ATOM     66  HA  GLU A  12      50.910  52.060  28.050  1.00  0.00           H
ATOM     67  CB  GLU A  12      49.800  52.890  26.330  1.00  0.00           C
ATOM     68  HB1 GLU A  12      48.780  53.330  26.270  1.00  0.00           H
ATOM     69  HB2 GLU A  12      49.970  52.220  25.460  1.00  0.00           H
ATOM     70  CG  GLU A  12      50.870  54.040  26.450  1.00  0.00           C
ATOM     71  HG1 GLU A  12      51.890  53.610  26.540  1.00  0.00           H
ATOM     72  HG2 GLU A  12      50.680  54.600  27.390  1.00  0.00           H
ATOM     73  CD  GLU A  12      50.810  55.110  25.280  1.00  0.00           C
ATOM     74  OE1 GLU A  12      50.290  56.240  25.430  1.00  0.00           O
ATOM     75  OE2 GLU A  12      51.390  54.750  24.150  1.00  0.00           O
ATOM     76  C   GLU A  12      48.860  52.390  28.710  1.00  0.00           C
ATOM     77  O   GLU A  12      47.690  52.740  28.400  1.00  0.00           O
ATOM     78  N   ILE A  13      49.290  52.480  30.000  1.00  0.00           N
ATOM     79  HN  ILE A  13      50.250  52.290  30.190  1.00  0.00           H
ATOM     80  CA  ILE A  13      48.620  52.890  31.180  1.00  0.00           C
ATOM     81  HA  ILE A  13      47.600  53.050  30.870  1.00  0.00           H
ATOM     82  CB  ILE A  13      48.610  51.810  32.380  1.00  0.00           C
ATOM     83  HB  ILE A  13      49.660  51.760  32.740  1.00  0.00           H
ATOM     84  CG2 ILE A  13      47.770  52.390  33.590  1.00  0.00           C
ATOM     85 HG21 ILE A  13      46.740  52.610  33.260  1.00  0.00           H
ATOM     86 HG22 ILE A  13      48.160  53.290  34.120  1.00  0.00           H
ATOM     87 HG23 ILE A  13      47.630  51.710  34.470  1.00  0.00           H
ATOM     88  CG1 ILE A  13      48.070  50.430  31.860  1.00  0.00           C
ATOM     89 HG11 ILE A  13      48.940  49.970  31.360  1.00  0.00           H
ATOM     90 HG12 ILE A  13      47.300  50.550  31.070  1.00  0.00           H
ATOM     91  CD  ILE A  13      47.570  49.470  33.000  1.00  0.00           C
ATOM     92  HD1 ILE A  13      46.590  49.760  33.440  1.00  0.00           H
ATOM     93  HD2 ILE A  13      48.310  49.280  33.800  1.00  0.00           H
ATOM     94  HD3 ILE A  13      47.420  48.490  32.520  1.00  0.00           H
ATOM     95  C   ILE A  13      49.200  54.170  31.760  1.00  0.00           C
ATOM     96  O   ILE A  13      50.380  54.140  32.060  1.00  0.00           O
ATOM     97  N   ASP A  14      48.420  55.250  31.810  1.00  0.00           N
ATOM     98  HN  ASP A  14      47.470  55.290  31.490  1.00  0.00           H
ATOM     99  CA  ASP A  14      48.790  56.510  32.510  1.00  0.00           C
ATOM    100  HA  ASP A  14      47.950  57.140  32.260  1.00  0.00           H
ATOM    101  CB  ASP A  14      49.070  56.360  34.080  1.00  0.00           C
ATOM    102  HB1 ASP A  14      49.120  57.410  34.440  1.00  0.00           H
ATOM    103  HB2 ASP A  14      50.030  55.830  34.210  1.00  0.00           H
ATOM    104  CG  ASP A  14      47.980  55.680  34.800  1.00  0.00           C
ATOM    105  OD1 ASP A  14      48.140  55.420  36.030  1.00  0.00           O
ATOM    106  OD2 ASP A  14      46.840  55.570  34.210  1.00  0.00           O
ATOM    107  C   ASP A  14      50.090  57.070  31.830  1.00  0.00           C
ATOM    108  O   ASP A  14      51.000  57.620  32.480  1.00  0.00           O
ATOM    109  N   LYS A  15      50.180  56.850  30.470  1.00  0.00           N
ATOM    110  HN  LYS A  15      49.450  56.450  29.930  1.00  0.00           H
ATOM    111  CA  LYS A  15      51.410  57.200  29.640  1.00  0.00           C
ATOM    112  HA  LYS A  15      51.130  56.940  28.630  1.00  0.00           H
ATOM    113  CB  LYS A  15      51.740  58.730  29.670  1.00  0.00           C
ATOM    114  HB1 LYS A  15      52.480  58.890  28.850  1.00  0.00           H
ATOM    115  HB2 LYS A  15      52.190  59.020  30.640  1.00  0.00           H
ATOM    116  CG  LYS A  15      50.580  59.640  29.360  1.00  0.00           C
ATOM    117  HG1 LYS A  15      50.840  60.730  29.310  1.00  0.00           H
ATOM    118  HG2 LYS A  15      49.750  59.600  30.090  1.00  0.00           H
ATOM    119  CD  LYS A  15      49.930  59.310  27.980  1.00  0.00           C
ATOM    120  HD1 LYS A  15      49.160  60.100  27.870  1.00  0.00           H
ATOM    121  HD2 LYS A  15      49.520  58.280  28.020  1.00  0.00           H
ATOM    122  CE  LYS A  15      50.880  59.380  26.830  1.00  0.00           C
ATOM    123  HE1 LYS A  15      51.840  58.840  27.010  1.00  0.00           H
ATOM    124  HE2 LYS A  15      51.290  60.410  26.740  1.00  0.00           H
ATOM    125  NZ  LYS A  15      50.430  58.830  25.530  1.00  0.00           N
ATOM    126  HZ1 LYS A  15      50.970  59.090  24.670  1.00  0.00           H
ATOM    127  HZ2 LYS A  15      49.440  59.080  25.330  1.00  0.00           H
ATOM    128  HZ3 LYS A  15      50.380  57.790  25.530  1.00  0.00           H
ATOM    129  C   LYS A  15      52.630  56.420  29.910  1.00  0.00           C
ATOM    130  O   LYS A  15      53.740  56.980  29.740  1.00  0.00           O
ATOM    131  N   LYS A  16      52.560  55.190  30.400  1.00  0.00           N
ATOM    132  HN  LYS A  16      51.750  54.860  30.880  1.00  0.00           H
ATOM    133  CA  LYS A  16      53.780  54.340  30.450  1.00  0.00           C
ATOM    134  HA  LYS A  16      54.510  54.720  29.750  1.00  0.00           H
ATOM    135  CB  LYS A  16      54.400  54.300  31.890  1.00  0.00           C
ATOM    136  HB1 LYS A  16      54.730  55.330  32.170  1.00  0.00           H
ATOM    137  HB2 LYS A  16      55.360  53.720  31.900  1.00  0.00           H
ATOM    138  CG  LYS A  16      53.500  53.880  33.010  1.00  0.00           C
ATOM    139  HG1 LYS A  16      53.000  52.890  32.910  1.00  0.00           H
ATOM    140  HG2 LYS A  16      52.700  54.640  33.070  1.00  0.00           H
ATOM    141  CD  LYS A  16      54.090  53.900  34.470  1.00  0.00           C
ATOM    142  HD1 LYS A  16      54.550  54.890  34.620  1.00  0.00           H
ATOM    143  HD2 LYS A  16      54.970  53.230  34.570  1.00  0.00           H
ATOM    144  CE  LYS A  16      53.110  53.700  35.640  1.00  0.00           C
ATOM    145  HE1 LYS A  16      52.600  52.720  35.570  1.00  0.00           H
ATOM    146  HE2 LYS A  16      52.290  54.420  35.450  1.00  0.00           H
ATOM    147  NZ  LYS A  16      53.730  53.830  36.980  1.00  0.00           N
ATOM    148  HZ1 LYS A  16      53.020  53.630  37.700  1.00  0.00           H
ATOM    149  HZ2 LYS A  16      54.230  54.730  37.180  1.00  0.00           H
ATOM    150  HZ3 LYS A  16      54.400  53.050  37.140  1.00  0.00           H
ATOM    151  C   LYS A  16      53.310  52.990  30.040  1.00  0.00           C
ATOM    152  O   LYS A  16      52.070  52.720  29.940  1.00  0.00           O
ATOM    153  N   ASN A  17      54.230  52.080  29.750  1.00  0.00           N
ATOM    154  HN  ASN A  17      55.210  52.260  29.820  1.00  0.00           H
ATOM    155  CA  ASN A  17      53.890  50.790  29.260  1.00  0.00           C
ATOM    156  HA  ASN A  17      52.850  50.820  28.940  1.00  0.00           H
ATOM    157  CB  ASN A  17      54.700  50.240  28.120  1.00  0.00           C
ATOM    158  HB1 ASN A  17      54.460  49.200  27.790  1.00  0.00           H
ATOM    159  HB2 ASN A  17      55.780  50.410  28.260  1.00  0.00           H
ATOM    160  CG  ASN A  17      54.280  51.060  26.850  1.00  0.00           C
ATOM    161  OD1 ASN A  17      55.000  51.930  26.430  1.00  0.00           O
ATOM    162  ND2 ASN A  17      53.130  50.870  26.220  1.00  0.00           N
ATOM    163 HD21 ASN A  17      52.910  51.460  25.450  1.00  0.00           H
ATOM    164 HD22 ASN A  17      52.340  50.470  26.690  1.00  0.00           H
ATOM    165  C   ASN A  17      53.980  49.740  30.400  1.00  0.00           C
ATOM    166  O   ASN A  17      55.090  49.490  30.940  1.00  0.00           O
ATOM    167  N   CYS A  18      52.860  49.150  30.830  1.00  0.00           N
ATOM    168  HN  CYS A  18      52.010  49.340  30.330  1.00  0.00           H
ATOM    169  CA  CYS A  18      52.760  48.260  32.010  1.00  0.00           C
ATOM    170  HA  CYS A  18      53.790  48.070  32.310  1.00  0.00           H
ATOM    171  CB  CYS A  18      51.860  48.740  33.190  1.00  0.00           C
ATOM    172  HB1 CYS A  18      51.670  48.040  34.040  1.00  0.00           H
ATOM    173  HB2 CYS A  18      50.840  48.830  32.770  1.00  0.00           H
ATOM    174  SG  CYS A  18      52.350  50.340  33.760  1.00  0.00           S
ATOM    175  C   CYS A  18      52.240  46.870  31.620  1.00  0.00           C
ATOM    176  O   CYS A  18      51.440  46.710  30.670  1.00  0.00           O
ATOM    177  N   CYS A  19      52.710  45.830  32.290  1.00  0.00           N
ATOM    178  HN  CYS A  19      53.400  45.840  33.020  1.00  0.00           H
ATOM    179  CA  CYS A  19      52.150  44.520  32.100  1.00  0.00           C
ATOM    180  HA  CYS A  19      52.100  44.330  31.030  1.00  0.00           H
ATOM    181  CB  CYS A  19      53.010  43.470  32.730  1.00  0.00           C
ATOM    182  HB1 CYS A  19      52.440  42.520  32.690  1.00  0.00           H
ATOM    183  HB2 CYS A  19      53.340  43.670  33.770  1.00  0.00           H
ATOM    184  SG  CYS A  19      54.570  43.440  31.870  1.00  0.00           S
ATOM    185  C   CYS A  19      50.730  44.310  32.520  1.00  0.00           C
ATOM    186  O   CYS A  19      50.290  44.910  33.490  1.00  0.00           O
ATOM    187  N   VAL A  20      49.970  43.620  31.750  1.00  0.00           N
ATOM    188  HN  VAL A  20      50.150  43.350  30.800  1.00  0.00           H
ATOM    189  CA  VAL A  20      48.580  43.260  32.080  1.00  0.00           C
ATOM    190  HA  VAL A  20      48.270  43.710  33.010  1.00  0.00           H
ATOM    191  CB  VAL A  20      47.440  43.740  31.140  1.00  0.00           C
ATOM    192  HB  VAL A  20      47.310  43.200  30.170  1.00  0.00           H
ATOM    193  CG1 VAL A  20      46.130  43.450  31.930  1.00  0.00           C
ATOM    194 HG11 VAL A  20      45.970  42.440  32.360  1.00  0.00           H
ATOM    195 HG12 VAL A  20      45.330  43.540  31.160  1.00  0.00           H
ATOM    196 HG13 VAL A  20      45.900  44.220  32.690  1.00  0.00           H
ATOM    197  CG2 VAL A  20      47.750  45.240  30.860  1.00  0.00           C
ATOM    198 HG21 VAL A  20      47.840  45.850  31.780  1.00  0.00           H
ATOM    199 HG22 VAL A  20      46.940  45.650  30.230  1.00  0.00           H
ATOM    200 HG23 VAL A  20      48.720  45.330  30.320  1.00  0.00           H
ATOM    201  C   VAL A  20      48.440  41.810  32.200  1.00  0.00           C
ATOM    202  O   VAL A  20      48.520  41.090  31.210  1.00  0.00           O
ATOM    203  N   PHE A  21      48.180  41.330  33.390  1.00  0.00           N
ATOM    204  HN  PHE A  21      48.170  41.980  34.140  1.00  0.00           H
ATOM    205  CA  PHE A  21      48.110  39.920  33.690  1.00  0.00           C
ATOM    206  HA  PHE A  21      48.290  39.270  32.850  1.00  0.00           H
ATOM    207  CB  PHE A  21      48.990  39.450  34.830  1.00  0.00           C
ATOM    208  HB1 PHE A  21      48.740  38.420  35.180  1.00  0.00           H
ATOM    209  HB2 PHE A  21      48.830  40.130  35.700  1.00  0.00           H
ATOM    210  CG  PHE A  21      50.450  39.400  34.370  1.00  0.00           C
ATOM    211  CD1 PHE A  21      51.450  40.140  35.070  1.00  0.00           C
ATOM    212  HD1 PHE A  21      51.070  40.720  35.900  1.00  0.00           H
ATOM    213  CE1 PHE A  21      52.820  39.870  34.840  1.00  0.00           C
ATOM    214  HE1 PHE A  21      53.550  40.490  35.330  1.00  0.00           H
ATOM    215  CZ  PHE A  21      53.210  39.040  33.800  1.00  0.00           C
ATOM    216  HZ  PHE A  21      54.250  38.890  33.560  1.00  0.00           H
ATOM    217  CD2 PHE A  21      50.850  38.560  33.320  1.00  0.00           C
ATOM    218  HD2 PHE A  21      50.190  37.980  32.680  1.00  0.00           H
ATOM    219  CE2 PHE A  21      52.210  38.370  33.040  1.00  0.00           C
ATOM    220  HE2 PHE A  21      52.520  37.880  32.120  1.00  0.00           H
ATOM    221  C   PHE A  21      46.640  39.570  34.000  1.00  0.00           C
ATOM    222  O   PHE A  21      46.110  40.250  34.860  1.00  0.00           O
ATOM    223  N   ARG A  22      45.910  38.660  33.390  1.00  0.00           N
ATOM    224  HN  ARG A  22      46.150  38.230  32.530  1.00  0.00           H
ATOM    225  CA  ARG A  22      44.470  38.320  33.750  1.00  0.00           C
ATOM    226  HA  ARG A  22      44.180  39.100  34.430  1.00  0.00           H
ATOM    227  CB  ARG A  22      43.670  38.240  32.420  1.00  0.00           C
ATOM    228  HB1 ARG A  22      42.650  37.940  32.760  1.00  0.00           H
ATOM    229  HB2 ARG A  22      44.060  37.420  31.790  1.00  0.00           H
ATOM    230  CG  ARG A  22      43.480  39.660  31.690  1.00  0.00           C
ATOM    231  HG1 ARG A  22      42.680  39.610  30.910  1.00  0.00           H
ATOM    232  HG2 ARG A  22      44.370  40.010  31.120  1.00  0.00           H
ATOM    233  CD  ARG A  22      42.950  40.810  32.570  1.00  0.00           C
ATOM    234  HD1 ARG A  22      43.650  41.070  33.390  1.00  0.00           H
ATOM    235  HD2 ARG A  22      41.940  40.530  32.950  1.00  0.00           H
ATOM    236  NE  ARG A  22      42.730  42.010  31.760  1.00  0.00           N
ATOM    237  HE  ARG A  22      43.120  42.090  30.840  1.00  0.00           H
ATOM    238  CZ  ARG A  22      41.990  43.050  32.150  1.00  0.00           C
ATOM    239  NH1 ARG A  22      41.260  43.080  33.190  1.00  0.00           N
ATOM    240 HH11 ARG A  22      40.580  43.830  33.180  1.00  0.00           H
ATOM    241 HH12 ARG A  22      41.160  42.270  33.770  1.00  0.00           H
ATOM    242  NH2 ARG A  22      41.790  43.940  31.180  1.00  0.00           N
ATOM    243 HH21 ARG A  22      42.260  43.810  30.310  1.00  0.00           H
ATOM    244 HH22 ARG A  22      41.060  44.620  31.300  1.00  0.00           H
ATOM    245  C   ARG A  22      44.340  36.990  34.450  1.00  0.00           C
ATOM    246  O   ARG A  22      43.240  36.480  34.680  1.00  0.00           O
ATOM    247  N   ASP A  23      45.470  36.330  34.800  1.00  0.00           N
ATOM    248  HN  ASP A  23      46.350  36.800  34.790  1.00  0.00           H
ATOM    249  CA  ASP A  23      45.520  34.990  35.360  1.00  0.00           C
ATOM    250  HA  ASP A  23      45.170  34.430  34.500  1.00  0.00           H
ATOM    251  CB  ASP A  23      46.950  34.410  35.520  1.00  0.00           C
ATOM    252  HB1 ASP A  23      47.640  34.680  34.700  1.00  0.00           H
ATOM    253  HB2 ASP A  23      46.780  33.310  35.450  1.00  0.00           H
ATOM    254  CG  ASP A  23      47.660  34.830  36.790  1.00  0.00           C
ATOM    255  OD1 ASP A  23      47.900  36.070  36.930  1.00  0.00           O
ATOM    256  OD2 ASP A  23      48.100  33.950  37.560  1.00  0.00           O
ATOM    257  C   ASP A  23      44.570  34.670  36.610  1.00  0.00           C
ATOM    258  O   ASP A  23      44.220  35.430  37.460  1.00  0.00           O
ATOM    259  N   ASP A  24      44.270  33.370  36.630  1.00  0.00           N
ATOM    260  HN  ASP A  24      44.610  32.710  35.960  1.00  0.00           H
ATOM    261  CA  ASP A  24      43.290  32.770  37.580  1.00  0.00           C
ATOM    262  HA  ASP A  24      42.610  33.530  37.930  1.00  0.00           H
ATOM    263  CB  ASP A  24      42.440  31.840  36.710  1.00  0.00           C
ATOM    264  HB1 ASP A  24      41.580  31.580  37.370  1.00  0.00           H
ATOM    265  HB2 ASP A  24      43.010  30.910  36.520  1.00  0.00           H
ATOM    266  CG  ASP A  24      41.960  32.520  35.410  1.00  0.00           C
ATOM    267  OD1 ASP A  24      42.060  31.890  34.300  1.00  0.00           O
ATOM    268  OD2 ASP A  24      41.390  33.630  35.540  1.00  0.00           O
ATOM    269  C   ASP A  24      43.990  32.130  38.730  1.00  0.00           C
ATOM    270  O   ASP A  24      43.350  31.340  39.450  1.00  0.00           O
ATOM    271  N   PHE A  25      45.330  32.240  38.930  1.00  0.00           N
ATOM    272  HN  PHE A  25      45.910  32.670  38.240  1.00  0.00           H
ATOM    273  CA  PHE A  25      45.980  31.460  39.950  1.00  0.00           C
ATOM    274  HA  PHE A  25      45.490  30.510  39.950  1.00  0.00           H
ATOM    275  CB  PHE A  25      47.500  31.150  39.650  1.00  0.00           C
ATOM    276  HB1 PHE A  25      48.020  31.990  39.140  1.00  0.00           H
ATOM    277  HB2 PHE A  25      47.470  30.410  38.810  1.00  0.00           H
ATOM    278  CG  PHE A  25      48.420  30.550  40.690  1.00  0.00           C
ATOM    279  CD1 PHE A  25      49.770  30.790  40.590  1.00  0.00           C
ATOM    280  HD1 PHE A  25      50.150  31.540  39.900  1.00  0.00           H
ATOM    281  CE1 PHE A  25      50.740  30.090  41.400  1.00  0.00           C
ATOM    282  HE1 PHE A  25      51.810  30.210  41.360  1.00  0.00           H
ATOM    283  CZ  PHE A  25      50.200  29.200  42.370  1.00  0.00           C
ATOM    284  HZ  PHE A  25      50.830  28.670  43.060  1.00  0.00           H
ATOM    285  CD2 PHE A  25      47.980  29.520  41.560  1.00  0.00           C
ATOM    286  HD2 PHE A  25      46.960  29.170  41.490  1.00  0.00           H
ATOM    287  CE2 PHE A  25      48.850  28.860  42.380  1.00  0.00           C
ATOM    288  HE2 PHE A  25      48.500  28.010  42.930  1.00  0.00           H
ATOM    289  C   PHE A  25      45.700  32.050  41.390  1.00  0.00           C
ATOM    290  O   PHE A  25      44.710  31.650  42.030  1.00  0.00           O
ATOM    291  N   ILE A  26      46.510  33.010  41.790  1.00  0.00           N
ATOM    292  HN  ILE A  26      47.140  33.420  41.130  1.00  0.00           H
ATOM    293  CA  ILE A  26      46.560  33.580  43.160  1.00  0.00           C
ATOM    294  HA  ILE A  26      46.730  32.750  43.830  1.00  0.00           H
ATOM    295  CB  ILE A  26      47.690  34.570  43.290  1.00  0.00           C
ATOM    296  HB  ILE A  26      47.510  35.320  42.480  1.00  0.00           H
ATOM    297  CG2 ILE A  26      47.700  35.140  44.740  1.00  0.00           C
ATOM    298 HG21 ILE A  26      48.600  35.790  44.830  1.00  0.00           H
ATOM    299 HG22 ILE A  26      47.800  34.340  45.490  1.00  0.00           H
ATOM    300 HG23 ILE A  26      46.920  35.830  45.120  1.00  0.00           H
ATOM    301  CG1 ILE A  26      49.050  33.960  42.860  1.00  0.00           C
ATOM    302 HG11 ILE A  26      49.840  34.720  42.980  1.00  0.00           H
ATOM    303 HG12 ILE A  26      49.090  33.530  41.830  1.00  0.00           H
ATOM    304  CD  ILE A  26      49.600  32.760  43.650  1.00  0.00           C
ATOM    305  HD1 ILE A  26      49.730  32.980  44.730  1.00  0.00           H
ATOM    306  HD2 ILE A  26      50.560  32.560  43.130  1.00  0.00           H
ATOM    307  HD3 ILE A  26      48.930  31.880  43.620  1.00  0.00           H
ATOM    308  C   ILE A  26      45.230  34.200  43.590  1.00  0.00           C
ATOM    309  O   ILE A  26      44.690  34.040  44.710  1.00  0.00           O
ATOM    310  N   VAL A  27      44.640  34.930  42.620  1.00  0.00           N
ATOM    311  HN  VAL A  27      45.130  34.960  41.750  1.00  0.00           H
ATOM    312  CA  VAL A  27      43.370  35.540  42.850  1.00  0.00           C
ATOM    313  HA  VAL A  27      43.460  36.120  43.750  1.00  0.00           H
ATOM    314  CB  VAL A  27      43.010  36.540  41.730  1.00  0.00           C
ATOM    315  HB  VAL A  27      41.990  36.920  41.950  1.00  0.00           H
ATOM    316  CG1 VAL A  27      44.000  37.740  41.850  1.00  0.00           C
ATOM    317 HG11 VAL A  27      45.020  37.400  41.600  1.00  0.00           H
ATOM    318 HG12 VAL A  27      44.110  38.020  42.930  1.00  0.00           H
ATOM    319 HG13 VAL A  27      43.580  38.520  41.180  1.00  0.00           H
ATOM    320  CG2 VAL A  27      42.950  35.790  40.390  1.00  0.00           C
ATOM    321 HG21 VAL A  27      42.440  34.810  40.500  1.00  0.00           H
ATOM    322 HG22 VAL A  27      43.960  35.560  39.980  1.00  0.00           H
ATOM    323 HG23 VAL A  27      42.360  36.370  39.660  1.00  0.00           H
ATOM    324  C   VAL A  27      42.180  34.540  43.080  1.00  0.00           C
ATOM    325  O   VAL A  27      41.130  34.990  43.480  1.00  0.00           O
ATOM    326  N   LYS A  28      42.270  33.240  42.830  1.00  0.00           N
ATOM    327  HN  LYS A  28      43.080  32.870  42.380  1.00  0.00           H
ATOM    328  CA  LYS A  28      41.220  32.380  43.360  1.00  0.00           C
ATOM    329  HA  LYS A  28      40.260  32.870  43.220  1.00  0.00           H
ATOM    330  CB  LYS A  28      41.140  31.070  42.530  1.00  0.00           C
ATOM    331  HB1 LYS A  28      40.520  30.300  43.040  1.00  0.00           H
ATOM    332  HB2 LYS A  28      42.170  30.650  42.510  1.00  0.00           H
ATOM    333  CG  LYS A  28      40.540  31.250  41.190  1.00  0.00           C
ATOM    334  HG1 LYS A  28      41.240  31.910  40.640  1.00  0.00           H
ATOM    335  HG2 LYS A  28      39.580  31.810  41.230  1.00  0.00           H
ATOM    336  CD  LYS A  28      40.320  30.020  40.330  1.00  0.00           C
ATOM    337  HD1 LYS A  28      40.120  30.260  39.260  1.00  0.00           H
ATOM    338  HD2 LYS A  28      39.440  29.470  40.740  1.00  0.00           H
ATOM    339  CE  LYS A  28      41.440  28.930  40.160  1.00  0.00           C
ATOM    340  HE1 LYS A  28      41.700  28.580  41.180  1.00  0.00           H
ATOM    341  HE2 LYS A  28      42.370  29.220  39.630  1.00  0.00           H
ATOM    342  NZ  LYS A  28      40.910  27.750  39.420  1.00  0.00           N
ATOM    343  HZ1 LYS A  28      41.500  26.930  39.650  1.00  0.00           H
ATOM    344  HZ2 LYS A  28      40.950  27.820  38.390  1.00  0.00           H
ATOM    345  HZ3 LYS A  28      39.930  27.500  39.660  1.00  0.00           H
ATOM    346  C   LYS A  28      41.290  32.180  44.890  1.00  0.00           C
ATOM    347  O   LYS A  28      40.260  32.240  45.570  1.00  0.00           O
ATOM    348  N   VAL A  29      42.490  32.150  45.470  1.00  0.00           N
ATOM    349  HN  VAL A  29      43.290  32.340  44.920  1.00  0.00           H
ATOM    350  CA  VAL A  29      42.680  31.870  46.910  1.00  0.00           C
ATOM    351  HA  VAL A  29      41.940  31.190  47.310  1.00  0.00           H
ATOM    352  CB  VAL A  29      43.990  31.090  47.100  1.00  0.00           C
ATOM    353  HB  VAL A  29      44.820  31.710  46.700  1.00  0.00           H
ATOM    354  CG1 VAL A  29      44.370  30.890  48.560  1.00  0.00           C
ATOM    355 HG11 VAL A  29      45.220  30.170  48.600  1.00  0.00           H
ATOM    356 HG12 VAL A  29      43.470  30.560  49.100  1.00  0.00           H
ATOM    357 HG13 VAL A  29      44.630  31.870  49.030  1.00  0.00           H
ATOM    358  CG2 VAL A  29      43.860  29.760  46.380  1.00  0.00           C
ATOM    359 HG21 VAL A  29      44.760  29.220  46.730  1.00  0.00           H
ATOM    360 HG22 VAL A  29      43.790  29.670  45.280  1.00  0.00           H
ATOM    361 HG23 VAL A  29      42.990  29.140  46.670  1.00  0.00           H
ATOM    362  C   VAL A  29      42.670  33.110  47.700  1.00  0.00           C
ATOM    363  O   VAL A  29      42.200  33.130  48.870  1.00  0.00           O
ATOM    364  N   LEU A  30      43.190  34.250  47.160  1.00  0.00           N
ATOM    365  HN  LEU A  30      43.610  34.170  46.260  1.00  0.00           H
ATOM    366  CA  LEU A  30      43.350  35.480  47.890  1.00  0.00           C
ATOM    367  HA  LEU A  30      43.920  35.200  48.760  1.00  0.00           H
ATOM    368  CB  LEU A  30      44.230  36.460  46.970  1.00  0.00           C
ATOM    369  HB1 LEU A  30      43.650  36.670  46.050  1.00  0.00           H
ATOM    370  HB2 LEU A  30      45.150  35.890  46.730  1.00  0.00           H
ATOM    371  CG  LEU A  30      44.550  37.820  47.630  1.00  0.00           C
ATOM    372  HG  LEU A  30      43.590  38.350  47.820  1.00  0.00           H
ATOM    373  CD1 LEU A  30      45.380  37.640  48.890  1.00  0.00           C
ATOM    374 HD11 LEU A  30      45.960  38.540  49.180  1.00  0.00           H
ATOM    375 HD12 LEU A  30      46.160  36.840  48.770  1.00  0.00           H
ATOM    376 HD13 LEU A  30      44.720  37.400  49.760  1.00  0.00           H
ATOM    377  CD2 LEU A  30      45.350  38.760  46.710  1.00  0.00           C
ATOM    378 HD21 LEU A  30      46.360  38.330  46.540  1.00  0.00           H
ATOM    379 HD22 LEU A  30      45.610  39.720  47.190  1.00  0.00           H
ATOM    380 HD23 LEU A  30      44.820  38.900  45.740  1.00  0.00           H
ATOM    381  C   LEU A  30      42.020  36.160  48.370  1.00  0.00           C
ATOM    382  O   LEU A  30      42.100  36.700  49.460  1.00  0.00           O
ATOM    383  N   PRO A  31      40.850  36.250  47.790  1.00  0.00           N
ATOM    384  CD  PRO A  31      40.520  36.100  46.360  1.00  0.00           C
ATOM    385  HD1 PRO A  31      40.260  35.040  46.190  1.00  0.00           H
ATOM    386  HD2 PRO A  31      41.380  36.320  45.710  1.00  0.00           H
ATOM    387  CA  PRO A  31      39.700  36.910  48.550  1.00  0.00           C
ATOM    388  HA  PRO A  31      40.040  37.870  48.910  1.00  0.00           H
ATOM    389  CB  PRO A  31      38.540  37.030  47.530  1.00  0.00           C
ATOM    390  HB1 PRO A  31      37.910  37.930  47.670  1.00  0.00           H
ATOM    391  HB2 PRO A  31      37.910  36.110  47.540  1.00  0.00           H
ATOM    392  CG  PRO A  31      39.220  36.920  46.150  1.00  0.00           C
ATOM    393  HG1 PRO A  31      38.580  36.530  45.330  1.00  0.00           H
ATOM    394  HG2 PRO A  31      39.590  37.930  45.860  1.00  0.00           H
ATOM    395  C   PRO A  31      39.170  36.230  49.770  1.00  0.00           C
ATOM    396  O   PRO A  31      38.740  36.990  50.670  1.00  0.00           O
ATOM    397  N   PRO A  32      39.090  34.900  50.080  1.00  0.00           N
ATOM    398  CD  PRO A  32      39.170  33.780  49.100  1.00  0.00           C
ATOM    399  HD1 PRO A  32      40.010  33.900  48.380  1.00  0.00           H
ATOM    400  HD2 PRO A  32      38.290  33.730  48.410  1.00  0.00           H
ATOM    401  CA  PRO A  32      38.740  34.410  51.440  1.00  0.00           C
ATOM    402  HA  PRO A  32      37.870  34.850  51.880  1.00  0.00           H
ATOM    403  CB  PRO A  32      38.440  32.940  51.140  1.00  0.00           C
ATOM    404  HB1 PRO A  32      37.380  32.900  50.840  1.00  0.00           H
ATOM    405  HB2 PRO A  32      38.590  32.270  52.010  1.00  0.00           H
ATOM    406  CG  PRO A  32      39.340  32.560  49.980  1.00  0.00           C
ATOM    407  HG1 PRO A  32      40.400  32.530  50.310  1.00  0.00           H
ATOM    408  HG2 PRO A  32      39.120  31.640  49.420  1.00  0.00           H
ATOM    409  C   PRO A  32      39.900  34.570  52.400  1.00  0.00           C
ATOM    410  O   PRO A  32      39.790  34.750  53.610  1.00  0.00           O
ATOM    411  N   VAL A  33      41.120  34.530  51.890  1.00  0.00           N
ATOM    412  HN  VAL A  33      41.230  34.300  50.920  1.00  0.00           H
ATOM    413  CA  VAL A  33      42.230  34.900  52.750  1.00  0.00           C
ATOM    414  HA  VAL A  33      42.110  34.280  53.620  1.00  0.00           H
ATOM    415  CB  VAL A  33      43.530  34.460  52.040  1.00  0.00           C
ATOM    416  HB  VAL A  33      43.470  34.730  50.970  1.00  0.00           H
ATOM    417  CG1 VAL A  33      44.840  35.140  52.600  1.00  0.00           C
ATOM    418 HG11 VAL A  33      45.670  34.710  52.000  1.00  0.00           H
ATOM    419 HG12 VAL A  33      44.880  34.870  53.680  1.00  0.00           H
ATOM    420 HG13 VAL A  33      44.790  36.250  52.550  1.00  0.00           H
ATOM    421  CG2 VAL A  33      43.680  32.950  52.020  1.00  0.00           C
ATOM    422 HG21 VAL A  33      42.840  32.470  51.500  1.00  0.00           H
ATOM    423 HG22 VAL A  33      43.700  32.490  53.030  1.00  0.00           H
ATOM    424 HG23 VAL A  33      44.620  32.650  51.510  1.00  0.00           H
ATOM    425  C   VAL A  33      42.150  36.380  53.170  1.00  0.00           C
ATOM    426  O   VAL A  33      42.290  36.640  54.390  1.00  0.00           O
ATOM    427  N   LEU A  34      42.040  37.400  52.180  1.00  0.00           N
ATOM    428  HN  LEU A  34      42.120  37.150  51.220  1.00  0.00           H
ATOM    429  CA  LEU A  34      41.860  38.810  52.350  1.00  0.00           C
ATOM    430  HA  LEU A  34      42.740  39.170  52.860  1.00  0.00           H
ATOM    431  CB  LEU A  34      41.770  39.460  51.030  1.00  0.00           C
ATOM    432  HB1 LEU A  34      40.760  39.230  50.600  1.00  0.00           H
ATOM    433  HB2 LEU A  34      42.600  39.100  50.410  1.00  0.00           H
ATOM    434  CG  LEU A  34      41.840  40.990  51.100  1.00  0.00           C
ATOM    435  HG  LEU A  34      41.000  41.400  51.700  1.00  0.00           H
ATOM    436  CD1 LEU A  34      43.050  41.490  51.830  1.00  0.00           C
ATOM    437 HD11 LEU A  34      43.930  40.870  51.550  1.00  0.00           H
ATOM    438 HD12 LEU A  34      43.010  41.420  52.950  1.00  0.00           H
ATOM    439 HD13 LEU A  34      43.350  42.530  51.600  1.00  0.00           H
ATOM    440  CD2 LEU A  34      41.790  41.640  49.730  1.00  0.00           C
ATOM    441 HD21 LEU A  34      41.060  41.160  49.050  1.00  0.00           H
ATOM    442 HD22 LEU A  34      42.770  41.580  49.190  1.00  0.00           H
ATOM    443 HD23 LEU A  34      41.610  42.730  49.790  1.00  0.00           H
ATOM    444  C   LEU A  34      40.610  39.050  53.180  1.00  0.00           C
ATOM    445  O   LEU A  34      40.510  40.000  53.960  1.00  0.00           O
ATOM    446  N   GLY A  35      39.630  38.100  52.950  1.00  0.00           N
ATOM    447  HN  GLY A  35      39.750  37.460  52.190  1.00  0.00           H
ATOM    448  CA  GLY A  35      38.310  38.150  53.680  1.00  0.00           C
ATOM    449  HA1 GLY A  35      37.720  37.340  53.310  1.00  0.00           H
ATOM    450  HA2 GLY A  35      37.780  39.080  53.540  1.00  0.00           H
ATOM    451  C   GLY A  35      38.430  38.000  55.150  1.00  0.00           C
ATOM    452  O   GLY A  35      37.830  38.670  55.950  1.00  0.00           O
ATOM    453  N   LEU A  36      39.200  37.020  55.640  1.00  0.00           N
ATOM    454  HN  LEU A  36      39.810  36.490  55.070  1.00  0.00           H
ATOM    455  CA  LEU A  36      39.550  37.000  57.070  1.00  0.00           C
ATOM    456  HA  LEU A  36      38.680  36.940  57.700  1.00  0.00           H
ATOM    457  CB  LEU A  36      40.340  35.710  57.420  1.00  0.00           C
ATOM    458  HB1 LEU A  36      40.670  35.900  58.470  1.00  0.00           H
ATOM    459  HB2 LEU A  36      41.310  35.660  56.870  1.00  0.00           H
ATOM    460  CG  LEU A  36      39.600  34.310  57.390  1.00  0.00           C
ATOM    461  HG  LEU A  36      39.130  34.280  56.390  1.00  0.00           H
ATOM    462  CD1 LEU A  36      40.660  33.160  57.620  1.00  0.00           C
ATOM    463 HD11 LEU A  36      40.100  32.210  57.520  1.00  0.00           H
ATOM    464 HD12 LEU A  36      41.080  33.130  58.650  1.00  0.00           H
ATOM    465 HD13 LEU A  36      41.370  33.250  56.770  1.00  0.00           H
ATOM    466  CD2 LEU A  36      38.410  34.200  58.330  1.00  0.00           C
ATOM    467 HD21 LEU A  36      37.670  35.030  58.190  1.00  0.00           H
ATOM    468 HD22 LEU A  36      38.770  34.090  59.370  1.00  0.00           H
ATOM    469 HD23 LEU A  36      37.740  33.320  58.180  1.00  0.00           H
ATOM    470  C   LEU A  36      40.200  38.210  57.610  1.00  0.00           C
ATOM    471  O   LEU A  36      39.730  38.670  58.620  1.00  0.00           O
ATOM    472  N   GLU A  37      41.280  38.740  56.930  1.00  0.00           N
ATOM    473  HN  GLU A  37      41.580  38.280  56.100  1.00  0.00           H
ATOM    474  CA  GLU A  37      41.960  39.990  57.230  1.00  0.00           C
ATOM    475  HA  GLU A  37      42.390  39.860  58.210  1.00  0.00           H
ATOM    476  CB  GLU A  37      43.120  40.340  56.230  1.00  0.00           C
ATOM    477  HB1 GLU A  37      43.620  41.260  56.600  1.00  0.00           H
ATOM    478  HB2 GLU A  37      42.730  40.570  55.220  1.00  0.00           H
ATOM    479  CG  GLU A  37      44.170  39.280  56.110  1.00  0.00           C
ATOM    480  HG1 GLU A  37      43.700  38.480  55.490  1.00  0.00           H
ATOM    481  HG2 GLU A  37      44.610  38.970  57.070  1.00  0.00           H
ATOM    482  CD  GLU A  37      45.320  39.740  55.130  1.00  0.00           C
ATOM    483  OE1 GLU A  37      45.090  40.130  54.030  1.00  0.00           O
ATOM    484  OE2 GLU A  37      46.540  39.500  55.670  1.00  0.00           O
ATOM    485  HE2 GLU A  37      47.260  39.890  55.160  1.00  0.00           H
ATOM    486  C   GLU A  37      40.980  41.200  57.320  1.00  0.00           C
ATOM    487  O   GLU A  37      41.080  42.030  58.200  1.00  0.00           O
ATOM    488  N   PHE A  38      40.100  41.330  56.330  1.00  0.00           N
ATOM    489  HN  PHE A  38      40.140  40.820  55.480  1.00  0.00           H
ATOM    490  CA  PHE A  38      38.900  42.210  56.310  1.00  0.00           C
ATOM    491  HA  PHE A  38      39.270  43.230  56.340  1.00  0.00           H
ATOM    492  CB  PHE A  38      38.040  41.960  54.980  1.00  0.00           C
ATOM    493  HB1 PHE A  38      37.940  40.860  55.000  1.00  0.00           H
ATOM    494  HB2 PHE A  38      38.610  42.230  54.060  1.00  0.00           H
ATOM    495  CG  PHE A  38      36.710  42.580  55.020  1.00  0.00           C
ATOM    496  CD1 PHE A  38      35.580  41.800  54.670  1.00  0.00           C
ATOM    497  HD1 PHE A  38      35.710  40.740  54.510  1.00  0.00           H
ATOM    498  CE1 PHE A  38      34.300  42.280  54.370  1.00  0.00           C
ATOM    499  HE1 PHE A  38      33.480  41.610  54.190  1.00  0.00           H
ATOM    500  CZ  PHE A  38      34.090  43.660  54.500  1.00  0.00           C
ATOM    501  HZ  PHE A  38      33.120  44.080  54.250  1.00  0.00           H
ATOM    502  CD2 PHE A  38      36.430  43.960  55.040  1.00  0.00           C
ATOM    503  HD2 PHE A  38      37.140  44.770  55.140  1.00  0.00           H
ATOM    504  CE2 PHE A  38      35.140  44.490  54.800  1.00  0.00           C
ATOM    505  HE2 PHE A  38      34.950  45.560  54.820  1.00  0.00           H
ATOM    506  C   PHE A  38      38.140  42.140  57.640  1.00  0.00           C
ATOM    507  O   PHE A  38      38.110  43.040  58.410  1.00  0.00           O
ATOM    508  N   ILE A  39      37.480  40.920  57.930  1.00  0.00           N
ATOM    509  HN  ILE A  39      37.430  40.200  57.240  1.00  0.00           H
ATOM    510  CA  ILE A  39      36.640  40.700  59.050  1.00  0.00           C
ATOM    511  HA  ILE A  39      35.910  41.470  58.900  1.00  0.00           H
ATOM    512  CB  ILE A  39      35.930  39.320  58.950  1.00  0.00           C
ATOM    513  HB  ILE A  39      36.770  38.630  58.730  1.00  0.00           H
ATOM    514  CG2 ILE A  39      35.170  38.880  60.130  1.00  0.00           C
ATOM    515 HG21 ILE A  39      34.620  38.020  59.690  1.00  0.00           H
ATOM    516 HG22 ILE A  39      34.370  39.600  60.410  1.00  0.00           H
ATOM    517 HG23 ILE A  39      35.760  38.570  61.010  1.00  0.00           H
ATOM    518  CG1 ILE A  39      35.070  39.320  57.620  1.00  0.00           C
ATOM    519 HG11 ILE A  39      34.640  38.300  57.510  1.00  0.00           H
ATOM    520 HG12 ILE A  39      35.810  39.550  56.820  1.00  0.00           H
ATOM    521  CD  ILE A  39      33.830  40.230  57.710  1.00  0.00           C
ATOM    522  HD1 ILE A  39      33.290  40.120  56.750  1.00  0.00           H
ATOM    523  HD2 ILE A  39      34.160  41.280  57.860  1.00  0.00           H
ATOM    524  HD3 ILE A  39      33.210  39.970  58.590  1.00  0.00           H
ATOM    525  C   ILE A  39      37.190  40.960  60.410  1.00  0.00           C
ATOM    526  O   ILE A  39      36.540  41.600  61.250  1.00  0.00           O
ATOM    527  N   PHE A  40      38.380  40.340  60.660  1.00  0.00           N
ATOM    528  HN  PHE A  40      38.800  39.710  60.010  1.00  0.00           H
ATOM    529  CA  PHE A  40      39.210  40.470  61.850  1.00  0.00           C
ATOM    530  HA  PHE A  40      38.640  40.250  62.730  1.00  0.00           H
ATOM    531  CB  PHE A  40      40.480  39.620  61.800  1.00  0.00           C
ATOM    532  HB1 PHE A  40      41.230  39.860  62.580  1.00  0.00           H
ATOM    533  HB2 PHE A  40      40.950  39.810  60.810  1.00  0.00           H
ATOM    534  CG  PHE A  40      40.040  38.210  62.130  1.00  0.00           C
ATOM    535  CD1 PHE A  40      39.120  37.830  63.220  1.00  0.00           C
ATOM    536  HD1 PHE A  40      38.630  38.630  63.770  1.00  0.00           H
ATOM    537  CE1 PHE A  40      38.640  36.540  63.310  1.00  0.00           C
ATOM    538  HE1 PHE A  40      37.850  36.190  63.970  1.00  0.00           H
ATOM    539  CZ  PHE A  40      39.090  35.480  62.470  1.00  0.00           C
ATOM    540  HZ  PHE A  40      38.620  34.510  62.570  1.00  0.00           H
ATOM    541  CD2 PHE A  40      40.570  37.160  61.400  1.00  0.00           C
ATOM    542  HD2 PHE A  40      41.210  37.370  60.560  1.00  0.00           H
ATOM    543  CE2 PHE A  40      40.110  35.790  61.550  1.00  0.00           C
ATOM    544  HE2 PHE A  40      40.450  35.020  60.880  1.00  0.00           H
ATOM    545  C   PHE A  40      39.590  41.950  62.090  1.00  0.00           C
ATOM    546  O   PHE A  40      39.520  42.480  63.180  1.00  0.00           O
ATOM    547  N   GLY A  41      39.960  42.690  61.030  1.00  0.00           N
ATOM    548  HN  GLY A  41      40.020  42.330  60.100  1.00  0.00           H
ATOM    549  CA  GLY A  41      40.180  44.150  61.060  1.00  0.00           C
ATOM    550  HA1 GLY A  41      40.550  44.520  60.110  1.00  0.00           H
ATOM    551  HA2 GLY A  41      40.880  44.420  61.840  1.00  0.00           H
ATOM    552  C   GLY A  41      38.950  44.960  61.370  1.00  0.00           C
ATOM    553  O   GLY A  41      38.950  45.910  62.190  1.00  0.00           O
ATOM    554  N   LEU A  42      37.860  44.720  60.600  1.00  0.00           N
ATOM    555  HN  LEU A  42      37.900  44.130  59.790  1.00  0.00           H
ATOM    556  CA  LEU A  42      36.550  45.280  60.810  1.00  0.00           C
ATOM    557  HA  LEU A  42      36.540  46.280  60.410  1.00  0.00           H
ATOM    558  CB  LEU A  42      35.590  44.580  59.860  1.00  0.00           C
ATOM    559  HB1 LEU A  42      35.850  43.500  59.790  1.00  0.00           H
ATOM    560  HB2 LEU A  42      35.820  45.010  58.850  1.00  0.00           H
ATOM    561  CG  LEU A  42      34.100  44.690  60.030  1.00  0.00           C
ATOM    562  HG  LEU A  42      33.820  44.470  61.090  1.00  0.00           H
ATOM    563  CD1 LEU A  42      33.610  46.060  59.680  1.00  0.00           C
ATOM    564 HD11 LEU A  42      32.640  46.200  60.190  1.00  0.00           H
ATOM    565 HD12 LEU A  42      33.430  46.300  58.610  1.00  0.00           H
ATOM    566 HD13 LEU A  42      34.350  46.770  60.100  1.00  0.00           H
ATOM    567  CD2 LEU A  42      33.290  43.710  59.120  1.00  0.00           C
ATOM    568 HD21 LEU A  42      33.500  43.750  58.040  1.00  0.00           H
ATOM    569 HD22 LEU A  42      32.210  43.990  59.210  1.00  0.00           H
ATOM    570 HD23 LEU A  42      33.410  42.680  59.520  1.00  0.00           H
ATOM    571  C   LEU A  42      35.970  45.190  62.280  1.00  0.00           C
ATOM    572  O   LEU A  42      35.690  46.180  62.920  1.00  0.00           O
ATOM    573  N   LEU A  43      35.910  43.900  62.780  1.00  0.00           N
ATOM    574  HN  LEU A  43      36.210  43.100  62.260  1.00  0.00           H
ATOM    575  CA  LEU A  43      35.460  43.660  64.140  1.00  0.00           C
ATOM    576  HA  LEU A  43      34.530  44.160  64.370  1.00  0.00           H
ATOM    577  CB  LEU A  43      35.260  42.140  64.280  1.00  0.00           C
ATOM    578  HB1 LEU A  43      35.040  41.950  65.340  1.00  0.00           H
ATOM    579  HB2 LEU A  43      36.170  41.550  64.040  1.00  0.00           H
ATOM    580  CG  LEU A  43      34.080  41.490  63.440  1.00  0.00           C
ATOM    581  HG  LEU A  43      34.140  41.630  62.340  1.00  0.00           H
ATOM    582  CD1 LEU A  43      34.300  39.990  63.690  1.00  0.00           C
ATOM    583 HD11 LEU A  43      34.090  39.710  64.750  1.00  0.00           H
ATOM    584 HD12 LEU A  43      35.330  39.680  63.390  1.00  0.00           H
ATOM    585 HD13 LEU A  43      33.660  39.410  62.990  1.00  0.00           H
ATOM    586  CD2 LEU A  43      32.820  42.040  64.050  1.00  0.00           C
ATOM    587 HD21 LEU A  43      32.460  43.080  63.840  1.00  0.00           H
ATOM    588 HD22 LEU A  43      32.770  41.910  65.150  1.00  0.00           H
ATOM    589 HD23 LEU A  43      31.990  41.410  63.670  1.00  0.00           H
ATOM    590  C   LEU A  43      36.380  44.140  65.300  1.00  0.00           C
ATOM    591  O   LEU A  43      35.920  44.580  66.340  1.00  0.00           O
ATOM    592  N   GLY A  44      37.720  44.040  65.210  1.00  0.00           N
ATOM    593  HN  GLY A  44      38.180  43.730  64.380  1.00  0.00           H
ATOM    594  CA  GLY A  44      38.570  44.570  66.260  1.00  0.00           C
ATOM    595  HA1 GLY A  44      39.590  44.340  65.990  1.00  0.00           H
ATOM    596  HA2 GLY A  44      38.270  44.070  67.170  1.00  0.00           H
ATOM    597  C   GLY A  44      38.670  46.050  66.330  1.00  0.00           C
ATOM    598  O   GLY A  44      38.440  46.670  67.420  1.00  0.00           O
ATOM    599  N   ASN A  45      38.880  46.730  65.160  1.00  0.00           N
ATOM    600  HN  ASN A  45      38.960  46.190  64.330  1.00  0.00           H
ATOM    601  CA  ASN A  45      38.810  48.150  65.030  1.00  0.00           C
ATOM    602  HA  ASN A  45      39.430  48.550  65.830  1.00  0.00           H
ATOM    603  CB  ASN A  45      39.370  48.630  63.730  1.00  0.00           C
ATOM    604  HB1 ASN A  45      39.270  49.730  63.540  1.00  0.00           H
ATOM    605  HB2 ASN A  45      38.860  48.170  62.850  1.00  0.00           H
ATOM    606  CG  ASN A  45      40.890  48.380  63.680  1.00  0.00           C
ATOM    607  OD1 ASN A  45      41.660  49.260  64.110  1.00  0.00           O
ATOM    608  ND2 ASN A  45      41.360  47.210  63.220  1.00  0.00           N
ATOM    609 HD21 ASN A  45      42.330  47.240  63.020  1.00  0.00           H
ATOM    610 HD22 ASN A  45      40.740  46.640  62.680  1.00  0.00           H
ATOM    611  C   ASN A  45      37.420  48.770  65.240  1.00  0.00           C
ATOM    612  O   ASN A  45      37.230  49.780  65.930  1.00  0.00           O
ATOM    613  N   GLY A  46      36.340  48.100  64.710  1.00  0.00           N
ATOM    614  HN  GLY A  46      36.390  47.280  64.140  1.00  0.00           H
ATOM    615  CA  GLY A  46      34.970  48.290  65.170  1.00  0.00           C
ATOM    616  HA1 GLY A  46      34.380  47.620  64.580  1.00  0.00           H
ATOM    617  HA2 GLY A  46      34.710  49.310  64.900  1.00  0.00           H
ATOM    618  C   GLY A  46      34.710  48.230  66.710  1.00  0.00           C
ATOM    619  O   GLY A  46      34.120  49.150  67.300  1.00  0.00           O
ATOM    620  N   LEU A  47      35.130  47.130  67.430  1.00  0.00           N
ATOM    621  HN  LEU A  47      35.370  46.290  66.940  1.00  0.00           H
ATOM    622  CA  LEU A  47      35.200  47.120  68.880  1.00  0.00           C
ATOM    623  HA  LEU A  47      34.190  47.200  69.270  1.00  0.00           H
ATOM    624  CB  LEU A  47      35.590  45.640  69.190  1.00  0.00           C
ATOM    625  HB1 LEU A  47      36.600  45.380  68.810  1.00  0.00           H
ATOM    626  HB2 LEU A  47      34.880  45.000  68.640  1.00  0.00           H
ATOM    627  CG  LEU A  47      35.840  45.170  70.670  1.00  0.00           C
ATOM    628  HG  LEU A  47      36.660  45.730  71.150  1.00  0.00           H
ATOM    629  CD1 LEU A  47      34.600  45.450  71.570  1.00  0.00           C
ATOM    630 HD11 LEU A  47      34.390  46.540  71.520  1.00  0.00           H
ATOM    631 HD12 LEU A  47      34.810  45.200  72.630  1.00  0.00           H
ATOM    632 HD13 LEU A  47      33.700  44.890  71.220  1.00  0.00           H
ATOM    633  CD2 LEU A  47      36.370  43.720  70.710  1.00  0.00           C
ATOM    634 HD21 LEU A  47      35.780  42.910  70.230  1.00  0.00           H
ATOM    635 HD22 LEU A  47      36.370  43.450  71.780  1.00  0.00           H
ATOM    636 HD23 LEU A  47      37.390  43.670  70.270  1.00  0.00           H
ATOM    637  C   LEU A  47      35.950  48.210  69.510  1.00  0.00           C
ATOM    638  O   LEU A  47      35.480  48.820  70.500  1.00  0.00           O
ATOM    639  N   ALA A  48      37.120  48.580  68.930  1.00  0.00           N
ATOM    640  HN  ALA A  48      37.390  48.040  68.130  1.00  0.00           H
ATOM    641  CA  ALA A  48      38.040  49.560  69.460  1.00  0.00           C
ATOM    642  HA  ALA A  48      38.230  49.210  70.460  1.00  0.00           H
ATOM    643  CB  ALA A  48      39.420  49.500  68.820  1.00  0.00           C
ATOM    644  HB1 ALA A  48      40.250  49.860  69.460  1.00  0.00           H
ATOM    645  HB2 ALA A  48      39.330  50.060  67.860  1.00  0.00           H
ATOM    646  HB3 ALA A  48      39.650  48.450  68.550  1.00  0.00           H
ATOM    647  C   ALA A  48      37.510  51.050  69.480  1.00  0.00           C
ATOM    648  O   ALA A  48      37.390  51.750  70.470  1.00  0.00           O
ATOM    649  N   LEU A  49      36.950  51.460  68.340  1.00  0.00           N
ATOM    650  HN  LEU A  49      36.910  50.920  67.510  1.00  0.00           H
ATOM    651  CA  LEU A  49      36.270  52.710  68.170  1.00  0.00           C
ATOM    652  HA  LEU A  49      36.970  53.510  68.380  1.00  0.00           H
ATOM    653  CB  LEU A  49      35.720  52.740  66.640  1.00  0.00           C
ATOM    654  HB1 LEU A  49      35.140  53.690  66.700  1.00  0.00           H
ATOM    655  HB2 LEU A  49      34.950  51.980  66.400  1.00  0.00           H
ATOM    656  CG  LEU A  49      36.780  52.850  65.530  1.00  0.00           C
ATOM    657  HG  LEU A  49      37.570  52.120  65.870  1.00  0.00           H
ATOM    658  CD1 LEU A  49      36.070  52.450  64.290  1.00  0.00           C
ATOM    659 HD11 LEU A  49      35.720  51.390  64.360  1.00  0.00           H
ATOM    660 HD12 LEU A  49      36.800  52.600  63.470  1.00  0.00           H
ATOM    661 HD13 LEU A  49      35.180  53.110  64.210  1.00  0.00           H
ATOM    662  CD2 LEU A  49      37.390  54.280  65.410  1.00  0.00           C
ATOM    663 HD21 LEU A  49      37.870  54.580  66.380  1.00  0.00           H
ATOM    664 HD22 LEU A  49      36.530  54.930  65.160  1.00  0.00           H
ATOM    665 HD23 LEU A  49      38.150  54.180  64.610  1.00  0.00           H
ATOM    666  C   LEU A  49      35.080  52.960  69.140  1.00  0.00           C
ATOM    667  O   LEU A  49      34.960  54.050  69.680  1.00  0.00           O
ATOM    668  N   TRP A  50      34.190  51.940  69.310  1.00  0.00           N
ATOM    669  HN  TRP A  50      34.460  51.120  68.810  1.00  0.00           H
ATOM    670  CA  TRP A  50      33.120  51.940  70.180  1.00  0.00           C
ATOM    671  HA  TRP A  50      32.530  52.760  69.790  1.00  0.00           H
ATOM    672  CB  TRP A  50      32.260  50.610  69.980  1.00  0.00           C
ATOM    673  HB1 TRP A  50      32.840  49.680  70.190  1.00  0.00           H
ATOM    674  HB2 TRP A  50      31.920  50.420  68.940  1.00  0.00           H
ATOM    675  CG  TRP A  50      30.990  50.580  70.810  1.00  0.00           C
ATOM    676  CD1 TRP A  50      30.780  50.090  72.120  1.00  0.00           C
ATOM    677  HD1 TRP A  50      31.550  49.540  72.630  1.00  0.00           H
ATOM    678  NE1 TRP A  50      29.450  50.240  72.510  1.00  0.00           N
ATOM    679  HE1 TRP A  50      29.030  49.920  73.320  1.00  0.00           H
ATOM    680  CE2 TRP A  50      28.740  50.840  71.470  1.00  0.00           C
ATOM    681  CD2 TRP A  50      29.700  51.050  70.410  1.00  0.00           C
ATOM    682  CE3 TRP A  50      29.210  51.630  69.250  1.00  0.00           C
ATOM    683  HE3 TRP A  50      29.900  51.920  68.470  1.00  0.00           H
ATOM    684  CZ3 TRP A  50      27.900  52.040  69.130  1.00  0.00           C
ATOM    685  HZ3 TRP A  50      27.590  52.410  68.170  1.00  0.00           H
ATOM    686  CZ2 TRP A  50      27.400  51.200  71.380  1.00  0.00           C
ATOM    687  HZ2 TRP A  50      26.670  51.030  72.150  1.00  0.00           H
ATOM    688  CH2 TRP A  50      26.960  51.830  70.150  1.00  0.00           C
ATOM    689  HH2 TRP A  50      25.930  52.080  69.920  1.00  0.00           H
ATOM    690  C   TRP A  50      33.610  52.050  71.640  1.00  0.00           C
ATOM    691  O   TRP A  50      33.070  52.910  72.360  1.00  0.00           O
ATOM    692  N   ILE A  51      34.650  51.220  72.050  1.00  0.00           N
ATOM    693  HN  ILE A  51      35.070  50.580  71.420  1.00  0.00           H
ATOM    694  CA  ILE A  51      35.170  51.280  73.450  1.00  0.00           C
ATOM    695  HA  ILE A  51      34.240  51.190  73.980  1.00  0.00           H
ATOM    696  CB  ILE A  51      36.210  50.190  73.860  1.00  0.00           C
ATOM    697  HB  ILE A  51      36.980  50.210  73.070  1.00  0.00           H
ATOM    698  CG2 ILE A  51      36.750  50.420  75.210  1.00  0.00           C
ATOM    699 HG21 ILE A  51      37.390  49.570  75.510  1.00  0.00           H
ATOM    700 HG22 ILE A  51      35.900  50.480  75.930  1.00  0.00           H
ATOM    701 HG23 ILE A  51      37.310  51.360  75.380  1.00  0.00           H
ATOM    702  CG1 ILE A  51      35.410  48.840  73.790  1.00  0.00           C
ATOM    703 HG11 ILE A  51      36.050  48.080  74.290  1.00  0.00           H
ATOM    704 HG12 ILE A  51      35.180  48.610  72.730  1.00  0.00           H
ATOM    705  CD  ILE A  51      34.060  48.820  74.510  1.00  0.00           C
ATOM    706  HD1 ILE A  51      33.310  49.590  74.220  1.00  0.00           H
ATOM    707  HD2 ILE A  51      34.290  48.960  75.590  1.00  0.00           H
ATOM    708  HD3 ILE A  51      33.590  47.820  74.420  1.00  0.00           H
ATOM    709  C   ILE A  51      35.640  52.680  73.810  1.00  0.00           C
ATOM    710  O   ILE A  51      35.230  53.240  74.810  1.00  0.00           O
ATOM    711  N   PHE A  52      36.430  53.310  72.920  1.00  0.00           N
ATOM    712  HN  PHE A  52      36.710  52.940  72.040  1.00  0.00           H
ATOM    713  CA  PHE A  52      36.830  54.770  73.020  1.00  0.00           C
ATOM    714  HA  PHE A  52      37.310  54.980  73.960  1.00  0.00           H
ATOM    715  CB  PHE A  52      37.880  55.260  71.890  1.00  0.00           C
ATOM    716  HB1 PHE A  52      38.320  56.200  72.270  1.00  0.00           H
ATOM    717  HB2 PHE A  52      37.400  55.320  70.890  1.00  0.00           H
ATOM    718  CG  PHE A  52      39.000  54.330  71.710  1.00  0.00           C
ATOM    719  CD1 PHE A  52      39.540  53.630  72.840  1.00  0.00           C
ATOM    720  HD1 PHE A  52      39.080  53.700  73.810  1.00  0.00           H
ATOM    721  CE1 PHE A  52      40.680  52.800  72.560  1.00  0.00           C
ATOM    722  HE1 PHE A  52      41.250  52.330  73.340  1.00  0.00           H
ATOM    723  CZ  PHE A  52      41.250  52.670  71.280  1.00  0.00           C
ATOM    724  HZ  PHE A  52      42.090  52.030  71.010  1.00  0.00           H
ATOM    725  CD2 PHE A  52      39.600  54.290  70.410  1.00  0.00           C
ATOM    726  HD2 PHE A  52      39.210  54.930  69.640  1.00  0.00           H
ATOM    727  CE2 PHE A  52      40.590  53.310  70.200  1.00  0.00           C
ATOM    728  HE2 PHE A  52      40.840  53.280  69.140  1.00  0.00           H
ATOM    729  C   PHE A  52      35.660  55.760  73.060  1.00  0.00           C
ATOM    730  O   PHE A  52      35.540  56.550  73.960  1.00  0.00           O
ATOM    731  N   CYS A  53      34.740  55.630  72.130  1.00  0.00           N
ATOM    732  HN  CYS A  53      34.860  55.000  71.370  1.00  0.00           H
ATOM    733  CA  CYS A  53      33.630  56.600  72.000  1.00  0.00           C
ATOM    734  HA  CYS A  53      34.080  57.540  72.260  1.00  0.00           H
ATOM    735  CB  CYS A  53      33.100  56.810  70.510  1.00  0.00           C
ATOM    736  HB1 CYS A  53      32.440  57.700  70.380  1.00  0.00           H
ATOM    737  HB2 CYS A  53      32.480  55.910  70.320  1.00  0.00           H
ATOM    738  SG  CYS A  53      34.340  57.190  69.240  1.00  0.00           S
ATOM    739  HG1 CYS A  53      34.560  55.890  69.050  1.00  0.00           H
ATOM    740  C   CYS A  53      32.450  56.430  72.940  1.00  0.00           C
ATOM    741  O   CYS A  53      31.810  57.420  73.270  1.00  0.00           O
ATOM    742  N   PHE A  54      32.150  55.210  73.380  1.00  0.00           N
ATOM    743  HN  PHE A  54      32.690  54.540  72.870  1.00  0.00           H
ATOM    744  CA  PHE A  54      30.930  54.850  74.020  1.00  0.00           C
ATOM    745  HA  PHE A  54      30.360  55.760  74.100  1.00  0.00           H
ATOM    746  CB  PHE A  54      30.040  53.730  73.380  1.00  0.00           C
ATOM    747  HB1 PHE A  54      30.510  52.720  73.330  1.00  0.00           H
ATOM    748  HB2 PHE A  54      29.760  54.170  72.390  1.00  0.00           H
ATOM    749  CG  PHE A  54      28.800  53.530  74.260  1.00  0.00           C
ATOM    750  CD1 PHE A  54      28.730  52.380  75.120  1.00  0.00           C
ATOM    751  HD1 PHE A  54      29.570  51.690  75.040  1.00  0.00           H
ATOM    752  CE1 PHE A  54      27.590  52.110  75.890  1.00  0.00           C
ATOM    753  HE1 PHE A  54      27.650  51.160  76.390  1.00  0.00           H
ATOM    754  CZ  PHE A  54      26.480  52.990  75.760  1.00  0.00           C
ATOM    755  HZ  PHE A  54      25.530  52.850  76.240  1.00  0.00           H
ATOM    756  CD2 PHE A  54      27.700  54.290  74.120  1.00  0.00           C
ATOM    757  HD2 PHE A  54      27.720  55.120  73.420  1.00  0.00           H
ATOM    758  CE2 PHE A  54      26.550  54.080  74.830  1.00  0.00           C
ATOM    759  HE2 PHE A  54      25.630  54.590  74.620  1.00  0.00           H
ATOM    760  C   PHE A  54      31.290  54.500  75.470  1.00  0.00           C
ATOM    761  O   PHE A  54      30.890  55.180  76.400  1.00  0.00           O
ATOM    762  N   HSD A  55      31.990  53.430  75.740  1.00  0.00           N
ATOM    763  HN  HSD A  55      32.340  52.840  75.010  1.00  0.00           H
ATOM    764  CA  HSD A  55      32.310  52.890  77.000  1.00  0.00           C
ATOM    765  HA  HSD A  55      31.410  52.610  77.510  1.00  0.00           H
ATOM    766  CB  HSD A  55      33.210  51.630  76.860  1.00  0.00           C
ATOM    767  HB1 HSD A  55      34.260  51.860  76.570  1.00  0.00           H
ATOM    768  HB2 HSD A  55      32.830  51.000  76.020  1.00  0.00           H
ATOM    769  ND1 HSD A  55      34.150  49.780  78.480  1.00  0.00           N
ATOM    770  HD1 HSD A  55      34.880  49.390  77.920  1.00  0.00           H
ATOM    771  CG  HSD A  55      33.190  50.760  78.110  1.00  0.00           C
ATOM    772  CE1 HSD A  55      33.800  49.310  79.760  1.00  0.00           C
ATOM    773  HE1 HSD A  55      34.280  48.450  80.230  1.00  0.00           H
ATOM    774  NE2 HSD A  55      32.650  49.940  80.130  1.00  0.00           N
ATOM    775  CD2 HSD A  55      32.340  50.900  79.170  1.00  0.00           C
ATOM    776  HD2 HSD A  55      31.510  51.550  79.430  1.00  0.00           H
ATOM    777  C   HSD A  55      33.080  53.800  77.910  1.00  0.00           C
ATOM    778  O   HSD A  55      32.790  54.010  79.040  1.00  0.00           O
ATOM    779  N   LEU A  56      34.250  54.330  77.460  1.00  0.00           N
ATOM    780  HN  LEU A  56      34.500  54.200  76.500  1.00  0.00           H
ATOM    781  CA  LEU A  56      35.210  55.030  78.310  1.00  0.00           C
ATOM    782  HA  LEU A  56      35.260  54.600  79.280  1.00  0.00           H
ATOM    783  CB  LEU A  56      36.630  55.050  77.620  1.00  0.00           C
ATOM    784  HB1 LEU A  56      37.300  55.670  78.230  1.00  0.00           H
ATOM    785  HB2 LEU A  56      36.410  55.540  76.640  1.00  0.00           H
ATOM    786  CG  LEU A  56      37.140  53.550  77.570  1.00  0.00           C
ATOM    787  HG  LEU A  56      36.460  52.900  76.980  1.00  0.00           H
ATOM    788  CD1 LEU A  56      38.480  53.570  76.840  1.00  0.00           C
ATOM    789 HD11 LEU A  56      38.290  53.370  75.770  1.00  0.00           H
ATOM    790 HD12 LEU A  56      39.000  52.670  77.240  1.00  0.00           H
ATOM    791 HD13 LEU A  56      39.130  54.430  77.080  1.00  0.00           H
ATOM    792  CD2 LEU A  56      37.330  52.900  78.980  1.00  0.00           C
ATOM    793 HD21 LEU A  56      37.580  51.840  78.790  1.00  0.00           H
ATOM    794 HD22 LEU A  56      36.420  52.870  79.610  1.00  0.00           H
ATOM    795 HD23 LEU A  56      38.100  53.400  79.590  1.00  0.00           H
ATOM    796  C   LEU A  56      34.880  56.500  78.550  1.00  0.00           C
ATOM    797  O   LEU A  56      34.510  57.230  77.600  1.00  0.00           O
ATOM    798  N   LYS A  57      35.020  57.020  79.740  1.00  0.00           N
ATOM    799  HN  LYS A  57      35.150  56.490  80.570  1.00  0.00           H
ATOM    800  CA  LYS A  57      34.680  58.360  80.030  1.00  0.00           C
ATOM    801  HA  LYS A  57      33.890  58.620  79.330  1.00  0.00           H
ATOM    802  CB  LYS A  57      34.050  58.640  81.370  1.00  0.00           C
ATOM    803  HB1 LYS A  57      34.010  59.720  81.620  1.00  0.00           H
ATOM    804  HB2 LYS A  57      34.640  58.200  82.200  1.00  0.00           H
ATOM    805  CG  LYS A  57      32.570  58.110  81.610  1.00  0.00           C
ATOM    806  HG1 LYS A  57      32.450  57.020  81.450  1.00  0.00           H
ATOM    807  HG2 LYS A  57      31.900  58.560  80.830  1.00  0.00           H
ATOM    808  CD  LYS A  57      32.070  58.260  83.030  1.00  0.00           C
ATOM    809  HD1 LYS A  57      31.810  59.320  83.270  1.00  0.00           H
ATOM    810  HD2 LYS A  57      32.880  58.020  83.750  1.00  0.00           H
ATOM    811  CE  LYS A  57      30.760  57.580  83.360  1.00  0.00           C
ATOM    812  HE1 LYS A  57      30.010  57.800  82.580  1.00  0.00           H
ATOM    813  HE2 LYS A  57      30.340  57.980  84.310  1.00  0.00           H
ATOM    814  NZ  LYS A  57      30.890  56.150  83.390  1.00  0.00           N
ATOM    815  HZ1 LYS A  57      30.010  55.770  83.800  1.00  0.00           H
ATOM    816  HZ2 LYS A  57      31.750  55.760  83.840  1.00  0.00           H
ATOM    817  HZ3 LYS A  57      31.010  55.960  82.380  1.00  0.00           H
ATOM    818  C   LYS A  57      35.830  59.370  79.810  1.00  0.00           C
ATOM    819  O   LYS A  57      36.890  59.170  80.390  1.00  0.00           O
ATOM    820  N   SER A  58      35.650  60.420  78.970  1.00  0.00           N
ATOM    821  HN  SER A  58      34.770  60.390  78.500  1.00  0.00           H
ATOM    822  CA  SER A  58      36.520  61.520  78.660  1.00  0.00           C
ATOM    823  HA  SER A  58      35.960  62.230  78.070  1.00  0.00           H
ATOM    824  CB  SER A  58      36.870  62.280  79.990  1.00  0.00           C
ATOM    825  HB1 SER A  58      37.340  61.580  80.710  1.00  0.00           H
ATOM    826  HB2 SER A  58      35.920  62.670  80.410  1.00  0.00           H
ATOM    827  OG  SER A  58      37.790  63.360  79.750  1.00  0.00           O
ATOM    828  HG1 SER A  58      37.400  63.990  79.140  1.00  0.00           H
ATOM    829  C   SER A  58      37.740  61.240  77.740  1.00  0.00           C
ATOM    830  O   SER A  58      38.730  60.680  78.140  1.00  0.00           O
ATOM    831  N   TRP A  59      37.720  61.900  76.530  1.00  0.00           N
ATOM    832  HN  TRP A  59      36.940  62.460  76.210  1.00  0.00           H
ATOM    833  CA  TRP A  59      38.740  61.900  75.580  1.00  0.00           C
ATOM    834  HA  TRP A  59      38.890  60.850  75.390  1.00  0.00           H
ATOM    835  CB  TRP A  59      38.330  62.650  74.320  1.00  0.00           C
ATOM    836  HB1 TRP A  59      39.260  62.930  73.770  1.00  0.00           H
ATOM    837  HB2 TRP A  59      37.890  63.660  74.470  1.00  0.00           H
ATOM    838  CG  TRP A  59      37.340  61.850  73.490  1.00  0.00           C
ATOM    839  CD1 TRP A  59      35.970  62.110  73.470  1.00  0.00           C
ATOM    840  HD1 TRP A  59      35.570  62.940  74.030  1.00  0.00           H
ATOM    841  NE1 TRP A  59      35.360  61.280  72.580  1.00  0.00           N
ATOM    842  HE1 TRP A  59      34.480  61.430  72.180  1.00  0.00           H
ATOM    843  CE2 TRP A  59      36.250  60.390  72.050  1.00  0.00           C
ATOM    844  CD2 TRP A  59      37.570  60.700  72.670  1.00  0.00           C
ATOM    845  CE3 TRP A  59      38.690  60.000  72.240  1.00  0.00           C
ATOM    846  HE3 TRP A  59      39.630  60.190  72.750  1.00  0.00           H
ATOM    847  CZ3 TRP A  59      38.490  58.960  71.380  1.00  0.00           C
ATOM    848  HZ3 TRP A  59      39.340  58.320  71.210  1.00  0.00           H
ATOM    849  CZ2 TRP A  59      36.130  59.480  71.080  1.00  0.00           C
ATOM    850  HZ2 TRP A  59      35.180  59.470  70.570  1.00  0.00           H
ATOM    851  CH2 TRP A  59      37.270  58.770  70.720  1.00  0.00           C
ATOM    852  HH2 TRP A  59      37.110  57.910  70.110  1.00  0.00           H
ATOM    853  C   TRP A  59      40.070  62.480  76.200  1.00  0.00           C
ATOM    854  O   TRP A  59      40.030  63.420  76.990  1.00  0.00           O
ATOM    855  N   LYS A  60      41.250  61.890  75.750  1.00  0.00           N
ATOM    856  HN  LYS A  60      41.190  61.170  75.070  1.00  0.00           H
ATOM    857  CA  LYS A  60      42.620  62.310  76.110  1.00  0.00           C
ATOM    858  HA  LYS A  60      42.600  63.370  76.320  1.00  0.00           H
ATOM    859  CB  LYS A  60      43.250  61.290  77.050  1.00  0.00           C
ATOM    860  HB1 LYS A  60      44.260  61.700  77.270  1.00  0.00           H
ATOM    861  HB2 LYS A  60      43.320  60.280  76.580  1.00  0.00           H
ATOM    862  CG  LYS A  60      42.520  61.040  78.350  1.00  0.00           C
ATOM    863  HG1 LYS A  60      42.910  60.160  78.920  1.00  0.00           H
ATOM    864  HG2 LYS A  60      41.490  60.650  78.160  1.00  0.00           H
ATOM    865  CD  LYS A  60      42.380  62.250  79.270  1.00  0.00           C
ATOM    866  HD1 LYS A  60      41.960  63.170  78.810  1.00  0.00           H
ATOM    867  HD2 LYS A  60      43.330  62.430  79.810  1.00  0.00           H
ATOM    868  CE  LYS A  60      41.570  61.990  80.570  1.00  0.00           C
ATOM    869  HE1 LYS A  60      41.660  62.850  81.280  1.00  0.00           H
ATOM    870  HE2 LYS A  60      41.970  61.100  81.080  1.00  0.00           H
ATOM    871  NZ  LYS A  60      40.150  61.710  80.170  1.00  0.00           N
ATOM    872  HZ1 LYS A  60      40.010  61.090  79.340  1.00  0.00           H
ATOM    873  HZ2 LYS A  60      39.690  62.630  79.970  1.00  0.00           H
ATOM    874  HZ3 LYS A  60      39.660  61.320  81.000  1.00  0.00           H
ATOM    875  C   LYS A  60      43.260  62.180  74.810  1.00  0.00           C
ATOM    876  O   LYS A  60      42.830  61.520  73.880  1.00  0.00           O
ATOM    877  N   SER A  61      44.460  62.770  74.680  1.00  0.00           N
ATOM    878  HN  SER A  61      44.740  63.380  75.420  1.00  0.00           H
ATOM    879  CA  SER A  61      45.410  62.870  73.510  1.00  0.00           C
ATOM    880  HA  SER A  61      44.920  63.320  72.650  1.00  0.00           H
ATOM    881  CB  SER A  61      46.650  63.760  73.820  1.00  0.00           C
ATOM    882  HB1 SER A  61      46.320  64.730  74.220  1.00  0.00           H
ATOM    883  HB2 SER A  61      47.160  63.980  72.850  1.00  0.00           H
ATOM    884  OG  SER A  61      47.410  63.210  74.900  1.00  0.00           O
ATOM    885  HG1 SER A  61      48.100  62.700  74.460  1.00  0.00           H
ATOM    886  C   SER A  61      45.760  61.510  72.940  1.00  0.00           C
ATOM    887  O   SER A  61      45.510  61.230  71.800  1.00  0.00           O
ATOM    888  N   SER A  62      46.290  60.620  73.790  1.00  0.00           N
ATOM    889  HN  SER A  62      46.520  60.860  74.730  1.00  0.00           H
ATOM    890  CA  SER A  62      46.600  59.280  73.420  1.00  0.00           C
ATOM    891  HA  SER A  62      47.390  59.310  72.680  1.00  0.00           H
ATOM    892  CB  SER A  62      47.230  58.510  74.620  1.00  0.00           C
ATOM    893  HB1 SER A  62      46.490  58.340  75.420  1.00  0.00           H
ATOM    894  HB2 SER A  62      48.010  59.150  75.090  1.00  0.00           H
ATOM    895  OG  SER A  62      47.940  57.320  74.270  1.00  0.00           O
ATOM    896  HG1 SER A  62      48.870  57.540  74.170  1.00  0.00           H
ATOM    897  C   SER A  62      45.430  58.490  72.850  1.00  0.00           C
ATOM    898  O   SER A  62      45.600  57.820  71.840  1.00  0.00           O
ATOM    899  N   ARG A  63      44.260  58.670  73.440  1.00  0.00           N
ATOM    900  HN  ARG A  63      44.140  59.280  74.210  1.00  0.00           H
ATOM    901  CA  ARG A  63      43.080  58.040  72.980  1.00  0.00           C
ATOM    902  HA  ARG A  63      43.310  57.010  72.750  1.00  0.00           H
ATOM    903  CB  ARG A  63      42.080  58.040  74.150  1.00  0.00           C
ATOM    904  HB1 ARG A  63      41.740  59.080  74.280  1.00  0.00           H
ATOM    905  HB2 ARG A  63      42.540  57.620  75.070  1.00  0.00           H
ATOM    906  CG  ARG A  63      40.760  57.230  73.910  1.00  0.00           C
ATOM    907  HG1 ARG A  63      40.910  56.140  73.800  1.00  0.00           H
ATOM    908  HG2 ARG A  63      40.400  57.690  72.960  1.00  0.00           H
ATOM    909  CD  ARG A  63      39.550  57.380  74.930  1.00  0.00           C
ATOM    910  HD1 ARG A  63      38.760  56.610  74.770  1.00  0.00           H
ATOM    911  HD2 ARG A  63      39.130  58.410  74.880  1.00  0.00           H
ATOM    912  NE  ARG A  63      40.160  57.200  76.280  1.00  0.00           N
ATOM    913  HE  ARG A  63      40.870  56.500  76.330  1.00  0.00           H
ATOM    914  CZ  ARG A  63      39.560  57.580  77.420  1.00  0.00           C
ATOM    915  NH1 ARG A  63      38.380  57.960  77.500  1.00  0.00           N
ATOM    916 HH11 ARG A  63      37.850  58.160  76.670  1.00  0.00           H
ATOM    917 HH12 ARG A  63      38.010  58.270  78.390  1.00  0.00           H
ATOM    918  NH2 ARG A  63      40.260  57.350  78.520  1.00  0.00           N
ATOM    919 HH21 ARG A  63      41.250  57.180  78.520  1.00  0.00           H
ATOM    920 HH22 ARG A  63      39.970  57.560  79.450  1.00  0.00           H
ATOM    921  C   ARG A  63      42.610  58.570  71.620  1.00  0.00           C
ATOM    922  O   ARG A  63      42.090  57.830  70.800  1.00  0.00           O
ATOM    923  N   ILE A  64      42.880  59.800  71.300  1.00  0.00           N
ATOM    924  HN  ILE A  64      43.430  60.310  71.960  1.00  0.00           H
ATOM    925  CA  ILE A  64      42.620  60.490  70.010  1.00  0.00           C
ATOM    926  HA  ILE A  64      41.620  60.240  69.700  1.00  0.00           H
ATOM    927  CB  ILE A  64      42.690  62.050  70.140  1.00  0.00           C
ATOM    928  HB  ILE A  64      43.600  62.430  70.660  1.00  0.00           H
ATOM    929  CG2 ILE A  64      42.530  62.920  68.900  1.00  0.00           C
ATOM    930 HG21 ILE A  64      42.770  63.990  69.140  1.00  0.00           H
ATOM    931 HG22 ILE A  64      41.440  62.960  68.680  1.00  0.00           H
ATOM    932 HG23 ILE A  64      43.130  62.680  67.990  1.00  0.00           H
ATOM    933  CG1 ILE A  64      41.470  62.390  71.020  1.00  0.00           C
ATOM    934 HG11 ILE A  64      41.580  61.840  71.980  1.00  0.00           H
ATOM    935 HG12 ILE A  64      40.470  62.140  70.590  1.00  0.00           H
ATOM    936  CD  ILE A  64      41.280  63.910  71.440  1.00  0.00           C
ATOM    937  HD1 ILE A  64      40.380  64.120  72.050  1.00  0.00           H
ATOM    938  HD2 ILE A  64      41.110  64.570  70.560  1.00  0.00           H
ATOM    939  HD3 ILE A  64      42.140  64.240  72.060  1.00  0.00           H
ATOM    940  C   ILE A  64      43.540  59.870  68.980  1.00  0.00           C
ATOM    941  O   ILE A  64      43.090  59.580  67.890  1.00  0.00           O
ATOM    942  N   PHE A  65      44.800  59.640  69.290  1.00  0.00           N
ATOM    943  HN  PHE A  65      45.220  59.900  70.160  1.00  0.00           H
ATOM    944  CA  PHE A  65      45.670  59.040  68.350  1.00  0.00           C
ATOM    945  HA  PHE A  65      45.470  59.370  67.340  1.00  0.00           H
ATOM    946  CB  PHE A  65      47.230  59.190  68.590  1.00  0.00           C
ATOM    947  HB1 PHE A  65      47.840  58.750  67.770  1.00  0.00           H
ATOM    948  HB2 PHE A  65      47.650  58.700  69.490  1.00  0.00           H
ATOM    949  CG  PHE A  65      47.660  60.620  68.810  1.00  0.00           C
ATOM    950  CD1 PHE A  65      47.300  61.610  67.840  1.00  0.00           C
ATOM    951  HD1 PHE A  65      46.710  61.310  66.990  1.00  0.00           H
ATOM    952  CE1 PHE A  65      47.760  62.950  68.000  1.00  0.00           C
ATOM    953  HE1 PHE A  65      47.350  63.640  67.280  1.00  0.00           H
ATOM    954  CZ  PHE A  65      48.630  63.270  69.030  1.00  0.00           C
ATOM    955  HZ  PHE A  65      49.050  64.240  69.220  1.00  0.00           H
ATOM    956  CD2 PHE A  65      48.420  61.020  69.930  1.00  0.00           C
ATOM    957  HD2 PHE A  65      48.620  60.300  70.720  1.00  0.00           H
ATOM    958  CE2 PHE A  65      48.930  62.330  70.050  1.00  0.00           C
ATOM    959  HE2 PHE A  65      49.530  62.510  70.940  1.00  0.00           H
ATOM    960  C   PHE A  65      45.430  57.540  68.100  1.00  0.00           C
ATOM    961  O   PHE A  65      45.400  57.130  66.970  1.00  0.00           O
ATOM    962  N   LEU A  66      45.230  56.780  69.110  1.00  0.00           N
ATOM    963  HN  LEU A  66      45.340  57.070  70.060  1.00  0.00           H
ATOM    964  CA  LEU A  66      44.810  55.350  69.040  1.00  0.00           C
ATOM    965  HA  LEU A  66      45.570  54.820  68.490  1.00  0.00           H
ATOM    966  CB  LEU A  66      44.560  54.880  70.440  1.00  0.00           C
ATOM    967  HB1 LEU A  66      44.000  53.920  70.340  1.00  0.00           H
ATOM    968  HB2 LEU A  66      43.970  55.620  71.030  1.00  0.00           H
ATOM    969  CG  LEU A  66      45.860  54.550  71.240  1.00  0.00           C
ATOM    970  HG  LEU A  66      46.500  55.470  71.250  1.00  0.00           H
ATOM    971  CD1 LEU A  66      45.460  54.280  72.740  1.00  0.00           C
ATOM    972 HD11 LEU A  66      44.830  55.120  73.110  1.00  0.00           H
ATOM    973 HD12 LEU A  66      46.330  54.210  73.430  1.00  0.00           H
ATOM    974 HD13 LEU A  66      44.970  53.290  72.880  1.00  0.00           H
ATOM    975  CD2 LEU A  66      46.800  53.470  70.600  1.00  0.00           C
ATOM    976 HD21 LEU A  66      46.830  53.400  69.490  1.00  0.00           H
ATOM    977 HD22 LEU A  66      46.290  52.510  70.850  1.00  0.00           H
ATOM    978 HD23 LEU A  66      47.820  53.580  71.010  1.00  0.00           H
ATOM    979  C   LEU A  66      43.490  55.250  68.200  1.00  0.00           C
ATOM    980  O   LEU A  66      43.300  54.250  67.500  1.00  0.00           O
ATOM    981  N   PHE A  67      42.500  56.180  68.360  1.00  0.00           N
ATOM    982  HN  PHE A  67      42.520  56.770  69.160  1.00  0.00           H
ATOM    983  CA  PHE A  67      41.300  56.270  67.560  1.00  0.00           C
ATOM    984  HA  PHE A  67      40.860  55.290  67.590  1.00  0.00           H
ATOM    985  CB  PHE A  67      40.400  57.340  68.340  1.00  0.00           C
ATOM    986  HB1 PHE A  67      41.120  58.160  68.560  1.00  0.00           H
ATOM    987  HB2 PHE A  67      40.170  56.980  69.370  1.00  0.00           H
ATOM    988  CG  PHE A  67      39.220  57.920  67.560  1.00  0.00           C
ATOM    989  CD1 PHE A  67      39.230  59.220  67.010  1.00  0.00           C
ATOM    990  HD1 PHE A  67      40.050  59.880  67.250  1.00  0.00           H
ATOM    991  CE1 PHE A  67      38.210  59.690  66.220  1.00  0.00           C
ATOM    992  HE1 PHE A  67      38.200  60.700  65.870  1.00  0.00           H
ATOM    993  CZ  PHE A  67      37.060  58.930  66.010  1.00  0.00           C
ATOM    994  HZ  PHE A  67      36.320  59.350  65.330  1.00  0.00           H
ATOM    995  CD2 PHE A  67      38.060  57.140  67.370  1.00  0.00           C
ATOM    996  HD2 PHE A  67      38.090  56.180  67.860  1.00  0.00           H
ATOM    997  CE2 PHE A  67      37.030  57.650  66.570  1.00  0.00           C
ATOM    998  HE2 PHE A  67      36.020  57.270  66.490  1.00  0.00           H
ATOM    999  C   PHE A  67      41.540  56.570  66.130  1.00  0.00           C
ATOM   1000  O   PHE A  67      41.100  55.940  65.210  1.00  0.00           O
ATOM   1001  N   ASN A  68      42.480  57.530  65.810  1.00  0.00           N
ATOM   1002  HN  ASN A  68      42.730  58.190  66.530  1.00  0.00           H
ATOM   1003  CA  ASN A  68      42.810  57.860  64.420  1.00  0.00           C
ATOM   1004  HA  ASN A  68      41.870  58.070  63.940  1.00  0.00           H
ATOM   1005  CB  ASN A  68      43.700  59.160  64.470  1.00  0.00           C
ATOM   1006  HB1 ASN A  68      44.270  59.150  63.520  1.00  0.00           H
ATOM   1007  HB2 ASN A  68      44.420  59.180  65.310  1.00  0.00           H
ATOM   1008  CG  ASN A  68      42.740  60.350  64.450  1.00  0.00           C
ATOM   1009  OD1 ASN A  68      42.100  60.570  63.460  1.00  0.00           O
ATOM   1010  ND2 ASN A  68      42.560  61.050  65.590  1.00  0.00           N
ATOM   1011 HD21 ASN A  68      41.880  61.770  65.560  1.00  0.00           H
ATOM   1012 HD22 ASN A  68      42.780  60.620  66.460  1.00  0.00           H
ATOM   1013  C   ASN A  68      43.340  56.670  63.670  1.00  0.00           C
ATOM   1014  O   ASN A  68      43.010  56.320  62.550  1.00  0.00           O
ATOM   1015  N   LEU A  69      44.170  55.950  64.330  1.00  0.00           N
ATOM   1016  HN  LEU A  69      44.480  56.270  65.230  1.00  0.00           H
ATOM   1017  CA  LEU A  69      44.770  54.680  63.830  1.00  0.00           C
ATOM   1018  HA  LEU A  69      45.420  54.830  62.970  1.00  0.00           H
ATOM   1019  CB  LEU A  69      45.620  54.000  64.940  1.00  0.00           C
ATOM   1020  HB1 LEU A  69      45.090  53.630  65.840  1.00  0.00           H
ATOM   1021  HB2 LEU A  69      46.310  54.810  65.260  1.00  0.00           H
ATOM   1022  CG  LEU A  69      46.430  52.830  64.540  1.00  0.00           C
ATOM   1023  HG  LEU A  69      45.870  51.880  64.420  1.00  0.00           H
ATOM   1024  CD1 LEU A  69      47.130  53.010  63.110  1.00  0.00           C
ATOM   1025 HD11 LEU A  69      46.340  52.910  62.340  1.00  0.00           H
ATOM   1026 HD12 LEU A  69      47.940  52.240  63.030  1.00  0.00           H
ATOM   1027 HD13 LEU A  69      47.500  54.050  63.170  1.00  0.00           H
ATOM   1028  CD2 LEU A  69      47.440  52.500  65.640  1.00  0.00           C
ATOM   1029 HD21 LEU A  69      48.160  53.340  65.620  1.00  0.00           H
ATOM   1030 HD22 LEU A  69      47.900  51.500  65.500  1.00  0.00           H
ATOM   1031 HD23 LEU A  69      46.960  52.470  66.640  1.00  0.00           H
ATOM   1032  C   LEU A  69      43.640  53.590  63.570  1.00  0.00           C
ATOM   1033  O   LEU A  69      43.640  52.950  62.510  1.00  0.00           O
ATOM   1034  N   ALA A  70      42.620  53.420  64.420  1.00  0.00           N
ATOM   1035  HN  ALA A  70      42.430  54.110  65.130  1.00  0.00           H
ATOM   1036  CA  ALA A  70      41.500  52.580  64.140  1.00  0.00           C
ATOM   1037  HA  ALA A  70      41.810  51.570  63.900  1.00  0.00           H
ATOM   1038  CB  ALA A  70      40.610  52.660  65.430  1.00  0.00           C
ATOM   1039  HB1 ALA A  70      40.170  53.670  65.560  1.00  0.00           H
ATOM   1040  HB2 ALA A  70      41.150  52.370  66.360  1.00  0.00           H
ATOM   1041  HB3 ALA A  70      39.770  51.950  65.330  1.00  0.00           H
ATOM   1042  C   ALA A  70      40.620  53.000  62.980  1.00  0.00           C
ATOM   1043  O   ALA A  70      40.120  52.160  62.220  1.00  0.00           O
ATOM   1044  N   VAL A  71      40.260  54.300  62.810  1.00  0.00           N
ATOM   1045  HN  VAL A  71      40.520  55.040  63.430  1.00  0.00           H
ATOM   1046  CA  VAL A  71      39.660  54.880  61.550  1.00  0.00           C
ATOM   1047  HA  VAL A  71      38.710  54.350  61.420  1.00  0.00           H
ATOM   1048  CB  VAL A  71      39.430  56.390  61.640  1.00  0.00           C
ATOM   1049  HB  VAL A  71      40.350  56.990  61.780  1.00  0.00           H
ATOM   1050  CG1 VAL A  71      38.640  56.750  60.360  1.00  0.00           C
ATOM   1051 HG11 VAL A  71      39.310  56.870  59.490  1.00  0.00           H
ATOM   1052 HG12 VAL A  71      38.030  57.660  60.570  1.00  0.00           H
ATOM   1053 HG13 VAL A  71      37.900  55.980  60.070  1.00  0.00           H
ATOM   1054  CG2 VAL A  71      38.460  56.710  62.870  1.00  0.00           C
ATOM   1055 HG21 VAL A  71      39.110  56.580  63.760  1.00  0.00           H
ATOM   1056 HG22 VAL A  71      37.740  55.870  62.990  1.00  0.00           H
ATOM   1057 HG23 VAL A  71      37.980  57.700  62.720  1.00  0.00           H
ATOM   1058  C   VAL A  71      40.560  54.600  60.290  1.00  0.00           C
ATOM   1059  O   VAL A  71      40.050  54.190  59.200  1.00  0.00           O
ATOM   1060  N   ALA A  72      41.920  54.850  60.360  1.00  0.00           N
ATOM   1061  HN  ALA A  72      42.370  55.100  61.200  1.00  0.00           H
ATOM   1062  CA  ALA A  72      42.850  54.500  59.340  1.00  0.00           C
ATOM   1063  HA  ALA A  72      42.570  55.150  58.530  1.00  0.00           H
ATOM   1064  CB  ALA A  72      44.310  54.900  59.730  1.00  0.00           C
ATOM   1065  HB1 ALA A  72      44.730  54.540  60.690  1.00  0.00           H
ATOM   1066  HB2 ALA A  72      44.270  55.990  59.910  1.00  0.00           H
ATOM   1067  HB3 ALA A  72      45.030  54.690  58.920  1.00  0.00           H
ATOM   1068  C   ALA A  72      42.780  53.100  58.870  1.00  0.00           C
ATOM   1069  O   ALA A  72      42.590  52.780  57.720  1.00  0.00           O
ATOM   1070  N   ASP A  73      42.940  52.100  59.820  1.00  0.00           N
ATOM   1071  HN  ASP A  73      43.130  52.370  60.760  1.00  0.00           H
ATOM   1072  CA  ASP A  73      42.790  50.750  59.580  1.00  0.00           C
ATOM   1073  HA  ASP A  73      43.500  50.530  58.810  1.00  0.00           H
ATOM   1074  CB  ASP A  73      43.080  49.900  60.860  1.00  0.00           C
ATOM   1075  HB1 ASP A  73      43.050  48.800  60.740  1.00  0.00           H
ATOM   1076  HB2 ASP A  73      42.360  50.260  61.640  1.00  0.00           H
ATOM   1077  CG  ASP A  73      44.450  50.100  61.330  1.00  0.00           C
ATOM   1078  OD1 ASP A  73      45.420  50.620  60.790  1.00  0.00           O
ATOM   1079  OD2 ASP A  73      44.710  49.330  62.470  1.00  0.00           O
ATOM   1080  HD2 ASP A  73      45.650  49.420  62.630  1.00  0.00           H
ATOM   1081  C   ASP A  73      41.420  50.460  59.070  1.00  0.00           C
ATOM   1082  O   ASP A  73      41.320  49.750  58.050  1.00  0.00           O
ATOM   1083  N   PHE A  74      40.290  50.970  59.680  1.00  0.00           N
ATOM   1084  HN  PHE A  74      40.350  51.520  60.500  1.00  0.00           H
ATOM   1085  CA  PHE A  74      39.000  50.760  59.190  1.00  0.00           C
ATOM   1086  HA  PHE A  74      38.830  49.690  59.190  1.00  0.00           H
ATOM   1087  CB  PHE A  74      38.000  51.430  60.150  1.00  0.00           C
ATOM   1088  HB1 PHE A  74      38.120  52.530  60.090  1.00  0.00           H
ATOM   1089  HB2 PHE A  74      38.160  51.050  61.190  1.00  0.00           H
ATOM   1090  CG  PHE A  74      36.550  51.130  59.860  1.00  0.00           C
ATOM   1091  CD1 PHE A  74      35.930  50.010  60.540  1.00  0.00           C
ATOM   1092  HD1 PHE A  74      36.470  49.390  61.240  1.00  0.00           H
ATOM   1093  CE1 PHE A  74      34.520  49.810  60.470  1.00  0.00           C
ATOM   1094  HE1 PHE A  74      34.150  48.990  61.060  1.00  0.00           H
ATOM   1095  CZ  PHE A  74      33.710  50.710  59.690  1.00  0.00           C
ATOM   1096  HZ  PHE A  74      32.640  50.630  59.620  1.00  0.00           H
ATOM   1097  CD2 PHE A  74      35.740  51.940  59.080  1.00  0.00           C
ATOM   1098  HD2 PHE A  74      36.200  52.640  58.410  1.00  0.00           H
ATOM   1099  CE2 PHE A  74      34.320  51.780  59.030  1.00  0.00           C
ATOM   1100  HE2 PHE A  74      33.640  52.470  58.530  1.00  0.00           H
ATOM   1101  C   PHE A  74      38.670  51.240  57.830  1.00  0.00           C
ATOM   1102  O   PHE A  74      37.980  50.560  57.100  1.00  0.00           O
ATOM   1103  N   LEU A  75      39.150  52.440  57.350  1.00  0.00           N
ATOM   1104  HN  LEU A  75      39.720  52.940  58.000  1.00  0.00           H
ATOM   1105  CA  LEU A  75      38.800  52.950  56.090  1.00  0.00           C
ATOM   1106  HA  LEU A  75      37.790  52.730  55.790  1.00  0.00           H
ATOM   1107  CB  LEU A  75      39.120  54.450  55.930  1.00  0.00           C
ATOM   1108  HB1 LEU A  75      39.130  54.700  54.850  1.00  0.00           H
ATOM   1109  HB2 LEU A  75      40.040  54.690  56.490  1.00  0.00           H
ATOM   1110  CG  LEU A  75      37.970  55.360  56.450  1.00  0.00           C
ATOM   1111  HG  LEU A  75      38.080  55.190  57.550  1.00  0.00           H
ATOM   1112  CD1 LEU A  75      38.430  56.800  56.200  1.00  0.00           C
ATOM   1113 HD11 LEU A  75      38.130  57.080  55.160  1.00  0.00           H
ATOM   1114 HD12 LEU A  75      39.530  56.870  56.340  1.00  0.00           H
ATOM   1115 HD13 LEU A  75      37.890  57.440  56.930  1.00  0.00           H
ATOM   1116  CD2 LEU A  75      36.530  55.060  56.090  1.00  0.00           C
ATOM   1117 HD21 LEU A  75      36.620  54.740  55.030  1.00  0.00           H
ATOM   1118 HD22 LEU A  75      35.910  55.950  56.310  1.00  0.00           H
ATOM   1119 HD23 LEU A  75      36.320  54.110  56.650  1.00  0.00           H
ATOM   1120  C   LEU A  75      39.620  52.240  55.000  1.00  0.00           C
ATOM   1121  O   LEU A  75      39.250  52.180  53.800  1.00  0.00           O
ATOM   1122  N   LEU A  76      40.850  51.660  55.360  1.00  0.00           N
ATOM   1123  HN  LEU A  76      41.260  51.830  56.250  1.00  0.00           H
ATOM   1124  CA  LEU A  76      41.630  50.710  54.560  1.00  0.00           C
ATOM   1125  HA  LEU A  76      41.750  51.230  53.610  1.00  0.00           H
ATOM   1126  CB  LEU A  76      43.050  50.450  55.060  1.00  0.00           C
ATOM   1127  HB1 LEU A  76      43.040  50.030  56.090  1.00  0.00           H
ATOM   1128  HB2 LEU A  76      43.630  51.390  55.140  1.00  0.00           H
ATOM   1129  CG  LEU A  76      43.900  49.360  54.280  1.00  0.00           C
ATOM   1130  HG  LEU A  76      43.400  48.380  54.420  1.00  0.00           H
ATOM   1131  CD1 LEU A  76      44.090  49.740  52.780  1.00  0.00           C
ATOM   1132 HD11 LEU A  76      44.490  48.960  52.110  1.00  0.00           H
ATOM   1133 HD12 LEU A  76      44.640  50.700  52.610  1.00  0.00           H
ATOM   1134 HD13 LEU A  76      43.090  49.980  52.350  1.00  0.00           H
ATOM   1135  CD2 LEU A  76      45.320  49.160  54.810  1.00  0.00           C
ATOM   1136 HD21 LEU A  76      45.830  48.310  54.300  1.00  0.00           H
ATOM   1137 HD22 LEU A  76      45.320  49.050  55.920  1.00  0.00           H
ATOM   1138 HD23 LEU A  76      45.880  50.110  54.690  1.00  0.00           H
ATOM   1139  C   LEU A  76      40.780  49.400  54.380  1.00  0.00           C
ATOM   1140  O   LEU A  76      40.580  49.010  53.250  1.00  0.00           O
ATOM   1141  N   ILE A  77      40.270  48.850  55.530  1.00  0.00           N
ATOM   1142  HN  ILE A  77      40.610  49.170  56.410  1.00  0.00           H
ATOM   1143  CA  ILE A  77      39.410  47.660  55.510  1.00  0.00           C
ATOM   1144  HA  ILE A  77      40.000  46.870  55.070  1.00  0.00           H
ATOM   1145  CB  ILE A  77      39.120  47.120  56.990  1.00  0.00           C
ATOM   1146  HB  ILE A  77      39.550  47.930  57.620  1.00  0.00           H
ATOM   1147  CG2 ILE A  77      37.610  47.170  57.390  1.00  0.00           C
ATOM   1148 HG21 ILE A  77      37.630  46.960  58.480  1.00  0.00           H
ATOM   1149 HG22 ILE A  77      37.090  46.400  56.780  1.00  0.00           H
ATOM   1150 HG23 ILE A  77      37.110  48.150  57.260  1.00  0.00           H
ATOM   1151  CG1 ILE A  77      39.770  45.760  57.220  1.00  0.00           C
ATOM   1152 HG11 ILE A  77      39.330  45.020  56.530  1.00  0.00           H
ATOM   1153 HG12 ILE A  77      39.490  45.440  58.250  1.00  0.00           H
ATOM   1154  CD  ILE A  77      41.290  45.750  57.170  1.00  0.00           C
ATOM   1155  HD1 ILE A  77      41.640  45.750  56.120  1.00  0.00           H
ATOM   1156  HD2 ILE A  77      41.790  44.810  57.480  1.00  0.00           H
ATOM   1157  HD3 ILE A  77      41.780  46.640  57.630  1.00  0.00           H
ATOM   1158  C   ILE A  77      38.130  47.840  54.620  1.00  0.00           C
ATOM   1159  O   ILE A  77      37.690  46.870  53.940  1.00  0.00           O
ATOM   1160  N   ILE A  78      37.460  48.990  54.590  1.00  0.00           N
ATOM   1161  HN  ILE A  78      37.670  49.690  55.270  1.00  0.00           H
ATOM   1162  CA  ILE A  78      36.280  49.230  53.790  1.00  0.00           C
ATOM   1163  HA  ILE A  78      35.660  48.350  53.760  1.00  0.00           H
ATOM   1164  CB  ILE A  78      35.500  50.420  54.490  1.00  0.00           C
ATOM   1165  HB  ILE A  78      36.190  51.290  54.600  1.00  0.00           H
ATOM   1166  CG2 ILE A  78      34.230  50.770  53.610  1.00  0.00           C
ATOM   1167 HG21 ILE A  78      33.680  51.700  53.900  1.00  0.00           H
ATOM   1168 HG22 ILE A  78      33.490  49.940  53.570  1.00  0.00           H
ATOM   1169 HG23 ILE A  78      34.570  50.870  52.550  1.00  0.00           H
ATOM   1170  CG1 ILE A  78      35.010  49.980  55.890  1.00  0.00           C
ATOM   1171 HG11 ILE A  78      34.670  50.850  56.490  1.00  0.00           H
ATOM   1172 HG12 ILE A  78      35.890  49.690  56.480  1.00  0.00           H
ATOM   1173  CD  ILE A  78      34.000  48.870  55.910  1.00  0.00           C
ATOM   1174  HD1 ILE A  78      34.420  48.090  55.250  1.00  0.00           H
ATOM   1175  HD2 ILE A  78      32.940  49.070  55.640  1.00  0.00           H
ATOM   1176  HD3 ILE A  78      34.060  48.540  56.960  1.00  0.00           H
ATOM   1177  C   ILE A  78      36.600  49.480  52.320  1.00  0.00           C
ATOM   1178  O   ILE A  78      35.760  49.200  51.520  1.00  0.00           O
ATOM   1179  N   CYS A  79      37.830  49.840  51.930  1.00  0.00           N
ATOM   1180  HN  CYS A  79      38.540  50.010  52.610  1.00  0.00           H
ATOM   1181  CA  CYS A  79      38.330  49.770  50.550  1.00  0.00           C
ATOM   1182  HA  CYS A  79      37.560  50.230  49.960  1.00  0.00           H
ATOM   1183  CB  CYS A  79      39.730  50.410  50.290  1.00  0.00           C
ATOM   1184  HB1 CYS A  79      39.990  50.230  49.230  1.00  0.00           H
ATOM   1185  HB2 CYS A  79      40.570  50.070  50.930  1.00  0.00           H
ATOM   1186  SG  CYS A  79      39.690  52.190  50.680  1.00  0.00           S
ATOM   1187  HG1 CYS A  79      39.360  52.180  51.960  1.00  0.00           H
ATOM   1188  C   CYS A  79      38.550  48.300  50.070  1.00  0.00           C
ATOM   1189  O   CYS A  79      38.490  47.930  48.850  1.00  0.00           O
ATOM   1190  N   LEU A  80      38.760  47.350  51.040  1.00  0.00           N
ATOM   1191  HN  LEU A  80      38.720  47.630  52.000  1.00  0.00           H
ATOM   1192  CA  LEU A  80      39.100  45.930  50.720  1.00  0.00           C
ATOM   1193  HA  LEU A  80      39.920  45.910  50.020  1.00  0.00           H
ATOM   1194  CB  LEU A  80      39.510  45.150  51.940  1.00  0.00           C
ATOM   1195  HB1 LEU A  80      39.660  44.060  51.860  1.00  0.00           H
ATOM   1196  HB2 LEU A  80      38.750  45.180  52.760  1.00  0.00           H
ATOM   1197  CG  LEU A  80      40.880  45.660  52.600  1.00  0.00           C
ATOM   1198  HG  LEU A  80      40.760  46.660  53.080  1.00  0.00           H
ATOM   1199  CD1 LEU A  80      41.450  44.670  53.540  1.00  0.00           C
ATOM   1200 HD11 LEU A  80      40.690  44.200  54.200  1.00  0.00           H
ATOM   1201 HD12 LEU A  80      42.190  45.210  54.180  1.00  0.00           H
ATOM   1202 HD13 LEU A  80      41.850  43.820  52.940  1.00  0.00           H
ATOM   1203  CD2 LEU A  80      41.970  45.810  51.470  1.00  0.00           C
ATOM   1204 HD21 LEU A  80      42.150  44.830  50.980  1.00  0.00           H
ATOM   1205 HD22 LEU A  80      42.930  46.120  51.920  1.00  0.00           H
ATOM   1206 HD23 LEU A  80      41.630  46.510  50.670  1.00  0.00           H
ATOM   1207  C   LEU A  80      38.050  45.240  49.920  1.00  0.00           C
ATOM   1208  O   LEU A  80      38.560  44.560  49.000  1.00  0.00           O
ATOM   1209  N   PRO A  81      36.740  45.310  50.020  1.00  0.00           N
ATOM   1210  CD  PRO A  81      36.120  45.600  51.320  1.00  0.00           C
ATOM   1211  HD1 PRO A  81      35.780  46.660  51.420  1.00  0.00           H
ATOM   1212  HD2 PRO A  81      36.760  45.260  52.160  1.00  0.00           H
ATOM   1213  CA  PRO A  81      35.850  44.580  49.160  1.00  0.00           C
ATOM   1214  HA  PRO A  81      36.110  43.540  49.070  1.00  0.00           H
ATOM   1215  CB  PRO A  81      34.560  44.690  49.840  1.00  0.00           C
ATOM   1216  HB1 PRO A  81      33.770  43.940  49.650  1.00  0.00           H
ATOM   1217  HB2 PRO A  81      34.060  45.660  49.640  1.00  0.00           H
ATOM   1218  CG  PRO A  81      34.870  44.750  51.320  1.00  0.00           C
ATOM   1219  HG1 PRO A  81      34.050  45.180  51.950  1.00  0.00           H
ATOM   1220  HG2 PRO A  81      35.070  43.700  51.660  1.00  0.00           H
ATOM   1221  C   PRO A  81      35.910  45.160  47.730  1.00  0.00           C
ATOM   1222  O   PRO A  81      35.830  44.470  46.760  1.00  0.00           O
ATOM   1223  N   PHE A  82      36.230  46.460  47.590  1.00  0.00           N
ATOM   1224  HN  PHE A  82      36.460  47.090  48.330  1.00  0.00           H
ATOM   1225  CA  PHE A  82      36.440  46.910  46.210  1.00  0.00           C
ATOM   1226  HA  PHE A  82      35.570  46.670  45.610  1.00  0.00           H
ATOM   1227  CB  PHE A  82      36.510  48.470  46.100  1.00  0.00           C
ATOM   1228  HB1 PHE A  82      36.700  48.860  45.080  1.00  0.00           H
ATOM   1229  HB2 PHE A  82      37.330  48.820  46.750  1.00  0.00           H
ATOM   1230  CG  PHE A  82      35.310  49.200  46.560  1.00  0.00           C
ATOM   1231  CD1 PHE A  82      35.120  49.440  47.920  1.00  0.00           C
ATOM   1232  HD1 PHE A  82      35.920  49.140  48.570  1.00  0.00           H
ATOM   1233  CE1 PHE A  82      33.950  50.200  48.360  1.00  0.00           C
ATOM   1234  HE1 PHE A  82      33.830  50.390  49.410  1.00  0.00           H
ATOM   1235  CZ  PHE A  82      33.020  50.570  47.390  1.00  0.00           C
ATOM   1236  HZ  PHE A  82      32.120  51.090  47.640  1.00  0.00           H
ATOM   1237  CD2 PHE A  82      34.370  49.580  45.680  1.00  0.00           C
ATOM   1238  HD2 PHE A  82      34.540  49.390  44.640  1.00  0.00           H
ATOM   1239  CE2 PHE A  82      33.170  50.170  46.080  1.00  0.00           C
ATOM   1240  HE2 PHE A  82      32.390  50.430  45.370  1.00  0.00           H
ATOM   1241  C   PHE A  82      37.640  46.250  45.480  1.00  0.00           C
ATOM   1242  O   PHE A  82      37.520  45.860  44.340  1.00  0.00           O
ATOM   1243  N   LEU A  83      38.780  46.040  46.260  1.00  0.00           N
ATOM   1244  HN  LEU A  83      38.860  46.550  47.110  1.00  0.00           H
ATOM   1245  CA  LEU A  83      39.890  45.190  45.660  1.00  0.00           C
ATOM   1246  HA  LEU A  83      40.170  45.660  44.730  1.00  0.00           H
ATOM   1247  CB  LEU A  83      41.120  45.030  46.620  1.00  0.00           C
ATOM   1248  HB1 LEU A  83      41.810  44.200  46.360  1.00  0.00           H
ATOM   1249  HB2 LEU A  83      40.720  44.970  47.650  1.00  0.00           H
ATOM   1250  CG  LEU A  83      42.070  46.280  46.610  1.00  0.00           C
ATOM   1251  HG  LEU A  83      41.420  47.160  46.800  1.00  0.00           H
ATOM   1252  CD1 LEU A  83      42.930  46.060  47.860  1.00  0.00           C
ATOM   1253 HD11 LEU A  83      42.210  45.750  48.660  1.00  0.00           H
ATOM   1254 HD12 LEU A  83      43.610  46.900  48.110  1.00  0.00           H
ATOM   1255 HD13 LEU A  83      43.630  45.210  47.740  1.00  0.00           H
ATOM   1256  CD2 LEU A  83      42.960  46.490  45.400  1.00  0.00           C
ATOM   1257 HD21 LEU A  83      42.420  46.310  44.440  1.00  0.00           H
ATOM   1258 HD22 LEU A  83      43.870  45.870  45.270  1.00  0.00           H
ATOM   1259 HD23 LEU A  83      43.280  47.560  45.400  1.00  0.00           H
ATOM   1260  C   LEU A  83      39.380  43.780  45.320  1.00  0.00           C
ATOM   1261  O   LEU A  83      39.630  43.310  44.270  1.00  0.00           O
ATOM   1262  N   MET A  84      38.540  43.140  46.190  1.00  0.00           N
ATOM   1263  HN  MET A  84      38.240  43.620  47.000  1.00  0.00           H
ATOM   1264  CA  MET A  84      38.080  41.800  46.050  1.00  0.00           C
ATOM   1265  HA  MET A  84      38.920  41.110  45.980  1.00  0.00           H
ATOM   1266  CB  MET A  84      37.120  41.440  47.260  1.00  0.00           C
ATOM   1267  HB1 MET A  84      36.480  40.560  47.040  1.00  0.00           H
ATOM   1268  HB2 MET A  84      36.480  42.320  47.480  1.00  0.00           H
ATOM   1269  CG  MET A  84      37.970  41.170  48.560  1.00  0.00           C
ATOM   1270  HG1 MET A  84      38.610  42.060  48.770  1.00  0.00           H
ATOM   1271  HG2 MET A  84      38.830  40.520  48.280  1.00  0.00           H
ATOM   1272  SD  MET A  84      37.130  40.430  49.990  1.00  0.00           S
ATOM   1273  CE  MET A  84      38.040  41.310  51.270  1.00  0.00           C
ATOM   1274  HE1 MET A  84      38.810  41.970  50.840  1.00  0.00           H
ATOM   1275  HE2 MET A  84      38.590  40.680  52.020  1.00  0.00           H
ATOM   1276  HE3 MET A  84      37.330  41.840  51.950  1.00  0.00           H
ATOM   1277  C   MET A  84      37.280  41.620  44.860  1.00  0.00           C
ATOM   1278  O   MET A  84      37.580  40.750  44.100  1.00  0.00           O
ATOM   1279  N   ASP A  85      36.340  42.600  44.640  1.00  0.00           N
ATOM   1280  HN  ASP A  85      36.210  43.330  45.300  1.00  0.00           H
ATOM   1281  CA  ASP A  85      35.480  42.660  43.400  1.00  0.00           C
ATOM   1282  HA  ASP A  85      34.980  41.710  43.280  1.00  0.00           H
ATOM   1283  CB  ASP A  85      34.640  43.920  43.570  1.00  0.00           C
ATOM   1284  HB1 ASP A  85      35.200  44.880  43.610  1.00  0.00           H
ATOM   1285  HB2 ASP A  85      34.140  43.900  44.570  1.00  0.00           H
ATOM   1286  CG  ASP A  85      33.640  44.120  42.540  1.00  0.00           C
ATOM   1287  OD1 ASP A  85      33.570  45.130  41.860  1.00  0.00           O
ATOM   1288  OD2 ASP A  85      32.810  43.160  42.430  1.00  0.00           O
ATOM   1289  C   ASP A  85      36.410  42.800  42.140  1.00  0.00           C
ATOM   1290  O   ASP A  85      36.320  42.010  41.190  1.00  0.00           O
ATOM   1291  N   ASN A  86      37.430  43.670  42.210  1.00  0.00           N
ATOM   1292  HN  ASN A  86      37.520  44.330  42.950  1.00  0.00           H
ATOM   1293  CA  ASN A  86      38.380  43.720  41.130  1.00  0.00           C
ATOM   1294  HA  ASN A  86      37.800  43.890  40.230  1.00  0.00           H
ATOM   1295  CB  ASN A  86      39.250  45.030  41.280  1.00  0.00           C
ATOM   1296  HB1 ASN A  86      39.110  45.450  42.300  1.00  0.00           H
ATOM   1297  HB2 ASN A  86      38.850  45.870  40.660  1.00  0.00           H
ATOM   1298  CG  ASN A  86      40.750  45.030  41.080  1.00  0.00           C
ATOM   1299  OD1 ASN A  86      41.250  45.510  40.110  1.00  0.00           O
ATOM   1300  ND2 ASN A  86      41.500  44.620  42.160  1.00  0.00           N
ATOM   1301 HD21 ASN A  86      42.480  44.650  41.950  1.00  0.00           H
ATOM   1302 HD22 ASN A  86      41.070  44.080  42.880  1.00  0.00           H
ATOM   1303  C   ASN A  86      39.180  42.440  40.830  1.00  0.00           C
ATOM   1304  O   ASN A  86      39.340  42.060  39.680  1.00  0.00           O
ATOM   1305  N   TYR A  87      39.670  41.660  41.810  1.00  0.00           N
ATOM   1306  HN  TYR A  87      39.330  41.820  42.740  1.00  0.00           H
ATOM   1307  CA  TYR A  87      40.360  40.430  41.570  1.00  0.00           C
ATOM   1308  HA  TYR A  87      41.190  40.600  40.900  1.00  0.00           H
ATOM   1309  CB  TYR A  87      41.010  39.850  42.860  1.00  0.00           C
ATOM   1310  HB1 TYR A  87      41.420  38.830  42.760  1.00  0.00           H
ATOM   1311  HB2 TYR A  87      40.140  39.770  43.560  1.00  0.00           H
ATOM   1312  CG  TYR A  87      42.000  40.700  43.700  1.00  0.00           C
ATOM   1313  CD1 TYR A  87      42.920  41.540  43.100  1.00  0.00           C
ATOM   1314  HD1 TYR A  87      42.850  41.780  42.040  1.00  0.00           H
ATOM   1315  CE1 TYR A  87      43.810  42.320  43.810  1.00  0.00           C
ATOM   1316  HE1 TYR A  87      44.490  42.900  43.200  1.00  0.00           H
ATOM   1317  CZ  TYR A  87      43.840  42.260  45.190  1.00  0.00           C
ATOM   1318  OH  TYR A  87      44.840  43.040  45.800  1.00  0.00           O
ATOM   1319  HH  TYR A  87      45.460  43.350  45.140  1.00  0.00           H
ATOM   1320  CD2 TYR A  87      41.960  40.680  45.140  1.00  0.00           C
ATOM   1321  HD2 TYR A  87      41.210  40.110  45.660  1.00  0.00           H
ATOM   1322  CE2 TYR A  87      42.860  41.490  45.840  1.00  0.00           C
ATOM   1323  HE2 TYR A  87      42.810  41.500  46.920  1.00  0.00           H
ATOM   1324  C   TYR A  87      39.610  39.290  40.970  1.00  0.00           C
ATOM   1325  O   TYR A  87      40.030  38.450  40.190  1.00  0.00           O
ATOM   1326  N   VAL A  88      38.410  39.230  41.530  1.00  0.00           N
ATOM   1327  HN  VAL A  88      38.280  39.880  42.270  1.00  0.00           H
ATOM   1328  CA  VAL A  88      37.370  38.360  41.070  1.00  0.00           C
ATOM   1329  HA  VAL A  88      37.790  37.350  41.070  1.00  0.00           H
ATOM   1330  CB  VAL A  88      36.120  38.600  41.860  1.00  0.00           C
ATOM   1331  HB  VAL A  88      36.100  39.680  42.120  1.00  0.00           H
ATOM   1332  CG1 VAL A  88      34.790  38.200  41.200  1.00  0.00           C
ATOM   1333 HG11 VAL A  88      34.020  38.210  42.010  1.00  0.00           H
ATOM   1334 HG12 VAL A  88      34.820  37.140  40.870  1.00  0.00           H
ATOM   1335 HG13 VAL A  88      34.460  38.870  40.380  1.00  0.00           H
ATOM   1336  CG2 VAL A  88      36.300  37.640  43.040  1.00  0.00           C
ATOM   1337 HG21 VAL A  88      35.610  37.930  43.870  1.00  0.00           H
ATOM   1338 HG22 VAL A  88      37.360  37.630  43.390  1.00  0.00           H
ATOM   1339 HG23 VAL A  88      36.130  36.590  42.700  1.00  0.00           H
ATOM   1340  C   VAL A  88      37.020  38.570  39.560  1.00  0.00           C
ATOM   1341  O   VAL A  88      36.990  37.550  38.880  1.00  0.00           O
ATOM   1342  N   ARG A  89      36.990  39.810  39.140  1.00  0.00           N
ATOM   1343  HN  ARG A  89      37.050  40.540  39.820  1.00  0.00           H
ATOM   1344  CA  ARG A  89      36.770  40.100  37.720  1.00  0.00           C
ATOM   1345  HA  ARG A  89      36.210  39.300  37.250  1.00  0.00           H
ATOM   1346  CB  ARG A  89      35.760  41.330  37.650  1.00  0.00           C
ATOM   1347  HB1 ARG A  89      35.510  41.380  36.570  1.00  0.00           H
ATOM   1348  HB2 ARG A  89      36.220  42.300  37.960  1.00  0.00           H
ATOM   1349  CG  ARG A  89      34.390  41.140  38.180  1.00  0.00           C
ATOM   1350  HG1 ARG A  89      33.700  41.980  38.000  1.00  0.00           H
ATOM   1351  HG2 ARG A  89      34.540  41.140  39.280  1.00  0.00           H
ATOM   1352  CD  ARG A  89      33.700  39.880  37.680  1.00  0.00           C
ATOM   1353  HD1 ARG A  89      34.150  38.860  37.680  1.00  0.00           H
ATOM   1354  HD2 ARG A  89      33.330  40.120  36.660  1.00  0.00           H
ATOM   1355  NE  ARG A  89      32.420  39.740  38.440  1.00  0.00           N
ATOM   1356  HE  ARG A  89      32.320  40.220  39.310  1.00  0.00           H
ATOM   1357  CZ  ARG A  89      31.290  39.320  37.970  1.00  0.00           C
ATOM   1358  NH1 ARG A  89      31.130  38.730  36.810  1.00  0.00           N
ATOM   1359 HH11 ARG A  89      31.950  38.510  36.290  1.00  0.00           H
ATOM   1360 HH12 ARG A  89      30.260  38.290  36.610  1.00  0.00           H
ATOM   1361  NH2 ARG A  89      30.300  39.450  38.770  1.00  0.00           N
ATOM   1362 HH21 ARG A  89      29.440  39.010  38.500  1.00  0.00           H
ATOM   1363 HH22 ARG A  89      30.500  39.910  39.640  1.00  0.00           H
ATOM   1364  C   ARG A  89      37.980  40.280  37.050  1.00  0.00           C
ATOM   1365  O   ARG A  89      38.020  40.900  35.980  1.00  0.00           O
ATOM   1366  N   ARG A  90      39.140  39.820  37.580  1.00  0.00           N
ATOM   1367  HN  ARG A  90      39.260  39.500  38.510  1.00  0.00           H
ATOM   1368  CA  ARG A  90      40.440  39.800  36.970  1.00  0.00           C
ATOM   1369  HA  ARG A  90      41.070  39.380  37.750  1.00  0.00           H
ATOM   1370  CB  ARG A  90      40.610  38.810  35.840  1.00  0.00           C
ATOM   1371  HB1 ARG A  90      41.700  38.800  35.620  1.00  0.00           H
ATOM   1372  HB2 ARG A  90      39.940  39.080  35.000  1.00  0.00           H
ATOM   1373  CG  ARG A  90      40.290  37.260  36.140  1.00  0.00           C
ATOM   1374  HG1 ARG A  90      40.540  36.590  35.300  1.00  0.00           H
ATOM   1375  HG2 ARG A  90      39.190  37.310  36.270  1.00  0.00           H
ATOM   1376  CD  ARG A  90      41.100  36.750  37.290  1.00  0.00           C
ATOM   1377  HD1 ARG A  90      40.970  37.360  38.210  1.00  0.00           H
ATOM   1378  HD2 ARG A  90      42.160  36.780  36.940  1.00  0.00           H
ATOM   1379  NE  ARG A  90      40.680  35.320  37.620  1.00  0.00           N
ATOM   1380  HE  ARG A  90      40.970  34.590  37.010  1.00  0.00           H
ATOM   1381  CZ  ARG A  90      39.930  34.930  38.660  1.00  0.00           C
ATOM   1382  NH1 ARG A  90      39.550  35.700  39.660  1.00  0.00           N
ATOM   1383 HH11 ARG A  90      39.010  35.330  40.410  1.00  0.00           H
ATOM   1384 HH12 ARG A  90      39.940  36.620  39.680  1.00  0.00           H
ATOM   1385  NH2 ARG A  90      39.700  33.670  38.940  1.00  0.00           N
ATOM   1386 HH21 ARG A  90      39.700  32.940  38.260  1.00  0.00           H
ATOM   1387 HH22 ARG A  90      38.990  33.640  39.640  1.00  0.00           H
ATOM   1388  C   ARG A  90      40.910  41.150  36.490  1.00  0.00           C
ATOM   1389  O   ARG A  90      41.330  41.340  35.340  1.00  0.00           O
ATOM   1390  N   TRP A  91      40.760  42.230  37.320  1.00  0.00           N
ATOM   1391  HN  TRP A  91      40.310  42.080  38.200  1.00  0.00           H
ATOM   1392  CA  TRP A  91      41.260  43.580  37.330  1.00  0.00           C
ATOM   1393  HA  TRP A  91      41.250  43.760  38.390  1.00  0.00           H
ATOM   1394  CB  TRP A  91      42.720  43.660  36.780  1.00  0.00           C
ATOM   1395  HB1 TRP A  91      43.070  44.710  36.780  1.00  0.00           H
ATOM   1396  HB2 TRP A  91      42.590  43.380  35.720  1.00  0.00           H
ATOM   1397  CG  TRP A  91      43.810  42.820  37.420  1.00  0.00           C
ATOM   1398  CD1 TRP A  91      44.480  41.780  36.830  1.00  0.00           C
ATOM   1399  HD1 TRP A  91      44.340  41.390  35.820  1.00  0.00           H
ATOM   1400  NE1 TRP A  91      45.380  41.310  37.730  1.00  0.00           N
ATOM   1401  HE1 TRP A  91      45.900  40.490  37.590  1.00  0.00           H
ATOM   1402  CE2 TRP A  91      45.420  42.050  38.870  1.00  0.00           C
ATOM   1403  CD2 TRP A  91      44.370  43.030  38.710  1.00  0.00           C
ATOM   1404  CE3 TRP A  91      44.190  43.980  39.670  1.00  0.00           C
ATOM   1405  HE3 TRP A  91      43.580  44.870  39.510  1.00  0.00           H
ATOM   1406  CZ3 TRP A  91      45.090  44.060  40.770  1.00  0.00           C
ATOM   1407  HZ3 TRP A  91      45.040  44.840  41.510  1.00  0.00           H
ATOM   1408  CZ2 TRP A  91      46.300  42.050  39.850  1.00  0.00           C
ATOM   1409  HZ2 TRP A  91      47.040  41.280  39.990  1.00  0.00           H
ATOM   1410  CH2 TRP A  91      46.100  43.020  40.870  1.00  0.00           C
ATOM   1411  HH2 TRP A  91      46.660  42.920  41.790  1.00  0.00           H
ATOM   1412  C   TRP A  91      40.380  44.560  36.670  1.00  0.00           C
ATOM   1413  O   TRP A  91      40.840  45.630  36.290  1.00  0.00           O
ATOM   1414  N   ASP A  92      39.050  44.270  36.490  1.00  0.00           N
ATOM   1415  HN  ASP A  92      38.650  43.410  36.790  1.00  0.00           H
ATOM   1416  CA  ASP A  92      38.110  45.150  35.840  1.00  0.00           C
ATOM   1417  HA  ASP A  92      38.640  45.860  35.210  1.00  0.00           H
ATOM   1418  CB  ASP A  92      37.160  44.330  34.950  1.00  0.00           C
ATOM   1419  HB1 ASP A  92      36.270  44.850  34.540  1.00  0.00           H
ATOM   1420  HB2 ASP A  92      36.740  43.460  35.510  1.00  0.00           H
ATOM   1421  CG  ASP A  92      37.800  43.830  33.660  1.00  0.00           C
ATOM   1422  OD1 ASP A  92      37.320  42.770  33.160  1.00  0.00           O
ATOM   1423  OD2 ASP A  92      38.770  44.470  33.190  1.00  0.00           O
ATOM   1424  C   ASP A  92      37.380  45.950  36.950  1.00  0.00           C
ATOM   1425  O   ASP A  92      36.870  45.350  37.900  1.00  0.00           O
ATOM   1426  N   TRP A  93      37.370  47.310  36.740  1.00  0.00           N
ATOM   1427  HN  TRP A  93      37.840  47.780  36.000  1.00  0.00           H
ATOM   1428  CA  TRP A  93      36.780  48.120  37.740  1.00  0.00           C
ATOM   1429  HA  TRP A  93      36.700  47.600  38.680  1.00  0.00           H
ATOM   1430  CB  TRP A  93      37.670  49.380  37.820  1.00  0.00           C
ATOM   1431  HB1 TRP A  93      37.660  49.770  36.770  1.00  0.00           H
ATOM   1432  HB2 TRP A  93      38.690  48.960  37.980  1.00  0.00           H
ATOM   1433  CG  TRP A  93      37.200  50.450  38.800  1.00  0.00           C
ATOM   1434  CD1 TRP A  93      36.730  51.690  38.430  1.00  0.00           C
ATOM   1435  HD1 TRP A  93      36.720  51.910  37.370  1.00  0.00           H
ATOM   1436  NE1 TRP A  93      36.440  52.450  39.450  1.00  0.00           N
ATOM   1437  HE1 TRP A  93      36.330  53.420  39.420  1.00  0.00           H
ATOM   1438  CE2 TRP A  93      36.620  51.810  40.580  1.00  0.00           C
ATOM   1439  CD2 TRP A  93      37.020  50.480  40.230  1.00  0.00           C
ATOM   1440  CE3 TRP A  93      37.210  49.530  41.210  1.00  0.00           C
ATOM   1441  HE3 TRP A  93      37.490  48.530  40.910  1.00  0.00           H
ATOM   1442  CZ3 TRP A  93      36.710  49.790  42.470  1.00  0.00           C
ATOM   1443  HZ3 TRP A  93      36.520  48.880  43.020  1.00  0.00           H
ATOM   1444  CZ2 TRP A  93      36.330  52.140  41.870  1.00  0.00           C
ATOM   1445  HZ2 TRP A  93      36.000  53.130  42.120  1.00  0.00           H
ATOM   1446  CH2 TRP A  93      36.320  51.080  42.840  1.00  0.00           C
ATOM   1447  HH2 TRP A  93      36.060  51.380  43.840  1.00  0.00           H
ATOM   1448  C   TRP A  93      35.340  48.470  37.200  1.00  0.00           C
ATOM   1449  O   TRP A  93      35.190  48.810  35.970  1.00  0.00           O
ATOM   1450  N   LYS A  94      34.280  48.330  38.070  1.00  0.00           N
ATOM   1451  HN  LYS A  94      34.400  47.960  38.980  1.00  0.00           H
ATOM   1452  CA  LYS A  94      32.910  48.410  37.600  1.00  0.00           C
ATOM   1453  HA  LYS A  94      32.910  48.150  36.550  1.00  0.00           H
ATOM   1454  CB  LYS A  94      32.010  47.430  38.380  1.00  0.00           C
ATOM   1455  HB1 LYS A  94      32.100  46.400  37.980  1.00  0.00           H
ATOM   1456  HB2 LYS A  94      30.990  47.690  38.010  1.00  0.00           H
ATOM   1457  CG  LYS A  94      31.990  47.550  39.970  1.00  0.00           C
ATOM   1458  HG1 LYS A  94      31.890  48.630  40.250  1.00  0.00           H
ATOM   1459  HG2 LYS A  94      32.870  47.080  40.480  1.00  0.00           H
ATOM   1460  CD  LYS A  94      30.950  46.890  40.770  1.00  0.00           C
ATOM   1461  HD1 LYS A  94      30.060  47.540  40.840  1.00  0.00           H
ATOM   1462  HD2 LYS A  94      31.200  46.690  41.830  1.00  0.00           H
ATOM   1463  CE  LYS A  94      30.500  45.500  40.210  1.00  0.00           C
ATOM   1464  HE1 LYS A  94      30.180  45.500  39.150  1.00  0.00           H
ATOM   1465  HE2 LYS A  94      29.670  45.070  40.800  1.00  0.00           H
ATOM   1466  NZ  LYS A  94      31.600  44.500  40.220  1.00  0.00           N
ATOM   1467  HZ1 LYS A  94      31.650  43.860  39.410  1.00  0.00           H
ATOM   1468  HZ2 LYS A  94      31.850  43.870  41.020  1.00  0.00           H
ATOM   1469  HZ3 LYS A  94      32.490  45.030  40.090  1.00  0.00           H
ATOM   1470  C   LYS A  94      32.330  49.830  37.620  1.00  0.00           C
ATOM   1471  O   LYS A  94      31.290  50.120  36.970  1.00  0.00           O
ATOM   1472  N   PHE A  95      32.990  50.830  38.210  1.00  0.00           N
ATOM   1473  HN  PHE A  95      33.920  50.610  38.510  1.00  0.00           H
ATOM   1474  CA  PHE A  95      32.570  52.210  38.330  1.00  0.00           C
ATOM   1475  HA  PHE A  95      31.540  52.310  38.010  1.00  0.00           H
ATOM   1476  CB  PHE A  95      32.760  52.710  39.810  1.00  0.00           C
ATOM   1477  HB1 PHE A  95      32.590  53.790  40.040  1.00  0.00           H
ATOM   1478  HB2 PHE A  95      33.820  52.490  40.030  1.00  0.00           H
ATOM   1479  CG  PHE A  95      31.910  51.970  40.740  1.00  0.00           C
ATOM   1480  CD1 PHE A  95      32.420  51.040  41.650  1.00  0.00           C
ATOM   1481  HD1 PHE A  95      33.460  50.750  41.570  1.00  0.00           H
ATOM   1482  CE1 PHE A  95      31.550  50.320  42.520  1.00  0.00           C
ATOM   1483  HE1 PHE A  95      31.900  49.430  43.040  1.00  0.00           H
ATOM   1484  CZ  PHE A  95      30.250  50.740  42.700  1.00  0.00           C
ATOM   1485  HZ  PHE A  95      29.530  50.280  43.370  1.00  0.00           H
ATOM   1486  CD2 PHE A  95      30.560  52.300  40.860  1.00  0.00           C
ATOM   1487  HD2 PHE A  95      30.210  53.060  40.170  1.00  0.00           H
ATOM   1488  CE2 PHE A  95      29.770  51.840  41.870  1.00  0.00           C
ATOM   1489  HE2 PHE A  95      28.800  52.270  42.030  1.00  0.00           H
ATOM   1490  C   PHE A  95      33.250  53.140  37.360  1.00  0.00           C
ATOM   1491  O   PHE A  95      34.270  52.760  36.740  1.00  0.00           O
ATOM   1492  N   GLY A  96      32.690  54.330  37.070  1.00  0.00           N
ATOM   1493  HN  GLY A  96      31.790  54.570  37.420  1.00  0.00           H
ATOM   1494  CA  GLY A  96      33.320  55.380  36.200  1.00  0.00           C
ATOM   1495  HA1 GLY A  96      32.710  56.270  36.270  1.00  0.00           H
ATOM   1496  HA2 GLY A  96      33.330  54.910  35.230  1.00  0.00           H
ATOM   1497  C   GLY A  96      34.710  55.770  36.470  1.00  0.00           C
ATOM   1498  O   GLY A  96      35.410  55.190  37.300  1.00  0.00           O
ATOM   1499  N   ASP A  97      35.160  56.730  35.630  1.00  0.00           N
ATOM   1500  HN  ASP A  97      34.520  57.100  34.960  1.00  0.00           H
ATOM   1501  CA  ASP A  97      36.520  57.210  35.610  1.00  0.00           C
ATOM   1502  HA  ASP A  97      37.090  56.300  35.500  1.00  0.00           H
ATOM   1503  CB  ASP A  97      36.820  58.030  34.300  1.00  0.00           C
ATOM   1504  HB1 ASP A  97      37.900  58.280  34.340  1.00  0.00           H
ATOM   1505  HB2 ASP A  97      36.220  58.970  34.400  1.00  0.00           H
ATOM   1506  CG  ASP A  97      36.460  57.460  32.940  1.00  0.00           C
ATOM   1507  OD1 ASP A  97      36.760  58.220  31.970  1.00  0.00           O
ATOM   1508  OD2 ASP A  97      35.890  56.390  32.780  1.00  0.00           O
ATOM   1509  C   ASP A  97      36.890  57.900  36.910  1.00  0.00           C
ATOM   1510  O   ASP A  97      37.870  57.700  37.600  1.00  0.00           O
ATOM   1511  N   ILE A  98      35.980  58.790  37.360  1.00  0.00           N
ATOM   1512  HN  ILE A  98      35.190  59.070  36.830  1.00  0.00           H
ATOM   1513  CA  ILE A  98      36.210  59.470  38.650  1.00  0.00           C
ATOM   1514  HA  ILE A  98      37.240  59.810  38.580  1.00  0.00           H
ATOM   1515  CB  ILE A  98      35.320  60.660  38.810  1.00  0.00           C
ATOM   1516  HB  ILE A  98      34.280  60.360  39.060  1.00  0.00           H
ATOM   1517  CG2 ILE A  98      35.880  61.430  40.040  1.00  0.00           C
ATOM   1518 HG21 ILE A  98      36.970  61.530  39.910  1.00  0.00           H
ATOM   1519 HG22 ILE A  98      35.680  61.190  41.100  1.00  0.00           H
ATOM   1520 HG23 ILE A  98      35.470  62.460  40.040  1.00  0.00           H
ATOM   1521  CG1 ILE A  98      35.390  61.580  37.490  1.00  0.00           C
ATOM   1522 HG11 ILE A  98      34.690  62.440  37.630  1.00  0.00           H
ATOM   1523 HG12 ILE A  98      34.940  61.010  36.660  1.00  0.00           H
ATOM   1524  CD  ILE A  98      36.800  62.080  37.140  1.00  0.00           C
ATOM   1525  HD1 ILE A  98      37.290  62.620  37.980  1.00  0.00           H
ATOM   1526  HD2 ILE A  98      36.830  62.720  36.240  1.00  0.00           H
ATOM   1527  HD3 ILE A  98      37.500  61.230  36.980  1.00  0.00           H
ATOM   1528  C   ILE A  98      36.170  58.600  39.980  1.00  0.00           C
ATOM   1529  O   ILE A  98      36.960  58.800  40.920  1.00  0.00           O
ATOM   1530  N   PRO A  99      35.330  57.560  40.130  1.00  0.00           N
ATOM   1531  CD  PRO A  99      33.990  57.530  39.530  1.00  0.00           C
ATOM   1532  HD1 PRO A  99      34.060  57.160  38.480  1.00  0.00           H
ATOM   1533  HD2 PRO A  99      33.500  58.510  39.680  1.00  0.00           H
ATOM   1534  CA  PRO A  99      35.600  56.400  41.030  1.00  0.00           C
ATOM   1535  HA  PRO A  99      35.540  56.780  42.040  1.00  0.00           H
ATOM   1536  CB  PRO A  99      34.390  55.430  40.760  1.00  0.00           C
ATOM   1537  HB1 PRO A  99      34.270  54.800  41.670  1.00  0.00           H
ATOM   1538  HB2 PRO A  99      34.620  54.850  39.850  1.00  0.00           H
ATOM   1539  CG  PRO A  99      33.290  56.530  40.410  1.00  0.00           C
ATOM   1540  HG1 PRO A  99      32.370  56.140  39.940  1.00  0.00           H
ATOM   1541  HG2 PRO A  99      32.890  57.020  41.330  1.00  0.00           H
ATOM   1542  C   PRO A  99      36.940  55.820  41.050  1.00  0.00           C
ATOM   1543  O   PRO A  99      37.510  55.550  42.170  1.00  0.00           O
ATOM   1544  N   CYS A 100      37.520  55.580  39.800  1.00  0.00           N
ATOM   1545  HN  CYS A 100      37.020  55.890  38.980  1.00  0.00           H
ATOM   1546  CA  CYS A 100      38.850  54.890  39.720  1.00  0.00           C
ATOM   1547  HA  CYS A 100      38.800  53.960  40.270  1.00  0.00           H
ATOM   1548  CB  CYS A 100      39.240  54.580  38.280  1.00  0.00           C
ATOM   1549  HB1 CYS A 100      39.060  55.490  37.670  1.00  0.00           H
ATOM   1550  HB2 CYS A 100      38.630  53.740  37.870  1.00  0.00           H
ATOM   1551  SG  CYS A 100      40.950  54.140  37.980  1.00  0.00           S
ATOM   1552  C   CYS A 100      39.850  55.840  40.420  1.00  0.00           C
ATOM   1553  O   CYS A 100      40.560  55.380  41.320  1.00  0.00           O
ATOM   1554  N   ARG A 101      39.770  57.150  40.220  1.00  0.00           N
ATOM   1555  HN  ARG A 101      39.200  57.490  39.490  1.00  0.00           H
ATOM   1556  CA  ARG A 101      40.480  58.190  41.010  1.00  0.00           C
ATOM   1557  HA  ARG A 101      41.530  57.930  40.910  1.00  0.00           H
ATOM   1558  CB  ARG A 101      40.130  59.690  40.630  1.00  0.00           C
ATOM   1559  HB1 ARG A 101      40.620  60.380  41.350  1.00  0.00           H
ATOM   1560  HB2 ARG A 101      39.070  59.900  40.890  1.00  0.00           H
ATOM   1561  CG  ARG A 101      40.430  60.080  39.130  1.00  0.00           C
ATOM   1562  HG1 ARG A 101      40.040  59.310  38.430  1.00  0.00           H
ATOM   1563  HG2 ARG A 101      41.530  60.070  39.020  1.00  0.00           H
ATOM   1564  CD  ARG A 101      39.960  61.420  38.780  1.00  0.00           C
ATOM   1565  HD1 ARG A 101      40.430  62.280  39.310  1.00  0.00           H
ATOM   1566  HD2 ARG A 101      38.860  61.550  38.940  1.00  0.00           H
ATOM   1567  NE  ARG A 101      40.270  61.620  37.310  1.00  0.00           N
ATOM   1568  HE  ARG A 101      40.430  60.770  36.810  1.00  0.00           H
ATOM   1569  CZ  ARG A 101      40.580  62.780  36.710  1.00  0.00           C
ATOM   1570  NH1 ARG A 101      40.500  63.940  37.340  1.00  0.00           N
ATOM   1571 HH11 ARG A 101      39.980  64.070  38.190  1.00  0.00           H
ATOM   1572 HH12 ARG A 101      40.620  64.760  36.780  1.00  0.00           H
ATOM   1573  NH2 ARG A 101      40.910  62.730  35.460  1.00  0.00           N
ATOM   1574 HH21 ARG A 101      41.160  63.550  34.950  1.00  0.00           H
ATOM   1575 HH22 ARG A 101      40.320  62.070  34.980  1.00  0.00           H
ATOM   1576  C   ARG A 101      40.420  58.040  42.570  1.00  0.00           C
ATOM   1577  O   ARG A 101      41.420  58.090  43.300  1.00  0.00           O
ATOM   1578  N   LEU A 102      39.110  57.900  43.100  1.00  0.00           N
ATOM   1579  HN  LEU A 102      38.290  57.890  42.540  1.00  0.00           H
ATOM   1580  CA  LEU A 102      38.810  57.910  44.470  1.00  0.00           C
ATOM   1581  HA  LEU A 102      39.450  58.610  44.990  1.00  0.00           H
ATOM   1582  CB  LEU A 102      37.310  58.350  44.640  1.00  0.00           C
ATOM   1583  HB1 LEU A 102      37.010  58.260  45.700  1.00  0.00           H
ATOM   1584  HB2 LEU A 102      36.660  57.700  44.020  1.00  0.00           H
ATOM   1585  CG  LEU A 102      37.110  59.830  44.180  1.00  0.00           C
ATOM   1586  HG  LEU A 102      37.190  60.020  43.090  1.00  0.00           H
ATOM   1587  CD1 LEU A 102      35.640  60.250  44.470  1.00  0.00           C
ATOM   1588 HD11 LEU A 102      35.340  60.240  45.540  1.00  0.00           H
ATOM   1589 HD12 LEU A 102      34.920  59.510  44.060  1.00  0.00           H
ATOM   1590 HD13 LEU A 102      35.320  61.240  44.090  1.00  0.00           H
ATOM   1591  CD2 LEU A 102      37.980  60.830  44.960  1.00  0.00           C
ATOM   1592 HD21 LEU A 102      38.950  60.900  44.430  1.00  0.00           H
ATOM   1593 HD22 LEU A 102      38.140  60.530  46.010  1.00  0.00           H
ATOM   1594 HD23 LEU A 102      37.490  61.820  44.850  1.00  0.00           H
ATOM   1595  C   LEU A 102      39.190  56.660  45.250  1.00  0.00           C
ATOM   1596  O   LEU A 102      39.660  56.570  46.370  1.00  0.00           O
ATOM   1597  N   MET A 103      39.090  55.500  44.620  1.00  0.00           N
ATOM   1598  HN  MET A 103      38.650  55.540  43.720  1.00  0.00           H
ATOM   1599  CA  MET A 103      39.590  54.240  45.150  1.00  0.00           C
ATOM   1600  HA  MET A 103      39.150  54.020  46.110  1.00  0.00           H
ATOM   1601  CB  MET A 103      39.060  53.020  44.300  1.00  0.00           C
ATOM   1602  HB1 MET A 103      39.200  53.260  43.230  1.00  0.00           H
ATOM   1603  HB2 MET A 103      37.960  53.080  44.470  1.00  0.00           H
ATOM   1604  CG  MET A 103      39.710  51.660  44.500  1.00  0.00           C
ATOM   1605  HG1 MET A 103      40.820  51.700  44.410  1.00  0.00           H
ATOM   1606  HG2 MET A 103      39.400  50.980  43.680  1.00  0.00           H
ATOM   1607  SD  MET A 103      39.050  50.870  45.970  1.00  0.00           S
ATOM   1608  CE  MET A 103      39.970  49.350  45.940  1.00  0.00           C
ATOM   1609  HE1 MET A 103      41.020  49.720  45.790  1.00  0.00           H
ATOM   1610  HE2 MET A 103      39.650  48.680  45.130  1.00  0.00           H
ATOM   1611  HE3 MET A 103      39.930  48.970  46.990  1.00  0.00           H
ATOM   1612  C   MET A 103      41.080  54.250  45.360  1.00  0.00           C
ATOM   1613  O   MET A 103      41.580  53.840  46.370  1.00  0.00           O
ATOM   1614  N   LEU A 104      41.780  54.790  44.360  1.00  0.00           N
ATOM   1615  HN  LEU A 104      41.300  55.100  43.540  1.00  0.00           H
ATOM   1616  CA  LEU A 104      43.280  54.830  44.430  1.00  0.00           C
ATOM   1617  HA  LEU A 104      43.540  53.830  44.730  1.00  0.00           H
ATOM   1618  CB  LEU A 104      44.020  55.240  43.090  1.00  0.00           C
ATOM   1619  HB1 LEU A 104      45.120  55.350  43.220  1.00  0.00           H
ATOM   1620  HB2 LEU A 104      43.740  56.290  42.870  1.00  0.00           H
ATOM   1621  CG  LEU A 104      43.810  54.330  41.840  1.00  0.00           C
ATOM   1622  HG  LEU A 104      42.740  54.020  41.900  1.00  0.00           H
ATOM   1623  CD1 LEU A 104      44.080  55.150  40.550  1.00  0.00           C
ATOM   1624 HD11 LEU A 104      45.150  55.440  40.710  1.00  0.00           H
ATOM   1625 HD12 LEU A 104      43.440  56.060  40.570  1.00  0.00           H
ATOM   1626 HD13 LEU A 104      43.790  54.580  39.640  1.00  0.00           H
ATOM   1627  CD2 LEU A 104      44.660  53.000  41.980  1.00  0.00           C
ATOM   1628 HD21 LEU A 104      44.400  52.550  42.960  1.00  0.00           H
ATOM   1629 HD22 LEU A 104      45.730  53.270  41.980  1.00  0.00           H
ATOM   1630 HD23 LEU A 104      44.340  52.440  41.080  1.00  0.00           H
ATOM   1631  C   LEU A 104      43.740  55.770  45.480  1.00  0.00           C
ATOM   1632  O   LEU A 104      44.710  55.560  46.210  1.00  0.00           O
ATOM   1633  N   PHE A 105      43.140  56.970  45.560  1.00  0.00           N
ATOM   1634  HN  PHE A 105      42.510  57.240  44.850  1.00  0.00           H
ATOM   1635  CA  PHE A 105      43.350  58.030  46.520  1.00  0.00           C
ATOM   1636  HA  PHE A 105      44.420  58.130  46.540  1.00  0.00           H
ATOM   1637  CB  PHE A 105      42.440  59.240  46.060  1.00  0.00           C
ATOM   1638  HB1 PHE A 105      41.430  58.850  45.840  1.00  0.00           H
ATOM   1639  HB2 PHE A 105      42.740  59.650  45.080  1.00  0.00           H
ATOM   1640  CG  PHE A 105      42.320  60.420  47.080  1.00  0.00           C
ATOM   1641  CD1 PHE A 105      43.210  61.430  47.250  1.00  0.00           C
ATOM   1642  HD1 PHE A 105      44.120  61.510  46.660  1.00  0.00           H
ATOM   1643  CE1 PHE A 105      43.060  62.440  48.270  1.00  0.00           C
ATOM   1644  HE1 PHE A 105      43.750  63.260  48.370  1.00  0.00           H
ATOM   1645  CZ  PHE A 105      42.010  62.310  49.120  1.00  0.00           C
ATOM   1646  HZ  PHE A 105      41.880  63.050  49.890  1.00  0.00           H
ATOM   1647  CD2 PHE A 105      41.250  60.380  47.930  1.00  0.00           C
ATOM   1648  HD2 PHE A 105      40.540  59.610  47.640  1.00  0.00           H
ATOM   1649  CE2 PHE A 105      40.990  61.330  48.910  1.00  0.00           C
ATOM   1650  HE2 PHE A 105      40.210  61.320  49.650  1.00  0.00           H
ATOM   1651  C   PHE A 105      43.040  57.650  47.970  1.00  0.00           C
ATOM   1652  O   PHE A 105      43.820  57.910  48.880  1.00  0.00           O
ATOM   1653  N   MET A 106      41.950  56.950  48.250  1.00  0.00           N
ATOM   1654  HN  MET A 106      41.280  56.730  47.550  1.00  0.00           H
ATOM   1655  CA  MET A 106      41.590  56.340  49.520  1.00  0.00           C
ATOM   1656  HA  MET A 106      41.640  57.070  50.310  1.00  0.00           H
ATOM   1657  CB  MET A 106      40.170  55.710  49.410  1.00  0.00           C
ATOM   1658  HB1 MET A 106      39.990  54.970  50.220  1.00  0.00           H
ATOM   1659  HB2 MET A 106      40.040  55.200  48.430  1.00  0.00           H
ATOM   1660  CG  MET A 106      39.040  56.780  49.560  1.00  0.00           C
ATOM   1661  HG1 MET A 106      38.140  56.240  49.190  1.00  0.00           H
ATOM   1662  HG2 MET A 106      39.260  57.620  48.880  1.00  0.00           H
ATOM   1663  SD  MET A 106      38.760  57.310  51.280  1.00  0.00           S
ATOM   1664  CE  MET A 106      37.220  58.250  50.940  1.00  0.00           C
ATOM   1665  HE1 MET A 106      37.240  59.190  51.550  1.00  0.00           H
ATOM   1666  HE2 MET A 106      36.310  57.660  51.200  1.00  0.00           H
ATOM   1667  HE3 MET A 106      37.080  58.540  49.880  1.00  0.00           H
ATOM   1668  C   MET A 106      42.580  55.280  49.940  1.00  0.00           C
ATOM   1669  O   MET A 106      43.120  55.300  51.020  1.00  0.00           O
ATOM   1670  N   LEU A 107      42.910  54.410  48.980  1.00  0.00           N
ATOM   1671  HN  LEU A 107      42.490  54.620  48.100  1.00  0.00           H
ATOM   1672  CA  LEU A 107      43.780  53.330  49.190  1.00  0.00           C
ATOM   1673  HA  LEU A 107      43.390  52.790  50.050  1.00  0.00           H
ATOM   1674  CB  LEU A 107      43.700  52.470  47.860  1.00  0.00           C
ATOM   1675  HB1 LEU A 107      44.000  53.170  47.050  1.00  0.00           H
ATOM   1676  HB2 LEU A 107      42.670  52.120  47.700  1.00  0.00           H
ATOM   1677  CG  LEU A 107      44.660  51.280  47.800  1.00  0.00           C
ATOM   1678  HG  LEU A 107      45.660  51.700  48.050  1.00  0.00           H
ATOM   1679  CD1 LEU A 107      44.330  50.230  48.830  1.00  0.00           C
ATOM   1680 HD11 LEU A 107      44.520  50.540  49.870  1.00  0.00           H
ATOM   1681 HD12 LEU A 107      45.020  49.370  48.710  1.00  0.00           H
ATOM   1682 HD13 LEU A 107      43.280  49.890  48.840  1.00  0.00           H
ATOM   1683  CD2 LEU A 107      44.710  50.570  46.440  1.00  0.00           C
ATOM   1684 HD21 LEU A 107      43.700  50.130  46.260  1.00  0.00           H
ATOM   1685 HD22 LEU A 107      45.470  49.780  46.320  1.00  0.00           H
ATOM   1686 HD23 LEU A 107      44.960  51.370  45.720  1.00  0.00           H
ATOM   1687  C   LEU A 107      45.160  53.750  49.600  1.00  0.00           C
ATOM   1688  O   LEU A 107      45.740  53.300  50.580  1.00  0.00           O
ATOM   1689  N   ALA A 108      45.740  54.720  48.860  1.00  0.00           N
ATOM   1690  HN  ALA A 108      45.280  55.070  48.040  1.00  0.00           H
ATOM   1691  CA  ALA A 108      46.920  55.430  49.240  1.00  0.00           C
ATOM   1692  HA  ALA A 108      47.740  54.710  49.230  1.00  0.00           H
ATOM   1693  CB  ALA A 108      47.370  56.450  48.220  1.00  0.00           C
ATOM   1694  HB1 ALA A 108      48.260  57.010  48.570  1.00  0.00           H
ATOM   1695  HB2 ALA A 108      46.580  57.230  48.120  1.00  0.00           H
ATOM   1696  HB3 ALA A 108      47.600  56.000  47.230  1.00  0.00           H
ATOM   1697  C   ALA A 108      46.880  56.180  50.570  1.00  0.00           C
ATOM   1698  O   ALA A 108      47.860  56.080  51.350  1.00  0.00           O
ATOM   1699  N   MET A 109      45.780  56.990  50.790  1.00  0.00           N
ATOM   1700  HN  MET A 109      45.130  57.050  50.030  1.00  0.00           H
ATOM   1701  CA  MET A 109      45.650  57.890  51.960  1.00  0.00           C
ATOM   1702  HA  MET A 109      46.460  58.590  52.040  1.00  0.00           H
ATOM   1703  CB  MET A 109      44.240  58.580  51.780  1.00  0.00           C
ATOM   1704  HB1 MET A 109      43.610  57.830  51.260  1.00  0.00           H
ATOM   1705  HB2 MET A 109      44.430  59.350  50.990  1.00  0.00           H
ATOM   1706  CG  MET A 109      43.580  59.120  53.000  1.00  0.00           C
ATOM   1707  HG1 MET A 109      44.270  59.890  53.400  1.00  0.00           H
ATOM   1708  HG2 MET A 109      43.470  58.470  53.890  1.00  0.00           H
ATOM   1709  SD  MET A 109      42.020  60.020  52.700  1.00  0.00           S
ATOM   1710  CE  MET A 109      41.760  60.430  54.440  1.00  0.00           C
ATOM   1711  HE1 MET A 109      41.800  59.480  55.020  1.00  0.00           H
ATOM   1712  HE2 MET A 109      40.710  60.750  54.600  1.00  0.00           H
ATOM   1713  HE3 MET A 109      42.530  61.160  54.750  1.00  0.00           H
ATOM   1714  C   MET A 109      45.660  57.070  53.220  1.00  0.00           C
ATOM   1715  O   MET A 109      46.240  57.400  54.200  1.00  0.00           O
ATOM   1716  N   ASN A 110      44.810  56.040  53.300  1.00  0.00           N
ATOM   1717  HN  ASN A 110      44.400  55.670  52.470  1.00  0.00           H
ATOM   1718  CA  ASN A 110      44.660  55.160  54.480  1.00  0.00           C
ATOM   1719  HA  ASN A 110      44.510  55.850  55.310  1.00  0.00           H
ATOM   1720  CB  ASN A 110      43.340  54.380  54.520  1.00  0.00           C
ATOM   1721  HB1 ASN A 110      43.330  53.640  55.350  1.00  0.00           H
ATOM   1722  HB2 ASN A 110      43.190  53.710  53.650  1.00  0.00           H
ATOM   1723  CG  ASN A 110      42.160  55.340  54.670  1.00  0.00           C
ATOM   1724  OD1 ASN A 110      41.960  55.860  55.750  1.00  0.00           O
ATOM   1725  ND2 ASN A 110      41.370  55.510  53.610  1.00  0.00           N
ATOM   1726 HD21 ASN A 110      41.520  55.170  52.680  1.00  0.00           H
ATOM   1727 HD22 ASN A 110      40.590  56.110  53.820  1.00  0.00           H
ATOM   1728  C   ASN A 110      45.840  54.270  54.770  1.00  0.00           C
ATOM   1729  O   ASN A 110      46.200  54.080  55.950  1.00  0.00           O
ATOM   1730  N   ARG A 111      46.590  53.790  53.710  1.00  0.00           N
ATOM   1731  HN  ARG A 111      46.290  54.000  52.770  1.00  0.00           H
ATOM   1732  CA  ARG A 111      47.770  52.970  53.940  1.00  0.00           C
ATOM   1733  HA  ARG A 111      47.500  52.180  54.640  1.00  0.00           H
ATOM   1734  CB  ARG A 111      48.270  52.300  52.630  1.00  0.00           C
ATOM   1735  HB1 ARG A 111      49.290  52.000  52.950  1.00  0.00           H
ATOM   1736  HB2 ARG A 111      48.470  53.080  51.870  1.00  0.00           H
ATOM   1737  CG  ARG A 111      47.380  51.170  52.190  1.00  0.00           C
ATOM   1738  HG1 ARG A 111      46.380  51.510  51.820  1.00  0.00           H
ATOM   1739  HG2 ARG A 111      47.340  50.500  53.070  1.00  0.00           H
ATOM   1740  CD  ARG A 111      47.960  50.410  51.040  1.00  0.00           C
ATOM   1741  HD1 ARG A 111      47.500  49.440  50.750  1.00  0.00           H
ATOM   1742  HD2 ARG A 111      49.060  50.280  51.230  1.00  0.00           H
ATOM   1743  NE  ARG A 111      47.910  51.350  49.840  1.00  0.00           N
ATOM   1744  HE  ARG A 111      47.230  52.070  49.890  1.00  0.00           H
ATOM   1745  CZ  ARG A 111      48.850  51.530  48.980  1.00  0.00           C
ATOM   1746  NH1 ARG A 111      49.880  50.720  48.880  1.00  0.00           N
ATOM   1747 HH11 ARG A 111      50.670  50.800  48.270  1.00  0.00           H
ATOM   1748 HH12 ARG A 111      49.950  50.110  49.670  1.00  0.00           H
ATOM   1749  NH2 ARG A 111      48.730  52.490  48.020  1.00  0.00           N
ATOM   1750 HH21 ARG A 111      47.840  52.890  47.770  1.00  0.00           H
ATOM   1751 HH22 ARG A 111      49.420  52.440  47.300  1.00  0.00           H
ATOM   1752  C   ARG A 111      48.810  53.760  54.680  1.00  0.00           C
ATOM   1753  O   ARG A 111      49.520  53.190  55.580  1.00  0.00           O
ATOM   1754  N   GLN A 112      48.890  54.990  54.140  1.00  0.00           N
ATOM   1755  HN  GLN A 112      48.280  55.290  53.410  1.00  0.00           H
ATOM   1756  CA  GLN A 112      49.890  55.980  54.580  1.00  0.00           C
ATOM   1757  HA  GLN A 112      50.830  55.450  54.620  1.00  0.00           H
ATOM   1758  CB  GLN A 112      50.100  57.090  53.520  1.00  0.00           C
ATOM   1759  HB1 GLN A 112      49.110  57.530  53.310  1.00  0.00           H
ATOM   1760  HB2 GLN A 112      50.470  56.630  52.580  1.00  0.00           H
ATOM   1761  CG  GLN A 112      51.100  58.150  53.960  1.00  0.00           C
ATOM   1762  HG1 GLN A 112      50.880  58.610  54.960  1.00  0.00           H
ATOM   1763  HG2 GLN A 112      51.210  58.940  53.190  1.00  0.00           H
ATOM   1764  CD  GLN A 112      52.540  57.600  54.090  1.00  0.00           C
ATOM   1765  OE1 GLN A 112      53.130  57.250  53.070  1.00  0.00           O
ATOM   1766  NE2 GLN A 112      53.170  57.460  55.270  1.00  0.00           N
ATOM   1767 HE21 GLN A 112      53.990  56.900  55.420  1.00  0.00           H
ATOM   1768 HE22 GLN A 112      52.650  57.850  56.020  1.00  0.00           H
ATOM   1769  C   GLN A 112      49.590  56.540  55.950  1.00  0.00           C
ATOM   1770  O   GLN A 112      50.440  56.720  56.830  1.00  0.00           O
ATOM   1771  N   GLY A 113      48.290  56.940  56.240  1.00  0.00           N
ATOM   1772  HN  GLY A 113      47.630  57.020  55.490  1.00  0.00           H
ATOM   1773  CA  GLY A 113      47.930  57.490  57.520  1.00  0.00           C
ATOM   1774  HA1 GLY A 113      46.940  57.920  57.520  1.00  0.00           H
ATOM   1775  HA2 GLY A 113      48.670  58.250  57.720  1.00  0.00           H
ATOM   1776  C   GLY A 113      47.880  56.430  58.610  1.00  0.00           C
ATOM   1777  O   GLY A 113      48.090  56.740  59.770  1.00  0.00           O
ATOM   1778  N   SER A 114      47.620  55.140  58.260  1.00  0.00           N
ATOM   1779  HN  SER A 114      47.300  54.980  57.330  1.00  0.00           H
ATOM   1780  CA  SER A 114      47.760  54.010  59.070  1.00  0.00           C
ATOM   1781  HA  SER A 114      47.190  54.170  59.970  1.00  0.00           H
ATOM   1782  CB  SER A 114      47.120  52.730  58.480  1.00  0.00           C
ATOM   1783  HB1 SER A 114      47.460  52.450  57.460  1.00  0.00           H
ATOM   1784  HB2 SER A 114      46.020  52.860  58.340  1.00  0.00           H
ATOM   1785  OG  SER A 114      47.400  51.600  59.390  1.00  0.00           O
ATOM   1786  HG1 SER A 114      46.710  51.500  60.060  1.00  0.00           H
ATOM   1787  C   SER A 114      49.150  53.790  59.520  1.00  0.00           C
ATOM   1788  O   SER A 114      49.420  53.530  60.680  1.00  0.00           O
ATOM   1789  N   ILE A 115      50.170  53.900  58.610  1.00  0.00           N
ATOM   1790  HN  ILE A 115      50.100  53.870  57.610  1.00  0.00           H
ATOM   1791  CA  ILE A 115      51.580  53.950  59.140  1.00  0.00           C
ATOM   1792  HA  ILE A 115      51.690  53.240  59.950  1.00  0.00           H
ATOM   1793  CB  ILE A 115      52.660  53.520  58.140  1.00  0.00           C
ATOM   1794  HB  ILE A 115      53.620  53.380  58.690  1.00  0.00           H
ATOM   1795  CG2 ILE A 115      52.480  52.030  57.610  1.00  0.00           C
ATOM   1796 HG21 ILE A 115      52.310  51.290  58.430  1.00  0.00           H
ATOM   1797 HG22 ILE A 115      53.420  51.730  57.100  1.00  0.00           H
ATOM   1798 HG23 ILE A 115      51.660  51.980  56.860  1.00  0.00           H
ATOM   1799  CG1 ILE A 115      52.800  54.420  56.930  1.00  0.00           C
ATOM   1800 HG11 ILE A 115      52.790  55.440  57.360  1.00  0.00           H
ATOM   1801 HG12 ILE A 115      51.930  54.360  56.250  1.00  0.00           H
ATOM   1802  CD  ILE A 115      54.110  54.140  56.210  1.00  0.00           C
ATOM   1803  HD1 ILE A 115      54.350  54.920  55.460  1.00  0.00           H
ATOM   1804  HD2 ILE A 115      54.110  53.130  55.750  1.00  0.00           H
ATOM   1805  HD3 ILE A 115      54.930  54.270  56.950  1.00  0.00           H
ATOM   1806  C   ILE A 115      51.880  55.200  59.920  1.00  0.00           C
ATOM   1807  O   ILE A 115      52.620  55.190  60.940  1.00  0.00           O
ATOM   1808  N   ILE A 116      51.410  56.430  59.580  1.00  0.00           N
ATOM   1809  HN  ILE A 116      50.890  56.620  58.750  1.00  0.00           H
ATOM   1810  CA  ILE A 116      51.730  57.590  60.430  1.00  0.00           C
ATOM   1811  HA  ILE A 116      52.810  57.560  60.430  1.00  0.00           H
ATOM   1812  CB  ILE A 116      51.300  58.930  59.680  1.00  0.00           C
ATOM   1813  HB  ILE A 116      50.310  58.790  59.220  1.00  0.00           H
ATOM   1814  CG2 ILE A 116      51.000  60.120  60.630  1.00  0.00           C
ATOM   1815 HG21 ILE A 116      51.890  60.310  61.250  1.00  0.00           H
ATOM   1816 HG22 ILE A 116      50.070  59.930  61.220  1.00  0.00           H
ATOM   1817 HG23 ILE A 116      50.910  61.010  59.970  1.00  0.00           H
ATOM   1818  CG1 ILE A 116      52.310  59.160  58.480  1.00  0.00           C
ATOM   1819 HG11 ILE A 116      52.470  58.170  57.990  1.00  0.00           H
ATOM   1820 HG12 ILE A 116      53.280  59.490  58.910  1.00  0.00           H
ATOM   1821  CD  ILE A 116      51.860  60.100  57.310  1.00  0.00           C
ATOM   1822  HD1 ILE A 116      51.600  61.130  57.670  1.00  0.00           H
ATOM   1823  HD2 ILE A 116      50.950  59.650  56.880  1.00  0.00           H
ATOM   1824  HD3 ILE A 116      52.620  60.160  56.500  1.00  0.00           H
ATOM   1825  C   ILE A 116      51.250  57.560  61.840  1.00  0.00           C
ATOM   1826  O   ILE A 116      51.900  57.890  62.770  1.00  0.00           O
ATOM   1827  N   PHE A 117      49.940  57.240  62.060  1.00  0.00           N
ATOM   1828  HN  PHE A 117      49.340  56.980  61.310  1.00  0.00           H
ATOM   1829  CA  PHE A 117      49.410  57.120  63.390  1.00  0.00           C
ATOM   1830  HA  PHE A 117      49.660  58.020  63.940  1.00  0.00           H
ATOM   1831  CB  PHE A 117      47.860  57.170  63.410  1.00  0.00           C
ATOM   1832  HB1 PHE A 117      47.500  56.960  64.430  1.00  0.00           H
ATOM   1833  HB2 PHE A 117      47.320  56.460  62.740  1.00  0.00           H
ATOM   1834  CG  PHE A 117      47.340  58.530  63.150  1.00  0.00           C
ATOM   1835  CD1 PHE A 117      47.610  59.530  64.160  1.00  0.00           C
ATOM   1836  HD1 PHE A 117      48.210  59.180  64.970  1.00  0.00           H
ATOM   1837  CE1 PHE A 117      47.110  60.810  63.920  1.00  0.00           C
ATOM   1838  HE1 PHE A 117      47.260  61.610  64.640  1.00  0.00           H
ATOM   1839  CZ  PHE A 117      46.380  61.090  62.750  1.00  0.00           C
ATOM   1840  HZ  PHE A 117      45.990  62.070  62.510  1.00  0.00           H
ATOM   1841  CD2 PHE A 117      46.580  58.870  62.010  1.00  0.00           C
ATOM   1842  HD2 PHE A 117      46.570  58.060  61.300  1.00  0.00           H
ATOM   1843  CE2 PHE A 117      46.050  60.080  61.840  1.00  0.00           C
ATOM   1844  HE2 PHE A 117      45.530  60.310  60.920  1.00  0.00           H
ATOM   1845  C   PHE A 117      50.010  55.980  64.180  1.00  0.00           C
ATOM   1846  O   PHE A 117      50.020  56.120  65.390  1.00  0.00           O
ATOM   1847  N   LEU A 118      50.540  54.880  63.530  1.00  0.00           N
ATOM   1848  HN  LEU A 118      50.390  54.810  62.540  1.00  0.00           H
ATOM   1849  CA  LEU A 118      51.250  53.910  64.260  1.00  0.00           C
ATOM   1850  HA  LEU A 118      50.710  53.720  65.180  1.00  0.00           H
ATOM   1851  CB  LEU A 118      51.550  52.700  63.360  1.00  0.00           C
ATOM   1852  HB1 LEU A 118      52.200  52.950  62.500  1.00  0.00           H
ATOM   1853  HB2 LEU A 118      50.580  52.340  62.940  1.00  0.00           H
ATOM   1854  CG  LEU A 118      52.110  51.470  64.130  1.00  0.00           C
ATOM   1855  HG  LEU A 118      53.070  51.840  64.520  1.00  0.00           H
ATOM   1856  CD1 LEU A 118      51.130  51.000  65.240  1.00  0.00           C
ATOM   1857 HD11 LEU A 118      51.600  50.060  65.580  1.00  0.00           H
ATOM   1858 HD12 LEU A 118      50.090  50.860  64.870  1.00  0.00           H
ATOM   1859 HD13 LEU A 118      51.170  51.760  66.060  1.00  0.00           H
ATOM   1860  CD2 LEU A 118      52.380  50.400  63.140  1.00  0.00           C
ATOM   1861 HD21 LEU A 118      52.630  50.810  62.140  1.00  0.00           H
ATOM   1862 HD22 LEU A 118      51.570  49.640  63.070  1.00  0.00           H
ATOM   1863 HD23 LEU A 118      53.290  49.850  63.450  1.00  0.00           H
ATOM   1864  C   LEU A 118      52.620  54.470  64.800  1.00  0.00           C
ATOM   1865  O   LEU A 118      52.920  54.310  66.010  1.00  0.00           O
ATOM   1866  N   THR A 119      53.320  55.290  63.950  1.00  0.00           N
ATOM   1867  HN  THR A 119      52.970  55.430  63.020  1.00  0.00           H
ATOM   1868  CA  THR A 119      54.530  56.000  64.310  1.00  0.00           C
ATOM   1869  HA  THR A 119      55.300  55.350  64.690  1.00  0.00           H
ATOM   1870  CB  THR A 119      55.190  56.710  63.100  1.00  0.00           C
ATOM   1871  HB  THR A 119      54.550  57.600  62.970  1.00  0.00           H
ATOM   1872  OG1 THR A 119      55.180  55.970  61.910  1.00  0.00           O
ATOM   1873  HG1 THR A 119      54.310  56.100  61.510  1.00  0.00           H
ATOM   1874  CG2 THR A 119      56.680  57.140  63.280  1.00  0.00           C
ATOM   1875 HG21 THR A 119      56.610  57.730  64.210  1.00  0.00           H
ATOM   1876 HG22 THR A 119      56.970  57.840  62.450  1.00  0.00           H
ATOM   1877 HG23 THR A 119      57.360  56.270  63.370  1.00  0.00           H
ATOM   1878  C   THR A 119      54.380  56.980  65.480  1.00  0.00           C
ATOM   1879  O   THR A 119      55.030  56.800  66.510  1.00  0.00           O
ATOM   1880  N   VAL A 120      53.320  57.840  65.420  1.00  0.00           N
ATOM   1881  HN  VAL A 120      52.830  57.960  64.570  1.00  0.00           H
ATOM   1882  CA  VAL A 120      52.860  58.710  66.550  1.00  0.00           C
ATOM   1883  HA  VAL A 120      53.730  59.290  66.860  1.00  0.00           H
ATOM   1884  CB  VAL A 120      51.760  59.630  65.890  1.00  0.00           C
ATOM   1885  HB  VAL A 120      51.080  58.960  65.320  1.00  0.00           H
ATOM   1886  CG1 VAL A 120      50.900  60.430  66.970  1.00  0.00           C
ATOM   1887 HG11 VAL A 120      50.200  61.110  66.450  1.00  0.00           H
ATOM   1888 HG12 VAL A 120      51.600  61.070  67.550  1.00  0.00           H
ATOM   1889 HG13 VAL A 120      50.360  59.750  67.670  1.00  0.00           H
ATOM   1890  CG2 VAL A 120      52.480  60.530  64.850  1.00  0.00           C
ATOM   1891 HG21 VAL A 120      51.680  60.910  64.170  1.00  0.00           H
ATOM   1892 HG22 VAL A 120      53.330  60.000  64.360  1.00  0.00           H
ATOM   1893 HG23 VAL A 120      52.950  61.410  65.360  1.00  0.00           H
ATOM   1894  C   VAL A 120      52.390  58.030  67.840  1.00  0.00           C
ATOM   1895  O   VAL A 120      52.830  58.360  68.910  1.00  0.00           O
ATOM   1896  N   VAL A 121      51.510  57.080  67.730  1.00  0.00           N
ATOM   1897  HN  VAL A 121      51.110  56.830  66.860  1.00  0.00           H
ATOM   1898  CA  VAL A 121      51.130  56.170  68.800  1.00  0.00           C
ATOM   1899  HA  VAL A 121      50.750  56.670  69.670  1.00  0.00           H
ATOM   1900  CB  VAL A 121      49.990  55.220  68.440  1.00  0.00           C
ATOM   1901  HB  VAL A 121      50.270  54.880  67.410  1.00  0.00           H
ATOM   1902  CG1 VAL A 121      50.000  54.010  69.360  1.00  0.00           C
ATOM   1903 HG11 VAL A 121      50.210  54.160  70.440  1.00  0.00           H
ATOM   1904 HG12 VAL A 121      50.810  53.290  69.090  1.00  0.00           H
ATOM   1905 HG13 VAL A 121      49.030  53.450  69.300  1.00  0.00           H
ATOM   1906  CG2 VAL A 121      48.660  55.890  68.380  1.00  0.00           C
ATOM   1907 HG21 VAL A 121      48.660  56.700  67.610  1.00  0.00           H
ATOM   1908 HG22 VAL A 121      48.270  56.430  69.270  1.00  0.00           H
ATOM   1909 HG23 VAL A 121      47.910  55.150  68.030  1.00  0.00           H
ATOM   1910  C   VAL A 121      52.290  55.490  69.420  1.00  0.00           C
ATOM   1911  O   VAL A 121      52.490  55.530  70.640  1.00  0.00           O
ATOM   1912  N   ALA A 122      53.290  55.000  68.640  1.00  0.00           N
ATOM   1913  HN  ALA A 122      53.110  54.990  67.660  1.00  0.00           H
ATOM   1914  CA  ALA A 122      54.550  54.420  69.160  1.00  0.00           C
ATOM   1915  HA  ALA A 122      54.250  53.620  69.820  1.00  0.00           H
ATOM   1916  CB  ALA A 122      55.400  53.740  67.970  1.00  0.00           C
ATOM   1917  HB1 ALA A 122      54.720  53.120  67.330  1.00  0.00           H
ATOM   1918  HB2 ALA A 122      56.220  53.110  68.380  1.00  0.00           H
ATOM   1919  HB3 ALA A 122      55.770  54.540  67.290  1.00  0.00           H
ATOM   1920  C   ALA A 122      55.400  55.350  69.980  1.00  0.00           C
ATOM   1921  O   ALA A 122      55.780  55.000  71.090  1.00  0.00           O
ATOM   1922  N   VAL A 123      55.630  56.590  69.460  1.00  0.00           N
ATOM   1923  HN  VAL A 123      55.310  56.890  68.570  1.00  0.00           H
ATOM   1924  CA  VAL A 123      56.310  57.610  70.290  1.00  0.00           C
ATOM   1925  HA  VAL A 123      57.320  57.220  70.400  1.00  0.00           H
ATOM   1926  CB  VAL A 123      56.350  58.920  69.590  1.00  0.00           C
ATOM   1927  HB  VAL A 123      55.300  59.180  69.310  1.00  0.00           H
ATOM   1928  CG1 VAL A 123      57.070  59.940  70.520  1.00  0.00           C
ATOM   1929 HG11 VAL A 123      58.170  59.830  70.630  1.00  0.00           H
ATOM   1930 HG12 VAL A 123      56.650  60.160  71.520  1.00  0.00           H
ATOM   1931 HG13 VAL A 123      56.990  60.910  69.970  1.00  0.00           H
ATOM   1932  CG2 VAL A 123      57.170  58.820  68.290  1.00  0.00           C
ATOM   1933 HG21 VAL A 123      56.750  58.070  67.590  1.00  0.00           H
ATOM   1934 HG22 VAL A 123      58.200  58.460  68.500  1.00  0.00           H
ATOM   1935 HG23 VAL A 123      57.210  59.880  67.950  1.00  0.00           H
ATOM   1936  C   VAL A 123      55.580  57.870  71.640  1.00  0.00           C
ATOM   1937  O   VAL A 123      56.190  57.720  72.720  1.00  0.00           O
ATOM   1938  N   ASP A 124      54.310  58.140  71.670  1.00  0.00           N
ATOM   1939  HN  ASP A 124      53.750  58.130  70.850  1.00  0.00           H
ATOM   1940  CA  ASP A 124      53.560  58.350  72.890  1.00  0.00           C
ATOM   1941  HA  ASP A 124      54.090  59.130  73.430  1.00  0.00           H
ATOM   1942  CB  ASP A 124      52.080  58.880  72.530  1.00  0.00           C
ATOM   1943  HB1 ASP A 124      51.720  58.330  71.640  1.00  0.00           H
ATOM   1944  HB2 ASP A 124      52.140  59.950  72.220  1.00  0.00           H
ATOM   1945  CG  ASP A 124      51.110  58.850  73.650  1.00  0.00           C
ATOM   1946  OD1 ASP A 124      51.120  59.830  74.470  1.00  0.00           O
ATOM   1947  OD2 ASP A 124      50.380  57.880  73.840  1.00  0.00           O
ATOM   1948  C   ASP A 124      53.550  57.160  73.890  1.00  0.00           C
ATOM   1949  O   ASP A 124      53.690  57.390  75.090  1.00  0.00           O
ATOM   1950  N   ARG A 125      53.310  55.910  73.380  1.00  0.00           N
ATOM   1951  HN  ARG A 125      53.040  55.770  72.440  1.00  0.00           H
ATOM   1952  CA  ARG A 125      53.420  54.700  74.150  1.00  0.00           C
ATOM   1953  HA  ARG A 125      52.900  54.880  75.080  1.00  0.00           H
ATOM   1954  CB  ARG A 125      52.700  53.520  73.420  1.00  0.00           C
ATOM   1955  HB1 ARG A 125      52.890  52.520  73.880  1.00  0.00           H
ATOM   1956  HB2 ARG A 125      53.080  53.560  72.390  1.00  0.00           H
ATOM   1957  CG  ARG A 125      51.140  53.780  73.290  1.00  0.00           C
ATOM   1958  HG1 ARG A 125      50.870  53.090  72.460  1.00  0.00           H
ATOM   1959  HG2 ARG A 125      50.860  54.790  72.910  1.00  0.00           H
ATOM   1960  CD  ARG A 125      50.280  53.590  74.600  1.00  0.00           C
ATOM   1961  HD1 ARG A 125      49.350  54.190  74.440  1.00  0.00           H
ATOM   1962  HD2 ARG A 125      50.790  53.950  75.520  1.00  0.00           H
ATOM   1963  NE  ARG A 125      50.000  52.110  74.750  1.00  0.00           N
ATOM   1964  HE  ARG A 125      50.750  51.460  74.740  1.00  0.00           H
ATOM   1965  CZ  ARG A 125      48.900  51.580  75.270  1.00  0.00           C
ATOM   1966  NH1 ARG A 125      47.780  52.250  75.540  1.00  0.00           N
ATOM   1967 HH11 ARG A 125      47.790  53.260  75.560  1.00  0.00           H
ATOM   1968 HH12 ARG A 125      47.060  51.790  76.060  1.00  0.00           H
ATOM   1969  NH2 ARG A 125      48.960  50.300  75.450  1.00  0.00           N
ATOM   1970 HH21 ARG A 125      49.860  49.880  75.550  1.00  0.00           H
ATOM   1971 HH22 ARG A 125      48.160  49.880  75.870  1.00  0.00           H
ATOM   1972  C   ARG A 125      54.850  54.400  74.600  1.00  0.00           C
ATOM   1973  O   ARG A 125      55.020  53.850  75.710  1.00  0.00           O
ATOM   1974  N   TYR A 126      55.910  54.640  73.860  1.00  0.00           N
ATOM   1975  HN  TYR A 126      55.950  55.020  72.950  1.00  0.00           H
ATOM   1976  CA  TYR A 126      57.220  54.620  74.350  1.00  0.00           C
ATOM   1977  HA  TYR A 126      57.340  53.700  74.910  1.00  0.00           H
ATOM   1978  CB  TYR A 126      58.250  54.670  73.130  1.00  0.00           C
ATOM   1979  HB1 TYR A 126      57.810  55.420  72.440  1.00  0.00           H
ATOM   1980  HB2 TYR A 126      58.180  53.740  72.520  1.00  0.00           H
ATOM   1981  CG  TYR A 126      59.710  55.120  73.380  1.00  0.00           C
ATOM   1982  CD1 TYR A 126      60.500  54.500  74.310  1.00  0.00           C
ATOM   1983  HD1 TYR A 126      60.050  53.690  74.860  1.00  0.00           H
ATOM   1984  CE1 TYR A 126      61.750  55.100  74.700  1.00  0.00           C
ATOM   1985  HE1 TYR A 126      62.340  54.600  75.450  1.00  0.00           H
ATOM   1986  CZ  TYR A 126      62.210  56.300  74.110  1.00  0.00           C
ATOM   1987  OH  TYR A 126      63.370  56.910  74.650  1.00  0.00           O
ATOM   1988  HH  TYR A 126      63.980  57.140  73.940  1.00  0.00           H
ATOM   1989  CD2 TYR A 126      60.210  56.310  72.720  1.00  0.00           C
ATOM   1990  HD2 TYR A 126      59.610  56.740  71.940  1.00  0.00           H
ATOM   1991  CE2 TYR A 126      61.470  56.850  73.060  1.00  0.00           C
ATOM   1992  HE2 TYR A 126      61.730  57.800  72.630  1.00  0.00           H
ATOM   1993  C   TYR A 126      57.490  55.620  75.460  1.00  0.00           C
ATOM   1994  O   TYR A 126      57.970  55.300  76.530  1.00  0.00           O
ATOM   1995  N   PHE A 127      57.160  56.910  75.340  1.00  0.00           N
ATOM   1996  HN  PHE A 127      56.690  57.270  74.540  1.00  0.00           H
ATOM   1997  CA  PHE A 127      57.320  57.980  76.430  1.00  0.00           C
ATOM   1998  HA  PHE A 127      58.350  58.160  76.690  1.00  0.00           H
ATOM   1999  CB  PHE A 127      56.620  59.310  75.980  1.00  0.00           C
ATOM   2000  HB1 PHE A 127      56.730  60.040  76.820  1.00  0.00           H
ATOM   2001  HB2 PHE A 127      55.590  59.280  75.570  1.00  0.00           H
ATOM   2002  CG  PHE A 127      57.440  59.940  74.780  1.00  0.00           C
ATOM   2003  CD1 PHE A 127      56.980  61.130  74.220  1.00  0.00           C
ATOM   2004  HD1 PHE A 127      55.990  61.460  74.510  1.00  0.00           H
ATOM   2005  CE1 PHE A 127      57.720  61.790  73.220  1.00  0.00           C
ATOM   2006  HE1 PHE A 127      57.300  62.610  72.670  1.00  0.00           H
ATOM   2007  CZ  PHE A 127      58.880  61.320  72.780  1.00  0.00           C
ATOM   2008  HZ  PHE A 127      59.590  61.820  72.130  1.00  0.00           H
ATOM   2009  CD2 PHE A 127      58.650  59.420  74.320  1.00  0.00           C
ATOM   2010  HD2 PHE A 127      59.130  58.540  74.740  1.00  0.00           H
ATOM   2011  CE2 PHE A 127      59.420  60.200  73.480  1.00  0.00           C
ATOM   2012  HE2 PHE A 127      60.470  59.980  73.370  1.00  0.00           H
ATOM   2013  C   PHE A 127      56.610  57.600  77.750  1.00  0.00           C
ATOM   2014  O   PHE A 127      57.150  57.700  78.860  1.00  0.00           O
ATOM   2015  N   ARG A 128      55.360  57.100  77.630  1.00  0.00           N
ATOM   2016  HN  ARG A 128      54.960  56.940  76.730  1.00  0.00           H
ATOM   2017  CA  ARG A 128      54.550  56.620  78.800  1.00  0.00           C
ATOM   2018  HA  ARG A 128      54.350  57.490  79.400  1.00  0.00           H
ATOM   2019  CB  ARG A 128      53.200  56.150  78.200  1.00  0.00           C
ATOM   2020  HB1 ARG A 128      52.640  55.420  78.840  1.00  0.00           H
ATOM   2021  HB2 ARG A 128      53.310  55.570  77.270  1.00  0.00           H
ATOM   2022  CG  ARG A 128      52.140  57.290  78.050  1.00  0.00           C
ATOM   2023  HG1 ARG A 128      52.690  58.050  77.450  1.00  0.00           H
ATOM   2024  HG2 ARG A 128      51.880  57.700  79.050  1.00  0.00           H
ATOM   2025  CD  ARG A 128      50.810  56.920  77.340  1.00  0.00           C
ATOM   2026  HD1 ARG A 128      50.050  56.380  77.960  1.00  0.00           H
ATOM   2027  HD2 ARG A 128      50.990  56.240  76.480  1.00  0.00           H
ATOM   2028  NE  ARG A 128      50.150  58.120  76.810  1.00  0.00           N
ATOM   2029  HE  ARG A 128      50.350  58.330  75.840  1.00  0.00           H
ATOM   2030  CZ  ARG A 128      49.650  59.140  77.500  1.00  0.00           C
ATOM   2031  NH1 ARG A 128      49.240  59.160  78.670  1.00  0.00           N
ATOM   2032 HH11 ARG A 128      49.130  58.310  79.190  1.00  0.00           H
ATOM   2033 HH12 ARG A 128      48.780  59.990  78.970  1.00  0.00           H
ATOM   2034  NH2 ARG A 128      49.560  60.270  76.860  1.00  0.00           N
ATOM   2035 HH21 ARG A 128      49.870  60.310  75.920  1.00  0.00           H
ATOM   2036 HH22 ARG A 128      48.900  60.930  77.220  1.00  0.00           H
ATOM   2037  C   ARG A 128      55.190  55.530  79.620  1.00  0.00           C
ATOM   2038  O   ARG A 128      55.280  55.600  80.830  1.00  0.00           O
ATOM   2039  N   VAL A 129      55.910  54.590  78.990  1.00  0.00           N
ATOM   2040  HN  VAL A 129      55.910  54.650  77.990  1.00  0.00           H
ATOM   2041  CA  VAL A 129      56.780  53.530  79.560  1.00  0.00           C
ATOM   2042  HA  VAL A 129      56.180  53.090  80.350  1.00  0.00           H
ATOM   2043  CB  VAL A 129      57.050  52.440  78.490  1.00  0.00           C
ATOM   2044  HB  VAL A 129      57.430  52.960  77.590  1.00  0.00           H
ATOM   2045  CG1 VAL A 129      58.010  51.340  78.860  1.00  0.00           C
ATOM   2046 HG11 VAL A 129      57.570  50.840  79.750  1.00  0.00           H
ATOM   2047 HG12 VAL A 129      58.970  51.840  79.140  1.00  0.00           H
ATOM   2048 HG13 VAL A 129      58.150  50.620  78.030  1.00  0.00           H
ATOM   2049  CG2 VAL A 129      55.680  51.820  78.220  1.00  0.00           C
ATOM   2050 HG21 VAL A 129      55.300  51.450  79.190  1.00  0.00           H
ATOM   2051 HG22 VAL A 129      55.820  50.950  77.550  1.00  0.00           H
ATOM   2052 HG23 VAL A 129      54.900  52.450  77.740  1.00  0.00           H
ATOM   2053  C   VAL A 129      58.080  54.030  80.180  1.00  0.00           C
ATOM   2054  O   VAL A 129      58.440  53.670  81.260  1.00  0.00           O
ATOM   2055  N   VAL A 130      58.720  55.020  79.560  1.00  0.00           N
ATOM   2056  HN  VAL A 130      58.480  55.350  78.660  1.00  0.00           H
ATOM   2057  CA  VAL A 130      59.790  55.770  80.150  1.00  0.00           C
ATOM   2058  HA  VAL A 130      60.610  55.200  80.570  1.00  0.00           H
ATOM   2059  CB  VAL A 130      60.490  56.740  79.160  1.00  0.00           C
ATOM   2060  HB  VAL A 130      59.670  57.390  78.780  1.00  0.00           H
ATOM   2061  CG1 VAL A 130      61.630  57.510  79.810  1.00  0.00           C
ATOM   2062 HG11 VAL A 130      61.250  58.300  80.490  1.00  0.00           H
ATOM   2063 HG12 VAL A 130      62.300  57.950  79.030  1.00  0.00           H
ATOM   2064 HG13 VAL A 130      62.270  56.850  80.460  1.00  0.00           H
ATOM   2065  CG2 VAL A 130      61.010  55.930  77.920  1.00  0.00           C
ATOM   2066 HG21 VAL A 130      61.940  55.390  78.210  1.00  0.00           H
ATOM   2067 HG22 VAL A 130      61.240  56.580  77.050  1.00  0.00           H
ATOM   2068 HG23 VAL A 130      60.280  55.160  77.600  1.00  0.00           H
ATOM   2069  C   VAL A 130      59.340  56.640  81.410  1.00  0.00           C
ATOM   2070  O   VAL A 130      59.820  56.330  82.560  1.00  0.00           O
ATOM   2071  N   HSD A 131      58.360  57.470  81.250  1.00  0.00           N
ATOM   2072  HN  HSD A 131      57.990  57.570  80.340  1.00  0.00           H
ATOM   2073  CA  HSD A 131      57.560  58.030  82.260  1.00  0.00           C
ATOM   2074  HA  HSD A 131      56.930  57.160  82.360  1.00  0.00           H
ATOM   2075  CB  HSD A 131      58.260  58.530  83.590  1.00  0.00           C
ATOM   2076  HB1 HSD A 131      58.520  57.610  84.150  1.00  0.00           H
ATOM   2077  HB2 HSD A 131      57.590  59.170  84.200  1.00  0.00           H
ATOM   2078  ND1 HSD A 131      60.160  59.620  84.540  1.00  0.00           N
ATOM   2079  HD1 HSD A 131      60.170  58.950  85.280  1.00  0.00           H
ATOM   2080  CG  HSD A 131      59.500  59.410  83.360  1.00  0.00           C
ATOM   2081  CE1 HSD A 131      61.200  60.410  84.230  1.00  0.00           C
ATOM   2082  HE1 HSD A 131      62.040  60.620  84.880  1.00  0.00           H
ATOM   2083  NE2 HSD A 131      61.180  60.750  82.940  1.00  0.00           N
ATOM   2084  CD2 HSD A 131      60.070  60.150  82.410  1.00  0.00           C
ATOM   2085  HD2 HSD A 131      59.820  60.330  81.380  1.00  0.00           H
ATOM   2086  C   HSD A 131      56.800  59.180  81.730  1.00  0.00           C
ATOM   2087  O   HSD A 131      57.340  60.000  81.000  1.00  0.00           O
ATOM   2088  N   PRO A 132      55.420  59.250  82.000  1.00  0.00           N
ATOM   2089  CD  PRO A 132      54.760  58.540  83.180  1.00  0.00           C
ATOM   2090  HD1 PRO A 132      55.120  58.940  84.140  1.00  0.00           H
ATOM   2091  HD2 PRO A 132      54.950  57.450  83.100  1.00  0.00           H
ATOM   2092  CA  PRO A 132      54.450  59.890  81.120  1.00  0.00           C
ATOM   2093  HA  PRO A 132      54.760  59.800  80.090  1.00  0.00           H
ATOM   2094  CB  PRO A 132      53.200  59.120  81.430  1.00  0.00           C
ATOM   2095  HB1 PRO A 132      53.250  58.110  80.950  1.00  0.00           H
ATOM   2096  HB2 PRO A 132      52.200  59.600  81.330  1.00  0.00           H
ATOM   2097  CG  PRO A 132      53.290  58.800  82.950  1.00  0.00           C
ATOM   2098  HG1 PRO A 132      53.020  59.640  83.620  1.00  0.00           H
ATOM   2099  HG2 PRO A 132      52.690  57.920  83.260  1.00  0.00           H
ATOM   2100  C   PRO A 132      54.210  61.320  81.490  1.00  0.00           C
ATOM   2101  O   PRO A 132      53.090  61.790  81.360  1.00  0.00           O
ATOM   2102  N   HSD A 133      55.310  62.010  81.780  1.00  0.00           N
ATOM   2103  HN  HSD A 133      56.090  61.430  81.990  1.00  0.00           H
ATOM   2104  CA  HSD A 133      55.390  63.420  82.040  1.00  0.00           C
ATOM   2105  HA  HSD A 133      54.480  63.810  82.460  1.00  0.00           H
ATOM   2106  CB  HSD A 133      56.540  63.720  83.080  1.00  0.00           C
ATOM   2107  HB1 HSD A 133      56.600  64.790  83.350  1.00  0.00           H
ATOM   2108  HB2 HSD A 133      57.600  63.620  82.750  1.00  0.00           H
ATOM   2109  ND1 HSD A 133      57.240  62.910  85.330  1.00  0.00           N
ATOM   2110  HD1 HSD A 133      58.090  63.430  85.400  1.00  0.00           H
ATOM   2111  CG  HSD A 133      56.300  63.000  84.360  1.00  0.00           C
ATOM   2112  CE1 HSD A 133      56.800  62.040  86.210  1.00  0.00           C
ATOM   2113  HE1 HSD A 133      57.240  61.600  87.100  1.00  0.00           H
ATOM   2114  NE2 HSD A 133      55.600  61.520  85.930  1.00  0.00           N
ATOM   2115  CD2 HSD A 133      55.310  62.180  84.750  1.00  0.00           C
ATOM   2116  HD2 HSD A 133      54.320  62.070  84.340  1.00  0.00           H
ATOM   2117  C   HSD A 133      55.950  64.250  80.770  1.00  0.00           C
ATOM   2118  O   HSD A 133      56.010  65.510  80.760  1.00  0.00           O
ATOM   2119  N   HSD A 134      56.330  63.530  79.670  1.00  0.00           N
ATOM   2120  HN  HSD A 134      56.120  62.560  79.620  1.00  0.00           H
ATOM   2121  CA  HSD A 134      56.820  64.060  78.390  1.00  0.00           C
ATOM   2122  HA  HSD A 134      57.690  64.650  78.620  1.00  0.00           H
ATOM   2123  CB  HSD A 134      57.300  63.060  77.300  1.00  0.00           C
ATOM   2124  HB1 HSD A 134      57.910  63.520  76.480  1.00  0.00           H
ATOM   2125  HB2 HSD A 134      56.470  62.470  76.850  1.00  0.00           H
ATOM   2126  ND1 HSD A 134      58.360  61.210  78.850  1.00  0.00           N
ATOM   2127  HD1 HSD A 134      57.670  61.140  79.570  1.00  0.00           H
ATOM   2128  CG  HSD A 134      58.260  61.990  77.720  1.00  0.00           C
ATOM   2129  CE1 HSD A 134      59.480  60.430  78.810  1.00  0.00           C
ATOM   2130  HE1 HSD A 134      59.580  59.570  79.460  1.00  0.00           H
ATOM   2131  NE2 HSD A 134      60.150  60.730  77.720  1.00  0.00           N
ATOM   2132  CD2 HSD A 134      59.340  61.670  77.060  1.00  0.00           C
ATOM   2133  HD2 HSD A 134      59.630  62.020  76.070  1.00  0.00           H
ATOM   2134  C   HSD A 134      55.680  64.900  77.700  1.00  0.00           C
ATOM   2135  O   HSD A 134      54.480  64.660  77.840  1.00  0.00           O
ATOM   2136  N   ALA A 135      56.040  66.000  76.930  1.00  0.00           N
ATOM   2137  HN  ALA A 135      56.970  66.230  76.680  1.00  0.00           H
ATOM   2138  CA  ALA A 135      55.170  67.040  76.420  1.00  0.00           C
ATOM   2139  HA  ALA A 135      54.600  67.330  77.290  1.00  0.00           H
ATOM   2140  CB  ALA A 135      55.990  68.080  75.650  1.00  0.00           C
ATOM   2141  HB1 ALA A 135      56.910  68.350  76.220  1.00  0.00           H
ATOM   2142  HB2 ALA A 135      55.450  69.040  75.480  1.00  0.00           H
ATOM   2143  HB3 ALA A 135      56.370  67.620  74.720  1.00  0.00           H
ATOM   2144  C   ALA A 135      54.120  66.410  75.470  1.00  0.00           C
ATOM   2145  O   ALA A 135      52.920  66.750  75.430  1.00  0.00           O
ATOM   2146  N   LEU A 136      54.440  65.420  74.680  1.00  0.00           N
ATOM   2147  HN  LEU A 136      55.380  65.130  74.860  1.00  0.00           H
ATOM   2148  CA  LEU A 136      53.600  64.670  73.750  1.00  0.00           C
ATOM   2149  HA  LEU A 136      53.080  65.300  73.050  1.00  0.00           H
ATOM   2150  CB  LEU A 136      54.330  63.690  72.890  1.00  0.00           C
ATOM   2151  HB1 LEU A 136      54.750  63.060  73.690  1.00  0.00           H
ATOM   2152  HB2 LEU A 136      55.090  64.270  72.330  1.00  0.00           H
ATOM   2153  CG  LEU A 136      53.460  62.840  71.950  1.00  0.00           C
ATOM   2154  HG  LEU A 136      52.700  62.380  72.610  1.00  0.00           H
ATOM   2155  CD1 LEU A 136      52.660  63.630  70.810  1.00  0.00           C
ATOM   2156 HD11 LEU A 136      52.040  64.390  71.340  1.00  0.00           H
ATOM   2157 HD12 LEU A 136      52.250  63.180  69.890  1.00  0.00           H
ATOM   2158 HD13 LEU A 136      53.330  64.380  70.330  1.00  0.00           H
ATOM   2159  CD2 LEU A 136      54.350  61.810  71.300  1.00  0.00           C
ATOM   2160 HD21 LEU A 136      54.920  61.200  72.030  1.00  0.00           H
ATOM   2161 HD22 LEU A 136      55.200  62.270  70.730  1.00  0.00           H
ATOM   2162 HD23 LEU A 136      53.820  61.110  70.620  1.00  0.00           H
ATOM   2163  C   LEU A 136      52.460  64.020  74.470  1.00  0.00           C
ATOM   2164  O   LEU A 136      51.340  63.880  73.980  1.00  0.00           O
ATOM   2165  N   ASN A 137      52.730  63.490  75.700  1.00  0.00           N
ATOM   2166  HN  ASN A 137      53.650  63.590  76.100  1.00  0.00           H
ATOM   2167  CA  ASN A 137      51.850  62.930  76.670  1.00  0.00           C
ATOM   2168  HA  ASN A 137      51.250  62.210  76.120  1.00  0.00           H
ATOM   2169  CB  ASN A 137      52.540  62.130  77.850  1.00  0.00           C
ATOM   2170  HB1 ASN A 137      51.820  61.500  78.400  1.00  0.00           H
ATOM   2171  HB2 ASN A 137      53.020  62.920  78.480  1.00  0.00           H
ATOM   2172  CG  ASN A 137      53.630  61.130  77.360  1.00  0.00           C
ATOM   2173  OD1 ASN A 137      54.780  61.170  77.760  1.00  0.00           O
ATOM   2174  ND2 ASN A 137      53.290  60.330  76.330  1.00  0.00           N
ATOM   2175 HD21 ASN A 137      53.770  59.480  76.150  1.00  0.00           H
ATOM   2176 HD22 ASN A 137      52.460  60.480  75.790  1.00  0.00           H
ATOM   2177  C   ASN A 137      50.820  63.930  77.220  1.00  0.00           C
ATOM   2178  O   ASN A 137      49.710  63.420  77.520  1.00  0.00           O
ATOM   2179  N   LYS A 138      51.130  65.190  77.460  1.00  0.00           N
ATOM   2180  HN  LYS A 138      52.030  65.590  77.320  1.00  0.00           H
ATOM   2181  CA  LYS A 138      50.250  66.000  78.220  1.00  0.00           C
ATOM   2182  HA  LYS A 138      49.690  65.300  78.830  1.00  0.00           H
ATOM   2183  CB  LYS A 138      50.970  66.780  79.220  1.00  0.00           C
ATOM   2184  HB1 LYS A 138      50.180  67.270  79.840  1.00  0.00           H
ATOM   2185  HB2 LYS A 138      51.550  67.630  78.800  1.00  0.00           H
ATOM   2186  CG  LYS A 138      51.880  65.980  80.180  1.00  0.00           C
ATOM   2187  HG1 LYS A 138      52.520  66.720  80.730  1.00  0.00           H
ATOM   2188  HG2 LYS A 138      52.570  65.380  79.550  1.00  0.00           H
ATOM   2189  CD  LYS A 138      51.150  64.980  81.100  1.00  0.00           C
ATOM   2190  HD1 LYS A 138      51.920  64.240  81.390  1.00  0.00           H
ATOM   2191  HD2 LYS A 138      50.240  64.460  80.700  1.00  0.00           H
ATOM   2192  CE  LYS A 138      50.860  65.710  82.420  1.00  0.00           C
ATOM   2193  HE1 LYS A 138      50.370  66.680  82.170  1.00  0.00           H
ATOM   2194  HE2 LYS A 138      51.890  65.990  82.730  1.00  0.00           H
ATOM   2195  NZ  LYS A 138      50.260  64.960  83.450  1.00  0.00           N
ATOM   2196  HZ1 LYS A 138      49.620  65.490  84.080  1.00  0.00           H
ATOM   2197  HZ2 LYS A 138      50.930  64.480  84.080  1.00  0.00           H
ATOM   2198  HZ3 LYS A 138      49.650  64.310  82.930  1.00  0.00           H
ATOM   2199  C   LYS A 138      49.300  66.910  77.460  1.00  0.00           C
ATOM   2200  O   LYS A 138      48.400  67.450  78.130  1.00  0.00           O
ATOM   2201  N   ILE A 139      49.410  67.070  76.180  1.00  0.00           N
ATOM   2202  HN  ILE A 139      50.060  66.510  75.690  1.00  0.00           H
ATOM   2203  CA  ILE A 139      48.530  67.980  75.330  1.00  0.00           C
ATOM   2204  HA  ILE A 139      48.710  68.980  75.690  1.00  0.00           H
ATOM   2205  CB  ILE A 139      48.920  67.780  73.880  1.00  0.00           C
ATOM   2206  HB  ILE A 139      48.180  68.220  73.170  1.00  0.00           H
ATOM   2207  CG2 ILE A 139      50.060  68.760  73.570  1.00  0.00           C
ATOM   2208 HG21 ILE A 139      49.780  69.830  73.670  1.00  0.00           H
ATOM   2209 HG22 ILE A 139      50.480  68.690  72.550  1.00  0.00           H
ATOM   2210 HG23 ILE A 139      50.790  68.620  74.390  1.00  0.00           H
ATOM   2211  CG1 ILE A 139      49.200  66.320  73.430  1.00  0.00           C
ATOM   2212 HG11 ILE A 139      48.370  65.690  73.790  1.00  0.00           H
ATOM   2213 HG12 ILE A 139      50.250  66.100  73.750  1.00  0.00           H
ATOM   2214  CD  ILE A 139      49.160  66.110  71.890  1.00  0.00           C
ATOM   2215  HD1 ILE A 139      49.640  65.110  71.740  1.00  0.00           H
ATOM   2216  HD2 ILE A 139      49.860  66.860  71.470  1.00  0.00           H
ATOM   2217  HD3 ILE A 139      48.110  66.120  71.530  1.00  0.00           H
ATOM   2218  C   ILE A 139      47.040  67.700  75.460  1.00  0.00           C
ATOM   2219  O   ILE A 139      46.530  66.680  75.870  1.00  0.00           O
ATOM   2220  N   SER A 140      46.380  68.740  75.080  1.00  0.00           N
ATOM   2221  HN  SER A 140      46.830  69.550  74.710  1.00  0.00           H
ATOM   2222  CA  SER A 140      44.970  68.880  75.110  1.00  0.00           C
ATOM   2223  HA  SER A 140      44.620  68.610  76.090  1.00  0.00           H
ATOM   2224  CB  SER A 140      44.390  70.320  74.920  1.00  0.00           C
ATOM   2225  HB1 SER A 140      44.830  70.950  75.720  1.00  0.00           H
ATOM   2226  HB2 SER A 140      43.310  70.420  75.120  1.00  0.00           H
ATOM   2227  OG  SER A 140      44.710  70.990  73.740  1.00  0.00           O
ATOM   2228  HG1 SER A 140      45.570  71.380  73.900  1.00  0.00           H
ATOM   2229  C   SER A 140      44.240  68.140  74.060  1.00  0.00           C
ATOM   2230  O   SER A 140      44.860  67.560  73.170  1.00  0.00           O
ATOM   2231  N   ASN A 141      42.920  67.960  74.260  1.00  0.00           N
ATOM   2232  HN  ASN A 141      42.480  68.210  75.120  1.00  0.00           H
ATOM   2233  CA  ASN A 141      42.020  67.410  73.250  1.00  0.00           C
ATOM   2234  HA  ASN A 141      42.340  66.410  73.000  1.00  0.00           H
ATOM   2235  CB  ASN A 141      40.610  67.220  73.810  1.00  0.00           C
ATOM   2236  HB1 ASN A 141      39.870  67.000  73.020  1.00  0.00           H
ATOM   2237  HB2 ASN A 141      40.290  68.170  74.300  1.00  0.00           H
ATOM   2238  CG  ASN A 141      40.620  66.060  74.800  1.00  0.00           C
ATOM   2239  OD1 ASN A 141      41.480  65.180  74.760  1.00  0.00           O
ATOM   2240  ND2 ASN A 141      39.510  65.920  75.650  1.00  0.00           N
ATOM   2241 HD21 ASN A 141      39.490  65.000  76.040  1.00  0.00           H
ATOM   2242 HD22 ASN A 141      38.830  66.660  75.710  1.00  0.00           H
ATOM   2243  C   ASN A 141      41.970  68.170  71.950  1.00  0.00           C
ATOM   2244  O   ASN A 141      42.100  67.650  70.820  1.00  0.00           O
ATOM   2245  N   ARG A 142      41.790  69.500  72.070  1.00  0.00           N
ATOM   2246  HN  ARG A 142      41.740  69.850  73.000  1.00  0.00           H
ATOM   2247  CA  ARG A 142      41.920  70.400  70.940  1.00  0.00           C
ATOM   2248  HA  ARG A 142      41.160  70.070  70.250  1.00  0.00           H
ATOM   2249  CB  ARG A 142      41.650  71.860  71.410  1.00  0.00           C
ATOM   2250  HB1 ARG A 142      42.030  72.510  70.580  1.00  0.00           H
ATOM   2251  HB2 ARG A 142      42.310  72.080  72.280  1.00  0.00           H
ATOM   2252  CG  ARG A 142      40.180  72.320  71.670  1.00  0.00           C
ATOM   2253  HG1 ARG A 142      39.740  71.710  72.500  1.00  0.00           H
ATOM   2254  HG2 ARG A 142      39.550  72.210  70.770  1.00  0.00           H
ATOM   2255  CD  ARG A 142      40.110  73.800  72.210  1.00  0.00           C
ATOM   2256  HD1 ARG A 142      40.320  74.570  71.450  1.00  0.00           H
ATOM   2257  HD2 ARG A 142      40.800  73.860  73.080  1.00  0.00           H
ATOM   2258  NE  ARG A 142      38.700  74.150  72.570  1.00  0.00           N
ATOM   2259  HE  ARG A 142      37.940  73.520  72.450  1.00  0.00           H
ATOM   2260  CZ  ARG A 142      38.360  75.290  73.200  1.00  0.00           C
ATOM   2261  NH1 ARG A 142      39.280  76.150  73.530  1.00  0.00           N
ATOM   2262 HH11 ARG A 142      40.240  76.000  73.300  1.00  0.00           H
ATOM   2263 HH12 ARG A 142      38.990  76.990  73.960  1.00  0.00           H
ATOM   2264  NH2 ARG A 142      37.100  75.490  73.560  1.00  0.00           N
ATOM   2265 HH21 ARG A 142      36.420  74.800  73.330  1.00  0.00           H
ATOM   2266 HH22 ARG A 142      36.950  76.170  74.270  1.00  0.00           H
ATOM   2267  C   ARG A 142      43.210  70.300  70.210  1.00  0.00           C
ATOM   2268  O   ARG A 142      43.260  70.250  68.960  1.00  0.00           O
ATOM   2269  N   THR A 143      44.350  70.300  70.950  1.00  0.00           N
ATOM   2270  HN  THR A 143      44.210  70.480  71.920  1.00  0.00           H
ATOM   2271  CA  THR A 143      45.640  70.000  70.350  1.00  0.00           C
ATOM   2272  HA  THR A 143      45.850  70.580  69.470  1.00  0.00           H
ATOM   2273  CB  THR A 143      46.760  70.120  71.340  1.00  0.00           C
ATOM   2274  HB  THR A 143      46.490  69.550  72.250  1.00  0.00           H
ATOM   2275  OG1 THR A 143      46.960  71.470  71.650  1.00  0.00           O
ATOM   2276  HG1 THR A 143      47.190  71.500  72.590  1.00  0.00           H
ATOM   2277  CG2 THR A 143      48.110  69.650  70.840  1.00  0.00           C
ATOM   2278 HG21 THR A 143      48.920  69.800  71.570  1.00  0.00           H
ATOM   2279 HG22 THR A 143      48.270  69.870  69.760  1.00  0.00           H
ATOM   2280 HG23 THR A 143      48.150  68.540  70.720  1.00  0.00           H
ATOM   2281  C   THR A 143      45.680  68.660  69.680  1.00  0.00           C
ATOM   2282  O   THR A 143      46.180  68.580  68.560  1.00  0.00           O
ATOM   2283  N   ALA A 144      45.180  67.600  70.310  1.00  0.00           N
ATOM   2284  HN  ALA A 144      44.750  67.600  71.210  1.00  0.00           H
ATOM   2285  CA  ALA A 144      45.410  66.240  69.750  1.00  0.00           C
ATOM   2286  HA  ALA A 144      46.440  66.180  69.400  1.00  0.00           H
ATOM   2287  CB  ALA A 144      45.180  65.200  70.760  1.00  0.00           C
ATOM   2288  HB1 ALA A 144      45.680  64.280  70.380  1.00  0.00           H
ATOM   2289  HB2 ALA A 144      44.110  64.930  70.920  1.00  0.00           H
ATOM   2290  HB3 ALA A 144      45.570  65.570  71.720  1.00  0.00           H
ATOM   2291  C   ALA A 144      44.540  65.950  68.460  1.00  0.00           C
ATOM   2292  O   ALA A 144      44.980  65.360  67.430  1.00  0.00           O
ATOM   2293  N   ALA A 145      43.400  66.610  68.500  1.00  0.00           N
ATOM   2294  HN  ALA A 145      43.090  66.980  69.370  1.00  0.00           H
ATOM   2295  CA  ALA A 145      42.600  66.760  67.320  1.00  0.00           C
ATOM   2296  HA  ALA A 145      42.380  65.790  66.900  1.00  0.00           H
ATOM   2297  CB  ALA A 145      41.270  67.440  67.720  1.00  0.00           C
ATOM   2298  HB1 ALA A 145      40.700  67.590  66.770  1.00  0.00           H
ATOM   2299  HB2 ALA A 145      41.350  68.440  68.200  1.00  0.00           H
ATOM   2300  HB3 ALA A 145      40.710  66.780  68.420  1.00  0.00           H
ATOM   2301  C   ALA A 145      43.230  67.560  66.150  1.00  0.00           C
ATOM   2302  O   ALA A 145      43.070  67.180  64.960  1.00  0.00           O
ATOM   2303  N   ILE A 146      43.910  68.700  66.450  1.00  0.00           N
ATOM   2304  HN  ILE A 146      43.990  68.940  67.410  1.00  0.00           H
ATOM   2305  CA  ILE A 146      44.660  69.620  65.530  1.00  0.00           C
ATOM   2306  HA  ILE A 146      43.970  69.900  64.750  1.00  0.00           H
ATOM   2307  CB  ILE A 146      45.110  71.000  66.070  1.00  0.00           C
ATOM   2308  HB  ILE A 146      45.570  70.710  67.040  1.00  0.00           H
ATOM   2309  CG2 ILE A 146      46.410  71.600  65.420  1.00  0.00           C
ATOM   2310 HG21 ILE A 146      46.550  72.670  65.710  1.00  0.00           H
ATOM   2311 HG22 ILE A 146      46.380  71.430  64.320  1.00  0.00           H
ATOM   2312 HG23 ILE A 146      47.300  71.110  65.860  1.00  0.00           H
ATOM   2313  CG1 ILE A 146      43.860  71.830  66.160  1.00  0.00           C
ATOM   2314 HG11 ILE A 146      43.900  72.600  66.950  1.00  0.00           H
ATOM   2315 HG12 ILE A 146      43.000  71.170  66.410  1.00  0.00           H
ATOM   2316  CD  ILE A 146      43.450  72.660  64.930  1.00  0.00           C
ATOM   2317  HD1 ILE A 146      44.300  73.330  64.670  1.00  0.00           H
ATOM   2318  HD2 ILE A 146      42.540  73.250  65.150  1.00  0.00           H
ATOM   2319  HD3 ILE A 146      43.160  72.040  64.050  1.00  0.00           H
ATOM   2320  C   ILE A 146      45.770  68.900  64.880  1.00  0.00           C
ATOM   2321  O   ILE A 146      45.760  68.850  63.630  1.00  0.00           O
ATOM   2322  N   ILE A 147      46.540  68.160  65.620  1.00  0.00           N
ATOM   2323  HN  ILE A 147      46.360  68.310  66.590  1.00  0.00           H
ATOM   2324  CA  ILE A 147      47.680  67.330  65.230  1.00  0.00           C
ATOM   2325  HA  ILE A 147      48.300  68.030  64.660  1.00  0.00           H
ATOM   2326  CB  ILE A 147      48.320  66.830  66.480  1.00  0.00           C
ATOM   2327  HB  ILE A 147      47.520  66.490  67.170  1.00  0.00           H
ATOM   2328  CG2 ILE A 147      49.170  65.640  66.130  1.00  0.00           C
ATOM   2329 HG21 ILE A 147      49.780  65.390  67.020  1.00  0.00           H
ATOM   2330 HG22 ILE A 147      49.880  65.890  65.310  1.00  0.00           H
ATOM   2331 HG23 ILE A 147      48.650  64.690  65.870  1.00  0.00           H
ATOM   2332  CG1 ILE A 147      49.080  67.830  67.380  1.00  0.00           C
ATOM   2333 HG11 ILE A 147      49.480  67.160  68.170  1.00  0.00           H
ATOM   2334 HG12 ILE A 147      48.420  68.560  67.880  1.00  0.00           H
ATOM   2335  CD  ILE A 147      50.270  68.600  66.670  1.00  0.00           C
ATOM   2336  HD1 ILE A 147      50.610  69.330  67.430  1.00  0.00           H
ATOM   2337  HD2 ILE A 147      49.940  69.170  65.790  1.00  0.00           H
ATOM   2338  HD3 ILE A 147      51.100  67.910  66.370  1.00  0.00           H
ATOM   2339  C   ILE A 147      47.290  66.260  64.250  1.00  0.00           C
ATOM   2340  O   ILE A 147      47.770  66.040  63.160  1.00  0.00           O
ATOM   2341  N   SER A 148      46.180  65.650  64.570  1.00  0.00           N
ATOM   2342  HN  SER A 148      45.730  65.860  65.440  1.00  0.00           H
ATOM   2343  CA  SER A 148      45.470  64.660  63.850  1.00  0.00           C
ATOM   2344  HA  SER A 148      46.190  63.890  63.640  1.00  0.00           H
ATOM   2345  CB  SER A 148      44.270  64.040  64.580  1.00  0.00           C
ATOM   2346  HB1 SER A 148      43.860  63.160  64.050  1.00  0.00           H
ATOM   2347  HB2 SER A 148      43.500  64.800  64.860  1.00  0.00           H
ATOM   2348  OG  SER A 148      44.660  63.420  65.780  1.00  0.00           O
ATOM   2349  HG1 SER A 148      44.850  64.010  66.520  1.00  0.00           H
ATOM   2350  C   SER A 148      44.940  65.120  62.480  1.00  0.00           C
ATOM   2351  O   SER A 148      45.260  64.490  61.470  1.00  0.00           O
ATOM   2352  N   CYS A 149      44.410  66.360  62.480  1.00  0.00           N
ATOM   2353  HN  CYS A 149      44.310  66.970  63.260  1.00  0.00           H
ATOM   2354  CA  CYS A 149      43.930  67.100  61.370  1.00  0.00           C
ATOM   2355  HA  CYS A 149      43.320  66.520  60.690  1.00  0.00           H
ATOM   2356  CB  CYS A 149      43.140  68.330  61.830  1.00  0.00           C
ATOM   2357  HB1 CYS A 149      43.760  69.160  62.240  1.00  0.00           H
ATOM   2358  HB2 CYS A 149      42.410  68.020  62.610  1.00  0.00           H
ATOM   2359  SG  CYS A 149      42.180  69.030  60.370  1.00  0.00           S
ATOM   2360  HG1 CYS A 149      41.200  69.580  61.070  1.00  0.00           H
ATOM   2361  C   CYS A 149      45.090  67.470  60.450  1.00  0.00           C
ATOM   2362  O   CYS A 149      45.070  67.420  59.210  1.00  0.00           O
ATOM   2363  N   LEU A 150      46.250  67.920  61.060  1.00  0.00           N
ATOM   2364  HN  LEU A 150      46.170  68.040  62.040  1.00  0.00           H
ATOM   2365  CA  LEU A 150      47.520  68.130  60.280  1.00  0.00           C
ATOM   2366  HA  LEU A 150      47.310  68.790  59.460  1.00  0.00           H
ATOM   2367  CB  LEU A 150      48.710  68.680  61.140  1.00  0.00           C
ATOM   2368  HB1 LEU A 150      49.520  68.710  60.380  1.00  0.00           H
ATOM   2369  HB2 LEU A 150      49.020  67.890  61.850  1.00  0.00           H
ATOM   2370  CG  LEU A 150      48.430  69.990  61.940  1.00  0.00           C
ATOM   2371  HG  LEU A 150      47.530  69.790  62.570  1.00  0.00           H
ATOM   2372  CD1 LEU A 150      49.630  70.340  62.840  1.00  0.00           C
ATOM   2373 HD11 LEU A 150      50.450  70.660  62.150  1.00  0.00           H
ATOM   2374 HD12 LEU A 150      49.960  69.410  63.350  1.00  0.00           H
ATOM   2375 HD13 LEU A 150      49.570  71.190  63.550  1.00  0.00           H
ATOM   2376  CD2 LEU A 150      48.030  71.160  61.060  1.00  0.00           C
ATOM   2377 HD21 LEU A 150      47.110  71.060  60.450  1.00  0.00           H
ATOM   2378 HD22 LEU A 150      48.790  71.280  60.260  1.00  0.00           H
ATOM   2379 HD23 LEU A 150      47.910  72.150  61.530  1.00  0.00           H
ATOM   2380  C   LEU A 150      48.010  66.850  59.550  1.00  0.00           C
ATOM   2381  O   LEU A 150      48.180  66.830  58.310  1.00  0.00           O
ATOM   2382  N   LEU A 151      48.150  65.710  60.280  1.00  0.00           N
ATOM   2383  HN  LEU A 151      47.900  65.770  61.240  1.00  0.00           H
ATOM   2384  CA  LEU A 151      48.540  64.390  59.710  1.00  0.00           C
ATOM   2385  HA  LEU A 151      49.490  64.470  59.210  1.00  0.00           H
ATOM   2386  CB  LEU A 151      48.930  63.300  60.730  1.00  0.00           C
ATOM   2387  HB1 LEU A 151      49.270  62.330  60.300  1.00  0.00           H
ATOM   2388  HB2 LEU A 151      48.100  63.020  61.420  1.00  0.00           H
ATOM   2389  CG  LEU A 151      50.070  63.850  61.650  1.00  0.00           C
ATOM   2390  HG  LEU A 151      50.050  64.960  61.690  1.00  0.00           H
ATOM   2391  CD1 LEU A 151      50.100  63.180  63.080  1.00  0.00           C
ATOM   2392 HD11 LEU A 151      50.420  62.120  63.010  1.00  0.00           H
ATOM   2393 HD12 LEU A 151      49.050  63.220  63.450  1.00  0.00           H
ATOM   2394 HD13 LEU A 151      50.790  63.760  63.730  1.00  0.00           H
ATOM   2395  CD2 LEU A 151      51.520  63.740  61.010  1.00  0.00           C
ATOM   2396 HD21 LEU A 151      51.580  64.490  60.190  1.00  0.00           H
ATOM   2397 HD22 LEU A 151      51.630  62.790  60.450  1.00  0.00           H
ATOM   2398 HD23 LEU A 151      52.370  63.950  61.700  1.00  0.00           H
ATOM   2399  C   LEU A 151      47.570  63.810  58.720  1.00  0.00           C
ATOM   2400  O   LEU A 151      48.090  63.190  57.800  1.00  0.00           O
ATOM   2401  N   TRP A 152      46.180  63.930  58.930  1.00  0.00           N
ATOM   2402  HN  TRP A 152      45.800  64.320  59.750  1.00  0.00           H
ATOM   2403  CA  TRP A 152      45.290  63.680  57.790  1.00  0.00           C
ATOM   2404  HA  TRP A 152      45.410  62.650  57.490  1.00  0.00           H
ATOM   2405  CB  TRP A 152      43.810  63.810  58.190  1.00  0.00           C
ATOM   2406  HB1 TRP A 152      43.120  63.870  57.320  1.00  0.00           H
ATOM   2407  HB2 TRP A 152      43.730  64.780  58.730  1.00  0.00           H
ATOM   2408  CG  TRP A 152      43.370  62.590  59.000  1.00  0.00           C
ATOM   2409  CD1 TRP A 152      42.800  62.730  60.260  1.00  0.00           C
ATOM   2410  HD1 TRP A 152      42.860  63.610  60.850  1.00  0.00           H
ATOM   2411  NE1 TRP A 152      42.530  61.430  60.730  1.00  0.00           N
ATOM   2412  HE1 TRP A 152      42.470  61.130  61.660  1.00  0.00           H
ATOM   2413  CE2 TRP A 152      42.740  60.500  59.760  1.00  0.00           C
ATOM   2414  CD2 TRP A 152      43.320  61.190  58.650  1.00  0.00           C
ATOM   2415  CE3 TRP A 152      43.780  60.520  57.550  1.00  0.00           C
ATOM   2416  HE3 TRP A 152      44.090  61.040  56.650  1.00  0.00           H
ATOM   2417  CZ3 TRP A 152      43.710  59.180  57.580  1.00  0.00           C
ATOM   2418  HZ3 TRP A 152      44.020  58.610  56.720  1.00  0.00           H
ATOM   2419  CZ2 TRP A 152      42.690  59.080  59.770  1.00  0.00           C
ATOM   2420  HZ2 TRP A 152      42.280  58.420  60.530  1.00  0.00           H
ATOM   2421  CH2 TRP A 152      43.230  58.450  58.640  1.00  0.00           C
ATOM   2422  HH2 TRP A 152      43.240  57.400  58.450  1.00  0.00           H
ATOM   2423  C   TRP A 152      45.630  64.520  56.580  1.00  0.00           C
ATOM   2424  O   TRP A 152      45.760  64.020  55.450  1.00  0.00           O
ATOM   2425  N   GLY A 153      45.790  65.820  56.820  1.00  0.00           N
ATOM   2426  HN  GLY A 153      45.660  66.230  57.720  1.00  0.00           H
ATOM   2427  CA  GLY A 153      45.980  66.840  55.800  1.00  0.00           C
ATOM   2428  HA1 GLY A 153      46.020  67.790  56.330  1.00  0.00           H
ATOM   2429  HA2 GLY A 153      45.090  66.810  55.200  1.00  0.00           H
ATOM   2430  C   GLY A 153      47.260  66.730  54.980  1.00  0.00           C
ATOM   2431  O   GLY A 153      47.180  67.000  53.790  1.00  0.00           O
ATOM   2432  N   ILE A 154      48.380  66.370  55.630  1.00  0.00           N
ATOM   2433  HN  ILE A 154      48.520  66.290  56.620  1.00  0.00           H
ATOM   2434  CA  ILE A 154      49.580  66.030  54.870  1.00  0.00           C
ATOM   2435  HA  ILE A 154      49.780  66.960  54.340  1.00  0.00           H
ATOM   2436  CB  ILE A 154      50.880  65.770  55.670  1.00  0.00           C
ATOM   2437  HB  ILE A 154      51.720  65.660  54.960  1.00  0.00           H
ATOM   2438  CG2 ILE A 154      51.060  66.980  56.600  1.00  0.00           C
ATOM   2439 HG21 ILE A 154      52.120  66.880  56.910  1.00  0.00           H
ATOM   2440 HG22 ILE A 154      50.380  67.060  57.480  1.00  0.00           H
ATOM   2441 HG23 ILE A 154      51.080  67.950  56.080  1.00  0.00           H
ATOM   2442  CG1 ILE A 154      50.960  64.390  56.400  1.00  0.00           C
ATOM   2443 HG11 ILE A 154      51.060  63.610  55.620  1.00  0.00           H
ATOM   2444 HG12 ILE A 154      50.130  64.310  57.130  1.00  0.00           H
ATOM   2445  CD  ILE A 154      52.380  64.310  57.150  1.00  0.00           C
ATOM   2446  HD1 ILE A 154      52.510  63.340  57.670  1.00  0.00           H
ATOM   2447  HD2 ILE A 154      52.380  65.050  57.970  1.00  0.00           H
ATOM   2448  HD3 ILE A 154      53.260  64.530  56.500  1.00  0.00           H
ATOM   2449  C   ILE A 154      49.400  64.880  53.900  1.00  0.00           C
ATOM   2450  O   ILE A 154      49.910  64.930  52.770  1.00  0.00           O
ATOM   2451  N   THR A 155      48.710  63.830  54.410  1.00  0.00           N
ATOM   2452  HN  THR A 155      48.330  63.930  55.320  1.00  0.00           H
ATOM   2453  CA  THR A 155      48.680  62.490  53.860  1.00  0.00           C
ATOM   2454  HA  THR A 155      49.720  62.180  53.830  1.00  0.00           H
ATOM   2455  CB  THR A 155      48.030  61.540  54.860  1.00  0.00           C
ATOM   2456  HB  THR A 155      47.000  61.810  55.160  1.00  0.00           H
ATOM   2457  OG1 THR A 155      48.850  61.420  56.060  1.00  0.00           O
ATOM   2458  HG1 THR A 155      48.490  62.020  56.710  1.00  0.00           H
ATOM   2459  CG2 THR A 155      47.870  60.210  54.180  1.00  0.00           C
ATOM   2460 HG21 THR A 155      46.980  60.180  53.510  1.00  0.00           H
ATOM   2461 HG22 THR A 155      47.740  59.440  54.980  1.00  0.00           H
ATOM   2462 HG23 THR A 155      48.810  59.930  53.650  1.00  0.00           H
ATOM   2463  C   THR A 155      47.970  62.460  52.460  1.00  0.00           C
ATOM   2464  O   THR A 155      48.300  61.630  51.610  1.00  0.00           O
ATOM   2465  N   ILE A 156      46.910  63.310  52.280  1.00  0.00           N
ATOM   2466  HN  ILE A 156      46.590  63.860  53.050  1.00  0.00           H
ATOM   2467  CA  ILE A 156      46.170  63.530  51.080  1.00  0.00           C
ATOM   2468  HA  ILE A 156      45.980  62.650  50.470  1.00  0.00           H
ATOM   2469  CB  ILE A 156      44.840  64.130  51.510  1.00  0.00           C
ATOM   2470  HB  ILE A 156      44.220  64.390  50.620  1.00  0.00           H
ATOM   2471  CG2 ILE A 156      44.080  63.060  52.360  1.00  0.00           C
ATOM   2472 HG21 ILE A 156      43.000  63.250  52.160  1.00  0.00           H
ATOM   2473 HG22 ILE A 156      44.400  63.050  53.420  1.00  0.00           H
ATOM   2474 HG23 ILE A 156      44.250  62.030  51.980  1.00  0.00           H
ATOM   2475  CG1 ILE A 156      44.930  65.530  52.210  1.00  0.00           C
ATOM   2476 HG11 ILE A 156      45.570  66.250  51.670  1.00  0.00           H
ATOM   2477 HG12 ILE A 156      45.370  65.510  53.230  1.00  0.00           H
ATOM   2478  CD  ILE A 156      43.540  66.230  52.360  1.00  0.00           C
ATOM   2479  HD1 ILE A 156      43.640  67.080  53.070  1.00  0.00           H
ATOM   2480  HD2 ILE A 156      42.750  65.570  52.790  1.00  0.00           H
ATOM   2481  HD3 ILE A 156      43.280  66.720  51.400  1.00  0.00           H
ATOM   2482  C   ILE A 156      46.900  64.520  50.190  1.00  0.00           C
ATOM   2483  O   ILE A 156      46.770  64.560  48.960  1.00  0.00           O
ATOM   2484  N   GLY A 157      47.770  65.400  50.680  1.00  0.00           N
ATOM   2485  HN  GLY A 157      47.990  65.520  51.650  1.00  0.00           H
ATOM   2486  CA  GLY A 157      48.700  66.200  49.780  1.00  0.00           C
ATOM   2487  HA1 GLY A 157      49.120  67.000  50.390  1.00  0.00           H
ATOM   2488  HA2 GLY A 157      48.070  66.730  49.080  1.00  0.00           H
ATOM   2489  C   GLY A 157      49.690  65.520  48.970  1.00  0.00           C
ATOM   2490  O   GLY A 157      50.260  66.000  47.970  1.00  0.00           O
ATOM   2491  N   LEU A 158      50.060  64.250  49.280  1.00  0.00           N
ATOM   2492  HN  LEU A 158      49.710  63.710  50.050  1.00  0.00           H
ATOM   2493  CA  LEU A 158      50.960  63.400  48.500  1.00  0.00           C
ATOM   2494  HA  LEU A 158      51.700  64.020  48.020  1.00  0.00           H
ATOM   2495  CB  LEU A 158      51.690  62.310  49.320  1.00  0.00           C
ATOM   2496  HB1 LEU A 158      52.300  61.690  48.630  1.00  0.00           H
ATOM   2497  HB2 LEU A 158      50.970  61.590  49.770  1.00  0.00           H
ATOM   2498  CG  LEU A 158      52.590  62.860  50.480  1.00  0.00           C
ATOM   2499  HG  LEU A 158      52.000  63.470  51.210  1.00  0.00           H
ATOM   2500  CD1 LEU A 158      53.240  61.730  51.200  1.00  0.00           C
ATOM   2501 HD11 LEU A 158      53.790  61.120  50.450  1.00  0.00           H
ATOM   2502 HD12 LEU A 158      52.400  61.090  51.530  1.00  0.00           H
ATOM   2503 HD13 LEU A 158      54.000  61.940  51.970  1.00  0.00           H
ATOM   2504  CD2 LEU A 158      53.650  63.830  49.830  1.00  0.00           C
ATOM   2505 HD21 LEU A 158      53.190  64.700  49.290  1.00  0.00           H
ATOM   2506 HD22 LEU A 158      54.230  63.200  49.130  1.00  0.00           H
ATOM   2507 HD23 LEU A 158      54.320  64.210  50.620  1.00  0.00           H
ATOM   2508  C   LEU A 158      50.180  62.720  47.320  1.00  0.00           C
ATOM   2509  O   LEU A 158      50.750  62.150  46.430  1.00  0.00           O
ATOM   2510  N   THR A 159      48.860  62.660  47.400  1.00  0.00           N
ATOM   2511  HN  THR A 159      48.360  63.120  48.130  1.00  0.00           H
ATOM   2512  CA  THR A 159      48.000  61.650  46.670  1.00  0.00           C
ATOM   2513  HA  THR A 159      48.590  60.900  46.170  1.00  0.00           H
ATOM   2514  CB  THR A 159      46.930  60.890  47.580  1.00  0.00           C
ATOM   2515  HB  THR A 159      46.220  60.310  46.950  1.00  0.00           H
ATOM   2516  OG1 THR A 159      46.130  61.810  48.360  1.00  0.00           O
ATOM   2517  HG1 THR A 159      46.750  62.300  48.890  1.00  0.00           H
ATOM   2518  CG2 THR A 159      47.710  59.950  48.530  1.00  0.00           C
ATOM   2519 HG21 THR A 159      47.030  59.450  49.260  1.00  0.00           H
ATOM   2520 HG22 THR A 159      48.430  60.470  49.200  1.00  0.00           H
ATOM   2521 HG23 THR A 159      48.170  59.100  47.990  1.00  0.00           H
ATOM   2522  C   THR A 159      47.250  62.290  45.490  1.00  0.00           C
ATOM   2523  O   THR A 159      46.390  61.690  44.840  1.00  0.00           O
ATOM   2524  N   VAL A 160      47.610  63.550  45.170  1.00  0.00           N
ATOM   2525  HN  VAL A 160      48.410  63.920  45.650  1.00  0.00           H
ATOM   2526  CA  VAL A 160      47.110  64.360  44.030  1.00  0.00           C
ATOM   2527  HA  VAL A 160      46.080  64.480  44.320  1.00  0.00           H
ATOM   2528  CB  VAL A 160      47.880  65.680  44.090  1.00  0.00           C
ATOM   2529  HB  VAL A 160      47.440  66.420  43.390  1.00  0.00           H
ATOM   2530  CG1 VAL A 160      47.740  66.320  45.520  1.00  0.00           C
ATOM   2531 HG11 VAL A 160      48.010  67.400  45.500  1.00  0.00           H
ATOM   2532 HG12 VAL A 160      48.440  65.890  46.280  1.00  0.00           H
ATOM   2533 HG13 VAL A 160      46.760  66.310  46.040  1.00  0.00           H
ATOM   2534  CG2 VAL A 160      49.340  65.490  43.710  1.00  0.00           C
ATOM   2535 HG21 VAL A 160      49.330  65.300  42.610  1.00  0.00           H
ATOM   2536 HG22 VAL A 160      49.840  64.680  44.250  1.00  0.00           H
ATOM   2537 HG23 VAL A 160      49.800  66.480  43.910  1.00  0.00           H
ATOM   2538  C   VAL A 160      47.140  63.730  42.630  1.00  0.00           C
ATOM   2539  O   VAL A 160      46.310  64.020  41.770  1.00  0.00           O
ATOM   2540  N   HSD A 161      48.090  62.880  42.320  1.00  0.00           N
ATOM   2541  HN  HSD A 161      48.670  62.520  43.040  1.00  0.00           H
ATOM   2542  CA  HSD A 161      48.230  62.460  40.930  1.00  0.00           C
ATOM   2543  HA  HSD A 161      47.810  63.180  40.240  1.00  0.00           H
ATOM   2544  CB  HSD A 161      49.710  62.260  40.570  1.00  0.00           C
ATOM   2545  HB1 HSD A 161      50.190  61.610  41.340  1.00  0.00           H
ATOM   2546  HB2 HSD A 161      50.080  63.300  40.700  1.00  0.00           H
ATOM   2547  ND1 HSD A 161      50.300  60.500  38.800  1.00  0.00           N
ATOM   2548  HD1 HSD A 161      50.640  59.870  39.490  1.00  0.00           H
ATOM   2549  CG  HSD A 161      49.840  61.760  39.170  1.00  0.00           C
ATOM   2550  CE1 HSD A 161      50.440  60.500  37.500  1.00  0.00           C
ATOM   2551  HE1 HSD A 161      50.580  59.540  37.000  1.00  0.00           H
ATOM   2552  NE2 HSD A 161      50.180  61.700  36.950  1.00  0.00           N
ATOM   2553  CD2 HSD A 161      49.790  62.470  38.040  1.00  0.00           C
ATOM   2554  HD2 HSD A 161      49.600  63.530  37.910  1.00  0.00           H
ATOM   2555  C   HSD A 161      47.440  61.100  40.710  1.00  0.00           C
ATOM   2556  O   HSD A 161      47.120  60.830  39.560  1.00  0.00           O
ATOM   2557  N   LEU A 162      46.990  60.480  41.820  1.00  0.00           N
ATOM   2558  HN  LEU A 162      47.300  60.760  42.720  1.00  0.00           H
ATOM   2559  CA  LEU A 162      46.000  59.490  41.780  1.00  0.00           C
ATOM   2560  HA  LEU A 162      46.260  58.830  40.960  1.00  0.00           H
ATOM   2561  CB  LEU A 162      46.020  58.730  43.140  1.00  0.00           C
ATOM   2562  HB1 LEU A 162      45.290  57.900  43.090  1.00  0.00           H
ATOM   2563  HB2 LEU A 162      45.620  59.350  43.970  1.00  0.00           H
ATOM   2564  CG  LEU A 162      47.410  58.120  43.570  1.00  0.00           C
ATOM   2565  HG  LEU A 162      47.980  59.060  43.760  1.00  0.00           H
ATOM   2566  CD1 LEU A 162      47.180  57.300  44.860  1.00  0.00           C
ATOM   2567 HD11 LEU A 162      46.760  56.290  44.680  1.00  0.00           H
ATOM   2568 HD12 LEU A 162      46.660  57.890  45.640  1.00  0.00           H
ATOM   2569 HD13 LEU A 162      48.150  57.080  45.360  1.00  0.00           H
ATOM   2570  CD2 LEU A 162      48.160  57.410  42.520  1.00  0.00           C
ATOM   2571 HD21 LEU A 162      48.390  58.100  41.670  1.00  0.00           H
ATOM   2572 HD22 LEU A 162      47.590  56.510  42.220  1.00  0.00           H
ATOM   2573 HD23 LEU A 162      49.060  57.090  43.090  1.00  0.00           H
ATOM   2574  C   LEU A 162      44.630  60.080  41.480  1.00  0.00           C
ATOM   2575  O   LEU A 162      43.740  59.530  40.840  1.00  0.00           O
ATOM   2576  N   LEU A 163      44.460  61.360  41.900  1.00  0.00           N
ATOM   2577  HN  LEU A 163      45.210  61.870  42.330  1.00  0.00           H
ATOM   2578  CA  LEU A 163      43.280  62.120  41.640  1.00  0.00           C
ATOM   2579  HA  LEU A 163      42.400  61.530  41.870  1.00  0.00           H
ATOM   2580  CB  LEU A 163      43.240  63.310  42.650  1.00  0.00           C
ATOM   2581  HB1 LEU A 163      42.540  64.120  42.350  1.00  0.00           H
ATOM   2582  HB2 LEU A 163      44.290  63.640  42.820  1.00  0.00           H
ATOM   2583  CG  LEU A 163      42.810  62.950  44.120  1.00  0.00           C
ATOM   2584  HG  LEU A 163      43.570  62.190  44.410  1.00  0.00           H
ATOM   2585  CD1 LEU A 163      43.030  64.180  45.050  1.00  0.00           C
ATOM   2586 HD11 LEU A 163      42.870  64.000  46.130  1.00  0.00           H
ATOM   2587 HD12 LEU A 163      42.450  65.060  44.670  1.00  0.00           H
ATOM   2588 HD13 LEU A 163      44.070  64.540  45.050  1.00  0.00           H
ATOM   2589  CD2 LEU A 163      41.310  62.530  44.280  1.00  0.00           C
ATOM   2590 HD21 LEU A 163      40.660  63.360  43.920  1.00  0.00           H
ATOM   2591 HD22 LEU A 163      41.070  62.230  45.320  1.00  0.00           H
ATOM   2592 HD23 LEU A 163      41.150  61.590  43.710  1.00  0.00           H
ATOM   2593  C   LEU A 163      43.210  62.870  40.270  1.00  0.00           C
ATOM   2594  O   LEU A 163      42.250  63.540  40.000  1.00  0.00           O
ATOM   2595  N   LYS A 164      44.190  62.670  39.370  1.00  0.00           N
ATOM   2596  HN  LYS A 164      44.960  62.080  39.600  1.00  0.00           H
ATOM   2597  CA  LYS A 164      44.300  63.170  37.990  1.00  0.00           C
ATOM   2598  HA  LYS A 164      43.430  63.800  37.800  1.00  0.00           H
ATOM   2599  CB  LYS A 164      45.590  64.020  37.560  1.00  0.00           C
ATOM   2600  HB1 LYS A 164      45.470  64.400  36.520  1.00  0.00           H
ATOM   2601  HB2 LYS A 164      46.490  63.380  37.570  1.00  0.00           H
ATOM   2602  CG  LYS A 164      45.720  65.270  38.450  1.00  0.00           C
ATOM   2603  HG1 LYS A 164      45.420  65.080  39.510  1.00  0.00           H
ATOM   2604  HG2 LYS A 164      44.950  65.970  38.080  1.00  0.00           H
ATOM   2605  CD  LYS A 164      47.160  65.890  38.620  1.00  0.00           C
ATOM   2606  HD1 LYS A 164      47.740  65.270  39.330  1.00  0.00           H
ATOM   2607  HD2 LYS A 164      47.050  66.920  39.060  1.00  0.00           H
ATOM   2608  CE  LYS A 164      48.030  65.910  37.340  1.00  0.00           C
ATOM   2609  HE1 LYS A 164      48.060  64.910  36.840  1.00  0.00           H
ATOM   2610  HE2 LYS A 164      49.070  66.250  37.500  1.00  0.00           H
ATOM   2611  NZ  LYS A 164      47.590  66.890  36.400  1.00  0.00           N
ATOM   2612  HZ1 LYS A 164      46.880  66.550  35.710  1.00  0.00           H
ATOM   2613  HZ2 LYS A 164      48.460  67.060  35.850  1.00  0.00           H
ATOM   2614  HZ3 LYS A 164      47.240  67.750  36.870  1.00  0.00           H
ATOM   2615  C   LYS A 164      44.250  61.960  37.020  1.00  0.00           C
ATOM   2616  O   LYS A 164      44.700  62.000  35.920  1.00  0.00           O
ATOM   2617  N   LYS A 165      43.790  60.760  37.510  1.00  0.00           N
ATOM   2618  HN  LYS A 165      43.600  60.620  38.470  1.00  0.00           H
ATOM   2619  CA  LYS A 165      43.830  59.520  36.810  1.00  0.00           C
ATOM   2620  HA  LYS A 165      44.790  59.470  36.340  1.00  0.00           H
ATOM   2621  CB  LYS A 165      43.760  58.410  37.980  1.00  0.00           C
ATOM   2622  HB1 LYS A 165      42.920  58.710  38.640  1.00  0.00           H
ATOM   2623  HB2 LYS A 165      44.690  58.440  38.580  1.00  0.00           H
ATOM   2624  CG  LYS A 165      43.420  56.990  37.550  1.00  0.00           C
ATOM   2625  HG1 LYS A 165      42.580  57.010  36.830  1.00  0.00           H
ATOM   2626  HG2 LYS A 165      42.990  56.350  38.360  1.00  0.00           H
ATOM   2627  CD  LYS A 165      44.680  56.230  37.000  1.00  0.00           C
ATOM   2628  HD1 LYS A 165      45.480  56.080  37.750  1.00  0.00           H
ATOM   2629  HD2 LYS A 165      45.080  56.740  36.090  1.00  0.00           H
ATOM   2630  CE  LYS A 165      44.340  54.840  36.330  1.00  0.00           C
ATOM   2631  HE1 LYS A 165      43.940  55.150  35.340  1.00  0.00           H
ATOM   2632  HE2 LYS A 165      43.580  54.200  36.810  1.00  0.00           H
ATOM   2633  NZ  LYS A 165      45.600  54.050  36.180  1.00  0.00           N
ATOM   2634  HZ1 LYS A 165      45.380  53.280  35.500  1.00  0.00           H
ATOM   2635  HZ2 LYS A 165      45.790  53.610  37.100  1.00  0.00           H
ATOM   2636  HZ3 LYS A 165      46.320  54.630  35.720  1.00  0.00           H
ATOM   2637  C   LYS A 165      42.760  59.400  35.710  1.00  0.00           C
ATOM   2638  O   LYS A 165      41.530  59.500  35.960  1.00  0.00           O
ATOM   2639  N   LYS A 166      43.210  59.200  34.470  1.00  0.00           N
ATOM   2640  HN  LYS A 166      44.150  58.890  34.390  1.00  0.00           H
ATOM   2641  CA  LYS A 166      42.390  58.880  33.380  1.00  0.00           C
ATOM   2642  HA  LYS A 166      41.380  59.230  33.410  1.00  0.00           H
ATOM   2643  CB  LYS A 166      43.090  59.300  32.130  1.00  0.00           C
ATOM   2644  HB1 LYS A 166      42.400  59.440  31.260  1.00  0.00           H
ATOM   2645  HB2 LYS A 166      44.020  58.750  31.880  1.00  0.00           H
ATOM   2646  CG  LYS A 166      43.810  60.680  32.120  1.00  0.00           C
ATOM   2647  HG1 LYS A 166      44.510  60.650  31.260  1.00  0.00           H
ATOM   2648  HG2 LYS A 166      44.420  60.790  33.050  1.00  0.00           H
ATOM   2649  CD  LYS A 166      42.770  61.750  31.990  1.00  0.00           C
ATOM   2650  HD1 LYS A 166      42.210  61.840  32.950  1.00  0.00           H
ATOM   2651  HD2 LYS A 166      42.130  61.490  31.100  1.00  0.00           H
ATOM   2652  CE  LYS A 166      43.490  63.040  31.800  1.00  0.00           C
ATOM   2653  HE1 LYS A 166      44.160  63.130  30.910  1.00  0.00           H
ATOM   2654  HE2 LYS A 166      44.070  63.320  32.700  1.00  0.00           H
ATOM   2655  NZ  LYS A 166      42.550  64.160  31.570  1.00  0.00           N
ATOM   2656  HZ1 LYS A 166      42.280  64.630  32.460  1.00  0.00           H
ATOM   2657  HZ2 LYS A 166      41.690  63.830  31.090  1.00  0.00           H
ATOM   2658  HZ3 LYS A 166      42.840  64.950  30.960  1.00  0.00           H
ATOM   2659  C   LYS A 166      42.300  57.310  33.240  1.00  0.00           C
ATOM   2660  O   LYS A 166      43.120  56.560  33.690  1.00  0.00           O
ATOM   2661  N   MET A 167      41.250  56.820  32.500  1.00  0.00           N
ATOM   2662  HN  MET A 167      40.490  57.360  32.140  1.00  0.00           H
ATOM   2663  CA  MET A 167      41.220  55.420  32.100  1.00  0.00           C
ATOM   2664  HA  MET A 167      41.710  54.790  32.840  1.00  0.00           H
ATOM   2665  CB  MET A 167      39.770  54.930  32.000  1.00  0.00           C
ATOM   2666  HB1 MET A 167      39.610  53.960  31.500  1.00  0.00           H
ATOM   2667  HB2 MET A 167      39.150  55.560  31.320  1.00  0.00           H
ATOM   2668  CG  MET A 167      39.020  54.860  33.340  1.00  0.00           C
ATOM   2669  HG1 MET A 167      38.010  54.580  32.980  1.00  0.00           H
ATOM   2670  HG2 MET A 167      39.130  55.850  33.810  1.00  0.00           H
ATOM   2671  SD  MET A 167      39.540  53.540  34.480  1.00  0.00           S
ATOM   2672  CE  MET A 167      38.130  52.500  34.500  1.00  0.00           C
ATOM   2673  HE1 MET A 167      38.080  51.760  35.320  1.00  0.00           H
ATOM   2674  HE2 MET A 167      38.230  51.970  33.530  1.00  0.00           H
ATOM   2675  HE3 MET A 167      37.260  53.200  34.410  1.00  0.00           H
ATOM   2676  C   MET A 167      42.030  55.190  30.790  1.00  0.00           C
ATOM   2677  O   MET A 167      42.240  56.210  30.110  1.00  0.00           O
ATOM   2678  N   PRO A 168      42.580  53.950  30.490  1.00  0.00           N
ATOM   2679  CD  PRO A 168      42.650  52.860  31.440  1.00  0.00           C
ATOM   2680  HD1 PRO A 168      41.650  52.410  31.240  1.00  0.00           H
ATOM   2681  HD2 PRO A 168      42.940  53.110  32.470  1.00  0.00           H
ATOM   2682  CA  PRO A 168      43.140  53.570  29.160  1.00  0.00           C
ATOM   2683  HA  PRO A 168      43.930  54.300  29.090  1.00  0.00           H
ATOM   2684  CB  PRO A 168      43.550  52.120  29.280  1.00  0.00           C
ATOM   2685  HB1 PRO A 168      44.550  51.860  28.870  1.00  0.00           H
ATOM   2686  HB2 PRO A 168      42.710  51.470  28.940  1.00  0.00           H
ATOM   2687  CG  PRO A 168      43.710  51.920  30.810  1.00  0.00           C
ATOM   2688  HG1 PRO A 168      43.610  50.900  31.210  1.00  0.00           H
ATOM   2689  HG2 PRO A 168      44.740  52.260  31.100  1.00  0.00           H
ATOM   2690  C   PRO A 168      42.210  53.850  27.970  1.00  0.00           C
ATOM   2691  O   PRO A 168      40.980  53.770  28.040  1.00  0.00           O
ATOM   2692  N   ILE A 169      42.790  54.280  26.870  1.00  0.00           N
ATOM   2693  HN  ILE A 169      43.770  54.390  26.850  1.00  0.00           H
ATOM   2694  CA  ILE A 169      42.100  54.550  25.590  1.00  0.00           C
ATOM   2695  HA  ILE A 169      41.080  54.170  25.590  1.00  0.00           H
ATOM   2696  CB  ILE A 169      42.120  56.050  25.230  1.00  0.00           C
ATOM   2697  HB  ILE A 169      41.580  56.210  24.270  1.00  0.00           H
ATOM   2698  CG2 ILE A 169      41.230  56.770  26.260  1.00  0.00           C
ATOM   2699 HG21 ILE A 169      41.470  56.730  27.340  1.00  0.00           H
ATOM   2700 HG22 ILE A 169      40.260  56.230  26.310  1.00  0.00           H
ATOM   2701 HG23 ILE A 169      41.110  57.790  25.860  1.00  0.00           H
ATOM   2702  CG1 ILE A 169      43.490  56.730  25.050  1.00  0.00           C
ATOM   2703 HG11 ILE A 169      44.280  56.030  24.710  1.00  0.00           H
ATOM   2704 HG12 ILE A 169      43.780  57.240  25.990  1.00  0.00           H
ATOM   2705  CD  ILE A 169      43.420  57.830  23.910  1.00  0.00           C
ATOM   2706  HD1 ILE A 169      44.150  58.650  24.080  1.00  0.00           H
ATOM   2707  HD2 ILE A 169      42.460  58.400  23.930  1.00  0.00           H
ATOM   2708  HD3 ILE A 169      43.620  57.390  22.920  1.00  0.00           H
ATOM   2709  C   ILE A 169      42.710  53.730  24.440  1.00  0.00           C
ATOM   2710  O   ILE A 169      42.060  53.670  23.360  1.00  0.00           O
ATOM   2711  N   GLN A 170      43.930  53.150  24.650  1.00  0.00           N
ATOM   2712  HN  GLN A 170      44.480  53.340  25.460  1.00  0.00           H
ATOM   2713  CA  GLN A 170      44.610  52.370  23.660  1.00  0.00           C
ATOM   2714  HA  GLN A 170      44.440  52.920  22.760  1.00  0.00           H
ATOM   2715  CB  GLN A 170      46.110  52.090  24.070  1.00  0.00           C
ATOM   2716  HB1 GLN A 170      46.250  51.920  25.160  1.00  0.00           H
ATOM   2717  HB2 GLN A 170      46.660  53.010  23.770  1.00  0.00           H
ATOM   2718  CG  GLN A 170      46.840  50.870  23.390  1.00  0.00           C
ATOM   2719  HG1 GLN A 170      46.760  50.930  22.280  1.00  0.00           H
ATOM   2720  HG2 GLN A 170      46.430  49.900  23.730  1.00  0.00           H
ATOM   2721  CD  GLN A 170      48.300  50.890  23.750  1.00  0.00           C
ATOM   2722  OE1 GLN A 170      48.710  50.330  24.730  1.00  0.00           O
ATOM   2723  NE2 GLN A 170      49.090  51.680  22.970  1.00  0.00           N
ATOM   2724 HE21 GLN A 170      48.620  52.210  22.270  1.00  0.00           H
ATOM   2725 HE22 GLN A 170      50.060  51.730  23.190  1.00  0.00           H
ATOM   2726  C   GLN A 170      43.910  51.040  23.370  1.00  0.00           C
ATOM   2727  O   GLN A 170      43.290  50.410  24.240  1.00  0.00           O
ATOM   2728  N   ASN A 171      43.840  50.500  22.030  1.00  0.00           N
ATOM   2729  HN  ASN A 171      44.450  50.930  21.360  1.00  0.00           H
ATOM   2730  CA  ASN A 171      43.060  49.360  21.730  1.00  0.00           C
ATOM   2731  HA  ASN A 171      43.020  49.270  20.650  1.00  0.00           H
ATOM   2732  CB  ASN A 171      43.640  48.050  22.320  1.00  0.00           C
ATOM   2733  HB1 ASN A 171      42.970  47.210  22.010  1.00  0.00           H
ATOM   2734  HB2 ASN A 171      43.540  47.830  23.410  1.00  0.00           H
ATOM   2735  CG  ASN A 171      45.030  47.790  21.720  1.00  0.00           C
ATOM   2736  OD1 ASN A 171      45.330  48.080  20.580  1.00  0.00           O
ATOM   2737  ND2 ASN A 171      45.990  47.400  22.580  1.00  0.00           N
ATOM   2738 HD21 ASN A 171      46.770  46.930  22.170  1.00  0.00           H
ATOM   2739 HD22 ASN A 171      45.670  47.140  23.490  1.00  0.00           H
ATOM   2740  C   ASN A 171      41.600  49.540  21.990  1.00  0.00           C
ATOM   2741  O   ASN A 171      40.820  48.650  22.250  1.00  0.00           O
ATOM   2742  N   GLY A 172      41.060  50.750  21.790  1.00  0.00           N
ATOM   2743  HN  GLY A 172      41.630  51.230  21.140  1.00  0.00           H
ATOM   2744  CA  GLY A 172      39.700  51.110  22.010  1.00  0.00           C
ATOM   2745  HA1 GLY A 172      39.050  50.400  21.520  1.00  0.00           H
ATOM   2746  HA2 GLY A 172      39.550  52.150  21.750  1.00  0.00           H
ATOM   2747  C   GLY A 172      39.300  51.160  23.470  1.00  0.00           C
ATOM   2748  O   GLY A 172      38.120  51.060  23.830  1.00  0.00           O
ATOM   2749  N   GLY A 173      40.330  51.390  24.330  1.00  0.00           N
ATOM   2750  HN  GLY A 173      41.230  51.400  23.890  1.00  0.00           H
ATOM   2751  CA  GLY A 173      40.190  51.740  25.720  1.00  0.00           C
ATOM   2752  HA1 GLY A 173      39.530  52.590  25.800  1.00  0.00           H
ATOM   2753  HA2 GLY A 173      41.200  52.060  25.940  1.00  0.00           H
ATOM   2754  C   GLY A 173      39.660  50.690  26.650  1.00  0.00           C
ATOM   2755  O   GLY A 173      39.180  49.630  26.220  1.00  0.00           O
ATOM   2756  N   ALA A 174      39.810  50.930  28.040  1.00  0.00           N
ATOM   2757  HN  ALA A 174      40.120  51.770  28.470  1.00  0.00           H
ATOM   2758  CA  ALA A 174      39.630  49.860  29.100  1.00  0.00           C
ATOM   2759  HA  ALA A 174      39.040  49.070  28.690  1.00  0.00           H
ATOM   2760  CB  ALA A 174      40.990  49.270  29.570  1.00  0.00           C
ATOM   2761  HB1 ALA A 174      41.480  49.950  30.300  1.00  0.00           H
ATOM   2762  HB2 ALA A 174      41.650  49.050  28.720  1.00  0.00           H
ATOM   2763  HB3 ALA A 174      40.810  48.360  30.200  1.00  0.00           H
ATOM   2764  C   ALA A 174      38.920  50.210  30.390  1.00  0.00           C
ATOM   2765  O   ALA A 174      38.800  51.410  30.730  1.00  0.00           O
ATOM   2766  N   ASN A 175      38.490  49.070  31.070  1.00  0.00           N
ATOM   2767  HN  ASN A 175      38.580  48.220  30.560  1.00  0.00           H
ATOM   2768  CA  ASN A 175      37.930  48.990  32.460  1.00  0.00           C
ATOM   2769  HA  ASN A 175      37.500  49.960  32.690  1.00  0.00           H
ATOM   2770  CB  ASN A 175      36.870  47.900  32.580  1.00  0.00           C
ATOM   2771  HB1 ASN A 175      36.410  47.880  33.590  1.00  0.00           H
ATOM   2772  HB2 ASN A 175      37.310  46.920  32.330  1.00  0.00           H
ATOM   2773  CG  ASN A 175      35.670  48.190  31.670  1.00  0.00           C
ATOM   2774  OD1 ASN A 175      35.300  49.290  31.310  1.00  0.00           O
ATOM   2775  ND2 ASN A 175      34.910  47.140  31.180  1.00  0.00           N
ATOM   2776 HD21 ASN A 175      34.060  47.240  30.670  1.00  0.00           H
ATOM   2777 HD22 ASN A 175      35.250  46.220  31.390  1.00  0.00           H
ATOM   2778  C   ASN A 175      39.040  48.820  33.460  1.00  0.00           C
ATOM   2779  O   ASN A 175      38.770  48.810  34.700  1.00  0.00           O
ATOM   2780  N   LEU A 176      40.260  48.560  33.080  1.00  0.00           N
ATOM   2781  HN  LEU A 176      40.360  48.440  32.100  1.00  0.00           H
ATOM   2782  CA  LEU A 176      41.370  48.290  33.980  1.00  0.00           C
ATOM   2783  HA  LEU A 176      41.020  47.590  34.720  1.00  0.00           H
ATOM   2784  CB  LEU A 176      42.500  47.630  33.140  1.00  0.00           C
ATOM   2785  HB1 LEU A 176      42.570  48.350  32.290  1.00  0.00           H
ATOM   2786  HB2 LEU A 176      42.160  46.610  32.860  1.00  0.00           H
ATOM   2787  CG  LEU A 176      43.940  47.570  33.640  1.00  0.00           C
ATOM   2788  HG  LEU A 176      44.170  48.600  33.980  1.00  0.00           H
ATOM   2789  CD1 LEU A 176      44.080  46.530  34.750  1.00  0.00           C
ATOM   2790 HD11 LEU A 176      43.350  46.840  35.530  1.00  0.00           H
ATOM   2791 HD12 LEU A 176      45.120  46.430  35.130  1.00  0.00           H
ATOM   2792 HD13 LEU A 176      43.710  45.550  34.380  1.00  0.00           H
ATOM   2793  CD2 LEU A 176      44.920  47.100  32.630  1.00  0.00           C
ATOM   2794 HD21 LEU A 176      45.140  47.810  31.790  1.00  0.00           H
ATOM   2795 HD22 LEU A 176      44.610  46.110  32.270  1.00  0.00           H
ATOM   2796 HD23 LEU A 176      45.860  47.020  33.220  1.00  0.00           H
ATOM   2797  C   LEU A 176      41.910  49.540  34.750  1.00  0.00           C
ATOM   2798  O   LEU A 176      42.620  50.420  34.150  1.00  0.00           O
ATOM   2799  N   CYS A 177      41.510  49.690  36.010  1.00  0.00           N
ATOM   2800  HN  CYS A 177      40.900  49.040  36.460  1.00  0.00           H
ATOM   2801  CA  CYS A 177      41.930  50.860  36.820  1.00  0.00           C
ATOM   2802  HA  CYS A 177      41.980  51.750  36.200  1.00  0.00           H
ATOM   2803  CB  CYS A 177      40.890  51.030  37.910  1.00  0.00           C
ATOM   2804  HB1 CYS A 177      41.040  50.130  38.520  1.00  0.00           H
ATOM   2805  HB2 CYS A 177      39.890  51.090  37.400  1.00  0.00           H
ATOM   2806  SG  CYS A 177      41.280  52.500  39.000  1.00  0.00           S
ATOM   2807  C   CYS A 177      43.220  50.480  37.510  1.00  0.00           C
ATOM   2808  O   CYS A 177      43.880  51.370  38.050  1.00  0.00           O
ATOM   2809  N   SER A 178      43.740  49.200  37.400  1.00  0.00           N
ATOM   2810  HN  SER A 178      43.010  48.590  37.100  1.00  0.00           H
ATOM   2811  CA  SER A 178      45.020  48.860  38.010  1.00  0.00           C
ATOM   2812  HA  SER A 178      44.960  49.350  38.980  1.00  0.00           H
ATOM   2813  CB  SER A 178      45.080  47.300  38.390  1.00  0.00           C
ATOM   2814  HB1 SER A 178      45.070  46.610  37.520  1.00  0.00           H
ATOM   2815  HB2 SER A 178      44.230  46.880  38.970  1.00  0.00           H
ATOM   2816  OG  SER A 178      46.220  46.940  39.130  1.00  0.00           O
ATOM   2817  HG1 SER A 178      46.720  46.390  38.520  1.00  0.00           H
ATOM   2818  C   SER A 178      46.210  49.330  37.280  1.00  0.00           C
ATOM   2819  O   SER A 178      46.270  49.360  36.090  1.00  0.00           O
ATOM   2820  N   SER A 179      47.270  49.690  37.970  1.00  0.00           N
ATOM   2821  HN  SER A 179      47.260  49.620  38.970  1.00  0.00           H
ATOM   2822  CA  SER A 179      48.560  49.840  37.460  1.00  0.00           C
ATOM   2823  HA  SER A 179      48.570  49.520  36.420  1.00  0.00           H
ATOM   2824  CB  SER A 179      49.040  51.360  37.500  1.00  0.00           C
ATOM   2825  HB1 SER A 179      49.040  51.810  38.510  1.00  0.00           H
ATOM   2826  HB2 SER A 179      48.380  52.040  36.900  1.00  0.00           H
ATOM   2827  OG  SER A 179      50.310  51.650  36.920  1.00  0.00           O
ATOM   2828  HG1 SER A 179      50.790  50.850  37.080  1.00  0.00           H
ATOM   2829  C   SER A 179      49.550  49.100  38.240  1.00  0.00           C
ATOM   2830  O   SER A 179      50.770  49.250  38.060  1.00  0.00           O
ATOM   2831  N   PHE A 180      49.080  48.140  39.080  1.00  0.00           N
ATOM   2832  HN  PHE A 180      48.100  47.970  39.190  1.00  0.00           H
ATOM   2833  CA  PHE A 180      49.820  47.290  40.000  1.00  0.00           C
ATOM   2834  HA  PHE A 180      50.250  47.990  40.700  1.00  0.00           H
ATOM   2835  CB  PHE A 180      48.830  46.280  40.630  1.00  0.00           C
ATOM   2836  HB1 PHE A 180      48.560  45.510  39.880  1.00  0.00           H
ATOM   2837  HB2 PHE A 180      47.860  46.660  41.030  1.00  0.00           H
ATOM   2838  CG  PHE A 180      49.350  45.600  41.880  1.00  0.00           C
ATOM   2839  CD1 PHE A 180      49.790  44.300  41.870  1.00  0.00           C
ATOM   2840  HD1 PHE A 180      49.580  43.710  40.990  1.00  0.00           H
ATOM   2841  CE1 PHE A 180      50.390  43.670  42.990  1.00  0.00           C
ATOM   2842  HE1 PHE A 180      50.700  42.640  43.020  1.00  0.00           H
ATOM   2843  CZ  PHE A 180      50.570  44.440  44.170  1.00  0.00           C
ATOM   2844  HZ  PHE A 180      50.980  43.990  45.050  1.00  0.00           H
ATOM   2845  CD2 PHE A 180      49.600  46.300  43.060  1.00  0.00           C
ATOM   2846  HD2 PHE A 180      49.260  47.330  43.130  1.00  0.00           H
ATOM   2847  CE2 PHE A 180      50.270  45.780  44.180  1.00  0.00           C
ATOM   2848  HE2 PHE A 180      50.400  46.420  45.040  1.00  0.00           H
ATOM   2849  C   PHE A 180      50.960  46.460  39.410  1.00  0.00           C
ATOM   2850  O   PHE A 180      52.140  46.500  39.810  1.00  0.00           O
ATOM   2851  N   SER A 181      50.620  45.570  38.420  1.00  0.00           N
ATOM   2852  HN  SER A 181      49.680  45.410  38.110  1.00  0.00           H
ATOM   2853  CA  SER A 181      51.500  44.720  37.640  1.00  0.00           C
ATOM   2854  HA  SER A 181      52.030  44.080  38.330  1.00  0.00           H
ATOM   2855  CB  SER A 181      50.740  43.850  36.600  1.00  0.00           C
ATOM   2856  HB1 SER A 181      51.490  43.270  36.010  1.00  0.00           H
ATOM   2857  HB2 SER A 181      50.130  44.540  36.000  1.00  0.00           H
ATOM   2858  OG  SER A 181      49.890  42.950  37.310  1.00  0.00           O
ATOM   2859  HG1 SER A 181      50.570  42.400  37.680  1.00  0.00           H
ATOM   2860  C   SER A 181      52.530  45.580  36.940  1.00  0.00           C
ATOM   2861  O   SER A 181      52.130  46.640  36.450  1.00  0.00           O
ATOM   2862  N   ILE A 182      53.810  45.120  36.980  1.00  0.00           N
ATOM   2863  HN  ILE A 182      54.010  44.280  37.480  1.00  0.00           H
ATOM   2864  CA  ILE A 182      55.020  45.790  36.530  1.00  0.00           C
ATOM   2865  HA  ILE A 182      55.320  46.400  37.390  1.00  0.00           H
ATOM   2866  CB  ILE A 182      56.130  44.800  36.410  1.00  0.00           C
ATOM   2867  HB  ILE A 182      56.170  44.390  37.450  1.00  0.00           H
ATOM   2868  CG2 ILE A 182      55.710  43.560  35.580  1.00  0.00           C
ATOM   2869 HG21 ILE A 182      55.300  43.880  34.600  1.00  0.00           H
ATOM   2870 HG22 ILE A 182      54.970  43.010  36.200  1.00  0.00           H
ATOM   2871 HG23 ILE A 182      56.520  42.840  35.300  1.00  0.00           H
ATOM   2872  CG1 ILE A 182      57.490  45.350  35.960  1.00  0.00           C
ATOM   2873 HG11 ILE A 182      57.740  46.250  36.570  1.00  0.00           H
ATOM   2874 HG12 ILE A 182      57.470  45.570  34.880  1.00  0.00           H
ATOM   2875  CD  ILE A 182      58.750  44.460  36.190  1.00  0.00           C
ATOM   2876  HD1 ILE A 182      59.640  45.120  36.180  1.00  0.00           H
ATOM   2877  HD2 ILE A 182      58.890  43.840  35.280  1.00  0.00           H
ATOM   2878  HD3 ILE A 182      58.760  43.950  37.180  1.00  0.00           H
ATOM   2879  C   ILE A 182      54.960  46.710  35.370  1.00  0.00           C
ATOM   2880  O   ILE A 182      54.460  46.310  34.360  1.00  0.00           O
ATOM   2881  N   CYS A 183      55.540  47.920  35.510  1.00  0.00           N
ATOM   2882  HN  CYS A 183      55.750  48.330  36.390  1.00  0.00           H
ATOM   2883  CA  CYS A 183      55.710  48.840  34.450  1.00  0.00           C
ATOM   2884  HA  CYS A 183      55.210  48.480  33.570  1.00  0.00           H
ATOM   2885  CB  CYS A 183      55.200  50.190  34.850  1.00  0.00           C
ATOM   2886  HB1 CYS A 183      55.360  50.980  34.090  1.00  0.00           H
ATOM   2887  HB2 CYS A 183      55.800  50.460  35.740  1.00  0.00           H
ATOM   2888  SG  CYS A 183      53.490  50.090  35.430  1.00  0.00           S
ATOM   2889  C   CYS A 183      57.170  49.010  34.120  1.00  0.00           C
ATOM   2890  O   CYS A 183      58.090  48.870  34.920  1.00  0.00           O
ATOM   2891  N   HSD A 184      57.410  49.340  32.830  1.00  0.00           N
ATOM   2892  HN  HSD A 184      56.640  49.330  32.190  1.00  0.00           H
ATOM   2893  CA  HSD A 184      58.690  49.490  32.270  1.00  0.00           C
ATOM   2894  HA  HSD A 184      59.270  48.640  32.590  1.00  0.00           H
ATOM   2895  CB  HSD A 184      58.710  49.530  30.750  1.00  0.00           C
ATOM   2896  HB1 HSD A 184      58.390  48.530  30.370  1.00  0.00           H
ATOM   2897  HB2 HSD A 184      59.770  49.560  30.410  1.00  0.00           H
ATOM   2898  ND1 HSD A 184      58.360  51.090  28.760  1.00  0.00           N
ATOM   2899  HD1 HSD A 184      58.950  50.610  28.100  1.00  0.00           H
ATOM   2900  CG  HSD A 184      58.040  50.670  30.060  1.00  0.00           C
ATOM   2901  CE1 HSD A 184      57.750  52.280  28.530  1.00  0.00           C
ATOM   2902  HE1 HSD A 184      57.500  52.670  27.550  1.00  0.00           H
ATOM   2903  NE2 HSD A 184      57.070  52.640  29.570  1.00  0.00           N
ATOM   2904  CD2 HSD A 184      57.230  51.690  30.520  1.00  0.00           C
ATOM   2905  HD2 HSD A 184      56.650  51.660  31.430  1.00  0.00           H
ATOM   2906  C   HSD A 184      59.400  50.810  32.760  1.00  0.00           C
ATOM   2907  O   HSD A 184      58.720  51.610  33.340  1.00  0.00           O
ATOM   2908  N   THR A 185      60.760  50.880  32.730  1.00  0.00           N
ATOM   2909  HN  THR A 185      61.290  50.060  32.530  1.00  0.00           H
ATOM   2910  CA  THR A 185      61.590  52.100  33.010  1.00  0.00           C
ATOM   2911  HA  THR A 185      62.570  51.810  32.660  1.00  0.00           H
ATOM   2912  CB  THR A 185      61.160  53.270  32.170  1.00  0.00           C
ATOM   2913  HB  THR A 185      60.140  53.610  32.440  1.00  0.00           H
ATOM   2914  OG1 THR A 185      61.130  52.940  30.780  1.00  0.00           O
ATOM   2915  HG1 THR A 185      60.700  53.620  30.260  1.00  0.00           H
ATOM   2916  CG2 THR A 185      62.330  54.340  32.230  1.00  0.00           C
ATOM   2917 HG21 THR A 185      63.390  54.010  32.290  1.00  0.00           H
ATOM   2918 HG22 THR A 185      62.120  55.030  33.070  1.00  0.00           H
ATOM   2919 HG23 THR A 185      62.250  54.980  31.330  1.00  0.00           H
ATOM   2920  C   THR A 185      61.710  52.470  34.470  1.00  0.00           C
ATOM   2921  O   THR A 185      60.770  52.840  35.180  1.00  0.00           O
ATOM   2922  N   PHE A 186      62.900  52.210  35.120  1.00  0.00           N
ATOM   2923  HN  PHE A 186      63.650  51.910  34.540  1.00  0.00           H
ATOM   2924  CA  PHE A 186      63.030  52.530  36.520  1.00  0.00           C
ATOM   2925  HA  PHE A 186      62.320  51.940  37.090  1.00  0.00           H
ATOM   2926  CB  PHE A 186      64.370  52.110  37.120  1.00  0.00           C
ATOM   2927  HB1 PHE A 186      65.110  52.510  36.400  1.00  0.00           H
ATOM   2928  HB2 PHE A 186      64.320  51.010  37.100  1.00  0.00           H
ATOM   2929  CG  PHE A 186      64.860  52.560  38.420  1.00  0.00           C
ATOM   2930  CD1 PHE A 186      66.120  53.200  38.490  1.00  0.00           C
ATOM   2931  HD1 PHE A 186      66.530  53.380  37.520  1.00  0.00           H
ATOM   2932  CE1 PHE A 186      66.550  53.800  39.680  1.00  0.00           C
ATOM   2933  HE1 PHE A 186      67.510  54.300  39.750  1.00  0.00           H
ATOM   2934  CZ  PHE A 186      65.860  53.580  40.830  1.00  0.00           C
ATOM   2935  HZ  PHE A 186      66.180  54.060  41.750  1.00  0.00           H
ATOM   2936  CD2 PHE A 186      64.120  52.310  39.520  1.00  0.00           C
ATOM   2937  HD2 PHE A 186      63.230  51.710  39.440  1.00  0.00           H
ATOM   2938  CE2 PHE A 186      64.670  52.850  40.750  1.00  0.00           C
ATOM   2939  HE2 PHE A 186      64.070  52.710  41.640  1.00  0.00           H
ATOM   2940  C   PHE A 186      62.710  53.990  36.820  1.00  0.00           C
ATOM   2941  O   PHE A 186      63.250  54.870  36.070  1.00  0.00           O
ATOM   2942  N   GLN A 187      61.970  54.340  37.880  1.00  0.00           N
ATOM   2943  HN  GLN A 187      61.710  53.620  38.530  1.00  0.00           H
ATOM   2944  CA  GLN A 187      61.490  55.590  38.400  1.00  0.00           C
ATOM   2945  HA  GLN A 187      61.810  56.430  37.810  1.00  0.00           H
ATOM   2946  CB  GLN A 187      59.940  55.600  38.530  1.00  0.00           C
ATOM   2947  HB1 GLN A 187      59.650  56.530  39.060  1.00  0.00           H
ATOM   2948  HB2 GLN A 187      59.690  54.730  39.170  1.00  0.00           H
ATOM   2949  CG  GLN A 187      59.110  55.500  37.200  1.00  0.00           C
ATOM   2950  HG1 GLN A 187      58.090  55.860  37.440  1.00  0.00           H
ATOM   2951  HG2 GLN A 187      59.010  54.430  36.920  1.00  0.00           H
ATOM   2952  CD  GLN A 187      59.680  56.430  36.100  1.00  0.00           C
ATOM   2953  OE1 GLN A 187      59.250  57.610  36.100  1.00  0.00           O
ATOM   2954  NE2 GLN A 187      60.370  55.930  35.040  1.00  0.00           N
ATOM   2955 HE21 GLN A 187      60.710  54.980  35.060  1.00  0.00           H
ATOM   2956 HE22 GLN A 187      60.360  56.450  34.190  1.00  0.00           H
ATOM   2957  C   GLN A 187      62.160  55.940  39.760  1.00  0.00           C
ATOM   2958  O   GLN A 187      62.060  55.220  40.750  1.00  0.00           O
ATOM   2959  N   TRP A 188      63.000  57.080  39.770  1.00  0.00           N
ATOM   2960  HN  TRP A 188      63.130  57.530  38.900  1.00  0.00           H
ATOM   2961  CA  TRP A 188      63.630  57.660  40.980  1.00  0.00           C
ATOM   2962  HA  TRP A 188      64.250  56.960  41.520  1.00  0.00           H
ATOM   2963  CB  TRP A 188      64.610  58.740  40.490  1.00  0.00           C
ATOM   2964  HB1 TRP A 188      64.160  59.730  40.270  1.00  0.00           H
ATOM   2965  HB2 TRP A 188      65.340  58.490  39.680  1.00  0.00           H
ATOM   2966  CG  TRP A 188      65.570  59.060  41.590  1.00  0.00           C
ATOM   2967  CD1 TRP A 188      65.980  60.390  41.710  1.00  0.00           C
ATOM   2968  HD1 TRP A 188      65.590  61.260  41.200  1.00  0.00           H
ATOM   2969  NE1 TRP A 188      66.990  60.460  42.670  1.00  0.00           N
ATOM   2970  HE1 TRP A 188      67.170  61.250  43.210  1.00  0.00           H
ATOM   2971  CE2 TRP A 188      67.300  59.240  43.110  1.00  0.00           C
ATOM   2972  CD2 TRP A 188      66.470  58.340  42.440  1.00  0.00           C
ATOM   2973  CE3 TRP A 188      66.690  56.970  42.590  1.00  0.00           C
ATOM   2974  HE3 TRP A 188      66.170  56.250  41.960  1.00  0.00           H
ATOM   2975  CZ3 TRP A 188      67.720  56.530  43.460  1.00  0.00           C
ATOM   2976  HZ3 TRP A 188      67.760  55.460  43.600  1.00  0.00           H
ATOM   2977  CZ2 TRP A 188      68.220  58.830  44.060  1.00  0.00           C
ATOM   2978  HZ2 TRP A 188      68.770  59.560  44.610  1.00  0.00           H
ATOM   2979  CH2 TRP A 188      68.370  57.440  44.260  1.00  0.00           C
ATOM   2980  HH2 TRP A 188      69.110  57.040  44.930  1.00  0.00           H
ATOM   2981  C   TRP A 188      62.680  58.230  41.990  1.00  0.00           C
ATOM   2982  O   TRP A 188      62.880  58.020  43.170  1.00  0.00           O
ATOM   2983  N   HSE A 189      61.590  58.860  41.520  1.00  0.00           N
ATOM   2984  HN  HSE A 189      61.460  59.090  40.560  1.00  0.00           H
ATOM   2985  CA  HSE A 189      60.470  59.300  42.400  1.00  0.00           C
ATOM   2986  HA  HSE A 189      60.910  59.990  43.100  1.00  0.00           H
ATOM   2987  CB  HSE A 189      59.340  59.870  41.640  1.00  0.00           C
ATOM   2988  HB1 HSE A 189      59.890  60.690  41.130  1.00  0.00           H
ATOM   2989  HB2 HSE A 189      58.630  60.220  42.410  1.00  0.00           H
ATOM   2990  ND1 HSE A 189      58.740  59.030  39.450  1.00  0.00           N
ATOM   2991  CG  HSE A 189      58.380  59.070  40.750  1.00  0.00           C
ATOM   2992  CE1 HSE A 189      57.660  58.570  38.800  1.00  0.00           C
ATOM   2993  HE1 HSE A 189      57.590  58.570  37.710  1.00  0.00           H
ATOM   2994  NE2 HSE A 189      56.580  58.330  39.690  1.00  0.00           N
ATOM   2995  HE2 HSE A 189      55.670  57.990  39.460  1.00  0.00           H
ATOM   2996  CD2 HSE A 189      57.040  58.700  40.940  1.00  0.00           C
ATOM   2997  HD2 HSE A 189      56.440  58.740  41.840  1.00  0.00           H
ATOM   2998  C   HSE A 189      59.940  58.120  43.200  1.00  0.00           C
ATOM   2999  O   HSE A 189      59.550  58.210  44.360  1.00  0.00           O
ATOM   3000  N   GLU A 190      59.810  56.930  42.610  1.00  0.00           N
ATOM   3001  HN  GLU A 190      60.170  56.920  41.680  1.00  0.00           H
ATOM   3002  CA  GLU A 190      59.240  55.740  43.190  1.00  0.00           C
ATOM   3003  HA  GLU A 190      58.340  56.120  43.650  1.00  0.00           H
ATOM   3004  CB  GLU A 190      58.840  54.600  42.180  1.00  0.00           C
ATOM   3005  HB1 GLU A 190      58.430  53.810  42.850  1.00  0.00           H
ATOM   3006  HB2 GLU A 190      59.710  54.080  41.730  1.00  0.00           H
ATOM   3007  CG  GLU A 190      57.730  55.010  41.200  1.00  0.00           C
ATOM   3008  HG1 GLU A 190      57.860  55.980  40.670  1.00  0.00           H
ATOM   3009  HG2 GLU A 190      56.740  55.170  41.690  1.00  0.00           H
ATOM   3010  CD  GLU A 190      57.550  53.950  40.110  1.00  0.00           C
ATOM   3011  OE1 GLU A 190      58.020  52.820  40.260  1.00  0.00           O
ATOM   3012  OE2 GLU A 190      56.840  54.290  39.080  1.00  0.00           O
ATOM   3013  C   GLU A 190      60.130  55.100  44.280  1.00  0.00           C
ATOM   3014  O   GLU A 190      59.630  54.620  45.300  1.00  0.00           O
ATOM   3015  N   ALA A 191      61.380  55.170  44.160  1.00  0.00           N
ATOM   3016  HN  ALA A 191      61.720  55.450  43.260  1.00  0.00           H
ATOM   3017  CA  ALA A 191      62.450  54.990  45.190  1.00  0.00           C
ATOM   3018  HA  ALA A 191      62.320  54.040  45.680  1.00  0.00           H
ATOM   3019  CB  ALA A 191      63.810  55.070  44.450  1.00  0.00           C
ATOM   3020  HB1 ALA A 191      64.710  54.930  45.080  1.00  0.00           H
ATOM   3021  HB2 ALA A 191      63.970  56.040  43.950  1.00  0.00           H
ATOM   3022  HB3 ALA A 191      63.770  54.340  43.620  1.00  0.00           H
ATOM   3023  C   ALA A 191      62.510  55.990  46.360  1.00  0.00           C
ATOM   3024  O   ALA A 191      62.610  55.550  47.510  1.00  0.00           O
ATOM   3025  N   MET A 192      62.240  57.260  46.010  1.00  0.00           N
ATOM   3026  HN  MET A 192      62.380  57.570  45.070  1.00  0.00           H
ATOM   3027  CA  MET A 192      62.080  58.270  47.020  1.00  0.00           C
ATOM   3028  HA  MET A 192      62.840  58.130  47.770  1.00  0.00           H
ATOM   3029  CB  MET A 192      62.200  59.690  46.390  1.00  0.00           C
ATOM   3030  HB1 MET A 192      61.830  60.450  47.110  1.00  0.00           H
ATOM   3031  HB2 MET A 192      61.670  59.750  45.410  1.00  0.00           H
ATOM   3032  CG  MET A 192      63.690  60.070  46.080  1.00  0.00           C
ATOM   3033  HG1 MET A 192      63.690  61.020  45.530  1.00  0.00           H
ATOM   3034  HG2 MET A 192      64.030  59.240  45.410  1.00  0.00           H
ATOM   3035  SD  MET A 192      64.740  60.310  47.540  1.00  0.00           S
ATOM   3036  CE  MET A 192      66.270  60.670  46.650  1.00  0.00           C
ATOM   3037  HE1 MET A 192      67.170  60.750  47.290  1.00  0.00           H
ATOM   3038  HE2 MET A 192      66.110  61.650  46.140  1.00  0.00           H
ATOM   3039  HE3 MET A 192      66.340  59.900  45.840  1.00  0.00           H
ATOM   3040  C   MET A 192      60.750  58.080  47.760  1.00  0.00           C
ATOM   3041  O   MET A 192      60.650  58.340  48.960  1.00  0.00           O
ATOM   3042  N   PHE A 193      59.650  57.620  47.060  1.00  0.00           N
ATOM   3043  HN  PHE A 193      59.720  57.510  46.060  1.00  0.00           H
ATOM   3044  CA  PHE A 193      58.370  57.110  47.720  1.00  0.00           C
ATOM   3045  HA  PHE A 193      58.130  57.900  48.430  1.00  0.00           H
ATOM   3046  CB  PHE A 193      57.210  57.070  46.730  1.00  0.00           C
ATOM   3047  HB1 PHE A 193      56.370  56.460  47.130  1.00  0.00           H
ATOM   3048  HB2 PHE A 193      57.540  56.570  45.790  1.00  0.00           H
ATOM   3049  CG  PHE A 193      56.500  58.320  46.340  1.00  0.00           C
ATOM   3050  CD1 PHE A 193      55.890  59.100  47.310  1.00  0.00           C
ATOM   3051  HD1 PHE A 193      55.850  58.690  48.300  1.00  0.00           H
ATOM   3052  CE1 PHE A 193      55.550  60.440  47.060  1.00  0.00           C
ATOM   3053  HE1 PHE A 193      55.040  60.960  47.860  1.00  0.00           H
ATOM   3054  CZ  PHE A 193      55.590  60.890  45.810  1.00  0.00           C
ATOM   3055  HZ  PHE A 193      55.240  61.870  45.520  1.00  0.00           H
ATOM   3056  CD2 PHE A 193      56.370  58.730  45.000  1.00  0.00           C
ATOM   3057  HD2 PHE A 193      56.820  58.140  44.220  1.00  0.00           H
ATOM   3058  CE2 PHE A 193      55.980  60.050  44.770  1.00  0.00           C
ATOM   3059  HE2 PHE A 193      55.980  60.340  43.730  1.00  0.00           H
ATOM   3060  C   PHE A 193      58.490  55.920  48.650  1.00  0.00           C
ATOM   3061  O   PHE A 193      57.900  55.770  49.770  1.00  0.00           O
ATOM   3062  N   LEU A 194      59.320  54.940  48.250  1.00  0.00           N
ATOM   3063  HN  LEU A 194      59.540  55.020  47.290  1.00  0.00           H
ATOM   3064  CA  LEU A 194      59.760  53.850  49.100  1.00  0.00           C
ATOM   3065  HA  LEU A 194      58.820  53.480  49.490  1.00  0.00           H
ATOM   3066  CB  LEU A 194      60.490  52.820  48.120  1.00  0.00           C
ATOM   3067  HB1 LEU A 194      61.430  53.330  47.860  1.00  0.00           H
ATOM   3068  HB2 LEU A 194      59.750  52.610  47.310  1.00  0.00           H
ATOM   3069  CG  LEU A 194      60.900  51.450  48.710  1.00  0.00           C
ATOM   3070  HG  LEU A 194      61.480  51.710  49.630  1.00  0.00           H
ATOM   3071  CD1 LEU A 194      59.670  50.720  49.110  1.00  0.00           C
ATOM   3072 HD11 LEU A 194      59.150  51.220  49.960  1.00  0.00           H
ATOM   3073 HD12 LEU A 194      59.830  49.670  49.420  1.00  0.00           H
ATOM   3074 HD13 LEU A 194      59.020  50.580  48.220  1.00  0.00           H
ATOM   3075  CD2 LEU A 194      61.760  50.580  47.830  1.00  0.00           C
ATOM   3076 HD21 LEU A 194      61.200  50.470  46.890  1.00  0.00           H
ATOM   3077 HD22 LEU A 194      61.810  49.600  48.360  1.00  0.00           H
ATOM   3078 HD23 LEU A 194      62.780  50.930  47.530  1.00  0.00           H
ATOM   3079  C   LEU A 194      60.540  54.220  50.300  1.00  0.00           C
ATOM   3080  O   LEU A 194      60.330  53.660  51.410  1.00  0.00           O
ATOM   3081  N   LEU A 195      61.490  55.130  50.160  1.00  0.00           N
ATOM   3082  HN  LEU A 195      61.560  55.570  49.250  1.00  0.00           H
ATOM   3083  CA  LEU A 195      62.300  55.750  51.210  1.00  0.00           C
ATOM   3084  HA  LEU A 195      62.890  54.970  51.690  1.00  0.00           H
ATOM   3085  CB  LEU A 195      63.250  56.780  50.470  1.00  0.00           C
ATOM   3086  HB1 LEU A 195      62.640  57.570  49.980  1.00  0.00           H
ATOM   3087  HB2 LEU A 195      63.800  56.310  49.630  1.00  0.00           H
ATOM   3088  CG  LEU A 195      64.380  57.410  51.370  1.00  0.00           C
ATOM   3089  HG  LEU A 195      63.920  57.960  52.220  1.00  0.00           H
ATOM   3090  CD1 LEU A 195      65.220  56.370  52.100  1.00  0.00           C
ATOM   3091 HD11 LEU A 195      64.700  55.900  52.960  1.00  0.00           H
ATOM   3092 HD12 LEU A 195      66.150  56.850  52.510  1.00  0.00           H
ATOM   3093 HD13 LEU A 195      65.610  55.600  51.410  1.00  0.00           H
ATOM   3094  CD2 LEU A 195      65.240  58.520  50.590  1.00  0.00           C
ATOM   3095 HD21 LEU A 195      65.970  59.010  51.260  1.00  0.00           H
ATOM   3096 HD22 LEU A 195      64.540  59.310  50.210  1.00  0.00           H
ATOM   3097 HD23 LEU A 195      65.750  58.030  49.730  1.00  0.00           H
ATOM   3098  C   LEU A 195      61.360  56.490  52.220  1.00  0.00           C
ATOM   3099  O   LEU A 195      61.480  56.240  53.440  1.00  0.00           O
ATOM   3100  N   GLU A 196      60.380  57.280  51.630  1.00  0.00           N
ATOM   3101  HN  GLU A 196      60.310  57.410  50.640  1.00  0.00           H
ATOM   3102  CA  GLU A 196      59.390  58.050  52.380  1.00  0.00           C
ATOM   3103  HA  GLU A 196      59.910  58.550  53.190  1.00  0.00           H
ATOM   3104  CB  GLU A 196      58.720  59.170  51.490  1.00  0.00           C
ATOM   3105  HB1 GLU A 196      58.480  58.800  50.480  1.00  0.00           H
ATOM   3106  HB2 GLU A 196      59.450  60.000  51.380  1.00  0.00           H
ATOM   3107  CG  GLU A 196      57.480  59.780  52.150  1.00  0.00           C
ATOM   3108  HG1 GLU A 196      57.160  60.690  51.620  1.00  0.00           H
ATOM   3109  HG2 GLU A 196      57.720  59.920  53.220  1.00  0.00           H
ATOM   3110  CD  GLU A 196      56.200  58.910  51.900  1.00  0.00           C
ATOM   3111  OE1 GLU A 196      55.870  58.120  51.020  1.00  0.00           O
ATOM   3112  OE2 GLU A 196      55.340  59.270  52.920  1.00  0.00           O
ATOM   3113  HE2 GLU A 196      54.620  58.640  53.040  1.00  0.00           H
ATOM   3114  C   GLU A 196      58.450  57.190  53.250  1.00  0.00           C
ATOM   3115  O   GLU A 196      58.200  57.540  54.390  1.00  0.00           O
ATOM   3116  N   PHE A 197      58.020  56.020  52.700  1.00  0.00           N
ATOM   3117  HN  PHE A 197      58.140  55.820  51.720  1.00  0.00           H
ATOM   3118  CA  PHE A 197      57.490  54.870  53.400  1.00  0.00           C
ATOM   3119  HA  PHE A 197      56.610  55.140  53.950  1.00  0.00           H
ATOM   3120  CB  PHE A 197      56.890  53.880  52.310  1.00  0.00           C
ATOM   3121  HB1 PHE A 197      57.690  53.510  51.640  1.00  0.00           H
ATOM   3122  HB2 PHE A 197      56.160  54.480  51.730  1.00  0.00           H
ATOM   3123  CG  PHE A 197      56.240  52.630  52.960  1.00  0.00           C
ATOM   3124  CD1 PHE A 197      54.850  52.550  53.280  1.00  0.00           C
ATOM   3125  HD1 PHE A 197      54.280  53.460  53.150  1.00  0.00           H
ATOM   3126  CE1 PHE A 197      54.290  51.350  53.660  1.00  0.00           C
ATOM   3127  HE1 PHE A 197      53.220  51.460  53.750  1.00  0.00           H
ATOM   3128  CZ  PHE A 197      55.000  50.130  53.610  1.00  0.00           C
ATOM   3129  HZ  PHE A 197      54.560  49.200  53.940  1.00  0.00           H
ATOM   3130  CD2 PHE A 197      56.960  51.420  52.920  1.00  0.00           C
ATOM   3131  HD2 PHE A 197      57.960  51.400  52.510  1.00  0.00           H
ATOM   3132  CE2 PHE A 197      56.440  50.190  53.240  1.00  0.00           C
ATOM   3133  HE2 PHE A 197      57.100  49.340  53.160  1.00  0.00           H
ATOM   3134  C   PHE A 197      58.310  54.270  54.420  1.00  0.00           C
ATOM   3135  O   PHE A 197      57.790  54.110  55.530  1.00  0.00           O
ATOM   3136  N   PHE A 198      59.630  53.890  54.150  1.00  0.00           N
ATOM   3137  HN  PHE A 198      60.050  54.150  53.280  1.00  0.00           H
ATOM   3138  CA  PHE A 198      60.560  53.190  55.040  1.00  0.00           C
ATOM   3139  HA  PHE A 198      60.080  52.290  55.400  1.00  0.00           H
ATOM   3140  CB  PHE A 198      61.850  52.950  54.290  1.00  0.00           C
ATOM   3141  HB1 PHE A 198      62.330  53.930  54.120  1.00  0.00           H
ATOM   3142  HB2 PHE A 198      61.700  52.450  53.310  1.00  0.00           H
ATOM   3143  CG  PHE A 198      62.820  52.060  54.910  1.00  0.00           C
ATOM   3144  CD1 PHE A 198      62.420  50.770  55.260  1.00  0.00           C
ATOM   3145  HD1 PHE A 198      61.380  50.460  55.210  1.00  0.00           H
ATOM   3146  CE1 PHE A 198      63.430  49.810  55.690  1.00  0.00           C
ATOM   3147  HE1 PHE A 198      63.230  48.750  55.790  1.00  0.00           H
ATOM   3148  CZ  PHE A 198      64.760  50.200  55.930  1.00  0.00           C
ATOM   3149  HZ  PHE A 198      65.460  49.430  56.200  1.00  0.00           H
ATOM   3150  CD2 PHE A 198      64.160  52.430  55.150  1.00  0.00           C
ATOM   3151  HD2 PHE A 198      64.470  53.400  54.790  1.00  0.00           H
ATOM   3152  CE2 PHE A 198      65.130  51.500  55.570  1.00  0.00           C
ATOM   3153  HE2 PHE A 198      66.150  51.860  55.700  1.00  0.00           H
ATOM   3154  C   PHE A 198      60.850  54.010  56.340  1.00  0.00           C
ATOM   3155  O   PHE A 198      60.890  53.480  57.400  1.00  0.00           O
ATOM   3156  N   LEU A 199      61.000  55.340  56.250  1.00  0.00           N
ATOM   3157  HN  LEU A 199      61.050  55.640  55.300  1.00  0.00           H
ATOM   3158  CA  LEU A 199      61.360  56.280  57.250  1.00  0.00           C
ATOM   3159  HA  LEU A 199      62.330  56.030  57.670  1.00  0.00           H
ATOM   3160  CB  LEU A 199      61.600  57.690  56.570  1.00  0.00           C
ATOM   3161  HB1 LEU A 199      60.580  57.970  56.250  1.00  0.00           H
ATOM   3162  HB2 LEU A 199      62.250  57.520  55.690  1.00  0.00           H
ATOM   3163  CG  LEU A 199      62.350  58.760  57.360  1.00  0.00           C
ATOM   3164  HG  LEU A 199      63.250  58.200  57.700  1.00  0.00           H
ATOM   3165  CD1 LEU A 199      62.790  59.970  56.490  1.00  0.00           C
ATOM   3166 HD11 LEU A 199      63.550  60.540  57.080  1.00  0.00           H
ATOM   3167 HD12 LEU A 199      61.880  60.530  56.180  1.00  0.00           H
ATOM   3168 HD13 LEU A 199      63.300  59.630  55.570  1.00  0.00           H
ATOM   3169  CD2 LEU A 199      61.540  59.240  58.590  1.00  0.00           C
ATOM   3170 HD21 LEU A 199      61.810  60.300  58.800  1.00  0.00           H
ATOM   3171 HD22 LEU A 199      61.710  58.600  59.470  1.00  0.00           H
ATOM   3172 HD23 LEU A 199      60.470  59.200  58.290  1.00  0.00           H
ATOM   3173  C   LEU A 199      60.500  56.320  58.460  1.00  0.00           C
ATOM   3174  O   LEU A 199      61.110  56.210  59.520  1.00  0.00           O
ATOM   3175  N   PRO A 200      59.220  56.370  58.430  1.00  0.00           N
ATOM   3176  CD  PRO A 200      58.280  56.840  57.400  1.00  0.00           C
ATOM   3177  HD1 PRO A 200      58.590  56.400  56.440  1.00  0.00           H
ATOM   3178  HD2 PRO A 200      58.460  57.940  57.390  1.00  0.00           H
ATOM   3179  CA  PRO A 200      58.420  56.180  59.650  1.00  0.00           C
ATOM   3180  HA  PRO A 200      58.820  56.770  60.480  1.00  0.00           H
ATOM   3181  CB  PRO A 200      57.030  56.640  59.300  1.00  0.00           C
ATOM   3182  HB1 PRO A 200      56.950  57.710  59.580  1.00  0.00           H
ATOM   3183  HB2 PRO A 200      56.280  56.090  59.900  1.00  0.00           H
ATOM   3184  CG  PRO A 200      56.880  56.400  57.800  1.00  0.00           C
ATOM   3185  HG1 PRO A 200      56.820  55.330  57.500  1.00  0.00           H
ATOM   3186  HG2 PRO A 200      56.120  57.020  57.270  1.00  0.00           H
ATOM   3187  C   PRO A 200      58.320  54.710  60.220  1.00  0.00           C
ATOM   3188  O   PRO A 200      58.150  54.500  61.470  1.00  0.00           O
ATOM   3189  N   LEU A 201      58.490  53.630  59.350  1.00  0.00           N
ATOM   3190  HN  LEU A 201      58.720  53.870  58.410  1.00  0.00           H
ATOM   3191  CA  LEU A 201      58.740  52.260  59.720  1.00  0.00           C
ATOM   3192  HA  LEU A 201      57.970  52.010  60.430  1.00  0.00           H
ATOM   3193  CB  LEU A 201      58.660  51.270  58.540  1.00  0.00           C
ATOM   3194  HB1 LEU A 201      58.860  50.210  58.840  1.00  0.00           H
ATOM   3195  HB2 LEU A 201      59.490  51.520  57.840  1.00  0.00           H
ATOM   3196  CG  LEU A 201      57.370  51.320  57.720  1.00  0.00           C
ATOM   3197  HG  LEU A 201      57.210  52.380  57.430  1.00  0.00           H
ATOM   3198  CD1 LEU A 201      57.310  50.380  56.450  1.00  0.00           C
ATOM   3199 HD11 LEU A 201      58.240  50.670  55.910  1.00  0.00           H
ATOM   3200 HD12 LEU A 201      56.410  50.720  55.900  1.00  0.00           H
ATOM   3201 HD13 LEU A 201      57.420  49.320  56.740  1.00  0.00           H
ATOM   3202  CD2 LEU A 201      56.200  51.020  58.650  1.00  0.00           C
ATOM   3203 HD21 LEU A 201      55.240  50.910  58.110  1.00  0.00           H
ATOM   3204 HD22 LEU A 201      56.090  51.830  59.400  1.00  0.00           H
ATOM   3205 HD23 LEU A 201      56.450  50.070  59.170  1.00  0.00           H
ATOM   3206  C   LEU A 201      59.960  52.100  60.590  1.00  0.00           C
ATOM   3207  O   LEU A 201      59.870  51.370  61.550  1.00  0.00           O
ATOM   3208  N   GLY A 202      61.140  52.720  60.280  1.00  0.00           N
ATOM   3209  HN  GLY A 202      61.080  53.130  59.380  1.00  0.00           H
ATOM   3210  CA  GLY A 202      62.340  52.800  61.030  1.00  0.00           C
ATOM   3211  HA1 GLY A 202      63.000  53.530  60.560  1.00  0.00           H
ATOM   3212  HA2 GLY A 202      62.730  51.800  61.160  1.00  0.00           H
ATOM   3213  C   GLY A 202      62.250  53.390  62.420  1.00  0.00           C
ATOM   3214  O   GLY A 202      62.870  52.920  63.330  1.00  0.00           O
ATOM   3215  N   ILE A 203      61.390  54.440  62.560  1.00  0.00           N
ATOM   3216  HN  ILE A 203      60.870  54.860  61.830  1.00  0.00           H
ATOM   3217  CA  ILE A 203      61.070  55.080  63.820  1.00  0.00           C
ATOM   3218  HA  ILE A 203      62.050  55.400  64.110  1.00  0.00           H
ATOM   3219  CB  ILE A 203      60.370  56.450  63.550  1.00  0.00           C
ATOM   3220  HB  ILE A 203      59.490  56.210  62.930  1.00  0.00           H
ATOM   3221  CG2 ILE A 203      59.890  57.090  64.970  1.00  0.00           C
ATOM   3222 HG21 ILE A 203      59.620  58.140  64.750  1.00  0.00           H
ATOM   3223 HG22 ILE A 203      60.770  57.120  65.660  1.00  0.00           H
ATOM   3224 HG23 ILE A 203      58.990  56.600  65.380  1.00  0.00           H
ATOM   3225  CG1 ILE A 203      61.250  57.450  62.770  1.00  0.00           C
ATOM   3226 HG11 ILE A 203      61.760  56.940  61.930  1.00  0.00           H
ATOM   3227 HG12 ILE A 203      62.050  57.760  63.480  1.00  0.00           H
ATOM   3228  CD  ILE A 203      60.500  58.690  62.310  1.00  0.00           C
ATOM   3229  HD1 ILE A 203      60.340  59.330  63.220  1.00  0.00           H
ATOM   3230  HD2 ILE A 203      59.630  58.320  61.740  1.00  0.00           H
ATOM   3231  HD3 ILE A 203      61.100  59.280  61.580  1.00  0.00           H
ATOM   3232  C   ILE A 203      60.270  54.260  64.780  1.00  0.00           C
ATOM   3233  O   ILE A 203      60.560  54.230  65.980  1.00  0.00           O
ATOM   3234  N   ILE A 204      59.270  53.490  64.350  1.00  0.00           N
ATOM   3235  HN  ILE A 204      58.980  53.530  63.400  1.00  0.00           H
ATOM   3236  CA  ILE A 204      58.510  52.530  65.110  1.00  0.00           C
ATOM   3237  HA  ILE A 204      58.220  53.180  65.920  1.00  0.00           H
ATOM   3238  CB  ILE A 204      57.360  51.930  64.340  1.00  0.00           C
ATOM   3239  HB  ILE A 204      57.750  51.490  63.400  1.00  0.00           H
ATOM   3240  CG2 ILE A 204      56.620  50.840  65.110  1.00  0.00           C
ATOM   3241 HG21 ILE A 204      56.150  51.160  66.060  1.00  0.00           H
ATOM   3242 HG22 ILE A 204      57.230  49.940  65.360  1.00  0.00           H
ATOM   3243 HG23 ILE A 204      55.790  50.530  64.450  1.00  0.00           H
ATOM   3244  CG1 ILE A 204      56.450  53.080  63.880  1.00  0.00           C
ATOM   3245 HG11 ILE A 204      57.020  53.970  63.570  1.00  0.00           H
ATOM   3246 HG12 ILE A 204      55.930  53.450  64.790  1.00  0.00           H
ATOM   3247  CD  ILE A 204      55.570  52.800  62.660  1.00  0.00           C
ATOM   3248  HD1 ILE A 204      54.820  51.990  62.800  1.00  0.00           H
ATOM   3249  HD2 ILE A 204      56.250  52.360  61.900  1.00  0.00           H
ATOM   3250  HD3 ILE A 204      55.130  53.710  62.220  1.00  0.00           H
ATOM   3251  C   ILE A 204      59.370  51.430  65.650  1.00  0.00           C
ATOM   3252  O   ILE A 204      59.250  51.040  66.810  1.00  0.00           O
ATOM   3253  N   LEU A 205      60.300  50.920  64.780  1.00  0.00           N
ATOM   3254  HN  LEU A 205      60.340  51.260  63.850  1.00  0.00           H
ATOM   3255  CA  LEU A 205      61.340  49.960  65.240  1.00  0.00           C
ATOM   3256  HA  LEU A 205      60.810  49.140  65.700  1.00  0.00           H
ATOM   3257  CB  LEU A 205      62.110  49.330  64.060  1.00  0.00           C
ATOM   3258  HB1 LEU A 205      62.930  50.000  63.750  1.00  0.00           H
ATOM   3259  HB2 LEU A 205      61.460  49.110  63.180  1.00  0.00           H
ATOM   3260  CG  LEU A 205      62.780  47.930  64.260  1.00  0.00           C
ATOM   3261  HG  LEU A 205      63.350  47.900  65.220  1.00  0.00           H
ATOM   3262  CD1 LEU A 205      61.710  46.840  64.130  1.00  0.00           C
ATOM   3263 HD11 LEU A 205      60.970  46.990  64.940  1.00  0.00           H
ATOM   3264 HD12 LEU A 205      62.120  45.820  64.240  1.00  0.00           H
ATOM   3265 HD13 LEU A 205      61.280  46.850  63.100  1.00  0.00           H
ATOM   3266  CD2 LEU A 205      63.860  47.570  63.210  1.00  0.00           C
ATOM   3267 HD21 LEU A 205      64.270  46.590  63.540  1.00  0.00           H
ATOM   3268 HD22 LEU A 205      64.700  48.290  63.080  1.00  0.00           H
ATOM   3269 HD23 LEU A 205      63.430  47.460  62.190  1.00  0.00           H
ATOM   3270  C   LEU A 205      62.310  50.490  66.290  1.00  0.00           C
ATOM   3271  O   LEU A 205      62.740  49.780  67.230  1.00  0.00           O
ATOM   3272  N   PHE A 206      62.750  51.740  66.140  1.00  0.00           N
ATOM   3273  HN  PHE A 206      62.420  52.300  65.380  1.00  0.00           H
ATOM   3274  CA  PHE A 206      63.610  52.370  67.130  1.00  0.00           C
ATOM   3275  HA  PHE A 206      64.390  51.690  67.440  1.00  0.00           H
ATOM   3276  CB  PHE A 206      64.200  53.680  66.510  1.00  0.00           C
ATOM   3277  HB1 PHE A 206      63.430  54.470  66.340  1.00  0.00           H
ATOM   3278  HB2 PHE A 206      64.740  53.440  65.570  1.00  0.00           H
ATOM   3279  CG  PHE A 206      65.220  54.240  67.520  1.00  0.00           C
ATOM   3280  CD1 PHE A 206      65.010  55.480  68.170  1.00  0.00           C
ATOM   3281  HD1 PHE A 206      64.090  56.030  67.990  1.00  0.00           H
ATOM   3282  CE1 PHE A 206      66.000  55.960  68.950  1.00  0.00           C
ATOM   3283  HE1 PHE A 206      65.880  56.930  69.410  1.00  0.00           H
ATOM   3284  CZ  PHE A 206      67.200  55.350  69.110  1.00  0.00           C
ATOM   3285  HZ  PHE A 206      67.910  55.890  69.720  1.00  0.00           H
ATOM   3286  CD2 PHE A 206      66.330  53.460  67.890  1.00  0.00           C
ATOM   3287  HD2 PHE A 206      66.550  52.470  67.520  1.00  0.00           H
ATOM   3288  CE2 PHE A 206      67.340  54.040  68.660  1.00  0.00           C
ATOM   3289  HE2 PHE A 206      68.210  53.480  68.990  1.00  0.00           H
ATOM   3290  C   PHE A 206      62.780  52.820  68.400  1.00  0.00           C
ATOM   3291  O   PHE A 206      63.340  52.720  69.530  1.00  0.00           O
ATOM   3292  N   CYS A 207      61.450  53.100  68.330  1.00  0.00           N
ATOM   3293  HN  CYS A 207      61.000  53.130  67.440  1.00  0.00           H
ATOM   3294  CA  CYS A 207      60.710  53.160  69.580  1.00  0.00           C
ATOM   3295  HA  CYS A 207      61.350  53.630  70.310  1.00  0.00           H
ATOM   3296  CB  CYS A 207      59.330  53.900  69.340  1.00  0.00           C
ATOM   3297  HB1 CYS A 207      58.650  53.680  70.190  1.00  0.00           H
ATOM   3298  HB2 CYS A 207      58.860  53.410  68.450  1.00  0.00           H
ATOM   3299  SG  CYS A 207      59.470  55.660  68.890  1.00  0.00           S
ATOM   3300  HG1 CYS A 207      59.870  55.550  67.630  1.00  0.00           H
ATOM   3301  C   CYS A 207      60.370  51.760  70.200  1.00  0.00           C
ATOM   3302  O   CYS A 207      60.430  51.630  71.450  1.00  0.00           O
ATOM   3303  N   SER A 208      60.150  50.700  69.450  1.00  0.00           N
ATOM   3304  HN  SER A 208      60.230  50.800  68.460  1.00  0.00           H
ATOM   3305  CA  SER A 208      59.910  49.380  70.000  1.00  0.00           C
ATOM   3306  HA  SER A 208      59.060  49.310  70.670  1.00  0.00           H
ATOM   3307  CB  SER A 208      59.650  48.370  68.810  1.00  0.00           C
ATOM   3308  HB1 SER A 208      59.620  47.290  69.050  1.00  0.00           H
ATOM   3309  HB2 SER A 208      60.450  48.490  68.040  1.00  0.00           H
ATOM   3310  OG  SER A 208      58.390  48.680  68.160  1.00  0.00           O
ATOM   3311  HG1 SER A 208      58.420  49.560  67.780  1.00  0.00           H
ATOM   3312  C   SER A 208      61.180  48.900  70.700  1.00  0.00           C
ATOM   3313  O   SER A 208      61.100  48.380  71.840  1.00  0.00           O
ATOM   3314  N   ALA A 209      62.370  49.140  70.110  1.00  0.00           N
ATOM   3315  HN  ALA A 209      62.500  49.740  69.320  1.00  0.00           H
ATOM   3316  CA  ALA A 209      63.660  48.840  70.830  1.00  0.00           C
ATOM   3317  HA  ALA A 209      63.580  47.800  71.100  1.00  0.00           H
ATOM   3318  CB  ALA A 209      64.790  49.130  69.850  1.00  0.00           C
ATOM   3319  HB1 ALA A 209      64.860  50.180  69.510  1.00  0.00           H
ATOM   3320  HB2 ALA A 209      64.570  48.530  68.940  1.00  0.00           H
ATOM   3321  HB3 ALA A 209      65.750  48.650  70.160  1.00  0.00           H
ATOM   3322  C   ALA A 209      63.870  49.570  72.150  1.00  0.00           C
ATOM   3323  O   ALA A 209      64.280  49.100  73.170  1.00  0.00           O
ATOM   3324  N   ARG A 210      63.490  50.870  72.220  1.00  0.00           N
ATOM   3325  HN  ARG A 210      63.080  51.330  71.440  1.00  0.00           H
ATOM   3326  CA  ARG A 210      63.670  51.690  73.390  1.00  0.00           C
ATOM   3327  HA  ARG A 210      64.600  51.360  73.810  1.00  0.00           H
ATOM   3328  CB  ARG A 210      63.870  53.150  72.880  1.00  0.00           C
ATOM   3329  HB1 ARG A 210      63.760  53.900  73.680  1.00  0.00           H
ATOM   3330  HB2 ARG A 210      63.090  53.370  72.110  1.00  0.00           H
ATOM   3331  CG  ARG A 210      65.280  53.300  72.190  1.00  0.00           C
ATOM   3332  HG1 ARG A 210      65.250  54.290  71.690  1.00  0.00           H
ATOM   3333  HG2 ARG A 210      65.400  52.520  71.410  1.00  0.00           H
ATOM   3334  CD  ARG A 210      66.520  53.390  73.110  1.00  0.00           C
ATOM   3335  HD1 ARG A 210      67.470  53.060  72.640  1.00  0.00           H
ATOM   3336  HD2 ARG A 210      66.420  52.630  73.910  1.00  0.00           H
ATOM   3337  NE  ARG A 210      66.470  54.740  73.710  1.00  0.00           N
ATOM   3338  HE  ARG A 210      66.020  55.550  73.350  1.00  0.00           H
ATOM   3339  CZ  ARG A 210      66.820  54.930  74.930  1.00  0.00           C
ATOM   3340  NH1 ARG A 210      67.650  54.130  75.450  1.00  0.00           N
ATOM   3341 HH11 ARG A 210      68.200  53.680  74.740  1.00  0.00           H
ATOM   3342 HH12 ARG A 210      68.190  54.360  76.260  1.00  0.00           H
ATOM   3343  NH2 ARG A 210      66.480  55.960  75.720  1.00  0.00           N
ATOM   3344 HH21 ARG A 210      66.020  56.760  75.330  1.00  0.00           H
ATOM   3345 HH22 ARG A 210      67.010  56.030  76.560  1.00  0.00           H
ATOM   3346  C   ARG A 210      62.660  51.520  74.490  1.00  0.00           C
ATOM   3347  O   ARG A 210      62.870  51.860  75.660  1.00  0.00           O
ATOM   3348  N   ILE A 211      61.510  50.910  74.110  1.00  0.00           N
ATOM   3349  HN  ILE A 211      61.290  50.810  73.140  1.00  0.00           H
ATOM   3350  CA  ILE A 211      60.630  50.190  75.060  1.00  0.00           C
ATOM   3351  HA  ILE A 211      60.330  50.880  75.830  1.00  0.00           H
ATOM   3352  CB  ILE A 211      59.290  49.760  74.370  1.00  0.00           C
ATOM   3353  HB  ILE A 211      59.520  49.220  73.430  1.00  0.00           H
ATOM   3354  CG2 ILE A 211      58.450  48.900  75.390  1.00  0.00           C
ATOM   3355 HG21 ILE A 211      58.930  48.130  76.020  1.00  0.00           H
ATOM   3356 HG22 ILE A 211      57.580  48.410  74.890  1.00  0.00           H
ATOM   3357 HG23 ILE A 211      58.040  49.530  76.210  1.00  0.00           H
ATOM   3358  CG1 ILE A 211      58.350  50.930  74.180  1.00  0.00           C
ATOM   3359 HG11 ILE A 211      58.830  51.660  73.490  1.00  0.00           H
ATOM   3360 HG12 ILE A 211      58.170  51.550  75.070  1.00  0.00           H
ATOM   3361  CD  ILE A 211      57.050  50.570  73.390  1.00  0.00           C
ATOM   3362  HD1 ILE A 211      57.430  50.300  72.390  1.00  0.00           H
ATOM   3363  HD2 ILE A 211      56.530  51.520  73.130  1.00  0.00           H
ATOM   3364  HD3 ILE A 211      56.370  49.870  73.920  1.00  0.00           H
ATOM   3365  C   ILE A 211      61.300  49.050  75.720  1.00  0.00           C
ATOM   3366  O   ILE A 211      61.220  48.930  76.930  1.00  0.00           O
ATOM   3367  N   ILE A 212      62.050  48.270  74.950  1.00  0.00           N
ATOM   3368  HN  ILE A 212      62.130  48.400  73.960  1.00  0.00           H
ATOM   3369  CA  ILE A 212      62.720  47.030  75.530  1.00  0.00           C
ATOM   3370  HA  ILE A 212      62.040  46.440  76.110  1.00  0.00           H
ATOM   3371  CB  ILE A 212      63.240  46.140  74.460  1.00  0.00           C
ATOM   3372  HB  ILE A 212      63.850  46.670  73.690  1.00  0.00           H
ATOM   3373  CG2 ILE A 212      64.050  45.000  75.010  1.00  0.00           C
ATOM   3374 HG21 ILE A 212      65.100  45.310  75.190  1.00  0.00           H
ATOM   3375 HG22 ILE A 212      64.290  44.170  74.300  1.00  0.00           H
ATOM   3376 HG23 ILE A 212      63.700  44.610  75.980  1.00  0.00           H
ATOM   3377  CG1 ILE A 212      62.010  45.580  73.650  1.00  0.00           C
ATOM   3378 HG11 ILE A 212      61.280  46.410  73.530  1.00  0.00           H
ATOM   3379 HG12 ILE A 212      61.550  44.750  74.230  1.00  0.00           H
ATOM   3380  CD  ILE A 212      62.410  45.140  72.240  1.00  0.00           C
ATOM   3381  HD1 ILE A 212      62.890  45.950  71.660  1.00  0.00           H
ATOM   3382  HD2 ILE A 212      61.560  44.690  71.680  1.00  0.00           H
ATOM   3383  HD3 ILE A 212      63.230  44.390  72.240  1.00  0.00           H
ATOM   3384  C   ILE A 212      63.860  47.360  76.510  1.00  0.00           C
ATOM   3385  O   ILE A 212      63.940  46.940  77.640  1.00  0.00           O
ATOM   3386  N   TRP A 213      64.610  48.410  76.150  1.00  0.00           N
ATOM   3387  HN  TRP A 213      64.550  48.790  75.230  1.00  0.00           H
ATOM   3388  CA  TRP A 213      65.580  48.940  77.030  1.00  0.00           C
ATOM   3389  HA  TRP A 213      66.420  48.290  77.220  1.00  0.00           H
ATOM   3390  CB  TRP A 213      66.180  50.220  76.310  1.00  0.00           C
ATOM   3391  HB1 TRP A 213      65.590  51.160  76.340  1.00  0.00           H
ATOM   3392  HB2 TRP A 213      66.070  49.930  75.240  1.00  0.00           H
ATOM   3393  CG  TRP A 213      67.580  50.520  76.760  1.00  0.00           C
ATOM   3394  CD1 TRP A 213      68.750  49.950  76.540  1.00  0.00           C
ATOM   3395  HD1 TRP A 213      68.940  49.040  76.000  1.00  0.00           H
ATOM   3396  NE1 TRP A 213      69.650  50.500  77.400  1.00  0.00           N
ATOM   3397  HE1 TRP A 213      70.530  50.080  77.470  1.00  0.00           H
ATOM   3398  CE2 TRP A 213      69.060  51.520  78.100  1.00  0.00           C
ATOM   3399  CD2 TRP A 213      67.710  51.490  77.800  1.00  0.00           C
ATOM   3400  CE3 TRP A 213      66.860  52.280  78.530  1.00  0.00           C
ATOM   3401  HE3 TRP A 213      65.780  52.280  78.510  1.00  0.00           H
ATOM   3402  CZ3 TRP A 213      67.430  53.320  79.360  1.00  0.00           C
ATOM   3403  HZ3 TRP A 213      66.790  54.070  79.800  1.00  0.00           H
ATOM   3404  CZ2 TRP A 213      69.610  52.410  79.050  1.00  0.00           C
ATOM   3405  HZ2 TRP A 213      70.680  52.470  79.070  1.00  0.00           H
ATOM   3406  CH2 TRP A 213      68.770  53.380  79.640  1.00  0.00           C
ATOM   3407  HH2 TRP A 213      69.180  54.220  80.180  1.00  0.00           H
ATOM   3408  C   TRP A 213      65.120  49.430  78.410  1.00  0.00           C
ATOM   3409  O   TRP A 213      65.700  49.100  79.460  1.00  0.00           O
ATOM   3410  N   SER A 214      64.160  50.330  78.410  1.00  0.00           N
ATOM   3411  HN  SER A 214      63.720  50.510  77.530  1.00  0.00           H
ATOM   3412  CA  SER A 214      63.530  51.000  79.540  1.00  0.00           C
ATOM   3413  HA  SER A 214      64.350  51.490  80.040  1.00  0.00           H
ATOM   3414  CB  SER A 214      62.490  51.980  78.980  1.00  0.00           C
ATOM   3415  HB1 SER A 214      62.010  52.460  79.860  1.00  0.00           H
ATOM   3416  HB2 SER A 214      61.680  51.530  78.370  1.00  0.00           H
ATOM   3417  OG  SER A 214      63.120  52.940  78.150  1.00  0.00           O
ATOM   3418  HG1 SER A 214      62.950  52.650  77.250  1.00  0.00           H
ATOM   3419  C   SER A 214      62.920  50.020  80.560  1.00  0.00           C
ATOM   3420  O   SER A 214      63.200  50.080  81.690  1.00  0.00           O
ATOM   3421  N   LEU A 215      62.140  49.030  79.980  1.00  0.00           N
ATOM   3422  HN  LEU A 215      61.950  48.890  79.010  1.00  0.00           H
ATOM   3423  CA  LEU A 215      61.630  47.870  80.760  1.00  0.00           C
ATOM   3424  HA  LEU A 215      61.020  48.300  81.540  1.00  0.00           H
ATOM   3425  CB  LEU A 215      60.790  46.910  79.930  1.00  0.00           C
ATOM   3426  HB1 LEU A 215      60.530  45.980  80.470  1.00  0.00           H
ATOM   3427  HB2 LEU A 215      61.490  46.540  79.140  1.00  0.00           H
ATOM   3428  CG  LEU A 215      59.450  47.450  79.510  1.00  0.00           C
ATOM   3429  HG  LEU A 215      59.720  48.420  79.050  1.00  0.00           H
ATOM   3430  CD1 LEU A 215      58.910  46.470  78.470  1.00  0.00           C
ATOM   3431 HD11 LEU A 215      58.820  45.440  78.880  1.00  0.00           H
ATOM   3432 HD12 LEU A 215      59.670  46.550  77.660  1.00  0.00           H
ATOM   3433 HD13 LEU A 215      57.890  46.800  78.160  1.00  0.00           H
ATOM   3434  CD2 LEU A 215      58.480  47.630  80.680  1.00  0.00           C
ATOM   3435 HD21 LEU A 215      57.930  46.690  80.880  1.00  0.00           H
ATOM   3436 HD22 LEU A 215      57.680  48.360  80.450  1.00  0.00           H
ATOM   3437 HD23 LEU A 215      59.000  47.860  81.650  1.00  0.00           H
ATOM   3438  C   LEU A 215      62.770  47.120  81.400  1.00  0.00           C
ATOM   3439  O   LEU A 215      62.860  47.020  82.620  1.00  0.00           O
ATOM   3440  N   ARG A 216      63.870  46.840  80.600  1.00  0.00           N
ATOM   3441  HN  ARG A 216      63.840  46.950  79.620  1.00  0.00           H
ATOM   3442  CA  ARG A 216      65.100  46.340  81.140  1.00  0.00           C
ATOM   3443  HA  ARG A 216      64.840  45.390  81.580  1.00  0.00           H
ATOM   3444  CB  ARG A 216      66.080  45.880  79.950  1.00  0.00           C
ATOM   3445  HB1 ARG A 216      67.050  45.610  80.420  1.00  0.00           H
ATOM   3446  HB2 ARG A 216      66.290  46.700  79.240  1.00  0.00           H
ATOM   3447  CG  ARG A 216      65.590  44.560  79.240  1.00  0.00           C
ATOM   3448  HG1 ARG A 216      64.560  44.770  78.880  1.00  0.00           H
ATOM   3449  HG2 ARG A 216      65.440  43.760  79.990  1.00  0.00           H
ATOM   3450  CD  ARG A 216      66.560  43.910  78.250  1.00  0.00           C
ATOM   3451  HD1 ARG A 216      67.470  43.540  78.780  1.00  0.00           H
ATOM   3452  HD2 ARG A 216      66.710  44.560  77.370  1.00  0.00           H
ATOM   3453  NE  ARG A 216      65.910  42.590  77.800  1.00  0.00           N
ATOM   3454  HE  ARG A 216      65.450  41.980  78.440  1.00  0.00           H
ATOM   3455  CZ  ARG A 216      66.040  42.170  76.630  1.00  0.00           C
ATOM   3456  NH1 ARG A 216      66.750  42.730  75.650  1.00  0.00           N
ATOM   3457 HH11 ARG A 216      67.250  43.590  75.800  1.00  0.00           H
ATOM   3458 HH12 ARG A 216      66.490  42.500  74.710  1.00  0.00           H
ATOM   3459  NH2 ARG A 216      65.340  41.070  76.400  1.00  0.00           N
ATOM   3460 HH21 ARG A 216      64.960  40.600  77.190  1.00  0.00           H
ATOM   3461 HH22 ARG A 216      65.670  40.450  75.690  1.00  0.00           H
ATOM   3462  C   ARG A 216      65.940  47.090  82.270  1.00  0.00           C
ATOM   3463  O   ARG A 216      66.570  46.480  83.130  1.00  0.00           O
ATOM   3464  N   GLN A 217      65.940  48.450  82.300  1.00  0.00           N
ATOM   3465  HN  GLN A 217      65.800  48.920  81.430  1.00  0.00           H
ATOM   3466  CA  GLN A 217      66.530  49.200  83.270  1.00  0.00           C
ATOM   3467  HA  GLN A 217      67.450  48.760  83.610  1.00  0.00           H
ATOM   3468  CB  GLN A 217      66.860  50.600  82.710  1.00  0.00           C
ATOM   3469  HB1 GLN A 217      67.120  51.250  83.570  1.00  0.00           H
ATOM   3470  HB2 GLN A 217      66.040  51.120  82.180  1.00  0.00           H
ATOM   3471  CG  GLN A 217      68.040  50.620  81.730  1.00  0.00           C
ATOM   3472  HG1 GLN A 217      68.250  51.700  81.510  1.00  0.00           H
ATOM   3473  HG2 GLN A 217      67.810  50.160  80.750  1.00  0.00           H
ATOM   3474  CD  GLN A 217      69.260  50.020  82.300  1.00  0.00           C
ATOM   3475  OE1 GLN A 217      69.750  50.370  83.400  1.00  0.00           O
ATOM   3476  NE2 GLN A 217      69.740  48.900  81.680  1.00  0.00           N
ATOM   3477 HE21 GLN A 217      70.530  48.440  82.100  1.00  0.00           H
ATOM   3478 HE22 GLN A 217      69.350  48.720  80.790  1.00  0.00           H
ATOM   3479  C   GLN A 217      65.680  49.300  84.580  1.00  0.00           C
ATOM   3480  O   GLN A 217      66.280  49.480  85.660  1.00  0.00           O
ATOM   3481  N   ARG A 218      64.400  48.920  84.450  1.00  0.00           N
ATOM   3482  HN  ARG A 218      64.030  48.540  83.600  1.00  0.00           H
ATOM   3483  CA  ARG A 218      63.600  48.540  85.670  1.00  0.00           C
ATOM   3484  HA  ARG A 218      63.780  49.360  86.340  1.00  0.00           H
ATOM   3485  CB  ARG A 218      62.010  48.330  85.480  1.00  0.00           C
ATOM   3486  HB1 ARG A 218      61.440  48.320  86.440  1.00  0.00           H
ATOM   3487  HB2 ARG A 218      61.840  47.340  85.000  1.00  0.00           H
ATOM   3488  CG  ARG A 218      61.440  49.400  84.610  1.00  0.00           C
ATOM   3489  HG1 ARG A 218      61.880  49.270  83.610  1.00  0.00           H
ATOM   3490  HG2 ARG A 218      61.690  50.440  84.960  1.00  0.00           H
ATOM   3491  CD  ARG A 218      59.950  49.370  84.560  1.00  0.00           C
ATOM   3492  HD1 ARG A 218      59.630  49.520  85.620  1.00  0.00           H
ATOM   3493  HD2 ARG A 218      59.800  48.300  84.260  1.00  0.00           H
ATOM   3494  NE  ARG A 218      59.310  50.360  83.610  1.00  0.00           N
ATOM   3495  HE  ARG A 218      59.800  51.020  83.040  1.00  0.00           H
ATOM   3496  CZ  ARG A 218      57.980  50.420  83.520  1.00  0.00           C
ATOM   3497  NH1 ARG A 218      57.200  49.800  84.370  1.00  0.00           N
ATOM   3498 HH11 ARG A 218      57.520  49.400  85.240  1.00  0.00           H
ATOM   3499 HH12 ARG A 218      56.210  49.890  84.270  1.00  0.00           H
ATOM   3500  NH2 ARG A 218      57.490  51.210  82.610  1.00  0.00           N
ATOM   3501 HH21 ARG A 218      58.040  51.920  82.150  1.00  0.00           H
ATOM   3502 HH22 ARG A 218      56.530  51.490  82.670  1.00  0.00           H
ATOM   3503  C   ARG A 218      64.140  47.420  86.540  1.00  0.00           C
ATOM   3504  O   ARG A 218      64.710  46.410  86.180  1.00  0.00           O
ATOM   3505  N   GLN A 219      63.880  47.590  87.900  1.00  0.00           N
ATOM   3506  HN  GLN A 219      63.450  48.370  88.340  1.00  0.00           H
ATOM   3507  CA  GLN A 219      64.010  46.450  88.830  1.00  0.00           C
ATOM   3508  HA  GLN A 219      64.980  46.000  88.690  1.00  0.00           H
ATOM   3509  CB  GLN A 219      63.800  46.870  90.290  1.00  0.00           C
ATOM   3510  HB1 GLN A 219      62.870  47.440  90.460  1.00  0.00           H
ATOM   3511  HB2 GLN A 219      64.560  47.650  90.510  1.00  0.00           H
ATOM   3512  CG  GLN A 219      63.920  45.760  91.410  1.00  0.00           C
ATOM   3513  HG1 GLN A 219      62.910  45.380  91.640  1.00  0.00           H
ATOM   3514  HG2 GLN A 219      64.180  46.200  92.400  1.00  0.00           H
ATOM   3515  CD  GLN A 219      64.930  44.650  91.120  1.00  0.00           C
ATOM   3516  OE1 GLN A 219      64.450  43.530  90.970  1.00  0.00           O
ATOM   3517  NE2 GLN A 219      66.180  44.940  90.910  1.00  0.00           N
ATOM   3518 HE21 GLN A 219      66.850  44.210  90.730  1.00  0.00           H
ATOM   3519 HE22 GLN A 219      66.560  45.860  90.870  1.00  0.00           H
ATOM   3520  C   GLN A 219      62.990  45.310  88.520  1.00  0.00           C
ATOM   3521  O   GLN A 219      61.800  45.520  88.680  1.00  0.00           O
ATOM   3522  N   MET A 220      63.340  44.200  87.930  1.00  0.00           N
ATOM   3523  HN  MET A 220      64.290  44.020  87.700  1.00  0.00           H
ATOM   3524  CA  MET A 220      62.380  43.250  87.460  1.00  0.00           C
ATOM   3525  HA  MET A 220      61.370  43.470  87.790  1.00  0.00           H
ATOM   3526  CB  MET A 220      62.430  43.300  85.860  1.00  0.00           C
ATOM   3527  HB1 MET A 220      62.280  44.370  85.610  1.00  0.00           H
ATOM   3528  HB2 MET A 220      61.670  42.790  85.230  1.00  0.00           H
ATOM   3529  CG  MET A 220      63.810  43.160  85.270  1.00  0.00           C
ATOM   3530  HG1 MET A 220      64.380  42.290  85.660  1.00  0.00           H
ATOM   3531  HG2 MET A 220      64.400  44.090  85.460  1.00  0.00           H
ATOM   3532  SD  MET A 220      63.830  42.940  83.470  1.00  0.00           S
ATOM   3533  CE  MET A 220      65.700  42.820  83.390  1.00  0.00           C
ATOM   3534  HE1 MET A 220      66.060  43.020  82.360  1.00  0.00           H
ATOM   3535  HE2 MET A 220      66.030  41.820  83.710  1.00  0.00           H
ATOM   3536  HE3 MET A 220      66.180  43.590  84.050  1.00  0.00           H
ATOM   3537  C   MET A 220      62.650  41.780  87.770  1.00  0.00           C
ATOM   3538  O   MET A 220      62.210  40.850  87.080  1.00  0.00           O
ATOM   3539  N   ASP A 221      63.540  41.530  88.780  1.00  0.00           N
ATOM   3540  HN  ASP A 221      63.960  42.300  89.270  1.00  0.00           H
ATOM   3541  CA  ASP A 221      64.030  40.280  89.260  1.00  0.00           C
ATOM   3542  HA  ASP A 221      64.340  39.540  88.540  1.00  0.00           H
ATOM   3543  CB  ASP A 221      65.140  40.390  90.290  1.00  0.00           C
ATOM   3544  HB1 ASP A 221      65.420  39.420  90.780  1.00  0.00           H
ATOM   3545  HB2 ASP A 221      64.860  41.040  91.140  1.00  0.00           H
ATOM   3546  CG  ASP A 221      66.480  40.820  89.750  1.00  0.00           C
ATOM   3547  OD1 ASP A 221      66.700  40.650  88.480  1.00  0.00           O
ATOM   3548  OD2 ASP A 221      67.370  41.240  90.500  1.00  0.00           O
ATOM   3549  C   ASP A 221      62.890  39.480  89.830  1.00  0.00           C
ATOM   3550  O   ASP A 221      62.590  38.380  89.400  1.00  0.00           O
ATOM   3551  N   ARG A 222      62.070  40.040  90.750  1.00  0.00           N
ATOM   3552  HN  ARG A 222      62.350  40.940  91.060  1.00  0.00           H
ATOM   3553  CA  ARG A 222      60.820  39.510  91.340  1.00  0.00           C
ATOM   3554  HA  ARG A 222      60.940  38.450  91.220  1.00  0.00           H
ATOM   3555  CB  ARG A 222      60.530  39.730  92.840  1.00  0.00           C
ATOM   3556  HB1 ARG A 222      59.450  39.660  93.110  1.00  0.00           H
ATOM   3557  HB2 ARG A 222      60.750  40.810  92.990  1.00  0.00           H
ATOM   3558  CG  ARG A 222      61.360  38.770  93.740  1.00  0.00           C
ATOM   3559  HG1 ARG A 222      60.930  37.740  93.740  1.00  0.00           H
ATOM   3560  HG2 ARG A 222      61.360  39.070  94.810  1.00  0.00           H
ATOM   3561  CD  ARG A 222      62.860  38.660  93.410  1.00  0.00           C
ATOM   3562  HD1 ARG A 222      62.980  38.230  92.380  1.00  0.00           H
ATOM   3563  HD2 ARG A 222      63.340  37.920  94.090  1.00  0.00           H
ATOM   3564  NE  ARG A 222      63.610  39.940  93.580  1.00  0.00           N
ATOM   3565  HE  ARG A 222      63.050  40.770  93.510  1.00  0.00           H
ATOM   3566  CZ  ARG A 222      64.850  40.120  94.050  1.00  0.00           C
ATOM   3567  NH1 ARG A 222      65.690  39.130  94.020  1.00  0.00           N
ATOM   3568 HH11 ARG A 222      65.520  38.300  93.490  1.00  0.00           H
ATOM   3569 HH12 ARG A 222      66.600  39.240  94.410  1.00  0.00           H
ATOM   3570  NH2 ARG A 222      65.060  41.260  94.580  1.00  0.00           N
ATOM   3571 HH21 ARG A 222      64.390  42.000  94.530  1.00  0.00           H
ATOM   3572 HH22 ARG A 222      65.960  41.630  94.800  1.00  0.00           H
ATOM   3573  C   ARG A 222      59.620  39.950  90.560  1.00  0.00           C
ATOM   3574  O   ARG A 222      59.750  40.860  89.800  1.00  0.00           O
ATOM   3575  N   HSD A 223      58.500  39.270  90.620  1.00  0.00           N
ATOM   3576  HN  HSD A 223      58.540  38.460  91.190  1.00  0.00           H
ATOM   3577  CA  HSD A 223      57.410  39.440  89.640  1.00  0.00           C
ATOM   3578  HA  HSD A 223      56.660  38.710  89.900  1.00  0.00           H
ATOM   3579  CB  HSD A 223      56.660  40.760  89.840  1.00  0.00           C
ATOM   3580  HB1 HSD A 223      55.620  40.690  89.440  1.00  0.00           H
ATOM   3581  HB2 HSD A 223      57.200  41.580  89.310  1.00  0.00           H
ATOM   3582  ND1 HSD A 223      55.510  40.750  92.090  1.00  0.00           N
ATOM   3583  HD1 HSD A 223      54.900  39.980  91.880  1.00  0.00           H
ATOM   3584  CG  HSD A 223      56.580  41.100  91.270  1.00  0.00           C
ATOM   3585  CE1 HSD A 223      55.740  41.360  93.280  1.00  0.00           C
ATOM   3586  HE1 HSD A 223      55.280  41.300  94.250  1.00  0.00           H
ATOM   3587  NE2 HSD A 223      56.870  42.060  93.200  1.00  0.00           N
ATOM   3588  CD2 HSD A 223      57.430  41.860  91.970  1.00  0.00           C
ATOM   3589  HD2 HSD A 223      58.360  42.270  91.610  1.00  0.00           H
ATOM   3590  C   HSD A 223      57.710  39.060  88.130  1.00  0.00           C
ATOM   3591  O   HSD A 223      58.840  39.090  87.680  1.00  0.00           O
ATOM   3592  N   ALA A 224      56.670  38.600  87.380  1.00  0.00           N
ATOM   3593  HN  ALA A 224      55.750  38.730  87.760  1.00  0.00           H
ATOM   3594  CA  ALA A 224      56.690  38.280  85.960  1.00  0.00           C
ATOM   3595  HA  ALA A 224      57.720  38.050  85.700  1.00  0.00           H
ATOM   3596  CB  ALA A 224      55.840  37.010  85.740  1.00  0.00           C
ATOM   3597  HB1 ALA A 224      54.880  37.210  86.260  1.00  0.00           H
ATOM   3598  HB2 ALA A 224      56.260  36.120  86.260  1.00  0.00           H
ATOM   3599  HB3 ALA A 224      55.590  36.660  84.720  1.00  0.00           H
ATOM   3600  C   ALA A 224      56.320  39.430  85.050  1.00  0.00           C
ATOM   3601  O   ALA A 224      56.430  39.250  83.820  1.00  0.00           O
ATOM   3602  N   LYS A 225      55.700  40.540  85.570  1.00  0.00           N
ATOM   3603  HN  LYS A 225      55.440  40.450  86.520  1.00  0.00           H
ATOM   3604  CA  LYS A 225      55.080  41.690  84.810  1.00  0.00           C
ATOM   3605  HA  LYS A 225      54.200  41.310  84.290  1.00  0.00           H
ATOM   3606  CB  LYS A 225      54.440  42.680  85.800  1.00  0.00           C
ATOM   3607  HB1 LYS A 225      55.270  42.980  86.470  1.00  0.00           H
ATOM   3608  HB2 LYS A 225      53.670  42.190  86.440  1.00  0.00           H
ATOM   3609  CG  LYS A 225      53.800  43.970  85.240  1.00  0.00           C
ATOM   3610  HG1 LYS A 225      52.720  43.790  85.010  1.00  0.00           H
ATOM   3611  HG2 LYS A 225      54.350  44.260  84.320  1.00  0.00           H
ATOM   3612  CD  LYS A 225      53.880  45.260  86.170  1.00  0.00           C
ATOM   3613  HD1 LYS A 225      53.500  46.130  85.590  1.00  0.00           H
ATOM   3614  HD2 LYS A 225      54.910  45.570  86.420  1.00  0.00           H
ATOM   3615  CE  LYS A 225      53.010  45.250  87.410  1.00  0.00           C
ATOM   3616  HE1 LYS A 225      53.350  44.400  88.040  1.00  0.00           H
ATOM   3617  HE2 LYS A 225      51.970  45.000  87.090  1.00  0.00           H
ATOM   3618  NZ  LYS A 225      53.100  46.530  88.080  1.00  0.00           N
ATOM   3619  HZ1 LYS A 225      52.350  46.630  88.800  1.00  0.00           H
ATOM   3620  HZ2 LYS A 225      52.930  47.300  87.410  1.00  0.00           H
ATOM   3621  HZ3 LYS A 225      54.070  46.690  88.440  1.00  0.00           H
ATOM   3622  C   LYS A 225      55.900  42.420  83.790  1.00  0.00           C
ATOM   3623  O   LYS A 225      55.560  42.480  82.630  1.00  0.00           O
ATOM   3624  N   ILE A 226      57.120  42.940  84.190  1.00  0.00           N
ATOM   3625  HN  ILE A 226      57.540  42.640  85.050  1.00  0.00           H
ATOM   3626  CA  ILE A 226      57.990  43.590  83.280  1.00  0.00           C
ATOM   3627  HA  ILE A 226      57.450  44.390  82.790  1.00  0.00           H
ATOM   3628  CB  ILE A 226      59.190  44.190  84.020  1.00  0.00           C
ATOM   3629  HB  ILE A 226      59.760  43.320  84.430  1.00  0.00           H
ATOM   3630  CG2 ILE A 226      60.170  44.960  83.080  1.00  0.00           C
ATOM   3631 HG21 ILE A 226      61.140  45.290  83.510  1.00  0.00           H
ATOM   3632 HG22 ILE A 226      59.590  45.820  82.680  1.00  0.00           H
ATOM   3633 HG23 ILE A 226      60.340  44.350  82.180  1.00  0.00           H
ATOM   3634  CG1 ILE A 226      58.740  45.120  85.210  1.00  0.00           C
ATOM   3635 HG11 ILE A 226      59.630  45.530  85.720  1.00  0.00           H
ATOM   3636 HG12 ILE A 226      58.370  44.450  86.010  1.00  0.00           H
ATOM   3637  CD  ILE A 226      57.780  46.230  84.840  1.00  0.00           C
ATOM   3638  HD1 ILE A 226      57.650  46.920  85.700  1.00  0.00           H
ATOM   3639  HD2 ILE A 226      56.750  45.900  84.600  1.00  0.00           H
ATOM   3640  HD3 ILE A 226      58.090  46.790  83.930  1.00  0.00           H
ATOM   3641  C   ILE A 226      58.480  42.620  82.210  1.00  0.00           C
ATOM   3642  O   ILE A 226      58.500  42.970  80.990  1.00  0.00           O
ATOM   3643  N   LYS A 227      58.870  41.430  82.660  1.00  0.00           N
ATOM   3644  HN  LYS A 227      58.950  41.200  83.620  1.00  0.00           H
ATOM   3645  CA  LYS A 227      59.470  40.400  81.800  1.00  0.00           C
ATOM   3646  HA  LYS A 227      60.430  40.770  81.480  1.00  0.00           H
ATOM   3647  CB  LYS A 227      59.650  39.170  82.630  1.00  0.00           C
ATOM   3648  HB1 LYS A 227      59.900  38.270  82.030  1.00  0.00           H
ATOM   3649  HB2 LYS A 227      58.720  38.900  83.170  1.00  0.00           H
ATOM   3650  CG  LYS A 227      60.660  39.250  83.810  1.00  0.00           C
ATOM   3651  HG1 LYS A 227      60.540  38.340  84.420  1.00  0.00           H
ATOM   3652  HG2 LYS A 227      60.440  40.110  84.450  1.00  0.00           H
ATOM   3653  CD  LYS A 227      62.050  39.370  83.210  1.00  0.00           C
ATOM   3654  HD1 LYS A 227      62.050  40.340  82.660  1.00  0.00           H
ATOM   3655  HD2 LYS A 227      62.160  38.530  82.490  1.00  0.00           H
ATOM   3656  CE  LYS A 227      63.210  39.370  84.170  1.00  0.00           C
ATOM   3657  HE1 LYS A 227      63.410  40.310  84.730  1.00  0.00           H
ATOM   3658  HE2 LYS A 227      64.170  39.310  83.610  1.00  0.00           H
ATOM   3659  NZ  LYS A 227      63.150  38.180  85.090  1.00  0.00           N
ATOM   3660  HZ1 LYS A 227      64.020  38.200  85.670  1.00  0.00           H
ATOM   3661  HZ2 LYS A 227      63.150  37.320  84.530  1.00  0.00           H
ATOM   3662  HZ3 LYS A 227      62.390  38.140  85.800  1.00  0.00           H
ATOM   3663  C   LYS A 227      58.550  39.930  80.640  1.00  0.00           C
ATOM   3664  O   LYS A 227      59.000  39.940  79.470  1.00  0.00           O
ATOM   3665  N   ARG A 228      57.210  39.610  80.900  1.00  0.00           N
ATOM   3666  HN  ARG A 228      56.980  39.640  81.880  1.00  0.00           H
ATOM   3667  CA  ARG A 228      56.190  39.370  79.850  1.00  0.00           C
ATOM   3668  HA  ARG A 228      56.460  38.510  79.270  1.00  0.00           H
ATOM   3669  CB  ARG A 228      54.810  39.200  80.520  1.00  0.00           C
ATOM   3670  HB1 ARG A 228      54.000  39.300  79.780  1.00  0.00           H
ATOM   3671  HB2 ARG A 228      54.600  39.980  81.280  1.00  0.00           H
ATOM   3672  CG  ARG A 228      54.580  37.840  81.190  1.00  0.00           C
ATOM   3673  HG1 ARG A 228      55.350  37.610  81.960  1.00  0.00           H
ATOM   3674  HG2 ARG A 228      54.630  36.970  80.480  1.00  0.00           H
ATOM   3675  CD  ARG A 228      53.230  37.640  81.930  1.00  0.00           C
ATOM   3676  HD1 ARG A 228      52.460  37.840  81.150  1.00  0.00           H
ATOM   3677  HD2 ARG A 228      53.000  38.300  82.780  1.00  0.00           H
ATOM   3678  NE  ARG A 228      53.190  36.210  82.380  1.00  0.00           N
ATOM   3679  HE  ARG A 228      53.920  35.600  82.100  1.00  0.00           H
ATOM   3680  CZ  ARG A 228      52.430  35.770  83.310  1.00  0.00           C
ATOM   3681  NH1 ARG A 228      51.420  36.450  83.750  1.00  0.00           N
ATOM   3682 HH11 ARG A 228      51.130  37.320  83.390  1.00  0.00           H
ATOM   3683 HH12 ARG A 228      50.940  36.110  84.550  1.00  0.00           H
ATOM   3684  NH2 ARG A 228      52.680  34.510  83.720  1.00  0.00           N
ATOM   3685 HH21 ARG A 228      53.300  33.960  83.180  1.00  0.00           H
ATOM   3686 HH22 ARG A 228      52.080  34.130  84.430  1.00  0.00           H
ATOM   3687  C   ARG A 228      56.140  40.480  78.780  1.00  0.00           C
ATOM   3688  O   ARG A 228      55.900  40.330  77.510  1.00  0.00           O
ATOM   3689  N   ALA A 229      56.380  41.750  79.250  1.00  0.00           N
ATOM   3690  HN  ALA A 229      56.560  41.930  80.220  1.00  0.00           H
ATOM   3691  CA  ALA A 229      56.250  42.940  78.440  1.00  0.00           C
ATOM   3692  HA  ALA A 229      55.400  42.820  77.780  1.00  0.00           H
ATOM   3693  CB  ALA A 229      55.910  44.140  79.300  1.00  0.00           C
ATOM   3694  HB1 ALA A 229      55.370  43.680  80.150  1.00  0.00           H
ATOM   3695  HB2 ALA A 229      55.340  44.920  78.760  1.00  0.00           H
ATOM   3696  HB3 ALA A 229      56.840  44.560  79.760  1.00  0.00           H
ATOM   3697  C   ALA A 229      57.390  43.100  77.440  1.00  0.00           C
ATOM   3698  O   ALA A 229      57.170  43.560  76.320  1.00  0.00           O
ATOM   3699  N   ILE A 230      58.590  42.630  77.720  1.00  0.00           N
ATOM   3700  HN  ILE A 230      58.730  42.270  78.650  1.00  0.00           H
ATOM   3701  CA  ILE A 230      59.750  42.670  76.930  1.00  0.00           C
ATOM   3702  HA  ILE A 230      59.810  43.630  76.430  1.00  0.00           H
ATOM   3703  CB  ILE A 230      60.960  42.350  77.760  1.00  0.00           C
ATOM   3704  HB  ILE A 230      60.860  41.440  78.380  1.00  0.00           H
ATOM   3705  CG2 ILE A 230      62.160  42.180  76.830  1.00  0.00           C
ATOM   3706 HG21 ILE A 230      62.170  41.170  76.360  1.00  0.00           H
ATOM   3707 HG22 ILE A 230      63.100  42.240  77.420  1.00  0.00           H
ATOM   3708 HG23 ILE A 230      62.290  42.930  76.020  1.00  0.00           H
ATOM   3709  CG1 ILE A 230      61.100  43.600  78.640  1.00  0.00           C
ATOM   3710 HG11 ILE A 230      60.180  43.900  79.190  1.00  0.00           H
ATOM   3711 HG12 ILE A 230      61.430  44.440  78.000  1.00  0.00           H
ATOM   3712  CD  ILE A 230      62.090  43.300  79.780  1.00  0.00           C
ATOM   3713  HD1 ILE A 230      63.160  43.270  79.470  1.00  0.00           H
ATOM   3714  HD2 ILE A 230      61.840  42.330  80.270  1.00  0.00           H
ATOM   3715  HD3 ILE A 230      61.980  44.190  80.440  1.00  0.00           H
ATOM   3716  C   ILE A 230      59.580  41.620  75.870  1.00  0.00           C
ATOM   3717  O   ILE A 230      59.850  41.860  74.740  1.00  0.00           O
ATOM   3718  N   THR A 231      59.000  40.440  76.280  1.00  0.00           N
ATOM   3719  HN  THR A 231      58.900  40.300  77.250  1.00  0.00           H
ATOM   3720  CA  THR A 231      58.940  39.280  75.450  1.00  0.00           C
ATOM   3721  HA  THR A 231      59.870  38.980  74.980  1.00  0.00           H
ATOM   3722  CB  THR A 231      58.590  38.040  76.180  1.00  0.00           C
ATOM   3723  HB  THR A 231      57.530  38.240  76.440  1.00  0.00           H
ATOM   3724  OG1 THR A 231      59.460  37.850  77.350  1.00  0.00           O
ATOM   3725  HG1 THR A 231      58.900  37.530  78.040  1.00  0.00           H
ATOM   3726  CG2 THR A 231      58.630  36.710  75.400  1.00  0.00           C
ATOM   3727 HG21 THR A 231      57.650  36.540  74.900  1.00  0.00           H
ATOM   3728 HG22 THR A 231      58.550  35.920  76.190  1.00  0.00           H
ATOM   3729 HG23 THR A 231      59.560  36.420  74.870  1.00  0.00           H
ATOM   3730  C   THR A 231      58.020  39.520  74.260  1.00  0.00           C
ATOM   3731  O   THR A 231      58.310  39.300  73.130  1.00  0.00           O
ATOM   3732  N   PHE A 232      56.820  40.070  74.620  1.00  0.00           N
ATOM   3733  HN  PHE A 232      56.670  40.360  75.560  1.00  0.00           H
ATOM   3734  CA  PHE A 232      55.760  40.600  73.800  1.00  0.00           C
ATOM   3735  HA  PHE A 232      55.370  39.780  73.210  1.00  0.00           H
ATOM   3736  CB  PHE A 232      54.590  41.120  74.650  1.00  0.00           C
ATOM   3737  HB1 PHE A 232      54.980  41.960  75.260  1.00  0.00           H
ATOM   3738  HB2 PHE A 232      54.440  40.290  75.370  1.00  0.00           H
ATOM   3739  CG  PHE A 232      53.380  41.400  73.810  1.00  0.00           C
ATOM   3740  CD1 PHE A 232      52.680  40.430  73.130  1.00  0.00           C
ATOM   3741  HD1 PHE A 232      52.980  39.400  73.150  1.00  0.00           H
ATOM   3742  CE1 PHE A 232      51.470  40.760  72.420  1.00  0.00           C
ATOM   3743  HE1 PHE A 232      50.940  39.970  71.920  1.00  0.00           H
ATOM   3744  CZ  PHE A 232      51.100  42.100  72.240  1.00  0.00           C
ATOM   3745  HZ  PHE A 232      50.260  42.520  71.700  1.00  0.00           H
ATOM   3746  CD2 PHE A 232      52.920  42.760  73.700  1.00  0.00           C
ATOM   3747  HD2 PHE A 232      53.420  43.510  74.290  1.00  0.00           H
ATOM   3748  CE2 PHE A 232      51.840  43.120  72.890  1.00  0.00           C
ATOM   3749  HE2 PHE A 232      51.450  44.130  72.860  1.00  0.00           H
ATOM   3750  C   PHE A 232      56.270  41.560  72.810  1.00  0.00           C
ATOM   3751  O   PHE A 232      56.090  41.420  71.530  1.00  0.00           O
ATOM   3752  N   ILE A 233      56.880  42.710  73.220  1.00  0.00           N
ATOM   3753  HN  ILE A 233      56.940  42.890  74.190  1.00  0.00           H
ATOM   3754  CA  ILE A 233      57.420  43.730  72.350  1.00  0.00           C
ATOM   3755  HA  ILE A 233      56.550  44.030  71.780  1.00  0.00           H
ATOM   3756  CB  ILE A 233      58.040  44.930  73.100  1.00  0.00           C
ATOM   3757  HB  ILE A 233      58.800  44.460  73.760  1.00  0.00           H
ATOM   3758  CG2 ILE A 233      58.790  45.920  72.140  1.00  0.00           C
ATOM   3759 HG21 ILE A 233      57.980  46.310  71.490  1.00  0.00           H
ATOM   3760 HG22 ILE A 233      59.460  45.420  71.410  1.00  0.00           H
ATOM   3761 HG23 ILE A 233      59.320  46.780  72.590  1.00  0.00           H
ATOM   3762  CG1 ILE A 233      56.950  45.660  74.030  1.00  0.00           C
ATOM   3763 HG11 ILE A 233      57.480  46.480  74.580  1.00  0.00           H
ATOM   3764 HG12 ILE A 233      56.610  44.960  74.820  1.00  0.00           H
ATOM   3765  CD  ILE A 233      55.700  46.250  73.290  1.00  0.00           C
ATOM   3766  HD1 ILE A 233      55.070  46.870  73.960  1.00  0.00           H
ATOM   3767  HD2 ILE A 233      55.140  45.430  72.780  1.00  0.00           H
ATOM   3768  HD3 ILE A 233      56.180  46.930  72.560  1.00  0.00           H
ATOM   3769  C   ILE A 233      58.390  43.190  71.260  1.00  0.00           C
ATOM   3770  O   ILE A 233      58.280  43.460  70.020  1.00  0.00           O
ATOM   3771  N   MET A 234      59.300  42.320  71.690  1.00  0.00           N
ATOM   3772  HN  MET A 234      59.370  42.160  72.680  1.00  0.00           H
ATOM   3773  CA  MET A 234      60.240  41.530  70.910  1.00  0.00           C
ATOM   3774  HA  MET A 234      60.880  42.240  70.390  1.00  0.00           H
ATOM   3775  CB  MET A 234      61.220  40.630  71.760  1.00  0.00           C
ATOM   3776  HB1 MET A 234      61.870  40.070  71.050  1.00  0.00           H
ATOM   3777  HB2 MET A 234      60.590  39.940  72.350  1.00  0.00           H
ATOM   3778  CG  MET A 234      62.170  41.480  72.570  1.00  0.00           C
ATOM   3779  HG1 MET A 234      61.670  41.790  73.500  1.00  0.00           H
ATOM   3780  HG2 MET A 234      62.440  42.360  71.950  1.00  0.00           H
ATOM   3781  SD  MET A 234      63.670  40.620  73.140  1.00  0.00           S
ATOM   3782  CE  MET A 234      62.850  39.270  74.080  1.00  0.00           C
ATOM   3783  HE1 MET A 234      62.300  38.570  73.420  1.00  0.00           H
ATOM   3784  HE2 MET A 234      62.190  39.560  74.920  1.00  0.00           H
ATOM   3785  HE3 MET A 234      63.730  38.730  74.500  1.00  0.00           H
ATOM   3786  C   MET A 234      59.550  40.580  69.790  1.00  0.00           C
ATOM   3787  O   MET A 234      60.050  40.390  68.650  1.00  0.00           O
ATOM   3788  N   VAL A 235      58.460  39.990  70.150  1.00  0.00           N
ATOM   3789  HN  VAL A 235      58.220  39.690  71.070  1.00  0.00           H
ATOM   3790  CA  VAL A 235      57.780  39.160  69.170  1.00  0.00           C
ATOM   3791  HA  VAL A 235      58.470  38.710  68.470  1.00  0.00           H
ATOM   3792  CB  VAL A 235      56.920  38.030  69.720  1.00  0.00           C
ATOM   3793  HB  VAL A 235      56.200  38.530  70.410  1.00  0.00           H
ATOM   3794  CG1 VAL A 235      56.290  37.270  68.580  1.00  0.00           C
ATOM   3795 HG11 VAL A 235      57.030  36.920  67.830  1.00  0.00           H
ATOM   3796 HG12 VAL A 235      55.600  37.950  68.010  1.00  0.00           H
ATOM   3797 HG13 VAL A 235      55.760  36.360  68.930  1.00  0.00           H
ATOM   3798  CG2 VAL A 235      57.920  37.080  70.460  1.00  0.00           C
ATOM   3799 HG21 VAL A 235      58.650  36.590  69.800  1.00  0.00           H
ATOM   3800 HG22 VAL A 235      57.410  36.270  71.020  1.00  0.00           H
ATOM   3801 HG23 VAL A 235      58.610  37.600  71.150  1.00  0.00           H
ATOM   3802  C   VAL A 235      56.940  40.110  68.240  1.00  0.00           C
ATOM   3803  O   VAL A 235      56.920  39.980  66.980  1.00  0.00           O
ATOM   3804  N   VAL A 236      56.480  41.230  68.770  1.00  0.00           N
ATOM   3805  HN  VAL A 236      56.450  41.320  69.760  1.00  0.00           H
ATOM   3806  CA  VAL A 236      55.690  42.130  67.990  1.00  0.00           C
ATOM   3807  HA  VAL A 236      54.900  41.490  67.620  1.00  0.00           H
ATOM   3808  CB  VAL A 236      54.910  43.120  68.950  1.00  0.00           C
ATOM   3809  HB  VAL A 236      55.590  43.480  69.740  1.00  0.00           H
ATOM   3810  CG1 VAL A 236      54.350  44.360  68.230  1.00  0.00           C
ATOM   3811 HG11 VAL A 236      53.720  44.100  67.360  1.00  0.00           H
ATOM   3812 HG12 VAL A 236      55.180  45.060  67.980  1.00  0.00           H
ATOM   3813 HG13 VAL A 236      53.720  44.960  68.920  1.00  0.00           H
ATOM   3814  CG2 VAL A 236      53.820  42.260  69.530  1.00  0.00           C
ATOM   3815 HG21 VAL A 236      53.350  42.630  70.470  1.00  0.00           H
ATOM   3816 HG22 VAL A 236      54.190  41.270  69.880  1.00  0.00           H
ATOM   3817 HG23 VAL A 236      52.880  42.150  68.950  1.00  0.00           H
ATOM   3818  C   VAL A 236      56.410  42.780  66.860  1.00  0.00           C
ATOM   3819  O   VAL A 236      55.990  42.960  65.730  1.00  0.00           O
ATOM   3820  N   ALA A 237      57.560  43.240  67.180  1.00  0.00           N
ATOM   3821  HN  ALA A 237      57.870  43.040  68.120  1.00  0.00           H
ATOM   3822  CA  ALA A 237      58.500  43.880  66.260  1.00  0.00           C
ATOM   3823  HA  ALA A 237      58.030  44.790  65.950  1.00  0.00           H
ATOM   3824  CB  ALA A 237      59.720  44.380  67.090  1.00  0.00           C
ATOM   3825  HB1 ALA A 237      60.480  43.650  67.410  1.00  0.00           H
ATOM   3826  HB2 ALA A 237      59.430  45.050  67.940  1.00  0.00           H
ATOM   3827  HB3 ALA A 237      60.240  45.050  66.370  1.00  0.00           H
ATOM   3828  C   ALA A 237      58.960  43.070  65.090  1.00  0.00           C
ATOM   3829  O   ALA A 237      59.120  43.570  64.020  1.00  0.00           O
ATOM   3830  N   ILE A 238      59.120  41.730  65.300  1.00  0.00           N
ATOM   3831  HN  ILE A 238      59.120  41.410  66.240  1.00  0.00           H
ATOM   3832  CA  ILE A 238      59.260  40.780  64.210  1.00  0.00           C
ATOM   3833  HA  ILE A 238      59.970  41.160  63.500  1.00  0.00           H
ATOM   3834  CB  ILE A 238      59.720  39.420  64.650  1.00  0.00           C
ATOM   3835  HB  ILE A 238      59.050  39.030  65.450  1.00  0.00           H
ATOM   3836  CG2 ILE A 238      59.930  38.370  63.470  1.00  0.00           C
ATOM   3837 HG21 ILE A 238      58.950  37.960  63.170  1.00  0.00           H
ATOM   3838 HG22 ILE A 238      60.500  37.480  63.810  1.00  0.00           H
ATOM   3839 HG23 ILE A 238      60.380  38.850  62.570  1.00  0.00           H
ATOM   3840  CG1 ILE A 238      61.110  39.620  65.380  1.00  0.00           C
ATOM   3841 HG11 ILE A 238      61.080  40.480  66.080  1.00  0.00           H
ATOM   3842 HG12 ILE A 238      61.870  40.040  64.690  1.00  0.00           H
ATOM   3843  CD  ILE A 238      61.720  38.480  66.100  1.00  0.00           C
ATOM   3844  HD1 ILE A 238      61.120  38.110  66.960  1.00  0.00           H
ATOM   3845  HD2 ILE A 238      62.680  38.860  66.510  1.00  0.00           H
ATOM   3846  HD3 ILE A 238      61.950  37.590  65.470  1.00  0.00           H
ATOM   3847  C   ILE A 238      58.000  40.550  63.370  1.00  0.00           C
ATOM   3848  O   ILE A 238      58.070  40.470  62.160  1.00  0.00           O
ATOM   3849  N   VAL A 239      56.800  40.430  63.940  1.00  0.00           N
ATOM   3850  HN  VAL A 239      56.680  40.530  64.920  1.00  0.00           H
ATOM   3851  CA  VAL A 239      55.540  40.480  63.200  1.00  0.00           C
ATOM   3852  HA  VAL A 239      55.590  39.750  62.420  1.00  0.00           H
ATOM   3853  CB  VAL A 239      54.320  40.300  64.090  1.00  0.00           C
ATOM   3854  HB  VAL A 239      54.310  41.050  64.900  1.00  0.00           H
ATOM   3855  CG1 VAL A 239      53.030  40.170  63.210  1.00  0.00           C
ATOM   3856 HG11 VAL A 239      53.220  39.570  62.300  1.00  0.00           H
ATOM   3857 HG12 VAL A 239      52.690  41.200  62.940  1.00  0.00           H
ATOM   3858 HG13 VAL A 239      52.160  39.830  63.820  1.00  0.00           H
ATOM   3859  CG2 VAL A 239      54.430  38.970  64.790  1.00  0.00           C
ATOM   3860 HG21 VAL A 239      55.360  38.910  65.370  1.00  0.00           H
ATOM   3861 HG22 VAL A 239      54.520  38.180  64.010  1.00  0.00           H
ATOM   3862 HG23 VAL A 239      53.520  38.770  65.410  1.00  0.00           H
ATOM   3863  C   VAL A 239      55.230  41.700  62.360  1.00  0.00           C
ATOM   3864  O   VAL A 239      54.840  41.570  61.230  1.00  0.00           O
ATOM   3865  N   PHE A 240      55.610  42.880  62.900  1.00  0.00           N
ATOM   3866  HN  PHE A 240      56.040  42.800  63.810  1.00  0.00           H
ATOM   3867  CA  PHE A 240      55.620  44.160  62.220  1.00  0.00           C
ATOM   3868  HA  PHE A 240      54.660  44.530  61.860  1.00  0.00           H
ATOM   3869  CB  PHE A 240      55.890  45.180  63.310  1.00  0.00           C
ATOM   3870  HB1 PHE A 240      56.710  44.720  63.910  1.00  0.00           H
ATOM   3871  HB2 PHE A 240      55.020  45.320  63.990  1.00  0.00           H
ATOM   3872  CG  PHE A 240      56.180  46.580  62.640  1.00  0.00           C
ATOM   3873  CD1 PHE A 240      55.230  47.440  62.100  1.00  0.00           C
ATOM   3874  HD1 PHE A 240      54.180  47.170  62.110  1.00  0.00           H
ATOM   3875  CE1 PHE A 240      55.580  48.760  61.670  1.00  0.00           C
ATOM   3876  HE1 PHE A 240      54.880  49.480  61.260  1.00  0.00           H
ATOM   3877  CZ  PHE A 240      56.870  49.210  61.880  1.00  0.00           C
ATOM   3878  HZ  PHE A 240      57.050  50.240  61.590  1.00  0.00           H
ATOM   3879  CD2 PHE A 240      57.460  47.080  62.870  1.00  0.00           C
ATOM   3880  HD2 PHE A 240      58.290  46.620  63.380  1.00  0.00           H
ATOM   3881  CE2 PHE A 240      57.870  48.410  62.490  1.00  0.00           C
ATOM   3882  HE2 PHE A 240      58.870  48.770  62.690  1.00  0.00           H
ATOM   3883  C   PHE A 240      56.630  44.240  61.070  1.00  0.00           C
ATOM   3884  O   PHE A 240      56.460  44.960  60.060  1.00  0.00           O
ATOM   3885  N   VAL A 241      57.760  43.500  61.180  1.00  0.00           N
ATOM   3886  HN  VAL A 241      57.980  43.080  62.050  1.00  0.00           H
ATOM   3887  CA  VAL A 241      58.760  43.430  60.150  1.00  0.00           C
ATOM   3888  HA  VAL A 241      58.950  44.400  59.750  1.00  0.00           H
ATOM   3889  CB  VAL A 241      60.020  42.860  60.740  1.00  0.00           C
ATOM   3890  HB  VAL A 241      59.720  42.170  61.560  1.00  0.00           H
ATOM   3891  CG1 VAL A 241      60.890  42.070  59.720  1.00  0.00           C
ATOM   3892 HG11 VAL A 241      60.350  41.170  59.330  1.00  0.00           H
ATOM   3893 HG12 VAL A 241      61.800  41.600  60.150  1.00  0.00           H
ATOM   3894 HG13 VAL A 241      61.090  42.690  58.820  1.00  0.00           H
ATOM   3895  CG2 VAL A 241      60.810  44.050  61.450  1.00  0.00           C
ATOM   3896 HG21 VAL A 241      61.700  43.650  61.970  1.00  0.00           H
ATOM   3897 HG22 VAL A 241      60.150  44.600  62.150  1.00  0.00           H
ATOM   3898 HG23 VAL A 241      61.120  44.810  60.690  1.00  0.00           H
ATOM   3899  C   VAL A 241      58.250  42.440  59.190  1.00  0.00           C
ATOM   3900  O   VAL A 241      58.320  42.700  58.010  1.00  0.00           O
ATOM   3901  N   ILE A 242      57.640  41.340  59.600  1.00  0.00           N
ATOM   3902  HN  ILE A 242      57.550  41.250  60.580  1.00  0.00           H
ATOM   3903  CA  ILE A 242      56.980  40.400  58.720  1.00  0.00           C
ATOM   3904  HA  ILE A 242      57.750  40.000  58.070  1.00  0.00           H
ATOM   3905  CB  ILE A 242      56.400  39.230  59.420  1.00  0.00           C
ATOM   3906  HB  ILE A 242      55.930  39.620  60.350  1.00  0.00           H
ATOM   3907  CG2 ILE A 242      55.380  38.470  58.670  1.00  0.00           C
ATOM   3908 HG21 ILE A 242      54.450  39.060  58.520  1.00  0.00           H
ATOM   3909 HG22 ILE A 242      55.010  37.570  59.210  1.00  0.00           H
ATOM   3910 HG23 ILE A 242      55.770  38.090  57.690  1.00  0.00           H
ATOM   3911  CG1 ILE A 242      57.500  38.210  59.870  1.00  0.00           C
ATOM   3912 HG11 ILE A 242      58.360  38.830  60.170  1.00  0.00           H
ATOM   3913 HG12 ILE A 242      57.860  37.640  58.980  1.00  0.00           H
ATOM   3914  CD  ILE A 242      57.170  37.250  60.990  1.00  0.00           C
ATOM   3915  HD1 ILE A 242      56.260  36.620  60.860  1.00  0.00           H
ATOM   3916  HD2 ILE A 242      57.050  37.910  61.890  1.00  0.00           H
ATOM   3917  HD3 ILE A 242      58.000  36.530  61.130  1.00  0.00           H
ATOM   3918  C   ILE A 242      55.910  40.990  57.720  1.00  0.00           C
ATOM   3919  O   ILE A 242      55.880  40.720  56.530  1.00  0.00           O
ATOM   3920  N   CYS A 243      55.140  41.930  58.270  1.00  0.00           N
ATOM   3921  HN  CYS A 243      55.330  42.100  59.240  1.00  0.00           H
ATOM   3922  CA  CYS A 243      54.140  42.700  57.580  1.00  0.00           C
ATOM   3923  HA  CYS A 243      53.450  42.060  57.040  1.00  0.00           H
ATOM   3924  CB  CYS A 243      53.400  43.610  58.660  1.00  0.00           C
ATOM   3925  HB1 CYS A 243      54.190  44.000  59.340  1.00  0.00           H
ATOM   3926  HB2 CYS A 243      52.760  42.950  59.280  1.00  0.00           H
ATOM   3927  SG  CYS A 243      52.370  45.010  58.160  1.00  0.00           S
ATOM   3928  HG1 CYS A 243      53.380  45.860  58.140  1.00  0.00           H
ATOM   3929  C   CYS A 243      54.770  43.520  56.450  1.00  0.00           C
ATOM   3930  O   CYS A 243      54.380  43.390  55.300  1.00  0.00           O
ATOM   3931  N   PHE A 244      55.800  44.300  56.750  1.00  0.00           N
ATOM   3932  HN  PHE A 244      56.260  44.240  57.630  1.00  0.00           H
ATOM   3933  CA  PHE A 244      56.240  45.360  55.840  1.00  0.00           C
ATOM   3934  HA  PHE A 244      55.410  45.530  55.170  1.00  0.00           H
ATOM   3935  CB  PHE A 244      56.420  46.670  56.720  1.00  0.00           C
ATOM   3936  HB1 PHE A 244      56.780  47.530  56.110  1.00  0.00           H
ATOM   3937  HB2 PHE A 244      57.000  46.550  57.660  1.00  0.00           H
ATOM   3938  CG  PHE A 244      55.100  47.200  57.130  1.00  0.00           C
ATOM   3939  CD1 PHE A 244      54.030  47.480  56.260  1.00  0.00           C
ATOM   3940  HD1 PHE A 244      54.100  47.220  55.220  1.00  0.00           H
ATOM   3941  CE1 PHE A 244      52.830  48.110  56.640  1.00  0.00           C
ATOM   3942  HE1 PHE A 244      52.060  48.270  55.890  1.00  0.00           H
ATOM   3943  CZ  PHE A 244      52.650  48.430  58.020  1.00  0.00           C
ATOM   3944  HZ  PHE A 244      51.770  48.840  58.480  1.00  0.00           H
ATOM   3945  CD2 PHE A 244      54.910  47.590  58.490  1.00  0.00           C
ATOM   3946  HD2 PHE A 244      55.570  47.340  59.310  1.00  0.00           H
ATOM   3947  CE2 PHE A 244      53.650  48.080  58.900  1.00  0.00           C
ATOM   3948  HE2 PHE A 244      53.540  48.290  59.950  1.00  0.00           H
ATOM   3949  C   PHE A 244      57.510  45.140  55.110  1.00  0.00           C
ATOM   3950  O   PHE A 244      57.580  45.530  53.880  1.00  0.00           O
ATOM   3951  N   LEU A 245      58.460  44.490  55.690  1.00  0.00           N
ATOM   3952  HN  LEU A 245      58.390  44.290  56.660  1.00  0.00           H
ATOM   3953  CA  LEU A 245      59.770  44.160  54.960  1.00  0.00           C
ATOM   3954  HA  LEU A 245      60.180  45.150  54.840  1.00  0.00           H
ATOM   3955  CB  LEU A 245      60.770  43.630  55.980  1.00  0.00           C
ATOM   3956  HB1 LEU A 245      60.480  42.680  56.470  1.00  0.00           H
ATOM   3957  HB2 LEU A 245      60.670  44.330  56.830  1.00  0.00           H
ATOM   3958  CG  LEU A 245      62.260  43.740  55.470  1.00  0.00           C
ATOM   3959  HG  LEU A 245      62.390  42.950  54.710  1.00  0.00           H
ATOM   3960  CD1 LEU A 245      62.660  45.110  54.940  1.00  0.00           C
ATOM   3961 HD11 LEU A 245      62.260  45.930  55.570  1.00  0.00           H
ATOM   3962 HD12 LEU A 245      62.370  45.240  53.880  1.00  0.00           H
ATOM   3963 HD13 LEU A 245      63.760  45.170  55.070  1.00  0.00           H
ATOM   3964  CD2 LEU A 245      63.090  43.360  56.690  1.00  0.00           C
ATOM   3965 HD21 LEU A 245      63.120  44.190  57.420  1.00  0.00           H
ATOM   3966 HD22 LEU A 245      64.130  43.120  56.350  1.00  0.00           H
ATOM   3967 HD23 LEU A 245      62.740  42.410  57.130  1.00  0.00           H
ATOM   3968  C   LEU A 245      59.840  43.520  53.590  1.00  0.00           C
ATOM   3969  O   LEU A 245      60.590  44.040  52.770  1.00  0.00           O
ATOM   3970  N   PRO A 246      59.180  42.370  53.240  1.00  0.00           N
ATOM   3971  CD  PRO A 246      58.500  41.520  54.250  1.00  0.00           C
ATOM   3972  HD1 PRO A 246      57.630  41.990  54.750  1.00  0.00           H
ATOM   3973  HD2 PRO A 246      59.160  41.170  55.070  1.00  0.00           H
ATOM   3974  CA  PRO A 246      59.540  41.620  51.970  1.00  0.00           C
ATOM   3975  HA  PRO A 246      60.610  41.500  51.870  1.00  0.00           H
ATOM   3976  CB  PRO A 246      58.870  40.200  52.170  1.00  0.00           C
ATOM   3977  HB1 PRO A 246      59.730  39.530  52.380  1.00  0.00           H
ATOM   3978  HB2 PRO A 246      58.350  39.820  51.260  1.00  0.00           H
ATOM   3979  CG  PRO A 246      57.920  40.360  53.410  1.00  0.00           C
ATOM   3980  HG1 PRO A 246      56.970  40.820  53.030  1.00  0.00           H
ATOM   3981  HG2 PRO A 246      57.520  39.450  53.900  1.00  0.00           H
ATOM   3982  C   PRO A 246      59.050  42.320  50.780  1.00  0.00           C
ATOM   3983  O   PRO A 246      59.640  42.250  49.750  1.00  0.00           O
ATOM   3984  N   SER A 247      57.930  43.070  50.840  1.00  0.00           N
ATOM   3985  HN  SER A 247      57.420  43.020  51.700  1.00  0.00           H
ATOM   3986  CA  SER A 247      57.480  43.870  49.710  1.00  0.00           C
ATOM   3987  HA  SER A 247      57.630  43.240  48.840  1.00  0.00           H
ATOM   3988  CB  SER A 247      56.050  44.350  49.710  1.00  0.00           C
ATOM   3989  HB1 SER A 247      55.370  43.470  49.610  1.00  0.00           H
ATOM   3990  HB2 SER A 247      55.780  45.090  48.930  1.00  0.00           H
ATOM   3991  OG  SER A 247      55.660  44.920  51.010  1.00  0.00           O
ATOM   3992  HG1 SER A 247      55.870  44.280  51.690  1.00  0.00           H
ATOM   3993  C   SER A 247      58.480  45.030  49.440  1.00  0.00           C
ATOM   3994  O   SER A 247      58.740  45.330  48.260  1.00  0.00           O
ATOM   3995  N   VAL A 248      59.080  45.610  50.480  1.00  0.00           N
ATOM   3996  HN  VAL A 248      58.670  45.530  51.380  1.00  0.00           H
ATOM   3997  CA  VAL A 248      60.280  46.480  50.240  1.00  0.00           C
ATOM   3998  HA  VAL A 248      59.940  47.290  49.620  1.00  0.00           H
ATOM   3999  CB  VAL A 248      60.820  47.140  51.500  1.00  0.00           C
ATOM   4000  HB  VAL A 248      60.950  46.390  52.300  1.00  0.00           H
ATOM   4001  CG1 VAL A 248      62.150  47.910  51.350  1.00  0.00           C
ATOM   4002 HG11 VAL A 248      63.010  47.220  51.160  1.00  0.00           H
ATOM   4003 HG12 VAL A 248      62.430  48.630  52.150  1.00  0.00           H
ATOM   4004 HG13 VAL A 248      62.120  48.570  50.470  1.00  0.00           H
ATOM   4005  CG2 VAL A 248      59.810  48.220  52.030  1.00  0.00           C
ATOM   4006 HG21 VAL A 248      59.520  48.940  51.220  1.00  0.00           H
ATOM   4007 HG22 VAL A 248      60.180  48.850  52.870  1.00  0.00           H
ATOM   4008 HG23 VAL A 248      58.930  47.750  52.520  1.00  0.00           H
ATOM   4009  C   VAL A 248      61.460  45.840  49.500  1.00  0.00           C
ATOM   4010  O   VAL A 248      61.950  46.350  48.520  1.00  0.00           O
ATOM   4011  N   VAL A 249      61.920  44.680  49.960  1.00  0.00           N
ATOM   4012  HN  VAL A 249      61.440  44.300  50.750  1.00  0.00           H
ATOM   4013  CA  VAL A 249      63.050  43.960  49.410  1.00  0.00           C
ATOM   4014  HA  VAL A 249      63.850  44.680  49.490  1.00  0.00           H
ATOM   4015  CB  VAL A 249      63.520  42.710  50.260  1.00  0.00           C
ATOM   4016  HB  VAL A 249      62.580  42.150  50.400  1.00  0.00           H
ATOM   4017  CG1 VAL A 249      64.660  41.940  49.600  1.00  0.00           C
ATOM   4018 HG11 VAL A 249      64.290  41.440  48.680  1.00  0.00           H
ATOM   4019 HG12 VAL A 249      65.060  41.230  50.340  1.00  0.00           H
ATOM   4020 HG13 VAL A 249      65.470  42.660  49.410  1.00  0.00           H
ATOM   4021  CG2 VAL A 249      64.080  43.240  51.590  1.00  0.00           C
ATOM   4022 HG21 VAL A 249      64.340  42.440  52.310  1.00  0.00           H
ATOM   4023 HG22 VAL A 249      63.310  43.860  52.090  1.00  0.00           H
ATOM   4024 HG23 VAL A 249      65.040  43.810  51.610  1.00  0.00           H
ATOM   4025  C   VAL A 249      62.870  43.580  48.010  1.00  0.00           C
ATOM   4026  O   VAL A 249      63.730  43.730  47.170  1.00  0.00           O
ATOM   4027  N   VAL A 250      61.660  43.030  47.670  1.00  0.00           N
ATOM   4028  HN  VAL A 250      60.980  42.780  48.360  1.00  0.00           H
ATOM   4029  CA  VAL A 250      61.280  42.680  46.280  1.00  0.00           C
ATOM   4030  HA  VAL A 250      62.090  42.140  45.800  1.00  0.00           H
ATOM   4031  CB  VAL A 250      60.100  41.790  46.320  1.00  0.00           C
ATOM   4032  HB  VAL A 250      59.270  42.240  46.910  1.00  0.00           H
ATOM   4033  CG1 VAL A 250      59.630  41.500  44.920  1.00  0.00           C
ATOM   4034 HG11 VAL A 250      60.480  41.040  44.370  1.00  0.00           H
ATOM   4035 HG12 VAL A 250      59.180  42.370  44.400  1.00  0.00           H
ATOM   4036 HG13 VAL A 250      58.810  40.740  44.980  1.00  0.00           H
ATOM   4037  CG2 VAL A 250      60.510  40.450  47.030  1.00  0.00           C
ATOM   4038 HG21 VAL A 250      61.340  39.950  46.500  1.00  0.00           H
ATOM   4039 HG22 VAL A 250      59.670  39.730  47.190  1.00  0.00           H
ATOM   4040 HG23 VAL A 250      60.960  40.610  48.040  1.00  0.00           H
ATOM   4041  C   VAL A 250      61.020  44.030  45.470  1.00  0.00           C
ATOM   4042  O   VAL A 250      61.410  44.070  44.310  1.00  0.00           O
ATOM   4043  N   ARG A 251      60.460  45.190  46.030  1.00  0.00           N
ATOM   4044  HN  ARG A 251      60.060  45.220  46.950  1.00  0.00           H
ATOM   4045  CA  ARG A 251      60.350  46.430  45.270  1.00  0.00           C
ATOM   4046  HA  ARG A 251      59.830  46.270  44.340  1.00  0.00           H
ATOM   4047  CB  ARG A 251      59.520  47.480  46.070  1.00  0.00           C
ATOM   4048  HB1 ARG A 251      60.010  47.730  47.030  1.00  0.00           H
ATOM   4049  HB2 ARG A 251      58.550  46.980  46.290  1.00  0.00           H
ATOM   4050  CG  ARG A 251      59.070  48.780  45.380  1.00  0.00           C
ATOM   4051  HG1 ARG A 251      60.010  49.300  45.120  1.00  0.00           H
ATOM   4052  HG2 ARG A 251      58.440  49.350  46.090  1.00  0.00           H
ATOM   4053  CD  ARG A 251      58.310  48.480  44.040  1.00  0.00           C
ATOM   4054  HD1 ARG A 251      57.570  47.650  44.120  1.00  0.00           H
ATOM   4055  HD2 ARG A 251      59.040  48.230  43.240  1.00  0.00           H
ATOM   4056  NE  ARG A 251      57.430  49.660  43.820  1.00  0.00           N
ATOM   4057  HE  ARG A 251      57.070  50.050  44.650  1.00  0.00           H
ATOM   4058  CZ  ARG A 251      57.370  50.310  42.680  1.00  0.00           C
ATOM   4059  NH1 ARG A 251      57.690  49.720  41.530  1.00  0.00           N
ATOM   4060 HH11 ARG A 251      57.540  50.210  40.670  1.00  0.00           H
ATOM   4061 HH12 ARG A 251      57.620  48.730  41.430  1.00  0.00           H
ATOM   4062  NH2 ARG A 251      56.960  51.480  42.630  1.00  0.00           N
ATOM   4063 HH21 ARG A 251      56.690  51.990  43.460  1.00  0.00           H
ATOM   4064 HH22 ARG A 251      57.310  51.990  41.850  1.00  0.00           H
ATOM   4065  C   ARG A 251      61.630  47.030  44.750  1.00  0.00           C
ATOM   4066  O   ARG A 251      61.880  47.500  43.610  1.00  0.00           O
ATOM   4067  N   ILE A 252      62.700  46.840  45.600  1.00  0.00           N
ATOM   4068  HN  ILE A 252      62.500  46.500  46.510  1.00  0.00           H
ATOM   4069  CA  ILE A 252      64.110  47.100  45.360  1.00  0.00           C
ATOM   4070  HA  ILE A 252      64.280  48.070  44.920  1.00  0.00           H
ATOM   4071  CB  ILE A 252      65.080  47.040  46.580  1.00  0.00           C
ATOM   4072  HB  ILE A 252      64.850  46.100  47.110  1.00  0.00           H
ATOM   4073  CG2 ILE A 252      66.580  47.170  46.240  1.00  0.00           C
ATOM   4074 HG21 ILE A 252      67.170  47.270  47.170  1.00  0.00           H
ATOM   4075 HG22 ILE A 252      66.840  48.050  45.620  1.00  0.00           H
ATOM   4076 HG23 ILE A 252      66.930  46.210  45.800  1.00  0.00           H
ATOM   4077  CG1 ILE A 252      64.710  48.080  47.670  1.00  0.00           C
ATOM   4078 HG11 ILE A 252      63.610  48.190  47.650  1.00  0.00           H
ATOM   4079 HG12 ILE A 252      65.180  49.060  47.390  1.00  0.00           H
ATOM   4080  CD  ILE A 252      65.050  47.680  49.080  1.00  0.00           C
ATOM   4081  HD1 ILE A 252      66.080  47.270  49.020  1.00  0.00           H
ATOM   4082  HD2 ILE A 252      64.460  46.840  49.500  1.00  0.00           H
ATOM   4083  HD3 ILE A 252      64.960  48.470  49.860  1.00  0.00           H
ATOM   4084  C   ILE A 252      64.680  46.180  44.330  1.00  0.00           C
ATOM   4085  O   ILE A 252      65.480  46.600  43.520  1.00  0.00           O
ATOM   4086  N   ARG A 253      64.320  44.840  44.310  1.00  0.00           N
ATOM   4087  HN  ARG A 253      63.590  44.590  44.940  1.00  0.00           H
ATOM   4088  CA  ARG A 253      64.820  43.850  43.360  1.00  0.00           C
ATOM   4089  HA  ARG A 253      65.900  43.900  43.280  1.00  0.00           H
ATOM   4090  CB  ARG A 253      64.390  42.360  43.770  1.00  0.00           C
ATOM   4091  HB1 ARG A 253      63.300  42.320  43.990  1.00  0.00           H
ATOM   4092  HB2 ARG A 253      64.980  42.100  44.660  1.00  0.00           H
ATOM   4093  CG  ARG A 253      64.650  41.330  42.720  1.00  0.00           C
ATOM   4094  HG1 ARG A 253      64.120  41.550  41.760  1.00  0.00           H
ATOM   4095  HG2 ARG A 253      64.200  40.370  43.040  1.00  0.00           H
ATOM   4096  CD  ARG A 253      66.150  41.220  42.370  1.00  0.00           C
ATOM   4097  HD1 ARG A 253      66.710  40.960  43.290  1.00  0.00           H
ATOM   4098  HD2 ARG A 253      66.580  42.160  41.960  1.00  0.00           H
ATOM   4099  NE  ARG A 253      66.290  40.060  41.380  1.00  0.00           N
ATOM   4100  HE  ARG A 253      65.510  39.600  40.960  1.00  0.00           H
ATOM   4101  CZ  ARG A 253      67.410  39.450  41.110  1.00  0.00           C
ATOM   4102  NH1 ARG A 253      68.590  39.770  41.600  1.00  0.00           N
ATOM   4103 HH11 ARG A 253      68.620  40.540  42.240  1.00  0.00           H
ATOM   4104 HH12 ARG A 253      69.460  39.360  41.350  1.00  0.00           H
ATOM   4105  NH2 ARG A 253      67.490  38.360  40.300  1.00  0.00           N
ATOM   4106 HH21 ARG A 253      66.650  37.860  40.080  1.00  0.00           H
ATOM   4107 HH22 ARG A 253      68.380  37.920  40.300  1.00  0.00           H
ATOM   4108  C   ARG A 253      64.240  44.220  41.980  1.00  0.00           C
ATOM   4109  O   ARG A 253      64.940  44.100  40.950  1.00  0.00           O
ATOM   4110  N   ILE A 254      62.950  44.640  41.880  1.00  0.00           N
ATOM   4111  HN  ILE A 254      62.350  44.750  42.670  1.00  0.00           H
ATOM   4112  CA  ILE A 254      62.390  45.160  40.640  1.00  0.00           C
ATOM   4113  HA  ILE A 254      62.450  44.450  39.830  1.00  0.00           H
ATOM   4114  CB  ILE A 254      60.930  45.540  40.710  1.00  0.00           C
ATOM   4115  HB  ILE A 254      60.770  46.190  41.600  1.00  0.00           H
ATOM   4116  CG2 ILE A 254      60.310  46.010  39.350  1.00  0.00           C
ATOM   4117 HG21 ILE A 254      59.290  46.420  39.510  1.00  0.00           H
ATOM   4118 HG22 ILE A 254      60.360  45.190  38.600  1.00  0.00           H
ATOM   4119 HG23 ILE A 254      60.890  46.880  38.980  1.00  0.00           H
ATOM   4120  CG1 ILE A 254      60.130  44.210  41.170  1.00  0.00           C
ATOM   4121 HG11 ILE A 254      60.710  43.670  41.960  1.00  0.00           H
ATOM   4122 HG12 ILE A 254      60.270  43.520  40.300  1.00  0.00           H
ATOM   4123  CD  ILE A 254      58.690  44.280  41.600  1.00  0.00           C
ATOM   4124  HD1 ILE A 254      58.650  45.020  42.420  1.00  0.00           H
ATOM   4125  HD2 ILE A 254      58.450  43.240  41.900  1.00  0.00           H
ATOM   4126  HD3 ILE A 254      58.080  44.690  40.770  1.00  0.00           H
ATOM   4127  C   ILE A 254      63.220  46.320  40.130  1.00  0.00           C
ATOM   4128  O   ILE A 254      63.780  46.240  38.970  1.00  0.00           O
ATOM   4129  N   PHE A 255      63.480  47.400  40.980  1.00  0.00           N
ATOM   4130  HN  PHE A 255      63.080  47.460  41.880  1.00  0.00           H
ATOM   4131  CA  PHE A 255      64.290  48.510  40.510  1.00  0.00           C
ATOM   4132  HA  PHE A 255      63.830  48.910  39.610  1.00  0.00           H
ATOM   4133  CB  PHE A 255      64.490  49.450  41.780  1.00  0.00           C
ATOM   4134  HB1 PHE A 255      65.150  50.280  41.440  1.00  0.00           H
ATOM   4135  HB2 PHE A 255      65.020  48.890  42.570  1.00  0.00           H
ATOM   4136  CG  PHE A 255      63.230  50.130  42.290  1.00  0.00           C
ATOM   4137  CD1 PHE A 255      62.100  50.360  41.490  1.00  0.00           C
ATOM   4138  HD1 PHE A 255      62.110  49.990  40.470  1.00  0.00           H
ATOM   4139  CE1 PHE A 255      60.940  51.010  42.000  1.00  0.00           C
ATOM   4140  HE1 PHE A 255      60.060  51.090  41.380  1.00  0.00           H
ATOM   4141  CZ  PHE A 255      60.950  51.480  43.340  1.00  0.00           C
ATOM   4142  HZ  PHE A 255      60.200  52.150  43.730  1.00  0.00           H
ATOM   4143  CD2 PHE A 255      63.170  50.680  43.610  1.00  0.00           C
ATOM   4144  HD2 PHE A 255      64.050  50.590  44.230  1.00  0.00           H
ATOM   4145  CE2 PHE A 255      62.070  51.340  44.170  1.00  0.00           C
ATOM   4146  HE2 PHE A 255      62.190  51.840  45.110  1.00  0.00           H
ATOM   4147  C   PHE A 255      65.720  48.190  40.050  1.00  0.00           C
ATOM   4148  O   PHE A 255      66.310  48.800  39.190  1.00  0.00           O
ATOM   4149  N   TRP A 256      66.360  47.240  40.700  1.00  0.00           N
ATOM   4150  HN  TRP A 256      65.840  46.810  41.440  1.00  0.00           H
ATOM   4151  CA  TRP A 256      67.540  46.450  40.230  1.00  0.00           C
ATOM   4152  HA  TRP A 256      68.400  47.110  40.250  1.00  0.00           H
ATOM   4153  CB  TRP A 256      67.910  45.330  41.240  1.00  0.00           C
ATOM   4154  HB1 TRP A 256      67.000  44.720  41.440  1.00  0.00           H
ATOM   4155  HB2 TRP A 256      68.070  45.680  42.280  1.00  0.00           H
ATOM   4156  CG  TRP A 256      68.980  44.380  40.650  1.00  0.00           C
ATOM   4157  CD1 TRP A 256      68.730  43.130  40.080  1.00  0.00           C
ATOM   4158  HD1 TRP A 256      67.740  42.750  39.880  1.00  0.00           H
ATOM   4159  NE1 TRP A 256      70.000  42.510  39.960  1.00  0.00           N
ATOM   4160  HE1 TRP A 256      70.170  41.670  39.480  1.00  0.00           H
ATOM   4161  CE2 TRP A 256      70.980  43.300  40.530  1.00  0.00           C
ATOM   4162  CD2 TRP A 256      70.300  44.460  41.070  1.00  0.00           C
ATOM   4163  CE3 TRP A 256      71.010  45.430  41.670  1.00  0.00           C
ATOM   4164  HE3 TRP A 256      70.450  46.200  42.200  1.00  0.00           H
ATOM   4165  CZ3 TRP A 256      72.400  45.230  41.850  1.00  0.00           C
ATOM   4166  HZ3 TRP A 256      72.900  46.010  42.400  1.00  0.00           H
ATOM   4167  CZ2 TRP A 256      72.330  43.120  40.750  1.00  0.00           C
ATOM   4168  HZ2 TRP A 256      72.760  42.190  40.410  1.00  0.00           H
ATOM   4169  CH2 TRP A 256      73.050  44.150  41.390  1.00  0.00           C
ATOM   4170  HH2 TRP A 256      74.100  44.060  41.620  1.00  0.00           H
ATOM   4171  C   TRP A 256      67.400  45.960  38.830  1.00  0.00           C
ATOM   4172  O   TRP A 256      68.250  46.210  38.040  1.00  0.00           O
ATOM   4173  N   LEU A 257      66.420  45.170  38.490  1.00  0.00           N
ATOM   4174  HN  LEU A 257      65.790  44.880  39.210  1.00  0.00           H
ATOM   4175  CA  LEU A 257      66.160  44.580  37.160  1.00  0.00           C
ATOM   4176  HA  LEU A 257      67.130  44.150  36.900  1.00  0.00           H
ATOM   4177  CB  LEU A 257      64.970  43.580  37.350  1.00  0.00           C
ATOM   4178  HB1 LEU A 257      64.710  43.250  36.320  1.00  0.00           H
ATOM   4179  HB2 LEU A 257      64.140  44.260  37.640  1.00  0.00           H
ATOM   4180  CG  LEU A 257      65.130  42.320  38.210  1.00  0.00           C
ATOM   4181  HG  LEU A 257      65.630  42.630  39.150  1.00  0.00           H
ATOM   4182  CD1 LEU A 257      63.750  41.750  38.440  1.00  0.00           C
ATOM   4183 HD11 LEU A 257      63.920  40.680  38.710  1.00  0.00           H
ATOM   4184 HD12 LEU A 257      62.970  41.830  37.650  1.00  0.00           H
ATOM   4185 HD13 LEU A 257      63.440  42.360  39.310  1.00  0.00           H
ATOM   4186  CD2 LEU A 257      66.170  41.270  37.660  1.00  0.00           C
ATOM   4187 HD21 LEU A 257      67.180  41.710  37.700  1.00  0.00           H
ATOM   4188 HD22 LEU A 257      66.020  40.980  36.610  1.00  0.00           H
ATOM   4189 HD23 LEU A 257      66.200  40.420  38.380  1.00  0.00           H
ATOM   4190  C   LEU A 257      65.900  45.540  36.070  1.00  0.00           C
ATOM   4191  O   LEU A 257      66.400  45.320  34.940  1.00  0.00           O
ATOM   4192  N   LEU A 258      65.060  46.540  36.330  1.00  0.00           N
ATOM   4193  HN  LEU A 258      64.470  46.470  37.130  1.00  0.00           H
ATOM   4194  CA  LEU A 258      64.840  47.620  35.450  1.00  0.00           C
ATOM   4195  HA  LEU A 258      64.500  47.240  34.500  1.00  0.00           H
ATOM   4196  CB  LEU A 258      63.800  48.560  36.040  1.00  0.00           C
ATOM   4197  HB1 LEU A 258      63.690  49.400  35.340  1.00  0.00           H
ATOM   4198  HB2 LEU A 258      64.250  48.900  36.990  1.00  0.00           H
ATOM   4199  CG  LEU A 258      62.480  47.860  36.300  1.00  0.00           C
ATOM   4200  HG  LEU A 258      62.470  47.150  37.150  1.00  0.00           H
ATOM   4201  CD1 LEU A 258      61.490  48.930  36.910  1.00  0.00           C
ATOM   4202 HD11 LEU A 258      61.890  49.170  37.920  1.00  0.00           H
ATOM   4203 HD12 LEU A 258      60.540  48.390  37.150  1.00  0.00           H
ATOM   4204 HD13 LEU A 258      61.280  49.790  36.260  1.00  0.00           H
ATOM   4205  CD2 LEU A 258      61.890  47.100  35.040  1.00  0.00           C
ATOM   4206 HD21 LEU A 258      60.930  46.570  35.210  1.00  0.00           H
ATOM   4207 HD22 LEU A 258      62.650  46.360  34.720  1.00  0.00           H
ATOM   4208 HD23 LEU A 258      61.860  47.800  34.180  1.00  0.00           H
ATOM   4209  C   LEU A 258      66.170  48.400  35.160  1.00  0.00           C
ATOM   4210  O   LEU A 258      66.490  48.680  34.020  1.00  0.00           O
ATOM   4211  N   HSD A 259      66.960  48.730  36.160  1.00  0.00           N
ATOM   4212  HN  HSD A 259      66.670  48.540  37.090  1.00  0.00           H
ATOM   4213  CA  HSD A 259      68.260  49.400  35.990  1.00  0.00           C
ATOM   4214  HA  HSD A 259      68.150  50.230  35.310  1.00  0.00           H
ATOM   4215  CB  HSD A 259      68.740  50.190  37.290  1.00  0.00           C
ATOM   4216  HB1 HSD A 259      68.430  49.610  38.190  1.00  0.00           H
ATOM   4217  HB2 HSD A 259      68.120  51.110  37.340  1.00  0.00           H
ATOM   4218  ND1 HSD A 259      70.830  51.700  37.040  1.00  0.00           N
ATOM   4219  HD1 HSD A 259      70.360  52.510  36.700  1.00  0.00           H
ATOM   4220  CG  HSD A 259      70.230  50.520  37.370  1.00  0.00           C
ATOM   4221  CE1 HSD A 259      72.130  51.640  37.380  1.00  0.00           C
ATOM   4222  HE1 HSD A 259      72.840  52.460  37.290  1.00  0.00           H
ATOM   4223  NE2 HSD A 259      72.470  50.430  37.820  1.00  0.00           N
ATOM   4224  CD2 HSD A 259      71.220  49.730  37.750  1.00  0.00           C
ATOM   4225  HD2 HSD A 259      71.140  48.710  38.110  1.00  0.00           H
ATOM   4226  C   HSD A 259      69.430  48.510  35.430  1.00  0.00           C
ATOM   4227  O   HSD A 259      70.120  49.060  34.570  1.00  0.00           O
ATOM   4228  N   THR A 260      69.460  47.250  35.850  1.00  0.00           N
ATOM   4229  HN  THR A 260      68.740  47.010  36.490  1.00  0.00           H
ATOM   4230  CA  THR A 260      70.540  46.300  35.480  1.00  0.00           C
ATOM   4231  HA  THR A 260      71.450  46.870  35.420  1.00  0.00           H
ATOM   4232  CB  THR A 260      70.770  45.170  36.510  1.00  0.00           C
ATOM   4233  HB  THR A 260      71.520  44.470  36.080  1.00  0.00           H
ATOM   4234  OG1 THR A 260      69.600  44.380  36.820  1.00  0.00           O
ATOM   4235  HG1 THR A 260      69.170  44.950  37.450  1.00  0.00           H
ATOM   4236  CG2 THR A 260      71.420  45.710  37.820  1.00  0.00           C
ATOM   4237 HG21 THR A 260      72.230  46.390  37.490  1.00  0.00           H
ATOM   4238 HG22 THR A 260      71.920  44.850  38.310  1.00  0.00           H
ATOM   4239 HG23 THR A 260      70.720  46.080  38.610  1.00  0.00           H
ATOM   4240  C   THR A 260      70.390  45.590  34.150  1.00  0.00           C
ATOM   4241  O   THR A 260      71.380  45.200  33.540  1.00  0.00           O
ATOM   4242  N   SER A 261      69.090  45.430  33.720  1.00  0.00           N
ATOM   4243  HN  SER A 261      68.300  45.730  34.230  1.00  0.00           H
ATOM   4244  CA  SER A 261      68.910  44.530  32.580  1.00  0.00           C
ATOM   4245  HA  SER A 261      69.900  44.340  32.170  1.00  0.00           H
ATOM   4246  CB  SER A 261      68.270  43.310  33.020  1.00  0.00           C
ATOM   4247  HB1 SER A 261      67.170  43.460  33.160  1.00  0.00           H
ATOM   4248  HB2 SER A 261      68.710  42.960  33.980  1.00  0.00           H
ATOM   4249  OG  SER A 261      68.450  42.280  32.040  1.00  0.00           O
ATOM   4250  HG1 SER A 261      69.400  42.240  31.910  1.00  0.00           H
ATOM   4251  C   SER A 261      68.170  45.370  31.520  1.00  0.00           C
ATOM   4252  O   SER A 261      67.510  46.320  31.910  1.00  0.00           O
ATOM   4253  N   GLY A 262      68.310  45.060  30.190  1.00  0.00           N
ATOM   4254  HN  GLY A 262      68.870  44.310  29.870  1.00  0.00           H
ATOM   4255  CA  GLY A 262      67.390  45.720  29.110  1.00  0.00           C
ATOM   4256  HA1 GLY A 262      67.660  45.160  28.220  1.00  0.00           H
ATOM   4257  HA2 GLY A 262      67.590  46.780  29.020  1.00  0.00           H
ATOM   4258  C   GLY A 262      65.910  45.530  29.270  1.00  0.00           C
ATOM   4259  O   GLY A 262      65.470  44.820  30.190  1.00  0.00           O
ATOM   4260  N   THR A 263      65.090  46.050  28.470  1.00  0.00           N
ATOM   4261  HN  THR A 263      65.470  46.730  27.840  1.00  0.00           H
ATOM   4262  CA  THR A 263      63.660  45.880  28.570  1.00  0.00           C
ATOM   4263  HA  THR A 263      63.490  45.950  29.630  1.00  0.00           H
ATOM   4264  CB  THR A 263      62.820  46.930  27.770  1.00  0.00           C
ATOM   4265  HB  THR A 263      63.140  47.940  28.140  1.00  0.00           H
ATOM   4266  OG1 THR A 263      61.490  46.810  28.090  1.00  0.00           O
ATOM   4267  HG1 THR A 263      61.350  46.640  29.030  1.00  0.00           H
ATOM   4268  CG2 THR A 263      62.990  46.940  26.250  1.00  0.00           C
ATOM   4269 HG21 THR A 263      64.050  47.120  25.930  1.00  0.00           H
ATOM   4270 HG22 THR A 263      62.380  47.750  25.780  1.00  0.00           H
ATOM   4271 HG23 THR A 263      62.400  46.120  25.800  1.00  0.00           H
ATOM   4272  C   THR A 263      63.280  44.500  28.120  1.00  0.00           C
ATOM   4273  O   THR A 263      63.750  44.040  27.100  1.00  0.00           O
ATOM   4274  N   GLN A 264      62.370  43.800  28.800  1.00  0.00           N
ATOM   4275  HN  GLN A 264      61.890  44.170  29.580  1.00  0.00           H
ATOM   4276  CA  GLN A 264      62.060  42.380  28.640  1.00  0.00           C
ATOM   4277  HA  GLN A 264      62.490  42.070  27.690  1.00  0.00           H
ATOM   4278  CB  GLN A 264      62.480  41.390  29.770  1.00  0.00           C
ATOM   4279  HB1 GLN A 264      62.180  40.400  29.370  1.00  0.00           H
ATOM   4280  HB2 GLN A 264      61.970  41.640  30.720  1.00  0.00           H
ATOM   4281  CG  GLN A 264      64.000  41.280  30.040  1.00  0.00           C
ATOM   4282  HG1 GLN A 264      64.160  40.520  30.840  1.00  0.00           H
ATOM   4283  HG2 GLN A 264      64.220  42.280  30.490  1.00  0.00           H
ATOM   4284  CD  GLN A 264      64.850  41.120  28.800  1.00  0.00           C
ATOM   4285  OE1 GLN A 264      64.490  40.450  27.880  1.00  0.00           O
ATOM   4286  NE2 GLN A 264      66.010  41.850  28.810  1.00  0.00           N
ATOM   4287 HE21 GLN A 264      66.500  41.880  27.940  1.00  0.00           H
ATOM   4288 HE22 GLN A 264      66.420  42.330  29.590  1.00  0.00           H
ATOM   4289  C   GLN A 264      60.520  42.320  28.570  1.00  0.00           C
ATOM   4290  O   GLN A 264      59.790  43.200  29.030  1.00  0.00           O
ATOM   4291  N   ASN A 265      60.010  41.340  27.860  1.00  0.00           N
ATOM   4292  HN  ASN A 265      60.680  40.760  27.410  1.00  0.00           H
ATOM   4293  CA  ASN A 265      58.570  41.020  27.860  1.00  0.00           C
ATOM   4294  HA  ASN A 265      58.060  41.860  27.420  1.00  0.00           H
ATOM   4295  CB  ASN A 265      58.470  39.770  26.970  1.00  0.00           C
ATOM   4296  HB1 ASN A 265      57.480  39.250  26.880  1.00  0.00           H
ATOM   4297  HB2 ASN A 265      59.080  38.940  27.380  1.00  0.00           H
ATOM   4298  CG  ASN A 265      58.720  39.880  25.470  1.00  0.00           C
ATOM   4299  OD1 ASN A 265      58.880  38.870  24.820  1.00  0.00           O
ATOM   4300  ND2 ASN A 265      58.600  41.110  24.940  1.00  0.00           N
ATOM   4301 HD21 ASN A 265      58.640  41.230  23.940  1.00  0.00           H
ATOM   4302 HD22 ASN A 265      58.390  41.860  25.560  1.00  0.00           H
ATOM   4303  C   ASN A 265      58.120  40.700  29.220  1.00  0.00           C
ATOM   4304  O   ASN A 265      58.760  40.280  30.160  1.00  0.00           O
ATOM   4305  N   CYS A 266      56.820  40.810  29.410  1.00  0.00           N
ATOM   4306  HN  CYS A 266      56.260  40.960  28.590  1.00  0.00           H
ATOM   4307  CA  CYS A 266      56.100  40.610  30.650  1.00  0.00           C
ATOM   4308  HA  CYS A 266      56.560  41.320  31.340  1.00  0.00           H
ATOM   4309  CB  CYS A 266      54.640  40.790  30.400  1.00  0.00           C
ATOM   4310  HB1 CYS A 266      54.060  40.360  31.240  1.00  0.00           H
ATOM   4311  HB2 CYS A 266      54.290  40.140  29.560  1.00  0.00           H
ATOM   4312  SG  CYS A 266      54.310  42.560  30.070  1.00  0.00           S
ATOM   4313  C   CYS A 266      56.190  39.180  31.140  1.00  0.00           C
ATOM   4314  O   CYS A 266      56.220  38.980  32.360  1.00  0.00           O
ATOM   4315  N   GLU A 267      56.220  38.140  30.280  1.00  0.00           N
ATOM   4316  HN  GLU A 267      56.250  38.320  29.310  1.00  0.00           H
ATOM   4317  CA  GLU A 267      56.400  36.770  30.770  1.00  0.00           C
ATOM   4318  HA  GLU A 267      55.590  36.650  31.470  1.00  0.00           H
ATOM   4319  CB  GLU A 267      56.230  35.670  29.610  1.00  0.00           C
ATOM   4320  HB1 GLU A 267      56.680  36.000  28.640  1.00  0.00           H
ATOM   4321  HB2 GLU A 267      55.130  35.680  29.530  1.00  0.00           H
ATOM   4322  CG  GLU A 267      56.630  34.250  29.870  1.00  0.00           C
ATOM   4323  HG1 GLU A 267      56.100  33.970  30.810  1.00  0.00           H
ATOM   4324  HG2 GLU A 267      57.730  34.150  30.030  1.00  0.00           H
ATOM   4325  CD  GLU A 267      56.320  33.330  28.770  1.00  0.00           C
ATOM   4326  OE1 GLU A 267      56.310  33.730  27.570  1.00  0.00           O
ATOM   4327  OE2 GLU A 267      56.300  32.070  29.000  1.00  0.00           O
ATOM   4328  C   GLU A 267      57.690  36.530  31.490  1.00  0.00           C
ATOM   4329  O   GLU A 267      57.800  35.680  32.450  1.00  0.00           O
ATOM   4330  N   VAL A 268      58.790  37.300  31.150  1.00  0.00           N
ATOM   4331  HN  VAL A 268      58.760  38.040  30.490  1.00  0.00           H
ATOM   4332  CA  VAL A 268      60.090  37.100  31.770  1.00  0.00           C
ATOM   4333  HA  VAL A 268      60.290  36.090  32.110  1.00  0.00           H
ATOM   4334  CB  VAL A 268      61.170  37.680  30.830  1.00  0.00           C
ATOM   4335  HB  VAL A 268      61.190  38.800  30.800  1.00  0.00           H
ATOM   4336  CG1 VAL A 268      62.490  37.120  31.230  1.00  0.00           C
ATOM   4337 HG11 VAL A 268      63.250  37.450  30.500  1.00  0.00           H
ATOM   4338 HG12 VAL A 268      62.470  36.010  31.100  1.00  0.00           H
ATOM   4339 HG13 VAL A 268      62.790  37.460  32.230  1.00  0.00           H
ATOM   4340  CG2 VAL A 268      60.830  37.290  29.360  1.00  0.00           C
ATOM   4341 HG21 VAL A 268      60.090  37.960  28.860  1.00  0.00           H
ATOM   4342 HG22 VAL A 268      60.520  36.230  29.310  1.00  0.00           H
ATOM   4343 HG23 VAL A 268      61.770  37.540  28.830  1.00  0.00           H
ATOM   4344  C   VAL A 268      60.280  37.900  33.120  1.00  0.00           C
ATOM   4345  O   VAL A 268      60.910  37.490  34.120  1.00  0.00           O
ATOM   4346  N   TYR A 269      59.480  38.960  33.260  1.00  0.00           N
ATOM   4347  HN  TYR A 269      58.960  39.410  32.540  1.00  0.00           H
ATOM   4348  CA  TYR A 269      59.200  39.670  34.460  1.00  0.00           C
ATOM   4349  HA  TYR A 269      60.070  39.670  35.100  1.00  0.00           H
ATOM   4350  CB  TYR A 269      58.620  41.100  34.000  1.00  0.00           C
ATOM   4351  HB1 TYR A 269      58.360  41.690  34.900  1.00  0.00           H
ATOM   4352  HB2 TYR A 269      57.710  40.970  33.370  1.00  0.00           H
ATOM   4353  CG  TYR A 269      59.550  42.020  33.300  1.00  0.00           C
ATOM   4354  CD1 TYR A 269      59.050  43.080  32.510  1.00  0.00           C
ATOM   4355  HD1 TYR A 269      57.970  43.160  32.360  1.00  0.00           H
ATOM   4356  CE1 TYR A 269      59.870  44.060  31.940  1.00  0.00           C
ATOM   4357  HE1 TYR A 269      59.460  44.910  31.420  1.00  0.00           H
ATOM   4358  CZ  TYR A 269      61.300  43.980  32.200  1.00  0.00           C
ATOM   4359  OH  TYR A 269      62.200  44.870  31.630  1.00  0.00           O
ATOM   4360  HH  TYR A 269      63.040  44.690  32.050  1.00  0.00           H
ATOM   4361  CD2 TYR A 269      60.890  42.000  33.590  1.00  0.00           C
ATOM   4362  HD2 TYR A 269      61.280  41.240  34.240  1.00  0.00           H
ATOM   4363  CE2 TYR A 269      61.740  42.930  33.020  1.00  0.00           C
ATOM   4364  HE2 TYR A 269      62.810  42.920  33.150  1.00  0.00           H
ATOM   4365  C   TYR A 269      58.190  39.130  35.430  1.00  0.00           C
ATOM   4366  O   TYR A 269      57.920  39.680  36.490  1.00  0.00           O
ATOM   4367  N   ARG A 270      57.550  38.060  35.030  1.00  0.00           N
ATOM   4368  HN  ARG A 270      57.660  37.740  34.090  1.00  0.00           H
ATOM   4369  CA  ARG A 270      56.490  37.420  35.760  1.00  0.00           C
ATOM   4370  HA  ARG A 270      55.730  38.190  35.830  1.00  0.00           H
ATOM   4371  CB  ARG A 270      56.030  36.220  34.970  1.00  0.00           C
ATOM   4372  HB1 ARG A 270      56.920  35.550  34.900  1.00  0.00           H
ATOM   4373  HB2 ARG A 270      55.730  36.510  33.940  1.00  0.00           H
ATOM   4374  CG  ARG A 270      54.910  35.410  35.570  1.00  0.00           C
ATOM   4375  HG1 ARG A 270      55.180  34.950  36.540  1.00  0.00           H
ATOM   4376  HG2 ARG A 270      54.680  34.620  34.820  1.00  0.00           H
ATOM   4377  CD  ARG A 270      53.590  36.210  35.710  1.00  0.00           C
ATOM   4378  HD1 ARG A 270      53.150  36.540  34.750  1.00  0.00           H
ATOM   4379  HD2 ARG A 270      53.600  37.060  36.420  1.00  0.00           H
ATOM   4380  NE  ARG A 270      52.590  35.200  36.270  1.00  0.00           N
ATOM   4381  HE  ARG A 270      52.870  34.240  36.320  1.00  0.00           H
ATOM   4382  CZ  ARG A 270      51.300  35.310  36.630  1.00  0.00           C
ATOM   4383  NH1 ARG A 270      50.660  36.460  36.630  1.00  0.00           N
ATOM   4384 HH11 ARG A 270      51.140  37.290  36.880  1.00  0.00           H
ATOM   4385 HH12 ARG A 270      49.690  36.470  36.850  1.00  0.00           H
ATOM   4386  NH2 ARG A 270      50.740  34.150  37.030  1.00  0.00           N
ATOM   4387 HH21 ARG A 270      49.760  34.120  37.260  1.00  0.00           H
ATOM   4388 HH22 ARG A 270      51.350  33.360  37.100  1.00  0.00           H
ATOM   4389  C   ARG A 270      56.780  37.050  37.150  1.00  0.00           C
ATOM   4390  O   ARG A 270      56.160  37.420  38.070  1.00  0.00           O
ATOM   4391  N   SER A 271      57.930  36.400  37.370  1.00  0.00           N
ATOM   4392  HN  SER A 271      58.420  36.200  36.520  1.00  0.00           H
ATOM   4393  CA  SER A 271      58.500  35.850  38.580  1.00  0.00           C
ATOM   4394  HA  SER A 271      57.790  35.160  39.010  1.00  0.00           H
ATOM   4395  CB  SER A 271      59.780  35.010  38.240  1.00  0.00           C
ATOM   4396  HB1 SER A 271      60.540  35.720  37.840  1.00  0.00           H
ATOM   4397  HB2 SER A 271      59.580  34.300  37.400  1.00  0.00           H
ATOM   4398  OG  SER A 271      60.340  34.250  39.340  1.00  0.00           O
ATOM   4399  HG1 SER A 271      59.650  33.770  39.800  1.00  0.00           H
ATOM   4400  C   SER A 271      58.760  36.820  39.600  1.00  0.00           C
ATOM   4401  O   SER A 271      58.350  36.540  40.730  1.00  0.00           O
ATOM   4402  N   VAL A 272      59.360  38.000  39.200  1.00  0.00           N
ATOM   4403  HN  VAL A 272      59.580  38.090  38.230  1.00  0.00           H
ATOM   4404  CA  VAL A 272      59.490  39.150  40.090  1.00  0.00           C
ATOM   4405  HA  VAL A 272      59.920  38.720  40.990  1.00  0.00           H
ATOM   4406  CB  VAL A 272      60.630  40.060  39.580  1.00  0.00           C
ATOM   4407  HB  VAL A 272      61.450  39.440  39.190  1.00  0.00           H
ATOM   4408  CG1 VAL A 272      60.080  41.010  38.410  1.00  0.00           C
ATOM   4409 HG11 VAL A 272      60.840  41.700  38.000  1.00  0.00           H
ATOM   4410 HG12 VAL A 272      59.150  41.570  38.640  1.00  0.00           H
ATOM   4411 HG13 VAL A 272      59.830  40.370  37.540  1.00  0.00           H
ATOM   4412  CG2 VAL A 272      61.210  40.810  40.840  1.00  0.00           C
ATOM   4413 HG21 VAL A 272      61.610  40.020  41.510  1.00  0.00           H
ATOM   4414 HG22 VAL A 272      60.350  41.330  41.340  1.00  0.00           H
ATOM   4415 HG23 VAL A 272      61.950  41.600  40.610  1.00  0.00           H
ATOM   4416  C   VAL A 272      58.150  39.840  40.480  1.00  0.00           C
ATOM   4417  O   VAL A 272      57.850  40.150  41.610  1.00  0.00           O
ATOM   4418  N   ASP A 273      57.190  40.040  39.450  1.00  0.00           N
ATOM   4419  HN  ASP A 273      57.520  39.810  38.540  1.00  0.00           H
ATOM   4420  CA  ASP A 273      55.820  40.560  39.530  1.00  0.00           C
ATOM   4421  HA  ASP A 273      55.790  41.550  39.950  1.00  0.00           H
ATOM   4422  CB  ASP A 273      55.150  40.720  38.100  1.00  0.00           C
ATOM   4423  HB1 ASP A 273      54.760  39.750  37.730  1.00  0.00           H
ATOM   4424  HB2 ASP A 273      55.980  41.100  37.470  1.00  0.00           H
ATOM   4425  CG  ASP A 273      54.090  41.780  38.100  1.00  0.00           C
ATOM   4426  OD1 ASP A 273      54.230  42.920  38.690  1.00  0.00           O
ATOM   4427  OD2 ASP A 273      53.000  41.510  37.540  1.00  0.00           O
ATOM   4428  C   ASP A 273      54.860  39.710  40.420  1.00  0.00           C
ATOM   4429  O   ASP A 273      54.180  40.240  41.310  1.00  0.00           O
ATOM   4430  N   LEU A 274      54.800  38.420  40.200  1.00  0.00           N
ATOM   4431  HN  LEU A 274      55.250  38.180  39.340  1.00  0.00           H
ATOM   4432  CA  LEU A 274      54.180  37.370  40.970  1.00  0.00           C
ATOM   4433  HA  LEU A 274      53.190  37.820  40.960  1.00  0.00           H
ATOM   4434  CB  LEU A 274      54.340  35.950  40.300  1.00  0.00           C
ATOM   4435  HB1 LEU A 274      55.410  35.710  40.160  1.00  0.00           H
ATOM   4436  HB2 LEU A 274      53.960  36.180  39.300  1.00  0.00           H
ATOM   4437  CG  LEU A 274      53.490  34.780  40.810  1.00  0.00           C
ATOM   4438  HG  LEU A 274      53.740  34.510  41.860  1.00  0.00           H
ATOM   4439  CD1 LEU A 274      52.000  35.070  40.810  1.00  0.00           C
ATOM   4440 HD11 LEU A 274      51.720  35.420  39.790  1.00  0.00           H
ATOM   4441 HD12 LEU A 274      51.810  35.870  41.560  1.00  0.00           H
ATOM   4442 HD13 LEU A 274      51.320  34.210  40.980  1.00  0.00           H
ATOM   4443  CD2 LEU A 274      53.720  33.460  39.910  1.00  0.00           C
ATOM   4444 HD21 LEU A 274      54.810  33.280  39.990  1.00  0.00           H
ATOM   4445 HD22 LEU A 274      53.520  33.790  38.870  1.00  0.00           H
ATOM   4446 HD23 LEU A 274      53.150  32.540  40.130  1.00  0.00           H
ATOM   4447  C   LEU A 274      54.610  37.400  42.440  1.00  0.00           C
ATOM   4448  O   LEU A 274      53.860  37.360  43.380  1.00  0.00           O
ATOM   4449  N   ALA A 275      55.920  37.580  42.690  1.00  0.00           N
ATOM   4450  HN  ALA A 275      56.580  37.560  41.940  1.00  0.00           H
ATOM   4451  CA  ALA A 275      56.580  37.710  43.990  1.00  0.00           C
ATOM   4452  HA  ALA A 275      56.220  36.910  44.630  1.00  0.00           H
ATOM   4453  CB  ALA A 275      58.120  37.650  43.780  1.00  0.00           C
ATOM   4454  HB1 ALA A 275      58.470  38.550  43.230  1.00  0.00           H
ATOM   4455  HB2 ALA A 275      58.370  36.640  43.380  1.00  0.00           H
ATOM   4456  HB3 ALA A 275      58.590  37.640  44.800  1.00  0.00           H
ATOM   4457  C   ALA A 275      56.320  38.980  44.730  1.00  0.00           C
ATOM   4458  O   ALA A 275      56.180  39.010  45.960  1.00  0.00           O
ATOM   4459  N   PHE A 276      56.260  40.130  44.060  1.00  0.00           N
ATOM   4460  HN  PHE A 276      56.510  40.150  43.100  1.00  0.00           H
ATOM   4461  CA  PHE A 276      55.790  41.380  44.700  1.00  0.00           C
ATOM   4462  HA  PHE A 276      56.400  41.580  45.560  1.00  0.00           H
ATOM   4463  CB  PHE A 276      55.910  42.580  43.670  1.00  0.00           C
ATOM   4464  HB1 PHE A 276      55.190  42.390  42.840  1.00  0.00           H
ATOM   4465  HB2 PHE A 276      56.960  42.770  43.400  1.00  0.00           H
ATOM   4466  CG  PHE A 276      55.570  43.820  44.440  1.00  0.00           C
ATOM   4467  CD1 PHE A 276      56.440  44.260  45.490  1.00  0.00           C
ATOM   4468  HD1 PHE A 276      57.320  43.720  45.850  1.00  0.00           H
ATOM   4469  CE1 PHE A 276      56.140  45.430  46.150  1.00  0.00           C
ATOM   4470  HE1 PHE A 276      56.720  45.840  46.960  1.00  0.00           H
ATOM   4471  CZ  PHE A 276      55.000  46.150  45.850  1.00  0.00           C
ATOM   4472  HZ  PHE A 276      54.780  47.080  46.340  1.00  0.00           H
ATOM   4473  CD2 PHE A 276      54.420  44.600  44.170  1.00  0.00           C
ATOM   4474  HD2 PHE A 276      53.720  44.210  43.440  1.00  0.00           H
ATOM   4475  CE2 PHE A 276      54.170  45.880  44.740  1.00  0.00           C
ATOM   4476  HE2 PHE A 276      53.250  46.370  44.450  1.00  0.00           H
ATOM   4477  C   PHE A 276      54.280  41.210  45.120  1.00  0.00           C
ATOM   4478  O   PHE A 276      53.850  41.480  46.220  1.00  0.00           O
ATOM   4479  N   PHE A 277      53.620  40.590  44.120  1.00  0.00           N
ATOM   4480  HN  PHE A 277      53.940  40.540  43.170  1.00  0.00           H
ATOM   4481  CA  PHE A 277      52.150  40.440  44.370  1.00  0.00           C
ATOM   4482  HA  PHE A 277      51.670  41.380  44.580  1.00  0.00           H
ATOM   4483  CB  PHE A 277      51.460  39.900  43.020  1.00  0.00           C
ATOM   4484  HB1 PHE A 277      52.020  38.970  42.800  1.00  0.00           H
ATOM   4485  HB2 PHE A 277      51.670  40.650  42.240  1.00  0.00           H
ATOM   4486  CG  PHE A 277      49.950  39.650  43.200  1.00  0.00           C
ATOM   4487  CD1 PHE A 277      49.170  38.580  42.560  1.00  0.00           C
ATOM   4488  HD1 PHE A 277      49.690  37.920  41.900  1.00  0.00           H
ATOM   4489  CE1 PHE A 277      47.790  38.610  42.610  1.00  0.00           C
ATOM   4490  HE1 PHE A 277      47.200  37.960  41.980  1.00  0.00           H
ATOM   4491  CZ  PHE A 277      47.050  39.550  43.280  1.00  0.00           C
ATOM   4492  HZ  PHE A 277      45.980  39.620  43.350  1.00  0.00           H
ATOM   4493  CD2 PHE A 277      49.210  40.490  44.060  1.00  0.00           C
ATOM   4494  HD2 PHE A 277      49.680  41.330  44.550  1.00  0.00           H
ATOM   4495  CE2 PHE A 277      47.770  40.470  44.040  1.00  0.00           C
ATOM   4496  HE2 PHE A 277      47.110  41.130  44.600  1.00  0.00           H
ATOM   4497  C   PHE A 277      51.860  39.530  45.540  1.00  0.00           C
ATOM   4498  O   PHE A 277      51.000  39.900  46.360  1.00  0.00           O
ATOM   4499  N   ILE A 278      52.560  38.460  45.750  1.00  0.00           N
ATOM   4500  HN  ILE A 278      53.180  38.120  45.050  1.00  0.00           H
ATOM   4501  CA  ILE A 278      52.570  37.700  46.960  1.00  0.00           C
ATOM   4502  HA  ILE A 278      51.530  37.530  47.160  1.00  0.00           H
ATOM   4503  CB  ILE A 278      53.160  36.280  46.790  1.00  0.00           C
ATOM   4504  HB  ILE A 278      54.110  36.290  46.230  1.00  0.00           H
ATOM   4505  CG2 ILE A 278      53.370  35.500  48.190  1.00  0.00           C
ATOM   4506 HG21 ILE A 278      53.530  34.420  47.960  1.00  0.00           H
ATOM   4507 HG22 ILE A 278      52.460  35.620  48.800  1.00  0.00           H
ATOM   4508 HG23 ILE A 278      54.250  35.890  48.740  1.00  0.00           H
ATOM   4509  CG1 ILE A 278      52.190  35.480  45.870  1.00  0.00           C
ATOM   4510 HG11 ILE A 278      51.800  36.090  45.030  1.00  0.00           H
ATOM   4511 HG12 ILE A 278      51.310  35.250  46.510  1.00  0.00           H
ATOM   4512  CD  ILE A 278      52.720  34.120  45.330  1.00  0.00           C
ATOM   4513  HD1 ILE A 278      53.390  34.260  44.470  1.00  0.00           H
ATOM   4514  HD2 ILE A 278      51.810  33.480  45.150  1.00  0.00           H
ATOM   4515  HD3 ILE A 278      53.330  33.580  46.080  1.00  0.00           H
ATOM   4516  C   ILE A 278      52.950  38.500  48.220  1.00  0.00           C
ATOM   4517  O   ILE A 278      52.270  38.410  49.240  1.00  0.00           O
ATOM   4518  N   THR A 279      54.150  39.150  48.170  1.00  0.00           N
ATOM   4519  HN  THR A 279      54.740  39.070  47.380  1.00  0.00           H
ATOM   4520  CA  THR A 279      54.700  39.820  49.350  1.00  0.00           C
ATOM   4521  HA  THR A 279      54.550  39.120  50.170  1.00  0.00           H
ATOM   4522  CB  THR A 279      56.150  40.070  49.220  1.00  0.00           C
ATOM   4523  HB  THR A 279      56.510  40.620  50.100  1.00  0.00           H
ATOM   4524  OG1 THR A 279      56.430  40.890  48.090  1.00  0.00           O
ATOM   4525  HG1 THR A 279      56.540  40.300  47.350  1.00  0.00           H
ATOM   4526  CG2 THR A 279      56.910  38.660  49.180  1.00  0.00           C
ATOM   4527 HG21 THR A 279      56.450  38.060  48.370  1.00  0.00           H
ATOM   4528 HG22 THR A 279      56.720  38.270  50.190  1.00  0.00           H
ATOM   4529 HG23 THR A 279      57.960  38.950  48.920  1.00  0.00           H
ATOM   4530  C   THR A 279      53.910  41.040  49.820  1.00  0.00           C
ATOM   4531  O   THR A 279      53.860  41.330  50.980  1.00  0.00           O
ATOM   4532  N   LEU A 280      53.330  41.790  48.910  1.00  0.00           N
ATOM   4533  HN  LEU A 280      53.390  41.450  47.980  1.00  0.00           H
ATOM   4534  CA  LEU A 280      52.510  42.980  49.160  1.00  0.00           C
ATOM   4535  HA  LEU A 280      53.100  43.650  49.760  1.00  0.00           H
ATOM   4536  CB  LEU A 280      52.330  43.880  47.820  1.00  0.00           C
ATOM   4537  HB1 LEU A 280      51.770  43.260  47.100  1.00  0.00           H
ATOM   4538  HB2 LEU A 280      53.350  43.750  47.380  1.00  0.00           H
ATOM   4539  CG  LEU A 280      51.880  45.310  47.790  1.00  0.00           C
ATOM   4540  HG  LEU A 280      52.100  45.810  46.830  1.00  0.00           H
ATOM   4541  CD1 LEU A 280      50.350  45.330  48.070  1.00  0.00           C
ATOM   4542 HD11 LEU A 280      50.150  45.000  49.120  1.00  0.00           H
ATOM   4543 HD12 LEU A 280      49.780  44.700  47.350  1.00  0.00           H
ATOM   4544 HD13 LEU A 280      50.040  46.400  47.960  1.00  0.00           H
ATOM   4545  CD2 LEU A 280      52.680  46.150  48.740  1.00  0.00           C
ATOM   4546 HD21 LEU A 280      52.310  47.190  48.890  1.00  0.00           H
ATOM   4547 HD22 LEU A 280      53.720  46.160  48.340  1.00  0.00           H
ATOM   4548 HD23 LEU A 280      52.730  45.680  49.740  1.00  0.00           H
ATOM   4549  C   LEU A 280      51.360  42.620  49.970  1.00  0.00           C
ATOM   4550  O   LEU A 280      51.010  43.340  50.930  1.00  0.00           O
ATOM   4551  N   SER A 281      50.780  41.420  49.730  1.00  0.00           N
ATOM   4552  HN  SER A 281      51.130  40.950  48.920  1.00  0.00           H
ATOM   4553  CA  SER A 281      49.570  40.900  50.450  1.00  0.00           C
ATOM   4554  HA  SER A 281      48.730  41.570  50.330  1.00  0.00           H
ATOM   4555  CB  SER A 281      49.090  39.590  49.770  1.00  0.00           C
ATOM   4556  HB1 SER A 281      48.330  39.020  50.360  1.00  0.00           H
ATOM   4557  HB2 SER A 281      49.920  38.870  49.620  1.00  0.00           H
ATOM   4558  OG  SER A 281      48.460  39.890  48.530  1.00  0.00           O
ATOM   4559  HG1 SER A 281      49.180  39.890  47.890  1.00  0.00           H
ATOM   4560  C   SER A 281      49.790  40.750  51.960  1.00  0.00           C
ATOM   4561  O   SER A 281      48.900  40.940  52.820  1.00  0.00           O
ATOM   4562  N   PHE A 282      51.030  40.620  52.330  1.00  0.00           N
ATOM   4563  HN  PHE A 282      51.860  40.500  51.780  1.00  0.00           H
ATOM   4564  CA  PHE A 282      51.370  40.630  53.760  1.00  0.00           C
ATOM   4565  HA  PHE A 282      50.800  39.970  54.390  1.00  0.00           H
ATOM   4566  CB  PHE A 282      52.910  40.240  53.910  1.00  0.00           C
ATOM   4567  HB1 PHE A 282      53.110  40.440  54.980  1.00  0.00           H
ATOM   4568  HB2 PHE A 282      53.450  40.940  53.250  1.00  0.00           H
ATOM   4569  CG  PHE A 282      53.430  38.800  53.520  1.00  0.00           C
ATOM   4570  CD1 PHE A 282      52.750  37.990  52.580  1.00  0.00           C
ATOM   4571  HD1 PHE A 282      51.800  38.280  52.150  1.00  0.00           H
ATOM   4572  CE1 PHE A 282      53.300  36.840  52.080  1.00  0.00           C
ATOM   4573  HE1 PHE A 282      52.750  36.270  51.350  1.00  0.00           H
ATOM   4574  CZ  PHE A 282      54.410  36.270  52.660  1.00  0.00           C
ATOM   4575  HZ  PHE A 282      54.640  35.250  52.430  1.00  0.00           H
ATOM   4576  CD2 PHE A 282      54.670  38.330  54.000  1.00  0.00           C
ATOM   4577  HD2 PHE A 282      55.170  38.930  54.750  1.00  0.00           H
ATOM   4578  CE2 PHE A 282      55.100  37.100  53.570  1.00  0.00           C
ATOM   4579  HE2 PHE A 282      55.990  36.670  54.010  1.00  0.00           H
ATOM   4580  C   PHE A 282      51.100  42.060  54.420  1.00  0.00           C
ATOM   4581  O   PHE A 282      51.070  42.090  55.650  1.00  0.00           O
ATOM   4582  N   THR A 283      50.850  43.160  53.730  1.00  0.00           N
ATOM   4583  HN  THR A 283      50.710  43.110  52.750  1.00  0.00           H
ATOM   4584  CA  THR A 283      50.720  44.440  54.390  1.00  0.00           C
ATOM   4585  HA  THR A 283      51.520  44.600  55.100  1.00  0.00           H
ATOM   4586  CB  THR A 283      50.980  45.650  53.470  1.00  0.00           C
ATOM   4587  HB  THR A 283      50.830  46.550  54.110  1.00  0.00           H
ATOM   4588  OG1 THR A 283      50.220  45.620  52.230  1.00  0.00           O
ATOM   4589  HG1 THR A 283      50.380  44.790  51.810  1.00  0.00           H
ATOM   4590  CG2 THR A 283      52.490  45.720  53.020  1.00  0.00           C
ATOM   4591 HG21 THR A 283      52.800  44.840  52.430  1.00  0.00           H
ATOM   4592 HG22 THR A 283      53.170  45.860  53.890  1.00  0.00           H
ATOM   4593 HG23 THR A 283      52.670  46.570  52.330  1.00  0.00           H
ATOM   4594  C   THR A 283      49.410  44.570  55.140  1.00  0.00           C
ATOM   4595  O   THR A 283      49.310  45.450  56.010  1.00  0.00           O
ATOM   4596  N   TYR A 284      48.400  43.690  54.970  1.00  0.00           N
ATOM   4597  HN  TYR A 284      48.470  42.910  54.340  1.00  0.00           H
ATOM   4598  CA  TYR A 284      47.100  43.750  55.680  1.00  0.00           C
ATOM   4599  HA  TYR A 284      46.910  44.800  55.840  1.00  0.00           H
ATOM   4600  CB  TYR A 284      45.960  43.310  54.790  1.00  0.00           C
ATOM   4601  HB1 TYR A 284      45.000  43.540  55.270  1.00  0.00           H
ATOM   4602  HB2 TYR A 284      45.870  42.210  54.570  1.00  0.00           H
ATOM   4603  CG  TYR A 284      46.090  44.050  53.450  1.00  0.00           C
ATOM   4604  CD1 TYR A 284      45.770  45.450  53.400  1.00  0.00           C
ATOM   4605  HD1 TYR A 284      45.430  45.920  54.310  1.00  0.00           H
ATOM   4606  CE1 TYR A 284      45.750  46.130  52.190  1.00  0.00           C
ATOM   4607  HE1 TYR A 284      45.400  47.150  52.160  1.00  0.00           H
ATOM   4608  CZ  TYR A 284      46.150  45.490  51.020  1.00  0.00           C
ATOM   4609  OH  TYR A 284      46.330  46.310  49.900  1.00  0.00           O
ATOM   4610  HH  TYR A 284      46.420  45.700  49.160  1.00  0.00           H
ATOM   4611  CD2 TYR A 284      46.500  43.390  52.290  1.00  0.00           C
ATOM   4612  HD2 TYR A 284      46.690  42.340  52.120  1.00  0.00           H
ATOM   4613  CE2 TYR A 284      46.500  44.150  51.040  1.00  0.00           C
ATOM   4614  HE2 TYR A 284      46.960  43.740  50.150  1.00  0.00           H
ATOM   4615  C   TYR A 284      47.190  42.970  57.030  1.00  0.00           C
ATOM   4616  O   TYR A 284      46.170  42.750  57.740  1.00  0.00           O
ATOM   4617  N   MET A 285      48.410  42.510  57.350  1.00  0.00           N
ATOM   4618  HN  MET A 285      49.170  42.480  56.700  1.00  0.00           H
ATOM   4619  CA  MET A 285      48.650  41.890  58.690  1.00  0.00           C
ATOM   4620  HA  MET A 285      47.920  41.140  58.910  1.00  0.00           H
ATOM   4621  CB  MET A 285      50.050  41.210  58.720  1.00  0.00           C
ATOM   4622  HB1 MET A 285      50.310  40.830  59.740  1.00  0.00           H
ATOM   4623  HB2 MET A 285      50.770  41.870  58.190  1.00  0.00           H
ATOM   4624  CG  MET A 285      50.020  40.030  57.810  1.00  0.00           C
ATOM   4625  HG1 MET A 285      49.710  40.340  56.790  1.00  0.00           H
ATOM   4626  HG2 MET A 285      49.370  39.210  58.160  1.00  0.00           H
ATOM   4627  SD  MET A 285      51.680  39.270  57.630  1.00  0.00           S
ATOM   4628  CE  MET A 285      51.410  37.770  56.620  1.00  0.00           C
ATOM   4629  HE1 MET A 285      50.700  38.150  55.840  1.00  0.00           H
ATOM   4630  HE2 MET A 285      50.930  36.920  57.150  1.00  0.00           H
ATOM   4631  HE3 MET A 285      52.260  37.400  56.020  1.00  0.00           H
ATOM   4632  C   MET A 285      48.710  42.890  59.780  1.00  0.00           C
ATOM   4633  O   MET A 285      48.330  42.580  60.920  1.00  0.00           O
ATOM   4634  N   ASN A 286      49.100  44.160  59.590  1.00  0.00           N
ATOM   4635  HN  ASN A 286      49.250  44.500  58.670  1.00  0.00           H
ATOM   4636  CA  ASN A 286      49.040  45.210  60.620  1.00  0.00           C
ATOM   4637  HA  ASN A 286      49.510  44.710  61.460  1.00  0.00           H
ATOM   4638  CB  ASN A 286      50.040  46.480  60.490  1.00  0.00           C
ATOM   4639  HB1 ASN A 286      50.110  46.740  59.420  1.00  0.00           H
ATOM   4640  HB2 ASN A 286      51.040  46.070  60.730  1.00  0.00           H
ATOM   4641  CG  ASN A 286      49.770  47.730  61.320  1.00  0.00           C
ATOM   4642  OD1 ASN A 286      50.060  47.770  62.530  1.00  0.00           O
ATOM   4643  ND2 ASN A 286      49.070  48.810  60.780  1.00  0.00           N
ATOM   4644 HD21 ASN A 286      48.850  49.580  61.390  1.00  0.00           H
ATOM   4645 HD22 ASN A 286      48.790  48.760  59.830  1.00  0.00           H
ATOM   4646  C   ASN A 286      47.710  45.530  61.230  1.00  0.00           C
ATOM   4647  O   ASN A 286      47.550  45.740  62.460  1.00  0.00           O
ATOM   4648  N   SER A 287      46.690  45.530  60.330  1.00  0.00           N
ATOM   4649  HN  SER A 287      46.870  45.590  59.360  1.00  0.00           H
ATOM   4650  CA  SER A 287      45.250  45.700  60.610  1.00  0.00           C
ATOM   4651  HA  SER A 287      45.160  46.760  60.820  1.00  0.00           H
ATOM   4652  CB  SER A 287      44.290  45.400  59.400  1.00  0.00           C
ATOM   4653  HB1 SER A 287      43.230  45.310  59.730  1.00  0.00           H
ATOM   4654  HB2 SER A 287      44.650  44.450  58.960  1.00  0.00           H
ATOM   4655  OG  SER A 287      44.250  46.460  58.420  1.00  0.00           O
ATOM   4656  HG1 SER A 287      45.150  46.590  58.100  1.00  0.00           H
ATOM   4657  C   SER A 287      44.690  44.880  61.750  1.00  0.00           C
ATOM   4658  O   SER A 287      43.780  45.290  62.480  1.00  0.00           O
ATOM   4659  N   MET A 288      45.270  43.660  61.920  1.00  0.00           N
ATOM   4660  HN  MET A 288      46.030  43.410  61.320  1.00  0.00           H
ATOM   4661  CA  MET A 288      45.000  42.700  62.910  1.00  0.00           C
ATOM   4662  HA  MET A 288      43.970  42.850  63.210  1.00  0.00           H
ATOM   4663  CB  MET A 288      45.130  41.270  62.280  1.00  0.00           C
ATOM   4664  HB1 MET A 288      44.890  40.520  63.060  1.00  0.00           H
ATOM   4665  HB2 MET A 288      46.200  41.190  61.990  1.00  0.00           H
ATOM   4666  CG  MET A 288      44.240  41.020  61.030  1.00  0.00           C
ATOM   4667  HG1 MET A 288      44.430  41.840  60.310  1.00  0.00           H
ATOM   4668  HG2 MET A 288      43.220  41.370  61.310  1.00  0.00           H
ATOM   4669  SD  MET A 288      44.330  39.470  60.240  1.00  0.00           S
ATOM   4670  CE  MET A 288      46.090  39.250  59.730  1.00  0.00           C
ATOM   4671  HE1 MET A 288      46.790  39.670  60.490  1.00  0.00           H
ATOM   4672  HE2 MET A 288      46.220  39.770  58.760  1.00  0.00           H
ATOM   4673  HE3 MET A 288      46.330  38.170  59.590  1.00  0.00           H
ATOM   4674  C   MET A 288      45.890  42.900  64.140  1.00  0.00           C
ATOM   4675  O   MET A 288      45.470  42.530  65.260  1.00  0.00           O
ATOM   4676  N   LEU A 289      47.120  43.360  63.920  1.00  0.00           N
ATOM   4677  HN  LEU A 289      47.410  43.640  63.010  1.00  0.00           H
ATOM   4678  CA  LEU A 289      48.070  43.620  65.020  1.00  0.00           C
ATOM   4679  HA  LEU A 289      48.120  42.720  65.610  1.00  0.00           H
ATOM   4680  CB  LEU A 289      49.420  43.900  64.280  1.00  0.00           C
ATOM   4681  HB1 LEU A 289      49.250  44.820  63.680  1.00  0.00           H
ATOM   4682  HB2 LEU A 289      49.860  43.100  63.670  1.00  0.00           H
ATOM   4683  CG  LEU A 289      50.720  44.220  65.080  1.00  0.00           C
ATOM   4684  HG  LEU A 289      50.680  45.090  65.760  1.00  0.00           H
ATOM   4685  CD1 LEU A 289      51.260  43.010  65.740  1.00  0.00           C
ATOM   4686 HD11 LEU A 289      50.570  42.160  65.900  1.00  0.00           H
ATOM   4687 HD12 LEU A 289      51.810  43.350  66.640  1.00  0.00           H
ATOM   4688 HD13 LEU A 289      52.120  42.500  65.230  1.00  0.00           H
ATOM   4689  CD2 LEU A 289      51.690  44.660  64.030  1.00  0.00           C
ATOM   4690 HD21 LEU A 289      52.100  43.790  63.480  1.00  0.00           H
ATOM   4691 HD22 LEU A 289      52.570  45.110  64.550  1.00  0.00           H
ATOM   4692 HD23 LEU A 289      51.320  45.490  63.390  1.00  0.00           H
ATOM   4693  C   LEU A 289      47.870  44.730  66.030  1.00  0.00           C
ATOM   4694  O   LEU A 289      48.080  44.680  67.220  1.00  0.00           O
ATOM   4695  N   ASP A 290      47.430  45.890  65.460  1.00  0.00           N
ATOM   4696  HN  ASP A 290      47.490  45.900  64.460  1.00  0.00           H
ATOM   4697  CA  ASP A 290      46.990  47.030  66.200  1.00  0.00           C
ATOM   4698  HA  ASP A 290      47.890  47.320  66.710  1.00  0.00           H
ATOM   4699  CB  ASP A 290      46.470  48.160  65.320  1.00  0.00           C
ATOM   4700  HB1 ASP A 290      46.280  49.040  65.970  1.00  0.00           H
ATOM   4701  HB2 ASP A 290      45.630  47.900  64.640  1.00  0.00           H
ATOM   4702  CG  ASP A 290      47.500  48.760  64.360  1.00  0.00           C
ATOM   4703  OD1 ASP A 290      47.230  49.330  63.340  1.00  0.00           O
ATOM   4704  OD2 ASP A 290      48.760  48.560  64.820  1.00  0.00           O
ATOM   4705  HD2 ASP A 290      49.250  48.480  63.990  1.00  0.00           H
ATOM   4706  C   ASP A 290      46.000  46.780  67.350  1.00  0.00           C
ATOM   4707  O   ASP A 290      46.250  47.230  68.490  1.00  0.00           O
ATOM   4708  N   PRO A 291      44.910  46.050  67.200  1.00  0.00           N
ATOM   4709  CD  PRO A 291      44.330  45.530  65.940  1.00  0.00           C
ATOM   4710  HD1 PRO A 291      45.030  45.000  65.250  1.00  0.00           H
ATOM   4711  HD2 PRO A 291      43.810  46.400  65.470  1.00  0.00           H
ATOM   4712  CA  PRO A 291      44.010  45.780  68.370  1.00  0.00           C
ATOM   4713  HA  PRO A 291      43.830  46.660  68.960  1.00  0.00           H
ATOM   4714  CB  PRO A 291      42.730  45.200  67.730  1.00  0.00           C
ATOM   4715  HB1 PRO A 291      41.990  45.990  67.510  1.00  0.00           H
ATOM   4716  HB2 PRO A 291      42.180  44.420  68.300  1.00  0.00           H
ATOM   4717  CG  PRO A 291      43.300  44.540  66.500  1.00  0.00           C
ATOM   4718  HG1 PRO A 291      43.710  43.510  66.650  1.00  0.00           H
ATOM   4719  HG2 PRO A 291      42.440  44.490  65.790  1.00  0.00           H
ATOM   4720  C   PRO A 291      44.610  44.850  69.470  1.00  0.00           C
ATOM   4721  O   PRO A 291      44.310  45.140  70.640  1.00  0.00           O
ATOM   4722  N   VAL A 292      45.410  43.840  69.200  1.00  0.00           N
ATOM   4723  HN  VAL A 292      45.660  43.690  68.250  1.00  0.00           H
ATOM   4724  CA  VAL A 292      46.140  42.970  70.160  1.00  0.00           C
ATOM   4725  HA  VAL A 292      45.470  42.620  70.930  1.00  0.00           H
ATOM   4726  CB  VAL A 292      46.590  41.690  69.500  1.00  0.00           C
ATOM   4727  HB  VAL A 292      47.230  41.970  68.650  1.00  0.00           H
ATOM   4728  CG1 VAL A 292      47.330  40.760  70.460  1.00  0.00           C
ATOM   4729 HG11 VAL A 292      46.620  40.620  71.310  1.00  0.00           H
ATOM   4730 HG12 VAL A 292      48.270  41.160  70.910  1.00  0.00           H
ATOM   4731 HG13 VAL A 292      47.540  39.770  70.000  1.00  0.00           H
ATOM   4732  CG2 VAL A 292      45.300  41.090  68.940  1.00  0.00           C
ATOM   4733 HG21 VAL A 292      45.380  40.000  68.720  1.00  0.00           H
ATOM   4734 HG22 VAL A 292      45.250  41.490  67.900  1.00  0.00           H
ATOM   4735 HG23 VAL A 292      44.410  41.280  69.560  1.00  0.00           H
ATOM   4736  C   VAL A 292      47.230  43.690  70.910  1.00  0.00           C
ATOM   4737  O   VAL A 292      47.520  43.400  72.070  1.00  0.00           O
ATOM   4738  N   VAL A 293      47.920  44.710  70.250  1.00  0.00           N
ATOM   4739  HN  VAL A 293      47.700  44.900  69.300  1.00  0.00           H
ATOM   4740  CA  VAL A 293      49.080  45.460  70.850  1.00  0.00           C
ATOM   4741  HA  VAL A 293      49.420  44.810  71.660  1.00  0.00           H
ATOM   4742  CB  VAL A 293      50.200  45.920  69.890  1.00  0.00           C
ATOM   4743  HB  VAL A 293      49.730  46.680  69.230  1.00  0.00           H
ATOM   4744  CG1 VAL A 293      51.460  46.460  70.590  1.00  0.00           C
ATOM   4745 HG11 VAL A 293      51.180  47.330  71.230  1.00  0.00           H
ATOM   4746 HG12 VAL A 293      52.210  46.840  69.860  1.00  0.00           H
ATOM   4747 HG13 VAL A 293      51.860  45.600  71.160  1.00  0.00           H
ATOM   4748  CG2 VAL A 293      50.670  44.760  69.120  1.00  0.00           C
ATOM   4749 HG21 VAL A 293      51.140  44.030  69.820  1.00  0.00           H
ATOM   4750 HG22 VAL A 293      51.340  44.980  68.260  1.00  0.00           H
ATOM   4751 HG23 VAL A 293      49.850  44.180  68.650  1.00  0.00           H
ATOM   4752  C   VAL A 293      48.730  46.640  71.740  1.00  0.00           C
ATOM   4753  O   VAL A 293      49.160  46.640  72.870  1.00  0.00           O
ATOM   4754  N   TYR A 294      47.940  47.620  71.230  1.00  0.00           N
ATOM   4755  HN  TYR A 294      47.410  47.570  70.380  1.00  0.00           H
ATOM   4756  CA  TYR A 294      47.670  48.880  71.970  1.00  0.00           C
ATOM   4757  HA  TYR A 294      48.260  48.850  72.870  1.00  0.00           H
ATOM   4758  CB  TYR A 294      47.860  50.190  71.130  1.00  0.00           C
ATOM   4759  HB1 TYR A 294      47.920  51.060  71.820  1.00  0.00           H
ATOM   4760  HB2 TYR A 294      47.060  50.490  70.430  1.00  0.00           H
ATOM   4761  CG  TYR A 294      49.160  50.020  70.370  1.00  0.00           C
ATOM   4762  CD1 TYR A 294      49.190  49.600  68.980  1.00  0.00           C
ATOM   4763  HD1 TYR A 294      48.280  49.320  68.480  1.00  0.00           H
ATOM   4764  CE1 TYR A 294      50.420  49.610  68.270  1.00  0.00           C
ATOM   4765  HE1 TYR A 294      50.450  49.230  67.270  1.00  0.00           H
ATOM   4766  CZ  TYR A 294      51.610  50.100  68.880  1.00  0.00           C
ATOM   4767  OH  TYR A 294      52.800  50.170  68.090  1.00  0.00           O
ATOM   4768  HH  TYR A 294      53.490  50.340  68.740  1.00  0.00           H
ATOM   4769  CD2 TYR A 294      50.330  50.420  70.960  1.00  0.00           C
ATOM   4770  HD2 TYR A 294      50.320  50.790  71.980  1.00  0.00           H
ATOM   4771  CE2 TYR A 294      51.580  50.420  70.260  1.00  0.00           C
ATOM   4772  HE2 TYR A 294      52.490  50.830  70.670  1.00  0.00           H
ATOM   4773  C   TYR A 294      46.340  48.980  72.600  1.00  0.00           C
ATOM   4774  O   TYR A 294      46.230  49.110  73.820  1.00  0.00           O
ATOM   4775  N   TYR A 295      45.210  48.900  71.830  1.00  0.00           N
ATOM   4776  HN  TYR A 295      45.290  48.610  70.880  1.00  0.00           H
ATOM   4777  CA  TYR A 295      43.850  49.440  72.080  1.00  0.00           C
ATOM   4778  HA  TYR A 295      43.820  50.520  72.170  1.00  0.00           H
ATOM   4779  CB  TYR A 295      42.900  49.060  70.910  1.00  0.00           C
ATOM   4780  HB1 TYR A 295      41.960  49.590  71.150  1.00  0.00           H
ATOM   4781  HB2 TYR A 295      42.620  47.990  70.890  1.00  0.00           H
ATOM   4782  CG  TYR A 295      43.300  49.520  69.490  1.00  0.00           C
ATOM   4783  CD1 TYR A 295      44.140  50.590  69.100  1.00  0.00           C
ATOM   4784  HD1 TYR A 295      44.670  51.110  69.890  1.00  0.00           H
ATOM   4785  CE1 TYR A 295      44.340  50.790  67.730  1.00  0.00           C
ATOM   4786  HE1 TYR A 295      44.980  51.630  67.480  1.00  0.00           H
ATOM   4787  CZ  TYR A 295      43.670  50.060  66.740  1.00  0.00           C
ATOM   4788  OH  TYR A 295      43.850  50.430  65.360  1.00  0.00           O
ATOM   4789  HH  TYR A 295      43.130  50.050  64.850  1.00  0.00           H
ATOM   4790  CD2 TYR A 295      42.610  48.790  68.480  1.00  0.00           C
ATOM   4791  HD2 TYR A 295      42.070  47.930  68.860  1.00  0.00           H
ATOM   4792  CE2 TYR A 295      42.700  49.050  67.150  1.00  0.00           C
ATOM   4793  HE2 TYR A 295      42.160  48.530  66.380  1.00  0.00           H
ATOM   4794  C   TYR A 295      43.280  49.090  73.410  1.00  0.00           C
ATOM   4795  O   TYR A 295      42.850  50.030  74.100  1.00  0.00           O
ATOM   4796  N   PHE A 296      43.300  47.810  73.810  1.00  0.00           N
ATOM   4797  HN  PHE A 296      43.840  47.130  73.330  1.00  0.00           H
ATOM   4798  CA  PHE A 296      42.620  47.340  74.980  1.00  0.00           C
ATOM   4799  HA  PHE A 296      41.820  48.020  75.240  1.00  0.00           H
ATOM   4800  CB  PHE A 296      41.910  45.950  74.740  1.00  0.00           C
ATOM   4801  HB1 PHE A 296      41.390  45.510  75.610  1.00  0.00           H
ATOM   4802  HB2 PHE A 296      42.600  45.160  74.380  1.00  0.00           H
ATOM   4803  CG  PHE A 296      40.940  46.130  73.560  1.00  0.00           C
ATOM   4804  CD1 PHE A 296      39.690  46.750  73.620  1.00  0.00           C
ATOM   4805  HD1 PHE A 296      39.350  47.110  74.590  1.00  0.00           H
ATOM   4806  CE1 PHE A 296      38.760  46.860  72.560  1.00  0.00           C
ATOM   4807  HE1 PHE A 296      37.850  47.440  72.660  1.00  0.00           H
ATOM   4808  CZ  PHE A 296      39.290  46.600  71.290  1.00  0.00           C
ATOM   4809  HZ  PHE A 296      38.730  46.900  70.420  1.00  0.00           H
ATOM   4810  CD2 PHE A 296      41.340  45.750  72.250  1.00  0.00           C
ATOM   4811  HD2 PHE A 296      42.330  45.360  72.040  1.00  0.00           H
ATOM   4812  CE2 PHE A 296      40.540  46.020  71.110  1.00  0.00           C
ATOM   4813  HE2 PHE A 296      40.890  45.740  70.130  1.00  0.00           H
ATOM   4814  C   PHE A 296      43.580  47.250  76.180  1.00  0.00           C
ATOM   4815  O   PHE A 296      43.190  46.830  77.280  1.00  0.00           O
ATOM   4816  N   SER A 297      44.830  47.640  75.980  1.00  0.00           N
ATOM   4817  HN  SER A 297      45.150  48.080  75.140  1.00  0.00           H
ATOM   4818  CA  SER A 297      45.750  47.380  77.040  1.00  0.00           C
ATOM   4819  HA  SER A 297      45.200  47.020  77.890  1.00  0.00           H
ATOM   4820  CB  SER A 297      46.750  46.270  76.770  1.00  0.00           C
ATOM   4821  HB1 SER A 297      46.070  45.380  76.660  1.00  0.00           H
ATOM   4822  HB2 SER A 297      47.400  46.190  77.680  1.00  0.00           H
ATOM   4823  OG  SER A 297      47.470  46.460  75.490  1.00  0.00           O
ATOM   4824  HG1 SER A 297      46.820  46.410  74.790  1.00  0.00           H
ATOM   4825  C   SER A 297      46.400  48.630  77.640  1.00  0.00           C
ATOM   4826  O   SER A 297      46.710  49.570  76.910  1.00  0.00           O
ATOM   4827  N   SER A 298      46.620  48.690  79.000  1.00  0.00           N
ATOM   4828  HN  SER A 298      46.250  47.960  79.560  1.00  0.00           H
ATOM   4829  CA  SER A 298      47.600  49.640  79.620  1.00  0.00           C
ATOM   4830  HA  SER A 298      47.160  50.610  79.500  1.00  0.00           H
ATOM   4831  CB  SER A 298      47.610  49.550  81.150  1.00  0.00           C
ATOM   4832  HB1 SER A 298      46.580  49.770  81.510  1.00  0.00           H
ATOM   4833  HB2 SER A 298      48.330  50.200  81.690  1.00  0.00           H
ATOM   4834  OG  SER A 298      47.930  48.170  81.420  1.00  0.00           O
ATOM   4835  HG1 SER A 298      47.080  47.730  81.280  1.00  0.00           H
ATOM   4836  C   SER A 298      49.060  49.660  79.140  1.00  0.00           C
ATOM   4837  O   SER A 298      49.530  48.710  78.650  1.00  0.00           O
ATOM   4838  N   PRO A 299      49.740  50.860  79.230  1.00  0.00           N
ATOM   4839  CD  PRO A 299      49.270  52.160  79.690  1.00  0.00           C
ATOM   4840  HD1 PRO A 299      49.080  52.060  80.780  1.00  0.00           H
ATOM   4841  HD2 PRO A 299      48.300  52.440  79.240  1.00  0.00           H
ATOM   4842  CA  PRO A 299      51.210  50.960  78.920  1.00  0.00           C
ATOM   4843  HA  PRO A 299      51.370  51.030  77.860  1.00  0.00           H
ATOM   4844  CB  PRO A 299      51.680  52.330  79.320  1.00  0.00           C
ATOM   4845  HB1 PRO A 299      52.460  52.830  78.710  1.00  0.00           H
ATOM   4846  HB2 PRO A 299      52.020  52.420  80.370  1.00  0.00           H
ATOM   4847  CG  PRO A 299      50.360  53.150  79.230  1.00  0.00           C
ATOM   4848  HG1 PRO A 299      50.360  54.160  79.700  1.00  0.00           H
ATOM   4849  HG2 PRO A 299      50.020  53.380  78.210  1.00  0.00           H
ATOM   4850  C   PRO A 299      52.200  49.950  79.480  1.00  0.00           C
ATOM   4851  O   PRO A 299      52.000  49.620  80.660  1.00  0.00           O
ATOM   4852  N   SER A 300      53.210  49.360  78.750  1.00  0.00           N
ATOM   4853  HN  SER A 300      53.570  49.680  77.880  1.00  0.00           H
ATOM   4854  CA  SER A 300      53.960  48.140  79.040  1.00  0.00           C
ATOM   4855  HA  SER A 300      53.270  47.310  78.910  1.00  0.00           H
ATOM   4856  CB  SER A 300      55.130  47.830  77.990  1.00  0.00           C
ATOM   4857  HB1 SER A 300      55.720  46.920  78.230  1.00  0.00           H
ATOM   4858  HB2 SER A 300      55.830  48.690  77.960  1.00  0.00           H
ATOM   4859  OG  SER A 300      54.610  47.730  76.650  1.00  0.00           O
ATOM   4860  HG1 SER A 300      54.000  46.990  76.650  1.00  0.00           H
ATOM   4861  C   SER A 300      54.580  48.150  80.440  1.00  0.00           C
ATOM   4862  O   SER A 300      55.270  49.070  80.900  1.00  0.00           O
ATOM   4863  NT  SER A 300      54.330  47.050  81.210  1.00  0.00           N
ATOM   4864  HNT SER A 300      53.720  46.340  80.870  1.00  0.00           H
ATOM   4865  CAT SER A 300      54.890  46.890  82.510  1.00  0.00           C
ATOM   4866  HT1 SER A 300      54.670  45.930  83.030  1.00  0.00           H
ATOM   4867  HT2 SER A 300      54.750  47.780  83.160  1.00  0.00           H
ATOM   4868  HT3 SER A 300      56.010  46.880  82.470  1.00  0.00           H
ATOM   4869  N1  GSK B 301      46.860  49.320  42.600  1.00  0.00           N
ATOM   4870  C1  GSK B 301      47.080  50.410  41.770  1.00  0.00           C
ATOM   4871  O1  GSK B 301      46.530  50.550  40.650  1.00  0.00           O
ATOM   4872  C2  GSK B 301      47.360  49.340  43.890  1.00  0.00           C
ATOM   4873  C3  GSK B 301      48.340  50.320  44.250  1.00  0.00           C
ATOM   4874  C4  GSK B 301      48.060  48.900  45.870  1.00  0.00           C
ATOM   4875  C5  GSK B 301      45.730  48.400  42.230  1.00  0.00           C
ATOM   4876  C6  GSK B 301      44.340  48.930  42.690  1.00  0.00           C
ATOM   4877  C7  GSK B 301      43.160  48.110  42.160  1.00  0.00           C
ATOM   4878  C8  GSK B 301      41.840  48.770  42.470  1.00  0.00           C
ATOM   4879  C9  GSK B 301      41.510  49.840  41.480  1.00  0.00           C
ATOM   4880  C10 GSK B 301      48.740  51.350  43.320  1.00  0.00           C
ATOM   4881  N2  GSK B 301      48.800  49.980  45.490  1.00  0.00           N
ATOM   4882  N3  GSK B 301      47.160  48.530  45.000  1.00  0.00           N
ATOM   4883  N4  GSK B 301      47.980  51.430  42.280  1.00  0.00           N
ATOM   4884  O2  GSK B 301      49.590  52.220  43.560  1.00  0.00           O
ATOM   4885 CL   GSK B 301      48.190  48.330  47.490  1.00  0.00          Cl
ATOM   4886  H1  GSK B 301      45.980  47.450  42.730  1.00  0.00           H
ATOM   4887  H2  GSK B 301      45.750  48.300  41.120  1.00  0.00           H
ATOM   4888  H3  GSK B 301      44.390  49.940  42.230  1.00  0.00           H
ATOM   4889  H4  GSK B 301      44.470  49.020  43.780  1.00  0.00           H
ATOM   4890  H5  GSK B 301      43.200  47.090  42.610  1.00  0.00           H
ATOM   4891  H6  GSK B 301      43.240  47.890  41.080  1.00  0.00           H
ATOM   4892  H7  GSK B 301      42.030  49.240  43.460  1.00  0.00           H
ATOM   4893  H8  GSK B 301      41.010  48.040  42.600  1.00  0.00           H
ATOM   4894  H9  GSK B 301      41.410  49.360  40.480  1.00  0.00           H
ATOM   4895  H10 GSK B 301      42.270  50.660  41.450  1.00  0.00           H
ATOM   4896  H11 GSK B 301      40.530  50.300  41.750  1.00  0.00           H
ATOM   4897  H12 GSK B 301      49.650  50.270  45.930  1.00  0.00           H
ATOM   4898  H13 GSK B 301      48.220  52.220  41.690  1.00  0.00           H
ATOM   4899  LP1 GSK B 301      48.330  47.780  49.030  1.00  0.00            
TER
ENDMDL
