# Supplementary material for: Structural basis of hydroxycarboxylic acid receptor signaling mechanisms through ligand binding
Source: Nat Commun. 2023 Sep 22;14:5899. doi: 10.1038/s41467-023-41650-7 (PMC10516952; doi:10.1038/s41467-023-41650-7)
Supplement: Supplementary file 4 — Source Data [file 41467_2023_41650_MOESM4_ESM.zip › source file/molecular dynamics simulations trajectories/with_gsk_run1/with_gsk_run1_600ns.pdb]

REMARK    GENERATED BY TRJCONV
TITLE     Title t= 600000.00000 step= 300000000
REMARK    THIS IS A SIMULATION BOX
CRYST1   94.912   94.912  114.158  90.00  90.00  90.00 P 1           1
MODEL        1
ATOM      1  CAY HSD A   9      51.510  39.340  30.610  1.00  0.00           C
ATOM      2  HY1 HSD A   9      52.450  38.870  30.980  1.00  0.00           H
ATOM      3  HY2 HSD A   9      50.790  38.540  30.350  1.00  0.00           H
ATOM      4  HY3 HSD A   9      51.000  40.060  31.300  1.00  0.00           H
ATOM      5  CY  HSD A   9      51.780  40.230  29.440  1.00  0.00           C
ATOM      6  OY  HSD A   9      52.650  40.040  28.590  1.00  0.00           O
ATOM      7  N   HSD A   9      50.950  41.310  29.260  1.00  0.00           N
ATOM      8  HN  HSD A   9      50.260  41.440  29.980  1.00  0.00           H
ATOM      9  CA  HSD A   9      51.020  42.200  28.150  1.00  0.00           C
ATOM     10  HA  HSD A   9      52.020  42.360  27.780  1.00  0.00           H
ATOM     11  CB  HSD A   9      50.040  41.830  27.010  1.00  0.00           C
ATOM     12  HB1 HSD A   9      49.690  42.650  26.360  1.00  0.00           H
ATOM     13  HB2 HSD A   9      49.150  41.400  27.510  1.00  0.00           H
ATOM     14  ND1 HSD A   9      50.690  39.420  26.210  1.00  0.00           N
ATOM     15  HD1 HSD A   9      50.360  38.780  26.900  1.00  0.00           H
ATOM     16  CG  HSD A   9      50.660  40.780  26.030  1.00  0.00           C
ATOM     17  CE1 HSD A   9      51.180  38.880  25.090  1.00  0.00           C
ATOM     18  HE1 HSD A   9      51.100  37.800  24.960  1.00  0.00           H
ATOM     19  NE2 HSD A   9      51.520  39.780  24.160  1.00  0.00           N
ATOM     20  CD2 HSD A   9      51.190  41.030  24.770  1.00  0.00           C
ATOM     21  HD2 HSD A   9      51.320  41.910  24.160  1.00  0.00           H
ATOM     22  C   HSD A   9      50.800  43.670  28.560  1.00  0.00           C
ATOM     23  O   HSD A   9      49.840  44.040  29.230  1.00  0.00           O
ATOM     24  N   PHE A  10      51.750  44.530  28.070  1.00  0.00           N
ATOM     25  HN  PHE A  10      52.500  44.080  27.590  1.00  0.00           H
ATOM     26  CA  PHE A  10      51.680  45.980  28.200  1.00  0.00           C
ATOM     27  HA  PHE A  10      51.690  46.130  29.270  1.00  0.00           H
ATOM     28  CB  PHE A  10      52.940  46.710  27.470  1.00  0.00           C
ATOM     29  HB1 PHE A  10      52.830  47.800  27.340  1.00  0.00           H
ATOM     30  HB2 PHE A  10      53.040  46.200  26.490  1.00  0.00           H
ATOM     31  CG  PHE A  10      54.170  46.510  28.340  1.00  0.00           C
ATOM     32  CD1 PHE A  10      54.270  47.200  29.600  1.00  0.00           C
ATOM     33  HD1 PHE A  10      53.440  47.860  29.800  1.00  0.00           H
ATOM     34  CE1 PHE A  10      55.480  47.270  30.350  1.00  0.00           C
ATOM     35  HE1 PHE A  10      55.590  47.860  31.250  1.00  0.00           H
ATOM     36  CZ  PHE A  10      56.590  46.520  29.850  1.00  0.00           C
ATOM     37  HZ  PHE A  10      57.490  46.410  30.440  1.00  0.00           H
ATOM     38  CD2 PHE A  10      55.300  45.880  27.850  1.00  0.00           C
ATOM     39  HD2 PHE A  10      55.290  45.380  26.900  1.00  0.00           H
ATOM     40  CE2 PHE A  10      56.520  45.940  28.560  1.00  0.00           C
ATOM     41  HE2 PHE A  10      57.380  45.460  28.120  1.00  0.00           H
ATOM     42  C   PHE A  10      50.350  46.700  27.810  1.00  0.00           C
ATOM     43  O   PHE A  10      49.800  46.350  26.790  1.00  0.00           O
ATOM     44  N   LEU A  11      49.930  47.710  28.540  1.00  0.00           N
ATOM     45  HN  LEU A  11      50.150  47.710  29.520  1.00  0.00           H
ATOM     46  CA  LEU A  11      48.890  48.620  28.200  1.00  0.00           C
ATOM     47  HA  LEU A  11      48.640  48.670  27.150  1.00  0.00           H
ATOM     48  CB  LEU A  11      47.660  48.220  29.060  1.00  0.00           C
ATOM     49  HB1 LEU A  11      48.080  48.170  30.080  1.00  0.00           H
ATOM     50  HB2 LEU A  11      47.270  47.270  28.650  1.00  0.00           H
ATOM     51  CG  LEU A  11      46.400  49.230  29.000  1.00  0.00           C
ATOM     52  HG  LEU A  11      46.630  50.190  29.500  1.00  0.00           H
ATOM     53  CD1 LEU A  11      46.080  49.590  27.490  1.00  0.00           C
ATOM     54 HD11 LEU A  11      45.160  50.200  27.390  1.00  0.00           H
ATOM     55 HD12 LEU A  11      45.950  48.650  26.900  1.00  0.00           H
ATOM     56 HD13 LEU A  11      46.810  50.340  27.140  1.00  0.00           H
ATOM     57  CD2 LEU A  11      45.240  48.510  29.600  1.00  0.00           C
ATOM     58 HD21 LEU A  11      44.380  49.160  29.850  1.00  0.00           H
ATOM     59 HD22 LEU A  11      45.550  48.070  30.570  1.00  0.00           H
ATOM     60 HD23 LEU A  11      44.880  47.640  29.010  1.00  0.00           H
ATOM     61  C   LEU A  11      49.340  49.950  28.670  1.00  0.00           C
ATOM     62  O   LEU A  11      49.950  50.040  29.740  1.00  0.00           O
ATOM     63  N   GLU A  12      49.050  51.030  27.900  1.00  0.00           N
ATOM     64  HN  GLU A  12      48.950  50.950  26.910  1.00  0.00           H
ATOM     65  CA  GLU A  12      49.300  52.350  28.390  1.00  0.00           C
ATOM     66  HA  GLU A  12      50.220  52.320  28.930  1.00  0.00           H
ATOM     67  CB  GLU A  12      49.630  53.400  27.290  1.00  0.00           C
ATOM     68  HB1 GLU A  12      48.840  53.400  26.510  1.00  0.00           H
ATOM     69  HB2 GLU A  12      50.630  53.220  26.850  1.00  0.00           H
ATOM     70  CG  GLU A  12      49.640  54.880  27.810  1.00  0.00           C
ATOM     71  HG1 GLU A  12      50.300  54.870  28.710  1.00  0.00           H
ATOM     72  HG2 GLU A  12      48.590  55.180  27.970  1.00  0.00           H
ATOM     73  CD  GLU A  12      50.260  55.700  26.670  1.00  0.00           C
ATOM     74  OE1 GLU A  12      49.510  56.300  25.850  1.00  0.00           O
ATOM     75  OE2 GLU A  12      51.490  55.700  26.550  1.00  0.00           O
ATOM     76  C   GLU A  12      48.290  52.820  29.460  1.00  0.00           C
ATOM     77  O   GLU A  12      47.140  53.090  29.210  1.00  0.00           O
ATOM     78  N   ILE A  13      48.690  53.010  30.680  1.00  0.00           N
ATOM     79  HN  ILE A  13      49.650  52.920  30.910  1.00  0.00           H
ATOM     80  CA  ILE A  13      47.880  53.240  31.880  1.00  0.00           C
ATOM     81  HA  ILE A  13      46.820  53.370  31.700  1.00  0.00           H
ATOM     82  CB  ILE A  13      47.940  52.120  32.890  1.00  0.00           C
ATOM     83  HB  ILE A  13      48.970  51.890  33.230  1.00  0.00           H
ATOM     84  CG2 ILE A  13      47.180  52.630  34.170  1.00  0.00           C
ATOM     85 HG21 ILE A  13      47.070  51.760  34.860  1.00  0.00           H
ATOM     86 HG22 ILE A  13      46.180  53.000  33.880  1.00  0.00           H
ATOM     87 HG23 ILE A  13      47.820  53.290  34.810  1.00  0.00           H
ATOM     88  CG1 ILE A  13      47.450  50.850  32.190  1.00  0.00           C
ATOM     89 HG11 ILE A  13      48.240  50.360  31.580  1.00  0.00           H
ATOM     90 HG12 ILE A  13      46.590  51.190  31.580  1.00  0.00           H
ATOM     91  CD  ILE A  13      47.010  49.750  33.030  1.00  0.00           C
ATOM     92  HD1 ILE A  13      46.740  48.960  32.290  1.00  0.00           H
ATOM     93  HD2 ILE A  13      46.110  50.000  33.640  1.00  0.00           H
ATOM     94  HD3 ILE A  13      47.770  49.440  33.770  1.00  0.00           H
ATOM     95  C   ILE A  13      48.550  54.460  32.580  1.00  0.00           C
ATOM     96  O   ILE A  13      49.700  54.440  33.050  1.00  0.00           O
ATOM     97  N   ASP A  14      47.890  55.610  32.570  1.00  0.00           N
ATOM     98  HN  ASP A  14      47.040  55.680  32.090  1.00  0.00           H
ATOM     99  CA  ASP A  14      48.330  56.790  33.310  1.00  0.00           C
ATOM    100  HA  ASP A  14      47.510  57.490  33.280  1.00  0.00           H
ATOM    101  CB  ASP A  14      48.520  56.620  34.820  1.00  0.00           C
ATOM    102  HB1 ASP A  14      48.990  57.550  35.220  1.00  0.00           H
ATOM    103  HB2 ASP A  14      49.220  55.810  35.100  1.00  0.00           H
ATOM    104  CG  ASP A  14      47.210  56.260  35.500  1.00  0.00           C
ATOM    105  OD1 ASP A  14      47.300  56.140  36.730  1.00  0.00           O
ATOM    106  OD2 ASP A  14      46.160  56.140  34.840  1.00  0.00           O
ATOM    107  C   ASP A  14      49.470  57.470  32.570  1.00  0.00           C
ATOM    108  O   ASP A  14      50.360  58.080  33.160  1.00  0.00           O
ATOM    109  N   LYS A  15      49.530  57.330  31.240  1.00  0.00           N
ATOM    110  HN  LYS A  15      48.690  57.030  30.800  1.00  0.00           H
ATOM    111  CA  LYS A  15      50.650  57.580  30.320  1.00  0.00           C
ATOM    112  HA  LYS A  15      50.360  56.970  29.470  1.00  0.00           H
ATOM    113  CB  LYS A  15      50.600  59.000  29.760  1.00  0.00           C
ATOM    114  HB1 LYS A  15      50.880  59.780  30.490  1.00  0.00           H
ATOM    115  HB2 LYS A  15      49.580  59.340  29.490  1.00  0.00           H
ATOM    116  CG  LYS A  15      51.550  59.390  28.610  1.00  0.00           C
ATOM    117  HG1 LYS A  15      51.630  58.580  27.850  1.00  0.00           H
ATOM    118  HG2 LYS A  15      52.520  59.420  29.160  1.00  0.00           H
ATOM    119  CD  LYS A  15      51.220  60.730  28.160  1.00  0.00           C
ATOM    120  HD1 LYS A  15      51.180  61.390  29.060  1.00  0.00           H
ATOM    121  HD2 LYS A  15      50.260  60.750  27.600  1.00  0.00           H
ATOM    122  CE  LYS A  15      52.330  61.400  27.230  1.00  0.00           C
ATOM    123  HE1 LYS A  15      53.340  61.140  27.610  1.00  0.00           H
ATOM    124  HE2 LYS A  15      52.280  62.500  27.080  1.00  0.00           H
ATOM    125  NZ  LYS A  15      52.360  60.640  25.960  1.00  0.00           N
ATOM    126  HZ1 LYS A  15      52.750  59.680  26.110  1.00  0.00           H
ATOM    127  HZ2 LYS A  15      52.980  61.000  25.200  1.00  0.00           H
ATOM    128  HZ3 LYS A  15      51.410  60.500  25.570  1.00  0.00           H
ATOM    129  C   LYS A  15      51.970  57.020  30.770  1.00  0.00           C
ATOM    130  O   LYS A  15      53.040  57.560  30.470  1.00  0.00           O
ATOM    131  N   LYS A  16      51.890  55.820  31.450  1.00  0.00           N
ATOM    132  HN  LYS A  16      51.020  55.490  31.800  1.00  0.00           H
ATOM    133  CA  LYS A  16      53.040  54.920  31.570  1.00  0.00           C
ATOM    134  HA  LYS A  16      53.720  55.370  30.850  1.00  0.00           H
ATOM    135  CB  LYS A  16      53.620  54.700  32.980  1.00  0.00           C
ATOM    136  HB1 LYS A  16      54.210  55.600  33.310  1.00  0.00           H
ATOM    137  HB2 LYS A  16      54.440  53.950  32.990  1.00  0.00           H
ATOM    138  CG  LYS A  16      52.630  54.380  34.110  1.00  0.00           C
ATOM    139  HG1 LYS A  16      52.000  53.510  33.810  1.00  0.00           H
ATOM    140  HG2 LYS A  16      51.960  55.250  34.130  1.00  0.00           H
ATOM    141  CD  LYS A  16      53.260  54.290  35.440  1.00  0.00           C
ATOM    142  HD1 LYS A  16      53.730  55.250  35.740  1.00  0.00           H
ATOM    143  HD2 LYS A  16      54.130  53.590  35.490  1.00  0.00           H
ATOM    144  CE  LYS A  16      52.290  53.930  36.580  1.00  0.00           C
ATOM    145  HE1 LYS A  16      51.740  52.970  36.450  1.00  0.00           H
ATOM    146  HE2 LYS A  16      51.460  54.650  36.700  1.00  0.00           H
ATOM    147  NZ  LYS A  16      52.970  53.980  37.880  1.00  0.00           N
ATOM    148  HZ1 LYS A  16      52.320  53.870  38.670  1.00  0.00           H
ATOM    149  HZ2 LYS A  16      53.530  54.860  37.990  1.00  0.00           H
ATOM    150  HZ3 LYS A  16      53.720  53.260  37.960  1.00  0.00           H
ATOM    151  C   LYS A  16      52.580  53.590  30.990  1.00  0.00           C
ATOM    152  O   LYS A  16      51.480  53.180  31.090  1.00  0.00           O
ATOM    153  N   ASN A  17      53.570  52.740  30.470  1.00  0.00           N
ATOM    154  HN  ASN A  17      54.490  53.030  30.230  1.00  0.00           H
ATOM    155  CA  ASN A  17      53.180  51.380  29.990  1.00  0.00           C
ATOM    156  HA  ASN A  17      52.140  51.370  29.680  1.00  0.00           H
ATOM    157  CB  ASN A  17      53.800  50.870  28.710  1.00  0.00           C
ATOM    158  HB1 ASN A  17      53.370  49.960  28.250  1.00  0.00           H
ATOM    159  HB2 ASN A  17      54.850  50.620  28.970  1.00  0.00           H
ATOM    160  CG  ASN A  17      53.900  52.020  27.740  1.00  0.00           C
ATOM    161  OD1 ASN A  17      54.910  52.720  27.800  1.00  0.00           O
ATOM    162  ND2 ASN A  17      52.940  52.130  26.770  1.00  0.00           N
ATOM    163 HD21 ASN A  17      53.190  52.720  26.000  1.00  0.00           H
ATOM    164 HD22 ASN A  17      52.320  51.350  26.650  1.00  0.00           H
ATOM    165  C   ASN A  17      53.270  50.310  31.150  1.00  0.00           C
ATOM    166  O   ASN A  17      54.330  50.190  31.780  1.00  0.00           O
ATOM    167  N   CYS A  18      52.110  49.640  31.350  1.00  0.00           N
ATOM    168  HN  CYS A  18      51.340  49.970  30.800  1.00  0.00           H
ATOM    169  CA  CYS A  18      52.010  48.580  32.340  1.00  0.00           C
ATOM    170  HA  CYS A  18      52.970  48.390  32.820  1.00  0.00           H
ATOM    171  CB  CYS A  18      51.020  49.080  33.410  1.00  0.00           C
ATOM    172  HB1 CYS A  18      51.050  48.420  34.300  1.00  0.00           H
ATOM    173  HB2 CYS A  18      49.990  49.030  32.980  1.00  0.00           H
ATOM    174  SG  CYS A  18      51.330  50.730  34.190  1.00  0.00           S
ATOM    175  C   CYS A  18      51.610  47.260  31.860  1.00  0.00           C
ATOM    176  O   CYS A  18      50.700  47.140  31.020  1.00  0.00           O
ATOM    177  N   CYS A  19      52.120  46.180  32.490  1.00  0.00           N
ATOM    178  HN  CYS A  19      52.610  46.270  33.360  1.00  0.00           H
ATOM    179  CA  CYS A  19      51.840  44.880  32.110  1.00  0.00           C
ATOM    180  HA  CYS A  19      51.510  44.890  31.080  1.00  0.00           H
ATOM    181  CB  CYS A  19      52.900  43.850  32.300  1.00  0.00           C
ATOM    182  HB1 CYS A  19      52.610  42.840  31.920  1.00  0.00           H
ATOM    183  HB2 CYS A  19      53.270  43.790  33.340  1.00  0.00           H
ATOM    184  SG  CYS A  19      54.390  44.210  31.360  1.00  0.00           S
ATOM    185  C   CYS A  19      50.660  44.380  32.870  1.00  0.00           C
ATOM    186  O   CYS A  19      50.680  44.210  34.080  1.00  0.00           O
ATOM    187  N   VAL A  20      49.660  43.890  32.050  1.00  0.00           N
ATOM    188  HN  VAL A  20      49.810  44.090  31.080  1.00  0.00           H
ATOM    189  CA  VAL A  20      48.510  43.130  32.460  1.00  0.00           C
ATOM    190  HA  VAL A  20      48.360  43.280  33.520  1.00  0.00           H
ATOM    191  CB  VAL A  20      47.340  43.740  31.780  1.00  0.00           C
ATOM    192  HB  VAL A  20      47.370  43.660  30.670  1.00  0.00           H
ATOM    193  CG1 VAL A  20      46.010  42.970  32.100  1.00  0.00           C
ATOM    194 HG11 VAL A  20      46.000  43.030  33.200  1.00  0.00           H
ATOM    195 HG12 VAL A  20      45.980  41.950  31.660  1.00  0.00           H
ATOM    196 HG13 VAL A  20      45.150  43.540  31.680  1.00  0.00           H
ATOM    197  CG2 VAL A  20      47.190  45.200  32.260  1.00  0.00           C
ATOM    198 HG21 VAL A  20      47.000  45.360  33.330  1.00  0.00           H
ATOM    199 HG22 VAL A  20      46.250  45.580  31.810  1.00  0.00           H
ATOM    200 HG23 VAL A  20      48.030  45.850  31.960  1.00  0.00           H
ATOM    201  C   VAL A  20      48.610  41.660  32.310  1.00  0.00           C
ATOM    202  O   VAL A  20      48.800  41.120  31.240  1.00  0.00           O
ATOM    203  N   PHE A  21      48.410  40.940  33.450  1.00  0.00           N
ATOM    204  HN  PHE A  21      48.510  41.300  34.370  1.00  0.00           H
ATOM    205  CA  PHE A  21      48.390  39.530  33.540  1.00  0.00           C
ATOM    206  HA  PHE A  21      48.600  38.950  32.650  1.00  0.00           H
ATOM    207  CB  PHE A  21      49.370  39.060  34.640  1.00  0.00           C
ATOM    208  HB1 PHE A  21      49.330  37.960  34.830  1.00  0.00           H
ATOM    209  HB2 PHE A  21      49.130  39.600  35.570  1.00  0.00           H
ATOM    210  CG  PHE A  21      50.770  39.440  34.250  1.00  0.00           C
ATOM    211  CD1 PHE A  21      51.290  40.760  34.360  1.00  0.00           C
ATOM    212  HD1 PHE A  21      50.700  41.620  34.630  1.00  0.00           H
ATOM    213  CE1 PHE A  21      52.660  41.010  34.150  1.00  0.00           C
ATOM    214  HE1 PHE A  21      53.060  41.980  34.420  1.00  0.00           H
ATOM    215  CZ  PHE A  21      53.530  39.980  33.800  1.00  0.00           C
ATOM    216  HZ  PHE A  21      54.590  39.980  33.620  1.00  0.00           H
ATOM    217  CD2 PHE A  21      51.620  38.480  33.740  1.00  0.00           C
ATOM    218  HD2 PHE A  21      51.370  37.420  33.720  1.00  0.00           H
ATOM    219  CE2 PHE A  21      52.980  38.760  33.530  1.00  0.00           C
ATOM    220  HE2 PHE A  21      53.610  37.930  33.230  1.00  0.00           H
ATOM    221  C   PHE A  21      46.930  39.130  33.980  1.00  0.00           C
ATOM    222  O   PHE A  21      46.480  39.490  35.090  1.00  0.00           O
ATOM    223  N   ARG A  22      46.260  38.310  33.210  1.00  0.00           N
ATOM    224  HN  ARG A  22      46.590  37.980  32.330  1.00  0.00           H
ATOM    225  CA  ARG A  22      45.040  37.720  33.710  1.00  0.00           C
ATOM    226  HA  ARG A  22      44.690  38.200  34.610  1.00  0.00           H
ATOM    227  CB  ARG A  22      43.900  37.550  32.670  1.00  0.00           C
ATOM    228  HB1 ARG A  22      43.010  37.280  33.260  1.00  0.00           H
ATOM    229  HB2 ARG A  22      44.210  36.750  31.970  1.00  0.00           H
ATOM    230  CG  ARG A  22      43.540  38.870  31.970  1.00  0.00           C
ATOM    231  HG1 ARG A  22      42.890  38.720  31.090  1.00  0.00           H
ATOM    232  HG2 ARG A  22      44.460  39.390  31.600  1.00  0.00           H
ATOM    233  CD  ARG A  22      42.820  39.930  32.920  1.00  0.00           C
ATOM    234  HD1 ARG A  22      43.640  40.300  33.570  1.00  0.00           H
ATOM    235  HD2 ARG A  22      41.940  39.600  33.510  1.00  0.00           H
ATOM    236  NE  ARG A  22      42.350  41.000  31.990  1.00  0.00           N
ATOM    237  HE  ARG A  22      42.180  40.800  31.030  1.00  0.00           H
ATOM    238  CZ  ARG A  22      41.660  42.020  32.460  1.00  0.00           C
ATOM    239  NH1 ARG A  22      41.460  42.160  33.800  1.00  0.00           N
ATOM    240 HH11 ARG A  22      40.820  42.880  34.090  1.00  0.00           H
ATOM    241 HH12 ARG A  22      41.930  41.550  34.440  1.00  0.00           H
ATOM    242  NH2 ARG A  22      41.080  42.880  31.640  1.00  0.00           N
ATOM    243 HH21 ARG A  22      41.130  42.730  30.650  1.00  0.00           H
ATOM    244 HH22 ARG A  22      40.440  43.540  32.020  1.00  0.00           H
ATOM    245  C   ARG A  22      45.280  36.320  34.290  1.00  0.00           C
ATOM    246  O   ARG A  22      45.070  35.300  33.640  1.00  0.00           O
ATOM    247  N   ASP A  23      45.740  36.250  35.550  1.00  0.00           N
ATOM    248  HN  ASP A  23      45.920  37.050  36.120  1.00  0.00           H
ATOM    249  CA  ASP A  23      45.860  35.000  36.210  1.00  0.00           C
ATOM    250  HA  ASP A  23      46.560  34.330  35.730  1.00  0.00           H
ATOM    251  CB  ASP A  23      46.430  35.340  37.620  1.00  0.00           C
ATOM    252  HB1 ASP A  23      46.250  34.530  38.350  1.00  0.00           H
ATOM    253  HB2 ASP A  23      46.030  36.290  38.050  1.00  0.00           H
ATOM    254  CG  ASP A  23      47.910  35.440  37.580  1.00  0.00           C
ATOM    255  OD1 ASP A  23      48.540  36.520  37.790  1.00  0.00           O
ATOM    256  OD2 ASP A  23      48.490  34.320  37.460  1.00  0.00           O
ATOM    257  C   ASP A  23      44.570  34.280  36.350  1.00  0.00           C
ATOM    258  O   ASP A  23      43.660  34.800  36.950  1.00  0.00           O
ATOM    259  N   ASP A  24      44.550  33.010  35.820  1.00  0.00           N
ATOM    260  HN  ASP A  24      45.350  32.640  35.340  1.00  0.00           H
ATOM    261  CA  ASP A  24      43.450  32.020  36.110  1.00  0.00           C
ATOM    262  HA  ASP A  24      42.530  32.420  35.710  1.00  0.00           H
ATOM    263  CB  ASP A  24      43.690  30.650  35.460  1.00  0.00           C
ATOM    264  HB1 ASP A  24      42.940  29.930  35.820  1.00  0.00           H
ATOM    265  HB2 ASP A  24      44.690  30.240  35.720  1.00  0.00           H
ATOM    266  CG  ASP A  24      43.370  30.780  33.970  1.00  0.00           C
ATOM    267  OD1 ASP A  24      42.360  31.500  33.720  1.00  0.00           O
ATOM    268  OD2 ASP A  24      43.950  30.080  33.160  1.00  0.00           O
ATOM    269  C   ASP A  24      43.240  31.780  37.550  1.00  0.00           C
ATOM    270  O   ASP A  24      42.120  31.430  37.950  1.00  0.00           O
ATOM    271  N   PHE A  25      44.370  31.730  38.370  1.00  0.00           N
ATOM    272  HN  PHE A  25      45.270  31.960  38.000  1.00  0.00           H
ATOM    273  CA  PHE A  25      44.330  31.290  39.740  1.00  0.00           C
ATOM    274  HA  PHE A  25      43.510  30.590  39.690  1.00  0.00           H
ATOM    275  CB  PHE A  25      45.630  30.390  40.170  1.00  0.00           C
ATOM    276  HB1 PHE A  25      45.660  29.630  39.360  1.00  0.00           H
ATOM    277  HB2 PHE A  25      45.430  29.920  41.170  1.00  0.00           H
ATOM    278  CG  PHE A  25      46.960  31.090  40.160  1.00  0.00           C
ATOM    279  CD1 PHE A  25      47.240  32.350  40.760  1.00  0.00           C
ATOM    280  HD1 PHE A  25      46.520  33.020  41.230  1.00  0.00           H
ATOM    281  CE1 PHE A  25      48.500  32.890  40.650  1.00  0.00           C
ATOM    282  HE1 PHE A  25      48.770  33.830  41.110  1.00  0.00           H
ATOM    283  CZ  PHE A  25      49.500  32.260  39.920  1.00  0.00           C
ATOM    284  HZ  PHE A  25      50.460  32.710  39.700  1.00  0.00           H
ATOM    285  CD2 PHE A  25      48.060  30.360  39.620  1.00  0.00           C
ATOM    286  HD2 PHE A  25      47.960  29.320  39.350  1.00  0.00           H
ATOM    287  CE2 PHE A  25      49.290  30.920  39.490  1.00  0.00           C
ATOM    288  HE2 PHE A  25      50.010  30.300  38.980  1.00  0.00           H
ATOM    289  C   PHE A  25      44.050  32.280  40.760  1.00  0.00           C
ATOM    290  O   PHE A  25      43.860  31.940  41.940  1.00  0.00           O
ATOM    291  N   ILE A  26      43.890  33.600  40.370  1.00  0.00           N
ATOM    292  HN  ILE A  26      43.930  33.830  39.400  1.00  0.00           H
ATOM    293  CA  ILE A  26      43.740  34.710  41.320  1.00  0.00           C
ATOM    294  HA  ILE A  26      44.510  34.690  42.060  1.00  0.00           H
ATOM    295  CB  ILE A  26      43.840  36.040  40.570  1.00  0.00           C
ATOM    296  HB  ILE A  26      44.810  35.970  40.030  1.00  0.00           H
ATOM    297  CG2 ILE A  26      42.680  36.170  39.570  1.00  0.00           C
ATOM    298 HG21 ILE A  26      41.710  36.500  40.020  1.00  0.00           H
ATOM    299 HG22 ILE A  26      42.360  35.220  39.100  1.00  0.00           H
ATOM    300 HG23 ILE A  26      42.840  36.800  38.660  1.00  0.00           H
ATOM    301  CG1 ILE A  26      43.850  37.300  41.440  1.00  0.00           C
ATOM    302 HG11 ILE A  26      44.660  37.090  42.190  1.00  0.00           H
ATOM    303 HG12 ILE A  26      42.950  37.520  42.060  1.00  0.00           H
ATOM    304  CD  ILE A  26      44.340  38.570  40.670  1.00  0.00           C
ATOM    305  HD1 ILE A  26      45.200  38.290  40.040  1.00  0.00           H
ATOM    306  HD2 ILE A  26      44.600  39.330  41.440  1.00  0.00           H
ATOM    307  HD3 ILE A  26      43.560  39.080  40.070  1.00  0.00           H
ATOM    308  C   ILE A  26      42.500  34.700  42.210  1.00  0.00           C
ATOM    309  O   ILE A  26      42.450  35.130  43.370  1.00  0.00           O
ATOM    310  N   VAL A  27      41.420  34.090  41.680  1.00  0.00           N
ATOM    311  HN  VAL A  27      41.480  33.480  40.890  1.00  0.00           H
ATOM    312  CA  VAL A  27      40.120  33.830  42.360  1.00  0.00           C
ATOM    313  HA  VAL A  27      39.710  34.780  42.680  1.00  0.00           H
ATOM    314  CB  VAL A  27      39.340  33.190  41.290  1.00  0.00           C
ATOM    315  HB  VAL A  27      39.270  33.950  40.480  1.00  0.00           H
ATOM    316  CG1 VAL A  27      39.870  31.850  40.770  1.00  0.00           C
ATOM    317 HG11 VAL A  27      40.870  31.930  40.280  1.00  0.00           H
ATOM    318 HG12 VAL A  27      39.130  31.430  40.060  1.00  0.00           H
ATOM    319 HG13 VAL A  27      39.970  31.170  41.640  1.00  0.00           H
ATOM    320  CG2 VAL A  27      37.920  33.000  41.820  1.00  0.00           C
ATOM    321 HG21 VAL A  27      37.300  33.830  42.190  1.00  0.00           H
ATOM    322 HG22 VAL A  27      37.940  32.260  42.650  1.00  0.00           H
ATOM    323 HG23 VAL A  27      37.300  32.550  41.020  1.00  0.00           H
ATOM    324  C   VAL A  27      40.230  33.040  43.650  1.00  0.00           C
ATOM    325  O   VAL A  27      39.520  33.350  44.620  1.00  0.00           O
ATOM    326  N   LYS A  28      41.160  32.040  43.760  1.00  0.00           N
ATOM    327  HN  LYS A  28      41.570  31.620  42.960  1.00  0.00           H
ATOM    328  CA  LYS A  28      41.200  31.340  45.050  1.00  0.00           C
ATOM    329  HA  LYS A  28      40.420  31.720  45.690  1.00  0.00           H
ATOM    330  CB  LYS A  28      41.000  29.800  44.840  1.00  0.00           C
ATOM    331  HB1 LYS A  28      39.950  29.770  44.460  1.00  0.00           H
ATOM    332  HB2 LYS A  28      40.950  29.220  45.790  1.00  0.00           H
ATOM    333  CG  LYS A  28      42.070  29.160  43.960  1.00  0.00           C
ATOM    334  HG1 LYS A  28      43.020  29.060  44.520  1.00  0.00           H
ATOM    335  HG2 LYS A  28      42.210  29.700  42.990  1.00  0.00           H
ATOM    336  CD  LYS A  28      41.670  27.640  43.590  1.00  0.00           C
ATOM    337  HD1 LYS A  28      41.680  27.120  44.570  1.00  0.00           H
ATOM    338  HD2 LYS A  28      42.440  27.230  42.920  1.00  0.00           H
ATOM    339  CE  LYS A  28      40.390  27.380  42.780  1.00  0.00           C
ATOM    340  HE1 LYS A  28      40.480  27.830  41.770  1.00  0.00           H
ATOM    341  HE2 LYS A  28      39.540  27.780  43.380  1.00  0.00           H
ATOM    342  NZ  LYS A  28      40.230  25.920  42.500  1.00  0.00           N
ATOM    343  HZ1 LYS A  28      39.340  25.700  42.030  1.00  0.00           H
ATOM    344  HZ2 LYS A  28      40.090  25.240  43.280  1.00  0.00           H
ATOM    345  HZ3 LYS A  28      40.940  25.590  41.830  1.00  0.00           H
ATOM    346  C   LYS A  28      42.510  31.670  45.760  1.00  0.00           C
ATOM    347  O   LYS A  28      42.650  31.370  46.950  1.00  0.00           O
ATOM    348  N   VAL A  29      43.480  32.230  45.110  1.00  0.00           N
ATOM    349  HN  VAL A  29      43.340  32.610  44.210  1.00  0.00           H
ATOM    350  CA  VAL A  29      44.810  32.320  45.700  1.00  0.00           C
ATOM    351  HA  VAL A  29      44.970  31.440  46.310  1.00  0.00           H
ATOM    352  CB  VAL A  29      45.990  32.440  44.680  1.00  0.00           C
ATOM    353  HB  VAL A  29      45.860  31.730  43.840  1.00  0.00           H
ATOM    354  CG1 VAL A  29      46.300  33.900  44.340  1.00  0.00           C
ATOM    355 HG11 VAL A  29      46.670  34.410  45.250  1.00  0.00           H
ATOM    356 HG12 VAL A  29      45.360  34.370  43.990  1.00  0.00           H
ATOM    357 HG13 VAL A  29      47.070  34.020  43.550  1.00  0.00           H
ATOM    358  CG2 VAL A  29      47.240  32.130  45.410  1.00  0.00           C
ATOM    359 HG21 VAL A  29      48.100  32.100  44.700  1.00  0.00           H
ATOM    360 HG22 VAL A  29      47.090  31.160  45.920  1.00  0.00           H
ATOM    361 HG23 VAL A  29      47.430  32.810  46.270  1.00  0.00           H
ATOM    362  C   VAL A  29      44.850  33.370  46.770  1.00  0.00           C
ATOM    363  O   VAL A  29      45.430  33.110  47.840  1.00  0.00           O
ATOM    364  N   LEU A  30      44.110  34.460  46.650  1.00  0.00           N
ATOM    365  HN  LEU A  30      43.670  34.650  45.760  1.00  0.00           H
ATOM    366  CA  LEU A  30      43.990  35.540  47.530  1.00  0.00           C
ATOM    367  HA  LEU A  30      44.570  35.170  48.360  1.00  0.00           H
ATOM    368  CB  LEU A  30      44.810  36.740  47.060  1.00  0.00           C
ATOM    369  HB1 LEU A  30      44.430  37.130  46.100  1.00  0.00           H
ATOM    370  HB2 LEU A  30      45.870  36.410  46.960  1.00  0.00           H
ATOM    371  CG  LEU A  30      44.960  37.900  48.050  1.00  0.00           C
ATOM    372  HG  LEU A  30      43.940  38.290  48.220  1.00  0.00           H
ATOM    373  CD1 LEU A  30      45.580  37.500  49.410  1.00  0.00           C
ATOM    374 HD11 LEU A  30      46.510  36.940  49.200  1.00  0.00           H
ATOM    375 HD12 LEU A  30      44.850  36.900  49.980  1.00  0.00           H
ATOM    376 HD13 LEU A  30      45.810  38.440  49.940  1.00  0.00           H
ATOM    377  CD2 LEU A  30      45.780  39.040  47.400  1.00  0.00           C
ATOM    378 HD21 LEU A  30      45.930  39.790  48.200  1.00  0.00           H
ATOM    379 HD22 LEU A  30      45.110  39.390  46.580  1.00  0.00           H
ATOM    380 HD23 LEU A  30      46.730  38.660  46.950  1.00  0.00           H
ATOM    381  C   LEU A  30      42.630  35.980  48.090  1.00  0.00           C
ATOM    382  O   LEU A  30      42.570  35.830  49.290  1.00  0.00           O
ATOM    383  N   PRO A  31      41.550  36.400  47.460  1.00  0.00           N
ATOM    384  CD  PRO A  31      41.530  36.460  45.980  1.00  0.00           C
ATOM    385  HD1 PRO A  31      41.410  35.430  45.590  1.00  0.00           H
ATOM    386  HD2 PRO A  31      42.390  37.020  45.580  1.00  0.00           H
ATOM    387  CA  PRO A  31      40.210  36.620  47.940  1.00  0.00           C
ATOM    388  HA  PRO A  31      40.270  37.590  48.420  1.00  0.00           H
ATOM    389  CB  PRO A  31      39.240  36.660  46.680  1.00  0.00           C
ATOM    390  HB1 PRO A  31      38.380  37.320  46.910  1.00  0.00           H
ATOM    391  HB2 PRO A  31      38.950  35.620  46.390  1.00  0.00           H
ATOM    392  CG  PRO A  31      40.210  37.220  45.570  1.00  0.00           C
ATOM    393  HG1 PRO A  31      39.780  37.140  44.550  1.00  0.00           H
ATOM    394  HG2 PRO A  31      40.370  38.300  45.750  1.00  0.00           H
ATOM    395  C   PRO A  31      39.620  35.730  49.070  1.00  0.00           C
ATOM    396  O   PRO A  31      39.000  36.330  49.910  1.00  0.00           O
ATOM    397  N   PRO A  32      39.710  34.410  49.150  1.00  0.00           N
ATOM    398  CD  PRO A  32      40.010  33.440  47.990  1.00  0.00           C
ATOM    399  HD1 PRO A  32      41.110  33.280  48.050  1.00  0.00           H
ATOM    400  HD2 PRO A  32      39.660  33.770  46.990  1.00  0.00           H
ATOM    401  CA  PRO A  32      39.170  33.650  50.260  1.00  0.00           C
ATOM    402  HA  PRO A  32      38.170  33.980  50.440  1.00  0.00           H
ATOM    403  CB  PRO A  32      39.220  32.170  49.880  1.00  0.00           C
ATOM    404  HB1 PRO A  32      38.300  31.670  50.260  1.00  0.00           H
ATOM    405  HB2 PRO A  32      40.040  31.620  50.400  1.00  0.00           H
ATOM    406  CG  PRO A  32      39.350  32.150  48.430  1.00  0.00           C
ATOM    407  HG1 PRO A  32      39.980  31.280  48.180  1.00  0.00           H
ATOM    408  HG2 PRO A  32      38.380  32.060  47.880  1.00  0.00           H
ATOM    409  C   PRO A  32      39.970  33.930  51.560  1.00  0.00           C
ATOM    410  O   PRO A  32      39.360  34.260  52.520  1.00  0.00           O
ATOM    411  N   VAL A  33      41.300  33.820  51.620  1.00  0.00           N
ATOM    412  HN  VAL A  33      41.810  33.530  50.810  1.00  0.00           H
ATOM    413  CA  VAL A  33      42.110  34.270  52.730  1.00  0.00           C
ATOM    414  HA  VAL A  33      41.560  33.740  53.500  1.00  0.00           H
ATOM    415  CB  VAL A  33      43.420  33.620  52.800  1.00  0.00           C
ATOM    416  HB  VAL A  33      43.270  32.610  52.370  1.00  0.00           H
ATOM    417  CG1 VAL A  33      44.490  34.270  51.890  1.00  0.00           C
ATOM    418 HG11 VAL A  33      44.760  35.240  52.370  1.00  0.00           H
ATOM    419 HG12 VAL A  33      44.080  34.480  50.890  1.00  0.00           H
ATOM    420 HG13 VAL A  33      45.540  33.920  51.810  1.00  0.00           H
ATOM    421  CG2 VAL A  33      44.090  33.380  54.210  1.00  0.00           C
ATOM    422 HG21 VAL A  33      44.990  32.750  54.100  1.00  0.00           H
ATOM    423 HG22 VAL A  33      43.350  32.860  54.860  1.00  0.00           H
ATOM    424 HG23 VAL A  33      44.190  34.290  54.830  1.00  0.00           H
ATOM    425  C   VAL A  33      42.120  35.690  53.100  1.00  0.00           C
ATOM    426  O   VAL A  33      42.120  36.090  54.230  1.00  0.00           O
ATOM    427  N   LEU A  34      42.140  36.550  52.070  1.00  0.00           N
ATOM    428  HN  LEU A  34      42.150  36.140  51.160  1.00  0.00           H
ATOM    429  CA  LEU A  34      42.090  37.980  52.230  1.00  0.00           C
ATOM    430  HA  LEU A  34      42.920  38.340  52.820  1.00  0.00           H
ATOM    431  CB  LEU A  34      42.210  38.670  50.890  1.00  0.00           C
ATOM    432  HB1 LEU A  34      41.440  38.380  50.150  1.00  0.00           H
ATOM    433  HB2 LEU A  34      43.110  38.230  50.410  1.00  0.00           H
ATOM    434  CG  LEU A  34      42.400  40.190  50.840  1.00  0.00           C
ATOM    435  HG  LEU A  34      41.480  40.750  51.100  1.00  0.00           H
ATOM    436  CD1 LEU A  34      43.460  40.650  51.800  1.00  0.00           C
ATOM    437 HD11 LEU A  34      43.450  41.770  51.810  1.00  0.00           H
ATOM    438 HD12 LEU A  34      44.470  40.250  51.580  1.00  0.00           H
ATOM    439 HD13 LEU A  34      43.260  40.360  52.850  1.00  0.00           H
ATOM    440  CD2 LEU A  34      42.760  40.760  49.480  1.00  0.00           C
ATOM    441 HD21 LEU A  34      42.130  40.450  48.630  1.00  0.00           H
ATOM    442 HD22 LEU A  34      43.850  40.550  49.300  1.00  0.00           H
ATOM    443 HD23 LEU A  34      42.740  41.870  49.550  1.00  0.00           H
ATOM    444  C   LEU A  34      40.820  38.490  52.970  1.00  0.00           C
ATOM    445  O   LEU A  34      40.790  39.390  53.810  1.00  0.00           O
ATOM    446  N   GLY A  35      39.720  37.840  52.650  1.00  0.00           N
ATOM    447  HN  GLY A  35      39.710  37.340  51.790  1.00  0.00           H
ATOM    448  CA  GLY A  35      38.480  37.780  53.430  1.00  0.00           C
ATOM    449  HA1 GLY A  35      38.010  36.840  53.180  1.00  0.00           H
ATOM    450  HA2 GLY A  35      37.750  38.540  53.200  1.00  0.00           H
ATOM    451  C   GLY A  35      38.650  37.750  54.940  1.00  0.00           C
ATOM    452  O   GLY A  35      38.180  38.630  55.680  1.00  0.00           O
ATOM    453  N   LEU A  36      39.290  36.740  55.590  1.00  0.00           N
ATOM    454  HN  LEU A  36      39.640  35.960  55.070  1.00  0.00           H
ATOM    455  CA  LEU A  36      39.570  36.620  57.000  1.00  0.00           C
ATOM    456  HA  LEU A  36      38.670  36.650  57.610  1.00  0.00           H
ATOM    457  CB  LEU A  36      40.200  35.200  57.210  1.00  0.00           C
ATOM    458  HB1 LEU A  36      40.540  35.090  58.270  1.00  0.00           H
ATOM    459  HB2 LEU A  36      40.960  35.040  56.420  1.00  0.00           H
ATOM    460  CG  LEU A  36      39.220  34.060  57.290  1.00  0.00           C
ATOM    461  HG  LEU A  36      38.430  34.440  56.600  1.00  0.00           H
ATOM    462  CD1 LEU A  36      39.820  32.820  56.650  1.00  0.00           C
ATOM    463 HD11 LEU A  36      39.120  32.170  56.080  1.00  0.00           H
ATOM    464 HD12 LEU A  36      40.270  32.300  57.520  1.00  0.00           H
ATOM    465 HD13 LEU A  36      40.670  33.060  55.970  1.00  0.00           H
ATOM    466  CD2 LEU A  36      38.660  33.670  58.700  1.00  0.00           C
ATOM    467 HD21 LEU A  36      37.880  32.900  58.540  1.00  0.00           H
ATOM    468 HD22 LEU A  36      38.210  34.580  59.130  1.00  0.00           H
ATOM    469 HD23 LEU A  36      39.490  33.280  59.320  1.00  0.00           H
ATOM    470  C   LEU A  36      40.500  37.660  57.510  1.00  0.00           C
ATOM    471  O   LEU A  36      40.270  38.180  58.540  1.00  0.00           O
ATOM    472  N   GLU A  37      41.540  38.070  56.710  1.00  0.00           N
ATOM    473  HN  GLU A  37      41.730  37.530  55.900  1.00  0.00           H
ATOM    474  CA  GLU A  37      42.300  39.290  57.020  1.00  0.00           C
ATOM    475  HA  GLU A  37      42.740  39.130  58.000  1.00  0.00           H
ATOM    476  CB  GLU A  37      43.530  39.490  56.100  1.00  0.00           C
ATOM    477  HB1 GLU A  37      43.910  40.480  56.430  1.00  0.00           H
ATOM    478  HB2 GLU A  37      43.230  39.650  55.040  1.00  0.00           H
ATOM    479  CG  GLU A  37      44.660  38.410  56.180  1.00  0.00           C
ATOM    480  HG1 GLU A  37      44.500  37.440  55.650  1.00  0.00           H
ATOM    481  HG2 GLU A  37      44.890  38.180  57.240  1.00  0.00           H
ATOM    482  CD  GLU A  37      45.950  39.100  55.590  1.00  0.00           C
ATOM    483  OE1 GLU A  37      46.860  39.570  56.280  1.00  0.00           O
ATOM    484  OE2 GLU A  37      45.990  39.190  54.230  1.00  0.00           O
ATOM    485  HE2 GLU A  37      46.800  39.500  53.830  1.00  0.00           H
ATOM    486  C   GLU A  37      41.460  40.570  57.150  1.00  0.00           C
ATOM    487  O   GLU A  37      41.580  41.450  57.940  1.00  0.00           O
ATOM    488  N   PHE A  38      40.450  40.680  56.190  1.00  0.00           N
ATOM    489  HN  PHE A  38      40.420  40.000  55.460  1.00  0.00           H
ATOM    490  CA  PHE A  38      39.470  41.730  56.230  1.00  0.00           C
ATOM    491  HA  PHE A  38      40.010  42.660  56.340  1.00  0.00           H
ATOM    492  CB  PHE A  38      38.640  41.740  54.880  1.00  0.00           C
ATOM    493  HB1 PHE A  38      38.650  40.740  54.400  1.00  0.00           H
ATOM    494  HB2 PHE A  38      39.180  42.470  54.240  1.00  0.00           H
ATOM    495  CG  PHE A  38      37.220  42.100  54.870  1.00  0.00           C
ATOM    496  CD1 PHE A  38      36.220  41.220  54.910  1.00  0.00           C
ATOM    497  HD1 PHE A  38      36.560  40.210  54.720  1.00  0.00           H
ATOM    498  CE1 PHE A  38      34.820  41.710  55.000  1.00  0.00           C
ATOM    499  HE1 PHE A  38      33.960  41.080  54.850  1.00  0.00           H
ATOM    500  CZ  PHE A  38      34.570  43.120  55.140  1.00  0.00           C
ATOM    501  HZ  PHE A  38      33.580  43.500  55.310  1.00  0.00           H
ATOM    502  CD2 PHE A  38      36.940  43.480  54.900  1.00  0.00           C
ATOM    503  HD2 PHE A  38      37.700  44.240  54.990  1.00  0.00           H
ATOM    504  CE2 PHE A  38      35.610  44.020  55.100  1.00  0.00           C
ATOM    505  HE2 PHE A  38      35.440  45.050  55.340  1.00  0.00           H
ATOM    506  C   PHE A  38      38.530  41.700  57.390  1.00  0.00           C
ATOM    507  O   PHE A  38      38.470  42.640  58.140  1.00  0.00           O
ATOM    508  N   ILE A  39      37.940  40.520  57.790  1.00  0.00           N
ATOM    509  HN  ILE A  39      37.990  39.720  57.180  1.00  0.00           H
ATOM    510  CA  ILE A  39      37.140  40.280  59.010  1.00  0.00           C
ATOM    511  HA  ILE A  39      36.250  40.870  58.940  1.00  0.00           H
ATOM    512  CB  ILE A  39      36.750  38.840  59.110  1.00  0.00           C
ATOM    513  HB  ILE A  39      37.560  38.120  58.880  1.00  0.00           H
ATOM    514  CG2 ILE A  39      35.980  38.540  60.390  1.00  0.00           C
ATOM    515 HG21 ILE A  39      36.570  38.780  61.300  1.00  0.00           H
ATOM    516 HG22 ILE A  39      35.780  37.460  60.540  1.00  0.00           H
ATOM    517 HG23 ILE A  39      35.000  39.040  60.530  1.00  0.00           H
ATOM    518  CG1 ILE A  39      35.830  38.490  57.900  1.00  0.00           C
ATOM    519 HG11 ILE A  39      36.400  38.510  56.940  1.00  0.00           H
ATOM    520 HG12 ILE A  39      35.130  39.350  57.870  1.00  0.00           H
ATOM    521  CD  ILE A  39      34.930  37.260  58.000  1.00  0.00           C
ATOM    522  HD1 ILE A  39      34.550  37.030  56.990  1.00  0.00           H
ATOM    523  HD2 ILE A  39      34.120  37.340  58.760  1.00  0.00           H
ATOM    524  HD3 ILE A  39      35.460  36.370  58.400  1.00  0.00           H
ATOM    525  C   ILE A  39      37.820  40.670  60.280  1.00  0.00           C
ATOM    526  O   ILE A  39      37.300  41.440  61.090  1.00  0.00           O
ATOM    527  N   PHE A  40      39.140  40.290  60.440  1.00  0.00           N
ATOM    528  HN  PHE A  40      39.740  39.840  59.770  1.00  0.00           H
ATOM    529  CA  PHE A  40      39.810  40.650  61.680  1.00  0.00           C
ATOM    530  HA  PHE A  40      39.180  40.650  62.560  1.00  0.00           H
ATOM    531  CB  PHE A  40      40.870  39.570  61.950  1.00  0.00           C
ATOM    532  HB1 PHE A  40      41.500  39.790  62.840  1.00  0.00           H
ATOM    533  HB2 PHE A  40      41.520  39.450  61.050  1.00  0.00           H
ATOM    534  CG  PHE A  40      40.270  38.170  62.150  1.00  0.00           C
ATOM    535  CD1 PHE A  40      39.340  37.870  63.170  1.00  0.00           C
ATOM    536  HD1 PHE A  40      38.980  38.660  63.820  1.00  0.00           H
ATOM    537  CE1 PHE A  40      38.890  36.610  63.300  1.00  0.00           C
ATOM    538  HE1 PHE A  40      38.220  36.420  64.130  1.00  0.00           H
ATOM    539  CZ  PHE A  40      39.250  35.580  62.420  1.00  0.00           C
ATOM    540  HZ  PHE A  40      38.920  34.580  62.650  1.00  0.00           H
ATOM    541  CD2 PHE A  40      40.600  37.160  61.260  1.00  0.00           C
ATOM    542  HD2 PHE A  40      41.220  37.390  60.410  1.00  0.00           H
ATOM    543  CE2 PHE A  40      40.100  35.870  61.410  1.00  0.00           C
ATOM    544  HE2 PHE A  40      40.380  35.090  60.720  1.00  0.00           H
ATOM    545  C   PHE A  40      40.240  42.080  61.800  1.00  0.00           C
ATOM    546  O   PHE A  40      40.170  42.660  62.870  1.00  0.00           O
ATOM    547  N   GLY A  41      40.530  42.730  60.700  1.00  0.00           N
ATOM    548  HN  GLY A  41      40.730  42.370  59.800  1.00  0.00           H
ATOM    549  CA  GLY A  41      40.700  44.200  60.620  1.00  0.00           C
ATOM    550  HA1 GLY A  41      40.970  44.500  59.620  1.00  0.00           H
ATOM    551  HA2 GLY A  41      41.470  44.530  61.300  1.00  0.00           H
ATOM    552  C   GLY A  41      39.420  44.970  60.790  1.00  0.00           C
ATOM    553  O   GLY A  41      39.450  46.070  61.440  1.00  0.00           O
ATOM    554  N   LEU A  42      38.290  44.440  60.300  1.00  0.00           N
ATOM    555  HN  LEU A  42      38.420  43.640  59.710  1.00  0.00           H
ATOM    556  CA  LEU A  42      36.990  45.070  60.410  1.00  0.00           C
ATOM    557  HA  LEU A  42      37.000  46.140  60.250  1.00  0.00           H
ATOM    558  CB  LEU A  42      36.020  44.300  59.490  1.00  0.00           C
ATOM    559  HB1 LEU A  42      36.050  43.200  59.680  1.00  0.00           H
ATOM    560  HB2 LEU A  42      36.400  44.510  58.460  1.00  0.00           H
ATOM    561  CG  LEU A  42      34.490  44.640  59.530  1.00  0.00           C
ATOM    562  HG  LEU A  42      34.080  44.720  60.550  1.00  0.00           H
ATOM    563  CD1 LEU A  42      34.290  45.950  58.740  1.00  0.00           C
ATOM    564 HD11 LEU A  42      33.200  46.180  58.730  1.00  0.00           H
ATOM    565 HD12 LEU A  42      34.500  45.790  57.660  1.00  0.00           H
ATOM    566 HD13 LEU A  42      34.870  46.830  59.120  1.00  0.00           H
ATOM    567  CD2 LEU A  42      33.700  43.580  58.800  1.00  0.00           C
ATOM    568 HD21 LEU A  42      32.630  43.830  58.630  1.00  0.00           H
ATOM    569 HD22 LEU A  42      33.740  42.620  59.350  1.00  0.00           H
ATOM    570 HD23 LEU A  42      34.110  43.410  57.780  1.00  0.00           H
ATOM    571  C   LEU A  42      36.480  44.980  61.860  1.00  0.00           C
ATOM    572  O   LEU A  42      35.940  45.990  62.230  1.00  0.00           O
ATOM    573  N   LEU A  43      36.560  43.750  62.560  1.00  0.00           N
ATOM    574  HN  LEU A  43      36.760  42.980  61.950  1.00  0.00           H
ATOM    575  CA  LEU A  43      36.180  43.530  63.850  1.00  0.00           C
ATOM    576  HA  LEU A  43      35.150  43.840  63.930  1.00  0.00           H
ATOM    577  CB  LEU A  43      36.260  41.950  64.260  1.00  0.00           C
ATOM    578  HB1 LEU A  43      37.320  41.780  63.940  1.00  0.00           H
ATOM    579  HB2 LEU A  43      35.620  41.350  63.570  1.00  0.00           H
ATOM    580  CG  LEU A  43      36.070  41.510  65.740  1.00  0.00           C
ATOM    581  HG  LEU A  43      36.600  42.230  66.420  1.00  0.00           H
ATOM    582  CD1 LEU A  43      34.650  41.560  66.270  1.00  0.00           C
ATOM    583 HD11 LEU A  43      34.060  40.680  65.890  1.00  0.00           H
ATOM    584 HD12 LEU A  43      34.080  42.450  65.960  1.00  0.00           H
ATOM    585 HD13 LEU A  43      34.490  41.650  67.370  1.00  0.00           H
ATOM    586  CD2 LEU A  43      36.710  40.120  66.030  1.00  0.00           C
ATOM    587 HD21 LEU A  43      36.170  39.350  65.460  1.00  0.00           H
ATOM    588 HD22 LEU A  43      36.640  39.920  67.130  1.00  0.00           H
ATOM    589 HD23 LEU A  43      37.780  40.100  65.710  1.00  0.00           H
ATOM    590  C   LEU A  43      37.020  44.410  64.810  1.00  0.00           C
ATOM    591  O   LEU A  43      36.500  45.270  65.580  1.00  0.00           O
ATOM    592  N   GLY A  44      38.380  44.320  64.750  1.00  0.00           N
ATOM    593  HN  GLY A  44      38.800  43.630  64.180  1.00  0.00           H
ATOM    594  CA  GLY A  44      39.250  45.150  65.520  1.00  0.00           C
ATOM    595  HA1 GLY A  44      40.260  44.910  65.220  1.00  0.00           H
ATOM    596  HA2 GLY A  44      39.030  44.910  66.560  1.00  0.00           H
ATOM    597  C   GLY A  44      39.170  46.640  65.390  1.00  0.00           C
ATOM    598  O   GLY A  44      39.280  47.300  66.420  1.00  0.00           O
ATOM    599  N   ASN A  45      39.090  47.300  64.230  1.00  0.00           N
ATOM    600  HN  ASN A  45      39.180  46.910  63.320  1.00  0.00           H
ATOM    601  CA  ASN A  45      39.030  48.740  64.180  1.00  0.00           C
ATOM    602  HA  ASN A  45      39.620  49.140  65.000  1.00  0.00           H
ATOM    603  CB  ASN A  45      39.660  49.350  62.890  1.00  0.00           C
ATOM    604  HB1 ASN A  45      39.550  50.460  62.780  1.00  0.00           H
ATOM    605  HB2 ASN A  45      39.280  48.830  61.990  1.00  0.00           H
ATOM    606  CG  ASN A  45      41.110  48.870  63.160  1.00  0.00           C
ATOM    607  OD1 ASN A  45      41.900  49.550  63.830  1.00  0.00           O
ATOM    608  ND2 ASN A  45      41.510  47.690  62.590  1.00  0.00           N
ATOM    609 HD21 ASN A  45      42.400  47.330  62.850  1.00  0.00           H
ATOM    610 HD22 ASN A  45      40.820  47.150  62.100  1.00  0.00           H
ATOM    611  C   ASN A  45      37.630  49.240  64.400  1.00  0.00           C
ATOM    612  O   ASN A  45      37.370  50.260  65.040  1.00  0.00           O
ATOM    613  N   GLY A  46      36.640  48.520  63.910  1.00  0.00           N
ATOM    614  HN  GLY A  46      36.820  47.750  63.290  1.00  0.00           H
ATOM    615  CA  GLY A  46      35.240  48.830  64.250  1.00  0.00           C
ATOM    616  HA1 GLY A  46      34.670  48.030  63.790  1.00  0.00           H
ATOM    617  HA2 GLY A  46      34.950  49.810  63.900  1.00  0.00           H
ATOM    618  C   GLY A  46      34.870  48.670  65.670  1.00  0.00           C
ATOM    619  O   GLY A  46      34.070  49.410  66.240  1.00  0.00           O
ATOM    620  N   LEU A  47      35.380  47.640  66.320  1.00  0.00           N
ATOM    621  HN  LEU A  47      36.020  46.990  65.910  1.00  0.00           H
ATOM    622  CA  LEU A  47      35.220  47.440  67.750  1.00  0.00           C
ATOM    623  HA  LEU A  47      34.170  47.500  67.980  1.00  0.00           H
ATOM    624  CB  LEU A  47      35.620  46.030  68.160  1.00  0.00           C
ATOM    625  HB1 LEU A  47      36.690  45.840  67.920  1.00  0.00           H
ATOM    626  HB2 LEU A  47      34.890  45.340  67.690  1.00  0.00           H
ATOM    627  CG  LEU A  47      35.650  45.660  69.710  1.00  0.00           C
ATOM    628  HG  LEU A  47      35.010  46.420  70.180  1.00  0.00           H
ATOM    629  CD1 LEU A  47      34.940  44.330  69.810  1.00  0.00           C
ATOM    630 HD11 LEU A  47      35.530  43.650  69.160  1.00  0.00           H
ATOM    631 HD12 LEU A  47      33.910  44.350  69.390  1.00  0.00           H
ATOM    632 HD13 LEU A  47      34.900  44.020  70.880  1.00  0.00           H
ATOM    633  CD2 LEU A  47      37.110  45.660  70.230  1.00  0.00           C
ATOM    634 HD21 LEU A  47      37.230  45.450  71.310  1.00  0.00           H
ATOM    635 HD22 LEU A  47      37.470  46.690  70.000  1.00  0.00           H
ATOM    636 HD23 LEU A  47      37.760  44.990  69.630  1.00  0.00           H
ATOM    637  C   LEU A  47      35.880  48.590  68.580  1.00  0.00           C
ATOM    638  O   LEU A  47      35.230  49.140  69.490  1.00  0.00           O
ATOM    639  N   ALA A  48      37.140  48.960  68.250  1.00  0.00           N
ATOM    640  HN  ALA A  48      37.810  48.510  67.650  1.00  0.00           H
ATOM    641  CA  ALA A  48      37.910  50.090  68.770  1.00  0.00           C
ATOM    642  HA  ALA A  48      38.090  49.960  69.840  1.00  0.00           H
ATOM    643  CB  ALA A  48      39.270  50.090  67.940  1.00  0.00           C
ATOM    644  HB1 ALA A  48      38.970  50.210  66.870  1.00  0.00           H
ATOM    645  HB2 ALA A  48      39.880  49.180  68.150  1.00  0.00           H
ATOM    646  HB3 ALA A  48      39.900  50.950  68.250  1.00  0.00           H
ATOM    647  C   ALA A  48      37.260  51.520  68.670  1.00  0.00           C
ATOM    648  O   ALA A  48      37.190  52.310  69.620  1.00  0.00           O
ATOM    649  N   LEU A  49      36.680  51.760  67.520  1.00  0.00           N
ATOM    650  HN  LEU A  49      36.740  51.240  66.670  1.00  0.00           H
ATOM    651  CA  LEU A  49      35.890  53.020  67.240  1.00  0.00           C
ATOM    652  HA  LEU A  49      36.480  53.810  67.690  1.00  0.00           H
ATOM    653  CB  LEU A  49      35.560  53.060  65.720  1.00  0.00           C
ATOM    654  HB1 LEU A  49      34.860  53.870  65.430  1.00  0.00           H
ATOM    655  HB2 LEU A  49      35.120  52.090  65.400  1.00  0.00           H
ATOM    656  CG  LEU A  49      36.700  53.350  64.760  1.00  0.00           C
ATOM    657  HG  LEU A  49      37.530  52.660  64.980  1.00  0.00           H
ATOM    658  CD1 LEU A  49      36.280  52.980  63.310  1.00  0.00           C
ATOM    659 HD11 LEU A  49      37.130  53.320  62.700  1.00  0.00           H
ATOM    660 HD12 LEU A  49      35.400  53.580  62.980  1.00  0.00           H
ATOM    661 HD13 LEU A  49      36.100  51.890  63.190  1.00  0.00           H
ATOM    662  CD2 LEU A  49      37.070  54.750  64.950  1.00  0.00           C
ATOM    663 HD21 LEU A  49      36.330  55.460  64.510  1.00  0.00           H
ATOM    664 HD22 LEU A  49      38.050  54.970  64.480  1.00  0.00           H
ATOM    665 HD23 LEU A  49      36.980  55.070  66.010  1.00  0.00           H
ATOM    666  C   LEU A  49      34.510  53.050  68.020  1.00  0.00           C
ATOM    667  O   LEU A  49      34.100  54.080  68.570  1.00  0.00           O
ATOM    668  N   TRP A  50      33.840  51.890  68.050  1.00  0.00           N
ATOM    669  HN  TRP A  50      34.030  51.090  67.490  1.00  0.00           H
ATOM    670  CA  TRP A  50      32.780  51.770  69.010  1.00  0.00           C
ATOM    671  HA  TRP A  50      31.930  52.390  68.780  1.00  0.00           H
ATOM    672  CB  TRP A  50      32.170  50.320  68.620  1.00  0.00           C
ATOM    673  HB1 TRP A  50      32.920  49.510  68.560  1.00  0.00           H
ATOM    674  HB2 TRP A  50      31.810  50.530  67.580  1.00  0.00           H
ATOM    675  CG  TRP A  50      30.960  49.780  69.370  1.00  0.00           C
ATOM    676  CD1 TRP A  50      30.910  49.420  70.690  1.00  0.00           C
ATOM    677  HD1 TRP A  50      31.760  49.380  71.370  1.00  0.00           H
ATOM    678  NE1 TRP A  50      29.620  49.210  71.150  1.00  0.00           N
ATOM    679  HE1 TRP A  50      29.460  49.190  72.110  1.00  0.00           H
ATOM    680  CE2 TRP A  50      28.800  49.320  70.040  1.00  0.00           C
ATOM    681  CD2 TRP A  50      29.590  49.670  68.900  1.00  0.00           C
ATOM    682  CE3 TRP A  50      28.960  49.810  67.640  1.00  0.00           C
ATOM    683  HE3 TRP A  50      29.440  50.090  66.720  1.00  0.00           H
ATOM    684  CZ3 TRP A  50      27.560  49.590  67.480  1.00  0.00           C
ATOM    685  HZ3 TRP A  50      27.080  49.780  66.530  1.00  0.00           H
ATOM    686  CZ2 TRP A  50      27.460  49.120  69.880  1.00  0.00           C
ATOM    687  HZ2 TRP A  50      26.820  48.900  70.730  1.00  0.00           H
ATOM    688  CH2 TRP A  50      26.830  49.170  68.630  1.00  0.00           C
ATOM    689  HH2 TRP A  50      25.760  49.120  68.570  1.00  0.00           H
ATOM    690  C   TRP A  50      33.090  51.880  70.430  1.00  0.00           C
ATOM    691  O   TRP A  50      32.390  52.520  71.190  1.00  0.00           O
ATOM    692  N   ILE A  51      34.270  51.290  70.940  1.00  0.00           N
ATOM    693  HN  ILE A  51      34.770  50.620  70.390  1.00  0.00           H
ATOM    694  CA  ILE A  51      34.770  51.510  72.330  1.00  0.00           C
ATOM    695  HA  ILE A  51      33.910  51.320  72.970  1.00  0.00           H
ATOM    696  CB  ILE A  51      35.960  50.620  72.580  1.00  0.00           C
ATOM    697  HB  ILE A  51      36.550  50.670  71.650  1.00  0.00           H
ATOM    698  CG2 ILE A  51      36.830  51.210  73.800  1.00  0.00           C
ATOM    699 HG21 ILE A  51      37.310  52.170  73.540  1.00  0.00           H
ATOM    700 HG22 ILE A  51      37.670  50.550  74.120  1.00  0.00           H
ATOM    701 HG23 ILE A  51      36.190  51.370  74.690  1.00  0.00           H
ATOM    702  CG1 ILE A  51      35.620  49.170  72.810  1.00  0.00           C
ATOM    703 HG11 ILE A  51      36.510  48.640  73.230  1.00  0.00           H
ATOM    704 HG12 ILE A  51      35.330  48.720  71.840  1.00  0.00           H
ATOM    705  CD  ILE A  51      34.530  49.040  73.920  1.00  0.00           C
ATOM    706  HD1 ILE A  51      34.370  47.950  73.990  1.00  0.00           H
ATOM    707  HD2 ILE A  51      33.590  49.530  73.580  1.00  0.00           H
ATOM    708  HD3 ILE A  51      34.870  49.540  74.850  1.00  0.00           H
ATOM    709  C   ILE A  51      35.110  53.050  72.540  1.00  0.00           C
ATOM    710  O   ILE A  51      34.520  53.580  73.500  1.00  0.00           O
ATOM    711  N   PHE A  52      35.900  53.680  71.680  1.00  0.00           N
ATOM    712  HN  PHE A  52      36.290  53.240  70.880  1.00  0.00           H
ATOM    713  CA  PHE A  52      36.420  55.010  71.950  1.00  0.00           C
ATOM    714  HA  PHE A  52      36.830  55.000  72.950  1.00  0.00           H
ATOM    715  CB  PHE A  52      37.580  55.460  70.970  1.00  0.00           C
ATOM    716  HB1 PHE A  52      37.790  56.540  71.180  1.00  0.00           H
ATOM    717  HB2 PHE A  52      37.060  55.480  69.980  1.00  0.00           H
ATOM    718  CG  PHE A  52      38.810  54.660  71.010  1.00  0.00           C
ATOM    719  CD1 PHE A  52      39.500  54.520  69.810  1.00  0.00           C
ATOM    720  HD1 PHE A  52      39.130  54.950  68.890  1.00  0.00           H
ATOM    721  CE1 PHE A  52      40.640  53.710  69.650  1.00  0.00           C
ATOM    722  HE1 PHE A  52      41.070  53.680  68.660  1.00  0.00           H
ATOM    723  CZ  PHE A  52      41.110  53.020  70.710  1.00  0.00           C
ATOM    724  HZ  PHE A  52      42.040  52.490  70.580  1.00  0.00           H
ATOM    725  CD2 PHE A  52      39.350  53.940  72.110  1.00  0.00           C
ATOM    726  HD2 PHE A  52      38.900  54.000  73.090  1.00  0.00           H
ATOM    727  CE2 PHE A  52      40.540  53.150  72.050  1.00  0.00           C
ATOM    728  HE2 PHE A  52      41.000  52.600  72.860  1.00  0.00           H
ATOM    729  C   PHE A  52      35.340  56.090  71.920  1.00  0.00           C
ATOM    730  O   PHE A  52      35.250  56.860  72.880  1.00  0.00           O
ATOM    731  N   CYS A  53      34.420  56.030  70.940  1.00  0.00           N
ATOM    732  HN  CYS A  53      34.380  55.240  70.340  1.00  0.00           H
ATOM    733  CA  CYS A  53      33.340  56.950  70.740  1.00  0.00           C
ATOM    734  HA  CYS A  53      33.660  57.940  71.040  1.00  0.00           H
ATOM    735  CB  CYS A  53      32.930  57.010  69.300  1.00  0.00           C
ATOM    736  HB1 CYS A  53      31.970  57.520  69.090  1.00  0.00           H
ATOM    737  HB2 CYS A  53      32.870  55.970  68.920  1.00  0.00           H
ATOM    738  SG  CYS A  53      34.180  57.920  68.320  1.00  0.00           S
ATOM    739  HG1 CYS A  53      34.450  59.000  69.040  1.00  0.00           H
ATOM    740  C   CYS A  53      32.260  56.760  71.720  1.00  0.00           C
ATOM    741  O   CYS A  53      31.880  57.600  72.450  1.00  0.00           O
ATOM    742  N   PHE A  54      31.790  55.510  71.850  1.00  0.00           N
ATOM    743  HN  PHE A  54      32.120  54.700  71.400  1.00  0.00           H
ATOM    744  CA  PHE A  54      30.540  55.300  72.630  1.00  0.00           C
ATOM    745  HA  PHE A  54      30.030  56.240  72.810  1.00  0.00           H
ATOM    746  CB  PHE A  54      29.560  54.520  71.760  1.00  0.00           C
ATOM    747  HB1 PHE A  54      28.590  54.340  72.280  1.00  0.00           H
ATOM    748  HB2 PHE A  54      30.040  53.580  71.420  1.00  0.00           H
ATOM    749  CG  PHE A  54      29.310  55.280  70.500  1.00  0.00           C
ATOM    750  CD1 PHE A  54      29.720  54.830  69.190  1.00  0.00           C
ATOM    751  HD1 PHE A  54      30.380  53.990  69.110  1.00  0.00           H
ATOM    752  CE1 PHE A  54      29.410  55.510  68.010  1.00  0.00           C
ATOM    753  HE1 PHE A  54      29.810  55.180  67.070  1.00  0.00           H
ATOM    754  CZ  PHE A  54      28.560  56.550  68.100  1.00  0.00           C
ATOM    755  HZ  PHE A  54      28.240  57.100  67.230  1.00  0.00           H
ATOM    756  CD2 PHE A  54      28.500  56.380  70.520  1.00  0.00           C
ATOM    757  HD2 PHE A  54      28.060  56.700  71.460  1.00  0.00           H
ATOM    758  CE2 PHE A  54      28.150  57.050  69.340  1.00  0.00           C
ATOM    759  HE2 PHE A  54      27.520  57.920  69.380  1.00  0.00           H
ATOM    760  C   PHE A  54      30.650  54.640  73.940  1.00  0.00           C
ATOM    761  O   PHE A  54      29.700  54.670  74.730  1.00  0.00           O
ATOM    762  N   HSD A  55      31.750  54.030  74.340  1.00  0.00           N
ATOM    763  HN  HSD A  55      32.580  54.160  73.790  1.00  0.00           H
ATOM    764  CA  HSD A  55      31.960  53.410  75.670  1.00  0.00           C
ATOM    765  HA  HSD A  55      31.010  53.410  76.190  1.00  0.00           H
ATOM    766  CB  HSD A  55      32.390  51.930  75.630  1.00  0.00           C
ATOM    767  HB1 HSD A  55      32.550  51.660  76.690  1.00  0.00           H
ATOM    768  HB2 HSD A  55      33.330  51.800  75.070  1.00  0.00           H
ATOM    769  ND1 HSD A  55      31.390  49.610  75.470  1.00  0.00           N
ATOM    770  HD1 HSD A  55      31.900  49.210  76.240  1.00  0.00           H
ATOM    771  CG  HSD A  55      31.390  50.950  75.070  1.00  0.00           C
ATOM    772  CE1 HSD A  55      30.310  49.040  74.890  1.00  0.00           C
ATOM    773  HE1 HSD A  55      29.980  48.030  75.150  1.00  0.00           H
ATOM    774  NE2 HSD A  55      29.610  49.820  74.070  1.00  0.00           N
ATOM    775  CD2 HSD A  55      30.310  51.080  74.200  1.00  0.00           C
ATOM    776  HD2 HSD A  55      29.890  51.950  73.690  1.00  0.00           H
ATOM    777  C   HSD A  55      32.920  54.200  76.560  1.00  0.00           C
ATOM    778  O   HSD A  55      32.520  54.670  77.610  1.00  0.00           O
ATOM    779  N   LEU A  56      34.180  54.360  76.190  1.00  0.00           N
ATOM    780  HN  LEU A  56      34.570  53.940  75.360  1.00  0.00           H
ATOM    781  CA  LEU A  56      35.130  55.110  76.970  1.00  0.00           C
ATOM    782  HA  LEU A  56      35.080  54.680  77.950  1.00  0.00           H
ATOM    783  CB  LEU A  56      36.560  54.870  76.550  1.00  0.00           C
ATOM    784  HB1 LEU A  56      37.220  55.490  77.180  1.00  0.00           H
ATOM    785  HB2 LEU A  56      36.670  55.240  75.500  1.00  0.00           H
ATOM    786  CG  LEU A  56      37.050  53.380  76.570  1.00  0.00           C
ATOM    787  HG  LEU A  56      36.550  52.950  75.670  1.00  0.00           H
ATOM    788  CD1 LEU A  56      38.550  53.410  76.270  1.00  0.00           C
ATOM    789 HD11 LEU A  56      39.030  52.410  76.340  1.00  0.00           H
ATOM    790 HD12 LEU A  56      39.020  53.970  77.100  1.00  0.00           H
ATOM    791 HD13 LEU A  56      38.740  53.870  75.280  1.00  0.00           H
ATOM    792  CD2 LEU A  56      36.610  52.740  77.910  1.00  0.00           C
ATOM    793 HD21 LEU A  56      37.040  51.720  77.900  1.00  0.00           H
ATOM    794 HD22 LEU A  56      35.510  52.710  78.040  1.00  0.00           H
ATOM    795 HD23 LEU A  56      37.110  53.300  78.740  1.00  0.00           H
ATOM    796  C   LEU A  56      34.790  56.640  77.000  1.00  0.00           C
ATOM    797  O   LEU A  56      34.380  57.210  76.060  1.00  0.00           O
ATOM    798  N   LYS A  57      35.030  57.380  78.180  1.00  0.00           N
ATOM    799  HN  LYS A  57      35.420  56.980  79.010  1.00  0.00           H
ATOM    800  CA  LYS A  57      34.480  58.690  78.400  1.00  0.00           C
ATOM    801  HA  LYS A  57      33.940  59.070  77.540  1.00  0.00           H
ATOM    802  CB  LYS A  57      33.520  58.840  79.620  1.00  0.00           C
ATOM    803  HB1 LYS A  57      33.200  59.890  79.620  1.00  0.00           H
ATOM    804  HB2 LYS A  57      34.080  58.690  80.580  1.00  0.00           H
ATOM    805  CG  LYS A  57      32.240  58.040  79.630  1.00  0.00           C
ATOM    806  HG1 LYS A  57      31.720  58.400  80.540  1.00  0.00           H
ATOM    807  HG2 LYS A  57      32.360  56.950  79.780  1.00  0.00           H
ATOM    808  CD  LYS A  57      31.330  58.170  78.410  1.00  0.00           C
ATOM    809  HD1 LYS A  57      30.330  57.770  78.680  1.00  0.00           H
ATOM    810  HD2 LYS A  57      31.710  57.620  77.530  1.00  0.00           H
ATOM    811  CE  LYS A  57      31.030  59.640  78.060  1.00  0.00           C
ATOM    812  HE1 LYS A  57      31.970  60.190  77.870  1.00  0.00           H
ATOM    813  HE2 LYS A  57      30.340  60.140  78.770  1.00  0.00           H
ATOM    814  NZ  LYS A  57      30.310  59.690  76.720  1.00  0.00           N
ATOM    815  HZ1 LYS A  57      30.890  59.290  75.960  1.00  0.00           H
ATOM    816  HZ2 LYS A  57      30.130  60.710  76.600  1.00  0.00           H
ATOM    817  HZ3 LYS A  57      29.400  59.190  76.640  1.00  0.00           H
ATOM    818  C   LYS A  57      35.750  59.610  78.440  1.00  0.00           C
ATOM    819  O   LYS A  57      36.800  59.120  78.730  1.00  0.00           O
ATOM    820  N   SER A  58      35.590  60.900  78.280  1.00  0.00           N
ATOM    821  HN  SER A  58      34.740  61.270  77.920  1.00  0.00           H
ATOM    822  CA  SER A  58      36.570  61.910  78.510  1.00  0.00           C
ATOM    823  HA  SER A  58      36.220  62.840  78.070  1.00  0.00           H
ATOM    824  CB  SER A  58      36.690  62.230  80.000  1.00  0.00           C
ATOM    825  HB1 SER A  58      37.370  61.450  80.400  1.00  0.00           H
ATOM    826  HB2 SER A  58      35.780  62.240  80.630  1.00  0.00           H
ATOM    827  OG  SER A  58      37.350  63.460  80.250  1.00  0.00           O
ATOM    828  HG1 SER A  58      36.730  64.190  80.150  1.00  0.00           H
ATOM    829  C   SER A  58      37.970  61.780  77.840  1.00  0.00           C
ATOM    830  O   SER A  58      38.960  61.410  78.450  1.00  0.00           O
ATOM    831  N   TRP A  59      37.960  62.020  76.580  1.00  0.00           N
ATOM    832  HN  TRP A  59      37.070  62.260  76.210  1.00  0.00           H
ATOM    833  CA  TRP A  59      39.010  62.030  75.580  1.00  0.00           C
ATOM    834  HA  TRP A  59      39.220  61.020  75.250  1.00  0.00           H
ATOM    835  CB  TRP A  59      38.290  62.710  74.370  1.00  0.00           C
ATOM    836  HB1 TRP A  59      39.120  63.050  73.700  1.00  0.00           H
ATOM    837  HB2 TRP A  59      37.860  63.710  74.620  1.00  0.00           H
ATOM    838  CG  TRP A  59      37.320  61.830  73.630  1.00  0.00           C
ATOM    839  CD1 TRP A  59      36.000  61.490  73.830  1.00  0.00           C
ATOM    840  HD1 TRP A  59      35.500  61.880  74.710  1.00  0.00           H
ATOM    841  NE1 TRP A  59      35.530  60.670  72.860  1.00  0.00           N
ATOM    842  HE1 TRP A  59      34.600  60.650  72.550  1.00  0.00           H
ATOM    843  CE2 TRP A  59      36.520  60.330  71.980  1.00  0.00           C
ATOM    844  CD2 TRP A  59      37.700  61.070  72.460  1.00  0.00           C
ATOM    845  CE3 TRP A  59      38.910  60.990  71.780  1.00  0.00           C
ATOM    846  HE3 TRP A  59      39.830  61.510  72.030  1.00  0.00           H
ATOM    847  CZ3 TRP A  59      38.960  60.110  70.640  1.00  0.00           C
ATOM    848  HZ3 TRP A  59      39.830  60.000  70.000  1.00  0.00           H
ATOM    849  CZ2 TRP A  59      36.600  59.510  70.900  1.00  0.00           C
ATOM    850  HZ2 TRP A  59      35.710  59.000  70.550  1.00  0.00           H
ATOM    851  CH2 TRP A  59      37.830  59.390  70.250  1.00  0.00           C
ATOM    852  HH2 TRP A  59      38.040  58.770  69.400  1.00  0.00           H
ATOM    853  C   TRP A  59      40.320  62.760  75.980  1.00  0.00           C
ATOM    854  O   TRP A  59      40.360  63.640  76.820  1.00  0.00           O
ATOM    855  N   LYS A  60      41.410  62.310  75.320  1.00  0.00           N
ATOM    856  HN  LYS A  60      41.280  61.620  74.620  1.00  0.00           H
ATOM    857  CA  LYS A  60      42.750  62.630  75.750  1.00  0.00           C
ATOM    858  HA  LYS A  60      42.830  63.660  76.040  1.00  0.00           H
ATOM    859  CB  LYS A  60      43.180  61.730  76.930  1.00  0.00           C
ATOM    860  HB1 LYS A  60      42.690  62.210  77.800  1.00  0.00           H
ATOM    861  HB2 LYS A  60      44.280  61.860  76.980  1.00  0.00           H
ATOM    862  CG  LYS A  60      42.980  60.220  76.680  1.00  0.00           C
ATOM    863  HG1 LYS A  60      43.500  59.910  75.750  1.00  0.00           H
ATOM    864  HG2 LYS A  60      41.900  60.220  76.390  1.00  0.00           H
ATOM    865  CD  LYS A  60      43.210  59.300  77.890  1.00  0.00           C
ATOM    866  HD1 LYS A  60      44.260  59.440  78.200  1.00  0.00           H
ATOM    867  HD2 LYS A  60      43.160  58.270  77.490  1.00  0.00           H
ATOM    868  CE  LYS A  60      42.130  59.540  78.900  1.00  0.00           C
ATOM    869  HE1 LYS A  60      41.190  59.110  78.510  1.00  0.00           H
ATOM    870  HE2 LYS A  60      41.810  60.600  79.050  1.00  0.00           H
ATOM    871  NZ  LYS A  60      42.490  58.940  80.140  1.00  0.00           N
ATOM    872  HZ1 LYS A  60      41.710  58.840  80.830  1.00  0.00           H
ATOM    873  HZ2 LYS A  60      43.290  59.360  80.640  1.00  0.00           H
ATOM    874  HZ3 LYS A  60      42.780  57.950  79.980  1.00  0.00           H
ATOM    875  C   LYS A  60      43.630  62.410  74.510  1.00  0.00           C
ATOM    876  O   LYS A  60      43.280  61.700  73.590  1.00  0.00           O
ATOM    877  N   SER A  61      44.800  63.050  74.420  1.00  0.00           N
ATOM    878  HN  SER A  61      45.150  63.720  75.060  1.00  0.00           H
ATOM    879  CA  SER A  61      45.640  63.030  73.220  1.00  0.00           C
ATOM    880  HA  SER A  61      45.070  63.490  72.420  1.00  0.00           H
ATOM    881  CB  SER A  61      46.880  63.950  73.470  1.00  0.00           C
ATOM    882  HB1 SER A  61      46.630  64.940  73.890  1.00  0.00           H
ATOM    883  HB2 SER A  61      47.520  63.970  72.560  1.00  0.00           H
ATOM    884  OG  SER A  61      47.630  63.430  74.560  1.00  0.00           O
ATOM    885  HG1 SER A  61      48.440  63.120  74.150  1.00  0.00           H
ATOM    886  C   SER A  61      46.010  61.660  72.690  1.00  0.00           C
ATOM    887  O   SER A  61      45.750  61.410  71.470  1.00  0.00           O
ATOM    888  N   SER A  62      46.440  60.700  73.550  1.00  0.00           N
ATOM    889  HN  SER A  62      46.630  61.030  74.460  1.00  0.00           H
ATOM    890  CA  SER A  62      46.660  59.320  73.080  1.00  0.00           C
ATOM    891  HA  SER A  62      47.460  59.330  72.350  1.00  0.00           H
ATOM    892  CB  SER A  62      47.210  58.430  74.240  1.00  0.00           C
ATOM    893  HB1 SER A  62      48.280  58.720  74.360  1.00  0.00           H
ATOM    894  HB2 SER A  62      47.320  57.360  73.960  1.00  0.00           H
ATOM    895  OG  SER A  62      46.430  58.550  75.370  1.00  0.00           O
ATOM    896  HG1 SER A  62      46.780  59.330  75.820  1.00  0.00           H
ATOM    897  C   SER A  62      45.500  58.660  72.420  1.00  0.00           C
ATOM    898  O   SER A  62      45.720  57.900  71.460  1.00  0.00           O
ATOM    899  N   ARG A  63      44.260  58.990  72.940  1.00  0.00           N
ATOM    900  HN  ARG A  63      44.230  59.790  73.540  1.00  0.00           H
ATOM    901  CA  ARG A  63      43.000  58.500  72.390  1.00  0.00           C
ATOM    902  HA  ARG A  63      43.010  57.430  72.280  1.00  0.00           H
ATOM    903  CB  ARG A  63      41.790  58.790  73.390  1.00  0.00           C
ATOM    904  HB1 ARG A  63      41.520  59.850  73.490  1.00  0.00           H
ATOM    905  HB2 ARG A  63      42.150  58.400  74.360  1.00  0.00           H
ATOM    906  CG  ARG A  63      40.540  57.940  73.020  1.00  0.00           C
ATOM    907  HG1 ARG A  63      40.880  56.910  72.770  1.00  0.00           H
ATOM    908  HG2 ARG A  63      40.150  58.400  72.080  1.00  0.00           H
ATOM    909  CD  ARG A  63      39.470  57.940  74.030  1.00  0.00           C
ATOM    910  HD1 ARG A  63      38.470  57.540  73.720  1.00  0.00           H
ATOM    911  HD2 ARG A  63      39.090  58.930  74.360  1.00  0.00           H
ATOM    912  NE  ARG A  63      39.950  57.230  75.210  1.00  0.00           N
ATOM    913  HE  ARG A  63      40.890  56.900  75.270  1.00  0.00           H
ATOM    914  CZ  ARG A  63      39.290  57.290  76.340  1.00  0.00           C
ATOM    915  NH1 ARG A  63      38.260  58.050  76.580  1.00  0.00           N
ATOM    916 HH11 ARG A  63      37.690  58.490  75.890  1.00  0.00           H
ATOM    917 HH12 ARG A  63      37.980  58.100  77.540  1.00  0.00           H
ATOM    918  NH2 ARG A  63      39.940  56.850  77.370  1.00  0.00           N
ATOM    919 HH21 ARG A  63      40.760  56.330  77.120  1.00  0.00           H
ATOM    920 HH22 ARG A  63      39.850  57.410  78.200  1.00  0.00           H
ATOM    921  C   ARG A  63      42.630  58.990  71.060  1.00  0.00           C
ATOM    922  O   ARG A  63      42.120  58.230  70.220  1.00  0.00           O
ATOM    923  N   ILE A  64      42.990  60.270  70.850  1.00  0.00           N
ATOM    924  HN  ILE A  64      43.290  60.810  71.630  1.00  0.00           H
ATOM    925  CA  ILE A  64      42.860  61.020  69.590  1.00  0.00           C
ATOM    926  HA  ILE A  64      41.850  60.820  69.260  1.00  0.00           H
ATOM    927  CB  ILE A  64      43.070  62.570  69.720  1.00  0.00           C
ATOM    928  HB  ILE A  64      44.060  62.870  70.130  1.00  0.00           H
ATOM    929  CG2 ILE A  64      43.030  63.210  68.270  1.00  0.00           C
ATOM    930 HG21 ILE A  64      42.170  62.820  67.690  1.00  0.00           H
ATOM    931 HG22 ILE A  64      44.000  63.180  67.750  1.00  0.00           H
ATOM    932 HG23 ILE A  64      42.780  64.290  68.470  1.00  0.00           H
ATOM    933  CG1 ILE A  64      41.950  63.090  70.580  1.00  0.00           C
ATOM    934 HG11 ILE A  64      41.900  62.470  71.500  1.00  0.00           H
ATOM    935 HG12 ILE A  64      40.950  62.780  70.190  1.00  0.00           H
ATOM    936  CD  ILE A  64      41.990  64.580  70.940  1.00  0.00           C
ATOM    937  HD1 ILE A  64      42.050  65.200  70.020  1.00  0.00           H
ATOM    938  HD2 ILE A  64      42.960  64.760  71.440  1.00  0.00           H
ATOM    939  HD3 ILE A  64      41.140  64.790  71.620  1.00  0.00           H
ATOM    940  C   ILE A  64      43.830  60.340  68.550  1.00  0.00           C
ATOM    941  O   ILE A  64      43.430  60.020  67.380  1.00  0.00           O
ATOM    942  N   PHE A  65      45.040  60.050  68.980  1.00  0.00           N
ATOM    943  HN  PHE A  65      45.370  60.420  69.840  1.00  0.00           H
ATOM    944  CA  PHE A  65      45.940  59.350  68.040  1.00  0.00           C
ATOM    945  HA  PHE A  65      45.850  59.860  67.100  1.00  0.00           H
ATOM    946  CB  PHE A  65      47.450  59.510  68.380  1.00  0.00           C
ATOM    947  HB1 PHE A  65      48.090  59.090  67.570  1.00  0.00           H
ATOM    948  HB2 PHE A  65      47.620  58.870  69.280  1.00  0.00           H
ATOM    949  CG  PHE A  65      47.830  60.900  68.690  1.00  0.00           C
ATOM    950  CD1 PHE A  65      47.500  61.910  67.790  1.00  0.00           C
ATOM    951  HD1 PHE A  65      47.050  61.780  66.820  1.00  0.00           H
ATOM    952  CE1 PHE A  65      47.650  63.260  68.120  1.00  0.00           C
ATOM    953  HE1 PHE A  65      47.410  64.000  67.380  1.00  0.00           H
ATOM    954  CZ  PHE A  65      48.370  63.560  69.290  1.00  0.00           C
ATOM    955  HZ  PHE A  65      48.600  64.610  69.430  1.00  0.00           H
ATOM    956  CD2 PHE A  65      48.480  61.200  69.920  1.00  0.00           C
ATOM    957  HD2 PHE A  65      48.690  60.410  70.630  1.00  0.00           H
ATOM    958  CE2 PHE A  65      48.630  62.570  70.250  1.00  0.00           C
ATOM    959  HE2 PHE A  65      49.050  62.850  71.200  1.00  0.00           H
ATOM    960  C   PHE A  65      45.650  57.870  67.640  1.00  0.00           C
ATOM    961  O   PHE A  65      45.670  57.500  66.460  1.00  0.00           O
ATOM    962  N   LEU A  66      45.250  57.060  68.640  1.00  0.00           N
ATOM    963  HN  LEU A  66      45.420  57.410  69.570  1.00  0.00           H
ATOM    964  CA  LEU A  66      44.760  55.750  68.530  1.00  0.00           C
ATOM    965  HA  LEU A  66      45.450  55.070  68.030  1.00  0.00           H
ATOM    966  CB  LEU A  66      44.530  55.120  69.990  1.00  0.00           C
ATOM    967  HB1 LEU A  66      44.070  54.110  69.900  1.00  0.00           H
ATOM    968  HB2 LEU A  66      43.790  55.700  70.570  1.00  0.00           H
ATOM    969  CG  LEU A  66      45.760  54.960  70.930  1.00  0.00           C
ATOM    970  HG  LEU A  66      46.450  55.820  70.760  1.00  0.00           H
ATOM    971  CD1 LEU A  66      45.370  54.970  72.430  1.00  0.00           C
ATOM    972 HD11 LEU A  66      46.230  54.670  73.060  1.00  0.00           H
ATOM    973 HD12 LEU A  66      44.690  54.110  72.600  1.00  0.00           H
ATOM    974 HD13 LEU A  66      44.980  55.990  72.630  1.00  0.00           H
ATOM    975  CD2 LEU A  66      46.500  53.650  70.660  1.00  0.00           C
ATOM    976 HD21 LEU A  66      45.960  52.800  71.130  1.00  0.00           H
ATOM    977 HD22 LEU A  66      47.420  53.550  71.260  1.00  0.00           H
ATOM    978 HD23 LEU A  66      46.860  53.600  69.600  1.00  0.00           H
ATOM    979  C   LEU A  66      43.460  55.610  67.730  1.00  0.00           C
ATOM    980  O   LEU A  66      43.300  54.770  66.870  1.00  0.00           O
ATOM    981  N   PHE A  67      42.480  56.560  67.910  1.00  0.00           N
ATOM    982  HN  PHE A  67      42.600  57.160  68.700  1.00  0.00           H
ATOM    983  CA  PHE A  67      41.320  56.770  67.100  1.00  0.00           C
ATOM    984  HA  PHE A  67      40.810  55.830  67.220  1.00  0.00           H
ATOM    985  CB  PHE A  67      40.390  57.850  67.740  1.00  0.00           C
ATOM    986  HB1 PHE A  67      41.090  58.690  67.960  1.00  0.00           H
ATOM    987  HB2 PHE A  67      40.020  57.460  68.710  1.00  0.00           H
ATOM    988  CG  PHE A  67      39.310  58.260  66.790  1.00  0.00           C
ATOM    989  CD1 PHE A  67      38.100  57.560  66.910  1.00  0.00           C
ATOM    990  HD1 PHE A  67      38.130  56.780  67.670  1.00  0.00           H
ATOM    991  CE1 PHE A  67      36.970  57.900  66.180  1.00  0.00           C
ATOM    992  HE1 PHE A  67      36.010  57.470  66.450  1.00  0.00           H
ATOM    993  CZ  PHE A  67      37.040  59.100  65.360  1.00  0.00           C
ATOM    994  HZ  PHE A  67      36.200  59.470  64.790  1.00  0.00           H
ATOM    995  CD2 PHE A  67      39.370  59.430  65.980  1.00  0.00           C
ATOM    996  HD2 PHE A  67      40.230  60.060  66.120  1.00  0.00           H
ATOM    997  CE2 PHE A  67      38.280  59.760  65.150  1.00  0.00           C
ATOM    998  HE2 PHE A  67      38.350  60.640  64.520  1.00  0.00           H
ATOM    999  C   PHE A  67      41.700  57.020  65.590  1.00  0.00           C
ATOM   1000  O   PHE A  67      41.170  56.370  64.720  1.00  0.00           O
ATOM   1001  N   ASN A  68      42.500  58.010  65.270  1.00  0.00           N
ATOM   1002  HN  ASN A  68      42.890  58.610  65.960  1.00  0.00           H
ATOM   1003  CA  ASN A  68      42.770  58.300  63.890  1.00  0.00           C
ATOM   1004  HA  ASN A  68      41.880  58.620  63.360  1.00  0.00           H
ATOM   1005  CB  ASN A  68      43.740  59.470  63.760  1.00  0.00           C
ATOM   1006  HB1 ASN A  68      44.340  59.540  62.830  1.00  0.00           H
ATOM   1007  HB2 ASN A  68      44.450  59.270  64.610  1.00  0.00           H
ATOM   1008  CG  ASN A  68      42.990  60.770  63.870  1.00  0.00           C
ATOM   1009  OD1 ASN A  68      42.320  61.050  62.850  1.00  0.00           O
ATOM   1010  ND2 ASN A  68      43.080  61.500  65.000  1.00  0.00           N
ATOM   1011 HD21 ASN A  68      42.580  62.360  65.090  1.00  0.00           H
ATOM   1012 HD22 ASN A  68      43.290  60.920  65.790  1.00  0.00           H
ATOM   1013  C   ASN A  68      43.440  57.150  63.100  1.00  0.00           C
ATOM   1014  O   ASN A  68      43.030  56.840  62.000  1.00  0.00           O
ATOM   1015  N   LEU A  69      44.340  56.460  63.770  1.00  0.00           N
ATOM   1016  HN  LEU A  69      44.620  56.810  64.660  1.00  0.00           H
ATOM   1017  CA  LEU A  69      44.930  55.180  63.280  1.00  0.00           C
ATOM   1018  HA  LEU A  69      45.330  55.440  62.320  1.00  0.00           H
ATOM   1019  CB  LEU A  69      45.970  54.590  64.320  1.00  0.00           C
ATOM   1020  HB1 LEU A  69      45.390  54.740  65.270  1.00  0.00           H
ATOM   1021  HB2 LEU A  69      46.890  55.220  64.340  1.00  0.00           H
ATOM   1022  CG  LEU A  69      46.450  53.130  64.110  1.00  0.00           C
ATOM   1023  HG  LEU A  69      45.520  52.530  64.060  1.00  0.00           H
ATOM   1024  CD1 LEU A  69      47.080  52.970  62.760  1.00  0.00           C
ATOM   1025 HD11 LEU A  69      46.310  53.010  61.970  1.00  0.00           H
ATOM   1026 HD12 LEU A  69      47.530  51.960  62.640  1.00  0.00           H
ATOM   1027 HD13 LEU A  69      47.940  53.660  62.600  1.00  0.00           H
ATOM   1028  CD2 LEU A  69      47.490  52.610  65.200  1.00  0.00           C
ATOM   1029 HD21 LEU A  69      47.160  52.580  66.250  1.00  0.00           H
ATOM   1030 HD22 LEU A  69      48.420  53.210  65.180  1.00  0.00           H
ATOM   1031 HD23 LEU A  69      47.870  51.590  64.950  1.00  0.00           H
ATOM   1032  C   LEU A  69      43.820  54.100  63.060  1.00  0.00           C
ATOM   1033  O   LEU A  69      43.800  53.480  62.040  1.00  0.00           O
ATOM   1034  N   ALA A  70      42.830  53.920  63.990  1.00  0.00           N
ATOM   1035  HN  ALA A  70      42.800  54.290  64.920  1.00  0.00           H
ATOM   1036  CA  ALA A  70      41.680  53.070  63.710  1.00  0.00           C
ATOM   1037  HA  ALA A  70      42.010  52.140  63.250  1.00  0.00           H
ATOM   1038  CB  ALA A  70      40.870  52.610  64.990  1.00  0.00           C
ATOM   1039  HB1 ALA A  70      41.420  52.240  65.880  1.00  0.00           H
ATOM   1040  HB2 ALA A  70      40.130  51.820  64.750  1.00  0.00           H
ATOM   1041  HB3 ALA A  70      40.270  53.470  65.350  1.00  0.00           H
ATOM   1042  C   ALA A  70      40.740  53.580  62.580  1.00  0.00           C
ATOM   1043  O   ALA A  70      40.190  52.770  61.800  1.00  0.00           O
ATOM   1044  N   VAL A  71      40.560  54.820  62.430  1.00  0.00           N
ATOM   1045  HN  VAL A  71      40.870  55.440  63.140  1.00  0.00           H
ATOM   1046  CA  VAL A  71      39.820  55.380  61.290  1.00  0.00           C
ATOM   1047  HA  VAL A  71      38.860  54.880  61.250  1.00  0.00           H
ATOM   1048  CB  VAL A  71      39.650  56.850  61.440  1.00  0.00           C
ATOM   1049  HB  VAL A  71      40.590  57.300  61.790  1.00  0.00           H
ATOM   1050  CG1 VAL A  71      39.210  57.440  60.100  1.00  0.00           C
ATOM   1051 HG11 VAL A  71      38.270  56.980  59.720  1.00  0.00           H
ATOM   1052 HG12 VAL A  71      39.960  57.410  59.280  1.00  0.00           H
ATOM   1053 HG13 VAL A  71      39.070  58.530  60.240  1.00  0.00           H
ATOM   1054  CG2 VAL A  71      38.550  57.230  62.400  1.00  0.00           C
ATOM   1055 HG21 VAL A  71      38.660  58.340  62.480  1.00  0.00           H
ATOM   1056 HG22 VAL A  71      38.850  56.780  63.370  1.00  0.00           H
ATOM   1057 HG23 VAL A  71      37.550  57.000  61.970  1.00  0.00           H
ATOM   1058  C   VAL A  71      40.600  55.040  59.990  1.00  0.00           C
ATOM   1059  O   VAL A  71      39.950  54.550  59.120  1.00  0.00           O
ATOM   1060  N   ALA A  72      41.970  55.240  59.920  1.00  0.00           N
ATOM   1061  HN  ALA A  72      42.270  55.700  60.760  1.00  0.00           H
ATOM   1062  CA  ALA A  72      42.890  54.860  58.940  1.00  0.00           C
ATOM   1063  HA  ALA A  72      42.530  55.320  58.040  1.00  0.00           H
ATOM   1064  CB  ALA A  72      44.310  55.380  59.360  1.00  0.00           C
ATOM   1065  HB1 ALA A  72      44.130  56.460  59.580  1.00  0.00           H
ATOM   1066  HB2 ALA A  72      44.910  55.110  58.470  1.00  0.00           H
ATOM   1067  HB3 ALA A  72      44.740  54.920  60.270  1.00  0.00           H
ATOM   1068  C   ALA A  72      42.900  53.400  58.620  1.00  0.00           C
ATOM   1069  O   ALA A  72      42.630  53.050  57.510  1.00  0.00           O
ATOM   1070  N   ASP A  73      43.060  52.500  59.560  1.00  0.00           N
ATOM   1071  HN  ASP A  73      43.100  52.610  60.550  1.00  0.00           H
ATOM   1072  CA  ASP A  73      42.790  51.110  59.230  1.00  0.00           C
ATOM   1073  HA  ASP A  73      43.410  50.770  58.410  1.00  0.00           H
ATOM   1074  CB  ASP A  73      43.030  50.330  60.600  1.00  0.00           C
ATOM   1075  HB1 ASP A  73      42.850  49.260  60.390  1.00  0.00           H
ATOM   1076  HB2 ASP A  73      42.510  50.790  61.470  1.00  0.00           H
ATOM   1077  CG  ASP A  73      44.520  50.400  60.990  1.00  0.00           C
ATOM   1078  OD1 ASP A  73      45.500  50.920  60.430  1.00  0.00           O
ATOM   1079  OD2 ASP A  73      44.720  49.570  62.090  1.00  0.00           O
ATOM   1080  HD2 ASP A  73      45.650  49.510  62.340  1.00  0.00           H
ATOM   1081  C   ASP A  73      41.360  50.730  58.740  1.00  0.00           C
ATOM   1082  O   ASP A  73      41.240  49.980  57.830  1.00  0.00           O
ATOM   1083  N   PHE A  74      40.300  51.240  59.370  1.00  0.00           N
ATOM   1084  HN  PHE A  74      40.430  51.970  60.040  1.00  0.00           H
ATOM   1085  CA  PHE A  74      38.930  50.850  59.140  1.00  0.00           C
ATOM   1086  HA  PHE A  74      38.790  49.780  59.270  1.00  0.00           H
ATOM   1087  CB  PHE A  74      37.880  51.590  60.140  1.00  0.00           C
ATOM   1088  HB1 PHE A  74      37.840  52.670  59.910  1.00  0.00           H
ATOM   1089  HB2 PHE A  74      38.370  51.400  61.130  1.00  0.00           H
ATOM   1090  CG  PHE A  74      36.500  51.020  60.150  1.00  0.00           C
ATOM   1091  CD1 PHE A  74      36.320  49.670  60.600  1.00  0.00           C
ATOM   1092  HD1 PHE A  74      37.180  49.080  60.870  1.00  0.00           H
ATOM   1093  CE1 PHE A  74      35.070  49.070  60.790  1.00  0.00           C
ATOM   1094  HE1 PHE A  74      34.900  48.100  61.230  1.00  0.00           H
ATOM   1095  CZ  PHE A  74      33.940  49.990  60.650  1.00  0.00           C
ATOM   1096  HZ  PHE A  74      32.960  49.540  60.750  1.00  0.00           H
ATOM   1097  CD2 PHE A  74      35.390  51.790  59.940  1.00  0.00           C
ATOM   1098  HD2 PHE A  74      35.590  52.820  59.710  1.00  0.00           H
ATOM   1099  CE2 PHE A  74      34.080  51.290  60.170  1.00  0.00           C
ATOM   1100  HE2 PHE A  74      33.200  51.880  59.940  1.00  0.00           H
ATOM   1101  C   PHE A  74      38.510  51.260  57.680  1.00  0.00           C
ATOM   1102  O   PHE A  74      38.060  50.440  56.890  1.00  0.00           O
ATOM   1103  N   LEU A  75      38.890  52.570  57.280  1.00  0.00           N
ATOM   1104  HN  LEU A  75      39.170  53.250  57.940  1.00  0.00           H
ATOM   1105  CA  LEU A  75      38.680  53.040  55.890  1.00  0.00           C
ATOM   1106  HA  LEU A  75      37.680  52.780  55.560  1.00  0.00           H
ATOM   1107  CB  LEU A  75      38.870  54.580  55.790  1.00  0.00           C
ATOM   1108  HB1 LEU A  75      38.850  54.840  54.710  1.00  0.00           H
ATOM   1109  HB2 LEU A  75      39.860  54.820  56.230  1.00  0.00           H
ATOM   1110  CG  LEU A  75      37.770  55.520  56.250  1.00  0.00           C
ATOM   1111  HG  LEU A  75      37.600  55.200  57.300  1.00  0.00           H
ATOM   1112  CD1 LEU A  75      38.210  56.980  56.220  1.00  0.00           C
ATOM   1113 HD11 LEU A  75      39.310  56.990  56.340  1.00  0.00           H
ATOM   1114 HD12 LEU A  75      37.680  57.570  57.000  1.00  0.00           H
ATOM   1115 HD13 LEU A  75      38.120  57.610  55.310  1.00  0.00           H
ATOM   1116  CD2 LEU A  75      36.470  55.240  55.430  1.00  0.00           C
ATOM   1117 HD21 LEU A  75      35.600  55.740  55.920  1.00  0.00           H
ATOM   1118 HD22 LEU A  75      36.240  54.160  55.590  1.00  0.00           H
ATOM   1119 HD23 LEU A  75      36.430  55.490  54.360  1.00  0.00           H
ATOM   1120  C   LEU A  75      39.470  52.270  54.870  1.00  0.00           C
ATOM   1121  O   LEU A  75      38.820  51.910  53.830  1.00  0.00           O
ATOM   1122  N   LEU A  76      40.710  51.860  55.130  1.00  0.00           N
ATOM   1123  HN  LEU A  76      41.160  52.190  55.960  1.00  0.00           H
ATOM   1124  CA  LEU A  76      41.430  50.830  54.400  1.00  0.00           C
ATOM   1125  HA  LEU A  76      41.440  51.030  53.340  1.00  0.00           H
ATOM   1126  CB  LEU A  76      42.870  50.700  54.990  1.00  0.00           C
ATOM   1127  HB1 LEU A  76      42.830  50.890  56.080  1.00  0.00           H
ATOM   1128  HB2 LEU A  76      43.520  51.450  54.490  1.00  0.00           H
ATOM   1129  CG  LEU A  76      43.680  49.360  54.730  1.00  0.00           C
ATOM   1130  HG  LEU A  76      43.300  48.480  55.290  1.00  0.00           H
ATOM   1131  CD1 LEU A  76      43.980  49.150  53.230  1.00  0.00           C
ATOM   1132 HD11 LEU A  76      43.090  48.810  52.660  1.00  0.00           H
ATOM   1133 HD12 LEU A  76      44.690  48.340  52.930  1.00  0.00           H
ATOM   1134 HD13 LEU A  76      44.480  50.030  52.780  1.00  0.00           H
ATOM   1135  CD2 LEU A  76      45.030  49.620  55.430  1.00  0.00           C
ATOM   1136 HD21 LEU A  76      45.540  50.550  55.060  1.00  0.00           H
ATOM   1137 HD22 LEU A  76      45.710  48.750  55.330  1.00  0.00           H
ATOM   1138 HD23 LEU A  76      44.960  49.680  56.540  1.00  0.00           H
ATOM   1139  C   LEU A  76      40.700  49.420  54.380  1.00  0.00           C
ATOM   1140  O   LEU A  76      40.660  48.760  53.340  1.00  0.00           O
ATOM   1141  N   ILE A  77      40.020  48.940  55.490  1.00  0.00           N
ATOM   1142  HN  ILE A  77      40.070  49.470  56.330  1.00  0.00           H
ATOM   1143  CA  ILE A  77      39.370  47.670  55.540  1.00  0.00           C
ATOM   1144  HA  ILE A  77      39.990  46.950  55.030  1.00  0.00           H
ATOM   1145  CB  ILE A  77      39.220  47.160  56.980  1.00  0.00           C
ATOM   1146  HB  ILE A  77      39.760  47.900  57.600  1.00  0.00           H
ATOM   1147  CG2 ILE A  77      37.820  47.100  57.460  1.00  0.00           C
ATOM   1148 HG21 ILE A  77      37.800  46.950  58.550  1.00  0.00           H
ATOM   1149 HG22 ILE A  77      37.390  46.270  56.840  1.00  0.00           H
ATOM   1150 HG23 ILE A  77      37.240  48.030  57.280  1.00  0.00           H
ATOM   1151  CG1 ILE A  77      39.900  45.780  57.130  1.00  0.00           C
ATOM   1152 HG11 ILE A  77      39.530  45.170  56.270  1.00  0.00           H
ATOM   1153 HG12 ILE A  77      39.490  45.260  58.020  1.00  0.00           H
ATOM   1154  CD  ILE A  77      41.390  45.850  57.350  1.00  0.00           C
ATOM   1155  HD1 ILE A  77      41.940  46.180  56.450  1.00  0.00           H
ATOM   1156  HD2 ILE A  77      41.780  44.890  57.780  1.00  0.00           H
ATOM   1157  HD3 ILE A  77      41.590  46.650  58.110  1.00  0.00           H
ATOM   1158  C   ILE A  77      38.030  47.680  54.770  1.00  0.00           C
ATOM   1159  O   ILE A  77      37.630  46.670  54.240  1.00  0.00           O
ATOM   1160  N   ILE A  78      37.450  48.870  54.670  1.00  0.00           N
ATOM   1161  HN  ILE A  78      37.750  49.570  55.300  1.00  0.00           H
ATOM   1162  CA  ILE A  78      36.310  49.230  53.840  1.00  0.00           C
ATOM   1163  HA  ILE A  78      35.580  48.440  53.930  1.00  0.00           H
ATOM   1164  CB  ILE A  78      35.660  50.480  54.290  1.00  0.00           C
ATOM   1165  HB  ILE A  78      36.540  51.130  54.400  1.00  0.00           H
ATOM   1166  CG2 ILE A  78      34.570  51.160  53.420  1.00  0.00           C
ATOM   1167 HG21 ILE A  78      34.210  52.110  53.870  1.00  0.00           H
ATOM   1168 HG22 ILE A  78      33.740  50.430  53.500  1.00  0.00           H
ATOM   1169 HG23 ILE A  78      34.790  51.250  52.330  1.00  0.00           H
ATOM   1170  CG1 ILE A  78      35.140  50.220  55.720  1.00  0.00           C
ATOM   1171 HG11 ILE A  78      35.860  49.670  56.370  1.00  0.00           H
ATOM   1172 HG12 ILE A  78      34.210  49.620  55.670  1.00  0.00           H
ATOM   1173  CD  ILE A  78      34.940  51.560  56.470  1.00  0.00           C
ATOM   1174  HD1 ILE A  78      35.970  51.980  56.490  1.00  0.00           H
ATOM   1175  HD2 ILE A  78      34.490  51.380  57.470  1.00  0.00           H
ATOM   1176  HD3 ILE A  78      34.360  52.320  55.900  1.00  0.00           H
ATOM   1177  C   ILE A  78      36.700  49.170  52.380  1.00  0.00           C
ATOM   1178  O   ILE A  78      35.890  48.820  51.520  1.00  0.00           O
ATOM   1179  N   CYS A  79      37.970  49.490  52.050  1.00  0.00           N
ATOM   1180  HN  CYS A  79      38.630  49.810  52.730  1.00  0.00           H
ATOM   1181  CA  CYS A  79      38.530  49.240  50.740  1.00  0.00           C
ATOM   1182  HA  CYS A  79      37.830  49.760  50.090  1.00  0.00           H
ATOM   1183  CB  CYS A  79      39.780  50.020  50.480  1.00  0.00           C
ATOM   1184  HB1 CYS A  79      39.920  49.950  49.390  1.00  0.00           H
ATOM   1185  HB2 CYS A  79      40.680  49.540  50.930  1.00  0.00           H
ATOM   1186  SG  CYS A  79      39.620  51.820  50.920  1.00  0.00           S
ATOM   1187  HG1 CYS A  79      39.420  51.740  52.230  1.00  0.00           H
ATOM   1188  C   CYS A  79      38.700  47.820  50.190  1.00  0.00           C
ATOM   1189  O   CYS A  79      38.370  47.590  48.990  1.00  0.00           O
ATOM   1190  N   LEU A  80      39.090  46.910  51.050  1.00  0.00           N
ATOM   1191  HN  LEU A  80      39.460  47.050  51.970  1.00  0.00           H
ATOM   1192  CA  LEU A  80      39.360  45.490  50.800  1.00  0.00           C
ATOM   1193  HA  LEU A  80      40.150  45.550  50.080  1.00  0.00           H
ATOM   1194  CB  LEU A  80      39.830  44.780  52.040  1.00  0.00           C
ATOM   1195  HB1 LEU A  80      39.840  43.680  51.940  1.00  0.00           H
ATOM   1196  HB2 LEU A  80      39.070  45.070  52.800  1.00  0.00           H
ATOM   1197  CG  LEU A  80      41.250  45.130  52.500  1.00  0.00           C
ATOM   1198  HG  LEU A  80      41.160  46.220  52.700  1.00  0.00           H
ATOM   1199  CD1 LEU A  80      41.710  44.500  53.810  1.00  0.00           C
ATOM   1200 HD11 LEU A  80      42.720  44.890  54.050  1.00  0.00           H
ATOM   1201 HD12 LEU A  80      41.730  43.390  53.790  1.00  0.00           H
ATOM   1202 HD13 LEU A  80      40.870  44.750  54.490  1.00  0.00           H
ATOM   1203  CD2 LEU A  80      42.300  44.910  51.410  1.00  0.00           C
ATOM   1204 HD21 LEU A  80      42.270  43.860  51.060  1.00  0.00           H
ATOM   1205 HD22 LEU A  80      43.340  45.130  51.740  1.00  0.00           H
ATOM   1206 HD23 LEU A  80      42.180  45.590  50.540  1.00  0.00           H
ATOM   1207  C   LEU A  80      38.240  44.710  50.050  1.00  0.00           C
ATOM   1208  O   LEU A  80      38.640  43.990  49.160  1.00  0.00           O
ATOM   1209  N   PRO A  81      36.930  44.770  50.340  1.00  0.00           N
ATOM   1210  CD  PRO A  81      36.400  45.290  51.580  1.00  0.00           C
ATOM   1211  HD1 PRO A  81      36.760  46.300  51.890  1.00  0.00           H
ATOM   1212  HD2 PRO A  81      36.610  44.570  52.400  1.00  0.00           H
ATOM   1213  CA  PRO A  81      35.930  43.900  49.660  1.00  0.00           C
ATOM   1214  HA  PRO A  81      36.170  42.850  49.710  1.00  0.00           H
ATOM   1215  CB  PRO A  81      34.650  44.070  50.490  1.00  0.00           C
ATOM   1216  HB1 PRO A  81      34.480  43.170  51.110  1.00  0.00           H
ATOM   1217  HB2 PRO A  81      33.730  44.290  49.920  1.00  0.00           H
ATOM   1218  CG  PRO A  81      34.930  45.260  51.430  1.00  0.00           C
ATOM   1219  HG1 PRO A  81      34.530  46.200  50.980  1.00  0.00           H
ATOM   1220  HG2 PRO A  81      34.420  45.060  52.390  1.00  0.00           H
ATOM   1221  C   PRO A  81      35.670  44.220  48.150  1.00  0.00           C
ATOM   1222  O   PRO A  81      35.430  43.340  47.320  1.00  0.00           O
ATOM   1223  N   PHE A  82      35.670  45.520  47.870  1.00  0.00           N
ATOM   1224  HN  PHE A  82      35.550  46.210  48.580  1.00  0.00           H
ATOM   1225  CA  PHE A  82      35.760  46.200  46.580  1.00  0.00           C
ATOM   1226  HA  PHE A  82      34.900  45.860  46.030  1.00  0.00           H
ATOM   1227  CB  PHE A  82      35.830  47.750  46.660  1.00  0.00           C
ATOM   1228  HB1 PHE A  82      36.050  48.250  45.700  1.00  0.00           H
ATOM   1229  HB2 PHE A  82      36.640  47.990  47.380  1.00  0.00           H
ATOM   1230  CG  PHE A  82      34.440  48.240  47.150  1.00  0.00           C
ATOM   1231  CD1 PHE A  82      34.290  48.830  48.430  1.00  0.00           C
ATOM   1232  HD1 PHE A  82      35.260  48.990  48.880  1.00  0.00           H
ATOM   1233  CE1 PHE A  82      33.040  49.290  48.880  1.00  0.00           C
ATOM   1234  HE1 PHE A  82      32.890  49.780  49.840  1.00  0.00           H
ATOM   1235  CZ  PHE A  82      31.940  49.210  48.020  1.00  0.00           C
ATOM   1236  HZ  PHE A  82      31.030  49.630  48.420  1.00  0.00           H
ATOM   1237  CD2 PHE A  82      33.310  48.170  46.250  1.00  0.00           C
ATOM   1238  HD2 PHE A  82      33.410  47.810  45.230  1.00  0.00           H
ATOM   1239  CE2 PHE A  82      32.110  48.700  46.720  1.00  0.00           C
ATOM   1240  HE2 PHE A  82      31.220  48.640  46.120  1.00  0.00           H
ATOM   1241  C   PHE A  82      37.010  45.740  45.820  1.00  0.00           C
ATOM   1242  O   PHE A  82      37.000  45.360  44.650  1.00  0.00           O
ATOM   1243  N   LEU A  83      38.170  45.670  46.470  1.00  0.00           N
ATOM   1244  HN  LEU A  83      38.190  45.920  47.440  1.00  0.00           H
ATOM   1245  CA  LEU A  83      39.420  45.130  45.930  1.00  0.00           C
ATOM   1246  HA  LEU A  83      39.620  45.480  44.930  1.00  0.00           H
ATOM   1247  CB  LEU A  83      40.650  45.450  46.820  1.00  0.00           C
ATOM   1248  HB1 LEU A  83      40.570  44.710  47.650  1.00  0.00           H
ATOM   1249  HB2 LEU A  83      40.560  46.510  47.130  1.00  0.00           H
ATOM   1250  CG  LEU A  83      42.060  45.170  46.220  1.00  0.00           C
ATOM   1251  HG  LEU A  83      42.260  44.100  46.030  1.00  0.00           H
ATOM   1252  CD1 LEU A  83      42.110  45.640  44.730  1.00  0.00           C
ATOM   1253 HD11 LEU A  83      41.810  46.700  44.590  1.00  0.00           H
ATOM   1254 HD12 LEU A  83      41.490  45.040  44.030  1.00  0.00           H
ATOM   1255 HD13 LEU A  83      43.110  45.570  44.260  1.00  0.00           H
ATOM   1256  CD2 LEU A  83      43.080  45.720  47.180  1.00  0.00           C
ATOM   1257 HD21 LEU A  83      42.850  45.390  48.220  1.00  0.00           H
ATOM   1258 HD22 LEU A  83      43.120  46.820  47.260  1.00  0.00           H
ATOM   1259 HD23 LEU A  83      44.090  45.390  46.880  1.00  0.00           H
ATOM   1260  C   LEU A  83      39.490  43.590  45.710  1.00  0.00           C
ATOM   1261  O   LEU A  83      40.020  43.140  44.720  1.00  0.00           O
ATOM   1262  N   MET A  84      38.670  42.820  46.510  1.00  0.00           N
ATOM   1263  HN  MET A  84      38.330  43.290  47.320  1.00  0.00           H
ATOM   1264  CA  MET A  84      38.380  41.430  46.270  1.00  0.00           C
ATOM   1265  HA  MET A  84      39.350  41.030  45.980  1.00  0.00           H
ATOM   1266  CB  MET A  84      37.890  40.720  47.570  1.00  0.00           C
ATOM   1267  HB1 MET A  84      37.630  39.670  47.320  1.00  0.00           H
ATOM   1268  HB2 MET A  84      36.970  41.210  47.970  1.00  0.00           H
ATOM   1269  CG  MET A  84      38.920  40.700  48.660  1.00  0.00           C
ATOM   1270  HG1 MET A  84      39.350  41.680  48.990  1.00  0.00           H
ATOM   1271  HG2 MET A  84      39.790  40.220  48.170  1.00  0.00           H
ATOM   1272  SD  MET A  84      38.400  39.900  50.200  1.00  0.00           S
ATOM   1273  CE  MET A  84      38.490  41.180  51.460  1.00  0.00           C
ATOM   1274  HE1 MET A  84      37.670  40.900  52.150  1.00  0.00           H
ATOM   1275  HE2 MET A  84      38.110  42.180  51.160  1.00  0.00           H
ATOM   1276  HE3 MET A  84      39.480  41.300  51.950  1.00  0.00           H
ATOM   1277  C   MET A  84      37.520  41.260  45.060  1.00  0.00           C
ATOM   1278  O   MET A  84      37.860  40.360  44.330  1.00  0.00           O
ATOM   1279  N   ASP A  85      36.550  42.090  44.790  1.00  0.00           N
ATOM   1280  HN  ASP A  85      36.230  42.750  45.470  1.00  0.00           H
ATOM   1281  CA  ASP A  85      35.770  42.000  43.570  1.00  0.00           C
ATOM   1282  HA  ASP A  85      35.490  40.970  43.360  1.00  0.00           H
ATOM   1283  CB  ASP A  85      34.530  42.900  43.760  1.00  0.00           C
ATOM   1284  HB1 ASP A  85      34.770  43.920  44.130  1.00  0.00           H
ATOM   1285  HB2 ASP A  85      33.940  42.350  44.550  1.00  0.00           H
ATOM   1286  CG  ASP A  85      33.620  43.040  42.540  1.00  0.00           C
ATOM   1287  OD1 ASP A  85      33.820  44.070  41.780  1.00  0.00           O
ATOM   1288  OD2 ASP A  85      32.730  42.170  42.290  1.00  0.00           O
ATOM   1289  C   ASP A  85      36.670  42.290  42.390  1.00  0.00           C
ATOM   1290  O   ASP A  85      36.550  41.480  41.470  1.00  0.00           O
ATOM   1291  N   ASN A  86      37.620  43.310  42.340  1.00  0.00           N
ATOM   1292  HN  ASN A  86      37.710  43.940  43.110  1.00  0.00           H
ATOM   1293  CA  ASN A  86      38.620  43.460  41.360  1.00  0.00           C
ATOM   1294  HA  ASN A  86      38.070  43.560  40.440  1.00  0.00           H
ATOM   1295  CB  ASN A  86      39.440  44.750  41.710  1.00  0.00           C
ATOM   1296  HB1 ASN A  86      39.850  44.660  42.740  1.00  0.00           H
ATOM   1297  HB2 ASN A  86      38.730  45.600  41.800  1.00  0.00           H
ATOM   1298  CG  ASN A  86      40.510  45.020  40.710  1.00  0.00           C
ATOM   1299  OD1 ASN A  86      40.300  45.730  39.690  1.00  0.00           O
ATOM   1300  ND2 ASN A  86      41.780  44.490  40.960  1.00  0.00           N
ATOM   1301 HD21 ASN A  86      42.480  44.630  40.270  1.00  0.00           H
ATOM   1302 HD22 ASN A  86      41.930  43.930  41.770  1.00  0.00           H
ATOM   1303  C   ASN A  86      39.470  42.200  41.070  1.00  0.00           C
ATOM   1304  O   ASN A  86      39.690  41.740  39.930  1.00  0.00           O
ATOM   1305  N   TYR A  87      40.030  41.630  42.100  1.00  0.00           N
ATOM   1306  HN  TYR A  87      39.900  41.950  43.040  1.00  0.00           H
ATOM   1307  CA  TYR A  87      40.790  40.410  41.970  1.00  0.00           C
ATOM   1308  HA  TYR A  87      41.540  40.510  41.180  1.00  0.00           H
ATOM   1309  CB  TYR A  87      41.390  40.050  43.340  1.00  0.00           C
ATOM   1310  HB1 TYR A  87      41.980  39.110  43.190  1.00  0.00           H
ATOM   1311  HB2 TYR A  87      40.600  39.790  44.070  1.00  0.00           H
ATOM   1312  CG  TYR A  87      42.370  40.980  43.970  1.00  0.00           C
ATOM   1313  CD1 TYR A  87      43.380  41.630  43.160  1.00  0.00           C
ATOM   1314  HD1 TYR A  87      43.480  41.420  42.110  1.00  0.00           H
ATOM   1315  CE1 TYR A  87      44.320  42.460  43.770  1.00  0.00           C
ATOM   1316  HE1 TYR A  87      45.010  43.000  43.130  1.00  0.00           H
ATOM   1317  CZ  TYR A  87      44.480  42.530  45.120  1.00  0.00           C
ATOM   1318  OH  TYR A  87      45.550  43.080  45.910  1.00  0.00           O
ATOM   1319  HH  TYR A  87      45.940  43.890  45.560  1.00  0.00           H
ATOM   1320  CD2 TYR A  87      42.450  41.120  45.380  1.00  0.00           C
ATOM   1321  HD2 TYR A  87      41.680  40.680  46.010  1.00  0.00           H
ATOM   1322  CE2 TYR A  87      43.550  41.790  45.900  1.00  0.00           C
ATOM   1323  HE2 TYR A  87      43.650  41.810  46.970  1.00  0.00           H
ATOM   1324  C   TYR A  87      39.970  39.190  41.520  1.00  0.00           C
ATOM   1325  O   TYR A  87      40.570  38.420  40.720  1.00  0.00           O
ATOM   1326  N   VAL A  88      38.710  39.030  41.970  1.00  0.00           N
ATOM   1327  HN  VAL A  88      38.270  39.620  42.630  1.00  0.00           H
ATOM   1328  CA  VAL A  88      37.860  37.930  41.330  1.00  0.00           C
ATOM   1329  HA  VAL A  88      38.420  37.010  41.350  1.00  0.00           H
ATOM   1330  CB  VAL A  88      36.560  37.610  42.090  1.00  0.00           C
ATOM   1331  HB  VAL A  88      36.040  38.510  42.530  1.00  0.00           H
ATOM   1332  CG1 VAL A  88      35.540  36.650  41.400  1.00  0.00           C
ATOM   1333 HG11 VAL A  88      36.090  35.680  41.300  1.00  0.00           H
ATOM   1334 HG12 VAL A  88      35.150  36.890  40.380  1.00  0.00           H
ATOM   1335 HG13 VAL A  88      34.730  36.400  42.110  1.00  0.00           H
ATOM   1336  CG2 VAL A  88      36.970  36.910  43.310  1.00  0.00           C
ATOM   1337 HG21 VAL A  88      36.050  36.560  43.830  1.00  0.00           H
ATOM   1338 HG22 VAL A  88      37.710  37.430  43.970  1.00  0.00           H
ATOM   1339 HG23 VAL A  88      37.470  35.950  43.050  1.00  0.00           H
ATOM   1340  C   VAL A  88      37.590  38.180  39.860  1.00  0.00           C
ATOM   1341  O   VAL A  88      37.780  37.320  39.010  1.00  0.00           O
ATOM   1342  N   ARG A  89      37.430  39.430  39.430  1.00  0.00           N
ATOM   1343  HN  ARG A  89      37.470  40.140  40.130  1.00  0.00           H
ATOM   1344  CA  ARG A  89      37.270  39.810  38.050  1.00  0.00           C
ATOM   1345  HA  ARG A  89      36.480  39.270  37.550  1.00  0.00           H
ATOM   1346  CB  ARG A  89      36.840  41.330  38.040  1.00  0.00           C
ATOM   1347  HB1 ARG A  89      37.010  41.900  37.100  1.00  0.00           H
ATOM   1348  HB2 ARG A  89      37.410  41.880  38.820  1.00  0.00           H
ATOM   1349  CG  ARG A  89      35.390  41.380  38.600  1.00  0.00           C
ATOM   1350  HG1 ARG A  89      35.210  40.900  39.590  1.00  0.00           H
ATOM   1351  HG2 ARG A  89      34.670  40.920  37.890  1.00  0.00           H
ATOM   1352  CD  ARG A  89      34.970  42.880  38.700  1.00  0.00           C
ATOM   1353  HD1 ARG A  89      34.900  43.350  37.700  1.00  0.00           H
ATOM   1354  HD2 ARG A  89      35.760  43.430  39.290  1.00  0.00           H
ATOM   1355  NE  ARG A  89      33.590  42.880  39.330  1.00  0.00           N
ATOM   1356  HE  ARG A  89      33.530  43.220  40.270  1.00  0.00           H
ATOM   1357  CZ  ARG A  89      32.450  42.420  38.860  1.00  0.00           C
ATOM   1358  NH1 ARG A  89      32.270  42.170  37.600  1.00  0.00           N
ATOM   1359 HH11 ARG A  89      33.050  42.410  37.030  1.00  0.00           H
ATOM   1360 HH12 ARG A  89      31.460  41.640  37.330  1.00  0.00           H
ATOM   1361  NH2 ARG A  89      31.630  42.040  39.800  1.00  0.00           N
ATOM   1362 HH21 ARG A  89      30.850  41.460  39.600  1.00  0.00           H
ATOM   1363 HH22 ARG A  89      31.940  42.200  40.750  1.00  0.00           H
ATOM   1364  C   ARG A  89      38.520  39.690  37.140  1.00  0.00           C
ATOM   1365  O   ARG A  89      38.530  40.020  35.920  1.00  0.00           O
ATOM   1366  N   ARG A  90      39.710  39.350  37.680  1.00  0.00           N
ATOM   1367  HN  ARG A  90      39.820  39.160  38.640  1.00  0.00           H
ATOM   1368  CA  ARG A  90      40.960  39.150  37.010  1.00  0.00           C
ATOM   1369  HA  ARG A  90      41.580  38.740  37.790  1.00  0.00           H
ATOM   1370  CB  ARG A  90      40.920  38.240  35.690  1.00  0.00           C
ATOM   1371  HB1 ARG A  90      41.880  38.410  35.160  1.00  0.00           H
ATOM   1372  HB2 ARG A  90      40.110  38.500  34.990  1.00  0.00           H
ATOM   1373  CG  ARG A  90      40.790  36.710  35.980  1.00  0.00           C
ATOM   1374  HG1 ARG A  90      41.800  36.360  36.280  1.00  0.00           H
ATOM   1375  HG2 ARG A  90      40.620  36.400  34.930  1.00  0.00           H
ATOM   1376  CD  ARG A  90      39.650  36.230  36.890  1.00  0.00           C
ATOM   1377  HD1 ARG A  90      38.750  36.790  36.560  1.00  0.00           H
ATOM   1378  HD2 ARG A  90      39.890  36.400  37.960  1.00  0.00           H
ATOM   1379  NE  ARG A  90      39.310  34.740  36.660  1.00  0.00           N
ATOM   1380  HE  ARG A  90      39.760  34.160  35.990  1.00  0.00           H
ATOM   1381  CZ  ARG A  90      38.370  34.100  37.280  1.00  0.00           C
ATOM   1382  NH1 ARG A  90      37.590  34.730  38.070  1.00  0.00           N
ATOM   1383 HH11 ARG A  90      36.800  34.360  38.570  1.00  0.00           H
ATOM   1384 HH12 ARG A  90      37.690  35.730  38.080  1.00  0.00           H
ATOM   1385  NH2 ARG A  90      38.090  32.800  37.160  1.00  0.00           N
ATOM   1386 HH21 ARG A  90      38.280  32.420  36.250  1.00  0.00           H
ATOM   1387 HH22 ARG A  90      37.360  32.410  37.710  1.00  0.00           H
ATOM   1388  C   ARG A  90      41.660  40.550  36.710  1.00  0.00           C
ATOM   1389  O   ARG A  90      42.310  40.770  35.710  1.00  0.00           O
ATOM   1390  N   TRP A  91      41.460  41.460  37.670  1.00  0.00           N
ATOM   1391  HN  TRP A  91      40.840  41.280  38.440  1.00  0.00           H
ATOM   1392  CA  TRP A  91      41.900  42.860  37.600  1.00  0.00           C
ATOM   1393  HA  TRP A  91      42.000  43.160  38.630  1.00  0.00           H
ATOM   1394  CB  TRP A  91      43.280  43.090  36.990  1.00  0.00           C
ATOM   1395  HB1 TRP A  91      43.500  44.180  37.020  1.00  0.00           H
ATOM   1396  HB2 TRP A  91      43.340  42.860  35.910  1.00  0.00           H
ATOM   1397  CG  TRP A  91      44.400  42.440  37.760  1.00  0.00           C
ATOM   1398  CD1 TRP A  91      44.800  41.150  37.530  1.00  0.00           C
ATOM   1399  HD1 TRP A  91      44.520  40.530  36.690  1.00  0.00           H
ATOM   1400  NE1 TRP A  91      45.780  40.860  38.440  1.00  0.00           N
ATOM   1401  HE1 TRP A  91      46.250  40.010  38.520  1.00  0.00           H
ATOM   1402  CE2 TRP A  91      45.910  41.880  39.250  1.00  0.00           C
ATOM   1403  CD2 TRP A  91      44.980  42.880  38.900  1.00  0.00           C
ATOM   1404  CE3 TRP A  91      44.820  44.020  39.680  1.00  0.00           C
ATOM   1405  HE3 TRP A  91      44.050  44.760  39.460  1.00  0.00           H
ATOM   1406  CZ3 TRP A  91      45.610  44.170  40.820  1.00  0.00           C
ATOM   1407  HZ3 TRP A  91      45.590  45.030  41.460  1.00  0.00           H
ATOM   1408  CZ2 TRP A  91      46.730  42.070  40.320  1.00  0.00           C
ATOM   1409  HZ2 TRP A  91      47.480  41.320  40.510  1.00  0.00           H
ATOM   1410  CH2 TRP A  91      46.620  43.270  40.990  1.00  0.00           C
ATOM   1411  HH2 TRP A  91      47.240  43.360  41.880  1.00  0.00           H
ATOM   1412  C   TRP A  91      40.880  43.820  36.940  1.00  0.00           C
ATOM   1413  O   TRP A  91      41.030  45.040  36.970  1.00  0.00           O
ATOM   1414  N   ASP A  92      39.730  43.280  36.470  1.00  0.00           N
ATOM   1415  HN  ASP A  92      39.610  42.300  36.570  1.00  0.00           H
ATOM   1416  CA  ASP A  92      38.690  44.220  35.960  1.00  0.00           C
ATOM   1417  HA  ASP A  92      39.290  44.960  35.470  1.00  0.00           H
ATOM   1418  CB  ASP A  92      37.670  43.540  35.040  1.00  0.00           C
ATOM   1419  HB1 ASP A  92      36.780  44.220  34.970  1.00  0.00           H
ATOM   1420  HB2 ASP A  92      37.450  42.490  35.310  1.00  0.00           H
ATOM   1421  CG  ASP A  92      38.200  43.400  33.640  1.00  0.00           C
ATOM   1422  OD1 ASP A  92      39.220  44.040  33.300  1.00  0.00           O
ATOM   1423  OD2 ASP A  92      37.490  42.740  32.810  1.00  0.00           O
ATOM   1424  C   ASP A  92      37.910  44.960  37.070  1.00  0.00           C
ATOM   1425  O   ASP A  92      37.470  44.390  38.110  1.00  0.00           O
ATOM   1426  N   TRP A  93      37.650  46.240  36.840  1.00  0.00           N
ATOM   1427  HN  TRP A  93      38.020  46.670  36.020  1.00  0.00           H
ATOM   1428  CA  TRP A  93      36.930  47.100  37.640  1.00  0.00           C
ATOM   1429  HA  TRP A  93      36.560  46.580  38.510  1.00  0.00           H
ATOM   1430  CB  TRP A  93      37.800  48.330  38.110  1.00  0.00           C
ATOM   1431  HB1 TRP A  93      38.290  48.880  37.270  1.00  0.00           H
ATOM   1432  HB2 TRP A  93      38.550  47.940  38.840  1.00  0.00           H
ATOM   1433  CG  TRP A  93      37.190  49.450  38.850  1.00  0.00           C
ATOM   1434  CD1 TRP A  93      36.700  50.620  38.300  1.00  0.00           C
ATOM   1435  HD1 TRP A  93      36.710  50.850  37.250  1.00  0.00           H
ATOM   1436  NE1 TRP A  93      36.180  51.400  39.400  1.00  0.00           N
ATOM   1437  HE1 TRP A  93      35.580  52.160  39.340  1.00  0.00           H
ATOM   1438  CE2 TRP A  93      36.410  50.720  40.510  1.00  0.00           C
ATOM   1439  CD2 TRP A  93      36.900  49.470  40.200  1.00  0.00           C
ATOM   1440  CE3 TRP A  93      36.990  48.450  41.180  1.00  0.00           C
ATOM   1441  HE3 TRP A  93      37.390  47.460  41.020  1.00  0.00           H
ATOM   1442  CZ3 TRP A  93      36.660  48.780  42.500  1.00  0.00           C
ATOM   1443  HZ3 TRP A  93      36.780  48.040  43.270  1.00  0.00           H
ATOM   1444  CZ2 TRP A  93      35.900  50.970  41.770  1.00  0.00           C
ATOM   1445  HZ2 TRP A  93      35.510  51.960  41.940  1.00  0.00           H
ATOM   1446  CH2 TRP A  93      36.080  49.980  42.760  1.00  0.00           C
ATOM   1447  HH2 TRP A  93      35.830  50.230  43.780  1.00  0.00           H
ATOM   1448  C   TRP A  93      35.700  47.560  36.860  1.00  0.00           C
ATOM   1449  O   TRP A  93      35.800  48.250  35.810  1.00  0.00           O
ATOM   1450  N   LYS A  94      34.550  47.260  37.380  1.00  0.00           N
ATOM   1451  HN  LYS A  94      34.460  46.650  38.160  1.00  0.00           H
ATOM   1452  CA  LYS A  94      33.350  47.310  36.520  1.00  0.00           C
ATOM   1453  HA  LYS A  94      33.510  47.330  35.460  1.00  0.00           H
ATOM   1454  CB  LYS A  94      32.430  46.110  36.820  1.00  0.00           C
ATOM   1455  HB1 LYS A  94      33.060  45.190  36.850  1.00  0.00           H
ATOM   1456  HB2 LYS A  94      31.730  45.930  35.980  1.00  0.00           H
ATOM   1457  CG  LYS A  94      31.670  46.170  38.150  1.00  0.00           C
ATOM   1458  HG1 LYS A  94      32.160  46.880  38.840  1.00  0.00           H
ATOM   1459  HG2 LYS A  94      31.760  45.150  38.570  1.00  0.00           H
ATOM   1460  CD  LYS A  94      30.210  46.590  38.030  1.00  0.00           C
ATOM   1461  HD1 LYS A  94      29.590  45.760  37.620  1.00  0.00           H
ATOM   1462  HD2 LYS A  94      30.210  47.510  37.420  1.00  0.00           H
ATOM   1463  CE  LYS A  94      29.720  47.240  39.380  1.00  0.00           C
ATOM   1464  HE1 LYS A  94      28.820  47.820  39.100  1.00  0.00           H
ATOM   1465  HE2 LYS A  94      30.440  48.060  39.610  1.00  0.00           H
ATOM   1466  NZ  LYS A  94      29.510  46.390  40.520  1.00  0.00           N
ATOM   1467  HZ1 LYS A  94      28.800  45.670  40.260  1.00  0.00           H
ATOM   1468  HZ2 LYS A  94      29.070  46.810  41.370  1.00  0.00           H
ATOM   1469  HZ3 LYS A  94      30.340  45.800  40.760  1.00  0.00           H
ATOM   1470  C   LYS A  94      32.610  48.640  36.700  1.00  0.00           C
ATOM   1471  O   LYS A  94      31.510  48.940  36.140  1.00  0.00           O
ATOM   1472  N   PHE A  95      33.220  49.510  37.480  1.00  0.00           N
ATOM   1473  HN  PHE A  95      34.120  49.260  37.840  1.00  0.00           H
ATOM   1474  CA  PHE A  95      32.740  50.870  37.860  1.00  0.00           C
ATOM   1475  HA  PHE A  95      31.740  51.030  37.500  1.00  0.00           H
ATOM   1476  CB  PHE A  95      32.690  51.400  39.270  1.00  0.00           C
ATOM   1477  HB1 PHE A  95      32.290  52.430  39.260  1.00  0.00           H
ATOM   1478  HB2 PHE A  95      33.730  51.400  39.690  1.00  0.00           H
ATOM   1479  CG  PHE A  95      31.920  50.550  40.330  1.00  0.00           C
ATOM   1480  CD1 PHE A  95      32.700  49.630  41.000  1.00  0.00           C
ATOM   1481  HD1 PHE A  95      33.700  49.440  40.630  1.00  0.00           H
ATOM   1482  CE1 PHE A  95      32.230  48.920  42.050  1.00  0.00           C
ATOM   1483  HE1 PHE A  95      32.750  48.130  42.570  1.00  0.00           H
ATOM   1484  CZ  PHE A  95      30.920  49.110  42.520  1.00  0.00           C
ATOM   1485  HZ  PHE A  95      30.520  48.500  43.300  1.00  0.00           H
ATOM   1486  CD2 PHE A  95      30.600  50.750  40.760  1.00  0.00           C
ATOM   1487  HD2 PHE A  95      30.050  51.440  40.140  1.00  0.00           H
ATOM   1488  CE2 PHE A  95      30.110  50.110  41.920  1.00  0.00           C
ATOM   1489  HE2 PHE A  95      29.100  50.340  42.200  1.00  0.00           H
ATOM   1490  C   PHE A  95      33.460  51.860  36.990  1.00  0.00           C
ATOM   1491  O   PHE A  95      34.430  51.440  36.370  1.00  0.00           O
ATOM   1492  N   GLY A  96      32.910  53.090  36.840  1.00  0.00           N
ATOM   1493  HN  GLY A  96      32.030  53.240  37.280  1.00  0.00           H
ATOM   1494  CA  GLY A  96      33.550  54.170  36.100  1.00  0.00           C
ATOM   1495  HA1 GLY A  96      32.780  54.920  35.950  1.00  0.00           H
ATOM   1496  HA2 GLY A  96      34.020  53.680  35.270  1.00  0.00           H
ATOM   1497  C   GLY A  96      34.690  54.950  36.760  1.00  0.00           C
ATOM   1498  O   GLY A  96      35.230  54.670  37.860  1.00  0.00           O
ATOM   1499  N   ASP A  97      35.050  56.050  36.110  1.00  0.00           N
ATOM   1500  HN  ASP A  97      34.790  56.190  35.160  1.00  0.00           H
ATOM   1501  CA  ASP A  97      36.130  56.970  36.400  1.00  0.00           C
ATOM   1502  HA  ASP A  97      36.990  56.320  36.410  1.00  0.00           H
ATOM   1503  CB  ASP A  97      36.170  58.090  35.330  1.00  0.00           C
ATOM   1504  HB1 ASP A  97      36.990  58.820  35.530  1.00  0.00           H
ATOM   1505  HB2 ASP A  97      35.310  58.710  35.640  1.00  0.00           H
ATOM   1506  CG  ASP A  97      36.170  57.640  33.900  1.00  0.00           C
ATOM   1507  OD1 ASP A  97      36.870  58.340  33.120  1.00  0.00           O
ATOM   1508  OD2 ASP A  97      35.460  56.700  33.480  1.00  0.00           O
ATOM   1509  C   ASP A  97      36.080  57.610  37.810  1.00  0.00           C
ATOM   1510  O   ASP A  97      37.130  57.680  38.470  1.00  0.00           O
ATOM   1511  N   ILE A  98      34.860  57.930  38.340  1.00  0.00           N
ATOM   1512  HN  ILE A  98      34.010  57.710  37.870  1.00  0.00           H
ATOM   1513  CA  ILE A  98      34.700  58.510  39.670  1.00  0.00           C
ATOM   1514  HA  ILE A  98      35.520  59.130  39.990  1.00  0.00           H
ATOM   1515  CB  ILE A  98      33.390  59.370  39.690  1.00  0.00           C
ATOM   1516  HB  ILE A  98      32.470  58.770  39.490  1.00  0.00           H
ATOM   1517  CG2 ILE A  98      33.240  59.920  41.090  1.00  0.00           C
ATOM   1518 HG21 ILE A  98      34.190  60.420  41.350  1.00  0.00           H
ATOM   1519 HG22 ILE A  98      33.050  59.140  41.870  1.00  0.00           H
ATOM   1520 HG23 ILE A  98      32.510  60.760  41.200  1.00  0.00           H
ATOM   1521  CG1 ILE A  98      33.600  60.510  38.750  1.00  0.00           C
ATOM   1522 HG11 ILE A  98      33.430  60.200  37.690  1.00  0.00           H
ATOM   1523 HG12 ILE A  98      34.640  60.900  38.890  1.00  0.00           H
ATOM   1524  CD  ILE A  98      32.650  61.650  38.910  1.00  0.00           C
ATOM   1525  HD1 ILE A  98      32.970  62.320  39.740  1.00  0.00           H
ATOM   1526  HD2 ILE A  98      31.610  61.280  39.020  1.00  0.00           H
ATOM   1527  HD3 ILE A  98      32.680  62.290  38.010  1.00  0.00           H
ATOM   1528  C   ILE A  98      34.770  57.460  40.780  1.00  0.00           C
ATOM   1529  O   ILE A  98      35.490  57.720  41.740  1.00  0.00           O
ATOM   1530  N   PRO A  99      34.060  56.300  40.690  1.00  0.00           N
ATOM   1531  CD  PRO A  99      32.860  55.890  39.960  1.00  0.00           C
ATOM   1532  HD1 PRO A  99      33.080  55.420  38.970  1.00  0.00           H
ATOM   1533  HD2 PRO A  99      32.110  56.670  39.690  1.00  0.00           H
ATOM   1534  CA  PRO A  99      34.470  55.250  41.700  1.00  0.00           C
ATOM   1535  HA  PRO A  99      34.360  55.540  42.740  1.00  0.00           H
ATOM   1536  CB  PRO A  99      33.600  54.010  41.300  1.00  0.00           C
ATOM   1537  HB1 PRO A  99      33.460  53.220  42.070  1.00  0.00           H
ATOM   1538  HB2 PRO A  99      34.030  53.590  40.370  1.00  0.00           H
ATOM   1539  CG  PRO A  99      32.250  54.730  40.840  1.00  0.00           C
ATOM   1540  HG1 PRO A  99      31.570  54.030  40.310  1.00  0.00           H
ATOM   1541  HG2 PRO A  99      31.820  55.160  41.770  1.00  0.00           H
ATOM   1542  C   PRO A  99      35.980  54.880  41.650  1.00  0.00           C
ATOM   1543  O   PRO A  99      36.570  54.570  42.670  1.00  0.00           O
ATOM   1544  N   CYS A 100      36.610  54.770  40.450  1.00  0.00           N
ATOM   1545  HN  CYS A 100      36.170  54.970  39.580  1.00  0.00           H
ATOM   1546  CA  CYS A 100      38.070  54.590  40.380  1.00  0.00           C
ATOM   1547  HA  CYS A 100      38.280  53.660  40.890  1.00  0.00           H
ATOM   1548  CB  CYS A 100      38.600  54.490  38.840  1.00  0.00           C
ATOM   1549  HB1 CYS A 100      38.400  55.470  38.370  1.00  0.00           H
ATOM   1550  HB2 CYS A 100      37.920  53.830  38.280  1.00  0.00           H
ATOM   1551  SG  CYS A 100      40.420  54.000  38.730  1.00  0.00           S
ATOM   1552  C   CYS A 100      38.920  55.690  41.130  1.00  0.00           C
ATOM   1553  O   CYS A 100      39.890  55.270  41.870  1.00  0.00           O
ATOM   1554  N   ARG A 101      38.690  56.990  40.800  1.00  0.00           N
ATOM   1555  HN  ARG A 101      38.050  57.160  40.060  1.00  0.00           H
ATOM   1556  CA  ARG A 101      39.170  58.100  41.600  1.00  0.00           C
ATOM   1557  HA  ARG A 101      40.250  58.080  41.520  1.00  0.00           H
ATOM   1558  CB  ARG A 101      38.590  59.440  41.100  1.00  0.00           C
ATOM   1559  HB1 ARG A 101      38.670  60.210  41.900  1.00  0.00           H
ATOM   1560  HB2 ARG A 101      37.530  59.160  40.930  1.00  0.00           H
ATOM   1561  CG  ARG A 101      39.260  59.850  39.820  1.00  0.00           C
ATOM   1562  HG1 ARG A 101      38.920  59.120  39.040  1.00  0.00           H
ATOM   1563  HG2 ARG A 101      40.340  60.030  39.960  1.00  0.00           H
ATOM   1564  CD  ARG A 101      38.600  61.150  39.310  1.00  0.00           C
ATOM   1565  HD1 ARG A 101      38.720  61.920  40.110  1.00  0.00           H
ATOM   1566  HD2 ARG A 101      37.540  61.040  39.020  1.00  0.00           H
ATOM   1567  NE  ARG A 101      39.310  61.490  38.060  1.00  0.00           N
ATOM   1568  HE  ARG A 101      39.590  60.680  37.550  1.00  0.00           H
ATOM   1569  CZ  ARG A 101      39.220  62.550  37.400  1.00  0.00           C
ATOM   1570  NH1 ARG A 101      38.670  63.710  37.780  1.00  0.00           N
ATOM   1571 HH11 ARG A 101      38.060  63.660  38.570  1.00  0.00           H
ATOM   1572 HH12 ARG A 101      38.650  64.550  37.230  1.00  0.00           H
ATOM   1573  NH2 ARG A 101      39.830  62.650  36.220  1.00  0.00           N
ATOM   1574 HH21 ARG A 101      39.800  63.580  35.850  1.00  0.00           H
ATOM   1575 HH22 ARG A 101      40.360  61.870  35.870  1.00  0.00           H
ATOM   1576  C   ARG A 101      38.830  58.020  43.070  1.00  0.00           C
ATOM   1577  O   ARG A 101      39.710  58.130  43.890  1.00  0.00           O
ATOM   1578  N   LEU A 102      37.600  57.790  43.550  1.00  0.00           N
ATOM   1579  HN  LEU A 102      36.850  57.960  42.920  1.00  0.00           H
ATOM   1580  CA  LEU A 102      37.390  57.590  44.950  1.00  0.00           C
ATOM   1581  HA  LEU A 102      37.780  58.350  45.610  1.00  0.00           H
ATOM   1582  CB  LEU A 102      35.830  57.600  45.410  1.00  0.00           C
ATOM   1583  HB1 LEU A 102      35.310  56.810  44.840  1.00  0.00           H
ATOM   1584  HB2 LEU A 102      35.320  58.530  45.070  1.00  0.00           H
ATOM   1585  CG  LEU A 102      35.610  57.520  46.920  1.00  0.00           C
ATOM   1586  HG  LEU A 102      36.080  56.600  47.310  1.00  0.00           H
ATOM   1587  CD1 LEU A 102      36.240  58.670  47.670  1.00  0.00           C
ATOM   1588 HD11 LEU A 102      35.800  58.540  48.690  1.00  0.00           H
ATOM   1589 HD12 LEU A 102      35.900  59.630  47.200  1.00  0.00           H
ATOM   1590 HD13 LEU A 102      37.340  58.520  47.710  1.00  0.00           H
ATOM   1591  CD2 LEU A 102      34.140  57.450  47.200  1.00  0.00           C
ATOM   1592 HD21 LEU A 102      33.590  58.200  46.600  1.00  0.00           H
ATOM   1593 HD22 LEU A 102      33.810  57.510  48.260  1.00  0.00           H
ATOM   1594 HD23 LEU A 102      33.730  56.430  46.980  1.00  0.00           H
ATOM   1595  C   LEU A 102      38.100  56.320  45.540  1.00  0.00           C
ATOM   1596  O   LEU A 102      38.700  56.440  46.580  1.00  0.00           O
ATOM   1597  N   MET A 103      38.090  55.170  44.870  1.00  0.00           N
ATOM   1598  HN  MET A 103      37.500  55.150  44.070  1.00  0.00           H
ATOM   1599  CA  MET A 103      38.680  53.960  45.420  1.00  0.00           C
ATOM   1600  HA  MET A 103      38.410  53.990  46.470  1.00  0.00           H
ATOM   1601  CB  MET A 103      38.150  52.710  44.660  1.00  0.00           C
ATOM   1602  HB1 MET A 103      38.220  52.880  43.560  1.00  0.00           H
ATOM   1603  HB2 MET A 103      37.080  52.550  44.910  1.00  0.00           H
ATOM   1604  CG  MET A 103      38.880  51.380  44.860  1.00  0.00           C
ATOM   1605  HG1 MET A 103      39.970  51.590  44.730  1.00  0.00           H
ATOM   1606  HG2 MET A 103      38.650  50.610  44.100  1.00  0.00           H
ATOM   1607  SD  MET A 103      38.580  50.670  46.540  1.00  0.00           S
ATOM   1608  CE  MET A 103      39.230  49.020  46.270  1.00  0.00           C
ATOM   1609  HE1 MET A 103      40.350  48.990  46.340  1.00  0.00           H
ATOM   1610  HE2 MET A 103      38.940  48.580  45.290  1.00  0.00           H
ATOM   1611  HE3 MET A 103      38.800  48.440  47.090  1.00  0.00           H
ATOM   1612  C   MET A 103      40.310  54.020  45.340  1.00  0.00           C
ATOM   1613  O   MET A 103      40.990  53.680  46.300  1.00  0.00           O
ATOM   1614  N   LEU A 104      40.910  54.500  44.250  1.00  0.00           N
ATOM   1615  HN  LEU A 104      40.420  54.820  43.430  1.00  0.00           H
ATOM   1616  CA  LEU A 104      42.390  54.660  44.070  1.00  0.00           C
ATOM   1617  HA  LEU A 104      42.870  53.730  44.310  1.00  0.00           H
ATOM   1618  CB  LEU A 104      42.790  55.120  42.670  1.00  0.00           C
ATOM   1619  HB1 LEU A 104      42.260  56.090  42.550  1.00  0.00           H
ATOM   1620  HB2 LEU A 104      42.430  54.380  41.930  1.00  0.00           H
ATOM   1621  CG  LEU A 104      44.300  55.350  42.420  1.00  0.00           C
ATOM   1622  HG  LEU A 104      44.720  56.050  43.160  1.00  0.00           H
ATOM   1623  CD1 LEU A 104      45.120  54.060  42.550  1.00  0.00           C
ATOM   1624 HD11 LEU A 104      44.870  53.300  41.770  1.00  0.00           H
ATOM   1625 HD12 LEU A 104      45.060  53.680  43.590  1.00  0.00           H
ATOM   1626 HD13 LEU A 104      46.180  54.360  42.420  1.00  0.00           H
ATOM   1627  CD2 LEU A 104      44.490  55.960  41.010  1.00  0.00           C
ATOM   1628 HD21 LEU A 104      44.170  55.240  40.230  1.00  0.00           H
ATOM   1629 HD22 LEU A 104      45.570  56.200  40.900  1.00  0.00           H
ATOM   1630 HD23 LEU A 104      43.910  56.900  40.870  1.00  0.00           H
ATOM   1631  C   LEU A 104      42.910  55.650  45.100  1.00  0.00           C
ATOM   1632  O   LEU A 104      43.920  55.350  45.780  1.00  0.00           O
ATOM   1633  N   PHE A 105      42.180  56.780  45.340  1.00  0.00           N
ATOM   1634  HN  PHE A 105      41.270  56.790  44.930  1.00  0.00           H
ATOM   1635  CA  PHE A 105      42.520  57.710  46.340  1.00  0.00           C
ATOM   1636  HA  PHE A 105      43.580  57.940  46.230  1.00  0.00           H
ATOM   1637  CB  PHE A 105      41.760  59.100  46.210  1.00  0.00           C
ATOM   1638  HB1 PHE A 105      40.690  58.930  45.910  1.00  0.00           H
ATOM   1639  HB2 PHE A 105      42.240  59.600  45.350  1.00  0.00           H
ATOM   1640  CG  PHE A 105      41.660  59.960  47.440  1.00  0.00           C
ATOM   1641  CD1 PHE A 105      42.730  60.780  47.780  1.00  0.00           C
ATOM   1642  HD1 PHE A 105      43.680  60.700  47.270  1.00  0.00           H
ATOM   1643  CE1 PHE A 105      42.660  61.700  48.830  1.00  0.00           C
ATOM   1644  HE1 PHE A 105      43.440  62.410  49.070  1.00  0.00           H
ATOM   1645  CZ  PHE A 105      41.520  61.820  49.590  1.00  0.00           C
ATOM   1646  HZ  PHE A 105      41.450  62.510  50.420  1.00  0.00           H
ATOM   1647  CD2 PHE A 105      40.470  60.190  48.210  1.00  0.00           C
ATOM   1648  HD2 PHE A 105      39.560  59.640  48.040  1.00  0.00           H
ATOM   1649  CE2 PHE A 105      40.390  61.160  49.180  1.00  0.00           C
ATOM   1650  HE2 PHE A 105      39.440  61.260  49.690  1.00  0.00           H
ATOM   1651  C   PHE A 105      42.380  57.170  47.810  1.00  0.00           C
ATOM   1652  O   PHE A 105      43.380  57.150  48.480  1.00  0.00           O
ATOM   1653  N   MET A 106      41.250  56.570  48.320  1.00  0.00           N
ATOM   1654  HN  MET A 106      40.510  56.470  47.670  1.00  0.00           H
ATOM   1655  CA  MET A 106      41.050  56.080  49.680  1.00  0.00           C
ATOM   1656  HA  MET A 106      41.370  56.840  50.380  1.00  0.00           H
ATOM   1657  CB  MET A 106      39.610  55.550  49.900  1.00  0.00           C
ATOM   1658  HB1 MET A 106      39.680  55.030  50.870  1.00  0.00           H
ATOM   1659  HB2 MET A 106      39.350  54.840  49.070  1.00  0.00           H
ATOM   1660  CG  MET A 106      38.580  56.670  50.170  1.00  0.00           C
ATOM   1661  HG1 MET A 106      37.640  56.250  50.580  1.00  0.00           H
ATOM   1662  HG2 MET A 106      38.310  57.230  49.250  1.00  0.00           H
ATOM   1663  SD  MET A 106      39.220  57.910  51.390  1.00  0.00           S
ATOM   1664  CE  MET A 106      37.860  59.040  51.280  1.00  0.00           C
ATOM   1665  HE1 MET A 106      37.960  59.930  51.960  1.00  0.00           H
ATOM   1666  HE2 MET A 106      36.910  58.520  51.530  1.00  0.00           H
ATOM   1667  HE3 MET A 106      37.760  59.370  50.230  1.00  0.00           H
ATOM   1668  C   MET A 106      41.950  54.870  49.950  1.00  0.00           C
ATOM   1669  O   MET A 106      42.480  54.790  51.060  1.00  0.00           O
ATOM   1670  N   LEU A 107      42.160  53.970  49.010  1.00  0.00           N
ATOM   1671  HN  LEU A 107      41.790  54.100  48.090  1.00  0.00           H
ATOM   1672  CA  LEU A 107      43.060  52.880  49.150  1.00  0.00           C
ATOM   1673  HA  LEU A 107      42.740  52.270  49.980  1.00  0.00           H
ATOM   1674  CB  LEU A 107      42.900  51.940  47.980  1.00  0.00           C
ATOM   1675  HB1 LEU A 107      43.170  52.520  47.080  1.00  0.00           H
ATOM   1676  HB2 LEU A 107      41.830  51.660  47.850  1.00  0.00           H
ATOM   1677  CG  LEU A 107      43.830  50.720  47.980  1.00  0.00           C
ATOM   1678  HG  LEU A 107      44.900  51.070  47.990  1.00  0.00           H
ATOM   1679  CD1 LEU A 107      43.500  49.680  49.040  1.00  0.00           C
ATOM   1680 HD11 LEU A 107      42.410  49.510  48.930  1.00  0.00           H
ATOM   1681 HD12 LEU A 107      43.710  50.060  50.060  1.00  0.00           H
ATOM   1682 HD13 LEU A 107      44.070  48.740  48.880  1.00  0.00           H
ATOM   1683  CD2 LEU A 107      43.590  50.130  46.600  1.00  0.00           C
ATOM   1684 HD21 LEU A 107      44.070  49.140  46.440  1.00  0.00           H
ATOM   1685 HD22 LEU A 107      43.970  50.770  45.780  1.00  0.00           H
ATOM   1686 HD23 LEU A 107      42.530  49.950  46.320  1.00  0.00           H
ATOM   1687  C   LEU A 107      44.510  53.240  49.470  1.00  0.00           C
ATOM   1688  O   LEU A 107      45.060  52.740  50.420  1.00  0.00           O
ATOM   1689  N   ALA A 108      45.220  54.170  48.720  1.00  0.00           N
ATOM   1690  HN  ALA A 108      44.700  54.470  47.930  1.00  0.00           H
ATOM   1691  CA  ALA A 108      46.470  54.780  48.980  1.00  0.00           C
ATOM   1692  HA  ALA A 108      47.330  54.160  49.140  1.00  0.00           H
ATOM   1693  CB  ALA A 108      46.890  55.600  47.730  1.00  0.00           C
ATOM   1694  HB1 ALA A 108      47.990  55.730  47.820  1.00  0.00           H
ATOM   1695  HB2 ALA A 108      46.510  56.630  47.600  1.00  0.00           H
ATOM   1696  HB3 ALA A 108      46.670  54.980  46.830  1.00  0.00           H
ATOM   1697  C   ALA A 108      46.500  55.720  50.110  1.00  0.00           C
ATOM   1698  O   ALA A 108      47.490  55.780  50.860  1.00  0.00           O
ATOM   1699  N   MET A 109      45.470  56.530  50.200  1.00  0.00           N
ATOM   1700  HN  MET A 109      44.730  56.480  49.530  1.00  0.00           H
ATOM   1701  CA  MET A 109      45.410  57.540  51.270  1.00  0.00           C
ATOM   1702  HA  MET A 109      46.170  58.300  51.170  1.00  0.00           H
ATOM   1703  CB  MET A 109      44.140  58.450  51.090  1.00  0.00           C
ATOM   1704  HB1 MET A 109      43.150  57.960  51.100  1.00  0.00           H
ATOM   1705  HB2 MET A 109      44.290  58.830  50.060  1.00  0.00           H
ATOM   1706  CG  MET A 109      44.060  59.680  52.020  1.00  0.00           C
ATOM   1707  HG1 MET A 109      44.590  60.560  51.590  1.00  0.00           H
ATOM   1708  HG2 MET A 109      44.530  59.420  52.980  1.00  0.00           H
ATOM   1709  SD  MET A 109      42.390  60.200  52.330  1.00  0.00           S
ATOM   1710  CE  MET A 109      41.810  58.960  53.450  1.00  0.00           C
ATOM   1711  HE1 MET A 109      41.520  58.110  52.800  1.00  0.00           H
ATOM   1712  HE2 MET A 109      40.850  59.260  53.940  1.00  0.00           H
ATOM   1713  HE3 MET A 109      42.460  58.550  54.260  1.00  0.00           H
ATOM   1714  C   MET A 109      45.410  56.950  52.640  1.00  0.00           C
ATOM   1715  O   MET A 109      46.200  57.350  53.460  1.00  0.00           O
ATOM   1716  N   ASN A 110      44.600  55.880  52.880  1.00  0.00           N
ATOM   1717  HN  ASN A 110      43.960  55.580  52.180  1.00  0.00           H
ATOM   1718  CA  ASN A 110      44.700  55.160  54.160  1.00  0.00           C
ATOM   1719  HA  ASN A 110      44.730  55.840  54.990  1.00  0.00           H
ATOM   1720  CB  ASN A 110      43.460  54.290  54.260  1.00  0.00           C
ATOM   1721  HB1 ASN A 110      43.490  53.690  55.180  1.00  0.00           H
ATOM   1722  HB2 ASN A 110      43.040  53.640  53.460  1.00  0.00           H
ATOM   1723  CG  ASN A 110      42.350  55.310  54.580  1.00  0.00           C
ATOM   1724  OD1 ASN A 110      42.400  55.950  55.670  1.00  0.00           O
ATOM   1725  ND2 ASN A 110      41.300  55.480  53.710  1.00  0.00           N
ATOM   1726 HD21 ASN A 110      41.280  54.970  52.850  1.00  0.00           H
ATOM   1727 HD22 ASN A 110      40.600  56.090  54.080  1.00  0.00           H
ATOM   1728  C   ASN A 110      45.920  54.140  54.220  1.00  0.00           C
ATOM   1729  O   ASN A 110      46.370  53.750  55.290  1.00  0.00           O
ATOM   1730  N   ARG A 111      46.570  53.840  53.120  1.00  0.00           N
ATOM   1731  HN  ARG A 111      46.060  54.050  52.300  1.00  0.00           H
ATOM   1732  CA  ARG A 111      47.920  53.260  53.180  1.00  0.00           C
ATOM   1733  HA  ARG A 111      47.960  52.420  53.860  1.00  0.00           H
ATOM   1734  CB  ARG A 111      48.380  52.680  51.820  1.00  0.00           C
ATOM   1735  HB1 ARG A 111      48.220  53.300  50.920  1.00  0.00           H
ATOM   1736  HB2 ARG A 111      47.610  51.890  51.670  1.00  0.00           H
ATOM   1737  CG  ARG A 111      49.750  51.960  51.870  1.00  0.00           C
ATOM   1738  HG1 ARG A 111      49.840  50.980  51.340  1.00  0.00           H
ATOM   1739  HG2 ARG A 111      49.850  51.550  52.900  1.00  0.00           H
ATOM   1740  CD  ARG A 111      51.000  52.830  51.620  1.00  0.00           C
ATOM   1741  HD1 ARG A 111      51.270  53.370  52.550  1.00  0.00           H
ATOM   1742  HD2 ARG A 111      50.840  53.430  50.700  1.00  0.00           H
ATOM   1743  NE  ARG A 111      52.300  52.040  51.410  1.00  0.00           N
ATOM   1744  HE  ARG A 111      52.270  51.030  51.420  1.00  0.00           H
ATOM   1745  CZ  ARG A 111      53.360  52.490  50.750  1.00  0.00           C
ATOM   1746  NH1 ARG A 111      53.560  53.770  50.570  1.00  0.00           N
ATOM   1747 HH11 ARG A 111      54.340  54.130  50.060  1.00  0.00           H
ATOM   1748 HH12 ARG A 111      52.950  54.460  50.950  1.00  0.00           H
ATOM   1749  NH2 ARG A 111      54.300  51.640  50.280  1.00  0.00           N
ATOM   1750 HH21 ARG A 111      54.320  50.680  50.560  1.00  0.00           H
ATOM   1751 HH22 ARG A 111      55.020  52.050  49.730  1.00  0.00           H
ATOM   1752  C   ARG A 111      48.970  54.110  53.780  1.00  0.00           C
ATOM   1753  O   ARG A 111      49.780  53.740  54.640  1.00  0.00           O
ATOM   1754  N   GLN A 112      49.030  55.450  53.390  1.00  0.00           N
ATOM   1755  HN  GLN A 112      48.320  55.850  52.810  1.00  0.00           H
ATOM   1756  CA  GLN A 112      49.910  56.460  53.880  1.00  0.00           C
ATOM   1757  HA  GLN A 112      50.890  56.030  53.860  1.00  0.00           H
ATOM   1758  CB  GLN A 112      49.870  57.700  53.010  1.00  0.00           C
ATOM   1759  HB1 GLN A 112      50.640  58.380  53.420  1.00  0.00           H
ATOM   1760  HB2 GLN A 112      48.880  58.200  53.120  1.00  0.00           H
ATOM   1761  CG  GLN A 112      50.350  57.570  51.500  1.00  0.00           C
ATOM   1762  HG1 GLN A 112      50.200  58.510  50.920  1.00  0.00           H
ATOM   1763  HG2 GLN A 112      49.690  56.850  50.980  1.00  0.00           H
ATOM   1764  CD  GLN A 112      51.720  57.040  51.310  1.00  0.00           C
ATOM   1765  OE1 GLN A 112      51.880  55.810  51.170  1.00  0.00           O
ATOM   1766  NE2 GLN A 112      52.720  58.010  51.250  1.00  0.00           N
ATOM   1767 HE21 GLN A 112      53.490  57.710  50.690  1.00  0.00           H
ATOM   1768 HE22 GLN A 112      52.510  58.990  51.290  1.00  0.00           H
ATOM   1769  C   GLN A 112      49.620  56.870  55.310  1.00  0.00           C
ATOM   1770  O   GLN A 112      50.540  56.950  56.100  1.00  0.00           O
ATOM   1771  N   GLY A 113      48.250  57.070  55.670  1.00  0.00           N
ATOM   1772  HN  GLY A 113      47.630  57.030  54.890  1.00  0.00           H
ATOM   1773  CA  GLY A 113      47.700  57.530  56.950  1.00  0.00           C
ATOM   1774  HA1 GLY A 113      46.630  57.480  56.860  1.00  0.00           H
ATOM   1775  HA2 GLY A 113      48.120  58.510  57.150  1.00  0.00           H
ATOM   1776  C   GLY A 113      48.030  56.720  58.050  1.00  0.00           C
ATOM   1777  O   GLY A 113      48.380  57.180  59.110  1.00  0.00           O
ATOM   1778  N   SER A 114      47.820  55.440  57.910  1.00  0.00           N
ATOM   1779  HN  SER A 114      47.390  55.090  57.080  1.00  0.00           H
ATOM   1780  CA  SER A 114      47.940  54.490  58.980  1.00  0.00           C
ATOM   1781  HA  SER A 114      47.200  54.700  59.730  1.00  0.00           H
ATOM   1782  CB  SER A 114      47.540  53.020  58.390  1.00  0.00           C
ATOM   1783  HB1 SER A 114      48.130  52.770  57.480  1.00  0.00           H
ATOM   1784  HB2 SER A 114      46.480  53.030  58.080  1.00  0.00           H
ATOM   1785  OG  SER A 114      47.800  51.970  59.330  1.00  0.00           O
ATOM   1786  HG1 SER A 114      47.120  52.090  59.990  1.00  0.00           H
ATOM   1787  C   SER A 114      49.350  54.470  59.530  1.00  0.00           C
ATOM   1788  O   SER A 114      49.510  54.500  60.750  1.00  0.00           O
ATOM   1789  N   ILE A 115      50.390  54.440  58.610  1.00  0.00           N
ATOM   1790  HN  ILE A 115      50.160  54.310  57.650  1.00  0.00           H
ATOM   1791  CA  ILE A 115      51.760  54.580  59.030  1.00  0.00           C
ATOM   1792  HA  ILE A 115      52.050  53.880  59.800  1.00  0.00           H
ATOM   1793  CB  ILE A 115      52.720  54.360  57.810  1.00  0.00           C
ATOM   1794  HB  ILE A 115      52.590  55.130  57.030  1.00  0.00           H
ATOM   1795  CG2 ILE A 115      54.220  54.370  58.240  1.00  0.00           C
ATOM   1796 HG21 ILE A 115      54.880  54.170  57.360  1.00  0.00           H
ATOM   1797 HG22 ILE A 115      54.330  53.620  59.050  1.00  0.00           H
ATOM   1798 HG23 ILE A 115      54.340  55.420  58.590  1.00  0.00           H
ATOM   1799  CG1 ILE A 115      52.420  53.080  57.030  1.00  0.00           C
ATOM   1800 HG11 ILE A 115      53.150  53.010  56.200  1.00  0.00           H
ATOM   1801 HG12 ILE A 115      51.450  53.250  56.490  1.00  0.00           H
ATOM   1802  CD  ILE A 115      52.580  51.880  57.920  1.00  0.00           C
ATOM   1803  HD1 ILE A 115      53.580  51.910  58.390  1.00  0.00           H
ATOM   1804  HD2 ILE A 115      52.370  50.900  57.440  1.00  0.00           H
ATOM   1805  HD3 ILE A 115      51.880  51.830  58.790  1.00  0.00           H
ATOM   1806  C   ILE A 115      52.090  55.890  59.760  1.00  0.00           C
ATOM   1807  O   ILE A 115      52.680  56.010  60.840  1.00  0.00           O
ATOM   1808  N   ILE A 116      51.500  56.940  59.200  1.00  0.00           N
ATOM   1809  HN  ILE A 116      50.970  56.800  58.360  1.00  0.00           H
ATOM   1810  CA  ILE A 116      51.720  58.300  59.730  1.00  0.00           C
ATOM   1811  HA  ILE A 116      52.760  58.490  59.900  1.00  0.00           H
ATOM   1812  CB  ILE A 116      51.050  59.500  58.950  1.00  0.00           C
ATOM   1813  HB  ILE A 116      50.060  59.100  58.660  1.00  0.00           H
ATOM   1814  CG2 ILE A 116      50.950  60.770  59.790  1.00  0.00           C
ATOM   1815 HG21 ILE A 116      50.560  61.600  59.170  1.00  0.00           H
ATOM   1816 HG22 ILE A 116      51.930  60.980  60.280  1.00  0.00           H
ATOM   1817 HG23 ILE A 116      50.210  60.520  60.600  1.00  0.00           H
ATOM   1818  CG1 ILE A 116      51.870  59.630  57.610  1.00  0.00           C
ATOM   1819 HG11 ILE A 116      52.280  58.680  57.210  1.00  0.00           H
ATOM   1820 HG12 ILE A 116      52.670  60.370  57.850  1.00  0.00           H
ATOM   1821  CD  ILE A 116      51.030  60.240  56.450  1.00  0.00           C
ATOM   1822  HD1 ILE A 116      50.830  61.300  56.700  1.00  0.00           H
ATOM   1823  HD2 ILE A 116      50.070  59.670  56.440  1.00  0.00           H
ATOM   1824  HD3 ILE A 116      51.420  60.040  55.430  1.00  0.00           H
ATOM   1825  C   ILE A 116      51.250  58.330  61.200  1.00  0.00           C
ATOM   1826  O   ILE A 116      51.950  58.760  62.090  1.00  0.00           O
ATOM   1827  N   PHE A 117      50.030  57.750  61.490  1.00  0.00           N
ATOM   1828  HN  PHE A 117      49.510  57.440  60.700  1.00  0.00           H
ATOM   1829  CA  PHE A 117      49.400  57.720  62.820  1.00  0.00           C
ATOM   1830  HA  PHE A 117      49.640  58.640  63.340  1.00  0.00           H
ATOM   1831  CB  PHE A 117      47.850  57.560  62.740  1.00  0.00           C
ATOM   1832  HB1 PHE A 117      47.500  57.220  63.740  1.00  0.00           H
ATOM   1833  HB2 PHE A 117      47.570  56.820  61.960  1.00  0.00           H
ATOM   1834  CG  PHE A 117      47.230  58.840  62.380  1.00  0.00           C
ATOM   1835  CD1 PHE A 117      47.120  59.900  63.240  1.00  0.00           C
ATOM   1836  HD1 PHE A 117      47.550  59.790  64.230  1.00  0.00           H
ATOM   1837  CE1 PHE A 117      46.730  61.180  62.770  1.00  0.00           C
ATOM   1838  HE1 PHE A 117      46.960  62.040  63.390  1.00  0.00           H
ATOM   1839  CZ  PHE A 117      46.040  61.270  61.530  1.00  0.00           C
ATOM   1840  HZ  PHE A 117      45.590  62.210  61.220  1.00  0.00           H
ATOM   1841  CD2 PHE A 117      46.560  58.960  61.140  1.00  0.00           C
ATOM   1842  HD2 PHE A 117      46.480  58.100  60.500  1.00  0.00           H
ATOM   1843  CE2 PHE A 117      45.980  60.160  60.700  1.00  0.00           C
ATOM   1844  HE2 PHE A 117      45.370  60.210  59.800  1.00  0.00           H
ATOM   1845  C   PHE A 117      50.030  56.640  63.710  1.00  0.00           C
ATOM   1846  O   PHE A 117      50.090  56.820  64.910  1.00  0.00           O
ATOM   1847  N   LEU A 118      50.520  55.480  63.220  1.00  0.00           N
ATOM   1848  HN  LEU A 118      50.640  55.210  62.270  1.00  0.00           H
ATOM   1849  CA  LEU A 118      51.230  54.530  63.980  1.00  0.00           C
ATOM   1850  HA  LEU A 118      50.690  54.400  64.910  1.00  0.00           H
ATOM   1851  CB  LEU A 118      51.290  53.180  63.260  1.00  0.00           C
ATOM   1852  HB1 LEU A 118      51.610  53.470  62.230  1.00  0.00           H
ATOM   1853  HB2 LEU A 118      50.240  52.860  63.140  1.00  0.00           H
ATOM   1854  CG  LEU A 118      52.180  52.030  63.780  1.00  0.00           C
ATOM   1855  HG  LEU A 118      53.190  52.500  63.740  1.00  0.00           H
ATOM   1856  CD1 LEU A 118      51.910  51.790  65.300  1.00  0.00           C
ATOM   1857 HD11 LEU A 118      52.710  51.140  65.720  1.00  0.00           H
ATOM   1858 HD12 LEU A 118      51.030  51.120  65.320  1.00  0.00           H
ATOM   1859 HD13 LEU A 118      51.790  52.750  65.860  1.00  0.00           H
ATOM   1860  CD2 LEU A 118      52.250  50.740  63.000  1.00  0.00           C
ATOM   1861 HD21 LEU A 118      51.250  50.390  62.720  1.00  0.00           H
ATOM   1862 HD22 LEU A 118      52.670  49.880  63.570  1.00  0.00           H
ATOM   1863 HD23 LEU A 118      52.910  50.940  62.130  1.00  0.00           H
ATOM   1864  C   LEU A 118      52.590  55.070  64.440  1.00  0.00           C
ATOM   1865  O   LEU A 118      53.110  54.830  65.570  1.00  0.00           O
ATOM   1866  N   THR A 119      53.250  55.840  63.580  1.00  0.00           N
ATOM   1867  HN  THR A 119      52.820  55.990  62.690  1.00  0.00           H
ATOM   1868  CA  THR A 119      54.420  56.590  63.920  1.00  0.00           C
ATOM   1869  HA  THR A 119      55.110  55.840  64.280  1.00  0.00           H
ATOM   1870  CB  THR A 119      55.020  57.360  62.760  1.00  0.00           C
ATOM   1871  HB  THR A 119      54.240  58.080  62.430  1.00  0.00           H
ATOM   1872  OG1 THR A 119      55.270  56.420  61.780  1.00  0.00           O
ATOM   1873  HG1 THR A 119      54.420  56.170  61.400  1.00  0.00           H
ATOM   1874  CG2 THR A 119      56.340  58.040  63.070  1.00  0.00           C
ATOM   1875 HG21 THR A 119      56.800  58.380  62.120  1.00  0.00           H
ATOM   1876 HG22 THR A 119      57.080  57.340  63.510  1.00  0.00           H
ATOM   1877 HG23 THR A 119      56.340  58.870  63.810  1.00  0.00           H
ATOM   1878  C   THR A 119      54.160  57.480  65.140  1.00  0.00           C
ATOM   1879  O   THR A 119      54.950  57.600  66.060  1.00  0.00           O
ATOM   1880  N   VAL A 120      53.070  58.250  65.210  1.00  0.00           N
ATOM   1881  HN  VAL A 120      52.440  58.200  64.450  1.00  0.00           H
ATOM   1882  CA  VAL A 120      52.630  59.020  66.370  1.00  0.00           C
ATOM   1883  HA  VAL A 120      53.440  59.650  66.680  1.00  0.00           H
ATOM   1884  CB  VAL A 120      51.360  59.870  65.920  1.00  0.00           C
ATOM   1885  HB  VAL A 120      50.580  59.210  65.500  1.00  0.00           H
ATOM   1886  CG1 VAL A 120      50.650  60.590  67.110  1.00  0.00           C
ATOM   1887 HG11 VAL A 120      51.410  60.970  67.820  1.00  0.00           H
ATOM   1888 HG12 VAL A 120      49.910  59.920  67.580  1.00  0.00           H
ATOM   1889 HG13 VAL A 120      49.950  61.360  66.700  1.00  0.00           H
ATOM   1890  CG2 VAL A 120      51.730  60.880  64.770  1.00  0.00           C
ATOM   1891 HG21 VAL A 120      50.790  61.080  64.210  1.00  0.00           H
ATOM   1892 HG22 VAL A 120      52.590  60.640  64.110  1.00  0.00           H
ATOM   1893 HG23 VAL A 120      52.030  61.840  65.250  1.00  0.00           H
ATOM   1894  C   VAL A 120      52.300  58.160  67.610  1.00  0.00           C
ATOM   1895  O   VAL A 120      52.710  58.540  68.740  1.00  0.00           O
ATOM   1896  N   VAL A 121      51.610  57.000  67.430  1.00  0.00           N
ATOM   1897  HN  VAL A 121      51.380  56.720  66.490  1.00  0.00           H
ATOM   1898  CA  VAL A 121      51.380  56.000  68.440  1.00  0.00           C
ATOM   1899  HA  VAL A 121      50.820  56.450  69.250  1.00  0.00           H
ATOM   1900  CB  VAL A 121      50.490  54.900  67.920  1.00  0.00           C
ATOM   1901  HB  VAL A 121      50.910  54.540  66.970  1.00  0.00           H
ATOM   1902  CG1 VAL A 121      50.330  53.760  68.980  1.00  0.00           C
ATOM   1903 HG11 VAL A 121      51.310  53.230  68.970  1.00  0.00           H
ATOM   1904 HG12 VAL A 121      49.450  53.110  68.760  1.00  0.00           H
ATOM   1905 HG13 VAL A 121      50.040  54.200  69.950  1.00  0.00           H
ATOM   1906  CG2 VAL A 121      49.130  55.410  67.570  1.00  0.00           C
ATOM   1907 HG21 VAL A 121      49.120  56.270  66.870  1.00  0.00           H
ATOM   1908 HG22 VAL A 121      48.510  55.610  68.470  1.00  0.00           H
ATOM   1909 HG23 VAL A 121      48.570  54.570  67.090  1.00  0.00           H
ATOM   1910  C   VAL A 121      52.680  55.410  69.060  1.00  0.00           C
ATOM   1911  O   VAL A 121      52.700  55.250  70.290  1.00  0.00           O
ATOM   1912  N   ALA A 122      53.720  55.030  68.280  1.00  0.00           N
ATOM   1913  HN  ALA A 122      53.460  55.010  67.320  1.00  0.00           H
ATOM   1914  CA  ALA A 122      54.970  54.520  68.820  1.00  0.00           C
ATOM   1915  HA  ALA A 122      54.780  53.720  69.520  1.00  0.00           H
ATOM   1916  CB  ALA A 122      55.800  53.870  67.730  1.00  0.00           C
ATOM   1917  HB1 ALA A 122      56.600  53.170  68.060  1.00  0.00           H
ATOM   1918  HB2 ALA A 122      56.160  54.740  67.130  1.00  0.00           H
ATOM   1919  HB3 ALA A 122      55.150  53.240  67.100  1.00  0.00           H
ATOM   1920  C   ALA A 122      55.810  55.510  69.630  1.00  0.00           C
ATOM   1921  O   ALA A 122      56.420  55.150  70.600  1.00  0.00           O
ATOM   1922  N   VAL A 123      55.880  56.770  69.130  1.00  0.00           N
ATOM   1923  HN  VAL A 123      55.540  57.020  68.230  1.00  0.00           H
ATOM   1924  CA  VAL A 123      56.590  57.890  69.730  1.00  0.00           C
ATOM   1925  HA  VAL A 123      57.630  57.570  69.770  1.00  0.00           H
ATOM   1926  CB  VAL A 123      56.710  59.120  68.900  1.00  0.00           C
ATOM   1927  HB  VAL A 123      55.690  59.350  68.520  1.00  0.00           H
ATOM   1928  CG1 VAL A 123      57.260  60.370  69.580  1.00  0.00           C
ATOM   1929 HG11 VAL A 123      56.660  60.910  70.340  1.00  0.00           H
ATOM   1930 HG12 VAL A 123      57.530  61.150  68.840  1.00  0.00           H
ATOM   1931 HG13 VAL A 123      58.180  60.120  70.150  1.00  0.00           H
ATOM   1932  CG2 VAL A 123      57.600  58.830  67.690  1.00  0.00           C
ATOM   1933 HG21 VAL A 123      57.480  59.560  66.860  1.00  0.00           H
ATOM   1934 HG22 VAL A 123      57.430  57.810  67.320  1.00  0.00           H
ATOM   1935 HG23 VAL A 123      58.670  58.980  67.980  1.00  0.00           H
ATOM   1936  C   VAL A 123      55.980  58.250  71.080  1.00  0.00           C
ATOM   1937  O   VAL A 123      56.690  58.560  72.040  1.00  0.00           O
ATOM   1938  N   ASP A 124      54.650  58.330  71.070  1.00  0.00           N
ATOM   1939  HN  ASP A 124      54.200  58.210  70.200  1.00  0.00           H
ATOM   1940  CA  ASP A 124      53.910  58.430  72.310  1.00  0.00           C
ATOM   1941  HA  ASP A 124      54.150  59.420  72.670  1.00  0.00           H
ATOM   1942  CB  ASP A 124      52.380  58.580  71.900  1.00  0.00           C
ATOM   1943  HB1 ASP A 124      51.920  57.580  71.730  1.00  0.00           H
ATOM   1944  HB2 ASP A 124      52.350  59.230  71.000  1.00  0.00           H
ATOM   1945  CG  ASP A 124      51.480  59.280  72.930  1.00  0.00           C
ATOM   1946  OD1 ASP A 124      50.240  59.300  72.810  1.00  0.00           O
ATOM   1947  OD2 ASP A 124      51.960  59.920  73.880  1.00  0.00           O
ATOM   1948  C   ASP A 124      54.060  57.310  73.370  1.00  0.00           C
ATOM   1949  O   ASP A 124      54.260  57.570  74.600  1.00  0.00           O
ATOM   1950  N   ARG A 125      54.050  56.020  73.040  1.00  0.00           N
ATOM   1951  HN  ARG A 125      53.980  55.830  72.060  1.00  0.00           H
ATOM   1952  CA  ARG A 125      54.330  54.800  73.840  1.00  0.00           C
ATOM   1953  HA  ARG A 125      53.620  54.730  74.650  1.00  0.00           H
ATOM   1954  CB  ARG A 125      54.210  53.400  73.140  1.00  0.00           C
ATOM   1955  HB1 ARG A 125      54.880  52.600  73.510  1.00  0.00           H
ATOM   1956  HB2 ARG A 125      54.680  53.520  72.140  1.00  0.00           H
ATOM   1957  CG  ARG A 125      52.810  52.800  73.150  1.00  0.00           C
ATOM   1958  HG1 ARG A 125      52.660  52.420  74.180  1.00  0.00           H
ATOM   1959  HG2 ARG A 125      52.650  51.870  72.560  1.00  0.00           H
ATOM   1960  CD  ARG A 125      51.560  53.620  72.770  1.00  0.00           C
ATOM   1961  HD1 ARG A 125      51.530  53.660  71.660  1.00  0.00           H
ATOM   1962  HD2 ARG A 125      51.610  54.590  73.310  1.00  0.00           H
ATOM   1963  NE  ARG A 125      50.410  52.800  73.190  1.00  0.00           N
ATOM   1964  HE  ARG A 125      50.490  51.800  73.130  1.00  0.00           H
ATOM   1965  CZ  ARG A 125      49.350  53.360  73.790  1.00  0.00           C
ATOM   1966  NH1 ARG A 125      49.020  54.640  73.850  1.00  0.00           N
ATOM   1967 HH11 ARG A 125      49.420  55.370  73.290  1.00  0.00           H
ATOM   1968 HH12 ARG A 125      48.320  54.880  74.510  1.00  0.00           H
ATOM   1969  NH2 ARG A 125      48.610  52.500  74.440  1.00  0.00           N
ATOM   1970 HH21 ARG A 125      48.950  51.570  74.380  1.00  0.00           H
ATOM   1971 HH22 ARG A 125      47.880  52.860  75.020  1.00  0.00           H
ATOM   1972  C   ARG A 125      55.790  54.800  74.430  1.00  0.00           C
ATOM   1973  O   ARG A 125      56.060  54.670  75.660  1.00  0.00           O
ATOM   1974  N   TYR A 126      56.810  55.160  73.610  1.00  0.00           N
ATOM   1975  HN  TYR A 126      56.690  55.320  72.630  1.00  0.00           H
ATOM   1976  CA  TYR A 126      58.240  55.240  74.060  1.00  0.00           C
ATOM   1977  HA  TYR A 126      58.510  54.240  74.390  1.00  0.00           H
ATOM   1978  CB  TYR A 126      59.080  55.610  72.800  1.00  0.00           C
ATOM   1979  HB1 TYR A 126      58.700  56.570  72.390  1.00  0.00           H
ATOM   1980  HB2 TYR A 126      58.780  54.780  72.120  1.00  0.00           H
ATOM   1981  CG  TYR A 126      60.600  55.760  72.870  1.00  0.00           C
ATOM   1982  CD1 TYR A 126      61.390  55.330  73.940  1.00  0.00           C
ATOM   1983  HD1 TYR A 126      61.030  54.760  74.780  1.00  0.00           H
ATOM   1984  CE1 TYR A 126      62.730  55.700  73.980  1.00  0.00           C
ATOM   1985  HE1 TYR A 126      63.230  55.280  74.840  1.00  0.00           H
ATOM   1986  CZ  TYR A 126      63.330  56.400  72.910  1.00  0.00           C
ATOM   1987  OH  TYR A 126      64.670  56.540  72.720  1.00  0.00           O
ATOM   1988  HH  TYR A 126      65.060  57.010  73.460  1.00  0.00           H
ATOM   1989  CD2 TYR A 126      61.170  56.520  71.870  1.00  0.00           C
ATOM   1990  HD2 TYR A 126      60.490  56.970  71.150  1.00  0.00           H
ATOM   1991  CE2 TYR A 126      62.540  56.770  71.820  1.00  0.00           C
ATOM   1992  HE2 TYR A 126      62.960  57.240  70.940  1.00  0.00           H
ATOM   1993  C   TYR A 126      58.580  56.180  75.240  1.00  0.00           C
ATOM   1994  O   TYR A 126      59.150  55.750  76.250  1.00  0.00           O
ATOM   1995  N   PHE A 127      58.030  57.400  75.130  1.00  0.00           N
ATOM   1996  HN  PHE A 127      57.570  57.580  74.260  1.00  0.00           H
ATOM   1997  CA  PHE A 127      57.880  58.340  76.200  1.00  0.00           C
ATOM   1998  HA  PHE A 127      58.840  58.420  76.670  1.00  0.00           H
ATOM   1999  CB  PHE A 127      57.490  59.790  75.700  1.00  0.00           C
ATOM   2000  HB1 PHE A 127      57.460  60.430  76.600  1.00  0.00           H
ATOM   2001  HB2 PHE A 127      56.530  59.840  75.120  1.00  0.00           H
ATOM   2002  CG  PHE A 127      58.650  60.450  74.840  1.00  0.00           C
ATOM   2003  CD1 PHE A 127      59.920  59.970  74.540  1.00  0.00           C
ATOM   2004  HD1 PHE A 127      60.270  59.060  74.990  1.00  0.00           H
ATOM   2005  CE1 PHE A 127      60.870  60.690  73.740  1.00  0.00           C
ATOM   2006  HE1 PHE A 127      61.800  60.250  73.410  1.00  0.00           H
ATOM   2007  CZ  PHE A 127      60.540  61.940  73.160  1.00  0.00           C
ATOM   2008  HZ  PHE A 127      61.300  62.390  72.540  1.00  0.00           H
ATOM   2009  CD2 PHE A 127      58.360  61.700  74.250  1.00  0.00           C
ATOM   2010  HD2 PHE A 127      57.400  62.170  74.470  1.00  0.00           H
ATOM   2011  CE2 PHE A 127      59.320  62.480  73.520  1.00  0.00           C
ATOM   2012  HE2 PHE A 127      59.010  63.430  73.110  1.00  0.00           H
ATOM   2013  C   PHE A 127      56.990  57.860  77.360  1.00  0.00           C
ATOM   2014  O   PHE A 127      57.500  57.880  78.510  1.00  0.00           O
ATOM   2015  N   ARG A 128      55.830  57.310  77.200  1.00  0.00           N
ATOM   2016  HN  ARG A 128      55.600  57.240  76.230  1.00  0.00           H
ATOM   2017  CA  ARG A 128      55.020  56.710  78.280  1.00  0.00           C
ATOM   2018  HA  ARG A 128      54.810  57.410  79.060  1.00  0.00           H
ATOM   2019  CB  ARG A 128      53.610  56.330  77.690  1.00  0.00           C
ATOM   2020  HB1 ARG A 128      52.980  55.760  78.410  1.00  0.00           H
ATOM   2021  HB2 ARG A 128      53.840  55.660  76.830  1.00  0.00           H
ATOM   2022  CG  ARG A 128      52.720  57.570  77.360  1.00  0.00           C
ATOM   2023  HG1 ARG A 128      53.340  58.280  76.770  1.00  0.00           H
ATOM   2024  HG2 ARG A 128      52.410  58.140  78.260  1.00  0.00           H
ATOM   2025  CD  ARG A 128      51.450  57.280  76.600  1.00  0.00           C
ATOM   2026  HD1 ARG A 128      50.670  56.720  77.150  1.00  0.00           H
ATOM   2027  HD2 ARG A 128      51.670  56.750  75.650  1.00  0.00           H
ATOM   2028  NE  ARG A 128      50.860  58.570  76.130  1.00  0.00           N
ATOM   2029  HE  ARG A 128      51.160  59.050  75.300  1.00  0.00           H
ATOM   2030  CZ  ARG A 128      49.840  59.190  76.700  1.00  0.00           C
ATOM   2031  NH1 ARG A 128      49.450  58.900  77.930  1.00  0.00           N
ATOM   2032 HH11 ARG A 128      49.880  58.160  78.430  1.00  0.00           H
ATOM   2033 HH12 ARG A 128      48.660  59.340  78.350  1.00  0.00           H
ATOM   2034  NH2 ARG A 128      49.390  60.250  76.110  1.00  0.00           N
ATOM   2035 HH21 ARG A 128      49.740  60.460  75.190  1.00  0.00           H
ATOM   2036 HH22 ARG A 128      48.960  61.030  76.580  1.00  0.00           H
ATOM   2037  C   ARG A 128      55.720  55.590  79.090  1.00  0.00           C
ATOM   2038  O   ARG A 128      55.670  55.590  80.320  1.00  0.00           O
ATOM   2039  N   VAL A 129      56.340  54.620  78.370  1.00  0.00           N
ATOM   2040  HN  VAL A 129      56.360  54.570  77.380  1.00  0.00           H
ATOM   2041  CA  VAL A 129      57.150  53.630  78.950  1.00  0.00           C
ATOM   2042  HA  VAL A 129      56.550  53.000  79.580  1.00  0.00           H
ATOM   2043  CB  VAL A 129      57.660  52.730  77.790  1.00  0.00           C
ATOM   2044  HB  VAL A 129      57.870  53.470  76.980  1.00  0.00           H
ATOM   2045  CG1 VAL A 129      58.960  52.010  78.220  1.00  0.00           C
ATOM   2046 HG11 VAL A 129      59.230  51.330  77.390  1.00  0.00           H
ATOM   2047 HG12 VAL A 129      58.750  51.490  79.170  1.00  0.00           H
ATOM   2048 HG13 VAL A 129      59.760  52.760  78.400  1.00  0.00           H
ATOM   2049  CG2 VAL A 129      56.550  51.790  77.380  1.00  0.00           C
ATOM   2050 HG21 VAL A 129      56.740  51.210  76.450  1.00  0.00           H
ATOM   2051 HG22 VAL A 129      55.520  52.180  77.250  1.00  0.00           H
ATOM   2052 HG23 VAL A 129      56.360  51.020  78.150  1.00  0.00           H
ATOM   2053  C   VAL A 129      58.330  54.170  79.860  1.00  0.00           C
ATOM   2054  O   VAL A 129      58.650  53.760  81.010  1.00  0.00           O
ATOM   2055  N   VAL A 130      59.110  55.090  79.280  1.00  0.00           N
ATOM   2056  HN  VAL A 130      58.950  55.260  78.310  1.00  0.00           H
ATOM   2057  CA  VAL A 130      60.180  55.810  79.930  1.00  0.00           C
ATOM   2058  HA  VAL A 130      60.830  55.060  80.380  1.00  0.00           H
ATOM   2059  CB  VAL A 130      61.050  56.600  79.010  1.00  0.00           C
ATOM   2060  HB  VAL A 130      60.470  57.080  78.190  1.00  0.00           H
ATOM   2061  CG1 VAL A 130      61.970  57.660  79.740  1.00  0.00           C
ATOM   2062 HG11 VAL A 130      62.760  57.940  79.010  1.00  0.00           H
ATOM   2063 HG12 VAL A 130      62.560  57.140  80.540  1.00  0.00           H
ATOM   2064 HG13 VAL A 130      61.390  58.470  80.220  1.00  0.00           H
ATOM   2065  CG2 VAL A 130      61.950  55.530  78.350  1.00  0.00           C
ATOM   2066 HG21 VAL A 130      62.360  54.880  79.150  1.00  0.00           H
ATOM   2067 HG22 VAL A 130      62.720  56.020  77.710  1.00  0.00           H
ATOM   2068 HG23 VAL A 130      61.380  54.830  77.700  1.00  0.00           H
ATOM   2069  C   VAL A 130      59.640  56.700  81.100  1.00  0.00           C
ATOM   2070  O   VAL A 130      60.240  56.750  82.200  1.00  0.00           O
ATOM   2071  N   HSD A 131      58.530  57.510  80.870  1.00  0.00           N
ATOM   2072  HN  HSD A 131      58.070  57.370  80.000  1.00  0.00           H
ATOM   2073  CA  HSD A 131      58.080  58.480  81.800  1.00  0.00           C
ATOM   2074  HA  HSD A 131      57.680  57.930  82.650  1.00  0.00           H
ATOM   2075  CB  HSD A 131      59.090  59.540  82.380  1.00  0.00           C
ATOM   2076  HB1 HSD A 131      59.530  60.030  81.490  1.00  0.00           H
ATOM   2077  HB2 HSD A 131      59.910  58.960  82.840  1.00  0.00           H
ATOM   2078  ND1 HSD A 131      57.740  60.440  84.500  1.00  0.00           N
ATOM   2079  HD1 HSD A 131      57.420  59.520  84.740  1.00  0.00           H
ATOM   2080  CG  HSD A 131      58.510  60.630  83.320  1.00  0.00           C
ATOM   2081  CE1 HSD A 131      57.530  61.680  85.080  1.00  0.00           C
ATOM   2082  HE1 HSD A 131      57.300  61.910  86.120  1.00  0.00           H
ATOM   2083  NE2 HSD A 131      58.110  62.630  84.390  1.00  0.00           N
ATOM   2084  CD2 HSD A 131      58.720  62.020  83.290  1.00  0.00           C
ATOM   2085  HD2 HSD A 131      59.400  62.490  82.590  1.00  0.00           H
ATOM   2086  C   HSD A 131      56.950  59.420  81.220  1.00  0.00           C
ATOM   2087  O   HSD A 131      57.280  60.310  80.460  1.00  0.00           O
ATOM   2088  N   PRO A 132      55.660  59.330  81.560  1.00  0.00           N
ATOM   2089  CD  PRO A 132      55.250  58.440  82.620  1.00  0.00           C
ATOM   2090  HD1 PRO A 132      55.730  58.680  83.590  1.00  0.00           H
ATOM   2091  HD2 PRO A 132      55.380  57.350  82.470  1.00  0.00           H
ATOM   2092  CA  PRO A 132      54.550  59.930  80.810  1.00  0.00           C
ATOM   2093  HA  PRO A 132      54.600  59.640  79.770  1.00  0.00           H
ATOM   2094  CB  PRO A 132      53.290  59.120  81.270  1.00  0.00           C
ATOM   2095  HB1 PRO A 132      53.160  58.200  80.660  1.00  0.00           H
ATOM   2096  HB2 PRO A 132      52.380  59.750  81.300  1.00  0.00           H
ATOM   2097  CG  PRO A 132      53.710  58.670  82.700  1.00  0.00           C
ATOM   2098  HG1 PRO A 132      53.470  59.510  83.370  1.00  0.00           H
ATOM   2099  HG2 PRO A 132      53.100  57.830  83.080  1.00  0.00           H
ATOM   2100  C   PRO A 132      54.460  61.470  81.060  1.00  0.00           C
ATOM   2101  O   PRO A 132      53.400  62.000  80.860  1.00  0.00           O
ATOM   2102  N   HSD A 133      55.530  62.230  81.470  1.00  0.00           N
ATOM   2103  HN  HSD A 133      56.430  61.850  81.670  1.00  0.00           H
ATOM   2104  CA  HSD A 133      55.430  63.640  81.640  1.00  0.00           C
ATOM   2105  HA  HSD A 133      54.440  63.890  81.310  1.00  0.00           H
ATOM   2106  CB  HSD A 133      55.650  64.110  83.110  1.00  0.00           C
ATOM   2107  HB1 HSD A 133      56.730  64.270  83.330  1.00  0.00           H
ATOM   2108  HB2 HSD A 133      55.140  63.390  83.770  1.00  0.00           H
ATOM   2109  ND1 HSD A 133      53.840  65.550  84.090  1.00  0.00           N
ATOM   2110  HD1 HSD A 133      53.250  64.780  84.330  1.00  0.00           H
ATOM   2111  CG  HSD A 133      55.110  65.430  83.520  1.00  0.00           C
ATOM   2112  CE1 HSD A 133      53.680  66.840  84.450  1.00  0.00           C
ATOM   2113  HE1 HSD A 133      52.760  67.070  85.000  1.00  0.00           H
ATOM   2114  NE2 HSD A 133      54.710  67.630  84.130  1.00  0.00           N
ATOM   2115  CD2 HSD A 133      55.580  66.760  83.500  1.00  0.00           C
ATOM   2116  HD2 HSD A 133      56.540  67.090  83.110  1.00  0.00           H
ATOM   2117  C   HSD A 133      56.300  64.400  80.600  1.00  0.00           C
ATOM   2118  O   HSD A 133      56.720  65.550  80.790  1.00  0.00           O
ATOM   2119  N   HSD A 134      56.510  63.780  79.410  1.00  0.00           N
ATOM   2120  HN  HSD A 134      56.130  62.880  79.230  1.00  0.00           H
ATOM   2121  CA  HSD A 134      57.100  64.460  78.300  1.00  0.00           C
ATOM   2122  HA  HSD A 134      57.810  65.160  78.680  1.00  0.00           H
ATOM   2123  CB  HSD A 134      57.800  63.400  77.350  1.00  0.00           C
ATOM   2124  HB1 HSD A 134      58.180  63.870  76.410  1.00  0.00           H
ATOM   2125  HB2 HSD A 134      57.020  62.720  76.960  1.00  0.00           H
ATOM   2126  ND1 HSD A 134      59.010  61.620  78.680  1.00  0.00           N
ATOM   2127  HD1 HSD A 134      58.230  61.150  79.080  1.00  0.00           H
ATOM   2128  CG  HSD A 134      58.970  62.710  77.830  1.00  0.00           C
ATOM   2129  CE1 HSD A 134      60.210  61.070  78.630  1.00  0.00           C
ATOM   2130  HE1 HSD A 134      60.570  60.150  79.100  1.00  0.00           H
ATOM   2131  NE2 HSD A 134      60.990  61.740  77.760  1.00  0.00           N
ATOM   2132  CD2 HSD A 134      60.250  62.800  77.250  1.00  0.00           C
ATOM   2133  HD2 HSD A 134      60.580  63.400  76.420  1.00  0.00           H
ATOM   2134  C   HSD A 134      56.000  65.180  77.580  1.00  0.00           C
ATOM   2135  O   HSD A 134      54.900  64.690  77.390  1.00  0.00           O
ATOM   2136  N   ALA A 135      56.200  66.480  77.210  1.00  0.00           N
ATOM   2137  HN  ALA A 135      56.920  67.030  77.620  1.00  0.00           H
ATOM   2138  CA  ALA A 135      55.130  67.270  76.600  1.00  0.00           C
ATOM   2139  HA  ALA A 135      54.520  67.640  77.420  1.00  0.00           H
ATOM   2140  CB  ALA A 135      55.720  68.500  75.980  1.00  0.00           C
ATOM   2141  HB1 ALA A 135      54.910  69.200  75.700  1.00  0.00           H
ATOM   2142  HB2 ALA A 135      56.240  68.130  75.070  1.00  0.00           H
ATOM   2143  HB3 ALA A 135      56.460  68.990  76.640  1.00  0.00           H
ATOM   2144  C   ALA A 135      54.200  66.680  75.540  1.00  0.00           C
ATOM   2145  O   ALA A 135      53.020  66.990  75.540  1.00  0.00           O
ATOM   2146  N   LEU A 136      54.690  65.710  74.710  1.00  0.00           N
ATOM   2147  HN  LEU A 136      55.640  65.380  74.810  1.00  0.00           H
ATOM   2148  CA  LEU A 136      53.760  65.070  73.720  1.00  0.00           C
ATOM   2149  HA  LEU A 136      53.030  65.820  73.450  1.00  0.00           H
ATOM   2150  CB  LEU A 136      54.370  64.520  72.430  1.00  0.00           C
ATOM   2151  HB1 LEU A 136      54.710  65.460  71.940  1.00  0.00           H
ATOM   2152  HB2 LEU A 136      53.490  64.120  71.870  1.00  0.00           H
ATOM   2153  CG  LEU A 136      55.480  63.510  72.520  1.00  0.00           C
ATOM   2154  HG  LEU A 136      56.140  63.920  73.330  1.00  0.00           H
ATOM   2155  CD1 LEU A 136      55.030  62.150  72.910  1.00  0.00           C
ATOM   2156 HD11 LEU A 136      54.630  62.180  73.950  1.00  0.00           H
ATOM   2157 HD12 LEU A 136      55.860  61.430  72.830  1.00  0.00           H
ATOM   2158 HD13 LEU A 136      54.240  61.790  72.230  1.00  0.00           H
ATOM   2159  CD2 LEU A 136      56.260  63.480  71.170  1.00  0.00           C
ATOM   2160 HD21 LEU A 136      55.520  63.020  70.470  1.00  0.00           H
ATOM   2161 HD22 LEU A 136      57.150  62.810  71.240  1.00  0.00           H
ATOM   2162 HD23 LEU A 136      56.540  64.500  70.830  1.00  0.00           H
ATOM   2163  C   LEU A 136      52.810  64.060  74.410  1.00  0.00           C
ATOM   2164  O   LEU A 136      51.760  63.790  73.910  1.00  0.00           O
ATOM   2165  N   ASN A 137      52.990  63.580  75.650  1.00  0.00           N
ATOM   2166  HN  ASN A 137      53.850  63.820  76.090  1.00  0.00           H
ATOM   2167  CA  ASN A 137      52.060  62.610  76.250  1.00  0.00           C
ATOM   2168  HA  ASN A 137      51.720  61.900  75.510  1.00  0.00           H
ATOM   2169  CB  ASN A 137      52.810  61.710  77.320  1.00  0.00           C
ATOM   2170  HB1 ASN A 137      52.100  60.910  77.640  1.00  0.00           H
ATOM   2171  HB2 ASN A 137      53.120  62.270  78.220  1.00  0.00           H
ATOM   2172  CG  ASN A 137      54.020  61.050  76.870  1.00  0.00           C
ATOM   2173  OD1 ASN A 137      54.980  61.020  77.670  1.00  0.00           O
ATOM   2174  ND2 ASN A 137      54.060  60.460  75.660  1.00  0.00           N
ATOM   2175 HD21 ASN A 137      54.910  60.120  75.260  1.00  0.00           H
ATOM   2176 HD22 ASN A 137      53.170  60.400  75.200  1.00  0.00           H
ATOM   2177  C   ASN A 137      50.900  63.410  76.850  1.00  0.00           C
ATOM   2178  O   ASN A 137      49.900  62.900  77.300  1.00  0.00           O
ATOM   2179  N   LYS A 138      50.990  64.740  77.030  1.00  0.00           N
ATOM   2180  HN  LYS A 138      51.750  65.310  76.720  1.00  0.00           H
ATOM   2181  CA  LYS A 138      50.150  65.570  77.920  1.00  0.00           C
ATOM   2182  HA  LYS A 138      49.210  65.070  78.070  1.00  0.00           H
ATOM   2183  CB  LYS A 138      50.790  65.790  79.310  1.00  0.00           C
ATOM   2184  HB1 LYS A 138      50.770  64.780  79.780  1.00  0.00           H
ATOM   2185  HB2 LYS A 138      50.110  66.450  79.890  1.00  0.00           H
ATOM   2186  CG  LYS A 138      52.300  66.230  79.330  1.00  0.00           C
ATOM   2187  HG1 LYS A 138      52.560  66.970  78.540  1.00  0.00           H
ATOM   2188  HG2 LYS A 138      52.900  65.320  79.090  1.00  0.00           H
ATOM   2189  CD  LYS A 138      52.840  66.750  80.660  1.00  0.00           C
ATOM   2190  HD1 LYS A 138      53.940  66.880  80.610  1.00  0.00           H
ATOM   2191  HD2 LYS A 138      52.650  66.160  81.580  1.00  0.00           H
ATOM   2192  CE  LYS A 138      52.220  68.120  81.100  1.00  0.00           C
ATOM   2193  HE1 LYS A 138      52.360  68.140  82.200  1.00  0.00           H
ATOM   2194  HE2 LYS A 138      51.150  68.090  80.820  1.00  0.00           H
ATOM   2195  NZ  LYS A 138      52.920  69.220  80.500  1.00  0.00           N
ATOM   2196  HZ1 LYS A 138      52.720  70.120  80.990  1.00  0.00           H
ATOM   2197  HZ2 LYS A 138      52.720  69.240  79.480  1.00  0.00           H
ATOM   2198  HZ3 LYS A 138      53.960  69.170  80.610  1.00  0.00           H
ATOM   2199  C   LYS A 138      49.760  66.880  77.280  1.00  0.00           C
ATOM   2200  O   LYS A 138      49.300  67.820  77.890  1.00  0.00           O
ATOM   2201  N   ILE A 139      49.900  67.010  75.930  1.00  0.00           N
ATOM   2202  HN  ILE A 139      50.360  66.280  75.420  1.00  0.00           H
ATOM   2203  CA  ILE A 139      49.250  68.030  75.090  1.00  0.00           C
ATOM   2204  HA  ILE A 139      49.490  68.970  75.570  1.00  0.00           H
ATOM   2205  CB  ILE A 139      49.610  68.010  73.550  1.00  0.00           C
ATOM   2206  HB  ILE A 139      48.990  68.800  73.070  1.00  0.00           H
ATOM   2207  CG2 ILE A 139      51.090  68.450  73.360  1.00  0.00           C
ATOM   2208 HG21 ILE A 139      51.280  68.630  72.290  1.00  0.00           H
ATOM   2209 HG22 ILE A 139      51.910  67.760  73.670  1.00  0.00           H
ATOM   2210 HG23 ILE A 139      51.260  69.460  73.790  1.00  0.00           H
ATOM   2211  CG1 ILE A 139      49.290  66.750  72.720  1.00  0.00           C
ATOM   2212 HG11 ILE A 139      48.190  66.730  72.560  1.00  0.00           H
ATOM   2213 HG12 ILE A 139      49.510  65.940  73.450  1.00  0.00           H
ATOM   2214  CD  ILE A 139      50.010  66.450  71.420  1.00  0.00           C
ATOM   2215  HD1 ILE A 139      49.850  67.280  70.710  1.00  0.00           H
ATOM   2216  HD2 ILE A 139      49.560  65.480  71.140  1.00  0.00           H
ATOM   2217  HD3 ILE A 139      51.100  66.340  71.590  1.00  0.00           H
ATOM   2218  C   ILE A 139      47.690  68.080  75.170  1.00  0.00           C
ATOM   2219  O   ILE A 139      47.020  67.100  75.290  1.00  0.00           O
ATOM   2220  N   SER A 140      47.030  69.270  75.140  1.00  0.00           N
ATOM   2221  HN  SER A 140      47.650  70.040  75.240  1.00  0.00           H
ATOM   2222  CA  SER A 140      45.590  69.480  75.090  1.00  0.00           C
ATOM   2223  HA  SER A 140      45.200  69.040  76.000  1.00  0.00           H
ATOM   2224  CB  SER A 140      45.240  71.030  75.020  1.00  0.00           C
ATOM   2225  HB1 SER A 140      45.950  71.630  75.630  1.00  0.00           H
ATOM   2226  HB2 SER A 140      44.160  71.030  75.300  1.00  0.00           H
ATOM   2227  OG  SER A 140      45.130  71.740  73.690  1.00  0.00           O
ATOM   2228  HG1 SER A 140      44.750  72.590  73.930  1.00  0.00           H
ATOM   2229  C   SER A 140      44.890  68.770  73.900  1.00  0.00           C
ATOM   2230  O   SER A 140      45.480  68.400  72.930  1.00  0.00           O
ATOM   2231  N   ASN A 141      43.570  68.550  74.070  1.00  0.00           N
ATOM   2232  HN  ASN A 141      42.900  68.980  74.680  1.00  0.00           H
ATOM   2233  CA  ASN A 141      42.730  67.890  73.060  1.00  0.00           C
ATOM   2234  HA  ASN A 141      43.340  67.130  72.580  1.00  0.00           H
ATOM   2235  CB  ASN A 141      41.410  67.380  73.720  1.00  0.00           C
ATOM   2236  HB1 ASN A 141      40.680  67.040  72.960  1.00  0.00           H
ATOM   2237  HB2 ASN A 141      40.890  68.130  74.340  1.00  0.00           H
ATOM   2238  CG  ASN A 141      41.730  66.220  74.610  1.00  0.00           C
ATOM   2239  OD1 ASN A 141      42.730  65.570  74.470  1.00  0.00           O
ATOM   2240  ND2 ASN A 141      40.840  66.030  75.620  1.00  0.00           N
ATOM   2241 HD21 ASN A 141      41.050  65.200  76.150  1.00  0.00           H
ATOM   2242 HD22 ASN A 141      39.950  66.480  75.530  1.00  0.00           H
ATOM   2243  C   ASN A 141      42.530  68.820  71.920  1.00  0.00           C
ATOM   2244  O   ASN A 141      42.630  68.430  70.760  1.00  0.00           O
ATOM   2245  N   ARG A 142      42.420  70.140  72.140  1.00  0.00           N
ATOM   2246  HN  ARG A 142      42.210  70.380  73.080  1.00  0.00           H
ATOM   2247  CA  ARG A 142      42.430  71.150  71.130  1.00  0.00           C
ATOM   2248  HA  ARG A 142      41.540  70.960  70.540  1.00  0.00           H
ATOM   2249  CB  ARG A 142      42.230  72.510  71.800  1.00  0.00           C
ATOM   2250  HB1 ARG A 142      42.460  73.330  71.080  1.00  0.00           H
ATOM   2251  HB2 ARG A 142      42.970  72.560  72.630  1.00  0.00           H
ATOM   2252  CG  ARG A 142      40.800  72.790  72.230  1.00  0.00           C
ATOM   2253  HG1 ARG A 142      40.400  72.020  72.930  1.00  0.00           H
ATOM   2254  HG2 ARG A 142      40.210  72.690  71.300  1.00  0.00           H
ATOM   2255  CD  ARG A 142      40.590  74.190  72.700  1.00  0.00           C
ATOM   2256  HD1 ARG A 142      40.740  74.950  71.910  1.00  0.00           H
ATOM   2257  HD2 ARG A 142      41.280  74.360  73.550  1.00  0.00           H
ATOM   2258  NE  ARG A 142      39.150  74.250  73.150  1.00  0.00           N
ATOM   2259  HE  ARG A 142      38.530  73.480  72.990  1.00  0.00           H
ATOM   2260  CZ  ARG A 142      38.680  75.190  73.980  1.00  0.00           C
ATOM   2261  NH1 ARG A 142      39.290  76.330  74.060  1.00  0.00           N
ATOM   2262 HH11 ARG A 142      40.220  76.370  73.690  1.00  0.00           H
ATOM   2263 HH12 ARG A 142      38.700  77.100  74.300  1.00  0.00           H
ATOM   2264  NH2 ARG A 142      37.540  75.040  74.560  1.00  0.00           N
ATOM   2265 HH21 ARG A 142      37.030  74.180  74.490  1.00  0.00           H
ATOM   2266 HH22 ARG A 142      37.240  75.690  75.260  1.00  0.00           H
ATOM   2267  C   ARG A 142      43.700  71.170  70.200  1.00  0.00           C
ATOM   2268  O   ARG A 142      43.530  71.190  68.970  1.00  0.00           O
ATOM   2269  N   THR A 143      44.850  71.030  70.810  1.00  0.00           N
ATOM   2270  HN  THR A 143      44.940  71.110  71.800  1.00  0.00           H
ATOM   2271  CA  THR A 143      46.150  70.780  70.140  1.00  0.00           C
ATOM   2272  HA  THR A 143      46.280  71.590  69.440  1.00  0.00           H
ATOM   2273  CB  THR A 143      47.290  70.850  71.150  1.00  0.00           C
ATOM   2274  HB  THR A 143      47.170  70.180  72.030  1.00  0.00           H
ATOM   2275  OG1 THR A 143      47.450  72.160  71.590  1.00  0.00           O
ATOM   2276  HG1 THR A 143      46.740  72.280  72.250  1.00  0.00           H
ATOM   2277  CG2 THR A 143      48.670  70.470  70.440  1.00  0.00           C
ATOM   2278 HG21 THR A 143      49.490  70.740  71.140  1.00  0.00           H
ATOM   2279 HG22 THR A 143      48.810  71.180  69.600  1.00  0.00           H
ATOM   2280 HG23 THR A 143      48.660  69.460  70.000  1.00  0.00           H
ATOM   2281  C   THR A 143      46.290  69.380  69.460  1.00  0.00           C
ATOM   2282  O   THR A 143      46.650  69.250  68.280  1.00  0.00           O
ATOM   2283  N   ALA A 144      45.920  68.280  70.130  1.00  0.00           N
ATOM   2284  HN  ALA A 144      45.500  68.220  71.040  1.00  0.00           H
ATOM   2285  CA  ALA A 144      46.080  67.010  69.500  1.00  0.00           C
ATOM   2286  HA  ALA A 144      47.120  66.950  69.210  1.00  0.00           H
ATOM   2287  CB  ALA A 144      45.700  65.990  70.650  1.00  0.00           C
ATOM   2288  HB1 ALA A 144      46.070  65.050  70.200  1.00  0.00           H
ATOM   2289  HB2 ALA A 144      44.620  65.970  70.940  1.00  0.00           H
ATOM   2290  HB3 ALA A 144      46.270  66.410  71.500  1.00  0.00           H
ATOM   2291  C   ALA A 144      45.190  66.800  68.230  1.00  0.00           C
ATOM   2292  O   ALA A 144      45.590  66.210  67.210  1.00  0.00           O
ATOM   2293  N   ALA A 145      44.010  67.390  68.240  1.00  0.00           N
ATOM   2294  HN  ALA A 145      43.680  67.800  69.090  1.00  0.00           H
ATOM   2295  CA  ALA A 145      43.070  67.400  67.160  1.00  0.00           C
ATOM   2296  HA  ALA A 145      43.040  66.380  66.820  1.00  0.00           H
ATOM   2297  CB  ALA A 145      41.760  68.120  67.580  1.00  0.00           C
ATOM   2298  HB1 ALA A 145      41.110  68.160  66.680  1.00  0.00           H
ATOM   2299  HB2 ALA A 145      42.020  69.110  68.010  1.00  0.00           H
ATOM   2300  HB3 ALA A 145      41.190  67.710  68.430  1.00  0.00           H
ATOM   2301  C   ALA A 145      43.510  68.110  65.980  1.00  0.00           C
ATOM   2302  O   ALA A 145      43.480  67.670  64.830  1.00  0.00           O
ATOM   2303  N   ILE A 146      44.120  69.330  66.210  1.00  0.00           N
ATOM   2304  HN  ILE A 146      43.980  69.710  67.120  1.00  0.00           H
ATOM   2305  CA  ILE A 146      44.760  70.130  65.170  1.00  0.00           C
ATOM   2306  HA  ILE A 146      44.090  70.180  64.330  1.00  0.00           H
ATOM   2307  CB  ILE A 146      45.180  71.650  65.570  1.00  0.00           C
ATOM   2308  HB  ILE A 146      45.890  71.590  66.420  1.00  0.00           H
ATOM   2309  CG2 ILE A 146      45.950  72.320  64.360  1.00  0.00           C
ATOM   2310 HG21 ILE A 146      46.900  71.760  64.190  1.00  0.00           H
ATOM   2311 HG22 ILE A 146      46.300  73.360  64.560  1.00  0.00           H
ATOM   2312 HG23 ILE A 146      45.290  72.210  63.480  1.00  0.00           H
ATOM   2313  CG1 ILE A 146      43.930  72.520  65.930  1.00  0.00           C
ATOM   2314 HG11 ILE A 146      43.140  71.910  66.420  1.00  0.00           H
ATOM   2315 HG12 ILE A 146      43.380  73.020  65.100  1.00  0.00           H
ATOM   2316  CD  ILE A 146      44.060  73.650  66.940  1.00  0.00           C
ATOM   2317  HD1 ILE A 146      44.520  73.260  67.880  1.00  0.00           H
ATOM   2318  HD2 ILE A 146      43.090  74.140  67.190  1.00  0.00           H
ATOM   2319  HD3 ILE A 146      44.690  74.430  66.470  1.00  0.00           H
ATOM   2320  C   ILE A 146      46.010  69.370  64.640  1.00  0.00           C
ATOM   2321  O   ILE A 146      46.160  69.320  63.410  1.00  0.00           O
ATOM   2322  N   ILE A 147      46.880  68.760  65.520  1.00  0.00           N
ATOM   2323  HN  ILE A 147      46.750  68.820  66.510  1.00  0.00           H
ATOM   2324  CA  ILE A 147      48.040  68.020  65.030  1.00  0.00           C
ATOM   2325  HA  ILE A 147      48.640  68.630  64.370  1.00  0.00           H
ATOM   2326  CB  ILE A 147      48.850  67.690  66.320  1.00  0.00           C
ATOM   2327  HB  ILE A 147      48.120  67.360  67.090  1.00  0.00           H
ATOM   2328  CG2 ILE A 147      49.720  66.510  66.140  1.00  0.00           C
ATOM   2329 HG21 ILE A 147      50.360  66.660  65.230  1.00  0.00           H
ATOM   2330 HG22 ILE A 147      49.170  65.560  65.970  1.00  0.00           H
ATOM   2331 HG23 ILE A 147      50.360  66.360  67.020  1.00  0.00           H
ATOM   2332  CG1 ILE A 147      49.640  68.880  66.890  1.00  0.00           C
ATOM   2333 HG11 ILE A 147      50.170  68.450  67.770  1.00  0.00           H
ATOM   2334 HG12 ILE A 147      49.060  69.720  67.330  1.00  0.00           H
ATOM   2335  CD  ILE A 147      50.670  69.440  65.930  1.00  0.00           C
ATOM   2336  HD1 ILE A 147      51.260  70.220  66.450  1.00  0.00           H
ATOM   2337  HD2 ILE A 147      50.180  69.990  65.110  1.00  0.00           H
ATOM   2338  HD3 ILE A 147      51.340  68.600  65.650  1.00  0.00           H
ATOM   2339  C   ILE A 147      47.660  66.840  64.190  1.00  0.00           C
ATOM   2340  O   ILE A 147      48.270  66.540  63.170  1.00  0.00           O
ATOM   2341  N   SER A 148      46.590  66.100  64.580  1.00  0.00           N
ATOM   2342  HN  SER A 148      46.140  66.350  65.420  1.00  0.00           H
ATOM   2343  CA  SER A 148      46.100  65.070  63.630  1.00  0.00           C
ATOM   2344  HA  SER A 148      46.930  64.470  63.270  1.00  0.00           H
ATOM   2345  CB  SER A 148      45.130  64.050  64.300  1.00  0.00           C
ATOM   2346  HB1 SER A 148      45.830  63.590  65.020  1.00  0.00           H
ATOM   2347  HB2 SER A 148      44.630  63.270  63.670  1.00  0.00           H
ATOM   2348  OG  SER A 148      44.150  64.750  65.010  1.00  0.00           O
ATOM   2349  HG1 SER A 148      44.640  65.250  65.670  1.00  0.00           H
ATOM   2350  C   SER A 148      45.410  65.590  62.330  1.00  0.00           C
ATOM   2351  O   SER A 148      45.530  65.000  61.300  1.00  0.00           O
ATOM   2352  N   CYS A 149      44.680  66.690  62.470  1.00  0.00           N
ATOM   2353  HN  CYS A 149      44.390  67.110  63.330  1.00  0.00           H
ATOM   2354  CA  CYS A 149      44.200  67.390  61.260  1.00  0.00           C
ATOM   2355  HA  CYS A 149      43.670  66.610  60.730  1.00  0.00           H
ATOM   2356  CB  CYS A 149      43.080  68.440  61.590  1.00  0.00           C
ATOM   2357  HB1 CYS A 149      43.410  69.000  62.490  1.00  0.00           H
ATOM   2358  HB2 CYS A 149      42.180  67.870  61.940  1.00  0.00           H
ATOM   2359  SG  CYS A 149      42.380  69.520  60.230  1.00  0.00           S
ATOM   2360  HG1 CYS A 149      43.340  70.410  60.080  1.00  0.00           H
ATOM   2361  C   CYS A 149      45.250  67.890  60.240  1.00  0.00           C
ATOM   2362  O   CYS A 149      45.230  67.680  59.010  1.00  0.00           O
ATOM   2363  N   LEU A 150      46.350  68.480  60.750  1.00  0.00           N
ATOM   2364  HN  LEU A 150      46.410  68.770  61.710  1.00  0.00           H
ATOM   2365  CA  LEU A 150      47.530  68.810  59.920  1.00  0.00           C
ATOM   2366  HA  LEU A 150      47.230  69.490  59.130  1.00  0.00           H
ATOM   2367  CB  LEU A 150      48.710  69.500  60.710  1.00  0.00           C
ATOM   2368  HB1 LEU A 150      49.590  69.700  60.060  1.00  0.00           H
ATOM   2369  HB2 LEU A 150      48.870  68.830  61.570  1.00  0.00           H
ATOM   2370  CG  LEU A 150      48.230  70.780  61.310  1.00  0.00           C
ATOM   2371  HG  LEU A 150      47.230  70.720  61.800  1.00  0.00           H
ATOM   2372  CD1 LEU A 150      49.260  71.390  62.240  1.00  0.00           C
ATOM   2373 HD11 LEU A 150      50.240  71.320  61.720  1.00  0.00           H
ATOM   2374 HD12 LEU A 150      49.360  70.790  63.170  1.00  0.00           H
ATOM   2375 HD13 LEU A 150      48.980  72.450  62.450  1.00  0.00           H
ATOM   2376  CD2 LEU A 150      48.160  71.800  60.150  1.00  0.00           C
ATOM   2377 HD21 LEU A 150      47.380  71.500  59.420  1.00  0.00           H
ATOM   2378 HD22 LEU A 150      49.170  71.750  59.690  1.00  0.00           H
ATOM   2379 HD23 LEU A 150      48.020  72.850  60.480  1.00  0.00           H
ATOM   2380  C   LEU A 150      48.150  67.580  59.260  1.00  0.00           C
ATOM   2381  O   LEU A 150      48.420  67.650  58.090  1.00  0.00           O
ATOM   2382  N   LEU A 151      48.270  66.440  59.950  1.00  0.00           N
ATOM   2383  HN  LEU A 151      48.180  66.370  60.950  1.00  0.00           H
ATOM   2384  CA  LEU A 151      48.790  65.170  59.430  1.00  0.00           C
ATOM   2385  HA  LEU A 151      49.670  65.250  58.810  1.00  0.00           H
ATOM   2386  CB  LEU A 151      49.080  64.080  60.490  1.00  0.00           C
ATOM   2387  HB1 LEU A 151      49.390  63.090  60.070  1.00  0.00           H
ATOM   2388  HB2 LEU A 151      48.210  63.950  61.160  1.00  0.00           H
ATOM   2389  CG  LEU A 151      50.220  64.490  61.510  1.00  0.00           C
ATOM   2390  HG  LEU A 151      50.050  65.530  61.870  1.00  0.00           H
ATOM   2391  CD1 LEU A 151      50.360  63.560  62.750  1.00  0.00           C
ATOM   2392 HD11 LEU A 151      49.460  63.630  63.400  1.00  0.00           H
ATOM   2393 HD12 LEU A 151      51.280  63.950  63.250  1.00  0.00           H
ATOM   2394 HD13 LEU A 151      50.500  62.480  62.490  1.00  0.00           H
ATOM   2395  CD2 LEU A 151      51.600  64.530  60.860  1.00  0.00           C
ATOM   2396 HD21 LEU A 151      51.740  65.100  59.930  1.00  0.00           H
ATOM   2397 HD22 LEU A 151      51.980  63.520  60.560  1.00  0.00           H
ATOM   2398 HD23 LEU A 151      52.330  64.930  61.600  1.00  0.00           H
ATOM   2399  C   LEU A 151      47.790  64.460  58.480  1.00  0.00           C
ATOM   2400  O   LEU A 151      48.270  63.810  57.550  1.00  0.00           O
ATOM   2401  N   TRP A 152      46.420  64.590  58.630  1.00  0.00           N
ATOM   2402  HN  TRP A 152      45.970  64.860  59.480  1.00  0.00           H
ATOM   2403  CA  TRP A 152      45.530  64.300  57.500  1.00  0.00           C
ATOM   2404  HA  TRP A 152      45.840  63.310  57.220  1.00  0.00           H
ATOM   2405  CB  TRP A 152      43.980  64.290  57.800  1.00  0.00           C
ATOM   2406  HB1 TRP A 152      43.360  64.350  56.880  1.00  0.00           H
ATOM   2407  HB2 TRP A 152      43.850  65.270  58.320  1.00  0.00           H
ATOM   2408  CG  TRP A 152      43.410  63.150  58.600  1.00  0.00           C
ATOM   2409  CD1 TRP A 152      43.010  63.210  59.910  1.00  0.00           C
ATOM   2410  HD1 TRP A 152      43.210  64.020  60.590  1.00  0.00           H
ATOM   2411  NE1 TRP A 152      42.750  61.940  60.350  1.00  0.00           N
ATOM   2412  HE1 TRP A 152      42.460  61.740  61.260  1.00  0.00           H
ATOM   2413  CE2 TRP A 152      42.890  61.060  59.360  1.00  0.00           C
ATOM   2414  CD2 TRP A 152      43.360  61.740  58.240  1.00  0.00           C
ATOM   2415  CE3 TRP A 152      43.680  61.050  57.140  1.00  0.00           C
ATOM   2416  HE3 TRP A 152      44.060  61.500  56.240  1.00  0.00           H
ATOM   2417  CZ3 TRP A 152      43.280  59.740  57.000  1.00  0.00           C
ATOM   2418  HZ3 TRP A 152      43.330  59.330  56.000  1.00  0.00           H
ATOM   2419  CZ2 TRP A 152      42.720  59.680  59.360  1.00  0.00           C
ATOM   2420  HZ2 TRP A 152      42.430  59.150  60.250  1.00  0.00           H
ATOM   2421  CH2 TRP A 152      42.720  59.010  58.090  1.00  0.00           C
ATOM   2422  HH2 TRP A 152      42.760  57.930  58.060  1.00  0.00           H
ATOM   2423  C   TRP A 152      45.720  65.140  56.240  1.00  0.00           C
ATOM   2424  O   TRP A 152      45.920  64.520  55.270  1.00  0.00           O
ATOM   2425  N   GLY A 153      45.820  66.470  56.400  1.00  0.00           N
ATOM   2426  HN  GLY A 153      45.660  66.840  57.310  1.00  0.00           H
ATOM   2427  CA  GLY A 153      46.350  67.390  55.390  1.00  0.00           C
ATOM   2428  HA1 GLY A 153      46.730  68.250  55.930  1.00  0.00           H
ATOM   2429  HA2 GLY A 153      45.570  67.600  54.680  1.00  0.00           H
ATOM   2430  C   GLY A 153      47.560  66.960  54.690  1.00  0.00           C
ATOM   2431  O   GLY A 153      47.630  66.910  53.490  1.00  0.00           O
ATOM   2432  N   ILE A 154      48.630  66.520  55.350  1.00  0.00           N
ATOM   2433  HN  ILE A 154      48.570  66.590  56.340  1.00  0.00           H
ATOM   2434  CA  ILE A 154      49.810  65.840  54.780  1.00  0.00           C
ATOM   2435  HA  ILE A 154      50.200  66.440  53.970  1.00  0.00           H
ATOM   2436  CB  ILE A 154      50.940  65.490  55.810  1.00  0.00           C
ATOM   2437  HB  ILE A 154      50.540  64.900  56.660  1.00  0.00           H
ATOM   2438  CG2 ILE A 154      52.120  64.620  55.240  1.00  0.00           C
ATOM   2439 HG21 ILE A 154      53.010  64.660  55.910  1.00  0.00           H
ATOM   2440 HG22 ILE A 154      52.290  64.940  54.200  1.00  0.00           H
ATOM   2441 HG23 ILE A 154      51.680  63.600  55.180  1.00  0.00           H
ATOM   2442  CG1 ILE A 154      51.350  66.830  56.460  1.00  0.00           C
ATOM   2443 HG11 ILE A 154      51.860  66.640  57.440  1.00  0.00           H
ATOM   2444 HG12 ILE A 154      50.420  67.410  56.630  1.00  0.00           H
ATOM   2445  CD  ILE A 154      52.380  67.570  55.600  1.00  0.00           C
ATOM   2446  HD1 ILE A 154      52.590  68.550  56.080  1.00  0.00           H
ATOM   2447  HD2 ILE A 154      52.000  67.740  54.570  1.00  0.00           H
ATOM   2448  HD3 ILE A 154      53.390  67.100  55.550  1.00  0.00           H
ATOM   2449  C   ILE A 154      49.390  64.600  54.110  1.00  0.00           C
ATOM   2450  O   ILE A 154      49.810  64.380  52.970  1.00  0.00           O
ATOM   2451  N   THR A 155      48.550  63.770  54.730  1.00  0.00           N
ATOM   2452  HN  THR A 155      48.440  63.910  55.700  1.00  0.00           H
ATOM   2453  CA  THR A 155      48.090  62.490  54.160  1.00  0.00           C
ATOM   2454  HA  THR A 155      48.970  61.880  54.040  1.00  0.00           H
ATOM   2455  CB  THR A 155      47.260  61.580  55.110  1.00  0.00           C
ATOM   2456  HB  THR A 155      46.290  61.970  55.460  1.00  0.00           H
ATOM   2457  OG1 THR A 155      47.900  61.330  56.330  1.00  0.00           O
ATOM   2458  HG1 THR A 155      47.890  62.150  56.820  1.00  0.00           H
ATOM   2459  CG2 THR A 155      47.010  60.220  54.390  1.00  0.00           C
ATOM   2460 HG21 THR A 155      47.950  59.820  53.970  1.00  0.00           H
ATOM   2461 HG22 THR A 155      46.170  60.300  53.650  1.00  0.00           H
ATOM   2462 HG23 THR A 155      46.760  59.530  55.220  1.00  0.00           H
ATOM   2463  C   THR A 155      47.380  62.540  52.820  1.00  0.00           C
ATOM   2464  O   THR A 155      47.830  61.810  51.930  1.00  0.00           O
ATOM   2465  N   ILE A 156      46.350  63.400  52.810  1.00  0.00           N
ATOM   2466  HN  ILE A 156      46.100  63.720  53.700  1.00  0.00           H
ATOM   2467  CA  ILE A 156      45.650  63.750  51.580  1.00  0.00           C
ATOM   2468  HA  ILE A 156      45.300  62.900  51.020  1.00  0.00           H
ATOM   2469  CB  ILE A 156      44.470  64.630  52.000  1.00  0.00           C
ATOM   2470  HB  ILE A 156      44.920  65.380  52.680  1.00  0.00           H
ATOM   2471  CG2 ILE A 156      43.710  65.350  50.870  1.00  0.00           C
ATOM   2472 HG21 ILE A 156      44.400  65.760  50.110  1.00  0.00           H
ATOM   2473 HG22 ILE A 156      43.180  66.220  51.320  1.00  0.00           H
ATOM   2474 HG23 ILE A 156      42.990  64.660  50.370  1.00  0.00           H
ATOM   2475  CG1 ILE A 156      43.410  63.840  52.930  1.00  0.00           C
ATOM   2476 HG11 ILE A 156      43.960  63.290  53.720  1.00  0.00           H
ATOM   2477 HG12 ILE A 156      42.750  63.180  52.310  1.00  0.00           H
ATOM   2478  CD  ILE A 156      42.430  64.710  53.700  1.00  0.00           C
ATOM   2479  HD1 ILE A 156      43.030  65.330  54.410  1.00  0.00           H
ATOM   2480  HD2 ILE A 156      41.710  64.030  54.180  1.00  0.00           H
ATOM   2481  HD3 ILE A 156      41.980  65.580  53.160  1.00  0.00           H
ATOM   2482  C   ILE A 156      46.510  64.450  50.600  1.00  0.00           C
ATOM   2483  O   ILE A 156      46.460  64.110  49.430  1.00  0.00           O
ATOM   2484  N   GLY A 157      47.340  65.420  51.030  1.00  0.00           N
ATOM   2485  HN  GLY A 157      47.520  65.720  51.970  1.00  0.00           H
ATOM   2486  CA  GLY A 157      48.100  66.170  50.100  1.00  0.00           C
ATOM   2487  HA1 GLY A 157      48.650  66.910  50.650  1.00  0.00           H
ATOM   2488  HA2 GLY A 157      47.430  66.570  49.360  1.00  0.00           H
ATOM   2489  C   GLY A 157      49.110  65.310  49.330  1.00  0.00           C
ATOM   2490  O   GLY A 157      49.410  65.570  48.200  1.00  0.00           O
ATOM   2491  N   LEU A 158      49.580  64.240  49.980  1.00  0.00           N
ATOM   2492  HN  LEU A 158      49.470  64.130  50.970  1.00  0.00           H
ATOM   2493  CA  LEU A 158      50.420  63.260  49.360  1.00  0.00           C
ATOM   2494  HA  LEU A 158      51.240  63.750  48.870  1.00  0.00           H
ATOM   2495  CB  LEU A 158      50.970  62.150  50.400  1.00  0.00           C
ATOM   2496  HB1 LEU A 158      51.280  61.230  49.860  1.00  0.00           H
ATOM   2497  HB2 LEU A 158      50.180  61.870  51.160  1.00  0.00           H
ATOM   2498  CG  LEU A 158      52.150  62.560  51.260  1.00  0.00           C
ATOM   2499  HG  LEU A 158      51.900  63.600  51.570  1.00  0.00           H
ATOM   2500  CD1 LEU A 158      52.340  61.700  52.560  1.00  0.00           C
ATOM   2501 HD11 LEU A 158      53.120  62.100  53.240  1.00  0.00           H
ATOM   2502 HD12 LEU A 158      52.450  60.610  52.340  1.00  0.00           H
ATOM   2503 HD13 LEU A 158      51.440  61.820  53.180  1.00  0.00           H
ATOM   2504  CD2 LEU A 158      53.390  62.580  50.490  1.00  0.00           C
ATOM   2505 HD21 LEU A 158      53.470  61.650  49.890  1.00  0.00           H
ATOM   2506 HD22 LEU A 158      54.220  62.780  51.190  1.00  0.00           H
ATOM   2507 HD23 LEU A 158      53.460  63.330  49.680  1.00  0.00           H
ATOM   2508  C   LEU A 158      49.710  62.450  48.340  1.00  0.00           C
ATOM   2509  O   LEU A 158      50.350  61.740  47.510  1.00  0.00           O
ATOM   2510  N   THR A 159      48.370  62.400  48.380  1.00  0.00           N
ATOM   2511  HN  THR A 159      47.860  62.960  49.030  1.00  0.00           H
ATOM   2512  CA  THR A 159      47.580  61.560  47.540  1.00  0.00           C
ATOM   2513  HA  THR A 159      48.250  61.100  46.840  1.00  0.00           H
ATOM   2514  CB  THR A 159      46.840  60.370  48.270  1.00  0.00           C
ATOM   2515  HB  THR A 159      46.170  59.860  47.550  1.00  0.00           H
ATOM   2516  OG1 THR A 159      46.240  60.850  49.460  1.00  0.00           O
ATOM   2517  HG1 THR A 159      46.870  60.950  50.170  1.00  0.00           H
ATOM   2518  CG2 THR A 159      48.010  59.350  48.570  1.00  0.00           C
ATOM   2519 HG21 THR A 159      48.760  59.810  49.260  1.00  0.00           H
ATOM   2520 HG22 THR A 159      48.430  59.020  47.590  1.00  0.00           H
ATOM   2521 HG23 THR A 159      47.540  58.460  49.050  1.00  0.00           H
ATOM   2522  C   THR A 159      46.650  62.240  46.480  1.00  0.00           C
ATOM   2523  O   THR A 159      45.940  61.610  45.690  1.00  0.00           O
ATOM   2524  N   VAL A 160      46.720  63.560  46.290  1.00  0.00           N
ATOM   2525  HN  VAL A 160      47.540  63.920  46.740  1.00  0.00           H
ATOM   2526  CA  VAL A 160      45.830  64.450  45.460  1.00  0.00           C
ATOM   2527  HA  VAL A 160      44.820  64.230  45.820  1.00  0.00           H
ATOM   2528  CB  VAL A 160      46.150  65.940  45.610  1.00  0.00           C
ATOM   2529  HB  VAL A 160      47.080  66.150  45.050  1.00  0.00           H
ATOM   2530  CG1 VAL A 160      45.090  66.780  44.940  1.00  0.00           C
ATOM   2531 HG11 VAL A 160      45.210  67.870  44.950  1.00  0.00           H
ATOM   2532 HG12 VAL A 160      44.060  66.640  45.320  1.00  0.00           H
ATOM   2533 HG13 VAL A 160      44.990  66.530  43.850  1.00  0.00           H
ATOM   2534  CG2 VAL A 160      46.240  66.280  47.040  1.00  0.00           C
ATOM   2535 HG21 VAL A 160      45.390  65.880  47.620  1.00  0.00           H
ATOM   2536 HG22 VAL A 160      46.370  67.380  47.130  1.00  0.00           H
ATOM   2537 HG23 VAL A 160      47.200  65.820  47.360  1.00  0.00           H
ATOM   2538  C   VAL A 160      45.850  64.040  44.000  1.00  0.00           C
ATOM   2539  O   VAL A 160      44.850  64.060  43.230  1.00  0.00           O
ATOM   2540  N   HSD A 161      46.940  63.590  43.460  1.00  0.00           N
ATOM   2541  HN  HSD A 161      47.800  63.640  43.970  1.00  0.00           H
ATOM   2542  CA  HSD A 161      47.130  63.300  42.020  1.00  0.00           C
ATOM   2543  HA  HSD A 161      46.770  64.190  41.500  1.00  0.00           H
ATOM   2544  CB  HSD A 161      48.600  63.140  41.610  1.00  0.00           C
ATOM   2545  HB1 HSD A 161      49.190  64.040  41.890  1.00  0.00           H
ATOM   2546  HB2 HSD A 161      48.670  63.150  40.500  1.00  0.00           H
ATOM   2547  ND1 HSD A 161      49.890  61.020  41.230  1.00  0.00           N
ATOM   2548  HD1 HSD A 161      49.900  61.140  40.240  1.00  0.00           H
ATOM   2549  CG  HSD A 161      49.290  61.900  42.140  1.00  0.00           C
ATOM   2550  CE1 HSD A 161      50.390  59.970  41.880  1.00  0.00           C
ATOM   2551  HE1 HSD A 161      50.760  59.060  41.410  1.00  0.00           H
ATOM   2552  NE2 HSD A 161      50.230  60.160  43.210  1.00  0.00           N
ATOM   2553  CD2 HSD A 161      49.530  61.360  43.330  1.00  0.00           C
ATOM   2554  HD2 HSD A 161      49.350  61.930  44.220  1.00  0.00           H
ATOM   2555  C   HSD A 161      46.350  62.160  41.490  1.00  0.00           C
ATOM   2556  O   HSD A 161      46.190  62.070  40.290  1.00  0.00           O
ATOM   2557  N   LEU A 162      45.780  61.250  42.320  1.00  0.00           N
ATOM   2558  HN  LEU A 162      45.740  61.490  43.290  1.00  0.00           H
ATOM   2559  CA  LEU A 162      45.040  60.100  41.980  1.00  0.00           C
ATOM   2560  HA  LEU A 162      45.540  59.730  41.100  1.00  0.00           H
ATOM   2561  CB  LEU A 162      44.980  59.130  43.170  1.00  0.00           C
ATOM   2562  HB1 LEU A 162      44.400  58.250  42.840  1.00  0.00           H
ATOM   2563  HB2 LEU A 162      44.480  59.690  44.000  1.00  0.00           H
ATOM   2564  CG  LEU A 162      46.360  58.660  43.760  1.00  0.00           C
ATOM   2565  HG  LEU A 162      46.940  59.600  43.920  1.00  0.00           H
ATOM   2566  CD1 LEU A 162      46.280  57.860  45.070  1.00  0.00           C
ATOM   2567 HD11 LEU A 162      45.780  58.420  45.890  1.00  0.00           H
ATOM   2568 HD12 LEU A 162      47.280  57.750  45.540  1.00  0.00           H
ATOM   2569 HD13 LEU A 162      45.730  56.900  45.040  1.00  0.00           H
ATOM   2570  CD2 LEU A 162      47.160  57.840  42.670  1.00  0.00           C
ATOM   2571 HD21 LEU A 162      46.630  56.920  42.350  1.00  0.00           H
ATOM   2572 HD22 LEU A 162      48.200  57.590  42.970  1.00  0.00           H
ATOM   2573 HD23 LEU A 162      47.280  58.520  41.800  1.00  0.00           H
ATOM   2574  C   LEU A 162      43.680  60.480  41.500  1.00  0.00           C
ATOM   2575  O   LEU A 162      42.930  59.680  40.900  1.00  0.00           O
ATOM   2576  N   LEU A 163      43.260  61.780  41.830  1.00  0.00           N
ATOM   2577  HN  LEU A 163      43.900  62.450  42.180  1.00  0.00           H
ATOM   2578  CA  LEU A 163      41.910  62.300  41.590  1.00  0.00           C
ATOM   2579  HA  LEU A 163      41.180  61.500  41.580  1.00  0.00           H
ATOM   2580  CB  LEU A 163      41.560  63.300  42.720  1.00  0.00           C
ATOM   2581  HB1 LEU A 163      40.580  63.800  42.630  1.00  0.00           H
ATOM   2582  HB2 LEU A 163      42.350  64.080  42.740  1.00  0.00           H
ATOM   2583  CG  LEU A 163      41.490  62.620  44.120  1.00  0.00           C
ATOM   2584  HG  LEU A 163      42.480  62.170  44.300  1.00  0.00           H
ATOM   2585  CD1 LEU A 163      41.290  63.640  45.230  1.00  0.00           C
ATOM   2586 HD11 LEU A 163      42.130  64.380  45.170  1.00  0.00           H
ATOM   2587 HD12 LEU A 163      41.430  63.090  46.180  1.00  0.00           H
ATOM   2588 HD13 LEU A 163      40.360  64.230  45.110  1.00  0.00           H
ATOM   2589  CD2 LEU A 163      40.390  61.540  44.200  1.00  0.00           C
ATOM   2590 HD21 LEU A 163      39.350  61.890  44.030  1.00  0.00           H
ATOM   2591 HD22 LEU A 163      40.430  60.990  45.160  1.00  0.00           H
ATOM   2592 HD23 LEU A 163      40.660  60.740  43.490  1.00  0.00           H
ATOM   2593  C   LEU A 163      41.820  63.020  40.200  1.00  0.00           C
ATOM   2594  O   LEU A 163      40.800  63.660  39.900  1.00  0.00           O
ATOM   2595  N   LYS A 164      42.920  62.970  39.460  1.00  0.00           N
ATOM   2596  HN  LYS A 164      43.740  62.460  39.700  1.00  0.00           H
ATOM   2597  CA  LYS A 164      42.960  63.250  38.070  1.00  0.00           C
ATOM   2598  HA  LYS A 164      42.010  63.730  37.830  1.00  0.00           H
ATOM   2599  CB  LYS A 164      44.030  64.320  37.660  1.00  0.00           C
ATOM   2600  HB1 LYS A 164      43.590  65.230  38.090  1.00  0.00           H
ATOM   2601  HB2 LYS A 164      44.110  64.420  36.560  1.00  0.00           H
ATOM   2602  CG  LYS A 164      45.530  64.230  38.150  1.00  0.00           C
ATOM   2603  HG1 LYS A 164      45.910  63.220  37.820  1.00  0.00           H
ATOM   2604  HG2 LYS A 164      45.620  64.190  39.250  1.00  0.00           H
ATOM   2605  CD  LYS A 164      46.380  65.360  37.560  1.00  0.00           C
ATOM   2606  HD1 LYS A 164      45.930  66.240  38.070  1.00  0.00           H
ATOM   2607  HD2 LYS A 164      46.180  65.630  36.510  1.00  0.00           H
ATOM   2608  CE  LYS A 164      47.790  65.380  37.980  1.00  0.00           C
ATOM   2609  HE1 LYS A 164      48.240  64.410  37.660  1.00  0.00           H
ATOM   2610  HE2 LYS A 164      47.970  65.560  39.060  1.00  0.00           H
ATOM   2611  NZ  LYS A 164      48.520  66.480  37.340  1.00  0.00           N
ATOM   2612  HZ1 LYS A 164      49.460  66.650  37.770  1.00  0.00           H
ATOM   2613  HZ2 LYS A 164      47.960  67.350  37.300  1.00  0.00           H
ATOM   2614  HZ3 LYS A 164      48.780  66.190  36.370  1.00  0.00           H
ATOM   2615  C   LYS A 164      42.990  62.060  37.140  1.00  0.00           C
ATOM   2616  O   LYS A 164      43.100  62.190  35.910  1.00  0.00           O
ATOM   2617  N   LYS A 165      42.970  60.820  37.690  1.00  0.00           N
ATOM   2618  HN  LYS A 165      43.050  60.560  38.650  1.00  0.00           H
ATOM   2619  CA  LYS A 165      42.950  59.550  36.940  1.00  0.00           C
ATOM   2620  HA  LYS A 165      43.940  59.450  36.530  1.00  0.00           H
ATOM   2621  CB  LYS A 165      42.780  58.390  37.990  1.00  0.00           C
ATOM   2622  HB1 LYS A 165      41.890  58.680  38.590  1.00  0.00           H
ATOM   2623  HB2 LYS A 165      43.670  58.350  38.670  1.00  0.00           H
ATOM   2624  CG  LYS A 165      42.400  56.960  37.500  1.00  0.00           C
ATOM   2625  HG1 LYS A 165      41.660  57.080  36.680  1.00  0.00           H
ATOM   2626  HG2 LYS A 165      41.740  56.440  38.220  1.00  0.00           H
ATOM   2627  CD  LYS A 165      43.740  56.210  37.120  1.00  0.00           C
ATOM   2628  HD1 LYS A 165      44.470  56.400  37.930  1.00  0.00           H
ATOM   2629  HD2 LYS A 165      44.170  56.760  36.250  1.00  0.00           H
ATOM   2630  CE  LYS A 165      43.570  54.710  36.850  1.00  0.00           C
ATOM   2631  HE1 LYS A 165      42.750  54.550  36.120  1.00  0.00           H
ATOM   2632  HE2 LYS A 165      43.390  54.240  37.840  1.00  0.00           H
ATOM   2633  NZ  LYS A 165      44.910  54.320  36.360  1.00  0.00           N
ATOM   2634  HZ1 LYS A 165      44.790  53.350  36.000  1.00  0.00           H
ATOM   2635  HZ2 LYS A 165      45.550  54.340  37.180  1.00  0.00           H
ATOM   2636  HZ3 LYS A 165      45.200  54.950  35.590  1.00  0.00           H
ATOM   2637  C   LYS A 165      41.930  59.460  35.940  1.00  0.00           C
ATOM   2638  O   LYS A 165      40.760  59.910  36.080  1.00  0.00           O
ATOM   2639  N   LYS A 166      42.270  58.710  34.840  1.00  0.00           N
ATOM   2640  HN  LYS A 166      43.190  58.350  34.770  1.00  0.00           H
ATOM   2641  CA  LYS A 166      41.260  58.430  33.780  1.00  0.00           C
ATOM   2642  HA  LYS A 166      40.250  58.610  34.120  1.00  0.00           H
ATOM   2643  CB  LYS A 166      41.500  59.120  32.450  1.00  0.00           C
ATOM   2644  HB1 LYS A 166      40.620  58.790  31.840  1.00  0.00           H
ATOM   2645  HB2 LYS A 166      42.380  58.700  31.920  1.00  0.00           H
ATOM   2646  CG  LYS A 166      41.700  60.610  32.530  1.00  0.00           C
ATOM   2647  HG1 LYS A 166      42.090  61.010  31.560  1.00  0.00           H
ATOM   2648  HG2 LYS A 166      42.420  60.900  33.330  1.00  0.00           H
ATOM   2649  CD  LYS A 166      40.530  61.530  32.840  1.00  0.00           C
ATOM   2650  HD1 LYS A 166      40.890  62.590  32.920  1.00  0.00           H
ATOM   2651  HD2 LYS A 166      40.090  61.230  33.810  1.00  0.00           H
ATOM   2652  CE  LYS A 166      39.590  61.530  31.630  1.00  0.00           C
ATOM   2653  HE1 LYS A 166      39.130  60.550  31.330  1.00  0.00           H
ATOM   2654  HE2 LYS A 166      40.080  62.080  30.800  1.00  0.00           H
ATOM   2655  NZ  LYS A 166      38.410  62.350  31.990  1.00  0.00           N
ATOM   2656  HZ1 LYS A 166      37.830  62.580  31.150  1.00  0.00           H
ATOM   2657  HZ2 LYS A 166      38.760  63.280  32.290  1.00  0.00           H
ATOM   2658  HZ3 LYS A 166      37.860  61.940  32.770  1.00  0.00           H
ATOM   2659  C   LYS A 166      41.420  56.890  33.510  1.00  0.00           C
ATOM   2660  O   LYS A 166      42.480  56.310  33.830  1.00  0.00           O
ATOM   2661  N   MET A 167      40.380  56.160  33.100  1.00  0.00           N
ATOM   2662  HN  MET A 167      39.520  56.640  32.990  1.00  0.00           H
ATOM   2663  CA  MET A 167      40.410  54.790  32.560  1.00  0.00           C
ATOM   2664  HA  MET A 167      40.860  54.180  33.330  1.00  0.00           H
ATOM   2665  CB  MET A 167      38.880  54.290  32.550  1.00  0.00           C
ATOM   2666  HB1 MET A 167      38.790  53.260  32.140  1.00  0.00           H
ATOM   2667  HB2 MET A 167      38.350  54.990  31.870  1.00  0.00           H
ATOM   2668  CG  MET A 167      38.120  54.580  33.930  1.00  0.00           C
ATOM   2669  HG1 MET A 167      37.120  54.160  33.670  1.00  0.00           H
ATOM   2670  HG2 MET A 167      37.840  55.660  33.990  1.00  0.00           H
ATOM   2671  SD  MET A 167      38.740  54.050  35.510  1.00  0.00           S
ATOM   2672  CE  MET A 167      38.300  52.340  35.080  1.00  0.00           C
ATOM   2673  HE1 MET A 167      38.160  51.750  36.000  1.00  0.00           H
ATOM   2674  HE2 MET A 167      39.010  51.750  34.470  1.00  0.00           H
ATOM   2675  HE3 MET A 167      37.360  52.250  34.470  1.00  0.00           H
ATOM   2676  C   MET A 167      41.170  54.510  31.240  1.00  0.00           C
ATOM   2677  O   MET A 167      41.210  55.440  30.450  1.00  0.00           O
ATOM   2678  N   PRO A 168      41.760  53.330  30.970  1.00  0.00           N
ATOM   2679  CD  PRO A 168      42.180  52.440  32.100  1.00  0.00           C
ATOM   2680  HD1 PRO A 168      41.310  51.900  32.550  1.00  0.00           H
ATOM   2681  HD2 PRO A 168      42.680  53.060  32.890  1.00  0.00           H
ATOM   2682  CA  PRO A 168      42.320  53.000  29.640  1.00  0.00           C
ATOM   2683  HA  PRO A 168      43.220  53.590  29.570  1.00  0.00           H
ATOM   2684  CB  PRO A 168      42.670  51.540  29.910  1.00  0.00           C
ATOM   2685  HB1 PRO A 168      43.490  51.150  29.290  1.00  0.00           H
ATOM   2686  HB2 PRO A 168      41.780  50.910  29.780  1.00  0.00           H
ATOM   2687  CG  PRO A 168      43.150  51.450  31.350  1.00  0.00           C
ATOM   2688  HG1 PRO A 168      42.900  50.450  31.760  1.00  0.00           H
ATOM   2689  HG2 PRO A 168      44.200  51.800  31.450  1.00  0.00           H
ATOM   2690  C   PRO A 168      41.560  53.190  28.380  1.00  0.00           C
ATOM   2691  O   PRO A 168      40.440  52.730  28.230  1.00  0.00           O
ATOM   2692  N   ILE A 169      42.160  53.810  27.380  1.00  0.00           N
ATOM   2693  HN  ILE A 169      43.140  54.010  27.500  1.00  0.00           H
ATOM   2694  CA  ILE A 169      41.490  53.980  26.150  1.00  0.00           C
ATOM   2695  HA  ILE A 169      40.660  53.290  26.100  1.00  0.00           H
ATOM   2696  CB  ILE A 169      40.790  55.360  25.820  1.00  0.00           C
ATOM   2697  HB  ILE A 169      39.940  55.500  26.530  1.00  0.00           H
ATOM   2698  CG2 ILE A 169      41.730  56.550  26.150  1.00  0.00           C
ATOM   2699 HG21 ILE A 169      41.140  57.450  26.420  1.00  0.00           H
ATOM   2700 HG22 ILE A 169      42.340  56.770  25.250  1.00  0.00           H
ATOM   2701 HG23 ILE A 169      42.300  56.340  27.080  1.00  0.00           H
ATOM   2702  CG1 ILE A 169      40.140  55.440  24.400  1.00  0.00           C
ATOM   2703 HG11 ILE A 169      40.910  55.220  23.650  1.00  0.00           H
ATOM   2704 HG12 ILE A 169      39.830  56.500  24.240  1.00  0.00           H
ATOM   2705  CD  ILE A 169      38.990  54.450  24.210  1.00  0.00           C
ATOM   2706  HD1 ILE A 169      38.680  54.470  23.140  1.00  0.00           H
ATOM   2707  HD2 ILE A 169      38.120  54.770  24.820  1.00  0.00           H
ATOM   2708  HD3 ILE A 169      39.360  53.430  24.420  1.00  0.00           H
ATOM   2709  C   ILE A 169      42.250  53.380  24.980  1.00  0.00           C
ATOM   2710  O   ILE A 169      41.770  52.750  24.040  1.00  0.00           O
ATOM   2711  N   GLN A 170      43.640  53.350  25.190  1.00  0.00           N
ATOM   2712  HN  GLN A 170      44.180  53.690  25.960  1.00  0.00           H
ATOM   2713  CA  GLN A 170      44.580  52.760  24.230  1.00  0.00           C
ATOM   2714  HA  GLN A 170      44.420  53.310  23.310  1.00  0.00           H
ATOM   2715  CB  GLN A 170      46.060  52.880  24.760  1.00  0.00           C
ATOM   2716  HB1 GLN A 170      46.570  52.100  24.180  1.00  0.00           H
ATOM   2717  HB2 GLN A 170      45.990  52.570  25.820  1.00  0.00           H
ATOM   2718  CG  GLN A 170      46.720  54.290  24.510  1.00  0.00           C
ATOM   2719  HG1 GLN A 170      47.820  54.360  24.620  1.00  0.00           H
ATOM   2720  HG2 GLN A 170      46.250  54.920  25.300  1.00  0.00           H
ATOM   2721  CD  GLN A 170      46.350  54.910  23.210  1.00  0.00           C
ATOM   2722  OE1 GLN A 170      45.480  55.780  23.130  1.00  0.00           O
ATOM   2723  NE2 GLN A 170      47.020  54.410  22.160  1.00  0.00           N
ATOM   2724 HE21 GLN A 170      47.500  53.540  22.190  1.00  0.00           H
ATOM   2725 HE22 GLN A 170      46.830  54.880  21.300  1.00  0.00           H
ATOM   2726  C   GLN A 170      44.220  51.330  23.980  1.00  0.00           C
ATOM   2727  O   GLN A 170      43.930  50.580  24.880  1.00  0.00           O
ATOM   2728  N   ASN A 171      44.350  50.880  22.730  1.00  0.00           N
ATOM   2729  HN  ASN A 171      44.530  51.500  21.970  1.00  0.00           H
ATOM   2730  CA  ASN A 171      44.260  49.520  22.280  1.00  0.00           C
ATOM   2731  HA  ASN A 171      44.440  49.710  21.230  1.00  0.00           H
ATOM   2732  CB  ASN A 171      45.300  48.530  22.970  1.00  0.00           C
ATOM   2733  HB1 ASN A 171      45.290  47.490  22.560  1.00  0.00           H
ATOM   2734  HB2 ASN A 171      44.980  48.310  24.010  1.00  0.00           H
ATOM   2735  CG  ASN A 171      46.760  48.940  23.020  1.00  0.00           C
ATOM   2736  OD1 ASN A 171      47.540  48.670  23.960  1.00  0.00           O
ATOM   2737  ND2 ASN A 171      47.330  49.540  21.960  1.00  0.00           N
ATOM   2738 HD21 ASN A 171      48.270  49.850  22.020  1.00  0.00           H
ATOM   2739 HD22 ASN A 171      46.710  49.960  21.300  1.00  0.00           H
ATOM   2740  C   ASN A 171      42.860  48.910  22.380  1.00  0.00           C
ATOM   2741  O   ASN A 171      42.720  47.630  22.590  1.00  0.00           O
ATOM   2742  N   GLY A 172      41.810  49.680  22.210  1.00  0.00           N
ATOM   2743  HN  GLY A 172      41.990  50.650  22.110  1.00  0.00           H
ATOM   2744  CA  GLY A 172      40.420  49.390  22.340  1.00  0.00           C
ATOM   2745  HA1 GLY A 172      40.180  48.360  22.080  1.00  0.00           H
ATOM   2746  HA2 GLY A 172      40.010  50.270  21.870  1.00  0.00           H
ATOM   2747  C   GLY A 172      39.980  49.390  23.760  1.00  0.00           C
ATOM   2748  O   GLY A 172      39.000  48.750  24.120  1.00  0.00           O
ATOM   2749  N   GLY A 173      40.720  50.040  24.650  1.00  0.00           N
ATOM   2750  HN  GLY A 173      41.610  50.390  24.390  1.00  0.00           H
ATOM   2751  CA  GLY A 173      40.230  50.270  26.050  1.00  0.00           C
ATOM   2752  HA1 GLY A 173      39.260  50.670  25.840  1.00  0.00           H
ATOM   2753  HA2 GLY A 173      40.940  50.910  26.540  1.00  0.00           H
ATOM   2754  C   GLY A 173      40.180  49.090  27.010  1.00  0.00           C
ATOM   2755  O   GLY A 173      40.270  47.940  26.580  1.00  0.00           O
ATOM   2756  N   ALA A 174      40.010  49.180  28.370  1.00  0.00           N
ATOM   2757  HN  ALA A 174      39.980  50.050  28.860  1.00  0.00           H
ATOM   2758  CA  ALA A 174      40.090  48.050  29.290  1.00  0.00           C
ATOM   2759  HA  ALA A 174      39.510  47.230  28.890  1.00  0.00           H
ATOM   2760  CB  ALA A 174      41.520  47.480  29.520  1.00  0.00           C
ATOM   2761  HB1 ALA A 174      42.020  47.320  28.550  1.00  0.00           H
ATOM   2762  HB2 ALA A 174      41.430  46.480  30.000  1.00  0.00           H
ATOM   2763  HB3 ALA A 174      42.130  48.140  30.170  1.00  0.00           H
ATOM   2764  C   ALA A 174      39.490  48.630  30.610  1.00  0.00           C
ATOM   2765  O   ALA A 174      39.460  49.840  30.910  1.00  0.00           O
ATOM   2766  N   ASN A 175      39.000  47.730  31.440  1.00  0.00           N
ATOM   2767  HN  ASN A 175      39.130  46.780  31.200  1.00  0.00           H
ATOM   2768  CA  ASN A 175      38.270  47.890  32.640  1.00  0.00           C
ATOM   2769  HA  ASN A 175      37.810  48.860  32.750  1.00  0.00           H
ATOM   2770  CB  ASN A 175      37.260  46.720  32.800  1.00  0.00           C
ATOM   2771  HB1 ASN A 175      36.850  46.620  33.830  1.00  0.00           H
ATOM   2772  HB2 ASN A 175      37.740  45.770  32.530  1.00  0.00           H
ATOM   2773  CG  ASN A 175      36.120  47.140  31.780  1.00  0.00           C
ATOM   2774  OD1 ASN A 175      36.050  48.160  31.160  1.00  0.00           O
ATOM   2775  ND2 ASN A 175      35.110  46.270  31.780  1.00  0.00           N
ATOM   2776 HD21 ASN A 175      34.520  46.310  30.980  1.00  0.00           H
ATOM   2777 HD22 ASN A 175      35.160  45.340  32.170  1.00  0.00           H
ATOM   2778  C   ASN A 175      39.230  47.910  33.820  1.00  0.00           C
ATOM   2779  O   ASN A 175      38.910  47.610  34.930  1.00  0.00           O
ATOM   2780  N   LEU A 176      40.530  48.270  33.480  1.00  0.00           N
ATOM   2781  HN  LEU A 176      40.620  48.730  32.600  1.00  0.00           H
ATOM   2782  CA  LEU A 176      41.460  48.380  34.550  1.00  0.00           C
ATOM   2783  HA  LEU A 176      41.200  47.660  35.320  1.00  0.00           H
ATOM   2784  CB  LEU A 176      42.970  48.020  34.240  1.00  0.00           C
ATOM   2785  HB1 LEU A 176      43.570  48.300  35.140  1.00  0.00           H
ATOM   2786  HB2 LEU A 176      43.390  48.550  33.360  1.00  0.00           H
ATOM   2787  CG  LEU A 176      43.160  46.470  33.990  1.00  0.00           C
ATOM   2788  HG  LEU A 176      42.330  46.030  34.570  1.00  0.00           H
ATOM   2789  CD1 LEU A 176      43.290  46.040  32.540  1.00  0.00           C
ATOM   2790 HD11 LEU A 176      44.090  46.670  32.110  1.00  0.00           H
ATOM   2791 HD12 LEU A 176      42.330  46.130  31.980  1.00  0.00           H
ATOM   2792 HD13 LEU A 176      43.460  44.940  32.540  1.00  0.00           H
ATOM   2793  CD2 LEU A 176      44.440  46.080  34.780  1.00  0.00           C
ATOM   2794 HD21 LEU A 176      45.200  46.840  34.500  1.00  0.00           H
ATOM   2795 HD22 LEU A 176      44.640  45.000  34.640  1.00  0.00           H
ATOM   2796 HD23 LEU A 176      44.220  46.170  35.860  1.00  0.00           H
ATOM   2797  C   LEU A 176      41.460  49.720  35.240  1.00  0.00           C
ATOM   2798  O   LEU A 176      41.910  50.710  34.660  1.00  0.00           O
ATOM   2799  N   CYS A 177      40.960  49.870  36.500  1.00  0.00           N
ATOM   2800  HN  CYS A 177      40.560  49.040  36.880  1.00  0.00           H
ATOM   2801  CA  CYS A 177      41.220  50.940  37.370  1.00  0.00           C
ATOM   2802  HA  CYS A 177      41.210  51.860  36.790  1.00  0.00           H
ATOM   2803  CB  CYS A 177      40.020  51.110  38.390  1.00  0.00           C
ATOM   2804  HB1 CYS A 177      39.800  50.090  38.780  1.00  0.00           H
ATOM   2805  HB2 CYS A 177      39.240  51.460  37.700  1.00  0.00           H
ATOM   2806  SG  CYS A 177      40.300  52.220  39.710  1.00  0.00           S
ATOM   2807  C   CYS A 177      42.640  50.830  38.060  1.00  0.00           C
ATOM   2808  O   CYS A 177      43.330  51.770  38.450  1.00  0.00           O
ATOM   2809  N   SER A 178      43.140  49.560  38.100  1.00  0.00           N
ATOM   2810  HN  SER A 178      42.650  48.860  37.600  1.00  0.00           H
ATOM   2811  CA  SER A 178      44.420  49.190  38.590  1.00  0.00           C
ATOM   2812  HA  SER A 178      44.630  49.590  39.570  1.00  0.00           H
ATOM   2813  CB  SER A 178      44.390  47.620  38.980  1.00  0.00           C
ATOM   2814  HB1 SER A 178      44.100  47.130  38.020  1.00  0.00           H
ATOM   2815  HB2 SER A 178      43.680  47.360  39.790  1.00  0.00           H
ATOM   2816  OG  SER A 178      45.710  47.160  39.290  1.00  0.00           O
ATOM   2817  HG1 SER A 178      46.180  47.030  38.460  1.00  0.00           H
ATOM   2818  C   SER A 178      45.500  49.740  37.750  1.00  0.00           C
ATOM   2819  O   SER A 178      45.460  49.830  36.560  1.00  0.00           O
ATOM   2820  N   SER A 179      46.600  50.240  38.330  1.00  0.00           N
ATOM   2821  HN  SER A 179      46.610  50.480  39.290  1.00  0.00           H
ATOM   2822  CA  SER A 179      47.930  50.330  37.750  1.00  0.00           C
ATOM   2823  HA  SER A 179      47.860  49.840  36.780  1.00  0.00           H
ATOM   2824  CB  SER A 179      48.300  51.900  37.730  1.00  0.00           C
ATOM   2825  HB1 SER A 179      47.580  52.510  37.130  1.00  0.00           H
ATOM   2826  HB2 SER A 179      49.350  52.020  37.400  1.00  0.00           H
ATOM   2827  OG  SER A 179      48.170  52.420  39.070  1.00  0.00           O
ATOM   2828  HG1 SER A 179      49.000  52.770  39.380  1.00  0.00           H
ATOM   2829  C   SER A 179      48.980  49.520  38.510  1.00  0.00           C
ATOM   2830  O   SER A 179      50.170  49.760  38.310  1.00  0.00           O
ATOM   2831  N   PHE A 180      48.560  48.530  39.320  1.00  0.00           N
ATOM   2832  HN  PHE A 180      47.620  48.190  39.300  1.00  0.00           H
ATOM   2833  CA  PHE A 180      49.380  47.860  40.370  1.00  0.00           C
ATOM   2834  HA  PHE A 180      49.840  48.720  40.840  1.00  0.00           H
ATOM   2835  CB  PHE A 180      48.510  47.000  41.320  1.00  0.00           C
ATOM   2836  HB1 PHE A 180      48.000  46.230  40.690  1.00  0.00           H
ATOM   2837  HB2 PHE A 180      47.760  47.660  41.770  1.00  0.00           H
ATOM   2838  CG  PHE A 180      49.080  46.320  42.550  1.00  0.00           C
ATOM   2839  CD1 PHE A 180      49.250  47.050  43.740  1.00  0.00           C
ATOM   2840  HD1 PHE A 180      49.080  48.120  43.710  1.00  0.00           H
ATOM   2841  CE1 PHE A 180      49.730  46.460  44.890  1.00  0.00           C
ATOM   2842  HE1 PHE A 180      49.650  47.090  45.760  1.00  0.00           H
ATOM   2843  CZ  PHE A 180      50.090  45.070  44.970  1.00  0.00           C
ATOM   2844  HZ  PHE A 180      50.310  44.730  45.970  1.00  0.00           H
ATOM   2845  CD2 PHE A 180      49.460  44.940  42.580  1.00  0.00           C
ATOM   2846  HD2 PHE A 180      49.520  44.360  41.670  1.00  0.00           H
ATOM   2847  CE2 PHE A 180      49.960  44.350  43.800  1.00  0.00           C
ATOM   2848  HE2 PHE A 180      50.120  43.280  43.810  1.00  0.00           H
ATOM   2849  C   PHE A 180      50.500  46.940  39.880  1.00  0.00           C
ATOM   2850  O   PHE A 180      51.640  47.150  40.320  1.00  0.00           O
ATOM   2851  N   SER A 181      50.290  45.930  39.000  1.00  0.00           N
ATOM   2852  HN  SER A 181      49.420  45.760  38.550  1.00  0.00           H
ATOM   2853  CA  SER A 181      51.350  45.140  38.320  1.00  0.00           C
ATOM   2854  HA  SER A 181      51.940  44.670  39.100  1.00  0.00           H
ATOM   2855  CB  SER A 181      50.740  44.080  37.420  1.00  0.00           C
ATOM   2856  HB1 SER A 181      50.230  43.380  38.110  1.00  0.00           H
ATOM   2857  HB2 SER A 181      51.560  43.530  36.900  1.00  0.00           H
ATOM   2858  OG  SER A 181      49.880  44.650  36.470  1.00  0.00           O
ATOM   2859  HG1 SER A 181      50.240  44.430  35.610  1.00  0.00           H
ATOM   2860  C   SER A 181      52.410  46.010  37.510  1.00  0.00           C
ATOM   2861  O   SER A 181      52.070  47.150  37.170  1.00  0.00           O
ATOM   2862  N   ILE A 182      53.650  45.460  37.410  1.00  0.00           N
ATOM   2863  HN  ILE A 182      53.720  44.520  37.760  1.00  0.00           H
ATOM   2864  CA  ILE A 182      54.760  46.080  36.730  1.00  0.00           C
ATOM   2865  HA  ILE A 182      55.220  46.720  37.480  1.00  0.00           H
ATOM   2866  CB  ILE A 182      55.870  45.060  36.330  1.00  0.00           C
ATOM   2867  HB  ILE A 182      56.200  44.460  37.200  1.00  0.00           H
ATOM   2868  CG2 ILE A 182      55.360  43.990  35.380  1.00  0.00           C
ATOM   2869 HG21 ILE A 182      55.140  44.330  34.340  1.00  0.00           H
ATOM   2870 HG22 ILE A 182      54.440  43.470  35.730  1.00  0.00           H
ATOM   2871 HG23 ILE A 182      56.040  43.120  35.380  1.00  0.00           H
ATOM   2872  CG1 ILE A 182      57.220  45.700  35.930  1.00  0.00           C
ATOM   2873 HG11 ILE A 182      57.130  46.260  34.960  1.00  0.00           H
ATOM   2874 HG12 ILE A 182      57.810  44.770  35.760  1.00  0.00           H
ATOM   2875  CD  ILE A 182      58.000  46.450  36.960  1.00  0.00           C
ATOM   2876  HD1 ILE A 182      58.150  45.900  37.910  1.00  0.00           H
ATOM   2877  HD2 ILE A 182      57.580  47.450  37.220  1.00  0.00           H
ATOM   2878  HD3 ILE A 182      59.020  46.630  36.570  1.00  0.00           H
ATOM   2879  C   ILE A 182      54.540  47.070  35.600  1.00  0.00           C
ATOM   2880  O   ILE A 182      53.940  46.760  34.540  1.00  0.00           O
ATOM   2881  N   CYS A 183      55.080  48.300  35.770  1.00  0.00           N
ATOM   2882  HN  CYS A 183      55.610  48.530  36.590  1.00  0.00           H
ATOM   2883  CA  CYS A 183      55.020  49.330  34.810  1.00  0.00           C
ATOM   2884  HA  CYS A 183      54.620  48.990  33.860  1.00  0.00           H
ATOM   2885  CB  CYS A 183      54.190  50.570  35.230  1.00  0.00           C
ATOM   2886  HB1 CYS A 183      54.190  51.240  34.340  1.00  0.00           H
ATOM   2887  HB2 CYS A 183      54.710  51.060  36.080  1.00  0.00           H
ATOM   2888  SG  CYS A 183      52.520  50.310  35.810  1.00  0.00           S
ATOM   2889  C   CYS A 183      56.480  49.570  34.490  1.00  0.00           C
ATOM   2890  O   CYS A 183      57.370  49.560  35.340  1.00  0.00           O
ATOM   2891  N   HSD A 184      56.860  49.810  33.170  1.00  0.00           N
ATOM   2892  HN  HSD A 184      56.180  49.750  32.450  1.00  0.00           H
ATOM   2893  CA  HSD A 184      58.220  50.040  32.750  1.00  0.00           C
ATOM   2894  HA  HSD A 184      58.790  49.150  32.970  1.00  0.00           H
ATOM   2895  CB  HSD A 184      58.220  50.190  31.120  1.00  0.00           C
ATOM   2896  HB1 HSD A 184      57.550  49.360  30.810  1.00  0.00           H
ATOM   2897  HB2 HSD A 184      59.210  49.940  30.680  1.00  0.00           H
ATOM   2898  ND1 HSD A 184      57.970  51.810  29.260  1.00  0.00           N
ATOM   2899  HD1 HSD A 184      58.290  51.200  28.540  1.00  0.00           H
ATOM   2900  CG  HSD A 184      57.650  51.490  30.600  1.00  0.00           C
ATOM   2901  CE1 HSD A 184      57.610  53.130  29.110  1.00  0.00           C
ATOM   2902  HE1 HSD A 184      57.790  53.620  28.160  1.00  0.00           H
ATOM   2903  NE2 HSD A 184      57.020  53.650  30.200  1.00  0.00           N
ATOM   2904  CD2 HSD A 184      57.090  52.570  31.140  1.00  0.00           C
ATOM   2905  HD2 HSD A 184      56.900  52.730  32.200  1.00  0.00           H
ATOM   2906  C   HSD A 184      59.100  51.100  33.370  1.00  0.00           C
ATOM   2907  O   HSD A 184      58.510  52.100  33.910  1.00  0.00           O
ATOM   2908  N   THR A 185      60.470  50.990  33.220  1.00  0.00           N
ATOM   2909  HN  THR A 185      60.760  50.170  32.740  1.00  0.00           H
ATOM   2910  CA  THR A 185      61.540  51.950  33.600  1.00  0.00           C
ATOM   2911  HA  THR A 185      62.390  51.320  33.380  1.00  0.00           H
ATOM   2912  CB  THR A 185      61.660  53.240  32.710  1.00  0.00           C
ATOM   2913  HB  THR A 185      62.590  53.750  33.040  1.00  0.00           H
ATOM   2914  OG1 THR A 185      60.500  53.990  32.820  1.00  0.00           O
ATOM   2915  HG1 THR A 185      59.730  53.430  32.710  1.00  0.00           H
ATOM   2916  CG2 THR A 185      61.790  52.740  31.290  1.00  0.00           C
ATOM   2917 HG21 THR A 185      60.840  52.250  31.000  1.00  0.00           H
ATOM   2918 HG22 THR A 185      62.570  51.950  31.240  1.00  0.00           H
ATOM   2919 HG23 THR A 185      61.940  53.610  30.610  1.00  0.00           H
ATOM   2920  C   THR A 185      61.780  52.170  35.050  1.00  0.00           C
ATOM   2921  O   THR A 185      60.900  52.350  35.930  1.00  0.00           O
ATOM   2922  N   PHE A 186      63.050  52.130  35.460  1.00  0.00           N
ATOM   2923  HN  PHE A 186      63.800  51.950  34.830  1.00  0.00           H
ATOM   2924  CA  PHE A 186      63.410  52.670  36.750  1.00  0.00           C
ATOM   2925  HA  PHE A 186      62.690  52.180  37.400  1.00  0.00           H
ATOM   2926  CB  PHE A 186      64.900  52.240  37.110  1.00  0.00           C
ATOM   2927  HB1 PHE A 186      65.550  52.570  36.280  1.00  0.00           H
ATOM   2928  HB2 PHE A 186      64.920  51.130  37.090  1.00  0.00           H
ATOM   2929  CG  PHE A 186      65.400  52.800  38.390  1.00  0.00           C
ATOM   2930  CD1 PHE A 186      64.650  52.540  39.560  1.00  0.00           C
ATOM   2931  HD1 PHE A 186      63.810  51.870  39.540  1.00  0.00           H
ATOM   2932  CE1 PHE A 186      64.840  53.260  40.700  1.00  0.00           C
ATOM   2933  HE1 PHE A 186      64.270  53.040  41.590  1.00  0.00           H
ATOM   2934  CZ  PHE A 186      65.820  54.220  40.780  1.00  0.00           C
ATOM   2935  HZ  PHE A 186      66.000  54.720  41.730  1.00  0.00           H
ATOM   2936  CD2 PHE A 186      66.450  53.750  38.470  1.00  0.00           C
ATOM   2937  HD2 PHE A 186      67.040  54.020  37.610  1.00  0.00           H
ATOM   2938  CE2 PHE A 186      66.610  54.490  39.620  1.00  0.00           C
ATOM   2939  HE2 PHE A 186      67.390  55.240  39.590  1.00  0.00           H
ATOM   2940  C   PHE A 186      63.170  54.180  36.980  1.00  0.00           C
ATOM   2941  O   PHE A 186      63.330  55.010  36.120  1.00  0.00           O
ATOM   2942  N   GLN A 187      62.590  54.510  38.140  1.00  0.00           N
ATOM   2943  HN  GLN A 187      62.310  53.820  38.800  1.00  0.00           H
ATOM   2944  CA  GLN A 187      62.090  55.830  38.440  1.00  0.00           C
ATOM   2945  HA  GLN A 187      62.350  56.610  37.730  1.00  0.00           H
ATOM   2946  CB  GLN A 187      60.580  55.810  38.510  1.00  0.00           C
ATOM   2947  HB1 GLN A 187      60.330  56.750  39.060  1.00  0.00           H
ATOM   2948  HB2 GLN A 187      60.390  54.960  39.200  1.00  0.00           H
ATOM   2949  CG  GLN A 187      59.770  55.620  37.180  1.00  0.00           C
ATOM   2950  HG1 GLN A 187      58.680  55.760  37.400  1.00  0.00           H
ATOM   2951  HG2 GLN A 187      60.040  54.640  36.740  1.00  0.00           H
ATOM   2952  CD  GLN A 187      60.130  56.590  36.050  1.00  0.00           C
ATOM   2953  OE1 GLN A 187      60.100  57.800  36.260  1.00  0.00           O
ATOM   2954  NE2 GLN A 187      60.540  56.140  34.890  1.00  0.00           N
ATOM   2955 HE21 GLN A 187      60.450  55.170  34.680  1.00  0.00           H
ATOM   2956 HE22 GLN A 187      61.210  56.640  34.350  1.00  0.00           H
ATOM   2957  C   GLN A 187      62.750  56.290  39.690  1.00  0.00           C
ATOM   2958  O   GLN A 187      62.690  55.570  40.710  1.00  0.00           O
ATOM   2959  N   TRP A 188      63.390  57.420  39.730  1.00  0.00           N
ATOM   2960  HN  TRP A 188      63.710  57.950  38.950  1.00  0.00           H
ATOM   2961  CA  TRP A 188      63.920  57.930  41.030  1.00  0.00           C
ATOM   2962  HA  TRP A 188      64.560  57.130  41.370  1.00  0.00           H
ATOM   2963  CB  TRP A 188      64.810  59.190  40.770  1.00  0.00           C
ATOM   2964  HB1 TRP A 188      64.140  60.010  40.430  1.00  0.00           H
ATOM   2965  HB2 TRP A 188      65.430  58.860  39.910  1.00  0.00           H
ATOM   2966  CG  TRP A 188      65.740  59.780  41.730  1.00  0.00           C
ATOM   2967  CD1 TRP A 188      67.080  59.500  41.820  1.00  0.00           C
ATOM   2968  HD1 TRP A 188      67.630  58.880  41.140  1.00  0.00           H
ATOM   2969  NE1 TRP A 188      67.530  60.390  42.800  1.00  0.00           N
ATOM   2970  HE1 TRP A 188      68.430  60.400  43.160  1.00  0.00           H
ATOM   2971  CE2 TRP A 188      66.550  61.100  43.380  1.00  0.00           C
ATOM   2972  CD2 TRP A 188      65.330  60.670  42.730  1.00  0.00           C
ATOM   2973  CE3 TRP A 188      64.160  61.310  43.050  1.00  0.00           C
ATOM   2974  HE3 TRP A 188      63.240  61.100  42.530  1.00  0.00           H
ATOM   2975  CZ3 TRP A 188      64.140  62.250  44.030  1.00  0.00           C
ATOM   2976  HZ3 TRP A 188      63.190  62.560  44.420  1.00  0.00           H
ATOM   2977  CZ2 TRP A 188      66.570  62.040  44.390  1.00  0.00           C
ATOM   2978  HZ2 TRP A 188      67.420  62.320  45.000  1.00  0.00           H
ATOM   2979  CH2 TRP A 188      65.310  62.560  44.700  1.00  0.00           C
ATOM   2980  HH2 TRP A 188      65.310  63.280  45.500  1.00  0.00           H
ATOM   2981  C   TRP A 188      62.890  58.240  42.090  1.00  0.00           C
ATOM   2982  O   TRP A 188      63.090  58.020  43.310  1.00  0.00           O
ATOM   2983  N   HSE A 189      61.740  58.730  41.600  1.00  0.00           N
ATOM   2984  HN  HSE A 189      61.600  58.880  40.630  1.00  0.00           H
ATOM   2985  CA  HSE A 189      60.550  58.980  42.420  1.00  0.00           C
ATOM   2986  HA  HSE A 189      60.900  59.760  43.080  1.00  0.00           H
ATOM   2987  CB  HSE A 189      59.450  59.700  41.660  1.00  0.00           C
ATOM   2988  HB1 HSE A 189      59.710  60.740  41.360  1.00  0.00           H
ATOM   2989  HB2 HSE A 189      58.780  59.920  42.520  1.00  0.00           H
ATOM   2990  ND1 HSE A 189      58.960  59.160  39.310  1.00  0.00           N
ATOM   2991  CG  HSE A 189      58.700  58.940  40.670  1.00  0.00           C
ATOM   2992  CE1 HSE A 189      58.020  58.420  38.740  1.00  0.00           C
ATOM   2993  HE1 HSE A 189      57.970  58.370  37.650  1.00  0.00           H
ATOM   2994  NE2 HSE A 189      57.150  57.820  39.610  1.00  0.00           N
ATOM   2995  HE2 HSE A 189      56.260  57.380  39.410  1.00  0.00           H
ATOM   2996  CD2 HSE A 189      57.630  58.120  40.820  1.00  0.00           C
ATOM   2997  HD2 HSE A 189      57.210  57.650  41.700  1.00  0.00           H
ATOM   2998  C   HSE A 189      60.150  57.700  43.170  1.00  0.00           C
ATOM   2999  O   HSE A 189      59.950  57.680  44.350  1.00  0.00           O
ATOM   3000  N   GLU A 190      60.060  56.530  42.500  1.00  0.00           N
ATOM   3001  HN  GLU A 190      60.260  56.430  41.530  1.00  0.00           H
ATOM   3002  CA  GLU A 190      59.800  55.250  43.170  1.00  0.00           C
ATOM   3003  HA  GLU A 190      58.880  55.330  43.730  1.00  0.00           H
ATOM   3004  CB  GLU A 190      59.650  54.160  42.230  1.00  0.00           C
ATOM   3005  HB1 GLU A 190      59.510  53.210  42.790  1.00  0.00           H
ATOM   3006  HB2 GLU A 190      60.490  54.100  41.510  1.00  0.00           H
ATOM   3007  CG  GLU A 190      58.380  54.340  41.410  1.00  0.00           C
ATOM   3008  HG1 GLU A 190      58.480  55.080  40.580  1.00  0.00           H
ATOM   3009  HG2 GLU A 190      57.520  54.620  42.060  1.00  0.00           H
ATOM   3010  CD  GLU A 190      57.890  53.140  40.700  1.00  0.00           C
ATOM   3011  OE1 GLU A 190      56.690  52.790  40.680  1.00  0.00           O
ATOM   3012  OE2 GLU A 190      58.760  52.410  40.130  1.00  0.00           O
ATOM   3013  C   GLU A 190      60.760  54.890  44.320  1.00  0.00           C
ATOM   3014  O   GLU A 190      60.400  54.370  45.400  1.00  0.00           O
ATOM   3015  N   ALA A 191      62.050  55.220  44.170  1.00  0.00           N
ATOM   3016  HN  ALA A 191      62.470  55.470  43.300  1.00  0.00           H
ATOM   3017  CA  ALA A 191      63.030  55.220  45.180  1.00  0.00           C
ATOM   3018  HA  ALA A 191      63.010  54.260  45.670  1.00  0.00           H
ATOM   3019  CB  ALA A 191      64.490  55.260  44.650  1.00  0.00           C
ATOM   3020  HB1 ALA A 191      64.690  54.490  43.870  1.00  0.00           H
ATOM   3021  HB2 ALA A 191      65.180  55.090  45.510  1.00  0.00           H
ATOM   3022  HB3 ALA A 191      64.700  56.230  44.150  1.00  0.00           H
ATOM   3023  C   ALA A 191      62.770  56.180  46.300  1.00  0.00           C
ATOM   3024  O   ALA A 191      62.740  55.770  47.440  1.00  0.00           O
ATOM   3025  N   MET A 192      62.480  57.420  46.040  1.00  0.00           N
ATOM   3026  HN  MET A 192      62.550  57.610  45.060  1.00  0.00           H
ATOM   3027  CA  MET A 192      62.190  58.510  46.970  1.00  0.00           C
ATOM   3028  HA  MET A 192      62.990  58.580  47.690  1.00  0.00           H
ATOM   3029  CB  MET A 192      62.000  59.810  46.210  1.00  0.00           C
ATOM   3030  HB1 MET A 192      61.520  59.500  45.260  1.00  0.00           H
ATOM   3031  HB2 MET A 192      63.000  60.120  45.840  1.00  0.00           H
ATOM   3032  CG  MET A 192      61.120  60.990  46.820  1.00  0.00           C
ATOM   3033  HG1 MET A 192      60.180  60.510  47.170  1.00  0.00           H
ATOM   3034  HG2 MET A 192      60.890  61.760  46.050  1.00  0.00           H
ATOM   3035  SD  MET A 192      62.030  61.770  48.080  1.00  0.00           S
ATOM   3036  CE  MET A 192      60.860  62.860  48.920  1.00  0.00           C
ATOM   3037  HE1 MET A 192      61.210  63.300  49.880  1.00  0.00           H
ATOM   3038  HE2 MET A 192      59.950  62.240  49.080  1.00  0.00           H
ATOM   3039  HE3 MET A 192      60.610  63.780  48.350  1.00  0.00           H
ATOM   3040  C   MET A 192      61.030  58.230  47.780  1.00  0.00           C
ATOM   3041  O   MET A 192      61.000  58.400  49.000  1.00  0.00           O
ATOM   3042  N   PHE A 193      59.940  57.750  47.160  1.00  0.00           N
ATOM   3043  HN  PHE A 193      59.840  57.640  46.170  1.00  0.00           H
ATOM   3044  CA  PHE A 193      58.740  57.240  47.870  1.00  0.00           C
ATOM   3045  HA  PHE A 193      58.330  58.030  48.480  1.00  0.00           H
ATOM   3046  CB  PHE A 193      57.640  56.880  46.840  1.00  0.00           C
ATOM   3047  HB1 PHE A 193      56.800  56.370  47.360  1.00  0.00           H
ATOM   3048  HB2 PHE A 193      58.130  56.150  46.160  1.00  0.00           H
ATOM   3049  CG  PHE A 193      57.150  58.010  46.020  1.00  0.00           C
ATOM   3050  CD1 PHE A 193      57.320  59.360  46.430  1.00  0.00           C
ATOM   3051  HD1 PHE A 193      57.770  59.730  47.340  1.00  0.00           H
ATOM   3052  CE1 PHE A 193      56.720  60.350  45.640  1.00  0.00           C
ATOM   3053  HE1 PHE A 193      56.820  61.390  45.920  1.00  0.00           H
ATOM   3054  CZ  PHE A 193      56.240  60.100  44.380  1.00  0.00           C
ATOM   3055  HZ  PHE A 193      55.850  60.930  43.820  1.00  0.00           H
ATOM   3056  CD2 PHE A 193      56.620  57.760  44.780  1.00  0.00           C
ATOM   3057  HD2 PHE A 193      56.430  56.720  44.540  1.00  0.00           H
ATOM   3058  CE2 PHE A 193      56.190  58.790  43.900  1.00  0.00           C
ATOM   3059  HE2 PHE A 193      55.660  58.600  42.990  1.00  0.00           H
ATOM   3060  C   PHE A 193      58.970  55.990  48.770  1.00  0.00           C
ATOM   3061  O   PHE A 193      58.220  55.790  49.700  1.00  0.00           O
ATOM   3062  N   LEU A 194      59.900  55.030  48.460  1.00  0.00           N
ATOM   3063  HN  LEU A 194      60.400  55.070  47.590  1.00  0.00           H
ATOM   3064  CA  LEU A 194      60.210  53.930  49.330  1.00  0.00           C
ATOM   3065  HA  LEU A 194      59.280  53.540  49.720  1.00  0.00           H
ATOM   3066  CB  LEU A 194      61.040  52.950  48.510  1.00  0.00           C
ATOM   3067  HB1 LEU A 194      62.010  53.350  48.130  1.00  0.00           H
ATOM   3068  HB2 LEU A 194      60.470  52.690  47.600  1.00  0.00           H
ATOM   3069  CG  LEU A 194      61.260  51.620  49.260  1.00  0.00           C
ATOM   3070  HG  LEU A 194      61.730  51.780  50.250  1.00  0.00           H
ATOM   3071  CD1 LEU A 194      59.970  50.870  49.620  1.00  0.00           C
ATOM   3072 HD11 LEU A 194      60.110  49.770  49.650  1.00  0.00           H
ATOM   3073 HD12 LEU A 194      59.200  51.190  48.900  1.00  0.00           H
ATOM   3074 HD13 LEU A 194      59.520  51.270  50.560  1.00  0.00           H
ATOM   3075  CD2 LEU A 194      62.130  50.570  48.530  1.00  0.00           C
ATOM   3076 HD21 LEU A 194      62.400  49.740  49.210  1.00  0.00           H
ATOM   3077 HD22 LEU A 194      63.070  51.030  48.130  1.00  0.00           H
ATOM   3078 HD23 LEU A 194      61.690  50.150  47.610  1.00  0.00           H
ATOM   3079  C   LEU A 194      61.100  54.360  50.490  1.00  0.00           C
ATOM   3080  O   LEU A 194      60.970  53.860  51.590  1.00  0.00           O
ATOM   3081  N   LEU A 195      62.000  55.360  50.360  1.00  0.00           N
ATOM   3082  HN  LEU A 195      62.270  55.670  49.450  1.00  0.00           H
ATOM   3083  CA  LEU A 195      62.780  55.820  51.480  1.00  0.00           C
ATOM   3084  HA  LEU A 195      63.150  54.970  52.040  1.00  0.00           H
ATOM   3085  CB  LEU A 195      63.970  56.750  50.920  1.00  0.00           C
ATOM   3086  HB1 LEU A 195      63.530  57.470  50.180  1.00  0.00           H
ATOM   3087  HB2 LEU A 195      64.640  56.180  50.230  1.00  0.00           H
ATOM   3088  CG  LEU A 195      64.850  57.500  51.950  1.00  0.00           C
ATOM   3089  HG  LEU A 195      64.190  58.130  52.610  1.00  0.00           H
ATOM   3090  CD1 LEU A 195      65.440  56.430  52.900  1.00  0.00           C
ATOM   3091 HD11 LEU A 195      64.710  55.870  53.510  1.00  0.00           H
ATOM   3092 HD12 LEU A 195      66.180  56.940  53.550  1.00  0.00           H
ATOM   3093 HD13 LEU A 195      66.010  55.600  52.390  1.00  0.00           H
ATOM   3094  CD2 LEU A 195      65.980  58.430  51.380  1.00  0.00           C
ATOM   3095 HD21 LEU A 195      65.640  59.340  50.840  1.00  0.00           H
ATOM   3096 HD22 LEU A 195      66.590  57.860  50.650  1.00  0.00           H
ATOM   3097 HD23 LEU A 195      66.700  58.720  52.170  1.00  0.00           H
ATOM   3098  C   LEU A 195      61.980  56.570  52.530  1.00  0.00           C
ATOM   3099  O   LEU A 195      62.120  56.440  53.750  1.00  0.00           O
ATOM   3100  N   GLU A 196      61.080  57.370  51.880  1.00  0.00           N
ATOM   3101  HN  GLU A 196      61.170  57.440  50.900  1.00  0.00           H
ATOM   3102  CA  GLU A 196      60.050  58.090  52.680  1.00  0.00           C
ATOM   3103  HA  GLU A 196      60.570  58.720  53.380  1.00  0.00           H
ATOM   3104  CB  GLU A 196      59.450  59.040  51.620  1.00  0.00           C
ATOM   3105  HB1 GLU A 196      59.180  58.410  50.750  1.00  0.00           H
ATOM   3106  HB2 GLU A 196      60.200  59.760  51.230  1.00  0.00           H
ATOM   3107  CG  GLU A 196      58.110  59.780  51.970  1.00  0.00           C
ATOM   3108  HG1 GLU A 196      58.330  60.520  52.770  1.00  0.00           H
ATOM   3109  HG2 GLU A 196      57.280  59.120  52.340  1.00  0.00           H
ATOM   3110  CD  GLU A 196      57.610  60.500  50.770  1.00  0.00           C
ATOM   3111  OE1 GLU A 196      57.460  59.970  49.720  1.00  0.00           O
ATOM   3112  OE2 GLU A 196      57.140  61.710  51.010  1.00  0.00           O
ATOM   3113  HE2 GLU A 196      56.810  62.160  50.220  1.00  0.00           H
ATOM   3114  C   GLU A 196      59.060  57.210  53.470  1.00  0.00           C
ATOM   3115  O   GLU A 196      58.820  57.550  54.600  1.00  0.00           O
ATOM   3116  N   PHE A 197      58.590  56.120  52.900  1.00  0.00           N
ATOM   3117  HN  PHE A 197      58.730  56.030  51.910  1.00  0.00           H
ATOM   3118  CA  PHE A 197      57.720  55.120  53.510  1.00  0.00           C
ATOM   3119  HA  PHE A 197      56.930  55.650  54.010  1.00  0.00           H
ATOM   3120  CB  PHE A 197      57.070  54.320  52.370  1.00  0.00           C
ATOM   3121  HB1 PHE A 197      57.910  54.110  51.660  1.00  0.00           H
ATOM   3122  HB2 PHE A 197      56.310  54.930  51.860  1.00  0.00           H
ATOM   3123  CG  PHE A 197      56.470  52.960  52.760  1.00  0.00           C
ATOM   3124  CD1 PHE A 197      56.820  51.740  52.140  1.00  0.00           C
ATOM   3125  HD1 PHE A 197      57.450  51.710  51.260  1.00  0.00           H
ATOM   3126  CE1 PHE A 197      56.370  50.520  52.580  1.00  0.00           C
ATOM   3127  HE1 PHE A 197      56.620  49.610  52.050  1.00  0.00           H
ATOM   3128  CZ  PHE A 197      55.460  50.450  53.680  1.00  0.00           C
ATOM   3129  HZ  PHE A 197      55.070  49.500  53.990  1.00  0.00           H
ATOM   3130  CD2 PHE A 197      55.540  52.830  53.820  1.00  0.00           C
ATOM   3131  HD2 PHE A 197      55.220  53.750  54.310  1.00  0.00           H
ATOM   3132  CE2 PHE A 197      55.020  51.600  54.310  1.00  0.00           C
ATOM   3133  HE2 PHE A 197      54.510  51.680  55.260  1.00  0.00           H
ATOM   3134  C   PHE A 197      58.440  54.310  54.600  1.00  0.00           C
ATOM   3135  O   PHE A 197      57.960  54.050  55.730  1.00  0.00           O
ATOM   3136  N   PHE A 198      59.670  53.930  54.320  1.00  0.00           N
ATOM   3137  HN  PHE A 198      59.990  54.440  53.530  1.00  0.00           H
ATOM   3138  CA  PHE A 198      60.620  53.240  55.200  1.00  0.00           C
ATOM   3139  HA  PHE A 198      60.140  52.330  55.520  1.00  0.00           H
ATOM   3140  CB  PHE A 198      61.860  52.780  54.310  1.00  0.00           C
ATOM   3141  HB1 PHE A 198      62.200  53.650  53.700  1.00  0.00           H
ATOM   3142  HB2 PHE A 198      61.430  52.110  53.540  1.00  0.00           H
ATOM   3143  CG  PHE A 198      62.970  52.100  55.000  1.00  0.00           C
ATOM   3144  CD1 PHE A 198      62.980  50.710  55.260  1.00  0.00           C
ATOM   3145  HD1 PHE A 198      62.100  50.110  55.060  1.00  0.00           H
ATOM   3146  CE1 PHE A 198      64.140  50.090  55.840  1.00  0.00           C
ATOM   3147  HE1 PHE A 198      64.150  49.020  56.030  1.00  0.00           H
ATOM   3148  CZ  PHE A 198      65.340  50.840  55.930  1.00  0.00           C
ATOM   3149  HZ  PHE A 198      66.220  50.320  56.290  1.00  0.00           H
ATOM   3150  CD2 PHE A 198      64.220  52.760  55.080  1.00  0.00           C
ATOM   3151  HD2 PHE A 198      64.230  53.780  54.750  1.00  0.00           H
ATOM   3152  CE2 PHE A 198      65.390  52.150  55.510  1.00  0.00           C
ATOM   3153  HE2 PHE A 198      66.230  52.820  55.610  1.00  0.00           H
ATOM   3154  C   PHE A 198      61.040  54.030  56.470  1.00  0.00           C
ATOM   3155  O   PHE A 198      61.120  53.470  57.550  1.00  0.00           O
ATOM   3156  N   LEU A 199      61.330  55.350  56.430  1.00  0.00           N
ATOM   3157  HN  LEU A 199      61.260  55.730  55.500  1.00  0.00           H
ATOM   3158  CA  LEU A 199      61.760  56.150  57.600  1.00  0.00           C
ATOM   3159  HA  LEU A 199      62.550  55.550  58.030  1.00  0.00           H
ATOM   3160  CB  LEU A 199      62.380  57.480  57.200  1.00  0.00           C
ATOM   3161  HB1 LEU A 199      61.660  58.120  56.670  1.00  0.00           H
ATOM   3162  HB2 LEU A 199      63.170  57.500  56.410  1.00  0.00           H
ATOM   3163  CG  LEU A 199      63.000  58.300  58.350  1.00  0.00           C
ATOM   3164  HG  LEU A 199      62.330  58.400  59.240  1.00  0.00           H
ATOM   3165  CD1 LEU A 199      64.290  57.690  58.760  1.00  0.00           C
ATOM   3166 HD11 LEU A 199      64.210  56.580  58.830  1.00  0.00           H
ATOM   3167 HD12 LEU A 199      64.650  57.910  59.790  1.00  0.00           H
ATOM   3168 HD13 LEU A 199      65.080  57.950  58.020  1.00  0.00           H
ATOM   3169  CD2 LEU A 199      63.310  59.690  57.840  1.00  0.00           C
ATOM   3170 HD21 LEU A 199      64.070  59.660  57.030  1.00  0.00           H
ATOM   3171 HD22 LEU A 199      63.870  60.270  58.610  1.00  0.00           H
ATOM   3172 HD23 LEU A 199      62.360  60.230  57.590  1.00  0.00           H
ATOM   3173  C   LEU A 199      60.790  56.240  58.720  1.00  0.00           C
ATOM   3174  O   LEU A 199      61.200  56.110  59.850  1.00  0.00           O
ATOM   3175  N   PRO A 200      59.440  56.440  58.600  1.00  0.00           N
ATOM   3176  CD  PRO A 200      58.730  57.020  57.480  1.00  0.00           C
ATOM   3177  HD1 PRO A 200      58.970  56.350  56.610  1.00  0.00           H
ATOM   3178  HD2 PRO A 200      59.130  58.040  57.360  1.00  0.00           H
ATOM   3179  CA  PRO A 200      58.620  56.310  59.840  1.00  0.00           C
ATOM   3180  HA  PRO A 200      58.960  56.880  60.690  1.00  0.00           H
ATOM   3181  CB  PRO A 200      57.330  56.880  59.310  1.00  0.00           C
ATOM   3182  HB1 PRO A 200      57.250  57.900  59.750  1.00  0.00           H
ATOM   3183  HB2 PRO A 200      56.440  56.360  59.730  1.00  0.00           H
ATOM   3184  CG  PRO A 200      57.260  56.780  57.770  1.00  0.00           C
ATOM   3185  HG1 PRO A 200      56.990  55.730  57.520  1.00  0.00           H
ATOM   3186  HG2 PRO A 200      56.470  57.350  57.240  1.00  0.00           H
ATOM   3187  C   PRO A 200      58.580  54.930  60.410  1.00  0.00           C
ATOM   3188  O   PRO A 200      58.530  54.800  61.660  1.00  0.00           O
ATOM   3189  N   LEU A 201      58.530  53.880  59.510  1.00  0.00           N
ATOM   3190  HN  LEU A 201      58.610  54.080  58.540  1.00  0.00           H
ATOM   3191  CA  LEU A 201      58.650  52.500  59.950  1.00  0.00           C
ATOM   3192  HA  LEU A 201      57.840  52.370  60.670  1.00  0.00           H
ATOM   3193  CB  LEU A 201      58.810  51.510  58.790  1.00  0.00           C
ATOM   3194  HB1 LEU A 201      58.710  50.520  59.290  1.00  0.00           H
ATOM   3195  HB2 LEU A 201      59.720  51.620  58.170  1.00  0.00           H
ATOM   3196  CG  LEU A 201      57.580  51.500  57.860  1.00  0.00           C
ATOM   3197  HG  LEU A 201      57.400  52.560  57.580  1.00  0.00           H
ATOM   3198  CD1 LEU A 201      57.840  50.620  56.610  1.00  0.00           C
ATOM   3199 HD11 LEU A 201      57.280  51.150  55.800  1.00  0.00           H
ATOM   3200 HD12 LEU A 201      57.550  49.560  56.780  1.00  0.00           H
ATOM   3201 HD13 LEU A 201      58.920  50.640  56.330  1.00  0.00           H
ATOM   3202  CD2 LEU A 201      56.380  50.970  58.610  1.00  0.00           C
ATOM   3203 HD21 LEU A 201      56.400  49.910  58.920  1.00  0.00           H
ATOM   3204 HD22 LEU A 201      55.570  51.000  57.860  1.00  0.00           H
ATOM   3205 HD23 LEU A 201      56.110  51.570  59.510  1.00  0.00           H
ATOM   3206  C   LEU A 201      59.910  52.240  60.720  1.00  0.00           C
ATOM   3207  O   LEU A 201      59.920  51.490  61.700  1.00  0.00           O
ATOM   3208  N   GLY A 202      61.050  52.840  60.250  1.00  0.00           N
ATOM   3209  HN  GLY A 202      61.040  53.250  59.340  1.00  0.00           H
ATOM   3210  CA  GLY A 202      62.240  52.930  61.090  1.00  0.00           C
ATOM   3211  HA1 GLY A 202      62.970  53.570  60.610  1.00  0.00           H
ATOM   3212  HA2 GLY A 202      62.680  51.960  61.240  1.00  0.00           H
ATOM   3213  C   GLY A 202      62.100  53.500  62.400  1.00  0.00           C
ATOM   3214  O   GLY A 202      62.570  53.000  63.390  1.00  0.00           O
ATOM   3215  N   ILE A 203      61.390  54.670  62.620  1.00  0.00           N
ATOM   3216  HN  ILE A 203      61.000  55.110  61.820  1.00  0.00           H
ATOM   3217  CA  ILE A 203      61.060  55.230  63.960  1.00  0.00           C
ATOM   3218  HA  ILE A 203      62.010  55.440  64.440  1.00  0.00           H
ATOM   3219  CB  ILE A 203      60.320  56.590  63.860  1.00  0.00           C
ATOM   3220  HB  ILE A 203      59.450  56.380  63.200  1.00  0.00           H
ATOM   3221  CG2 ILE A 203      59.830  57.090  65.220  1.00  0.00           C
ATOM   3222 HG21 ILE A 203      59.240  56.290  65.700  1.00  0.00           H
ATOM   3223 HG22 ILE A 203      59.150  57.960  65.090  1.00  0.00           H
ATOM   3224 HG23 ILE A 203      60.690  57.470  65.830  1.00  0.00           H
ATOM   3225  CG1 ILE A 203      61.220  57.600  63.090  1.00  0.00           C
ATOM   3226 HG11 ILE A 203      60.510  58.440  62.960  1.00  0.00           H
ATOM   3227 HG12 ILE A 203      61.440  57.250  62.060  1.00  0.00           H
ATOM   3228  CD  ILE A 203      62.540  58.070  63.700  1.00  0.00           C
ATOM   3229  HD1 ILE A 203      63.060  58.770  63.020  1.00  0.00           H
ATOM   3230  HD2 ILE A 203      63.180  57.230  64.070  1.00  0.00           H
ATOM   3231  HD3 ILE A 203      62.260  58.590  64.630  1.00  0.00           H
ATOM   3232  C   ILE A 203      60.220  54.200  64.770  1.00  0.00           C
ATOM   3233  O   ILE A 203      60.600  53.910  65.910  1.00  0.00           O
ATOM   3234  N   ILE A 204      59.110  53.660  64.200  1.00  0.00           N
ATOM   3235  HN  ILE A 204      58.800  54.030  63.330  1.00  0.00           H
ATOM   3236  CA  ILE A 204      58.330  52.670  64.960  1.00  0.00           C
ATOM   3237  HA  ILE A 204      57.900  53.150  65.820  1.00  0.00           H
ATOM   3238  CB  ILE A 204      57.140  52.130  64.120  1.00  0.00           C
ATOM   3239  HB  ILE A 204      57.500  51.850  63.100  1.00  0.00           H
ATOM   3240  CG2 ILE A 204      56.430  50.910  64.720  1.00  0.00           C
ATOM   3241 HG21 ILE A 204      55.620  50.590  64.040  1.00  0.00           H
ATOM   3242 HG22 ILE A 204      56.090  51.060  65.770  1.00  0.00           H
ATOM   3243 HG23 ILE A 204      57.130  50.070  64.550  1.00  0.00           H
ATOM   3244  CG1 ILE A 204      56.030  53.240  63.880  1.00  0.00           C
ATOM   3245 HG11 ILE A 204      56.540  54.200  64.090  1.00  0.00           H
ATOM   3246 HG12 ILE A 204      55.150  53.130  64.550  1.00  0.00           H
ATOM   3247  CD  ILE A 204      55.450  53.150  62.470  1.00  0.00           C
ATOM   3248  HD1 ILE A 204      55.250  52.070  62.220  1.00  0.00           H
ATOM   3249  HD2 ILE A 204      56.140  53.670  61.770  1.00  0.00           H
ATOM   3250  HD3 ILE A 204      54.540  53.780  62.510  1.00  0.00           H
ATOM   3251  C   ILE A 204      59.110  51.430  65.500  1.00  0.00           C
ATOM   3252  O   ILE A 204      59.030  51.090  66.680  1.00  0.00           O
ATOM   3253  N   LEU A 205      59.930  50.760  64.670  1.00  0.00           N
ATOM   3254  HN  LEU A 205      59.920  51.120  63.740  1.00  0.00           H
ATOM   3255  CA  LEU A 205      60.810  49.660  65.090  1.00  0.00           C
ATOM   3256  HA  LEU A 205      60.170  49.020  65.690  1.00  0.00           H
ATOM   3257  CB  LEU A 205      61.350  48.750  63.940  1.00  0.00           C
ATOM   3258  HB1 LEU A 205      61.790  49.350  63.100  1.00  0.00           H
ATOM   3259  HB2 LEU A 205      60.440  48.310  63.480  1.00  0.00           H
ATOM   3260  CG  LEU A 205      62.190  47.530  64.360  1.00  0.00           C
ATOM   3261  HG  LEU A 205      63.050  47.920  64.950  1.00  0.00           H
ATOM   3262  CD1 LEU A 205      61.410  46.530  65.260  1.00  0.00           C
ATOM   3263 HD11 LEU A 205      62.220  46.020  65.820  1.00  0.00           H
ATOM   3264 HD12 LEU A 205      60.870  45.720  64.740  1.00  0.00           H
ATOM   3265 HD13 LEU A 205      60.780  47.070  66.000  1.00  0.00           H
ATOM   3266  CD2 LEU A 205      62.610  46.730  63.080  1.00  0.00           C
ATOM   3267 HD21 LEU A 205      63.270  45.870  63.330  1.00  0.00           H
ATOM   3268 HD22 LEU A 205      63.120  47.260  62.250  1.00  0.00           H
ATOM   3269 HD23 LEU A 205      61.780  46.160  62.630  1.00  0.00           H
ATOM   3270  C   LEU A 205      61.980  50.090  66.060  1.00  0.00           C
ATOM   3271  O   LEU A 205      62.280  49.450  67.120  1.00  0.00           O
ATOM   3272  N   PHE A 206      62.630  51.260  65.820  1.00  0.00           N
ATOM   3273  HN  PHE A 206      62.320  51.830  65.070  1.00  0.00           H
ATOM   3274  CA  PHE A 206      63.630  51.800  66.740  1.00  0.00           C
ATOM   3275  HA  PHE A 206      64.380  51.040  66.960  1.00  0.00           H
ATOM   3276  CB  PHE A 206      64.340  53.030  66.110  1.00  0.00           C
ATOM   3277  HB1 PHE A 206      63.580  53.770  65.760  1.00  0.00           H
ATOM   3278  HB2 PHE A 206      64.990  52.680  65.280  1.00  0.00           H
ATOM   3279  CG  PHE A 206      65.210  53.680  67.100  1.00  0.00           C
ATOM   3280  CD1 PHE A 206      66.470  53.130  67.290  1.00  0.00           C
ATOM   3281  HD1 PHE A 206      66.820  52.270  66.730  1.00  0.00           H
ATOM   3282  CE1 PHE A 206      67.450  53.800  68.070  1.00  0.00           C
ATOM   3283  HE1 PHE A 206      68.390  53.360  68.350  1.00  0.00           H
ATOM   3284  CZ  PHE A 206      67.100  54.910  68.840  1.00  0.00           C
ATOM   3285  HZ  PHE A 206      67.820  55.350  69.520  1.00  0.00           H
ATOM   3286  CD2 PHE A 206      64.820  54.760  67.890  1.00  0.00           C
ATOM   3287  HD2 PHE A 206      63.860  55.250  67.860  1.00  0.00           H
ATOM   3288  CE2 PHE A 206      65.790  55.380  68.780  1.00  0.00           C
ATOM   3289  HE2 PHE A 206      65.440  56.190  69.390  1.00  0.00           H
ATOM   3290  C   PHE A 206      63.060  52.080  68.140  1.00  0.00           C
ATOM   3291  O   PHE A 206      63.660  51.660  69.150  1.00  0.00           O
ATOM   3292  N   CYS A 207      61.850  52.670  68.230  1.00  0.00           N
ATOM   3293  HN  CYS A 207      61.450  52.850  67.340  1.00  0.00           H
ATOM   3294  CA  CYS A 207      61.060  52.950  69.480  1.00  0.00           C
ATOM   3295  HA  CYS A 207      61.550  53.540  70.240  1.00  0.00           H
ATOM   3296  CB  CYS A 207      59.780  53.690  69.180  1.00  0.00           C
ATOM   3297  HB1 CYS A 207      59.060  53.770  70.020  1.00  0.00           H
ATOM   3298  HB2 CYS A 207      59.220  53.250  68.330  1.00  0.00           H
ATOM   3299  SG  CYS A 207      60.120  55.390  68.660  1.00  0.00           S
ATOM   3300  HG1 CYS A 207      60.430  55.110  67.400  1.00  0.00           H
ATOM   3301  C   CYS A 207      60.680  51.630  70.150  1.00  0.00           C
ATOM   3302  O   CYS A 207      60.830  51.480  71.380  1.00  0.00           O
ATOM   3303  N   SER A 208      60.270  50.660  69.340  1.00  0.00           N
ATOM   3304  HN  SER A 208      60.260  50.820  68.350  1.00  0.00           H
ATOM   3305  CA  SER A 208      59.780  49.380  69.800  1.00  0.00           C
ATOM   3306  HA  SER A 208      59.070  49.590  70.580  1.00  0.00           H
ATOM   3307  CB  SER A 208      58.970  48.550  68.810  1.00  0.00           C
ATOM   3308  HB1 SER A 208      58.680  47.610  69.330  1.00  0.00           H
ATOM   3309  HB2 SER A 208      59.630  48.160  67.990  1.00  0.00           H
ATOM   3310  OG  SER A 208      57.880  49.330  68.400  1.00  0.00           O
ATOM   3311  HG1 SER A 208      58.260  50.020  67.840  1.00  0.00           H
ATOM   3312  C   SER A 208      60.850  48.600  70.500  1.00  0.00           C
ATOM   3313  O   SER A 208      60.650  48.020  71.560  1.00  0.00           O
ATOM   3314  N   ALA A 209      62.110  48.680  69.900  1.00  0.00           N
ATOM   3315  HN  ALA A 209      62.280  49.100  69.010  1.00  0.00           H
ATOM   3316  CA  ALA A 209      63.360  48.110  70.520  1.00  0.00           C
ATOM   3317  HA  ALA A 209      63.130  47.110  70.850  1.00  0.00           H
ATOM   3318  CB  ALA A 209      64.630  48.200  69.630  1.00  0.00           C
ATOM   3319  HB1 ALA A 209      64.830  49.270  69.400  1.00  0.00           H
ATOM   3320  HB2 ALA A 209      64.490  47.600  68.700  1.00  0.00           H
ATOM   3321  HB3 ALA A 209      65.480  47.740  70.180  1.00  0.00           H
ATOM   3322  C   ALA A 209      63.680  48.960  71.820  1.00  0.00           C
ATOM   3323  O   ALA A 209      64.000  48.320  72.840  1.00  0.00           O
ATOM   3324  N   ARG A 210      63.610  50.240  71.810  1.00  0.00           N
ATOM   3325  HN  ARG A 210      63.460  50.740  70.960  1.00  0.00           H
ATOM   3326  CA  ARG A 210      63.840  50.980  73.070  1.00  0.00           C
ATOM   3327  HA  ARG A 210      64.800  50.570  73.360  1.00  0.00           H
ATOM   3328  CB  ARG A 210      64.090  52.630  72.890  1.00  0.00           C
ATOM   3329  HB1 ARG A 210      64.250  53.100  73.880  1.00  0.00           H
ATOM   3330  HB2 ARG A 210      63.150  52.930  72.370  1.00  0.00           H
ATOM   3331  CG  ARG A 210      65.430  52.980  72.200  1.00  0.00           C
ATOM   3332  HG1 ARG A 210      65.280  54.010  71.810  1.00  0.00           H
ATOM   3333  HG2 ARG A 210      65.420  52.390  71.260  1.00  0.00           H
ATOM   3334  CD  ARG A 210      66.680  52.780  72.910  1.00  0.00           C
ATOM   3335  HD1 ARG A 210      67.510  52.760  72.180  1.00  0.00           H
ATOM   3336  HD2 ARG A 210      66.810  51.770  73.360  1.00  0.00           H
ATOM   3337  NE  ARG A 210      66.910  53.870  73.830  1.00  0.00           N
ATOM   3338  HE  ARG A 210      66.240  54.600  73.760  1.00  0.00           H
ATOM   3339  CZ  ARG A 210      68.020  54.220  74.420  1.00  0.00           C
ATOM   3340  NH1 ARG A 210      69.110  53.480  74.480  1.00  0.00           N
ATOM   3341 HH11 ARG A 210      69.030  52.590  74.050  1.00  0.00           H
ATOM   3342 HH12 ARG A 210      69.930  53.820  74.950  1.00  0.00           H
ATOM   3343  NH2 ARG A 210      68.280  55.430  74.920  1.00  0.00           N
ATOM   3344 HH21 ARG A 210      67.660  56.210  74.820  1.00  0.00           H
ATOM   3345 HH22 ARG A 210      69.060  55.600  75.520  1.00  0.00           H
ATOM   3346  C   ARG A 210      62.970  50.700  74.300  1.00  0.00           C
ATOM   3347  O   ARG A 210      63.480  50.710  75.450  1.00  0.00           O
ATOM   3348  N   ILE A 211      61.710  50.350  74.080  1.00  0.00           N
ATOM   3349  HN  ILE A 211      61.290  50.630  73.220  1.00  0.00           H
ATOM   3350  CA  ILE A 211      60.770  49.760  75.070  1.00  0.00           C
ATOM   3351  HA  ILE A 211      60.630  50.390  75.930  1.00  0.00           H
ATOM   3352  CB  ILE A 211      59.300  49.760  74.530  1.00  0.00           C
ATOM   3353  HB  ILE A 211      59.420  49.290  73.520  1.00  0.00           H
ATOM   3354  CG2 ILE A 211      58.410  48.880  75.310  1.00  0.00           C
ATOM   3355 HG21 ILE A 211      58.360  49.230  76.370  1.00  0.00           H
ATOM   3356 HG22 ILE A 211      58.810  47.850  75.390  1.00  0.00           H
ATOM   3357 HG23 ILE A 211      57.380  48.830  74.910  1.00  0.00           H
ATOM   3358  CG1 ILE A 211      58.880  51.250  74.320  1.00  0.00           C
ATOM   3359 HG11 ILE A 211      59.680  51.760  73.740  1.00  0.00           H
ATOM   3360 HG12 ILE A 211      58.860  51.860  75.250  1.00  0.00           H
ATOM   3361  CD  ILE A 211      57.510  51.300  73.540  1.00  0.00           C
ATOM   3362  HD1 ILE A 211      57.360  52.280  73.030  1.00  0.00           H
ATOM   3363  HD2 ILE A 211      56.610  51.230  74.170  1.00  0.00           H
ATOM   3364  HD3 ILE A 211      57.480  50.550  72.720  1.00  0.00           H
ATOM   3365  C   ILE A 211      61.370  48.540  75.790  1.00  0.00           C
ATOM   3366  O   ILE A 211      61.460  48.450  77.020  1.00  0.00           O
ATOM   3367  N   ILE A 212      62.000  47.610  75.040  1.00  0.00           N
ATOM   3368  HN  ILE A 212      61.860  47.520  74.060  1.00  0.00           H
ATOM   3369  CA  ILE A 212      62.790  46.470  75.530  1.00  0.00           C
ATOM   3370  HA  ILE A 212      62.170  45.880  76.190  1.00  0.00           H
ATOM   3371  CB  ILE A 212      63.300  45.610  74.350  1.00  0.00           C
ATOM   3372  HB  ILE A 212      64.150  46.110  73.840  1.00  0.00           H
ATOM   3373  CG2 ILE A 212      63.730  44.250  74.940  1.00  0.00           C
ATOM   3374 HG21 ILE A 212      62.900  43.840  75.560  1.00  0.00           H
ATOM   3375 HG22 ILE A 212      64.670  44.460  75.490  1.00  0.00           H
ATOM   3376 HG23 ILE A 212      64.110  43.510  74.200  1.00  0.00           H
ATOM   3377  CG1 ILE A 212      62.260  45.310  73.320  1.00  0.00           C
ATOM   3378 HG11 ILE A 212      62.710  44.520  72.680  1.00  0.00           H
ATOM   3379 HG12 ILE A 212      61.970  46.230  72.770  1.00  0.00           H
ATOM   3380  CD  ILE A 212      61.020  44.680  73.790  1.00  0.00           C
ATOM   3381  HD1 ILE A 212      60.460  45.190  74.600  1.00  0.00           H
ATOM   3382  HD2 ILE A 212      61.220  43.690  74.270  1.00  0.00           H
ATOM   3383  HD3 ILE A 212      60.310  44.520  72.940  1.00  0.00           H
ATOM   3384  C   ILE A 212      63.970  46.970  76.320  1.00  0.00           C
ATOM   3385  O   ILE A 212      64.250  46.390  77.370  1.00  0.00           O
ATOM   3386  N   TRP A 213      64.760  47.960  75.860  1.00  0.00           N
ATOM   3387  HN  TRP A 213      64.570  48.250  74.930  1.00  0.00           H
ATOM   3388  CA  TRP A 213      65.890  48.540  76.580  1.00  0.00           C
ATOM   3389  HA  TRP A 213      66.620  47.780  76.780  1.00  0.00           H
ATOM   3390  CB  TRP A 213      66.700  49.610  75.770  1.00  0.00           C
ATOM   3391  HB1 TRP A 213      66.010  50.340  75.290  1.00  0.00           H
ATOM   3392  HB2 TRP A 213      67.210  49.120  74.930  1.00  0.00           H
ATOM   3393  CG  TRP A 213      67.680  50.510  76.510  1.00  0.00           C
ATOM   3394  CD1 TRP A 213      68.990  50.250  76.680  1.00  0.00           C
ATOM   3395  HD1 TRP A 213      69.430  49.380  76.240  1.00  0.00           H
ATOM   3396  NE1 TRP A 213      69.610  51.280  77.310  1.00  0.00           N
ATOM   3397  HE1 TRP A 213      70.570  51.470  77.400  1.00  0.00           H
ATOM   3398  CE2 TRP A 213      68.700  52.230  77.700  1.00  0.00           C
ATOM   3399  CD2 TRP A 213      67.480  51.790  77.170  1.00  0.00           C
ATOM   3400  CE3 TRP A 213      66.400  52.570  77.380  1.00  0.00           C
ATOM   3401  HE3 TRP A 213      65.410  52.340  77.010  1.00  0.00           H
ATOM   3402  CZ3 TRP A 213      66.480  53.860  77.990  1.00  0.00           C
ATOM   3403  HZ3 TRP A 213      65.580  54.460  78.030  1.00  0.00           H
ATOM   3404  CZ2 TRP A 213      68.850  53.450  78.290  1.00  0.00           C
ATOM   3405  HZ2 TRP A 213      69.810  53.820  78.580  1.00  0.00           H
ATOM   3406  CH2 TRP A 213      67.710  54.270  78.510  1.00  0.00           C
ATOM   3407  HH2 TRP A 213      67.860  55.320  78.660  1.00  0.00           H
ATOM   3408  C   TRP A 213      65.490  49.000  77.960  1.00  0.00           C
ATOM   3409  O   TRP A 213      65.980  48.550  78.970  1.00  0.00           O
ATOM   3410  N   SER A 214      64.470  49.870  78.010  1.00  0.00           N
ATOM   3411  HN  SER A 214      64.010  50.110  77.170  1.00  0.00           H
ATOM   3412  CA  SER A 214      63.870  50.390  79.240  1.00  0.00           C
ATOM   3413  HA  SER A 214      64.700  50.870  79.740  1.00  0.00           H
ATOM   3414  CB  SER A 214      62.910  51.480  78.830  1.00  0.00           C
ATOM   3415  HB1 SER A 214      62.320  51.160  77.940  1.00  0.00           H
ATOM   3416  HB2 SER A 214      63.520  52.330  78.440  1.00  0.00           H
ATOM   3417  OG  SER A 214      62.140  51.990  79.920  1.00  0.00           O
ATOM   3418  HG1 SER A 214      62.780  52.270  80.580  1.00  0.00           H
ATOM   3419  C   SER A 214      63.290  49.370  80.180  1.00  0.00           C
ATOM   3420  O   SER A 214      63.550  49.410  81.400  1.00  0.00           O
ATOM   3421  N   LEU A 215      62.630  48.330  79.690  1.00  0.00           N
ATOM   3422  HN  LEU A 215      62.370  48.430  78.740  1.00  0.00           H
ATOM   3423  CA  LEU A 215      62.230  47.140  80.440  1.00  0.00           C
ATOM   3424  HA  LEU A 215      61.670  47.390  81.330  1.00  0.00           H
ATOM   3425  CB  LEU A 215      61.360  46.220  79.620  1.00  0.00           C
ATOM   3426  HB1 LEU A 215      61.410  45.180  79.990  1.00  0.00           H
ATOM   3427  HB2 LEU A 215      61.740  46.050  78.580  1.00  0.00           H
ATOM   3428  CG  LEU A 215      59.920  46.720  79.430  1.00  0.00           C
ATOM   3429  HG  LEU A 215      60.050  47.800  79.170  1.00  0.00           H
ATOM   3430  CD1 LEU A 215      59.290  45.930  78.270  1.00  0.00           C
ATOM   3431 HD11 LEU A 215      59.850  46.020  77.320  1.00  0.00           H
ATOM   3432 HD12 LEU A 215      58.300  46.390  78.010  1.00  0.00           H
ATOM   3433 HD13 LEU A 215      59.280  44.850  78.480  1.00  0.00           H
ATOM   3434  CD2 LEU A 215      59.020  46.610  80.690  1.00  0.00           C
ATOM   3435 HD21 LEU A 215      58.860  45.520  80.890  1.00  0.00           H
ATOM   3436 HD22 LEU A 215      57.970  46.940  80.540  1.00  0.00           H
ATOM   3437 HD23 LEU A 215      59.340  47.070  81.650  1.00  0.00           H
ATOM   3438  C   LEU A 215      63.460  46.320  80.970  1.00  0.00           C
ATOM   3439  O   LEU A 215      63.390  45.740  82.040  1.00  0.00           O
ATOM   3440  N   ARG A 216      64.540  46.200  80.220  1.00  0.00           N
ATOM   3441  HN  ARG A 216      64.550  46.600  79.310  1.00  0.00           H
ATOM   3442  CA  ARG A 216      65.750  45.570  80.590  1.00  0.00           C
ATOM   3443  HA  ARG A 216      65.480  44.590  80.980  1.00  0.00           H
ATOM   3444  CB  ARG A 216      66.750  45.420  79.430  1.00  0.00           C
ATOM   3445  HB1 ARG A 216      67.760  45.260  79.850  1.00  0.00           H
ATOM   3446  HB2 ARG A 216      66.970  46.290  78.790  1.00  0.00           H
ATOM   3447  CG  ARG A 216      66.440  44.170  78.460  1.00  0.00           C
ATOM   3448  HG1 ARG A 216      65.640  44.480  77.750  1.00  0.00           H
ATOM   3449  HG2 ARG A 216      66.000  43.320  79.020  1.00  0.00           H
ATOM   3450  CD  ARG A 216      67.690  43.720  77.830  1.00  0.00           C
ATOM   3451  HD1 ARG A 216      68.350  43.410  78.670  1.00  0.00           H
ATOM   3452  HD2 ARG A 216      68.220  44.520  77.280  1.00  0.00           H
ATOM   3453  NE  ARG A 216      67.470  42.480  76.980  1.00  0.00           N
ATOM   3454  HE  ARG A 216      66.700  41.850  77.090  1.00  0.00           H
ATOM   3455  CZ  ARG A 216      68.340  42.040  76.140  1.00  0.00           C
ATOM   3456  NH1 ARG A 216      69.400  42.690  75.730  1.00  0.00           N
ATOM   3457 HH11 ARG A 216      69.610  43.660  75.870  1.00  0.00           H
ATOM   3458 HH12 ARG A 216      70.090  42.270  75.140  1.00  0.00           H
ATOM   3459  NH2 ARG A 216      68.170  40.840  75.680  1.00  0.00           N
ATOM   3460 HH21 ARG A 216      67.260  40.440  75.780  1.00  0.00           H
ATOM   3461 HH22 ARG A 216      68.720  40.610  74.890  1.00  0.00           H
ATOM   3462  C   ARG A 216      66.520  46.240  81.760  1.00  0.00           C
ATOM   3463  O   ARG A 216      67.080  45.580  82.640  1.00  0.00           O
ATOM   3464  N   GLN A 217      66.420  47.550  81.820  1.00  0.00           N
ATOM   3465  HN  GLN A 217      65.920  48.100  81.160  1.00  0.00           H
ATOM   3466  CA  GLN A 217      67.060  48.440  82.860  1.00  0.00           C
ATOM   3467  HA  GLN A 217      68.100  48.210  82.990  1.00  0.00           H
ATOM   3468  CB  GLN A 217      66.940  49.910  82.400  1.00  0.00           C
ATOM   3469  HB1 GLN A 217      67.080  50.640  83.230  1.00  0.00           H
ATOM   3470  HB2 GLN A 217      65.890  50.130  82.080  1.00  0.00           H
ATOM   3471  CG  GLN A 217      67.850  50.410  81.200  1.00  0.00           C
ATOM   3472  HG1 GLN A 217      67.870  51.510  81.150  1.00  0.00           H
ATOM   3473  HG2 GLN A 217      67.400  50.090  80.240  1.00  0.00           H
ATOM   3474  CD  GLN A 217      69.310  49.940  81.250  1.00  0.00           C
ATOM   3475  OE1 GLN A 217      70.230  50.670  81.630  1.00  0.00           O
ATOM   3476  NE2 GLN A 217      69.590  48.690  80.790  1.00  0.00           N
ATOM   3477 HE21 GLN A 217      70.550  48.420  80.860  1.00  0.00           H
ATOM   3478 HE22 GLN A 217      68.890  48.110  80.400  1.00  0.00           H
ATOM   3479  C   GLN A 217      66.250  48.360  84.220  1.00  0.00           C
ATOM   3480  O   GLN A 217      66.760  48.740  85.290  1.00  0.00           O
ATOM   3481  N   ARG A 218      65.060  47.700  84.230  1.00  0.00           N
ATOM   3482  HN  ARG A 218      64.810  47.180  83.410  1.00  0.00           H
ATOM   3483  CA  ARG A 218      64.290  47.520  85.460  1.00  0.00           C
ATOM   3484  HA  ARG A 218      64.420  48.420  86.040  1.00  0.00           H
ATOM   3485  CB  ARG A 218      62.780  47.140  85.250  1.00  0.00           C
ATOM   3486  HB1 ARG A 218      62.030  47.120  86.070  1.00  0.00           H
ATOM   3487  HB2 ARG A 218      62.820  46.160  84.730  1.00  0.00           H
ATOM   3488  CG  ARG A 218      62.150  48.040  84.200  1.00  0.00           C
ATOM   3489  HG1 ARG A 218      61.150  47.630  83.930  1.00  0.00           H
ATOM   3490  HG2 ARG A 218      62.850  48.030  83.340  1.00  0.00           H
ATOM   3491  CD  ARG A 218      62.000  49.550  84.590  1.00  0.00           C
ATOM   3492  HD1 ARG A 218      62.980  50.030  84.790  1.00  0.00           H
ATOM   3493  HD2 ARG A 218      61.280  49.590  85.430  1.00  0.00           H
ATOM   3494  NE  ARG A 218      61.570  50.220  83.350  1.00  0.00           N
ATOM   3495  HE  ARG A 218      62.190  50.190  82.560  1.00  0.00           H
ATOM   3496  CZ  ARG A 218      60.280  50.540  83.110  1.00  0.00           C
ATOM   3497  NH1 ARG A 218      59.250  50.210  83.860  1.00  0.00           N
ATOM   3498 HH11 ARG A 218      59.480  49.900  84.780  1.00  0.00           H
ATOM   3499 HH12 ARG A 218      58.370  50.540  83.510  1.00  0.00           H
ATOM   3500  NH2 ARG A 218      59.890  51.070  81.920  1.00  0.00           N
ATOM   3501 HH21 ARG A 218      60.560  51.330  81.220  1.00  0.00           H
ATOM   3502 HH22 ARG A 218      58.910  51.220  81.810  1.00  0.00           H
ATOM   3503  C   ARG A 218      64.890  46.400  86.290  1.00  0.00           C
ATOM   3504  O   ARG A 218      65.610  45.520  85.800  1.00  0.00           O
ATOM   3505  N   GLN A 219      64.720  46.490  87.660  1.00  0.00           N
ATOM   3506  HN  GLN A 219      64.200  47.200  88.140  1.00  0.00           H
ATOM   3507  CA  GLN A 219      65.520  45.670  88.460  1.00  0.00           C
ATOM   3508  HA  GLN A 219      66.470  45.410  87.990  1.00  0.00           H
ATOM   3509  CB  GLN A 219      65.880  46.430  89.830  1.00  0.00           C
ATOM   3510  HB1 GLN A 219      64.900  46.710  90.260  1.00  0.00           H
ATOM   3511  HB2 GLN A 219      66.430  47.340  89.490  1.00  0.00           H
ATOM   3512  CG  GLN A 219      66.700  45.580  90.850  1.00  0.00           C
ATOM   3513  HG1 GLN A 219      66.090  44.700  91.180  1.00  0.00           H
ATOM   3514  HG2 GLN A 219      66.980  46.230  91.700  1.00  0.00           H
ATOM   3515  CD  GLN A 219      68.060  44.980  90.410  1.00  0.00           C
ATOM   3516  OE1 GLN A 219      68.370  43.880  90.820  1.00  0.00           O
ATOM   3517  NE2 GLN A 219      68.860  45.830  89.680  1.00  0.00           N
ATOM   3518 HE21 GLN A 219      69.810  45.640  89.430  1.00  0.00           H
ATOM   3519 HE22 GLN A 219      68.410  46.650  89.330  1.00  0.00           H
ATOM   3520  C   GLN A 219      64.640  44.420  88.820  1.00  0.00           C
ATOM   3521  O   GLN A 219      65.090  43.270  88.900  1.00  0.00           O
ATOM   3522  N   MET A 220      63.370  44.680  89.120  1.00  0.00           N
ATOM   3523  HN  MET A 220      62.980  45.610  89.130  1.00  0.00           H
ATOM   3524  CA  MET A 220      62.430  43.700  89.650  1.00  0.00           C
ATOM   3525  HA  MET A 220      63.100  43.050  90.190  1.00  0.00           H
ATOM   3526  CB  MET A 220      61.420  44.410  90.680  1.00  0.00           C
ATOM   3527  HB1 MET A 220      60.820  43.570  91.070  1.00  0.00           H
ATOM   3528  HB2 MET A 220      60.760  45.120  90.130  1.00  0.00           H
ATOM   3529  CG  MET A 220      62.090  45.330  91.730  1.00  0.00           C
ATOM   3530  HG1 MET A 220      61.350  45.720  92.460  1.00  0.00           H
ATOM   3531  HG2 MET A 220      62.680  46.160  91.310  1.00  0.00           H
ATOM   3532  SD  MET A 220      63.200  44.410  92.780  1.00  0.00           S
ATOM   3533  CE  MET A 220      63.470  45.750  93.950  1.00  0.00           C
ATOM   3534  HE1 MET A 220      64.210  45.520  94.750  1.00  0.00           H
ATOM   3535  HE2 MET A 220      62.510  46.050  94.430  1.00  0.00           H
ATOM   3536  HE3 MET A 220      63.790  46.610  93.340  1.00  0.00           H
ATOM   3537  C   MET A 220      61.630  42.900  88.600  1.00  0.00           C
ATOM   3538  O   MET A 220      61.350  43.410  87.540  1.00  0.00           O
ATOM   3539  N   ASP A 221      61.360  41.610  88.910  1.00  0.00           N
ATOM   3540  HN  ASP A 221      61.690  41.300  89.790  1.00  0.00           H
ATOM   3541  CA  ASP A 221      60.760  40.600  88.050  1.00  0.00           C
ATOM   3542  HA  ASP A 221      60.830  40.880  87.000  1.00  0.00           H
ATOM   3543  CB  ASP A 221      61.340  39.210  88.060  1.00  0.00           C
ATOM   3544  HB1 ASP A 221      60.790  38.430  87.500  1.00  0.00           H
ATOM   3545  HB2 ASP A 221      61.380  39.000  89.150  1.00  0.00           H
ATOM   3546  CG  ASP A 221      62.790  39.400  87.550  1.00  0.00           C
ATOM   3547  OD1 ASP A 221      63.680  38.630  88.000  1.00  0.00           O
ATOM   3548  OD2 ASP A 221      63.030  40.140  86.560  1.00  0.00           O
ATOM   3549  C   ASP A 221      59.230  40.570  88.280  1.00  0.00           C
ATOM   3550  O   ASP A 221      58.540  40.840  87.300  1.00  0.00           O
ATOM   3551  N   ARG A 222      58.800  40.240  89.520  1.00  0.00           N
ATOM   3552  HN  ARG A 222      59.390  39.960  90.280  1.00  0.00           H
ATOM   3553  CA  ARG A 222      57.430  40.200  89.910  1.00  0.00           C
ATOM   3554  HA  ARG A 222      57.450  39.610  90.810  1.00  0.00           H
ATOM   3555  CB  ARG A 222      56.910  41.590  90.270  1.00  0.00           C
ATOM   3556  HB1 ARG A 222      55.840  41.620  90.560  1.00  0.00           H
ATOM   3557  HB2 ARG A 222      56.970  42.180  89.330  1.00  0.00           H
ATOM   3558  CG  ARG A 222      57.750  42.230  91.360  1.00  0.00           C
ATOM   3559  HG1 ARG A 222      58.820  42.310  91.120  1.00  0.00           H
ATOM   3560  HG2 ARG A 222      57.650  41.580  92.260  1.00  0.00           H
ATOM   3561  CD  ARG A 222      57.310  43.680  91.710  1.00  0.00           C
ATOM   3562  HD1 ARG A 222      56.230  43.840  91.940  1.00  0.00           H
ATOM   3563  HD2 ARG A 222      57.540  44.330  90.850  1.00  0.00           H
ATOM   3564  NE  ARG A 222      58.030  44.150  92.900  1.00  0.00           N
ATOM   3565  HE  ARG A 222      58.570  43.530  93.460  1.00  0.00           H
ATOM   3566  CZ  ARG A 222      58.170  45.460  93.310  1.00  0.00           C
ATOM   3567  NH1 ARG A 222      57.730  46.400  92.540  1.00  0.00           N
ATOM   3568 HH11 ARG A 222      57.500  46.290  91.570  1.00  0.00           H
ATOM   3569 HH12 ARG A 222      57.950  47.350  92.760  1.00  0.00           H
ATOM   3570  NH2 ARG A 222      58.800  45.770  94.360  1.00  0.00           N
ATOM   3571 HH21 ARG A 222      59.230  45.060  94.920  1.00  0.00           H
ATOM   3572 HH22 ARG A 222      58.650  46.720  94.620  1.00  0.00           H
ATOM   3573  C   ARG A 222      56.470  39.410  89.000  1.00  0.00           C
ATOM   3574  O   ARG A 222      55.650  40.000  88.270  1.00  0.00           O
ATOM   3575  N   HSD A 223      56.540  38.120  89.100  1.00  0.00           N
ATOM   3576  HN  HSD A 223      57.290  37.800  89.680  1.00  0.00           H
ATOM   3577  CA  HSD A 223      55.570  37.190  88.480  1.00  0.00           C
ATOM   3578  HA  HSD A 223      55.830  36.220  88.900  1.00  0.00           H
ATOM   3579  CB  HSD A 223      54.080  37.610  88.700  1.00  0.00           C
ATOM   3580  HB1 HSD A 223      53.440  36.730  88.500  1.00  0.00           H
ATOM   3581  HB2 HSD A 223      53.760  38.410  87.990  1.00  0.00           H
ATOM   3582  ND1 HSD A 223      54.160  36.910  91.190  1.00  0.00           N
ATOM   3583  HD1 HSD A 223      54.570  36.010  91.140  1.00  0.00           H
ATOM   3584  CG  HSD A 223      53.750  37.800  90.140  1.00  0.00           C
ATOM   3585  CE1 HSD A 223      53.850  37.480  92.320  1.00  0.00           C
ATOM   3586  HE1 HSD A 223      54.010  37.040  93.310  1.00  0.00           H
ATOM   3587  NE2 HSD A 223      53.270  38.670  92.090  1.00  0.00           N
ATOM   3588  CD2 HSD A 223      53.280  38.880  90.730  1.00  0.00           C
ATOM   3589  HD2 HSD A 223      52.800  39.790  90.400  1.00  0.00           H
ATOM   3590  C   HSD A 223      55.850  37.030  87.020  1.00  0.00           C
ATOM   3591  O   HSD A 223      55.010  36.750  86.230  1.00  0.00           O
ATOM   3592  N   ALA A 224      57.120  37.190  86.690  1.00  0.00           N
ATOM   3593  HN  ALA A 224      57.770  37.390  87.420  1.00  0.00           H
ATOM   3594  CA  ALA A 224      57.740  37.100  85.330  1.00  0.00           C
ATOM   3595  HA  ALA A 224      58.790  37.360  85.370  1.00  0.00           H
ATOM   3596  CB  ALA A 224      57.660  35.690  84.700  1.00  0.00           C
ATOM   3597  HB1 ALA A 224      58.060  35.650  83.670  1.00  0.00           H
ATOM   3598  HB2 ALA A 224      56.630  35.290  84.660  1.00  0.00           H
ATOM   3599  HB3 ALA A 224      58.190  34.970  85.370  1.00  0.00           H
ATOM   3600  C   ALA A 224      57.240  38.240  84.360  1.00  0.00           C
ATOM   3601  O   ALA A 224      57.250  38.110  83.110  1.00  0.00           O
ATOM   3602  N   LYS A 225      56.670  39.310  84.920  1.00  0.00           N
ATOM   3603  HN  LYS A 225      56.510  39.270  85.900  1.00  0.00           H
ATOM   3604  CA  LYS A 225      56.020  40.320  84.190  1.00  0.00           C
ATOM   3605  HA  LYS A 225      55.330  39.870  83.500  1.00  0.00           H
ATOM   3606  CB  LYS A 225      55.360  41.340  85.070  1.00  0.00           C
ATOM   3607  HB1 LYS A 225      56.140  41.710  85.760  1.00  0.00           H
ATOM   3608  HB2 LYS A 225      54.570  40.830  85.660  1.00  0.00           H
ATOM   3609  CG  LYS A 225      54.610  42.520  84.320  1.00  0.00           C
ATOM   3610  HG1 LYS A 225      55.410  43.210  83.960  1.00  0.00           H
ATOM   3611  HG2 LYS A 225      54.150  43.060  85.170  1.00  0.00           H
ATOM   3612  CD  LYS A 225      53.500  42.020  83.310  1.00  0.00           C
ATOM   3613  HD1 LYS A 225      52.880  41.260  83.840  1.00  0.00           H
ATOM   3614  HD2 LYS A 225      53.960  41.530  82.420  1.00  0.00           H
ATOM   3615  CE  LYS A 225      52.630  43.210  82.770  1.00  0.00           C
ATOM   3616  HE1 LYS A 225      53.360  43.760  82.140  1.00  0.00           H
ATOM   3617  HE2 LYS A 225      52.170  43.790  83.600  1.00  0.00           H
ATOM   3618  NZ  LYS A 225      51.460  42.810  81.870  1.00  0.00           N
ATOM   3619  HZ1 LYS A 225      51.670  42.020  81.230  1.00  0.00           H
ATOM   3620  HZ2 LYS A 225      51.010  43.610  81.360  1.00  0.00           H
ATOM   3621  HZ3 LYS A 225      50.790  42.690  82.650  1.00  0.00           H
ATOM   3622  C   LYS A 225      56.910  41.130  83.300  1.00  0.00           C
ATOM   3623  O   LYS A 225      56.500  41.490  82.160  1.00  0.00           O
ATOM   3624  N   ILE A 226      58.120  41.490  83.840  1.00  0.00           N
ATOM   3625  HN  ILE A 226      58.320  41.320  84.800  1.00  0.00           H
ATOM   3626  CA  ILE A 226      59.060  42.210  83.020  1.00  0.00           C
ATOM   3627  HA  ILE A 226      58.590  43.110  82.640  1.00  0.00           H
ATOM   3628  CB  ILE A 226      60.210  42.670  83.810  1.00  0.00           C
ATOM   3629  HB  ILE A 226      60.520  41.730  84.320  1.00  0.00           H
ATOM   3630  CG2 ILE A 226      61.300  43.170  82.860  1.00  0.00           C
ATOM   3631 HG21 ILE A 226      62.140  43.650  83.410  1.00  0.00           H
ATOM   3632 HG22 ILE A 226      61.010  43.940  82.110  1.00  0.00           H
ATOM   3633 HG23 ILE A 226      61.730  42.280  82.370  1.00  0.00           H
ATOM   3634  CG1 ILE A 226      59.830  43.750  84.820  1.00  0.00           C
ATOM   3635 HG11 ILE A 226      60.800  43.960  85.320  1.00  0.00           H
ATOM   3636 HG12 ILE A 226      59.100  43.340  85.540  1.00  0.00           H
ATOM   3637  CD  ILE A 226      59.220  45.070  84.310  1.00  0.00           C
ATOM   3638  HD1 ILE A 226      60.000  45.640  83.760  1.00  0.00           H
ATOM   3639  HD2 ILE A 226      58.720  45.680  85.090  1.00  0.00           H
ATOM   3640  HD3 ILE A 226      58.390  44.980  83.580  1.00  0.00           H
ATOM   3641  C   ILE A 226      59.490  41.380  81.840  1.00  0.00           C
ATOM   3642  O   ILE A 226      59.350  41.820  80.690  1.00  0.00           O
ATOM   3643  N   LYS A 227      59.790  40.080  81.950  1.00  0.00           N
ATOM   3644  HN  LYS A 227      59.940  39.710  82.860  1.00  0.00           H
ATOM   3645  CA  LYS A 227      60.030  39.210  80.850  1.00  0.00           C
ATOM   3646  HA  LYS A 227      60.830  39.570  80.230  1.00  0.00           H
ATOM   3647  CB  LYS A 227      60.400  37.770  81.450  1.00  0.00           C
ATOM   3648  HB1 LYS A 227      60.180  36.950  80.720  1.00  0.00           H
ATOM   3649  HB2 LYS A 227      59.710  37.410  82.250  1.00  0.00           H
ATOM   3650  CG  LYS A 227      61.950  37.530  81.810  1.00  0.00           C
ATOM   3651  HG1 LYS A 227      61.910  36.600  82.430  1.00  0.00           H
ATOM   3652  HG2 LYS A 227      62.240  38.460  82.330  1.00  0.00           H
ATOM   3653  CD  LYS A 227      62.910  37.350  80.670  1.00  0.00           C
ATOM   3654  HD1 LYS A 227      63.900  37.110  81.090  1.00  0.00           H
ATOM   3655  HD2 LYS A 227      63.000  38.350  80.210  1.00  0.00           H
ATOM   3656  CE  LYS A 227      62.510  36.240  79.660  1.00  0.00           C
ATOM   3657  HE1 LYS A 227      61.600  36.490  79.070  1.00  0.00           H
ATOM   3658  HE2 LYS A 227      62.350  35.300  80.230  1.00  0.00           H
ATOM   3659  NZ  LYS A 227      63.650  36.100  78.810  1.00  0.00           N
ATOM   3660  HZ1 LYS A 227      63.840  37.040  78.420  1.00  0.00           H
ATOM   3661  HZ2 LYS A 227      63.380  35.530  77.980  1.00  0.00           H
ATOM   3662  HZ3 LYS A 227      64.490  35.720  79.290  1.00  0.00           H
ATOM   3663  C   LYS A 227      58.860  38.970  79.990  1.00  0.00           C
ATOM   3664  O   LYS A 227      58.940  38.970  78.770  1.00  0.00           O
ATOM   3665  N   ARG A 228      57.660  38.820  80.490  1.00  0.00           N
ATOM   3666  HN  ARG A 228      57.510  38.830  81.480  1.00  0.00           H
ATOM   3667  CA  ARG A 228      56.530  38.770  79.600  1.00  0.00           C
ATOM   3668  HA  ARG A 228      56.810  38.080  78.820  1.00  0.00           H
ATOM   3669  CB  ARG A 228      55.250  38.140  80.360  1.00  0.00           C
ATOM   3670  HB1 ARG A 228      54.360  38.290  79.710  1.00  0.00           H
ATOM   3671  HB2 ARG A 228      55.320  38.750  81.280  1.00  0.00           H
ATOM   3672  CG  ARG A 228      55.380  36.680  80.780  1.00  0.00           C
ATOM   3673  HG1 ARG A 228      56.390  36.470  81.210  1.00  0.00           H
ATOM   3674  HG2 ARG A 228      55.230  36.010  79.900  1.00  0.00           H
ATOM   3675  CD  ARG A 228      54.410  36.300  81.810  1.00  0.00           C
ATOM   3676  HD1 ARG A 228      54.610  36.980  82.670  1.00  0.00           H
ATOM   3677  HD2 ARG A 228      54.560  35.280  82.230  1.00  0.00           H
ATOM   3678  NE  ARG A 228      53.100  36.520  81.160  1.00  0.00           N
ATOM   3679  HE  ARG A 228      52.670  37.410  81.100  1.00  0.00           H
ATOM   3680  CZ  ARG A 228      52.500  35.600  80.490  1.00  0.00           C
ATOM   3681  NH1 ARG A 228      52.880  34.310  80.480  1.00  0.00           N
ATOM   3682 HH11 ARG A 228      53.430  33.890  81.200  1.00  0.00           H
ATOM   3683 HH12 ARG A 228      52.250  33.710  79.970  1.00  0.00           H
ATOM   3684  NH2 ARG A 228      51.450  35.790  79.760  1.00  0.00           N
ATOM   3685 HH21 ARG A 228      50.950  36.630  79.580  1.00  0.00           H
ATOM   3686 HH22 ARG A 228      51.010  34.920  79.500  1.00  0.00           H
ATOM   3687  C   ARG A 228      56.160  39.960  78.850  1.00  0.00           C
ATOM   3688  O   ARG A 228      55.770  39.870  77.700  1.00  0.00           O
ATOM   3689  N   ALA A 229      56.350  41.130  79.420  1.00  0.00           N
ATOM   3690  HN  ALA A 229      56.680  41.210  80.360  1.00  0.00           H
ATOM   3691  CA  ALA A 229      56.290  42.400  78.680  1.00  0.00           C
ATOM   3692  HA  ALA A 229      55.400  42.440  78.070  1.00  0.00           H
ATOM   3693  CB  ALA A 229      56.310  43.660  79.610  1.00  0.00           C
ATOM   3694  HB1 ALA A 229      57.280  43.800  80.130  1.00  0.00           H
ATOM   3695  HB2 ALA A 229      55.450  43.630  80.310  1.00  0.00           H
ATOM   3696  HB3 ALA A 229      56.130  44.560  78.970  1.00  0.00           H
ATOM   3697  C   ALA A 229      57.360  42.530  77.620  1.00  0.00           C
ATOM   3698  O   ALA A 229      57.160  42.920  76.500  1.00  0.00           O
ATOM   3699  N   ILE A 230      58.630  42.120  77.960  1.00  0.00           N
ATOM   3700  HN  ILE A 230      58.850  41.930  78.910  1.00  0.00           H
ATOM   3701  CA  ILE A 230      59.780  42.110  77.060  1.00  0.00           C
ATOM   3702  HA  ILE A 230      59.880  43.120  76.670  1.00  0.00           H
ATOM   3703  CB  ILE A 230      61.090  41.730  77.710  1.00  0.00           C
ATOM   3704  HB  ILE A 230      60.830  40.960  78.470  1.00  0.00           H
ATOM   3705  CG2 ILE A 230      62.150  41.100  76.750  1.00  0.00           C
ATOM   3706 HG21 ILE A 230      61.820  40.050  76.560  1.00  0.00           H
ATOM   3707 HG22 ILE A 230      63.190  41.080  77.140  1.00  0.00           H
ATOM   3708 HG23 ILE A 230      62.170  41.630  75.770  1.00  0.00           H
ATOM   3709  CG1 ILE A 230      61.760  42.910  78.480  1.00  0.00           C
ATOM   3710 HG11 ILE A 230      60.950  43.440  79.020  1.00  0.00           H
ATOM   3711 HG12 ILE A 230      62.210  43.690  77.820  1.00  0.00           H
ATOM   3712  CD  ILE A 230      62.770  42.350  79.500  1.00  0.00           C
ATOM   3713  HD1 ILE A 230      62.260  41.520  80.040  1.00  0.00           H
ATOM   3714  HD2 ILE A 230      62.900  43.100  80.310  1.00  0.00           H
ATOM   3715  HD3 ILE A 230      63.680  42.000  78.970  1.00  0.00           H
ATOM   3716  C   ILE A 230      59.540  41.180  75.850  1.00  0.00           C
ATOM   3717  O   ILE A 230      59.640  41.550  74.670  1.00  0.00           O
ATOM   3718  N   THR A 231      59.130  39.920  76.190  1.00  0.00           N
ATOM   3719  HN  THR A 231      59.150  39.590  77.130  1.00  0.00           H
ATOM   3720  CA  THR A 231      58.710  38.890  75.200  1.00  0.00           C
ATOM   3721  HA  THR A 231      59.570  38.730  74.560  1.00  0.00           H
ATOM   3722  CB  THR A 231      58.450  37.520  75.760  1.00  0.00           C
ATOM   3723  HB  THR A 231      57.440  37.420  76.200  1.00  0.00           H
ATOM   3724  OG1 THR A 231      59.380  37.190  76.850  1.00  0.00           O
ATOM   3725  HG1 THR A 231      59.230  37.790  77.590  1.00  0.00           H
ATOM   3726  CG2 THR A 231      58.670  36.380  74.720  1.00  0.00           C
ATOM   3727 HG21 THR A 231      58.520  35.380  75.190  1.00  0.00           H
ATOM   3728 HG22 THR A 231      59.730  36.410  74.420  1.00  0.00           H
ATOM   3729 HG23 THR A 231      58.000  36.550  73.850  1.00  0.00           H
ATOM   3730  C   THR A 231      57.540  39.320  74.330  1.00  0.00           C
ATOM   3731  O   THR A 231      57.630  39.250  73.120  1.00  0.00           O
ATOM   3732  N   PHE A 232      56.390  39.890  74.950  1.00  0.00           N
ATOM   3733  HN  PHE A 232      56.300  39.960  75.940  1.00  0.00           H
ATOM   3734  CA  PHE A 232      55.340  40.430  74.150  1.00  0.00           C
ATOM   3735  HA  PHE A 232      55.030  39.660  73.460  1.00  0.00           H
ATOM   3736  CB  PHE A 232      54.160  40.840  75.090  1.00  0.00           C
ATOM   3737  HB1 PHE A 232      54.470  41.570  75.870  1.00  0.00           H
ATOM   3738  HB2 PHE A 232      53.870  39.860  75.540  1.00  0.00           H
ATOM   3739  CG  PHE A 232      52.940  41.390  74.500  1.00  0.00           C
ATOM   3740  CD1 PHE A 232      52.370  40.850  73.320  1.00  0.00           C
ATOM   3741  HD1 PHE A 232      52.960  40.150  72.730  1.00  0.00           H
ATOM   3742  CE1 PHE A 232      51.160  41.230  72.830  1.00  0.00           C
ATOM   3743  HE1 PHE A 232      50.780  40.760  71.930  1.00  0.00           H
ATOM   3744  CZ  PHE A 232      50.470  42.250  73.430  1.00  0.00           C
ATOM   3745  HZ  PHE A 232      49.590  42.580  72.920  1.00  0.00           H
ATOM   3746  CD2 PHE A 232      52.240  42.440  75.140  1.00  0.00           C
ATOM   3747  HD2 PHE A 232      52.720  42.900  75.990  1.00  0.00           H
ATOM   3748  CE2 PHE A 232      51.050  42.930  74.560  1.00  0.00           C
ATOM   3749  HE2 PHE A 232      50.610  43.850  74.900  1.00  0.00           H
ATOM   3750  C   PHE A 232      55.740  41.620  73.240  1.00  0.00           C
ATOM   3751  O   PHE A 232      55.510  41.570  72.010  1.00  0.00           O
ATOM   3752  N   ILE A 233      56.450  42.680  73.720  1.00  0.00           N
ATOM   3753  HN  ILE A 233      56.620  42.740  74.700  1.00  0.00           H
ATOM   3754  CA  ILE A 233      56.890  43.700  72.690  1.00  0.00           C
ATOM   3755  HA  ILE A 233      56.010  43.880  72.080  1.00  0.00           H
ATOM   3756  CB  ILE A 233      57.420  44.930  73.440  1.00  0.00           C
ATOM   3757  HB  ILE A 233      58.210  44.610  74.150  1.00  0.00           H
ATOM   3758  CG2 ILE A 233      58.050  45.940  72.440  1.00  0.00           C
ATOM   3759 HG21 ILE A 233      58.210  46.960  72.900  1.00  0.00           H
ATOM   3760 HG22 ILE A 233      57.330  46.070  71.600  1.00  0.00           H
ATOM   3761 HG23 ILE A 233      58.990  45.590  71.980  1.00  0.00           H
ATOM   3762  CG1 ILE A 233      56.280  45.500  74.340  1.00  0.00           C
ATOM   3763 HG11 ILE A 233      56.710  46.360  74.890  1.00  0.00           H
ATOM   3764 HG12 ILE A 233      55.900  44.620  74.890  1.00  0.00           H
ATOM   3765  CD  ILE A 233      55.110  46.050  73.520  1.00  0.00           C
ATOM   3766  HD1 ILE A 233      54.190  46.320  74.090  1.00  0.00           H
ATOM   3767  HD2 ILE A 233      54.740  45.290  72.790  1.00  0.00           H
ATOM   3768  HD3 ILE A 233      55.360  46.910  72.860  1.00  0.00           H
ATOM   3769  C   ILE A 233      57.950  43.150  71.750  1.00  0.00           C
ATOM   3770  O   ILE A 233      58.000  43.590  70.600  1.00  0.00           O
ATOM   3771  N   MET A 234      58.900  42.320  72.140  1.00  0.00           N
ATOM   3772  HN  MET A 234      59.060  42.120  73.100  1.00  0.00           H
ATOM   3773  CA  MET A 234      59.830  41.730  71.170  1.00  0.00           C
ATOM   3774  HA  MET A 234      60.280  42.570  70.650  1.00  0.00           H
ATOM   3775  CB  MET A 234      60.860  40.900  72.000  1.00  0.00           C
ATOM   3776  HB1 MET A 234      60.330  40.110  72.570  1.00  0.00           H
ATOM   3777  HB2 MET A 234      61.410  41.550  72.730  1.00  0.00           H
ATOM   3778  CG  MET A 234      61.980  40.120  71.130  1.00  0.00           C
ATOM   3779  HG1 MET A 234      61.530  39.460  70.350  1.00  0.00           H
ATOM   3780  HG2 MET A 234      62.370  39.400  71.880  1.00  0.00           H
ATOM   3781  SD  MET A 234      63.230  41.190  70.450  1.00  0.00           S
ATOM   3782  CE  MET A 234      64.250  41.580  71.870  1.00  0.00           C
ATOM   3783  HE1 MET A 234      65.010  40.800  72.080  1.00  0.00           H
ATOM   3784  HE2 MET A 234      63.620  41.820  72.760  1.00  0.00           H
ATOM   3785  HE3 MET A 234      64.740  42.550  71.650  1.00  0.00           H
ATOM   3786  C   MET A 234      59.180  40.890  70.100  1.00  0.00           C
ATOM   3787  O   MET A 234      59.510  41.040  68.900  1.00  0.00           O
ATOM   3788  N   VAL A 235      58.240  39.930  70.480  1.00  0.00           N
ATOM   3789  HN  VAL A 235      57.990  39.790  71.430  1.00  0.00           H
ATOM   3790  CA  VAL A 235      57.410  39.260  69.480  1.00  0.00           C
ATOM   3791  HA  VAL A 235      58.140  38.800  68.840  1.00  0.00           H
ATOM   3792  CB  VAL A 235      56.500  38.170  70.120  1.00  0.00           C
ATOM   3793  HB  VAL A 235      56.220  38.430  71.160  1.00  0.00           H
ATOM   3794  CG1 VAL A 235      55.270  37.870  69.350  1.00  0.00           C
ATOM   3795 HG11 VAL A 235      54.760  36.900  69.530  1.00  0.00           H
ATOM   3796 HG12 VAL A 235      55.390  37.750  68.250  1.00  0.00           H
ATOM   3797 HG13 VAL A 235      54.560  38.700  69.560  1.00  0.00           H
ATOM   3798  CG2 VAL A 235      57.390  36.920  70.310  1.00  0.00           C
ATOM   3799 HG21 VAL A 235      56.860  36.070  70.790  1.00  0.00           H
ATOM   3800 HG22 VAL A 235      58.290  37.160  70.900  1.00  0.00           H
ATOM   3801 HG23 VAL A 235      57.900  36.550  69.400  1.00  0.00           H
ATOM   3802  C   VAL A 235      56.620  40.210  68.470  1.00  0.00           C
ATOM   3803  O   VAL A 235      56.730  40.040  67.260  1.00  0.00           O
ATOM   3804  N   VAL A 236      55.930  41.230  69.020  1.00  0.00           N
ATOM   3805  HN  VAL A 236      55.790  41.410  69.990  1.00  0.00           H
ATOM   3806  CA  VAL A 236      55.420  42.270  68.190  1.00  0.00           C
ATOM   3807  HA  VAL A 236      54.730  41.820  67.490  1.00  0.00           H
ATOM   3808  CB  VAL A 236      54.450  43.160  69.010  1.00  0.00           C
ATOM   3809  HB  VAL A 236      55.080  43.610  69.800  1.00  0.00           H
ATOM   3810  CG1 VAL A 236      53.960  44.380  68.190  1.00  0.00           C
ATOM   3811 HG11 VAL A 236      53.420  44.050  67.280  1.00  0.00           H
ATOM   3812 HG12 VAL A 236      54.820  45.010  67.860  1.00  0.00           H
ATOM   3813 HG13 VAL A 236      53.270  45.060  68.710  1.00  0.00           H
ATOM   3814  CG2 VAL A 236      53.340  42.200  69.540  1.00  0.00           C
ATOM   3815 HG21 VAL A 236      52.880  41.570  68.750  1.00  0.00           H
ATOM   3816 HG22 VAL A 236      52.560  42.760  70.110  1.00  0.00           H
ATOM   3817 HG23 VAL A 236      53.770  41.560  70.340  1.00  0.00           H
ATOM   3818  C   VAL A 236      56.360  42.930  67.270  1.00  0.00           C
ATOM   3819  O   VAL A 236      56.070  43.140  66.060  1.00  0.00           O
ATOM   3820  N   ALA A 237      57.630  43.210  67.720  1.00  0.00           N
ATOM   3821  HN  ALA A 237      57.850  43.040  68.680  1.00  0.00           H
ATOM   3822  CA  ALA A 237      58.710  43.720  66.890  1.00  0.00           C
ATOM   3823  HA  ALA A 237      58.310  44.580  66.380  1.00  0.00           H
ATOM   3824  CB  ALA A 237      59.850  44.130  67.810  1.00  0.00           C
ATOM   3825  HB1 ALA A 237      59.620  44.800  68.660  1.00  0.00           H
ATOM   3826  HB2 ALA A 237      60.660  44.590  67.200  1.00  0.00           H
ATOM   3827  HB3 ALA A 237      60.230  43.190  68.250  1.00  0.00           H
ATOM   3828  C   ALA A 237      59.060  42.790  65.710  1.00  0.00           C
ATOM   3829  O   ALA A 237      59.140  43.210  64.590  1.00  0.00           O
ATOM   3830  N   ILE A 238      59.220  41.470  65.910  1.00  0.00           N
ATOM   3831  HN  ILE A 238      59.360  41.040  66.790  1.00  0.00           H
ATOM   3832  CA  ILE A 238      59.310  40.490  64.820  1.00  0.00           C
ATOM   3833  HA  ILE A 238      60.030  40.850  64.100  1.00  0.00           H
ATOM   3834  CB  ILE A 238      59.700  39.110  65.390  1.00  0.00           C
ATOM   3835  HB  ILE A 238      59.050  38.900  66.270  1.00  0.00           H
ATOM   3836  CG2 ILE A 238      59.580  37.990  64.320  1.00  0.00           C
ATOM   3837 HG21 ILE A 238      60.000  37.130  64.870  1.00  0.00           H
ATOM   3838 HG22 ILE A 238      60.110  38.200  63.370  1.00  0.00           H
ATOM   3839 HG23 ILE A 238      58.520  37.810  64.060  1.00  0.00           H
ATOM   3840  CG1 ILE A 238      61.170  39.110  65.930  1.00  0.00           C
ATOM   3841 HG11 ILE A 238      61.570  40.130  65.810  1.00  0.00           H
ATOM   3842 HG12 ILE A 238      61.900  38.500  65.360  1.00  0.00           H
ATOM   3843  CD  ILE A 238      61.300  38.500  67.310  1.00  0.00           C
ATOM   3844  HD1 ILE A 238      60.570  38.790  68.110  1.00  0.00           H
ATOM   3845  HD2 ILE A 238      62.240  38.740  67.870  1.00  0.00           H
ATOM   3846  HD3 ILE A 238      61.310  37.410  67.170  1.00  0.00           H
ATOM   3847  C   ILE A 238      57.970  40.430  63.840  1.00  0.00           C
ATOM   3848  O   ILE A 238      58.110  40.440  62.610  1.00  0.00           O
ATOM   3849  N   VAL A 239      56.730  40.370  64.440  1.00  0.00           N
ATOM   3850  HN  VAL A 239      56.660  40.340  65.430  1.00  0.00           H
ATOM   3851  CA  VAL A 239      55.460  40.500  63.680  1.00  0.00           C
ATOM   3852  HA  VAL A 239      55.520  39.680  62.990  1.00  0.00           H
ATOM   3853  CB  VAL A 239      54.230  40.280  64.600  1.00  0.00           C
ATOM   3854  HB  VAL A 239      53.920  41.110  65.270  1.00  0.00           H
ATOM   3855  CG1 VAL A 239      53.020  40.110  63.630  1.00  0.00           C
ATOM   3856 HG11 VAL A 239      53.110  39.340  62.850  1.00  0.00           H
ATOM   3857 HG12 VAL A 239      52.860  41.080  63.110  1.00  0.00           H
ATOM   3858 HG13 VAL A 239      52.130  40.000  64.280  1.00  0.00           H
ATOM   3859  CG2 VAL A 239      54.340  38.910  65.310  1.00  0.00           C
ATOM   3860 HG21 VAL A 239      54.950  38.930  66.240  1.00  0.00           H
ATOM   3861 HG22 VAL A 239      54.920  38.180  64.720  1.00  0.00           H
ATOM   3862 HG23 VAL A 239      53.390  38.470  65.680  1.00  0.00           H
ATOM   3863  C   VAL A 239      55.440  41.800  62.800  1.00  0.00           C
ATOM   3864  O   VAL A 239      54.990  41.810  61.630  1.00  0.00           O
ATOM   3865  N   PHE A 240      55.910  42.950  63.300  1.00  0.00           N
ATOM   3866  HN  PHE A 240      56.120  42.920  64.280  1.00  0.00           H
ATOM   3867  CA  PHE A 240      55.960  44.230  62.590  1.00  0.00           C
ATOM   3868  HA  PHE A 240      55.000  44.410  62.140  1.00  0.00           H
ATOM   3869  CB  PHE A 240      56.430  45.300  63.620  1.00  0.00           C
ATOM   3870  HB1 PHE A 240      57.440  45.030  64.020  1.00  0.00           H
ATOM   3871  HB2 PHE A 240      55.850  45.290  64.560  1.00  0.00           H
ATOM   3872  CG  PHE A 240      56.410  46.670  62.970  1.00  0.00           C
ATOM   3873  CD1 PHE A 240      55.190  47.350  62.860  1.00  0.00           C
ATOM   3874  HD1 PHE A 240      54.320  46.960  63.360  1.00  0.00           H
ATOM   3875  CE1 PHE A 240      55.100  48.610  62.290  1.00  0.00           C
ATOM   3876  HE1 PHE A 240      54.190  49.190  62.190  1.00  0.00           H
ATOM   3877  CZ  PHE A 240      56.260  49.320  61.840  1.00  0.00           C
ATOM   3878  HZ  PHE A 240      56.140  50.250  61.320  1.00  0.00           H
ATOM   3879  CD2 PHE A 240      57.560  47.370  62.420  1.00  0.00           C
ATOM   3880  HD2 PHE A 240      58.510  46.870  62.410  1.00  0.00           H
ATOM   3881  CE2 PHE A 240      57.460  48.670  61.860  1.00  0.00           C
ATOM   3882  HE2 PHE A 240      58.380  49.200  61.600  1.00  0.00           H
ATOM   3883  C   PHE A 240      56.900  44.220  61.320  1.00  0.00           C
ATOM   3884  O   PHE A 240      56.610  44.660  60.250  1.00  0.00           O
ATOM   3885  N   VAL A 241      58.100  43.650  61.540  1.00  0.00           N
ATOM   3886  HN  VAL A 241      58.420  43.410  62.450  1.00  0.00           H
ATOM   3887  CA  VAL A 241      59.030  43.140  60.460  1.00  0.00           C
ATOM   3888  HA  VAL A 241      59.210  44.000  59.840  1.00  0.00           H
ATOM   3889  CB  VAL A 241      60.330  42.730  61.050  1.00  0.00           C
ATOM   3890  HB  VAL A 241      60.210  42.160  62.010  1.00  0.00           H
ATOM   3891  CG1 VAL A 241      61.310  41.980  60.110  1.00  0.00           C
ATOM   3892 HG11 VAL A 241      61.480  42.540  59.170  1.00  0.00           H
ATOM   3893 HG12 VAL A 241      60.740  41.060  59.880  1.00  0.00           H
ATOM   3894 HG13 VAL A 241      62.350  41.870  60.480  1.00  0.00           H
ATOM   3895  CG2 VAL A 241      61.170  44.040  61.380  1.00  0.00           C
ATOM   3896 HG21 VAL A 241      62.070  43.720  61.950  1.00  0.00           H
ATOM   3897 HG22 VAL A 241      60.510  44.720  61.980  1.00  0.00           H
ATOM   3898 HG23 VAL A 241      61.510  44.450  60.400  1.00  0.00           H
ATOM   3899  C   VAL A 241      58.470  42.120  59.450  1.00  0.00           C
ATOM   3900  O   VAL A 241      58.640  42.360  58.230  1.00  0.00           O
ATOM   3901  N   ILE A 242      57.700  41.070  59.890  1.00  0.00           N
ATOM   3902  HN  ILE A 242      57.700  40.860  60.870  1.00  0.00           H
ATOM   3903  CA  ILE A 242      57.070  40.100  59.020  1.00  0.00           C
ATOM   3904  HA  ILE A 242      57.760  39.820  58.240  1.00  0.00           H
ATOM   3905  CB  ILE A 242      56.600  38.900  59.750  1.00  0.00           C
ATOM   3906  HB  ILE A 242      56.120  39.190  60.710  1.00  0.00           H
ATOM   3907  CG2 ILE A 242      55.600  38.050  58.910  1.00  0.00           C
ATOM   3908 HG21 ILE A 242      55.320  37.180  59.540  1.00  0.00           H
ATOM   3909 HG22 ILE A 242      56.050  37.660  57.970  1.00  0.00           H
ATOM   3910 HG23 ILE A 242      54.640  38.570  58.730  1.00  0.00           H
ATOM   3911  CG1 ILE A 242      57.920  38.030  60.180  1.00  0.00           C
ATOM   3912 HG11 ILE A 242      58.570  38.710  60.770  1.00  0.00           H
ATOM   3913 HG12 ILE A 242      58.420  37.810  59.210  1.00  0.00           H
ATOM   3914  CD  ILE A 242      57.700  36.710  60.860  1.00  0.00           C
ATOM   3915  HD1 ILE A 242      56.950  36.800  61.670  1.00  0.00           H
ATOM   3916  HD2 ILE A 242      58.640  36.290  61.260  1.00  0.00           H
ATOM   3917  HD3 ILE A 242      57.180  35.990  60.200  1.00  0.00           H
ATOM   3918  C   ILE A 242      56.000  40.760  58.110  1.00  0.00           C
ATOM   3919  O   ILE A 242      55.840  40.460  56.960  1.00  0.00           O
ATOM   3920  N   CYS A 243      55.260  41.680  58.720  1.00  0.00           N
ATOM   3921  HN  CYS A 243      55.340  41.730  59.720  1.00  0.00           H
ATOM   3922  CA  CYS A 243      54.200  42.450  58.070  1.00  0.00           C
ATOM   3923  HA  CYS A 243      53.500  41.830  57.540  1.00  0.00           H
ATOM   3924  CB  CYS A 243      53.430  43.270  59.180  1.00  0.00           C
ATOM   3925  HB1 CYS A 243      54.210  43.860  59.700  1.00  0.00           H
ATOM   3926  HB2 CYS A 243      53.030  42.500  59.870  1.00  0.00           H
ATOM   3927  SG  CYS A 243      52.020  44.410  58.580  1.00  0.00           S
ATOM   3928  HG1 CYS A 243      52.930  45.080  57.910  1.00  0.00           H
ATOM   3929  C   CYS A 243      54.720  43.360  56.930  1.00  0.00           C
ATOM   3930  O   CYS A 243      54.140  43.270  55.860  1.00  0.00           O
ATOM   3931  N   PHE A 244      55.840  44.090  57.130  1.00  0.00           N
ATOM   3932  HN  PHE A 244      56.310  43.980  58.000  1.00  0.00           H
ATOM   3933  CA  PHE A 244      56.260  45.150  56.210  1.00  0.00           C
ATOM   3934  HA  PHE A 244      55.580  45.270  55.380  1.00  0.00           H
ATOM   3935  CB  PHE A 244      56.330  46.510  57.040  1.00  0.00           C
ATOM   3936  HB1 PHE A 244      56.730  47.330  56.400  1.00  0.00           H
ATOM   3937  HB2 PHE A 244      56.980  46.250  57.890  1.00  0.00           H
ATOM   3938  CG  PHE A 244      54.970  46.990  57.420  1.00  0.00           C
ATOM   3939  CD1 PHE A 244      54.050  47.360  56.400  1.00  0.00           C
ATOM   3940  HD1 PHE A 244      54.230  47.360  55.340  1.00  0.00           H
ATOM   3941  CE1 PHE A 244      52.860  47.940  56.690  1.00  0.00           C
ATOM   3942  HE1 PHE A 244      52.270  48.320  55.860  1.00  0.00           H
ATOM   3943  CZ  PHE A 244      52.540  48.160  58.020  1.00  0.00           C
ATOM   3944  HZ  PHE A 244      51.580  48.610  58.290  1.00  0.00           H
ATOM   3945  CD2 PHE A 244      54.680  47.360  58.760  1.00  0.00           C
ATOM   3946  HD2 PHE A 244      55.450  47.260  59.530  1.00  0.00           H
ATOM   3947  CE2 PHE A 244      53.440  47.920  59.070  1.00  0.00           C
ATOM   3948  HE2 PHE A 244      53.230  48.120  60.110  1.00  0.00           H
ATOM   3949  C   PHE A 244      57.600  44.970  55.460  1.00  0.00           C
ATOM   3950  O   PHE A 244      57.740  45.470  54.380  1.00  0.00           O
ATOM   3951  N   LEU A 245      58.640  44.260  56.000  1.00  0.00           N
ATOM   3952  HN  LEU A 245      58.450  43.720  56.820  1.00  0.00           H
ATOM   3953  CA  LEU A 245      59.950  44.160  55.400  1.00  0.00           C
ATOM   3954  HA  LEU A 245      60.200  45.150  55.070  1.00  0.00           H
ATOM   3955  CB  LEU A 245      61.030  43.660  56.380  1.00  0.00           C
ATOM   3956  HB1 LEU A 245      60.820  42.610  56.650  1.00  0.00           H
ATOM   3957  HB2 LEU A 245      60.910  44.300  57.260  1.00  0.00           H
ATOM   3958  CG  LEU A 245      62.500  43.730  55.850  1.00  0.00           C
ATOM   3959  HG  LEU A 245      62.740  42.990  55.050  1.00  0.00           H
ATOM   3960  CD1 LEU A 245      62.830  45.140  55.310  1.00  0.00           C
ATOM   3961 HD11 LEU A 245      62.610  45.910  56.090  1.00  0.00           H
ATOM   3962 HD12 LEU A 245      62.260  45.340  54.390  1.00  0.00           H
ATOM   3963 HD13 LEU A 245      63.870  45.250  54.920  1.00  0.00           H
ATOM   3964  CD2 LEU A 245      63.510  43.350  56.990  1.00  0.00           C
ATOM   3965 HD21 LEU A 245      63.420  44.100  57.800  1.00  0.00           H
ATOM   3966 HD22 LEU A 245      64.530  43.370  56.540  1.00  0.00           H
ATOM   3967 HD23 LEU A 245      63.390  42.310  57.370  1.00  0.00           H
ATOM   3968  C   LEU A 245      59.960  43.290  54.080  1.00  0.00           C
ATOM   3969  O   LEU A 245      60.780  43.540  53.180  1.00  0.00           O
ATOM   3970  N   PRO A 246      59.110  42.270  53.920  1.00  0.00           N
ATOM   3971  CD  PRO A 246      58.780  41.330  55.030  1.00  0.00           C
ATOM   3972  HD1 PRO A 246      57.770  41.610  55.390  1.00  0.00           H
ATOM   3973  HD2 PRO A 246      59.510  41.500  55.840  1.00  0.00           H
ATOM   3974  CA  PRO A 246      59.210  41.550  52.620  1.00  0.00           C
ATOM   3975  HA  PRO A 246      60.260  41.330  52.520  1.00  0.00           H
ATOM   3976  CB  PRO A 246      58.470  40.260  52.970  1.00  0.00           C
ATOM   3977  HB1 PRO A 246      58.820  39.480  52.270  1.00  0.00           H
ATOM   3978  HB2 PRO A 246      57.370  40.400  52.920  1.00  0.00           H
ATOM   3979  CG  PRO A 246      58.880  39.930  54.420  1.00  0.00           C
ATOM   3980  HG1 PRO A 246      58.200  39.160  54.840  1.00  0.00           H
ATOM   3981  HG2 PRO A 246      59.920  39.550  54.370  1.00  0.00           H
ATOM   3982  C   PRO A 246      58.710  42.290  51.420  1.00  0.00           C
ATOM   3983  O   PRO A 246      59.310  42.060  50.380  1.00  0.00           O
ATOM   3984  N   SER A 247      57.690  43.110  51.400  1.00  0.00           N
ATOM   3985  HN  SER A 247      57.020  43.130  52.140  1.00  0.00           H
ATOM   3986  CA  SER A 247      57.360  43.800  50.150  1.00  0.00           C
ATOM   3987  HA  SER A 247      57.420  43.070  49.350  1.00  0.00           H
ATOM   3988  CB  SER A 247      55.830  44.430  50.110  1.00  0.00           C
ATOM   3989  HB1 SER A 247      55.240  43.490  50.230  1.00  0.00           H
ATOM   3990  HB2 SER A 247      55.720  44.830  49.080  1.00  0.00           H
ATOM   3991  OG  SER A 247      55.570  45.340  51.140  1.00  0.00           O
ATOM   3992  HG1 SER A 247      55.520  44.820  51.940  1.00  0.00           H
ATOM   3993  C   SER A 247      58.340  44.880  49.700  1.00  0.00           C
ATOM   3994  O   SER A 247      58.690  45.110  48.510  1.00  0.00           O
ATOM   3995  N   VAL A 248      58.960  45.510  50.780  1.00  0.00           N
ATOM   3996  HN  VAL A 248      58.450  45.310  51.630  1.00  0.00           H
ATOM   3997  CA  VAL A 248      60.120  46.330  50.850  1.00  0.00           C
ATOM   3998  HA  VAL A 248      59.860  47.100  50.140  1.00  0.00           H
ATOM   3999  CB  VAL A 248      60.300  46.820  52.320  1.00  0.00           C
ATOM   4000  HB  VAL A 248      60.060  45.950  52.960  1.00  0.00           H
ATOM   4001  CG1 VAL A 248      61.780  47.310  52.470  1.00  0.00           C
ATOM   4002 HG11 VAL A 248      62.050  48.110  51.760  1.00  0.00           H
ATOM   4003 HG12 VAL A 248      62.480  46.460  52.310  1.00  0.00           H
ATOM   4004 HG13 VAL A 248      61.960  47.700  53.500  1.00  0.00           H
ATOM   4005  CG2 VAL A 248      59.290  47.900  52.610  1.00  0.00           C
ATOM   4006 HG21 VAL A 248      59.500  48.240  53.640  1.00  0.00           H
ATOM   4007 HG22 VAL A 248      58.210  47.650  52.540  1.00  0.00           H
ATOM   4008 HG23 VAL A 248      59.520  48.780  51.970  1.00  0.00           H
ATOM   4009  C   VAL A 248      61.280  45.630  50.160  1.00  0.00           C
ATOM   4010  O   VAL A 248      61.840  46.160  49.240  1.00  0.00           O
ATOM   4011  N   VAL A 249      61.700  44.440  50.630  1.00  0.00           N
ATOM   4012  HN  VAL A 249      61.320  44.020  51.460  1.00  0.00           H
ATOM   4013  CA  VAL A 249      62.880  43.670  50.070  1.00  0.00           C
ATOM   4014  HA  VAL A 249      63.620  44.460  49.980  1.00  0.00           H
ATOM   4015  CB  VAL A 249      63.690  42.720  51.080  1.00  0.00           C
ATOM   4016  HB  VAL A 249      62.970  42.300  51.820  1.00  0.00           H
ATOM   4017  CG1 VAL A 249      64.510  41.570  50.400  1.00  0.00           C
ATOM   4018 HG11 VAL A 249      65.060  40.960  51.150  1.00  0.00           H
ATOM   4019 HG12 VAL A 249      65.270  41.920  49.670  1.00  0.00           H
ATOM   4020 HG13 VAL A 249      63.740  40.940  49.900  1.00  0.00           H
ATOM   4021  CG2 VAL A 249      64.530  43.730  51.970  1.00  0.00           C
ATOM   4022 HG21 VAL A 249      65.260  44.240  51.300  1.00  0.00           H
ATOM   4023 HG22 VAL A 249      65.060  43.230  52.810  1.00  0.00           H
ATOM   4024 HG23 VAL A 249      63.880  44.570  52.290  1.00  0.00           H
ATOM   4025  C   VAL A 249      62.810  43.220  48.560  1.00  0.00           C
ATOM   4026  O   VAL A 249      63.790  43.330  47.880  1.00  0.00           O
ATOM   4027  N   VAL A 250      61.610  42.800  48.190  1.00  0.00           N
ATOM   4028  HN  VAL A 250      60.890  42.470  48.810  1.00  0.00           H
ATOM   4029  CA  VAL A 250      61.280  42.560  46.810  1.00  0.00           C
ATOM   4030  HA  VAL A 250      61.980  41.880  46.370  1.00  0.00           H
ATOM   4031  CB  VAL A 250      59.880  42.000  46.670  1.00  0.00           C
ATOM   4032  HB  VAL A 250      59.170  42.710  47.160  1.00  0.00           H
ATOM   4033  CG1 VAL A 250      59.480  41.830  45.190  1.00  0.00           C
ATOM   4034 HG11 VAL A 250      58.480  41.350  45.240  1.00  0.00           H
ATOM   4035 HG12 VAL A 250      60.110  41.220  44.510  1.00  0.00           H
ATOM   4036 HG13 VAL A 250      59.410  42.820  44.710  1.00  0.00           H
ATOM   4037  CG2 VAL A 250      59.890  40.670  47.330  1.00  0.00           C
ATOM   4038 HG21 VAL A 250      60.160  40.680  48.410  1.00  0.00           H
ATOM   4039 HG22 VAL A 250      60.580  40.070  46.700  1.00  0.00           H
ATOM   4040 HG23 VAL A 250      58.840  40.280  47.360  1.00  0.00           H
ATOM   4041  C   VAL A 250      61.500  43.800  45.990  1.00  0.00           C
ATOM   4042  O   VAL A 250      62.220  43.760  45.060  1.00  0.00           O
ATOM   4043  N   ARG A 251      60.950  44.980  46.340  1.00  0.00           N
ATOM   4044  HN  ARG A 251      60.410  44.930  47.170  1.00  0.00           H
ATOM   4045  CA  ARG A 251      61.000  46.250  45.630  1.00  0.00           C
ATOM   4046  HA  ARG A 251      60.540  46.000  44.690  1.00  0.00           H
ATOM   4047  CB  ARG A 251      60.070  47.350  46.320  1.00  0.00           C
ATOM   4048  HB1 ARG A 251      60.470  47.660  47.320  1.00  0.00           H
ATOM   4049  HB2 ARG A 251      59.070  46.930  46.560  1.00  0.00           H
ATOM   4050  CG  ARG A 251      59.870  48.690  45.610  1.00  0.00           C
ATOM   4051  HG1 ARG A 251      60.890  49.130  45.590  1.00  0.00           H
ATOM   4052  HG2 ARG A 251      59.260  49.380  46.240  1.00  0.00           H
ATOM   4053  CD  ARG A 251      59.250  48.710  44.210  1.00  0.00           C
ATOM   4054  HD1 ARG A 251      59.930  48.160  43.530  1.00  0.00           H
ATOM   4055  HD2 ARG A 251      59.170  49.730  43.780  1.00  0.00           H
ATOM   4056  NE  ARG A 251      57.930  48.090  44.160  1.00  0.00           N
ATOM   4057  HE  ARG A 251      57.370  47.800  44.940  1.00  0.00           H
ATOM   4058  CZ  ARG A 251      57.170  48.130  43.080  1.00  0.00           C
ATOM   4059  NH1 ARG A 251      57.580  48.450  41.870  1.00  0.00           N
ATOM   4060 HH11 ARG A 251      56.860  48.620  41.210  1.00  0.00           H
ATOM   4061 HH12 ARG A 251      58.300  49.130  41.830  1.00  0.00           H
ATOM   4062  NH2 ARG A 251      55.910  47.750  43.220  1.00  0.00           N
ATOM   4063 HH21 ARG A 251      55.500  47.660  44.120  1.00  0.00           H
ATOM   4064 HH22 ARG A 251      55.270  47.850  42.440  1.00  0.00           H
ATOM   4065  C   ARG A 251      62.430  46.760  45.360  1.00  0.00           C
ATOM   4066  O   ARG A 251      62.750  47.380  44.280  1.00  0.00           O
ATOM   4067  N   ILE A 252      63.390  46.570  46.310  1.00  0.00           N
ATOM   4068  HN  ILE A 252      63.160  46.170  47.190  1.00  0.00           H
ATOM   4069  CA  ILE A 252      64.780  46.950  46.150  1.00  0.00           C
ATOM   4070  HA  ILE A 252      64.960  47.990  45.920  1.00  0.00           H
ATOM   4071  CB  ILE A 252      65.750  46.660  47.340  1.00  0.00           C
ATOM   4072  HB  ILE A 252      65.740  45.580  47.600  1.00  0.00           H
ATOM   4073  CG2 ILE A 252      67.210  47.100  47.090  1.00  0.00           C
ATOM   4074 HG21 ILE A 252      67.240  48.110  46.620  1.00  0.00           H
ATOM   4075 HG22 ILE A 252      67.740  46.340  46.470  1.00  0.00           H
ATOM   4076 HG23 ILE A 252      67.780  47.240  48.040  1.00  0.00           H
ATOM   4077  CG1 ILE A 252      65.270  47.290  48.690  1.00  0.00           C
ATOM   4078 HG11 ILE A 252      64.210  47.010  48.890  1.00  0.00           H
ATOM   4079 HG12 ILE A 252      65.370  48.390  48.560  1.00  0.00           H
ATOM   4080  CD  ILE A 252      65.990  46.770  49.950  1.00  0.00           C
ATOM   4081  HD1 ILE A 252      67.010  47.200  50.010  1.00  0.00           H
ATOM   4082  HD2 ILE A 252      66.070  45.660  49.940  1.00  0.00           H
ATOM   4083  HD3 ILE A 252      65.400  46.940  50.870  1.00  0.00           H
ATOM   4084  C   ILE A 252      65.290  46.200  44.920  1.00  0.00           C
ATOM   4085  O   ILE A 252      66.010  46.800  44.130  1.00  0.00           O
ATOM   4086  N   ARG A 253      65.010  44.830  44.860  1.00  0.00           N
ATOM   4087  HN  ARG A 253      64.480  44.300  45.530  1.00  0.00           H
ATOM   4088  CA  ARG A 253      65.390  43.960  43.700  1.00  0.00           C
ATOM   4089  HA  ARG A 253      66.460  44.040  43.530  1.00  0.00           H
ATOM   4090  CB  ARG A 253      65.080  42.460  44.080  1.00  0.00           C
ATOM   4091  HB1 ARG A 253      64.110  42.440  44.620  1.00  0.00           H
ATOM   4092  HB2 ARG A 253      65.740  42.090  44.900  1.00  0.00           H
ATOM   4093  CG  ARG A 253      65.040  41.450  42.880  1.00  0.00           C
ATOM   4094  HG1 ARG A 253      64.370  41.790  42.050  1.00  0.00           H
ATOM   4095  HG2 ARG A 253      64.690  40.420  43.130  1.00  0.00           H
ATOM   4096  CD  ARG A 253      66.450  41.180  42.320  1.00  0.00           C
ATOM   4097  HD1 ARG A 253      67.070  40.710  43.110  1.00  0.00           H
ATOM   4098  HD2 ARG A 253      66.900  42.170  42.060  1.00  0.00           H
ATOM   4099  NE  ARG A 253      66.370  40.290  41.160  1.00  0.00           N
ATOM   4100  HE  ARG A 253      65.510  39.800  41.020  1.00  0.00           H
ATOM   4101  CZ  ARG A 253      67.340  40.110  40.250  1.00  0.00           C
ATOM   4102  NH1 ARG A 253      68.520  40.750  40.370  1.00  0.00           N
ATOM   4103 HH11 ARG A 253      68.620  41.400  41.130  1.00  0.00           H
ATOM   4104 HH12 ARG A 253      69.310  40.460  39.830  1.00  0.00           H
ATOM   4105  NH2 ARG A 253      67.340  39.140  39.300  1.00  0.00           N
ATOM   4106 HH21 ARG A 253      66.580  38.500  39.220  1.00  0.00           H
ATOM   4107 HH22 ARG A 253      68.040  39.090  38.590  1.00  0.00           H
ATOM   4108  C   ARG A 253      64.830  44.360  42.380  1.00  0.00           C
ATOM   4109  O   ARG A 253      65.430  44.280  41.340  1.00  0.00           O
ATOM   4110  N   ILE A 254      63.640  44.890  42.410  1.00  0.00           N
ATOM   4111  HN  ILE A 254      63.190  44.990  43.300  1.00  0.00           H
ATOM   4112  CA  ILE A 254      63.040  45.480  41.190  1.00  0.00           C
ATOM   4113  HA  ILE A 254      63.210  44.750  40.420  1.00  0.00           H
ATOM   4114  CB  ILE A 254      61.530  45.970  41.510  1.00  0.00           C
ATOM   4115  HB  ILE A 254      61.570  46.680  42.350  1.00  0.00           H
ATOM   4116  CG2 ILE A 254      60.890  46.770  40.290  1.00  0.00           C
ATOM   4117 HG21 ILE A 254      60.050  47.380  40.710  1.00  0.00           H
ATOM   4118 HG22 ILE A 254      60.490  46.160  39.460  1.00  0.00           H
ATOM   4119 HG23 ILE A 254      61.650  47.420  39.800  1.00  0.00           H
ATOM   4120  CG1 ILE A 254      60.630  44.800  41.890  1.00  0.00           C
ATOM   4121 HG11 ILE A 254      60.930  44.380  42.870  1.00  0.00           H
ATOM   4122 HG12 ILE A 254      60.680  43.980  41.130  1.00  0.00           H
ATOM   4123  CD  ILE A 254      59.150  45.230  42.080  1.00  0.00           C
ATOM   4124  HD1 ILE A 254      58.600  44.330  42.410  1.00  0.00           H
ATOM   4125  HD2 ILE A 254      58.650  45.550  41.130  1.00  0.00           H
ATOM   4126  HD3 ILE A 254      59.040  46.030  42.840  1.00  0.00           H
ATOM   4127  C   ILE A 254      63.920  46.590  40.630  1.00  0.00           C
ATOM   4128  O   ILE A 254      64.130  46.440  39.470  1.00  0.00           O
ATOM   4129  N   PHE A 255      64.380  47.470  41.460  1.00  0.00           N
ATOM   4130  HN  PHE A 255      63.990  47.500  42.390  1.00  0.00           H
ATOM   4131  CA  PHE A 255      65.270  48.500  41.000  1.00  0.00           C
ATOM   4132  HA  PHE A 255      64.810  49.120  40.240  1.00  0.00           H
ATOM   4133  CB  PHE A 255      65.830  49.380  42.160  1.00  0.00           C
ATOM   4134  HB1 PHE A 255      66.570  50.100  41.740  1.00  0.00           H
ATOM   4135  HB2 PHE A 255      66.430  48.650  42.740  1.00  0.00           H
ATOM   4136  CG  PHE A 255      64.760  49.990  43.020  1.00  0.00           C
ATOM   4137  CD1 PHE A 255      65.170  50.580  44.240  1.00  0.00           C
ATOM   4138  HD1 PHE A 255      66.200  50.460  44.530  1.00  0.00           H
ATOM   4139  CE1 PHE A 255      64.270  51.270  45.080  1.00  0.00           C
ATOM   4140  HE1 PHE A 255      64.450  51.620  46.080  1.00  0.00           H
ATOM   4141  CZ  PHE A 255      63.000  51.540  44.600  1.00  0.00           C
ATOM   4142  HZ  PHE A 255      62.300  52.120  45.170  1.00  0.00           H
ATOM   4143  CD2 PHE A 255      63.430  50.230  42.640  1.00  0.00           C
ATOM   4144  HD2 PHE A 255      63.120  49.870  41.670  1.00  0.00           H
ATOM   4145  CE2 PHE A 255      62.570  50.930  43.420  1.00  0.00           C
ATOM   4146  HE2 PHE A 255      61.520  51.000  43.160  1.00  0.00           H
ATOM   4147  C   PHE A 255      66.460  47.870  40.260  1.00  0.00           C
ATOM   4148  O   PHE A 255      66.810  48.290  39.200  1.00  0.00           O
ATOM   4149  N   TRP A 256      67.130  46.980  40.980  1.00  0.00           N
ATOM   4150  HN  TRP A 256      66.820  46.710  41.880  1.00  0.00           H
ATOM   4151  CA  TRP A 256      68.490  46.550  40.620  1.00  0.00           C
ATOM   4152  HA  TRP A 256      69.150  47.370  40.380  1.00  0.00           H
ATOM   4153  CB  TRP A 256      69.030  45.620  41.730  1.00  0.00           C
ATOM   4154  HB1 TRP A 256      68.410  44.710  41.700  1.00  0.00           H
ATOM   4155  HB2 TRP A 256      68.770  46.170  42.650  1.00  0.00           H
ATOM   4156  CG  TRP A 256      70.540  45.410  41.800  1.00  0.00           C
ATOM   4157  CD1 TRP A 256      71.250  44.670  40.950  1.00  0.00           C
ATOM   4158  HD1 TRP A 256      70.850  44.010  40.190  1.00  0.00           H
ATOM   4159  NE1 TRP A 256      72.650  44.730  41.310  1.00  0.00           N
ATOM   4160  HE1 TRP A 256      73.310  44.320  40.720  1.00  0.00           H
ATOM   4161  CE2 TRP A 256      72.780  45.500  42.410  1.00  0.00           C
ATOM   4162  CD2 TRP A 256      71.470  45.930  42.770  1.00  0.00           C
ATOM   4163  CE3 TRP A 256      71.280  46.670  43.940  1.00  0.00           C
ATOM   4164  HE3 TRP A 256      70.280  46.940  44.260  1.00  0.00           H
ATOM   4165  CZ3 TRP A 256      72.340  46.930  44.730  1.00  0.00           C
ATOM   4166  HZ3 TRP A 256      72.220  47.450  45.670  1.00  0.00           H
ATOM   4167  CZ2 TRP A 256      73.880  45.830  43.130  1.00  0.00           C
ATOM   4168  HZ2 TRP A 256      74.890  45.570  42.860  1.00  0.00           H
ATOM   4169  CH2 TRP A 256      73.660  46.560  44.280  1.00  0.00           C
ATOM   4170  HH2 TRP A 256      74.530  46.820  44.860  1.00  0.00           H
ATOM   4171  C   TRP A 256      68.330  45.740  39.240  1.00  0.00           C
ATOM   4172  O   TRP A 256      69.120  45.930  38.360  1.00  0.00           O
ATOM   4173  N   LEU A 257      67.200  44.900  39.140  1.00  0.00           N
ATOM   4174  HN  LEU A 257      66.480  44.830  39.830  1.00  0.00           H
ATOM   4175  CA  LEU A 257      66.820  44.220  37.910  1.00  0.00           C
ATOM   4176  HA  LEU A 257      67.620  43.530  37.660  1.00  0.00           H
ATOM   4177  CB  LEU A 257      65.470  43.470  38.180  1.00  0.00           C
ATOM   4178  HB1 LEU A 257      64.780  44.300  38.470  1.00  0.00           H
ATOM   4179  HB2 LEU A 257      65.550  42.730  39.000  1.00  0.00           H
ATOM   4180  CG  LEU A 257      64.740  42.810  36.960  1.00  0.00           C
ATOM   4181  HG  LEU A 257      64.360  43.640  36.320  1.00  0.00           H
ATOM   4182  CD1 LEU A 257      65.690  42.020  35.990  1.00  0.00           C
ATOM   4183 HD11 LEU A 257      66.550  42.680  35.750  1.00  0.00           H
ATOM   4184 HD12 LEU A 257      65.250  41.660  35.040  1.00  0.00           H
ATOM   4185 HD13 LEU A 257      65.960  41.000  36.350  1.00  0.00           H
ATOM   4186  CD2 LEU A 257      63.520  41.970  37.400  1.00  0.00           C
ATOM   4187 HD21 LEU A 257      63.730  41.020  37.930  1.00  0.00           H
ATOM   4188 HD22 LEU A 257      62.900  41.650  36.540  1.00  0.00           H
ATOM   4189 HD23 LEU A 257      62.860  42.610  38.030  1.00  0.00           H
ATOM   4190  C   LEU A 257      66.610  45.130  36.690  1.00  0.00           C
ATOM   4191  O   LEU A 257      67.140  44.780  35.620  1.00  0.00           O
ATOM   4192  N   LEU A 258      65.990  46.330  36.810  1.00  0.00           N
ATOM   4193  HN  LEU A 258      65.590  46.670  37.640  1.00  0.00           H
ATOM   4194  CA  LEU A 258      65.860  47.290  35.760  1.00  0.00           C
ATOM   4195  HA  LEU A 258      65.530  46.820  34.840  1.00  0.00           H
ATOM   4196  CB  LEU A 258      64.890  48.330  36.180  1.00  0.00           C
ATOM   4197  HB1 LEU A 258      64.870  49.300  35.650  1.00  0.00           H
ATOM   4198  HB2 LEU A 258      65.090  48.560  37.250  1.00  0.00           H
ATOM   4199  CG  LEU A 258      63.430  47.840  36.260  1.00  0.00           C
ATOM   4200  HG  LEU A 258      63.380  46.810  36.690  1.00  0.00           H
ATOM   4201  CD1 LEU A 258      62.590  48.730  37.170  1.00  0.00           C
ATOM   4202 HD11 LEU A 258      62.240  49.650  36.660  1.00  0.00           H
ATOM   4203 HD12 LEU A 258      63.120  48.970  38.110  1.00  0.00           H
ATOM   4204 HD13 LEU A 258      61.740  48.170  37.620  1.00  0.00           H
ATOM   4205  CD2 LEU A 258      62.860  47.860  34.850  1.00  0.00           C
ATOM   4206 HD21 LEU A 258      63.450  47.160  34.200  1.00  0.00           H
ATOM   4207 HD22 LEU A 258      63.140  48.880  34.500  1.00  0.00           H
ATOM   4208 HD23 LEU A 258      61.770  47.680  34.870  1.00  0.00           H
ATOM   4209  C   LEU A 258      67.190  47.970  35.340  1.00  0.00           C
ATOM   4210  O   LEU A 258      67.220  48.600  34.270  1.00  0.00           O
ATOM   4211  N   HSD A 259      68.260  47.800  36.120  1.00  0.00           N
ATOM   4212  HN  HSD A 259      68.240  47.250  36.950  1.00  0.00           H
ATOM   4213  CA  HSD A 259      69.630  48.270  35.760  1.00  0.00           C
ATOM   4214  HA  HSD A 259      69.550  48.910  34.900  1.00  0.00           H
ATOM   4215  CB  HSD A 259      70.330  49.010  36.950  1.00  0.00           C
ATOM   4216  HB1 HSD A 259      71.410  49.240  36.780  1.00  0.00           H
ATOM   4217  HB2 HSD A 259      70.360  48.240  37.760  1.00  0.00           H
ATOM   4218  ND1 HSD A 259      68.830  50.420  38.480  1.00  0.00           N
ATOM   4219  HD1 HSD A 259      68.360  49.700  39.000  1.00  0.00           H
ATOM   4220  CG  HSD A 259      69.620  50.220  37.340  1.00  0.00           C
ATOM   4221  CE1 HSD A 259      68.560  51.730  38.540  1.00  0.00           C
ATOM   4222  HE1 HSD A 259      67.860  52.130  39.280  1.00  0.00           H
ATOM   4223  NE2 HSD A 259      69.180  52.380  37.570  1.00  0.00           N
ATOM   4224  CD2 HSD A 259      69.820  51.420  36.760  1.00  0.00           C
ATOM   4225  HD2 HSD A 259      70.360  51.730  35.860  1.00  0.00           H
ATOM   4226  C   HSD A 259      70.570  47.130  35.270  1.00  0.00           C
ATOM   4227  O   HSD A 259      71.390  47.350  34.450  1.00  0.00           O
ATOM   4228  N   THR A 260      70.400  45.940  35.890  1.00  0.00           N
ATOM   4229  HN  THR A 260      69.740  45.960  36.620  1.00  0.00           H
ATOM   4230  CA  THR A 260      71.160  44.730  35.540  1.00  0.00           C
ATOM   4231  HA  THR A 260      72.160  45.070  35.340  1.00  0.00           H
ATOM   4232  CB  THR A 260      71.530  43.840  36.750  1.00  0.00           C
ATOM   4233  HB  THR A 260      71.610  44.550  37.580  1.00  0.00           H
ATOM   4234  OG1 THR A 260      72.670  43.020  36.440  1.00  0.00           O
ATOM   4235  HG1 THR A 260      73.510  43.470  36.410  1.00  0.00           H
ATOM   4236  CG2 THR A 260      70.410  42.870  37.130  1.00  0.00           C
ATOM   4237 HG21 THR A 260      70.810  42.240  37.960  1.00  0.00           H
ATOM   4238 HG22 THR A 260      69.990  42.160  36.380  1.00  0.00           H
ATOM   4239 HG23 THR A 260      69.540  43.420  37.560  1.00  0.00           H
ATOM   4240  C   THR A 260      70.770  44.080  34.230  1.00  0.00           C
ATOM   4241  O   THR A 260      71.540  43.410  33.540  1.00  0.00           O
ATOM   4242  N   SER A 261      69.470  44.270  33.860  1.00  0.00           N
ATOM   4243  HN  SER A 261      68.840  44.800  34.410  1.00  0.00           H
ATOM   4244  CA  SER A 261      68.880  43.790  32.570  1.00  0.00           C
ATOM   4245  HA  SER A 261      69.710  43.450  31.950  1.00  0.00           H
ATOM   4246  CB  SER A 261      67.800  42.670  32.840  1.00  0.00           C
ATOM   4247  HB1 SER A 261      66.790  43.060  33.070  1.00  0.00           H
ATOM   4248  HB2 SER A 261      68.130  42.080  33.720  1.00  0.00           H
ATOM   4249  OG  SER A 261      67.760  41.860  31.690  1.00  0.00           O
ATOM   4250  HG1 SER A 261      67.170  41.130  31.870  1.00  0.00           H
ATOM   4251  C   SER A 261      68.110  44.960  31.930  1.00  0.00           C
ATOM   4252  O   SER A 261      67.590  45.860  32.550  1.00  0.00           O
ATOM   4253  N   GLY A 262      68.090  44.960  30.590  1.00  0.00           N
ATOM   4254  HN  GLY A 262      68.460  44.140  30.150  1.00  0.00           H
ATOM   4255  CA  GLY A 262      67.500  45.930  29.670  1.00  0.00           C
ATOM   4256  HA1 GLY A 262      67.610  45.570  28.660  1.00  0.00           H
ATOM   4257  HA2 GLY A 262      68.090  46.820  29.840  1.00  0.00           H
ATOM   4258  C   GLY A 262      66.040  46.120  29.800  1.00  0.00           C
ATOM   4259  O   GLY A 262      65.320  45.610  30.610  1.00  0.00           O
ATOM   4260  N   THR A 263      65.450  47.030  28.990  1.00  0.00           N
ATOM   4261  HN  THR A 263      66.030  47.510  28.330  1.00  0.00           H
ATOM   4262  CA  THR A 263      63.950  47.160  28.990  1.00  0.00           C
ATOM   4263  HA  THR A 263      63.650  47.190  30.030  1.00  0.00           H
ATOM   4264  CB  THR A 263      63.530  48.400  28.170  1.00  0.00           C
ATOM   4265  HB  THR A 263      63.970  48.420  27.150  1.00  0.00           H
ATOM   4266  OG1 THR A 263      64.070  49.620  28.800  1.00  0.00           O
ATOM   4267  HG1 THR A 263      64.950  49.640  28.460  1.00  0.00           H
ATOM   4268  CG2 THR A 263      62.020  48.530  28.220  1.00  0.00           C
ATOM   4269 HG21 THR A 263      61.440  47.950  27.460  1.00  0.00           H
ATOM   4270 HG22 THR A 263      61.710  49.570  27.970  1.00  0.00           H
ATOM   4271 HG23 THR A 263      61.700  48.260  29.240  1.00  0.00           H
ATOM   4272  C   THR A 263      63.370  45.950  28.340  1.00  0.00           C
ATOM   4273  O   THR A 263      63.540  45.660  27.150  1.00  0.00           O
ATOM   4274  N   GLN A 264      62.820  45.060  29.170  1.00  0.00           N
ATOM   4275  HN  GLN A 264      62.620  45.310  30.120  1.00  0.00           H
ATOM   4276  CA  GLN A 264      62.370  43.780  28.780  1.00  0.00           C
ATOM   4277  HA  GLN A 264      62.680  43.480  27.800  1.00  0.00           H
ATOM   4278  CB  GLN A 264      62.870  42.640  29.750  1.00  0.00           C
ATOM   4279  HB1 GLN A 264      62.410  41.690  29.400  1.00  0.00           H
ATOM   4280  HB2 GLN A 264      62.590  42.760  30.810  1.00  0.00           H
ATOM   4281  CG  GLN A 264      64.410  42.430  29.950  1.00  0.00           C
ATOM   4282  HG1 GLN A 264      64.680  41.610  30.650  1.00  0.00           H
ATOM   4283  HG2 GLN A 264      64.720  43.350  30.480  1.00  0.00           H
ATOM   4284  CD  GLN A 264      65.270  42.330  28.630  1.00  0.00           C
ATOM   4285  OE1 GLN A 264      64.710  42.120  27.570  1.00  0.00           O
ATOM   4286  NE2 GLN A 264      66.600  42.490  28.770  1.00  0.00           N
ATOM   4287 HE21 GLN A 264      67.070  42.520  27.890  1.00  0.00           H
ATOM   4288 HE22 GLN A 264      66.980  42.880  29.610  1.00  0.00           H
ATOM   4289  C   GLN A 264      60.850  43.730  28.590  1.00  0.00           C
ATOM   4290  O   GLN A 264      60.160  44.660  28.980  1.00  0.00           O
ATOM   4291  N   ASN A 265      60.440  42.670  27.910  1.00  0.00           N
ATOM   4292  HN  ASN A 265      61.130  42.150  27.390  1.00  0.00           H
ATOM   4293  CA  ASN A 265      59.120  42.230  27.720  1.00  0.00           C
ATOM   4294  HA  ASN A 265      58.470  43.060  27.520  1.00  0.00           H
ATOM   4295  CB  ASN A 265      59.040  41.180  26.550  1.00  0.00           C
ATOM   4296  HB1 ASN A 265      58.120  40.570  26.550  1.00  0.00           H
ATOM   4297  HB2 ASN A 265      59.950  40.540  26.690  1.00  0.00           H
ATOM   4298  CG  ASN A 265      59.210  41.900  25.240  1.00  0.00           C
ATOM   4299  OD1 ASN A 265      59.250  43.130  25.060  1.00  0.00           O
ATOM   4300  ND2 ASN A 265      59.240  41.040  24.190  1.00  0.00           N
ATOM   4301 HD21 ASN A 265      59.230  41.490  23.290  1.00  0.00           H
ATOM   4302 HD22 ASN A 265      59.360  40.060  24.340  1.00  0.00           H
ATOM   4303  C   ASN A 265      58.480  41.600  28.990  1.00  0.00           C
ATOM   4304  O   ASN A 265      59.230  41.230  29.870  1.00  0.00           O
ATOM   4305  N   CYS A 266      57.170  41.620  29.090  1.00  0.00           N
ATOM   4306  HN  CYS A 266      56.640  41.690  28.260  1.00  0.00           H
ATOM   4307  CA  CYS A 266      56.460  41.580  30.360  1.00  0.00           C
ATOM   4308  HA  CYS A 266      56.610  42.490  30.950  1.00  0.00           H
ATOM   4309  CB  CYS A 266      54.960  41.560  30.010  1.00  0.00           C
ATOM   4310  HB1 CYS A 266      54.440  41.010  30.830  1.00  0.00           H
ATOM   4311  HB2 CYS A 266      54.940  40.760  29.250  1.00  0.00           H
ATOM   4312  SG  CYS A 266      54.220  43.150  29.620  1.00  0.00           S
ATOM   4313  C   CYS A 266      56.770  40.350  31.230  1.00  0.00           C
ATOM   4314  O   CYS A 266      56.880  40.360  32.460  1.00  0.00           O
ATOM   4315  N   GLU A 267      56.940  39.200  30.550  1.00  0.00           N
ATOM   4316  HN  GLU A 267      56.880  39.250  29.560  1.00  0.00           H
ATOM   4317  CA  GLU A 267      57.020  37.870  31.080  1.00  0.00           C
ATOM   4318  HA  GLU A 267      56.300  37.760  31.870  1.00  0.00           H
ATOM   4319  CB  GLU A 267      56.570  36.750  30.190  1.00  0.00           C
ATOM   4320  HB1 GLU A 267      56.910  35.740  30.540  1.00  0.00           H
ATOM   4321  HB2 GLU A 267      56.930  36.840  29.140  1.00  0.00           H
ATOM   4322  CG  GLU A 267      55.050  36.590  30.220  1.00  0.00           C
ATOM   4323  HG1 GLU A 267      54.470  37.490  29.930  1.00  0.00           H
ATOM   4324  HG2 GLU A 267      54.720  36.330  31.250  1.00  0.00           H
ATOM   4325  CD  GLU A 267      54.530  35.310  29.450  1.00  0.00           C
ATOM   4326  OE1 GLU A 267      53.580  34.690  29.940  1.00  0.00           O
ATOM   4327  OE2 GLU A 267      55.170  34.930  28.430  1.00  0.00           O
ATOM   4328  C   GLU A 267      58.390  37.630  31.710  1.00  0.00           C
ATOM   4329  O   GLU A 267      58.550  36.670  32.520  1.00  0.00           O
ATOM   4330  N   VAL A 268      59.420  38.440  31.420  1.00  0.00           N
ATOM   4331  HN  VAL A 268      59.290  39.130  30.700  1.00  0.00           H
ATOM   4332  CA  VAL A 268      60.660  38.530  32.180  1.00  0.00           C
ATOM   4333  HA  VAL A 268      60.920  37.500  32.380  1.00  0.00           H
ATOM   4334  CB  VAL A 268      61.770  39.220  31.400  1.00  0.00           C
ATOM   4335  HB  VAL A 268      61.610  40.310  31.260  1.00  0.00           H
ATOM   4336  CG1 VAL A 268      63.120  38.890  32.080  1.00  0.00           C
ATOM   4337 HG11 VAL A 268      63.240  39.500  33.010  1.00  0.00           H
ATOM   4338 HG12 VAL A 268      63.910  39.230  31.380  1.00  0.00           H
ATOM   4339 HG13 VAL A 268      63.180  37.800  32.270  1.00  0.00           H
ATOM   4340  CG2 VAL A 268      61.850  38.680  29.980  1.00  0.00           C
ATOM   4341 HG21 VAL A 268      62.640  39.160  29.380  1.00  0.00           H
ATOM   4342 HG22 VAL A 268      60.910  38.890  29.410  1.00  0.00           H
ATOM   4343 HG23 VAL A 268      62.040  37.590  30.030  1.00  0.00           H
ATOM   4344  C   VAL A 268      60.460  39.250  33.560  1.00  0.00           C
ATOM   4345  O   VAL A 268      61.180  39.080  34.520  1.00  0.00           O
ATOM   4346  N   TYR A 269      59.330  39.940  33.740  1.00  0.00           N
ATOM   4347  HN  TYR A 269      58.680  40.000  32.980  1.00  0.00           H
ATOM   4348  CA  TYR A 269      59.070  40.660  34.970  1.00  0.00           C
ATOM   4349  HA  TYR A 269      59.930  40.620  35.610  1.00  0.00           H
ATOM   4350  CB  TYR A 269      58.740  42.210  34.910  1.00  0.00           C
ATOM   4351  HB1 TYR A 269      58.630  42.670  35.920  1.00  0.00           H
ATOM   4352  HB2 TYR A 269      57.830  42.380  34.280  1.00  0.00           H
ATOM   4353  CG  TYR A 269      59.800  43.020  34.120  1.00  0.00           C
ATOM   4354  CD1 TYR A 269      61.130  43.150  34.640  1.00  0.00           C
ATOM   4355  HD1 TYR A 269      61.430  42.620  35.520  1.00  0.00           H
ATOM   4356  CE1 TYR A 269      62.080  44.000  34.000  1.00  0.00           C
ATOM   4357  HE1 TYR A 269      63.080  44.120  34.380  1.00  0.00           H
ATOM   4358  CZ  TYR A 269      61.600  44.840  32.950  1.00  0.00           C
ATOM   4359  OH  TYR A 269      62.580  45.660  32.320  1.00  0.00           O
ATOM   4360  HH  TYR A 269      63.410  45.300  32.650  1.00  0.00           H
ATOM   4361  CD2 TYR A 269      59.480  43.840  33.010  1.00  0.00           C
ATOM   4362  HD2 TYR A 269      58.480  43.890  32.630  1.00  0.00           H
ATOM   4363  CE2 TYR A 269      60.380  44.700  32.340  1.00  0.00           C
ATOM   4364  HE2 TYR A 269      60.160  45.270  31.440  1.00  0.00           H
ATOM   4365  C   TYR A 269      57.960  40.020  35.740  1.00  0.00           C
ATOM   4366  O   TYR A 269      57.390  40.590  36.630  1.00  0.00           O
ATOM   4367  N   ARG A 270      57.620  38.820  35.330  1.00  0.00           N
ATOM   4368  HN  ARG A 270      57.970  38.360  34.520  1.00  0.00           H
ATOM   4369  CA  ARG A 270      56.520  38.140  36.010  1.00  0.00           C
ATOM   4370  HA  ARG A 270      55.700  38.840  36.070  1.00  0.00           H
ATOM   4371  CB  ARG A 270      56.210  36.820  35.220  1.00  0.00           C
ATOM   4372  HB1 ARG A 270      57.100  36.180  35.080  1.00  0.00           H
ATOM   4373  HB2 ARG A 270      55.750  37.100  34.240  1.00  0.00           H
ATOM   4374  CG  ARG A 270      55.220  35.840  35.850  1.00  0.00           C
ATOM   4375  HG1 ARG A 270      55.630  35.260  36.710  1.00  0.00           H
ATOM   4376  HG2 ARG A 270      55.030  35.060  35.090  1.00  0.00           H
ATOM   4377  CD  ARG A 270      53.940  36.520  36.320  1.00  0.00           C
ATOM   4378  HD1 ARG A 270      53.570  36.940  35.360  1.00  0.00           H
ATOM   4379  HD2 ARG A 270      54.000  37.230  37.170  1.00  0.00           H
ATOM   4380  NE  ARG A 270      53.130  35.320  36.750  1.00  0.00           N
ATOM   4381  HE  ARG A 270      53.330  34.400  36.420  1.00  0.00           H
ATOM   4382  CZ  ARG A 270      51.880  35.460  37.150  1.00  0.00           C
ATOM   4383  NH1 ARG A 270      51.350  36.670  37.370  1.00  0.00           N
ATOM   4384 HH11 ARG A 270      51.860  37.530  37.410  1.00  0.00           H
ATOM   4385 HH12 ARG A 270      50.370  36.710  37.560  1.00  0.00           H
ATOM   4386  NH2 ARG A 270      51.220  34.410  37.300  1.00  0.00           N
ATOM   4387 HH21 ARG A 270      50.240  34.560  37.440  1.00  0.00           H
ATOM   4388 HH22 ARG A 270      51.580  33.490  37.090  1.00  0.00           H
ATOM   4389  C   ARG A 270      56.970  37.630  37.450  1.00  0.00           C
ATOM   4390  O   ARG A 270      56.280  37.840  38.440  1.00  0.00           O
ATOM   4391  N   SER A 271      58.150  37.020  37.610  1.00  0.00           N
ATOM   4392  HN  SER A 271      58.850  36.840  36.920  1.00  0.00           H
ATOM   4393  CA  SER A 271      58.580  36.440  38.840  1.00  0.00           C
ATOM   4394  HA  SER A 271      57.760  35.790  39.110  1.00  0.00           H
ATOM   4395  CB  SER A 271      59.840  35.540  38.690  1.00  0.00           C
ATOM   4396  HB1 SER A 271      60.330  35.260  39.650  1.00  0.00           H
ATOM   4397  HB2 SER A 271      60.590  36.080  38.060  1.00  0.00           H
ATOM   4398  OG  SER A 271      59.590  34.310  38.070  1.00  0.00           O
ATOM   4399  HG1 SER A 271      60.410  33.810  38.050  1.00  0.00           H
ATOM   4400  C   SER A 271      58.710  37.420  39.950  1.00  0.00           C
ATOM   4401  O   SER A 271      58.120  37.240  40.960  1.00  0.00           O
ATOM   4402  N   VAL A 272      59.340  38.600  39.720  1.00  0.00           N
ATOM   4403  HN  VAL A 272      59.820  38.780  38.870  1.00  0.00           H
ATOM   4404  CA  VAL A 272      59.440  39.650  40.660  1.00  0.00           C
ATOM   4405  HA  VAL A 272      59.950  39.210  41.500  1.00  0.00           H
ATOM   4406  CB  VAL A 272      60.480  40.710  40.250  1.00  0.00           C
ATOM   4407  HB  VAL A 272      61.370  40.180  39.850  1.00  0.00           H
ATOM   4408  CG1 VAL A 272      60.120  41.720  39.130  1.00  0.00           C
ATOM   4409 HG11 VAL A 272      59.880  41.310  38.140  1.00  0.00           H
ATOM   4410 HG12 VAL A 272      61.020  42.370  39.010  1.00  0.00           H
ATOM   4411 HG13 VAL A 272      59.300  42.420  39.390  1.00  0.00           H
ATOM   4412  CG2 VAL A 272      60.960  41.330  41.640  1.00  0.00           C
ATOM   4413 HG21 VAL A 272      61.140  40.530  42.390  1.00  0.00           H
ATOM   4414 HG22 VAL A 272      60.160  41.950  42.100  1.00  0.00           H
ATOM   4415 HG23 VAL A 272      61.870  41.960  41.630  1.00  0.00           H
ATOM   4416  C   VAL A 272      58.120  40.300  41.040  1.00  0.00           C
ATOM   4417  O   VAL A 272      57.930  40.590  42.230  1.00  0.00           O
ATOM   4418  N   ASP A 273      57.210  40.510  40.060  1.00  0.00           N
ATOM   4419  HN  ASP A 273      57.510  40.150  39.180  1.00  0.00           H
ATOM   4420  CA  ASP A 273      55.900  41.090  40.200  1.00  0.00           C
ATOM   4421  HA  ASP A 273      56.080  42.040  40.670  1.00  0.00           H
ATOM   4422  CB  ASP A 273      55.180  41.290  38.800  1.00  0.00           C
ATOM   4423  HB1 ASP A 273      55.040  40.300  38.330  1.00  0.00           H
ATOM   4424  HB2 ASP A 273      55.870  41.820  38.110  1.00  0.00           H
ATOM   4425  CG  ASP A 273      53.910  42.080  38.750  1.00  0.00           C
ATOM   4426  OD1 ASP A 273      53.840  43.250  39.120  1.00  0.00           O
ATOM   4427  OD2 ASP A 273      52.850  41.520  38.300  1.00  0.00           O
ATOM   4428  C   ASP A 273      54.950  40.230  41.130  1.00  0.00           C
ATOM   4429  O   ASP A 273      54.420  40.760  42.090  1.00  0.00           O
ATOM   4430  N   LEU A 274      55.000  38.930  40.800  1.00  0.00           N
ATOM   4431  HN  LEU A 274      55.360  38.530  39.970  1.00  0.00           H
ATOM   4432  CA  LEU A 274      54.230  37.970  41.580  1.00  0.00           C
ATOM   4433  HA  LEU A 274      53.200  38.250  41.600  1.00  0.00           H
ATOM   4434  CB  LEU A 274      54.380  36.570  40.900  1.00  0.00           C
ATOM   4435  HB1 LEU A 274      55.450  36.310  40.710  1.00  0.00           H
ATOM   4436  HB2 LEU A 274      53.800  36.620  39.940  1.00  0.00           H
ATOM   4437  CG  LEU A 274      53.680  35.300  41.490  1.00  0.00           C
ATOM   4438  HG  LEU A 274      54.130  34.990  42.450  1.00  0.00           H
ATOM   4439  CD1 LEU A 274      52.190  35.510  41.890  1.00  0.00           C
ATOM   4440 HD11 LEU A 274      51.580  35.680  40.970  1.00  0.00           H
ATOM   4441 HD12 LEU A 274      52.070  36.430  42.490  1.00  0.00           H
ATOM   4442 HD13 LEU A 274      51.720  34.640  42.420  1.00  0.00           H
ATOM   4443  CD2 LEU A 274      53.740  34.030  40.610  1.00  0.00           C
ATOM   4444 HD21 LEU A 274      53.450  34.290  39.560  1.00  0.00           H
ATOM   4445 HD22 LEU A 274      53.100  33.300  41.120  1.00  0.00           H
ATOM   4446 HD23 LEU A 274      54.840  33.810  40.620  1.00  0.00           H
ATOM   4447  C   LEU A 274      54.760  37.750  43.040  1.00  0.00           C
ATOM   4448  O   LEU A 274      53.870  37.500  43.890  1.00  0.00           O
ATOM   4449  N   ALA A 275      56.130  37.850  43.270  1.00  0.00           N
ATOM   4450  HN  ALA A 275      56.720  38.030  42.480  1.00  0.00           H
ATOM   4451  CA  ALA A 275      56.780  37.930  44.550  1.00  0.00           C
ATOM   4452  HA  ALA A 275      56.630  37.000  45.080  1.00  0.00           H
ATOM   4453  CB  ALA A 275      58.330  38.020  44.400  1.00  0.00           C
ATOM   4454  HB1 ALA A 275      58.570  37.010  44.020  1.00  0.00           H
ATOM   4455  HB2 ALA A 275      58.830  38.180  45.390  1.00  0.00           H
ATOM   4456  HB3 ALA A 275      58.720  38.770  43.690  1.00  0.00           H
ATOM   4457  C   ALA A 275      56.270  39.160  45.360  1.00  0.00           C
ATOM   4458  O   ALA A 275      55.830  38.940  46.510  1.00  0.00           O
ATOM   4459  N   PHE A 276      56.190  40.330  44.690  1.00  0.00           N
ATOM   4460  HN  PHE A 276      56.530  40.320  43.750  1.00  0.00           H
ATOM   4461  CA  PHE A 276      55.560  41.490  45.210  1.00  0.00           C
ATOM   4462  HA  PHE A 276      56.020  41.740  46.150  1.00  0.00           H
ATOM   4463  CB  PHE A 276      55.980  42.640  44.330  1.00  0.00           C
ATOM   4464  HB1 PHE A 276      55.510  42.630  43.320  1.00  0.00           H
ATOM   4465  HB2 PHE A 276      57.080  42.660  44.150  1.00  0.00           H
ATOM   4466  CG  PHE A 276      55.530  43.970  45.000  1.00  0.00           C
ATOM   4467  CD1 PHE A 276      56.400  44.570  45.950  1.00  0.00           C
ATOM   4468  HD1 PHE A 276      57.370  44.090  46.060  1.00  0.00           H
ATOM   4469  CE1 PHE A 276      56.000  45.790  46.540  1.00  0.00           C
ATOM   4470  HE1 PHE A 276      56.660  46.260  47.250  1.00  0.00           H
ATOM   4471  CZ  PHE A 276      54.700  46.370  46.190  1.00  0.00           C
ATOM   4472  HZ  PHE A 276      54.350  47.290  46.620  1.00  0.00           H
ATOM   4473  CD2 PHE A 276      54.230  44.540  44.800  1.00  0.00           C
ATOM   4474  HD2 PHE A 276      53.610  43.920  44.160  1.00  0.00           H
ATOM   4475  CE2 PHE A 276      53.770  45.670  45.400  1.00  0.00           C
ATOM   4476  HE2 PHE A 276      52.760  46.040  45.210  1.00  0.00           H
ATOM   4477  C   PHE A 276      54.110  41.420  45.540  1.00  0.00           C
ATOM   4478  O   PHE A 276      53.780  41.620  46.680  1.00  0.00           O
ATOM   4479  N   PHE A 277      53.180  40.950  44.640  1.00  0.00           N
ATOM   4480  HN  PHE A 277      53.520  40.770  43.730  1.00  0.00           H
ATOM   4481  CA  PHE A 277      51.740  40.630  44.870  1.00  0.00           C
ATOM   4482  HA  PHE A 277      51.270  41.600  45.000  1.00  0.00           H
ATOM   4483  CB  PHE A 277      51.090  40.050  43.540  1.00  0.00           C
ATOM   4484  HB1 PHE A 277      51.650  39.220  43.070  1.00  0.00           H
ATOM   4485  HB2 PHE A 277      51.080  40.880  42.790  1.00  0.00           H
ATOM   4486  CG  PHE A 277      49.680  39.530  43.650  1.00  0.00           C
ATOM   4487  CD1 PHE A 277      48.620  40.500  43.660  1.00  0.00           C
ATOM   4488  HD1 PHE A 277      48.830  41.550  43.670  1.00  0.00           H
ATOM   4489  CE1 PHE A 277      47.330  40.060  43.890  1.00  0.00           C
ATOM   4490  HE1 PHE A 277      46.550  40.790  44.080  1.00  0.00           H
ATOM   4491  CZ  PHE A 277      47.050  38.690  43.930  1.00  0.00           C
ATOM   4492  HZ  PHE A 277      46.020  38.460  44.190  1.00  0.00           H
ATOM   4493  CD2 PHE A 277      49.370  38.110  43.570  1.00  0.00           C
ATOM   4494  HD2 PHE A 277      50.330  37.590  43.620  1.00  0.00           H
ATOM   4495  CE2 PHE A 277      48.050  37.720  43.760  1.00  0.00           C
ATOM   4496  HE2 PHE A 277      47.820  36.670  43.810  1.00  0.00           H
ATOM   4497  C   PHE A 277      51.440  39.790  46.070  1.00  0.00           C
ATOM   4498  O   PHE A 277      50.470  40.010  46.820  1.00  0.00           O
ATOM   4499  N   ILE A 278      52.130  38.610  46.270  1.00  0.00           N
ATOM   4500  HN  ILE A 278      52.780  38.340  45.570  1.00  0.00           H
ATOM   4501  CA  ILE A 278      52.010  37.810  47.410  1.00  0.00           C
ATOM   4502  HA  ILE A 278      50.950  37.690  47.600  1.00  0.00           H
ATOM   4503  CB  ILE A 278      52.710  36.470  47.110  1.00  0.00           C
ATOM   4504  HB  ILE A 278      53.700  36.670  46.630  1.00  0.00           H
ATOM   4505  CG2 ILE A 278      52.910  35.600  48.350  1.00  0.00           C
ATOM   4506 HG21 ILE A 278      53.640  36.130  48.990  1.00  0.00           H
ATOM   4507 HG22 ILE A 278      53.390  34.630  48.080  1.00  0.00           H
ATOM   4508 HG23 ILE A 278      51.920  35.450  48.830  1.00  0.00           H
ATOM   4509  CG1 ILE A 278      52.040  35.630  46.010  1.00  0.00           C
ATOM   4510 HG11 ILE A 278      52.690  34.730  45.970  1.00  0.00           H
ATOM   4511 HG12 ILE A 278      52.100  36.100  45.010  1.00  0.00           H
ATOM   4512  CD  ILE A 278      50.540  35.200  46.220  1.00  0.00           C
ATOM   4513  HD1 ILE A 278      50.340  34.710  45.230  1.00  0.00           H
ATOM   4514  HD2 ILE A 278      49.810  36.010  46.410  1.00  0.00           H
ATOM   4515  HD3 ILE A 278      50.420  34.410  46.980  1.00  0.00           H
ATOM   4516  C   ILE A 278      52.540  38.480  48.610  1.00  0.00           C
ATOM   4517  O   ILE A 278      51.890  38.420  49.640  1.00  0.00           O
ATOM   4518  N   THR A 279      53.690  39.140  48.610  1.00  0.00           N
ATOM   4519  HN  THR A 279      54.300  39.000  47.840  1.00  0.00           H
ATOM   4520  CA  THR A 279      54.330  39.690  49.850  1.00  0.00           C
ATOM   4521  HA  THR A 279      54.200  38.940  50.610  1.00  0.00           H
ATOM   4522  CB  THR A 279      55.840  39.700  49.790  1.00  0.00           C
ATOM   4523  HB  THR A 279      56.200  40.070  50.780  1.00  0.00           H
ATOM   4524  OG1 THR A 279      56.300  40.550  48.710  1.00  0.00           O
ATOM   4525  HG1 THR A 279      56.020  40.150  47.900  1.00  0.00           H
ATOM   4526  CG2 THR A 279      56.450  38.320  49.630  1.00  0.00           C
ATOM   4527 HG21 THR A 279      56.130  37.970  48.640  1.00  0.00           H
ATOM   4528 HG22 THR A 279      56.030  37.540  50.310  1.00  0.00           H
ATOM   4529 HG23 THR A 279      57.540  38.410  49.820  1.00  0.00           H
ATOM   4530  C   THR A 279      53.840  41.010  50.380  1.00  0.00           C
ATOM   4531  O   THR A 279      53.880  41.290  51.520  1.00  0.00           O
ATOM   4532  N   LEU A 280      53.230  41.830  49.440  1.00  0.00           N
ATOM   4533  HN  LEU A 280      53.280  41.650  48.460  1.00  0.00           H
ATOM   4534  CA  LEU A 280      52.520  43.030  49.800  1.00  0.00           C
ATOM   4535  HA  LEU A 280      53.150  43.580  50.480  1.00  0.00           H
ATOM   4536  CB  LEU A 280      52.250  43.710  48.430  1.00  0.00           C
ATOM   4537  HB1 LEU A 280      51.630  43.070  47.770  1.00  0.00           H
ATOM   4538  HB2 LEU A 280      53.250  43.780  47.950  1.00  0.00           H
ATOM   4539  CG  LEU A 280      51.710  45.140  48.390  1.00  0.00           C
ATOM   4540  HG  LEU A 280      51.760  45.440  47.320  1.00  0.00           H
ATOM   4541  CD1 LEU A 280      50.150  45.240  48.670  1.00  0.00           C
ATOM   4542 HD11 LEU A 280      49.520  44.540  48.090  1.00  0.00           H
ATOM   4543 HD12 LEU A 280      49.880  46.270  48.380  1.00  0.00           H
ATOM   4544 HD13 LEU A 280      49.960  45.030  49.750  1.00  0.00           H
ATOM   4545  CD2 LEU A 280      52.560  46.110  49.190  1.00  0.00           C
ATOM   4546 HD21 LEU A 280      52.390  47.180  48.930  1.00  0.00           H
ATOM   4547 HD22 LEU A 280      53.640  45.880  49.040  1.00  0.00           H
ATOM   4548 HD23 LEU A 280      52.440  46.040  50.290  1.00  0.00           H
ATOM   4549  C   LEU A 280      51.200  42.670  50.480  1.00  0.00           C
ATOM   4550  O   LEU A 280      50.770  43.320  51.450  1.00  0.00           O
ATOM   4551  N   SER A 281      50.530  41.550  50.030  1.00  0.00           N
ATOM   4552  HN  SER A 281      50.890  40.920  49.340  1.00  0.00           H
ATOM   4553  CA  SER A 281      49.350  41.030  50.750  1.00  0.00           C
ATOM   4554  HA  SER A 281      48.600  41.780  50.910  1.00  0.00           H
ATOM   4555  CB  SER A 281      48.610  39.960  49.910  1.00  0.00           C
ATOM   4556  HB1 SER A 281      47.630  39.720  50.380  1.00  0.00           H
ATOM   4557  HB2 SER A 281      49.330  39.100  49.870  1.00  0.00           H
ATOM   4558  OG  SER A 281      48.360  40.510  48.620  1.00  0.00           O
ATOM   4559  HG1 SER A 281      49.140  40.240  48.130  1.00  0.00           H
ATOM   4560  C   SER A 281      49.490  40.570  52.170  1.00  0.00           C
ATOM   4561  O   SER A 281      48.560  40.240  52.910  1.00  0.00           O
ATOM   4562  N   PHE A 282      50.740  40.600  52.680  1.00  0.00           N
ATOM   4563  HN  PHE A 282      51.510  40.700  52.040  1.00  0.00           H
ATOM   4564  CA  PHE A 282      50.980  40.510  54.100  1.00  0.00           C
ATOM   4565  HA  PHE A 282      50.450  39.710  54.600  1.00  0.00           H
ATOM   4566  CB  PHE A 282      52.530  40.270  54.320  1.00  0.00           C
ATOM   4567  HB1 PHE A 282      52.700  40.160  55.420  1.00  0.00           H
ATOM   4568  HB2 PHE A 282      53.090  41.160  53.950  1.00  0.00           H
ATOM   4569  CG  PHE A 282      53.150  39.050  53.800  1.00  0.00           C
ATOM   4570  CD1 PHE A 282      52.290  38.070  53.260  1.00  0.00           C
ATOM   4571  HD1 PHE A 282      51.220  38.120  53.330  1.00  0.00           H
ATOM   4572  CE1 PHE A 282      52.840  36.870  52.700  1.00  0.00           C
ATOM   4573  HE1 PHE A 282      52.180  36.050  52.500  1.00  0.00           H
ATOM   4574  CZ  PHE A 282      54.220  36.710  52.670  1.00  0.00           C
ATOM   4575  HZ  PHE A 282      54.700  35.840  52.220  1.00  0.00           H
ATOM   4576  CD2 PHE A 282      54.560  38.880  53.710  1.00  0.00           C
ATOM   4577  HD2 PHE A 282      55.170  39.690  54.100  1.00  0.00           H
ATOM   4578  CE2 PHE A 282      55.080  37.730  53.110  1.00  0.00           C
ATOM   4579  HE2 PHE A 282      56.160  37.660  53.010  1.00  0.00           H
ATOM   4580  C   PHE A 282      50.580  41.700  54.920  1.00  0.00           C
ATOM   4581  O   PHE A 282      50.160  41.530  56.050  1.00  0.00           O
ATOM   4582  N   THR A 283      50.690  42.850  54.320  1.00  0.00           N
ATOM   4583  HN  THR A 283      50.960  42.770  53.360  1.00  0.00           H
ATOM   4584  CA  THR A 283      50.710  44.150  55.000  1.00  0.00           C
ATOM   4585  HA  THR A 283      51.600  44.070  55.600  1.00  0.00           H
ATOM   4586  CB  THR A 283      50.810  45.350  54.060  1.00  0.00           C
ATOM   4587  HB  THR A 283      50.630  46.370  54.490  1.00  0.00           H
ATOM   4588  OG1 THR A 283      49.910  45.340  53.010  1.00  0.00           O
ATOM   4589  HG1 THR A 283      50.040  44.440  52.710  1.00  0.00           H
ATOM   4590  CG2 THR A 283      52.260  45.330  53.590  1.00  0.00           C
ATOM   4591 HG21 THR A 283      52.440  46.150  52.860  1.00  0.00           H
ATOM   4592 HG22 THR A 283      52.390  44.370  53.070  1.00  0.00           H
ATOM   4593 HG23 THR A 283      53.050  45.390  54.380  1.00  0.00           H
ATOM   4594  C   THR A 283      49.550  44.470  55.910  1.00  0.00           C
ATOM   4595  O   THR A 283      49.630  45.220  56.930  1.00  0.00           O
ATOM   4596  N   TYR A 284      48.410  43.860  55.580  1.00  0.00           N
ATOM   4597  HN  TYR A 284      48.380  43.220  54.810  1.00  0.00           H
ATOM   4598  CA  TYR A 284      47.040  44.140  56.070  1.00  0.00           C
ATOM   4599  HA  TYR A 284      46.960  45.200  56.260  1.00  0.00           H
ATOM   4600  CB  TYR A 284      45.990  43.420  55.110  1.00  0.00           C
ATOM   4601  HB1 TYR A 284      44.950  43.510  55.510  1.00  0.00           H
ATOM   4602  HB2 TYR A 284      46.160  42.330  54.960  1.00  0.00           H
ATOM   4603  CG  TYR A 284      46.060  43.880  53.670  1.00  0.00           C
ATOM   4604  CD1 TYR A 284      46.110  45.290  53.460  1.00  0.00           C
ATOM   4605  HD1 TYR A 284      46.140  46.000  54.280  1.00  0.00           H
ATOM   4606  CE1 TYR A 284      46.280  45.790  52.190  1.00  0.00           C
ATOM   4607  HE1 TYR A 284      46.250  46.850  51.990  1.00  0.00           H
ATOM   4608  CZ  TYR A 284      46.420  45.020  51.080  1.00  0.00           C
ATOM   4609  OH  TYR A 284      46.820  45.540  49.830  1.00  0.00           O
ATOM   4610  HH  TYR A 284      47.060  44.720  49.390  1.00  0.00           H
ATOM   4611  CD2 TYR A 284      46.110  43.010  52.580  1.00  0.00           C
ATOM   4612  HD2 TYR A 284      46.280  41.960  52.760  1.00  0.00           H
ATOM   4613  CE2 TYR A 284      46.270  43.540  51.260  1.00  0.00           C
ATOM   4614  HE2 TYR A 284      46.220  42.890  50.400  1.00  0.00           H
ATOM   4615  C   TYR A 284      46.940  43.510  57.430  1.00  0.00           C
ATOM   4616  O   TYR A 284      46.010  43.830  58.130  1.00  0.00           O
ATOM   4617  N   MET A 285      47.890  42.680  57.850  1.00  0.00           N
ATOM   4618  HN  MET A 285      48.550  42.460  57.150  1.00  0.00           H
ATOM   4619  CA  MET A 285      48.060  42.090  59.200  1.00  0.00           C
ATOM   4620  HA  MET A 285      47.280  41.400  59.450  1.00  0.00           H
ATOM   4621  CB  MET A 285      49.380  41.310  59.220  1.00  0.00           C
ATOM   4622  HB1 MET A 285      50.170  41.970  58.810  1.00  0.00           H
ATOM   4623  HB2 MET A 285      49.340  40.440  58.520  1.00  0.00           H
ATOM   4624  CG  MET A 285      49.810  40.720  60.610  1.00  0.00           C
ATOM   4625  HG1 MET A 285      49.970  41.580  61.270  1.00  0.00           H
ATOM   4626  HG2 MET A 285      50.820  40.300  60.460  1.00  0.00           H
ATOM   4627  SD  MET A 285      48.700  39.370  61.140  1.00  0.00           S
ATOM   4628  CE  MET A 285      49.680  38.860  62.590  1.00  0.00           C
ATOM   4629  HE1 MET A 285      49.120  38.070  63.140  1.00  0.00           H
ATOM   4630  HE2 MET A 285      49.870  39.750  63.210  1.00  0.00           H
ATOM   4631  HE3 MET A 285      50.650  38.670  62.080  1.00  0.00           H
ATOM   4632  C   MET A 285      48.220  43.210  60.310  1.00  0.00           C
ATOM   4633  O   MET A 285      47.820  43.070  61.470  1.00  0.00           O
ATOM   4634  N   ASN A 286      48.750  44.360  59.940  1.00  0.00           N
ATOM   4635  HN  ASN A 286      48.910  44.540  58.970  1.00  0.00           H
ATOM   4636  CA  ASN A 286      48.750  45.490  60.880  1.00  0.00           C
ATOM   4637  HA  ASN A 286      49.400  45.310  61.730  1.00  0.00           H
ATOM   4638  CB  ASN A 286      49.480  46.690  60.180  1.00  0.00           C
ATOM   4639  HB1 ASN A 286      49.220  46.770  59.110  1.00  0.00           H
ATOM   4640  HB2 ASN A 286      50.520  46.310  60.080  1.00  0.00           H
ATOM   4641  CG  ASN A 286      49.610  47.950  61.010  1.00  0.00           C
ATOM   4642  OD1 ASN A 286      49.460  48.000  62.210  1.00  0.00           O
ATOM   4643  ND2 ASN A 286      49.700  49.130  60.370  1.00  0.00           N
ATOM   4644 HD21 ASN A 286      49.530  49.930  60.940  1.00  0.00           H
ATOM   4645 HD22 ASN A 286      50.060  49.140  59.430  1.00  0.00           H
ATOM   4646  C   ASN A 286      47.400  45.940  61.410  1.00  0.00           C
ATOM   4647  O   ASN A 286      47.180  46.200  62.580  1.00  0.00           O
ATOM   4648  N   SER A 287      46.380  45.770  60.580  1.00  0.00           N
ATOM   4649  HN  SER A 287      46.480  45.360  59.670  1.00  0.00           H
ATOM   4650  CA  SER A 287      45.020  46.150  60.940  1.00  0.00           C
ATOM   4651  HA  SER A 287      45.200  47.130  61.330  1.00  0.00           H
ATOM   4652  CB  SER A 287      44.180  46.150  59.630  1.00  0.00           C
ATOM   4653  HB1 SER A 287      44.640  46.760  58.830  1.00  0.00           H
ATOM   4654  HB2 SER A 287      43.190  46.570  59.950  1.00  0.00           H
ATOM   4655  OG  SER A 287      43.910  44.860  59.160  1.00  0.00           O
ATOM   4656  HG1 SER A 287      44.650  44.490  58.680  1.00  0.00           H
ATOM   4657  C   SER A 287      44.440  45.290  62.090  1.00  0.00           C
ATOM   4658  O   SER A 287      43.740  45.860  62.940  1.00  0.00           O
ATOM   4659  N   MET A 288      44.590  43.970  61.990  1.00  0.00           N
ATOM   4660  HN  MET A 288      45.130  43.560  61.260  1.00  0.00           H
ATOM   4661  CA  MET A 288      44.400  43.140  63.220  1.00  0.00           C
ATOM   4662  HA  MET A 288      43.510  43.500  63.700  1.00  0.00           H
ATOM   4663  CB  MET A 288      44.190  41.750  62.830  1.00  0.00           C
ATOM   4664  HB1 MET A 288      43.150  41.860  62.480  1.00  0.00           H
ATOM   4665  HB2 MET A 288      44.170  40.940  63.590  1.00  0.00           H
ATOM   4666  CG  MET A 288      45.170  41.190  61.730  1.00  0.00           C
ATOM   4667  HG1 MET A 288      46.230  41.100  62.040  1.00  0.00           H
ATOM   4668  HG2 MET A 288      45.420  41.960  60.970  1.00  0.00           H
ATOM   4669  SD  MET A 288      44.520  39.690  61.010  1.00  0.00           S
ATOM   4670  CE  MET A 288      44.620  38.530  62.490  1.00  0.00           C
ATOM   4671  HE1 MET A 288      45.350  38.970  63.200  1.00  0.00           H
ATOM   4672  HE2 MET A 288      44.810  37.510  62.100  1.00  0.00           H
ATOM   4673  HE3 MET A 288      43.690  38.450  63.080  1.00  0.00           H
ATOM   4674  C   MET A 288      45.500  43.270  64.290  1.00  0.00           C
ATOM   4675  O   MET A 288      45.250  42.880  65.440  1.00  0.00           O
ATOM   4676  N   LEU A 289      46.800  43.690  63.990  1.00  0.00           N
ATOM   4677  HN  LEU A 289      47.160  43.880  63.080  1.00  0.00           H
ATOM   4678  CA  LEU A 289      47.790  43.680  65.040  1.00  0.00           C
ATOM   4679  HA  LEU A 289      47.700  42.720  65.520  1.00  0.00           H
ATOM   4680  CB  LEU A 289      49.260  43.660  64.370  1.00  0.00           C
ATOM   4681  HB1 LEU A 289      49.180  44.610  63.780  1.00  0.00           H
ATOM   4682  HB2 LEU A 289      49.340  42.720  63.810  1.00  0.00           H
ATOM   4683  CG  LEU A 289      50.480  43.970  65.300  1.00  0.00           C
ATOM   4684  HG  LEU A 289      50.410  44.900  65.910  1.00  0.00           H
ATOM   4685  CD1 LEU A 289      50.700  42.770  66.270  1.00  0.00           C
ATOM   4686 HD11 LEU A 289      49.710  42.630  66.750  1.00  0.00           H
ATOM   4687 HD12 LEU A 289      51.520  42.970  67.000  1.00  0.00           H
ATOM   4688 HD13 LEU A 289      51.010  41.920  65.630  1.00  0.00           H
ATOM   4689  CD2 LEU A 289      51.690  44.360  64.420  1.00  0.00           C
ATOM   4690 HD21 LEU A 289      52.340  44.880  65.150  1.00  0.00           H
ATOM   4691 HD22 LEU A 289      51.400  45.020  63.570  1.00  0.00           H
ATOM   4692 HD23 LEU A 289      52.240  43.460  64.070  1.00  0.00           H
ATOM   4693  C   LEU A 289      47.680  44.780  65.980  1.00  0.00           C
ATOM   4694  O   LEU A 289      48.050  44.640  67.140  1.00  0.00           O
ATOM   4695  N   ASP A 290      47.190  46.010  65.600  1.00  0.00           N
ATOM   4696  HN  ASP A 290      47.110  46.160  64.610  1.00  0.00           H
ATOM   4697  CA  ASP A 290      47.010  47.110  66.470  1.00  0.00           C
ATOM   4698  HA  ASP A 290      47.990  47.270  66.880  1.00  0.00           H
ATOM   4699  CB  ASP A 290      46.580  48.470  65.720  1.00  0.00           C
ATOM   4700  HB1 ASP A 290      46.700  49.410  66.310  1.00  0.00           H
ATOM   4701  HB2 ASP A 290      45.530  48.480  65.370  1.00  0.00           H
ATOM   4702  CG  ASP A 290      47.400  48.760  64.460  1.00  0.00           C
ATOM   4703  OD1 ASP A 290      46.970  49.260  63.440  1.00  0.00           O
ATOM   4704  OD2 ASP A 290      48.700  48.370  64.660  1.00  0.00           O
ATOM   4705  HD2 ASP A 290      49.060  48.410  63.770  1.00  0.00           H
ATOM   4706  C   ASP A 290      46.090  46.880  67.640  1.00  0.00           C
ATOM   4707  O   ASP A 290      46.430  47.300  68.690  1.00  0.00           O
ATOM   4708  N   PRO A 291      44.910  46.230  67.640  1.00  0.00           N
ATOM   4709  CD  PRO A 291      44.200  46.040  66.360  1.00  0.00           C
ATOM   4710  HD1 PRO A 291      44.590  45.280  65.640  1.00  0.00           H
ATOM   4711  HD2 PRO A 291      44.250  47.060  65.960  1.00  0.00           H
ATOM   4712  CA  PRO A 291      44.130  45.940  68.850  1.00  0.00           C
ATOM   4713  HA  PRO A 291      43.850  46.910  69.240  1.00  0.00           H
ATOM   4714  CB  PRO A 291      42.840  45.280  68.150  1.00  0.00           C
ATOM   4715  HB1 PRO A 291      41.910  45.540  68.700  1.00  0.00           H
ATOM   4716  HB2 PRO A 291      42.910  44.180  68.130  1.00  0.00           H
ATOM   4717  CG  PRO A 291      42.760  45.750  66.690  1.00  0.00           C
ATOM   4718  HG1 PRO A 291      42.420  44.980  65.980  1.00  0.00           H
ATOM   4719  HG2 PRO A 291      42.100  46.620  66.500  1.00  0.00           H
ATOM   4720  C   PRO A 291      44.750  45.110  69.950  1.00  0.00           C
ATOM   4721  O   PRO A 291      44.460  45.290  71.100  1.00  0.00           O
ATOM   4722  N   VAL A 292      45.580  44.030  69.590  1.00  0.00           N
ATOM   4723  HN  VAL A 292      45.760  43.750  68.660  1.00  0.00           H
ATOM   4724  CA  VAL A 292      46.210  43.120  70.500  1.00  0.00           C
ATOM   4725  HA  VAL A 292      45.480  42.510  71.020  1.00  0.00           H
ATOM   4726  CB  VAL A 292      46.860  42.030  69.730  1.00  0.00           C
ATOM   4727  HB  VAL A 292      47.380  42.550  68.880  1.00  0.00           H
ATOM   4728  CG1 VAL A 292      47.900  41.230  70.410  1.00  0.00           C
ATOM   4729 HG11 VAL A 292      48.800  41.850  70.570  1.00  0.00           H
ATOM   4730 HG12 VAL A 292      48.340  40.500  69.700  1.00  0.00           H
ATOM   4731 HG13 VAL A 292      47.520  40.690  71.290  1.00  0.00           H
ATOM   4732  CG2 VAL A 292      45.830  41.150  69.030  1.00  0.00           C
ATOM   4733 HG21 VAL A 292      45.490  41.630  68.090  1.00  0.00           H
ATOM   4734 HG22 VAL A 292      45.000  40.890  69.730  1.00  0.00           H
ATOM   4735 HG23 VAL A 292      46.390  40.240  68.700  1.00  0.00           H
ATOM   4736  C   VAL A 292      47.150  43.810  71.560  1.00  0.00           C
ATOM   4737  O   VAL A 292      46.930  43.690  72.750  1.00  0.00           O
ATOM   4738  N   VAL A 293      47.980  44.800  71.160  1.00  0.00           N
ATOM   4739  HN  VAL A 293      47.900  44.990  70.190  1.00  0.00           H
ATOM   4740  CA  VAL A 293      48.900  45.540  71.950  1.00  0.00           C
ATOM   4741  HA  VAL A 293      48.800  45.260  72.990  1.00  0.00           H
ATOM   4742  CB  VAL A 293      50.370  45.350  71.400  1.00  0.00           C
ATOM   4743  HB  VAL A 293      50.480  44.230  71.350  1.00  0.00           H
ATOM   4744  CG1 VAL A 293      50.480  45.960  69.940  1.00  0.00           C
ATOM   4745 HG11 VAL A 293      50.300  47.050  69.870  1.00  0.00           H
ATOM   4746 HG12 VAL A 293      49.770  45.400  69.290  1.00  0.00           H
ATOM   4747 HG13 VAL A 293      51.500  45.920  69.490  1.00  0.00           H
ATOM   4748  CG2 VAL A 293      51.380  46.000  72.440  1.00  0.00           C
ATOM   4749 HG21 VAL A 293      51.170  45.650  73.470  1.00  0.00           H
ATOM   4750 HG22 VAL A 293      51.430  47.120  72.380  1.00  0.00           H
ATOM   4751 HG23 VAL A 293      52.390  45.650  72.120  1.00  0.00           H
ATOM   4752  C   VAL A 293      48.680  47.020  72.140  1.00  0.00           C
ATOM   4753  O   VAL A 293      49.080  47.590  73.200  1.00  0.00           O
ATOM   4754  N   TYR A 294      48.040  47.850  71.210  1.00  0.00           N
ATOM   4755  HN  TYR A 294      47.820  47.490  70.300  1.00  0.00           H
ATOM   4756  CA  TYR A 294      47.950  49.280  71.390  1.00  0.00           C
ATOM   4757  HA  TYR A 294      48.750  49.610  72.030  1.00  0.00           H
ATOM   4758  CB  TYR A 294      48.050  50.040  70.010  1.00  0.00           C
ATOM   4759  HB1 TYR A 294      47.700  51.080  70.180  1.00  0.00           H
ATOM   4760  HB2 TYR A 294      47.350  49.560  69.280  1.00  0.00           H
ATOM   4761  CG  TYR A 294      49.410  49.930  69.440  1.00  0.00           C
ATOM   4762  CD1 TYR A 294      49.520  49.660  68.030  1.00  0.00           C
ATOM   4763  HD1 TYR A 294      48.610  49.530  67.430  1.00  0.00           H
ATOM   4764  CE1 TYR A 294      50.760  49.530  67.470  1.00  0.00           C
ATOM   4765  HE1 TYR A 294      50.840  49.250  66.430  1.00  0.00           H
ATOM   4766  CZ  TYR A 294      51.950  49.740  68.210  1.00  0.00           C
ATOM   4767  OH  TYR A 294      53.240  49.680  67.610  1.00  0.00           O
ATOM   4768  HH  TYR A 294      53.880  49.900  68.300  1.00  0.00           H
ATOM   4769  CD2 TYR A 294      50.630  50.110  70.210  1.00  0.00           C
ATOM   4770  HD2 TYR A 294      50.520  50.370  71.250  1.00  0.00           H
ATOM   4771  CE2 TYR A 294      51.820  50.140  69.560  1.00  0.00           C
ATOM   4772  HE2 TYR A 294      52.710  50.350  70.120  1.00  0.00           H
ATOM   4773  C   TYR A 294      46.670  49.880  72.000  1.00  0.00           C
ATOM   4774  O   TYR A 294      46.600  50.650  72.950  1.00  0.00           O
ATOM   4775  N   TYR A 295      45.540  49.560  71.340  1.00  0.00           N
ATOM   4776  HN  TYR A 295      45.430  48.880  70.620  1.00  0.00           H
ATOM   4777  CA  TYR A 295      44.280  50.130  71.680  1.00  0.00           C
ATOM   4778  HA  TYR A 295      44.320  51.190  71.500  1.00  0.00           H
ATOM   4779  CB  TYR A 295      43.160  49.760  70.680  1.00  0.00           C
ATOM   4780  HB1 TYR A 295      42.240  50.310  70.990  1.00  0.00           H
ATOM   4781  HB2 TYR A 295      43.080  48.650  70.790  1.00  0.00           H
ATOM   4782  CG  TYR A 295      43.540  50.040  69.220  1.00  0.00           C
ATOM   4783  CD1 TYR A 295      44.410  51.080  68.770  1.00  0.00           C
ATOM   4784  HD1 TYR A 295      44.710  51.800  69.510  1.00  0.00           H
ATOM   4785  CE1 TYR A 295      44.530  51.320  67.420  1.00  0.00           C
ATOM   4786  HE1 TYR A 295      45.000  52.220  67.070  1.00  0.00           H
ATOM   4787  CZ  TYR A 295      43.880  50.530  66.440  1.00  0.00           C
ATOM   4788  OH  TYR A 295      43.960  50.820  65.070  1.00  0.00           O
ATOM   4789  HH  TYR A 295      43.460  50.210  64.530  1.00  0.00           H
ATOM   4790  CD2 TYR A 295      42.880  49.230  68.200  1.00  0.00           C
ATOM   4791  HD2 TYR A 295      42.250  48.440  68.600  1.00  0.00           H
ATOM   4792  CE2 TYR A 295      43.100  49.490  66.840  1.00  0.00           C
ATOM   4793  HE2 TYR A 295      42.720  48.810  66.080  1.00  0.00           H
ATOM   4794  C   TYR A 295      43.760  49.860  73.080  1.00  0.00           C
ATOM   4795  O   TYR A 295      43.320  50.780  73.750  1.00  0.00           O
ATOM   4796  N   PHE A 296      43.890  48.620  73.580  1.00  0.00           N
ATOM   4797  HN  PHE A 296      44.490  47.960  73.150  1.00  0.00           H
ATOM   4798  CA  PHE A 296      43.080  48.190  74.690  1.00  0.00           C
ATOM   4799  HA  PHE A 296      42.440  49.000  75.010  1.00  0.00           H
ATOM   4800  CB  PHE A 296      42.160  47.050  74.380  1.00  0.00           C
ATOM   4801  HB1 PHE A 296      41.430  46.630  75.110  1.00  0.00           H
ATOM   4802  HB2 PHE A 296      42.750  46.140  74.130  1.00  0.00           H
ATOM   4803  CG  PHE A 296      41.350  47.360  73.110  1.00  0.00           C
ATOM   4804  CD1 PHE A 296      40.430  48.390  73.070  1.00  0.00           C
ATOM   4805  HD1 PHE A 296      40.280  49.200  73.770  1.00  0.00           H
ATOM   4806  CE1 PHE A 296      39.630  48.580  71.920  1.00  0.00           C
ATOM   4807  HE1 PHE A 296      38.870  49.350  71.860  1.00  0.00           H
ATOM   4808  CZ  PHE A 296      39.660  47.650  70.890  1.00  0.00           C
ATOM   4809  HZ  PHE A 296      39.140  47.860  69.970  1.00  0.00           H
ATOM   4810  CD2 PHE A 296      41.470  46.450  72.060  1.00  0.00           C
ATOM   4811  HD2 PHE A 296      42.160  45.630  72.150  1.00  0.00           H
ATOM   4812  CE2 PHE A 296      40.610  46.580  70.940  1.00  0.00           C
ATOM   4813  HE2 PHE A 296      40.630  45.770  70.230  1.00  0.00           H
ATOM   4814  C   PHE A 296      43.840  47.930  75.920  1.00  0.00           C
ATOM   4815  O   PHE A 296      43.360  47.420  76.910  1.00  0.00           O
ATOM   4816  N   SER A 297      45.100  48.290  76.030  1.00  0.00           N
ATOM   4817  HN  SER A 297      45.400  49.010  75.400  1.00  0.00           H
ATOM   4818  CA  SER A 297      45.970  47.960  77.160  1.00  0.00           C
ATOM   4819  HA  SER A 297      45.310  47.800  78.000  1.00  0.00           H
ATOM   4820  CB  SER A 297      46.790  46.690  76.910  1.00  0.00           C
ATOM   4821  HB1 SER A 297      47.440  46.950  76.050  1.00  0.00           H
ATOM   4822  HB2 SER A 297      46.100  45.850  76.680  1.00  0.00           H
ATOM   4823  OG  SER A 297      47.580  46.260  78.070  1.00  0.00           O
ATOM   4824  HG1 SER A 297      46.930  45.950  78.710  1.00  0.00           H
ATOM   4825  C   SER A 297      46.900  49.120  77.460  1.00  0.00           C
ATOM   4826  O   SER A 297      47.190  49.870  76.520  1.00  0.00           O
ATOM   4827  N   SER A 298      47.410  49.290  78.670  1.00  0.00           N
ATOM   4828  HN  SER A 298      47.280  48.600  79.360  1.00  0.00           H
ATOM   4829  CA  SER A 298      48.570  50.190  79.010  1.00  0.00           C
ATOM   4830  HA  SER A 298      48.220  51.200  78.850  1.00  0.00           H
ATOM   4831  CB  SER A 298      48.910  50.230  80.570  1.00  0.00           C
ATOM   4832  HB1 SER A 298      47.920  50.480  81.010  1.00  0.00           H
ATOM   4833  HB2 SER A 298      49.630  51.030  80.840  1.00  0.00           H
ATOM   4834  OG  SER A 298      49.360  48.950  81.050  1.00  0.00           O
ATOM   4835  HG1 SER A 298      48.570  48.410  80.990  1.00  0.00           H
ATOM   4836  C   SER A 298      49.970  49.940  78.320  1.00  0.00           C
ATOM   4837  O   SER A 298      50.290  48.750  77.910  1.00  0.00           O
ATOM   4838  N   PRO A 299      50.790  50.980  78.180  1.00  0.00           N
ATOM   4839  CD  PRO A 299      50.290  52.400  78.130  1.00  0.00           C
ATOM   4840  HD1 PRO A 299      50.150  52.880  79.130  1.00  0.00           H
ATOM   4841  HD2 PRO A 299      49.340  52.520  77.580  1.00  0.00           H
ATOM   4842  CA  PRO A 299      52.200  50.910  77.920  1.00  0.00           C
ATOM   4843  HA  PRO A 299      52.330  50.620  76.900  1.00  0.00           H
ATOM   4844  CB  PRO A 299      52.600  52.380  78.030  1.00  0.00           C
ATOM   4845  HB1 PRO A 299      53.530  52.490  77.430  1.00  0.00           H
ATOM   4846  HB2 PRO A 299      52.960  52.720  79.030  1.00  0.00           H
ATOM   4847  CG  PRO A 299      51.400  53.120  77.410  1.00  0.00           C
ATOM   4848  HG1 PRO A 299      51.340  54.200  77.650  1.00  0.00           H
ATOM   4849  HG2 PRO A 299      51.320  52.850  76.330  1.00  0.00           H
ATOM   4850  C   PRO A 299      52.940  49.980  78.820  1.00  0.00           C
ATOM   4851  O   PRO A 299      52.730  50.080  80.040  1.00  0.00           O
ATOM   4852  N   SER A 300      53.700  49.040  78.180  1.00  0.00           N
ATOM   4853  HN  SER A 300      53.810  49.030  77.190  1.00  0.00           H
ATOM   4854  CA  SER A 300      54.470  48.000  78.820  1.00  0.00           C
ATOM   4855  HA  SER A 300      53.720  47.260  79.030  1.00  0.00           H
ATOM   4856  CB  SER A 300      55.540  47.420  77.790  1.00  0.00           C
ATOM   4857  HB1 SER A 300      55.910  46.470  78.220  1.00  0.00           H
ATOM   4858  HB2 SER A 300      56.380  48.140  77.600  1.00  0.00           H
ATOM   4859  OG  SER A 300      54.790  47.140  76.620  1.00  0.00           O
ATOM   4860  HG1 SER A 300      54.190  46.410  76.770  1.00  0.00           H
ATOM   4861  C   SER A 300      55.200  48.310  80.100  1.00  0.00           C
ATOM   4862  O   SER A 300      55.890  49.320  80.350  1.00  0.00           O
ATOM   4863  NT  SER A 300      55.160  47.360  81.060  1.00  0.00           N
ATOM   4864  HNT SER A 300      54.710  46.470  80.990  1.00  0.00           H
ATOM   4865  CAT SER A 300      55.910  47.600  82.270  1.00  0.00           C
ATOM   4866  HT1 SER A 300      55.670  48.550  82.790  1.00  0.00           H
ATOM   4867  HT2 SER A 300      57.020  47.660  82.160  1.00  0.00           H
ATOM   4868  HT3 SER A 300      55.850  46.850  83.090  1.00  0.00           H
ATOM   4869  N1  GSK B 301      45.860  49.990  42.720  1.00  0.00           N
ATOM   4870  C1  GSK B 301      46.450  50.990  41.990  1.00  0.00           C
ATOM   4871  O1  GSK B 301      45.890  51.320  40.930  1.00  0.00           O
ATOM   4872  C2  GSK B 301      46.470  49.680  43.920  1.00  0.00           C
ATOM   4873  C3  GSK B 301      47.590  50.310  44.480  1.00  0.00           C
ATOM   4874  C4  GSK B 301      46.930  48.610  45.640  1.00  0.00           C
ATOM   4875  C5  GSK B 301      44.480  49.650  42.450  1.00  0.00           C
ATOM   4876  C6  GSK B 301      43.410  50.700  42.310  1.00  0.00           C
ATOM   4877  C7  GSK B 301      41.970  50.140  42.510  1.00  0.00           C
ATOM   4878  C8  GSK B 301      41.670  49.090  41.410  1.00  0.00           C
ATOM   4879  C9  GSK B 301      40.380  48.390  41.690  1.00  0.00           C
ATOM   4880  C10 GSK B 301      48.260  51.340  43.700  1.00  0.00           C
ATOM   4881  N2  GSK B 301      47.910  49.540  45.620  1.00  0.00           N
ATOM   4882  N3  GSK B 301      46.110  48.580  44.620  1.00  0.00           N
ATOM   4883  N4  GSK B 301      47.650  51.610  42.480  1.00  0.00           N
ATOM   4884  O2  GSK B 301      49.200  52.040  44.050  1.00  0.00           O
ATOM   4885 CL   GSK B 301      46.970  47.300  46.850  1.00  0.00          Cl
ATOM   4886  H1  GSK B 301      44.250  48.850  43.190  1.00  0.00           H
ATOM   4887  H2  GSK B 301      44.680  49.040  41.550  1.00  0.00           H
ATOM   4888  H3  GSK B 301      43.420  51.250  41.340  1.00  0.00           H
ATOM   4889  H4  GSK B 301      43.500  51.480  43.090  1.00  0.00           H
ATOM   4890  H5  GSK B 301      41.210  50.950  42.460  1.00  0.00           H
ATOM   4891  H6  GSK B 301      41.930  49.660  43.510  1.00  0.00           H
ATOM   4892  H7  GSK B 301      42.440  48.300  41.470  1.00  0.00           H
ATOM   4893  H8  GSK B 301      41.620  49.610  40.430  1.00  0.00           H
ATOM   4894  H9  GSK B 301      39.780  48.370  40.750  1.00  0.00           H
ATOM   4895  H10 GSK B 301      39.790  48.970  42.440  1.00  0.00           H
ATOM   4896  H11 GSK B 301      40.640  47.410  42.130  1.00  0.00           H
ATOM   4897  H12 GSK B 301      48.670  49.740  46.240  1.00  0.00           H
ATOM   4898  H13 GSK B 301      48.040  52.410  41.990  1.00  0.00           H
ATOM   4899  LP1 GSK B 301      47.020  46.090  47.960  1.00  0.00            
TER
ENDMDL
