# Supplementary material for: Structural basis of hydroxycarboxylic acid receptor signaling mechanisms through ligand binding
Source: Nat Commun. 2023 Sep 22;14:5899. doi: 10.1038/s41467-023-41650-7 (PMC10516952; doi:10.1038/s41467-023-41650-7)
Supplement: Supplementary file 4 — Source Data [file 41467_2023_41650_MOESM4_ESM.zip › source file/molecular dynamics simulations trajectories/with_gsk_run1/with_gsk_run1_700ns.pdb]

REMARK    GENERATED BY TRJCONV
TITLE     Title t= 700000.00000 step= 350000000
REMARK    THIS IS A SIMULATION BOX
CRYST1   96.345   96.345  110.407  90.00  90.00  90.00 P 1           1
MODEL        1
ATOM      1  CAY HSD A   9      51.400  39.130  30.880  1.00  0.00           C
ATOM      2  HY1 HSD A   9      50.830  38.190  31.070  1.00  0.00           H
ATOM      3  HY2 HSD A   9      51.080  39.970  31.530  1.00  0.00           H
ATOM      4  HY3 HSD A   9      52.450  38.930  31.180  1.00  0.00           H
ATOM      5  CY  HSD A   9      51.370  39.600  29.500  1.00  0.00           C
ATOM      6  OY  HSD A   9      51.730  38.850  28.640  1.00  0.00           O
ATOM      7  N   HSD A   9      50.860  40.860  29.370  1.00  0.00           N
ATOM      8  HN  HSD A   9      50.640  41.470  30.120  1.00  0.00           H
ATOM      9  CA  HSD A   9      50.920  41.500  28.100  1.00  0.00           C
ATOM     10  HA  HSD A   9      51.730  41.170  27.480  1.00  0.00           H
ATOM     11  CB  HSD A   9      49.640  41.270  27.280  1.00  0.00           C
ATOM     12  HB1 HSD A   9      49.520  42.180  26.660  1.00  0.00           H
ATOM     13  HB2 HSD A   9      48.770  41.180  27.960  1.00  0.00           H
ATOM     14  ND1 HSD A   9      50.010  40.180  25.040  1.00  0.00           N
ATOM     15  HD1 HSD A   9      50.390  40.970  24.560  1.00  0.00           H
ATOM     16  CG  HSD A   9      49.640  40.090  26.330  1.00  0.00           C
ATOM     17  CE1 HSD A   9      49.790  38.960  24.460  1.00  0.00           C
ATOM     18  HE1 HSD A   9      49.770  38.760  23.380  1.00  0.00           H
ATOM     19  NE2 HSD A   9      49.300  38.090  25.330  1.00  0.00           N
ATOM     20  CD2 HSD A   9      49.210  38.790  26.520  1.00  0.00           C
ATOM     21  HD2 HSD A   9      48.940  38.270  27.430  1.00  0.00           H
ATOM     22  C   HSD A   9      51.030  42.950  28.450  1.00  0.00           C
ATOM     23  O   HSD A   9      50.380  43.510  29.330  1.00  0.00           O
ATOM     24  N   PHE A  10      51.870  43.710  27.670  1.00  0.00           N
ATOM     25  HN  PHE A  10      52.400  43.370  26.900  1.00  0.00           H
ATOM     26  CA  PHE A  10      51.980  45.120  27.920  1.00  0.00           C
ATOM     27  HA  PHE A  10      51.970  45.320  28.990  1.00  0.00           H
ATOM     28  CB  PHE A  10      53.320  45.710  27.360  1.00  0.00           C
ATOM     29  HB1 PHE A  10      53.220  46.810  27.270  1.00  0.00           H
ATOM     30  HB2 PHE A  10      53.370  45.480  26.270  1.00  0.00           H
ATOM     31  CG  PHE A  10      54.550  45.320  28.110  1.00  0.00           C
ATOM     32  CD1 PHE A  10      55.400  44.290  27.750  1.00  0.00           C
ATOM     33  HD1 PHE A  10      55.190  43.550  26.990  1.00  0.00           H
ATOM     34  CE1 PHE A  10      56.710  44.180  28.270  1.00  0.00           C
ATOM     35  HE1 PHE A  10      57.420  43.520  27.810  1.00  0.00           H
ATOM     36  CZ  PHE A  10      57.140  45.030  29.320  1.00  0.00           C
ATOM     37  HZ  PHE A  10      58.050  44.950  29.880  1.00  0.00           H
ATOM     38  CD2 PHE A  10      55.120  46.230  29.060  1.00  0.00           C
ATOM     39  HD2 PHE A  10      54.530  47.110  29.260  1.00  0.00           H
ATOM     40  CE2 PHE A  10      56.330  46.070  29.720  1.00  0.00           C
ATOM     41  HE2 PHE A  10      56.670  46.770  30.460  1.00  0.00           H
ATOM     42  C   PHE A  10      50.870  45.980  27.370  1.00  0.00           C
ATOM     43  O   PHE A  10      50.520  45.790  26.250  1.00  0.00           O
ATOM     44  N   LEU A  11      50.470  46.970  28.120  1.00  0.00           N
ATOM     45  HN  LEU A  11      50.740  47.220  29.050  1.00  0.00           H
ATOM     46  CA  LEU A  11      49.410  47.990  27.770  1.00  0.00           C
ATOM     47  HA  LEU A  11      49.450  48.110  26.710  1.00  0.00           H
ATOM     48  CB  LEU A  11      48.110  47.490  28.450  1.00  0.00           C
ATOM     49  HB1 LEU A  11      48.320  47.200  29.500  1.00  0.00           H
ATOM     50  HB2 LEU A  11      47.870  46.580  27.850  1.00  0.00           H
ATOM     51  CG  LEU A  11      46.800  48.370  28.270  1.00  0.00           C
ATOM     52  HG  LEU A  11      47.020  49.440  28.430  1.00  0.00           H
ATOM     53  CD1 LEU A  11      46.240  48.390  26.820  1.00  0.00           C
ATOM     54 HD11 LEU A  11      45.480  49.190  26.690  1.00  0.00           H
ATOM     55 HD12 LEU A  11      45.930  47.400  26.410  1.00  0.00           H
ATOM     56 HD13 LEU A  11      47.010  48.720  26.090  1.00  0.00           H
ATOM     57  CD2 LEU A  11      45.630  47.910  29.200  1.00  0.00           C
ATOM     58 HD21 LEU A  11      45.880  48.090  30.270  1.00  0.00           H
ATOM     59 HD22 LEU A  11      45.530  46.810  29.020  1.00  0.00           H
ATOM     60 HD23 LEU A  11      44.680  48.470  29.080  1.00  0.00           H
ATOM     61  C   LEU A  11      49.740  49.360  28.410  1.00  0.00           C
ATOM     62  O   LEU A  11      50.320  49.490  29.500  1.00  0.00           O
ATOM     63  N   GLU A  12      49.510  50.490  27.770  1.00  0.00           N
ATOM     64  HN  GLU A  12      49.540  50.490  26.780  1.00  0.00           H
ATOM     65  CA  GLU A  12      49.810  51.770  28.320  1.00  0.00           C
ATOM     66  HA  GLU A  12      50.820  51.760  28.730  1.00  0.00           H
ATOM     67  CB  GLU A  12      49.850  52.920  27.260  1.00  0.00           C
ATOM     68  HB1 GLU A  12      48.850  53.050  26.790  1.00  0.00           H
ATOM     69  HB2 GLU A  12      50.510  52.600  26.440  1.00  0.00           H
ATOM     70  CG  GLU A  12      50.280  54.230  27.890  1.00  0.00           C
ATOM     71  HG1 GLU A  12      51.320  54.160  28.260  1.00  0.00           H
ATOM     72  HG2 GLU A  12      49.670  54.610  28.750  1.00  0.00           H
ATOM     73  CD  GLU A  12      50.300  55.380  26.890  1.00  0.00           C
ATOM     74  OE1 GLU A  12      51.380  55.780  26.330  1.00  0.00           O
ATOM     75  OE2 GLU A  12      49.230  56.070  26.800  1.00  0.00           O
ATOM     76  C   GLU A  12      48.880  52.170  29.430  1.00  0.00           C
ATOM     77  O   GLU A  12      47.670  52.270  29.220  1.00  0.00           O
ATOM     78  N   ILE A  13      49.410  52.460  30.730  1.00  0.00           N
ATOM     79  HN  ILE A  13      50.390  52.370  30.860  1.00  0.00           H
ATOM     80  CA  ILE A  13      48.510  52.790  31.940  1.00  0.00           C
ATOM     81  HA  ILE A  13      47.530  53.100  31.590  1.00  0.00           H
ATOM     82  CB  ILE A  13      48.450  51.700  32.990  1.00  0.00           C
ATOM     83  HB  ILE A  13      49.420  51.530  33.520  1.00  0.00           H
ATOM     84  CG2 ILE A  13      47.430  52.130  34.100  1.00  0.00           C
ATOM     85 HG21 ILE A  13      46.460  52.340  33.600  1.00  0.00           H
ATOM     86 HG22 ILE A  13      47.830  53.060  34.550  1.00  0.00           H
ATOM     87 HG23 ILE A  13      47.290  51.330  34.850  1.00  0.00           H
ATOM     88  CG1 ILE A  13      48.030  50.410  32.320  1.00  0.00           C
ATOM     89 HG11 ILE A  13      48.960  50.040  31.850  1.00  0.00           H
ATOM     90 HG12 ILE A  13      47.230  50.700  31.600  1.00  0.00           H
ATOM     91  CD  ILE A  13      47.530  49.450  33.280  1.00  0.00           C
ATOM     92  HD1 ILE A  13      47.360  48.450  32.820  1.00  0.00           H
ATOM     93  HD2 ILE A  13      46.510  49.780  33.580  1.00  0.00           H
ATOM     94  HD3 ILE A  13      48.170  49.480  34.190  1.00  0.00           H
ATOM     95  C   ILE A  13      49.190  53.990  32.590  1.00  0.00           C
ATOM     96  O   ILE A  13      50.350  53.880  33.000  1.00  0.00           O
ATOM     97  N   ASP A  14      48.450  55.100  32.800  1.00  0.00           N
ATOM     98  HN  ASP A  14      47.510  55.100  32.470  1.00  0.00           H
ATOM     99  CA  ASP A  14      48.870  56.330  33.360  1.00  0.00           C
ATOM    100  HA  ASP A  14      48.070  57.040  33.290  1.00  0.00           H
ATOM    101  CB  ASP A  14      49.120  56.170  34.900  1.00  0.00           C
ATOM    102  HB1 ASP A  14      49.490  57.150  35.300  1.00  0.00           H
ATOM    103  HB2 ASP A  14      49.890  55.410  35.090  1.00  0.00           H
ATOM    104  CG  ASP A  14      47.830  55.810  35.590  1.00  0.00           C
ATOM    105  OD1 ASP A  14      46.700  55.840  34.980  1.00  0.00           O
ATOM    106  OD2 ASP A  14      47.970  55.450  36.840  1.00  0.00           O
ATOM    107  C   ASP A  14      49.970  57.070  32.650  1.00  0.00           C
ATOM    108  O   ASP A  14      50.770  57.880  33.220  1.00  0.00           O
ATOM    109  N   LYS A  15      50.000  56.670  31.370  1.00  0.00           N
ATOM    110  HN  LYS A  15      49.260  56.100  31.030  1.00  0.00           H
ATOM    111  CA  LYS A  15      50.900  57.140  30.390  1.00  0.00           C
ATOM    112  HA  LYS A  15      50.330  56.760  29.550  1.00  0.00           H
ATOM    113  CB  LYS A  15      51.150  58.640  30.150  1.00  0.00           C
ATOM    114  HB1 LYS A  15      51.960  58.920  29.450  1.00  0.00           H
ATOM    115  HB2 LYS A  15      51.420  59.210  31.060  1.00  0.00           H
ATOM    116  CG  LYS A  15      49.900  59.470  29.700  1.00  0.00           C
ATOM    117  HG1 LYS A  15      50.280  60.520  29.650  1.00  0.00           H
ATOM    118  HG2 LYS A  15      49.070  59.430  30.420  1.00  0.00           H
ATOM    119  CD  LYS A  15      49.290  59.060  28.360  1.00  0.00           C
ATOM    120  HD1 LYS A  15      48.530  59.830  28.110  1.00  0.00           H
ATOM    121  HD2 LYS A  15      48.870  58.070  28.620  1.00  0.00           H
ATOM    122  CE  LYS A  15      50.280  59.020  27.190  1.00  0.00           C
ATOM    123  HE1 LYS A  15      51.120  58.340  27.440  1.00  0.00           H
ATOM    124  HE2 LYS A  15      50.670  60.050  27.060  1.00  0.00           H
ATOM    125  NZ  LYS A  15      49.660  58.500  25.900  1.00  0.00           N
ATOM    126  HZ1 LYS A  15      50.320  58.360  25.100  1.00  0.00           H
ATOM    127  HZ2 LYS A  15      48.890  59.110  25.570  1.00  0.00           H
ATOM    128  HZ3 LYS A  15      49.340  57.550  26.170  1.00  0.00           H
ATOM    129  C   LYS A  15      52.260  56.410  30.350  1.00  0.00           C
ATOM    130  O   LYS A  15      53.190  56.920  29.740  1.00  0.00           O
ATOM    131  N   LYS A  16      52.330  55.180  30.930  1.00  0.00           N
ATOM    132  HN  LYS A  16      51.580  54.820  31.470  1.00  0.00           H
ATOM    133  CA  LYS A  16      53.520  54.350  30.700  1.00  0.00           C
ATOM    134  HA  LYS A  16      54.070  54.550  29.790  1.00  0.00           H
ATOM    135  CB  LYS A  16      54.530  54.580  31.900  1.00  0.00           C
ATOM    136  HB1 LYS A  16      54.780  55.650  32.060  1.00  0.00           H
ATOM    137  HB2 LYS A  16      55.520  54.160  31.660  1.00  0.00           H
ATOM    138  CG  LYS A  16      54.090  53.970  33.240  1.00  0.00           C
ATOM    139  HG1 LYS A  16      54.270  52.870  33.240  1.00  0.00           H
ATOM    140  HG2 LYS A  16      53.050  54.190  33.540  1.00  0.00           H
ATOM    141  CD  LYS A  16      55.030  54.650  34.240  1.00  0.00           C
ATOM    142  HD1 LYS A  16      54.810  55.730  34.120  1.00  0.00           H
ATOM    143  HD2 LYS A  16      56.100  54.470  33.990  1.00  0.00           H
ATOM    144  CE  LYS A  16      54.870  54.320  35.700  1.00  0.00           C
ATOM    145  HE1 LYS A  16      55.520  55.020  36.270  1.00  0.00           H
ATOM    146  HE2 LYS A  16      55.180  53.250  35.770  1.00  0.00           H
ATOM    147  NZ  LYS A  16      53.500  54.550  36.220  1.00  0.00           N
ATOM    148  HZ1 LYS A  16      53.120  55.500  36.070  1.00  0.00           H
ATOM    149  HZ2 LYS A  16      53.560  54.420  37.260  1.00  0.00           H
ATOM    150  HZ3 LYS A  16      52.780  53.890  35.880  1.00  0.00           H
ATOM    151  C   LYS A  16      53.170  52.860  30.630  1.00  0.00           C
ATOM    152  O   LYS A  16      52.070  52.450  31.050  1.00  0.00           O
ATOM    153  N   ASN A  17      54.060  52.010  29.960  1.00  0.00           N
ATOM    154  HN  ASN A  17      54.870  52.340  29.490  1.00  0.00           H
ATOM    155  CA  ASN A  17      53.760  50.570  29.840  1.00  0.00           C
ATOM    156  HA  ASN A  17      52.700  50.490  29.630  1.00  0.00           H
ATOM    157  CB  ASN A  17      54.590  49.970  28.650  1.00  0.00           C
ATOM    158  HB1 ASN A  17      54.220  48.950  28.480  1.00  0.00           H
ATOM    159  HB2 ASN A  17      55.670  49.920  28.880  1.00  0.00           H
ATOM    160  CG  ASN A  17      54.320  50.820  27.410  1.00  0.00           C
ATOM    161  OD1 ASN A  17      53.200  51.220  27.150  1.00  0.00           O
ATOM    162  ND2 ASN A  17      55.390  51.150  26.630  1.00  0.00           N
ATOM    163 HD21 ASN A  17      55.360  51.860  25.930  1.00  0.00           H
ATOM    164 HD22 ASN A  17      56.200  50.580  26.690  1.00  0.00           H
ATOM    165  C   ASN A  17      53.870  49.680  31.060  1.00  0.00           C
ATOM    166  O   ASN A  17      54.940  49.390  31.580  1.00  0.00           O
ATOM    167  N   CYS A  18      52.760  49.260  31.480  1.00  0.00           N
ATOM    168  HN  CYS A  18      51.940  49.650  31.040  1.00  0.00           H
ATOM    169  CA  CYS A  18      52.550  48.340  32.550  1.00  0.00           C
ATOM    170  HA  CYS A  18      53.420  48.360  33.200  1.00  0.00           H
ATOM    171  CB  CYS A  18      51.460  48.860  33.520  1.00  0.00           C
ATOM    172  HB1 CYS A  18      51.410  48.180  34.400  1.00  0.00           H
ATOM    173  HB2 CYS A  18      50.410  48.860  33.160  1.00  0.00           H
ATOM    174  SG  CYS A  18      51.900  50.490  34.190  1.00  0.00           S
ATOM    175  C   CYS A  18      52.240  46.900  32.040  1.00  0.00           C
ATOM    176  O   CYS A  18      51.590  46.730  31.010  1.00  0.00           O
ATOM    177  N   CYS A  19      52.720  45.890  32.740  1.00  0.00           N
ATOM    178  HN  CYS A  19      53.280  46.140  33.530  1.00  0.00           H
ATOM    179  CA  CYS A  19      52.330  44.520  32.420  1.00  0.00           C
ATOM    180  HA  CYS A  19      52.270  44.390  31.350  1.00  0.00           H
ATOM    181  CB  CYS A  19      53.480  43.470  32.890  1.00  0.00           C
ATOM    182  HB1 CYS A  19      53.160  42.410  32.940  1.00  0.00           H
ATOM    183  HB2 CYS A  19      53.710  43.730  33.940  1.00  0.00           H
ATOM    184  SG  CYS A  19      54.920  43.410  31.830  1.00  0.00           S
ATOM    185  C   CYS A  19      50.950  44.060  33.000  1.00  0.00           C
ATOM    186  O   CYS A  19      50.790  43.880  34.150  1.00  0.00           O
ATOM    187  N   VAL A  20      49.930  43.800  32.200  1.00  0.00           N
ATOM    188  HN  VAL A  20      50.080  43.880  31.220  1.00  0.00           H
ATOM    189  CA  VAL A  20      48.620  43.270  32.590  1.00  0.00           C
ATOM    190  HA  VAL A  20      48.370  43.540  33.600  1.00  0.00           H
ATOM    191  CB  VAL A  20      47.640  43.790  31.620  1.00  0.00           C
ATOM    192  HB  VAL A  20      47.870  43.460  30.600  1.00  0.00           H
ATOM    193  CG1 VAL A  20      46.200  43.180  31.860  1.00  0.00           C
ATOM    194 HG11 VAL A  20      45.670  43.610  32.740  1.00  0.00           H
ATOM    195 HG12 VAL A  20      46.130  42.090  31.940  1.00  0.00           H
ATOM    196 HG13 VAL A  20      45.600  43.450  30.950  1.00  0.00           H
ATOM    197  CG2 VAL A  20      47.590  45.360  31.600  1.00  0.00           C
ATOM    198 HG21 VAL A  20      48.530  45.870  31.310  1.00  0.00           H
ATOM    199 HG22 VAL A  20      47.210  45.590  32.620  1.00  0.00           H
ATOM    200 HG23 VAL A  20      46.840  45.750  30.880  1.00  0.00           H
ATOM    201  C   VAL A  20      48.640  41.760  32.530  1.00  0.00           C
ATOM    202  O   VAL A  20      49.000  41.140  31.500  1.00  0.00           O
ATOM    203  N   PHE A  21      48.300  41.150  33.650  1.00  0.00           N
ATOM    204  HN  PHE A  21      47.960  41.690  34.420  1.00  0.00           H
ATOM    205  CA  PHE A  21      48.130  39.680  33.770  1.00  0.00           C
ATOM    206  HA  PHE A  21      48.290  39.190  32.820  1.00  0.00           H
ATOM    207  CB  PHE A  21      49.060  39.180  34.820  1.00  0.00           C
ATOM    208  HB1 PHE A  21      48.850  38.110  35.030  1.00  0.00           H
ATOM    209  HB2 PHE A  21      48.960  39.770  35.760  1.00  0.00           H
ATOM    210  CG  PHE A  21      50.470  39.510  34.520  1.00  0.00           C
ATOM    211  CD1 PHE A  21      51.020  40.760  35.000  1.00  0.00           C
ATOM    212  HD1 PHE A  21      50.290  41.390  35.490  1.00  0.00           H
ATOM    213  CE1 PHE A  21      52.320  41.040  34.920  1.00  0.00           C
ATOM    214  HE1 PHE A  21      52.650  41.920  35.440  1.00  0.00           H
ATOM    215  CZ  PHE A  21      53.280  40.150  34.330  1.00  0.00           C
ATOM    216  HZ  PHE A  21      54.300  40.500  34.430  1.00  0.00           H
ATOM    217  CD2 PHE A  21      51.430  38.620  34.040  1.00  0.00           C
ATOM    218  HD2 PHE A  21      51.090  37.690  33.620  1.00  0.00           H
ATOM    219  CE2 PHE A  21      52.790  38.900  33.940  1.00  0.00           C
ATOM    220  HE2 PHE A  21      53.460  38.160  33.540  1.00  0.00           H
ATOM    221  C   PHE A  21      46.690  39.410  34.190  1.00  0.00           C
ATOM    222  O   PHE A  21      46.080  40.110  34.990  1.00  0.00           O
ATOM    223  N   ARG A  22      46.120  38.360  33.630  1.00  0.00           N
ATOM    224  HN  ARG A  22      46.550  37.780  32.950  1.00  0.00           H
ATOM    225  CA  ARG A  22      44.710  37.980  33.860  1.00  0.00           C
ATOM    226  HA  ARG A  22      44.340  38.560  34.690  1.00  0.00           H
ATOM    227  CB  ARG A  22      43.910  38.060  32.510  1.00  0.00           C
ATOM    228  HB1 ARG A  22      42.860  37.690  32.670  1.00  0.00           H
ATOM    229  HB2 ARG A  22      44.440  37.400  31.780  1.00  0.00           H
ATOM    230  CG  ARG A  22      43.780  39.450  31.910  1.00  0.00           C
ATOM    231  HG1 ARG A  22      43.320  39.380  30.910  1.00  0.00           H
ATOM    232  HG2 ARG A  22      44.820  39.850  31.830  1.00  0.00           H
ATOM    233  CD  ARG A  22      43.220  40.460  32.820  1.00  0.00           C
ATOM    234  HD1 ARG A  22      43.830  40.910  33.640  1.00  0.00           H
ATOM    235  HD2 ARG A  22      42.230  40.090  33.170  1.00  0.00           H
ATOM    236  NE  ARG A  22      43.020  41.600  31.910  1.00  0.00           N
ATOM    237  HE  ARG A  22      43.520  41.490  31.050  1.00  0.00           H
ATOM    238  CZ  ARG A  22      42.170  42.610  32.030  1.00  0.00           C
ATOM    239  NH1 ARG A  22      41.390  42.860  33.070  1.00  0.00           N
ATOM    240 HH11 ARG A  22      40.720  43.590  33.070  1.00  0.00           H
ATOM    241 HH12 ARG A  22      41.380  42.250  33.870  1.00  0.00           H
ATOM    242  NH2 ARG A  22      42.210  43.380  30.940  1.00  0.00           N
ATOM    243 HH21 ARG A  22      42.650  43.020  30.110  1.00  0.00           H
ATOM    244 HH22 ARG A  22      41.470  44.030  30.800  1.00  0.00           H
ATOM    245  C   ARG A  22      44.640  36.490  34.330  1.00  0.00           C
ATOM    246  O   ARG A  22      44.520  35.590  33.540  1.00  0.00           O
ATOM    247  N   ASP A  23      44.740  36.290  35.650  1.00  0.00           N
ATOM    248  HN  ASP A  23      44.530  37.120  36.160  1.00  0.00           H
ATOM    249  CA  ASP A  23      45.170  35.060  36.270  1.00  0.00           C
ATOM    250  HA  ASP A  23      45.610  34.390  35.550  1.00  0.00           H
ATOM    251  CB  ASP A  23      46.090  35.330  37.500  1.00  0.00           C
ATOM    252  HB1 ASP A  23      46.330  34.320  37.900  1.00  0.00           H
ATOM    253  HB2 ASP A  23      45.560  35.970  38.240  1.00  0.00           H
ATOM    254  CG  ASP A  23      47.410  35.880  37.140  1.00  0.00           C
ATOM    255  OD1 ASP A  23      48.090  36.630  37.880  1.00  0.00           O
ATOM    256  OD2 ASP A  23      47.820  35.550  35.960  1.00  0.00           O
ATOM    257  C   ASP A  23      43.970  34.310  36.880  1.00  0.00           C
ATOM    258  O   ASP A  23      42.850  34.840  37.070  1.00  0.00           O
ATOM    259  N   ASP A  24      44.060  33.050  37.110  1.00  0.00           N
ATOM    260  HN  ASP A  24      44.840  32.440  37.030  1.00  0.00           H
ATOM    261  CA  ASP A  24      43.040  32.240  37.760  1.00  0.00           C
ATOM    262  HA  ASP A  24      42.130  32.830  37.910  1.00  0.00           H
ATOM    263  CB  ASP A  24      42.950  30.900  37.050  1.00  0.00           C
ATOM    264  HB1 ASP A  24      42.430  30.090  37.620  1.00  0.00           H
ATOM    265  HB2 ASP A  24      43.910  30.440  36.730  1.00  0.00           H
ATOM    266  CG  ASP A  24      42.110  31.170  35.850  1.00  0.00           C
ATOM    267  OD1 ASP A  24      42.300  30.350  34.890  1.00  0.00           O
ATOM    268  OD2 ASP A  24      41.240  32.080  35.820  1.00  0.00           O
ATOM    269  C   ASP A  24      43.380  31.980  39.240  1.00  0.00           C
ATOM    270  O   ASP A  24      43.040  32.750  40.170  1.00  0.00           O
ATOM    271  N   PHE A  25      44.130  30.910  39.560  1.00  0.00           N
ATOM    272  HN  PHE A  25      44.480  30.380  38.790  1.00  0.00           H
ATOM    273  CA  PHE A  25      44.170  30.300  40.850  1.00  0.00           C
ATOM    274  HA  PHE A  25      43.130  30.150  41.060  1.00  0.00           H
ATOM    275  CB  PHE A  25      44.870  28.990  40.790  1.00  0.00           C
ATOM    276  HB1 PHE A  25      45.800  29.190  40.200  1.00  0.00           H
ATOM    277  HB2 PHE A  25      44.170  28.370  40.190  1.00  0.00           H
ATOM    278  CG  PHE A  25      45.370  28.260  41.970  1.00  0.00           C
ATOM    279  CD1 PHE A  25      44.460  27.880  42.940  1.00  0.00           C
ATOM    280  HD1 PHE A  25      43.500  28.380  43.020  1.00  0.00           H
ATOM    281  CE1 PHE A  25      44.790  27.060  43.980  1.00  0.00           C
ATOM    282  HE1 PHE A  25      44.090  26.770  44.740  1.00  0.00           H
ATOM    283  CZ  PHE A  25      46.080  26.480  43.970  1.00  0.00           C
ATOM    284  HZ  PHE A  25      46.320  25.680  44.670  1.00  0.00           H
ATOM    285  CD2 PHE A  25      46.640  27.720  41.980  1.00  0.00           C
ATOM    286  HD2 PHE A  25      47.380  27.880  41.200  1.00  0.00           H
ATOM    287  CE2 PHE A  25      47.010  26.900  43.000  1.00  0.00           C
ATOM    288  HE2 PHE A  25      47.990  26.460  42.990  1.00  0.00           H
ATOM    289  C   PHE A  25      44.620  31.210  42.050  1.00  0.00           C
ATOM    290  O   PHE A  25      44.030  31.030  43.050  1.00  0.00           O
ATOM    291  N   ILE A  26      45.540  32.120  41.810  1.00  0.00           N
ATOM    292  HN  ILE A  26      45.820  32.300  40.860  1.00  0.00           H
ATOM    293  CA  ILE A  26      46.020  33.020  42.840  1.00  0.00           C
ATOM    294  HA  ILE A  26      46.330  32.470  43.720  1.00  0.00           H
ATOM    295  CB  ILE A  26      47.190  33.890  42.360  1.00  0.00           C
ATOM    296  HB  ILE A  26      47.990  33.160  42.080  1.00  0.00           H
ATOM    297  CG2 ILE A  26      46.860  34.600  40.970  1.00  0.00           C
ATOM    298 HG21 ILE A  26      45.970  35.270  41.050  1.00  0.00           H
ATOM    299 HG22 ILE A  26      46.760  33.820  40.190  1.00  0.00           H
ATOM    300 HG23 ILE A  26      47.720  35.260  40.720  1.00  0.00           H
ATOM    301  CG1 ILE A  26      47.720  34.790  43.500  1.00  0.00           C
ATOM    302 HG11 ILE A  26      47.780  34.250  44.470  1.00  0.00           H
ATOM    303 HG12 ILE A  26      46.960  35.580  43.640  1.00  0.00           H
ATOM    304  CD  ILE A  26      49.140  35.330  43.130  1.00  0.00           C
ATOM    305  HD1 ILE A  26      49.650  35.770  44.030  1.00  0.00           H
ATOM    306  HD2 ILE A  26      48.970  36.040  42.300  1.00  0.00           H
ATOM    307  HD3 ILE A  26      49.770  34.500  42.740  1.00  0.00           H
ATOM    308  C   ILE A  26      44.870  33.880  43.320  1.00  0.00           C
ATOM    309  O   ILE A  26      44.770  34.090  44.540  1.00  0.00           O
ATOM    310  N   VAL A  27      43.980  34.350  42.380  1.00  0.00           N
ATOM    311  HN  VAL A  27      44.120  34.020  41.450  1.00  0.00           H
ATOM    312  CA  VAL A  27      42.930  35.210  42.600  1.00  0.00           C
ATOM    313  HA  VAL A  27      43.250  35.700  43.510  1.00  0.00           H
ATOM    314  CB  VAL A  27      42.740  36.360  41.510  1.00  0.00           C
ATOM    315  HB  VAL A  27      41.760  36.830  41.720  1.00  0.00           H
ATOM    316  CG1 VAL A  27      43.870  37.450  41.690  1.00  0.00           C
ATOM    317 HG11 VAL A  27      43.770  37.990  42.660  1.00  0.00           H
ATOM    318 HG12 VAL A  27      43.720  38.260  40.950  1.00  0.00           H
ATOM    319 HG13 VAL A  27      44.860  36.990  41.560  1.00  0.00           H
ATOM    320  CG2 VAL A  27      42.770  35.770  40.100  1.00  0.00           C
ATOM    321 HG21 VAL A  27      43.580  35.040  39.890  1.00  0.00           H
ATOM    322 HG22 VAL A  27      42.690  36.570  39.340  1.00  0.00           H
ATOM    323 HG23 VAL A  27      41.850  35.150  39.960  1.00  0.00           H
ATOM    324  C   VAL A  27      41.660  34.440  42.880  1.00  0.00           C
ATOM    325  O   VAL A  27      40.770  35.000  43.420  1.00  0.00           O
ATOM    326  N   LYS A  28      41.600  33.090  42.580  1.00  0.00           N
ATOM    327  HN  LYS A  28      42.230  32.760  41.880  1.00  0.00           H
ATOM    328  CA  LYS A  28      40.580  32.200  43.230  1.00  0.00           C
ATOM    329  HA  LYS A  28      39.600  32.640  43.110  1.00  0.00           H
ATOM    330  CB  LYS A  28      40.450  30.800  42.470  1.00  0.00           C
ATOM    331  HB1 LYS A  28      39.510  30.350  42.870  1.00  0.00           H
ATOM    332  HB2 LYS A  28      41.350  30.200  42.710  1.00  0.00           H
ATOM    333  CG  LYS A  28      40.150  30.840  40.960  1.00  0.00           C
ATOM    334  HG1 LYS A  28      40.960  31.450  40.520  1.00  0.00           H
ATOM    335  HG2 LYS A  28      39.170  31.300  40.750  1.00  0.00           H
ATOM    336  CD  LYS A  28      40.130  29.460  40.310  1.00  0.00           C
ATOM    337  HD1 LYS A  28      41.100  29.060  40.680  1.00  0.00           H
ATOM    338  HD2 LYS A  28      40.050  29.690  39.220  1.00  0.00           H
ATOM    339  CE  LYS A  28      39.010  28.510  40.760  1.00  0.00           C
ATOM    340  HE1 LYS A  28      38.050  28.980  40.470  1.00  0.00           H
ATOM    341  HE2 LYS A  28      38.960  28.240  41.830  1.00  0.00           H
ATOM    342  NZ  LYS A  28      39.180  27.240  40.000  1.00  0.00           N
ATOM    343  HZ1 LYS A  28      38.310  26.660  39.980  1.00  0.00           H
ATOM    344  HZ2 LYS A  28      40.020  26.790  40.410  1.00  0.00           H
ATOM    345  HZ3 LYS A  28      39.480  27.520  39.040  1.00  0.00           H
ATOM    346  C   LYS A  28      40.720  31.870  44.740  1.00  0.00           C
ATOM    347  O   LYS A  28      39.790  31.690  45.470  1.00  0.00           O
ATOM    348  N   VAL A  29      42.070  31.740  45.160  1.00  0.00           N
ATOM    349  HN  VAL A  29      42.780  31.830  44.480  1.00  0.00           H
ATOM    350  CA  VAL A  29      42.450  31.410  46.520  1.00  0.00           C
ATOM    351  HA  VAL A  29      41.710  30.770  46.990  1.00  0.00           H
ATOM    352  CB  VAL A  29      43.720  30.520  46.630  1.00  0.00           C
ATOM    353  HB  VAL A  29      43.590  29.660  45.950  1.00  0.00           H
ATOM    354  CG1 VAL A  29      44.990  31.290  46.340  1.00  0.00           C
ATOM    355 HG11 VAL A  29      45.870  30.710  46.730  1.00  0.00           H
ATOM    356 HG12 VAL A  29      44.970  32.290  46.820  1.00  0.00           H
ATOM    357 HG13 VAL A  29      45.230  31.360  45.270  1.00  0.00           H
ATOM    358  CG2 VAL A  29      43.890  30.070  48.060  1.00  0.00           C
ATOM    359 HG21 VAL A  29      44.670  29.280  48.160  1.00  0.00           H
ATOM    360 HG22 VAL A  29      42.940  29.590  48.380  1.00  0.00           H
ATOM    361 HG23 VAL A  29      44.120  30.840  48.840  1.00  0.00           H
ATOM    362  C   VAL A  29      42.380  32.650  47.410  1.00  0.00           C
ATOM    363  O   VAL A  29      41.960  32.630  48.550  1.00  0.00           O
ATOM    364  N   LEU A  30      42.850  33.820  46.910  1.00  0.00           N
ATOM    365  HN  LEU A  30      43.140  33.900  45.950  1.00  0.00           H
ATOM    366  CA  LEU A  30      42.970  35.070  47.670  1.00  0.00           C
ATOM    367  HA  LEU A  30      43.510  34.710  48.530  1.00  0.00           H
ATOM    368  CB  LEU A  30      43.920  36.040  46.990  1.00  0.00           C
ATOM    369  HB1 LEU A  30      43.590  36.160  45.940  1.00  0.00           H
ATOM    370  HB2 LEU A  30      44.890  35.500  46.970  1.00  0.00           H
ATOM    371  CG  LEU A  30      44.130  37.430  47.660  1.00  0.00           C
ATOM    372  HG  LEU A  30      43.230  38.080  47.740  1.00  0.00           H
ATOM    373  CD1 LEU A  30      44.720  37.330  49.020  1.00  0.00           C
ATOM    374 HD11 LEU A  30      45.700  36.830  48.930  1.00  0.00           H
ATOM    375 HD12 LEU A  30      44.120  36.680  49.690  1.00  0.00           H
ATOM    376 HD13 LEU A  30      44.810  38.310  49.540  1.00  0.00           H
ATOM    377  CD2 LEU A  30      45.090  38.260  46.680  1.00  0.00           C
ATOM    378 HD21 LEU A  30      45.130  39.340  46.920  1.00  0.00           H
ATOM    379 HD22 LEU A  30      44.710  38.200  45.630  1.00  0.00           H
ATOM    380 HD23 LEU A  30      46.050  37.700  46.670  1.00  0.00           H
ATOM    381  C   LEU A  30      41.750  35.750  48.340  1.00  0.00           C
ATOM    382  O   LEU A  30      41.860  36.090  49.510  1.00  0.00           O
ATOM    383  N   PRO A  31      40.530  35.940  47.720  1.00  0.00           N
ATOM    384  CD  PRO A  31      40.260  35.890  46.330  1.00  0.00           C
ATOM    385  HD1 PRO A  31      40.050  34.850  45.980  1.00  0.00           H
ATOM    386  HD2 PRO A  31      41.060  36.280  45.670  1.00  0.00           H
ATOM    387  CA  PRO A  31      39.380  36.440  48.440  1.00  0.00           C
ATOM    388  HA  PRO A  31      39.680  37.360  48.910  1.00  0.00           H
ATOM    389  CB  PRO A  31      38.300  36.600  47.410  1.00  0.00           C
ATOM    390  HB1 PRO A  31      37.700  37.490  47.700  1.00  0.00           H
ATOM    391  HB2 PRO A  31      37.670  35.690  47.350  1.00  0.00           H
ATOM    392  CG  PRO A  31      38.990  36.730  46.060  1.00  0.00           C
ATOM    393  HG1 PRO A  31      38.390  36.290  45.240  1.00  0.00           H
ATOM    394  HG2 PRO A  31      39.420  37.750  45.910  1.00  0.00           H
ATOM    395  C   PRO A  31      38.950  35.620  49.690  1.00  0.00           C
ATOM    396  O   PRO A  31      38.480  36.290  50.620  1.00  0.00           O
ATOM    397  N   PRO A  32      39.000  34.290  49.940  1.00  0.00           N
ATOM    398  CD  PRO A  32      38.880  33.340  48.800  1.00  0.00           C
ATOM    399  HD1 PRO A  32      39.610  33.520  47.980  1.00  0.00           H
ATOM    400  HD2 PRO A  32      37.870  33.470  48.380  1.00  0.00           H
ATOM    401  CA  PRO A  32      38.500  33.690  51.160  1.00  0.00           C
ATOM    402  HA  PRO A  32      37.490  34.010  51.390  1.00  0.00           H
ATOM    403  CB  PRO A  32      38.390  32.210  50.840  1.00  0.00           C
ATOM    404  HB1 PRO A  32      37.330  31.900  50.730  1.00  0.00           H
ATOM    405  HB2 PRO A  32      38.880  31.680  51.680  1.00  0.00           H
ATOM    406  CG  PRO A  32      39.060  31.980  49.520  1.00  0.00           C
ATOM    407  HG1 PRO A  32      40.140  31.710  49.540  1.00  0.00           H
ATOM    408  HG2 PRO A  32      38.420  31.350  48.870  1.00  0.00           H
ATOM    409  C   PRO A  32      39.430  34.100  52.300  1.00  0.00           C
ATOM    410  O   PRO A  32      38.960  34.430  53.400  1.00  0.00           O
ATOM    411  N   VAL A  33      40.740  34.100  52.060  1.00  0.00           N
ATOM    412  HN  VAL A  33      40.970  33.940  51.100  1.00  0.00           H
ATOM    413  CA  VAL A  33      41.730  34.490  53.070  1.00  0.00           C
ATOM    414  HA  VAL A  33      41.610  33.920  53.980  1.00  0.00           H
ATOM    415  CB  VAL A  33      43.160  34.120  52.630  1.00  0.00           C
ATOM    416  HB  VAL A  33      43.420  34.620  51.680  1.00  0.00           H
ATOM    417  CG1 VAL A  33      44.150  34.420  53.790  1.00  0.00           C
ATOM    418 HG11 VAL A  33      45.200  34.180  53.510  1.00  0.00           H
ATOM    419 HG12 VAL A  33      43.750  33.900  54.690  1.00  0.00           H
ATOM    420 HG13 VAL A  33      44.060  35.500  54.020  1.00  0.00           H
ATOM    421  CG2 VAL A  33      43.120  32.670  52.200  1.00  0.00           C
ATOM    422 HG21 VAL A  33      42.750  32.160  53.120  1.00  0.00           H
ATOM    423 HG22 VAL A  33      44.150  32.290  52.030  1.00  0.00           H
ATOM    424 HG23 VAL A  33      42.490  32.390  51.320  1.00  0.00           H
ATOM    425  C   VAL A  33      41.590  35.980  53.380  1.00  0.00           C
ATOM    426  O   VAL A  33      41.540  36.360  54.540  1.00  0.00           O
ATOM    427  N   LEU A  34      41.430  36.780  52.310  1.00  0.00           N
ATOM    428  HN  LEU A  34      41.540  36.390  51.410  1.00  0.00           H
ATOM    429  CA  LEU A  34      41.110  38.210  52.370  1.00  0.00           C
ATOM    430  HA  LEU A  34      41.930  38.600  52.960  1.00  0.00           H
ATOM    431  CB  LEU A  34      41.210  38.950  51.000  1.00  0.00           C
ATOM    432  HB1 LEU A  34      40.190  38.860  50.550  1.00  0.00           H
ATOM    433  HB2 LEU A  34      41.930  38.460  50.320  1.00  0.00           H
ATOM    434  CG  LEU A  34      41.400  40.420  51.200  1.00  0.00           C
ATOM    435  HG  LEU A  34      40.610  40.780  51.900  1.00  0.00           H
ATOM    436  CD1 LEU A  34      42.840  40.760  51.560  1.00  0.00           C
ATOM    437 HD11 LEU A  34      43.260  40.080  52.330  1.00  0.00           H
ATOM    438 HD12 LEU A  34      43.000  41.740  52.070  1.00  0.00           H
ATOM    439 HD13 LEU A  34      43.510  40.630  50.690  1.00  0.00           H
ATOM    440  CD2 LEU A  34      41.200  41.410  49.990  1.00  0.00           C
ATOM    441 HD21 LEU A  34      40.250  41.240  49.430  1.00  0.00           H
ATOM    442 HD22 LEU A  34      42.030  41.400  49.250  1.00  0.00           H
ATOM    443 HD23 LEU A  34      41.250  42.460  50.340  1.00  0.00           H
ATOM    444  C   LEU A  34      39.780  38.440  53.060  1.00  0.00           C
ATOM    445  O   LEU A  34      39.770  39.300  53.960  1.00  0.00           O
ATOM    446  N   GLY A  35      38.680  37.620  52.870  1.00  0.00           N
ATOM    447  HN  GLY A  35      38.810  37.020  52.070  1.00  0.00           H
ATOM    448  CA  GLY A  35      37.620  37.410  53.810  1.00  0.00           C
ATOM    449  HA1 GLY A  35      37.240  36.410  53.610  1.00  0.00           H
ATOM    450  HA2 GLY A  35      36.980  38.260  53.730  1.00  0.00           H
ATOM    451  C   GLY A  35      37.990  37.280  55.290  1.00  0.00           C
ATOM    452  O   GLY A  35      37.530  38.000  56.130  1.00  0.00           O
ATOM    453  N   LEU A  36      38.830  36.290  55.660  1.00  0.00           N
ATOM    454  HN  LEU A  36      39.410  35.710  55.100  1.00  0.00           H
ATOM    455  CA  LEU A  36      39.240  36.160  57.100  1.00  0.00           C
ATOM    456  HA  LEU A  36      38.330  36.170  57.690  1.00  0.00           H
ATOM    457  CB  LEU A  36      40.010  34.790  57.250  1.00  0.00           C
ATOM    458  HB1 LEU A  36      40.570  34.710  58.200  1.00  0.00           H
ATOM    459  HB2 LEU A  36      40.730  34.690  56.410  1.00  0.00           H
ATOM    460  CG  LEU A  36      39.130  33.500  57.230  1.00  0.00           C
ATOM    461  HG  LEU A  36      38.510  33.660  56.320  1.00  0.00           H
ATOM    462  CD1 LEU A  36      40.020  32.210  57.080  1.00  0.00           C
ATOM    463 HD11 LEU A  36      40.900  32.320  57.750  1.00  0.00           H
ATOM    464 HD12 LEU A  36      40.380  32.200  56.040  1.00  0.00           H
ATOM    465 HD13 LEU A  36      39.470  31.260  57.270  1.00  0.00           H
ATOM    466  CD2 LEU A  36      38.070  33.260  58.350  1.00  0.00           C
ATOM    467 HD21 LEU A  36      38.590  32.970  59.300  1.00  0.00           H
ATOM    468 HD22 LEU A  36      37.420  32.410  58.070  1.00  0.00           H
ATOM    469 HD23 LEU A  36      37.410  34.150  58.510  1.00  0.00           H
ATOM    470  C   LEU A  36      40.030  37.340  57.610  1.00  0.00           C
ATOM    471  O   LEU A  36      39.760  37.880  58.690  1.00  0.00           O
ATOM    472  N   GLU A  37      40.970  37.930  56.840  1.00  0.00           N
ATOM    473  HN  GLU A  37      41.240  37.440  56.000  1.00  0.00           H
ATOM    474  CA  GLU A  37      41.720  39.110  57.100  1.00  0.00           C
ATOM    475  HA  GLU A  37      42.240  38.950  58.030  1.00  0.00           H
ATOM    476  CB  GLU A  37      42.690  39.380  55.890  1.00  0.00           C
ATOM    477  HB1 GLU A  37      42.940  40.420  56.180  1.00  0.00           H
ATOM    478  HB2 GLU A  37      42.200  39.360  54.900  1.00  0.00           H
ATOM    479  CG  GLU A  37      43.890  38.390  55.740  1.00  0.00           C
ATOM    480  HG1 GLU A  37      43.510  37.370  55.480  1.00  0.00           H
ATOM    481  HG2 GLU A  37      44.290  38.200  56.750  1.00  0.00           H
ATOM    482  CD  GLU A  37      44.990  38.770  54.700  1.00  0.00           C
ATOM    483  OE1 GLU A  37      44.900  38.520  53.530  1.00  0.00           O
ATOM    484  OE2 GLU A  37      46.090  39.420  55.160  1.00  0.00           O
ATOM    485  HE2 GLU A  37      46.750  39.600  54.490  1.00  0.00           H
ATOM    486  C   GLU A  37      40.750  40.230  57.290  1.00  0.00           C
ATOM    487  O   GLU A  37      40.810  40.990  58.290  1.00  0.00           O
ATOM    488  N   PHE A  38      39.670  40.410  56.470  1.00  0.00           N
ATOM    489  HN  PHE A  38      39.720  39.920  55.610  1.00  0.00           H
ATOM    490  CA  PHE A  38      38.590  41.370  56.580  1.00  0.00           C
ATOM    491  HA  PHE A  38      39.110  42.290  56.800  1.00  0.00           H
ATOM    492  CB  PHE A  38      37.740  41.390  55.280  1.00  0.00           C
ATOM    493  HB1 PHE A  38      37.530  40.350  54.950  1.00  0.00           H
ATOM    494  HB2 PHE A  38      38.400  41.860  54.510  1.00  0.00           H
ATOM    495  CG  PHE A  38      36.410  42.050  55.340  1.00  0.00           C
ATOM    496  CD1 PHE A  38      35.300  41.420  55.990  1.00  0.00           C
ATOM    497  HD1 PHE A  38      35.260  40.450  56.440  1.00  0.00           H
ATOM    498  CE1 PHE A  38      34.060  41.990  56.070  1.00  0.00           C
ATOM    499  HE1 PHE A  38      33.300  41.420  56.570  1.00  0.00           H
ATOM    500  CZ  PHE A  38      33.900  43.350  55.610  1.00  0.00           C
ATOM    501  HZ  PHE A  38      32.950  43.860  55.700  1.00  0.00           H
ATOM    502  CD2 PHE A  38      36.260  43.290  54.890  1.00  0.00           C
ATOM    503  HD2 PHE A  38      37.060  43.740  54.310  1.00  0.00           H
ATOM    504  CE2 PHE A  38      34.970  43.890  54.870  1.00  0.00           C
ATOM    505  HE2 PHE A  38      34.910  44.940  54.600  1.00  0.00           H
ATOM    506  C   PHE A  38      37.740  41.190  57.870  1.00  0.00           C
ATOM    507  O   PHE A  38      37.270  42.170  58.460  1.00  0.00           O
ATOM    508  N   ILE A  39      37.510  39.890  58.280  1.00  0.00           N
ATOM    509  HN  ILE A  39      37.990  39.190  57.760  1.00  0.00           H
ATOM    510  CA  ILE A  39      36.580  39.460  59.290  1.00  0.00           C
ATOM    511  HA  ILE A  39      35.690  40.050  59.120  1.00  0.00           H
ATOM    512  CB  ILE A  39      36.230  37.990  59.190  1.00  0.00           C
ATOM    513  HB  ILE A  39      37.140  37.470  58.810  1.00  0.00           H
ATOM    514  CG2 ILE A  39      35.840  37.410  60.570  1.00  0.00           C
ATOM    515 HG21 ILE A  39      35.760  36.300  60.530  1.00  0.00           H
ATOM    516 HG22 ILE A  39      34.900  37.870  60.950  1.00  0.00           H
ATOM    517 HG23 ILE A  39      36.640  37.530  61.330  1.00  0.00           H
ATOM    518  CG1 ILE A  39      35.090  37.820  58.200  1.00  0.00           C
ATOM    519 HG11 ILE A  39      35.360  38.320  57.240  1.00  0.00           H
ATOM    520 HG12 ILE A  39      34.130  38.250  58.540  1.00  0.00           H
ATOM    521  CD  ILE A  39      34.910  36.360  57.720  1.00  0.00           C
ATOM    522  HD1 ILE A  39      35.910  36.000  57.420  1.00  0.00           H
ATOM    523  HD2 ILE A  39      34.140  36.240  56.920  1.00  0.00           H
ATOM    524  HD3 ILE A  39      34.580  35.710  58.570  1.00  0.00           H
ATOM    525  C   ILE A  39      37.150  39.940  60.650  1.00  0.00           C
ATOM    526  O   ILE A  39      36.520  40.680  61.380  1.00  0.00           O
ATOM    527  N   PHE A  40      38.450  39.630  60.890  1.00  0.00           N
ATOM    528  HN  PHE A  40      38.830  39.140  60.110  1.00  0.00           H
ATOM    529  CA  PHE A  40      39.090  40.000  62.100  1.00  0.00           C
ATOM    530  HA  PHE A  40      38.300  39.840  62.820  1.00  0.00           H
ATOM    531  CB  PHE A  40      40.240  39.070  62.560  1.00  0.00           C
ATOM    532  HB1 PHE A  40      40.590  39.320  63.590  1.00  0.00           H
ATOM    533  HB2 PHE A  40      41.140  39.220  61.930  1.00  0.00           H
ATOM    534  CG  PHE A  40      39.700  37.670  62.470  1.00  0.00           C
ATOM    535  CD1 PHE A  40      38.550  37.270  63.160  1.00  0.00           C
ATOM    536  HD1 PHE A  40      38.070  37.950  63.860  1.00  0.00           H
ATOM    537  CE1 PHE A  40      38.040  35.980  63.030  1.00  0.00           C
ATOM    538  HE1 PHE A  40      37.200  35.620  63.600  1.00  0.00           H
ATOM    539  CZ  PHE A  40      38.650  35.080  62.160  1.00  0.00           C
ATOM    540  HZ  PHE A  40      38.380  34.050  61.970  1.00  0.00           H
ATOM    541  CD2 PHE A  40      40.260  36.770  61.570  1.00  0.00           C
ATOM    542  HD2 PHE A  40      41.090  37.070  60.960  1.00  0.00           H
ATOM    543  CE2 PHE A  40      39.730  35.490  61.430  1.00  0.00           C
ATOM    544  HE2 PHE A  40      40.160  34.870  60.670  1.00  0.00           H
ATOM    545  C   PHE A  40      39.500  41.490  62.150  1.00  0.00           C
ATOM    546  O   PHE A  40      39.430  42.160  63.150  1.00  0.00           O
ATOM    547  N   GLY A  41      39.990  42.110  61.010  1.00  0.00           N
ATOM    548  HN  GLY A  41      40.190  41.710  60.130  1.00  0.00           H
ATOM    549  CA  GLY A  41      40.200  43.510  60.970  1.00  0.00           C
ATOM    550  HA1 GLY A  41      40.600  43.600  59.980  1.00  0.00           H
ATOM    551  HA2 GLY A  41      40.880  43.780  61.760  1.00  0.00           H
ATOM    552  C   GLY A  41      39.040  44.470  61.100  1.00  0.00           C
ATOM    553  O   GLY A  41      39.170  45.480  61.730  1.00  0.00           O
ATOM    554  N   LEU A  42      37.890  44.030  60.520  1.00  0.00           N
ATOM    555  HN  LEU A  42      37.800  43.160  60.040  1.00  0.00           H
ATOM    556  CA  LEU A  42      36.660  44.730  60.860  1.00  0.00           C
ATOM    557  HA  LEU A  42      36.860  45.780  60.690  1.00  0.00           H
ATOM    558  CB  LEU A  42      35.420  44.190  60.030  1.00  0.00           C
ATOM    559  HB1 LEU A  42      35.190  43.180  60.420  1.00  0.00           H
ATOM    560  HB2 LEU A  42      35.730  44.250  58.960  1.00  0.00           H
ATOM    561  CG  LEU A  42      34.150  45.040  60.050  1.00  0.00           C
ATOM    562  HG  LEU A  42      33.930  45.190  61.130  1.00  0.00           H
ATOM    563  CD1 LEU A  42      34.290  46.370  59.350  1.00  0.00           C
ATOM    564 HD11 LEU A  42      34.570  46.190  58.300  1.00  0.00           H
ATOM    565 HD12 LEU A  42      35.210  46.860  59.760  1.00  0.00           H
ATOM    566 HD13 LEU A  42      33.400  47.020  59.510  1.00  0.00           H
ATOM    567  CD2 LEU A  42      32.940  44.330  59.530  1.00  0.00           C
ATOM    568 HD21 LEU A  42      32.120  45.070  59.490  1.00  0.00           H
ATOM    569 HD22 LEU A  42      32.670  43.410  60.080  1.00  0.00           H
ATOM    570 HD23 LEU A  42      33.150  44.060  58.480  1.00  0.00           H
ATOM    571  C   LEU A  42      36.210  44.650  62.320  1.00  0.00           C
ATOM    572  O   LEU A  42      35.890  45.650  62.920  1.00  0.00           O
ATOM    573  N   LEU A  43      36.270  43.420  62.910  1.00  0.00           N
ATOM    574  HN  LEU A  43      36.650  42.640  62.410  1.00  0.00           H
ATOM    575  CA  LEU A  43      36.000  43.190  64.370  1.00  0.00           C
ATOM    576  HA  LEU A  43      34.980  43.520  64.530  1.00  0.00           H
ATOM    577  CB  LEU A  43      36.020  41.660  64.610  1.00  0.00           C
ATOM    578  HB1 LEU A  43      36.960  41.210  64.230  1.00  0.00           H
ATOM    579  HB2 LEU A  43      35.200  41.290  63.970  1.00  0.00           H
ATOM    580  CG  LEU A  43      35.950  41.040  66.070  1.00  0.00           C
ATOM    581  HG  LEU A  43      36.880  41.110  66.670  1.00  0.00           H
ATOM    582  CD1 LEU A  43      34.820  41.650  66.870  1.00  0.00           C
ATOM    583 HD11 LEU A  43      34.580  41.030  67.760  1.00  0.00           H
ATOM    584 HD12 LEU A  43      33.810  41.760  66.430  1.00  0.00           H
ATOM    585 HD13 LEU A  43      34.990  42.680  67.250  1.00  0.00           H
ATOM    586  CD2 LEU A  43      35.650  39.590  65.770  1.00  0.00           C
ATOM    587 HD21 LEU A  43      35.430  39.140  66.770  1.00  0.00           H
ATOM    588 HD22 LEU A  43      36.510  39.060  65.320  1.00  0.00           H
ATOM    589 HD23 LEU A  43      34.710  39.530  65.180  1.00  0.00           H
ATOM    590  C   LEU A  43      36.880  44.050  65.260  1.00  0.00           C
ATOM    591  O   LEU A  43      36.430  44.770  66.180  1.00  0.00           O
ATOM    592  N   GLY A  44      38.160  44.120  64.970  1.00  0.00           N
ATOM    593  HN  GLY A  44      38.440  43.510  64.230  1.00  0.00           H
ATOM    594  CA  GLY A  44      39.170  44.740  65.790  1.00  0.00           C
ATOM    595  HA1 GLY A  44      40.100  44.530  65.260  1.00  0.00           H
ATOM    596  HA2 GLY A  44      39.060  44.410  66.800  1.00  0.00           H
ATOM    597  C   GLY A  44      39.120  46.310  65.800  1.00  0.00           C
ATOM    598  O   GLY A  44      39.070  46.970  66.840  1.00  0.00           O
ATOM    599  N   ASN A  45      39.130  46.930  64.620  1.00  0.00           N
ATOM    600  HN  ASN A  45      39.140  46.420  63.770  1.00  0.00           H
ATOM    601  CA  ASN A  45      38.950  48.480  64.460  1.00  0.00           C
ATOM    602  HA  ASN A  45      39.660  48.810  65.190  1.00  0.00           H
ATOM    603  CB  ASN A  45      39.330  48.870  63.050  1.00  0.00           C
ATOM    604  HB1 ASN A  45      39.170  49.960  62.910  1.00  0.00           H
ATOM    605  HB2 ASN A  45      38.800  48.240  62.300  1.00  0.00           H
ATOM    606  CG  ASN A  45      40.840  48.580  63.070  1.00  0.00           C
ATOM    607  OD1 ASN A  45      41.710  49.100  63.810  1.00  0.00           O
ATOM    608  ND2 ASN A  45      41.240  47.500  62.280  1.00  0.00           N
ATOM    609 HD21 ASN A  45      42.230  47.340  62.320  1.00  0.00           H
ATOM    610 HD22 ASN A  45      40.550  47.150  61.640  1.00  0.00           H
ATOM    611  C   ASN A  45      37.520  48.930  64.820  1.00  0.00           C
ATOM    612  O   ASN A  45      37.320  49.910  65.520  1.00  0.00           O
ATOM    613  N   GLY A  46      36.500  48.090  64.380  1.00  0.00           N
ATOM    614  HN  GLY A  46      36.800  47.220  64.000  1.00  0.00           H
ATOM    615  CA  GLY A  46      35.010  48.430  64.540  1.00  0.00           C
ATOM    616  HA1 GLY A  46      34.570  47.520  64.150  1.00  0.00           H
ATOM    617  HA2 GLY A  46      34.720  49.330  64.030  1.00  0.00           H
ATOM    618  C   GLY A  46      34.660  48.510  65.990  1.00  0.00           C
ATOM    619  O   GLY A  46      33.910  49.380  66.450  1.00  0.00           O
ATOM    620  N   LEU A  47      35.200  47.580  66.850  1.00  0.00           N
ATOM    621  HN  LEU A  47      35.680  46.780  66.500  1.00  0.00           H
ATOM    622  CA  LEU A  47      35.180  47.680  68.280  1.00  0.00           C
ATOM    623  HA  LEU A  47      34.190  47.970  68.570  1.00  0.00           H
ATOM    624  CB  LEU A  47      35.720  46.300  68.890  1.00  0.00           C
ATOM    625  HB1 LEU A  47      36.690  45.970  68.450  1.00  0.00           H
ATOM    626  HB2 LEU A  47      34.950  45.590  68.470  1.00  0.00           H
ATOM    627  CG  LEU A  47      35.780  46.290  70.430  1.00  0.00           C
ATOM    628  HG  LEU A  47      36.540  47.000  70.830  1.00  0.00           H
ATOM    629  CD1 LEU A  47      34.480  46.670  71.130  1.00  0.00           C
ATOM    630 HD11 LEU A  47      33.710  45.890  71.000  1.00  0.00           H
ATOM    631 HD12 LEU A  47      34.130  47.680  70.820  1.00  0.00           H
ATOM    632 HD13 LEU A  47      34.520  46.750  72.240  1.00  0.00           H
ATOM    633  CD2 LEU A  47      36.210  44.850  70.770  1.00  0.00           C
ATOM    634 HD21 LEU A  47      36.430  44.780  71.850  1.00  0.00           H
ATOM    635 HD22 LEU A  47      37.130  44.530  70.240  1.00  0.00           H
ATOM    636 HD23 LEU A  47      35.440  44.140  70.410  1.00  0.00           H
ATOM    637  C   LEU A  47      35.980  48.860  68.810  1.00  0.00           C
ATOM    638  O   LEU A  47      35.540  49.490  69.760  1.00  0.00           O
ATOM    639  N   ALA A  48      37.200  49.200  68.300  1.00  0.00           N
ATOM    640  HN  ALA A  48      37.600  48.650  67.560  1.00  0.00           H
ATOM    641  CA  ALA A  48      37.990  50.300  68.850  1.00  0.00           C
ATOM    642  HA  ALA A  48      38.280  50.080  69.870  1.00  0.00           H
ATOM    643  CB  ALA A  48      39.320  50.300  68.020  1.00  0.00           C
ATOM    644  HB1 ALA A  48      39.100  50.700  67.010  1.00  0.00           H
ATOM    645  HB2 ALA A  48      39.660  49.250  67.830  1.00  0.00           H
ATOM    646  HB3 ALA A  48      40.090  50.870  68.580  1.00  0.00           H
ATOM    647  C   ALA A  48      37.360  51.670  68.720  1.00  0.00           C
ATOM    648  O   ALA A  48      37.270  52.350  69.730  1.00  0.00           O
ATOM    649  N   LEU A  49      36.770  52.030  67.510  1.00  0.00           N
ATOM    650  HN  LEU A  49      36.800  51.330  66.800  1.00  0.00           H
ATOM    651  CA  LEU A  49      35.880  53.150  67.210  1.00  0.00           C
ATOM    652  HA  LEU A  49      36.500  54.000  67.460  1.00  0.00           H
ATOM    653  CB  LEU A  49      35.400  53.200  65.730  1.00  0.00           C
ATOM    654  HB1 LEU A  49      34.850  54.130  65.480  1.00  0.00           H
ATOM    655  HB2 LEU A  49      34.620  52.430  65.510  1.00  0.00           H
ATOM    656  CG  LEU A  49      36.560  53.070  64.730  1.00  0.00           C
ATOM    657  HG  LEU A  49      37.440  52.550  65.160  1.00  0.00           H
ATOM    658  CD1 LEU A  49      36.260  52.150  63.480  1.00  0.00           C
ATOM    659 HD11 LEU A  49      35.830  51.200  63.890  1.00  0.00           H
ATOM    660 HD12 LEU A  49      37.210  51.980  62.930  1.00  0.00           H
ATOM    661 HD13 LEU A  49      35.520  52.710  62.900  1.00  0.00           H
ATOM    662  CD2 LEU A  49      37.020  54.520  64.290  1.00  0.00           C
ATOM    663 HD21 LEU A  49      37.890  54.440  63.610  1.00  0.00           H
ATOM    664 HD22 LEU A  49      37.200  55.130  65.200  1.00  0.00           H
ATOM    665 HD23 LEU A  49      36.230  54.980  63.650  1.00  0.00           H
ATOM    666  C   LEU A  49      34.660  53.200  68.050  1.00  0.00           C
ATOM    667  O   LEU A  49      34.360  54.230  68.660  1.00  0.00           O
ATOM    668  N   TRP A  50      34.050  52.030  68.350  1.00  0.00           N
ATOM    669  HN  TRP A  50      34.210  51.150  67.940  1.00  0.00           H
ATOM    670  CA  TRP A  50      32.910  52.060  69.300  1.00  0.00           C
ATOM    671  HA  TRP A  50      32.210  52.820  68.970  1.00  0.00           H
ATOM    672  CB  TRP A  50      32.310  50.590  69.290  1.00  0.00           C
ATOM    673  HB1 TRP A  50      33.090  49.810  69.250  1.00  0.00           H
ATOM    674  HB2 TRP A  50      31.710  50.620  68.340  1.00  0.00           H
ATOM    675  CG  TRP A  50      31.320  50.250  70.360  1.00  0.00           C
ATOM    676  CD1 TRP A  50      31.600  49.590  71.490  1.00  0.00           C
ATOM    677  HD1 TRP A  50      32.590  49.190  71.640  1.00  0.00           H
ATOM    678  NE1 TRP A  50      30.480  49.570  72.340  1.00  0.00           N
ATOM    679  HE1 TRP A  50      30.280  49.030  73.120  1.00  0.00           H
ATOM    680  CE2 TRP A  50      29.520  50.320  71.760  1.00  0.00           C
ATOM    681  CD2 TRP A  50      30.010  50.770  70.520  1.00  0.00           C
ATOM    682  CE3 TRP A  50      29.220  51.590  69.750  1.00  0.00           C
ATOM    683  HE3 TRP A  50      29.640  51.950  68.810  1.00  0.00           H
ATOM    684  CZ3 TRP A  50      27.890  51.850  70.150  1.00  0.00           C
ATOM    685  HZ3 TRP A  50      27.250  52.440  69.510  1.00  0.00           H
ATOM    686  CZ2 TRP A  50      28.190  50.390  72.070  1.00  0.00           C
ATOM    687  HZ2 TRP A  50      27.750  49.790  72.870  1.00  0.00           H
ATOM    688  CH2 TRP A  50      27.310  51.140  71.160  1.00  0.00           C
ATOM    689  HH2 TRP A  50      26.260  51.340  71.330  1.00  0.00           H
ATOM    690  C   TRP A  50      33.250  52.440  70.690  1.00  0.00           C
ATOM    691  O   TRP A  50      32.620  53.260  71.330  1.00  0.00           O
ATOM    692  N   ILE A  51      34.440  51.840  71.160  1.00  0.00           N
ATOM    693  HN  ILE A  51      34.930  51.140  70.630  1.00  0.00           H
ATOM    694  CA  ILE A  51      34.990  52.060  72.450  1.00  0.00           C
ATOM    695  HA  ILE A  51      34.330  51.790  73.250  1.00  0.00           H
ATOM    696  CB  ILE A  51      36.130  51.070  72.660  1.00  0.00           C
ATOM    697  HB  ILE A  51      36.780  51.000  71.760  1.00  0.00           H
ATOM    698  CG2 ILE A  51      37.230  51.350  73.780  1.00  0.00           C
ATOM    699 HG21 ILE A  51      37.900  52.140  73.360  1.00  0.00           H
ATOM    700 HG22 ILE A  51      37.760  50.380  73.770  1.00  0.00           H
ATOM    701 HG23 ILE A  51      36.790  51.600  74.770  1.00  0.00           H
ATOM    702  CG1 ILE A  51      35.630  49.610  72.910  1.00  0.00           C
ATOM    703 HG11 ILE A  51      36.550  49.000  73.060  1.00  0.00           H
ATOM    704 HG12 ILE A  51      35.050  49.230  72.040  1.00  0.00           H
ATOM    705  CD  ILE A  51      34.700  49.490  74.130  1.00  0.00           C
ATOM    706  HD1 ILE A  51      35.090  49.860  75.110  1.00  0.00           H
ATOM    707  HD2 ILE A  51      34.470  48.410  74.310  1.00  0.00           H
ATOM    708  HD3 ILE A  51      33.710  49.920  73.890  1.00  0.00           H
ATOM    709  C   ILE A  51      35.290  53.560  72.730  1.00  0.00           C
ATOM    710  O   ILE A  51      34.660  54.230  73.550  1.00  0.00           O
ATOM    711  N   PHE A  52      36.320  54.050  72.080  1.00  0.00           N
ATOM    712  HN  PHE A  52      36.720  53.470  71.390  1.00  0.00           H
ATOM    713  CA  PHE A  52      36.870  55.410  72.120  1.00  0.00           C
ATOM    714  HA  PHE A  52      37.240  55.560  73.130  1.00  0.00           H
ATOM    715  CB  PHE A  52      38.090  55.510  71.080  1.00  0.00           C
ATOM    716  HB1 PHE A  52      38.530  56.520  71.040  1.00  0.00           H
ATOM    717  HB2 PHE A  52      37.590  55.350  70.100  1.00  0.00           H
ATOM    718  CG  PHE A  52      39.160  54.470  71.290  1.00  0.00           C
ATOM    719  CD1 PHE A  52      39.810  54.150  72.510  1.00  0.00           C
ATOM    720  HD1 PHE A  52      39.430  54.540  73.440  1.00  0.00           H
ATOM    721  CE1 PHE A  52      40.850  53.240  72.590  1.00  0.00           C
ATOM    722  HE1 PHE A  52      41.260  52.860  73.510  1.00  0.00           H
ATOM    723  CZ  PHE A  52      41.450  52.800  71.420  1.00  0.00           C
ATOM    724  HZ  PHE A  52      42.330  52.160  71.390  1.00  0.00           H
ATOM    725  CD2 PHE A  52      39.740  54.070  70.080  1.00  0.00           C
ATOM    726  HD2 PHE A  52      39.410  54.500  69.140  1.00  0.00           H
ATOM    727  CE2 PHE A  52      40.860  53.210  70.190  1.00  0.00           C
ATOM    728  HE2 PHE A  52      41.420  53.010  69.280  1.00  0.00           H
ATOM    729  C   PHE A  52      35.970  56.630  71.830  1.00  0.00           C
ATOM    730  O   PHE A  52      36.160  57.630  72.480  1.00  0.00           O
ATOM    731  N   CYS A  53      35.000  56.590  70.900  1.00  0.00           N
ATOM    732  HN  CYS A  53      34.740  55.690  70.580  1.00  0.00           H
ATOM    733  CA  CYS A  53      34.230  57.770  70.530  1.00  0.00           C
ATOM    734  HA  CYS A  53      34.600  58.650  71.050  1.00  0.00           H
ATOM    735  CB  CYS A  53      34.450  57.940  68.980  1.00  0.00           C
ATOM    736  HB1 CYS A  53      33.930  57.140  68.410  1.00  0.00           H
ATOM    737  HB2 CYS A  53      35.530  57.820  68.750  1.00  0.00           H
ATOM    738  SG  CYS A  53      33.830  59.460  68.230  1.00  0.00           S
ATOM    739  HG1 CYS A  53      32.530  59.180  68.190  1.00  0.00           H
ATOM    740  C   CYS A  53      32.700  57.610  70.870  1.00  0.00           C
ATOM    741  O   CYS A  53      31.960  58.590  70.710  1.00  0.00           O
ATOM    742  N   PHE A  54      32.270  56.500  71.530  1.00  0.00           N
ATOM    743  HN  PHE A  54      32.890  55.780  71.830  1.00  0.00           H
ATOM    744  CA  PHE A  54      30.880  56.360  71.900  1.00  0.00           C
ATOM    745  HA  PHE A  54      30.300  57.280  71.910  1.00  0.00           H
ATOM    746  CB  PHE A  54      30.100  55.500  70.830  1.00  0.00           C
ATOM    747  HB1 PHE A  54      29.060  55.570  71.210  1.00  0.00           H
ATOM    748  HB2 PHE A  54      30.390  54.440  70.660  1.00  0.00           H
ATOM    749  CG  PHE A  54      30.040  56.160  69.470  1.00  0.00           C
ATOM    750  CD1 PHE A  54      29.080  57.130  69.130  1.00  0.00           C
ATOM    751  HD1 PHE A  54      28.430  57.470  69.940  1.00  0.00           H
ATOM    752  CE1 PHE A  54      28.880  57.610  67.830  1.00  0.00           C
ATOM    753  HE1 PHE A  54      28.090  58.300  67.550  1.00  0.00           H
ATOM    754  CZ  PHE A  54      29.760  57.270  66.870  1.00  0.00           C
ATOM    755  HZ  PHE A  54      29.770  57.800  65.930  1.00  0.00           H
ATOM    756  CD2 PHE A  54      30.940  55.740  68.440  1.00  0.00           C
ATOM    757  HD2 PHE A  54      31.670  54.970  68.560  1.00  0.00           H
ATOM    758  CE2 PHE A  54      30.790  56.420  67.150  1.00  0.00           C
ATOM    759  HE2 PHE A  54      31.590  56.170  66.470  1.00  0.00           H
ATOM    760  C   PHE A  54      30.780  55.930  73.350  1.00  0.00           C
ATOM    761  O   PHE A  54      30.300  56.680  74.290  1.00  0.00           O
ATOM    762  N   HSD A  55      31.340  54.790  73.660  1.00  0.00           N
ATOM    763  HN  HSD A  55      31.670  54.200  72.900  1.00  0.00           H
ATOM    764  CA  HSD A  55      31.340  54.160  74.960  1.00  0.00           C
ATOM    765  HA  HSD A  55      30.310  54.150  75.300  1.00  0.00           H
ATOM    766  CB  HSD A  55      31.680  52.650  74.890  1.00  0.00           C
ATOM    767  HB1 HSD A  55      32.560  52.470  74.240  1.00  0.00           H
ATOM    768  HB2 HSD A  55      30.920  52.010  74.410  1.00  0.00           H
ATOM    769  ND1 HSD A  55      33.300  51.920  76.760  1.00  0.00           N
ATOM    770  HD1 HSD A  55      34.150  52.360  76.470  1.00  0.00           H
ATOM    771  CG  HSD A  55      32.040  51.990  76.160  1.00  0.00           C
ATOM    772  CE1 HSD A  55      33.220  51.120  77.890  1.00  0.00           C
ATOM    773  HE1 HSD A  55      34.120  50.930  78.470  1.00  0.00           H
ATOM    774  NE2 HSD A  55      32.000  50.720  78.030  1.00  0.00           N
ATOM    775  CD2 HSD A  55      31.210  51.290  76.960  1.00  0.00           C
ATOM    776  HD2 HSD A  55      30.150  51.060  77.050  1.00  0.00           H
ATOM    777  C   HSD A  55      32.060  54.810  76.050  1.00  0.00           C
ATOM    778  O   HSD A  55      31.610  54.990  77.130  1.00  0.00           O
ATOM    779  N   LEU A  56      33.320  55.150  75.770  1.00  0.00           N
ATOM    780  HN  LEU A  56      33.780  54.910  74.930  1.00  0.00           H
ATOM    781  CA  LEU A  56      34.190  55.910  76.650  1.00  0.00           C
ATOM    782  HA  LEU A  56      34.050  55.560  77.670  1.00  0.00           H
ATOM    783  CB  LEU A  56      35.690  55.820  76.300  1.00  0.00           C
ATOM    784  HB1 LEU A  56      36.180  56.420  77.090  1.00  0.00           H
ATOM    785  HB2 LEU A  56      36.020  56.230  75.310  1.00  0.00           H
ATOM    786  CG  LEU A  56      36.430  54.470  76.410  1.00  0.00           C
ATOM    787  HG  LEU A  56      35.790  53.730  75.870  1.00  0.00           H
ATOM    788  CD1 LEU A  56      37.820  54.550  75.780  1.00  0.00           C
ATOM    789 HD11 LEU A  56      37.620  54.520  74.680  1.00  0.00           H
ATOM    790 HD12 LEU A  56      38.550  53.760  76.070  1.00  0.00           H
ATOM    791 HD13 LEU A  56      38.320  55.540  75.940  1.00  0.00           H
ATOM    792  CD2 LEU A  56      36.410  53.930  77.820  1.00  0.00           C
ATOM    793 HD21 LEU A  56      37.000  54.480  78.590  1.00  0.00           H
ATOM    794 HD22 LEU A  56      36.810  52.900  77.720  1.00  0.00           H
ATOM    795 HD23 LEU A  56      35.350  53.820  78.150  1.00  0.00           H
ATOM    796  C   LEU A  56      33.820  57.390  76.610  1.00  0.00           C
ATOM    797  O   LEU A  56      33.850  57.920  75.480  1.00  0.00           O
ATOM    798  N   LYS A  57      33.490  58.020  77.770  1.00  0.00           N
ATOM    799  HN  LYS A  57      33.520  57.410  78.560  1.00  0.00           H
ATOM    800  CA  LYS A  57      33.090  59.430  77.840  1.00  0.00           C
ATOM    801  HA  LYS A  57      32.630  59.710  76.910  1.00  0.00           H
ATOM    802  CB  LYS A  57      32.060  59.590  78.950  1.00  0.00           C
ATOM    803  HB1 LYS A  57      31.710  60.640  78.790  1.00  0.00           H
ATOM    804  HB2 LYS A  57      32.460  59.390  79.960  1.00  0.00           H
ATOM    805  CG  LYS A  57      30.880  58.610  78.780  1.00  0.00           C
ATOM    806  HG1 LYS A  57      30.130  59.110  79.440  1.00  0.00           H
ATOM    807  HG2 LYS A  57      31.200  57.600  79.130  1.00  0.00           H
ATOM    808  CD  LYS A  57      30.250  58.480  77.360  1.00  0.00           C
ATOM    809  HD1 LYS A  57      30.960  57.910  76.700  1.00  0.00           H
ATOM    810  HD2 LYS A  57      30.000  59.480  76.950  1.00  0.00           H
ATOM    811  CE  LYS A  57      28.980  57.650  77.410  1.00  0.00           C
ATOM    812  HE1 LYS A  57      28.290  57.990  78.210  1.00  0.00           H
ATOM    813  HE2 LYS A  57      29.240  56.600  77.670  1.00  0.00           H
ATOM    814  NZ  LYS A  57      28.380  57.530  76.120  1.00  0.00           N
ATOM    815  HZ1 LYS A  57      29.070  57.160  75.440  1.00  0.00           H
ATOM    816  HZ2 LYS A  57      27.880  58.340  75.710  1.00  0.00           H
ATOM    817  HZ3 LYS A  57      27.590  56.840  76.140  1.00  0.00           H
ATOM    818  C   LYS A  57      34.300  60.340  78.230  1.00  0.00           C
ATOM    819  O   LYS A  57      35.090  60.090  79.130  1.00  0.00           O
ATOM    820  N   SER A  58      34.430  61.470  77.520  1.00  0.00           N
ATOM    821  HN  SER A  58      33.880  61.620  76.710  1.00  0.00           H
ATOM    822  CA  SER A  58      35.410  62.490  77.860  1.00  0.00           C
ATOM    823  HA  SER A  58      35.150  63.340  77.250  1.00  0.00           H
ATOM    824  CB  SER A  58      35.430  63.140  79.330  1.00  0.00           C
ATOM    825  HB1 SER A  58      35.610  62.300  80.030  1.00  0.00           H
ATOM    826  HB2 SER A  58      34.430  63.550  79.570  1.00  0.00           H
ATOM    827  OG  SER A  58      36.490  64.110  79.490  1.00  0.00           O
ATOM    828  HG1 SER A  58      36.310  64.700  78.750  1.00  0.00           H
ATOM    829  C   SER A  58      36.790  62.230  77.260  1.00  0.00           C
ATOM    830  O   SER A  58      37.580  61.460  77.750  1.00  0.00           O
ATOM    831  N   TRP A  59      37.170  62.740  76.080  1.00  0.00           N
ATOM    832  HN  TRP A  59      36.530  63.300  75.560  1.00  0.00           H
ATOM    833  CA  TRP A  59      38.450  62.380  75.450  1.00  0.00           C
ATOM    834  HA  TRP A  59      38.380  61.360  75.120  1.00  0.00           H
ATOM    835  CB  TRP A  59      38.600  63.310  74.230  1.00  0.00           C
ATOM    836  HB1 TRP A  59      39.680  63.390  73.960  1.00  0.00           H
ATOM    837  HB2 TRP A  59      38.260  64.340  74.430  1.00  0.00           H
ATOM    838  CG  TRP A  59      37.810  62.770  73.040  1.00  0.00           C
ATOM    839  CD1 TRP A  59      36.900  63.450  72.220  1.00  0.00           C
ATOM    840  HD1 TRP A  59      36.580  64.480  72.280  1.00  0.00           H
ATOM    841  NE1 TRP A  59      36.540  62.650  71.160  1.00  0.00           N
ATOM    842  HE1 TRP A  59      35.820  62.760  70.510  1.00  0.00           H
ATOM    843  CE2 TRP A  59      37.290  61.560  71.190  1.00  0.00           C
ATOM    844  CD2 TRP A  59      38.140  61.630  72.310  1.00  0.00           C
ATOM    845  CE3 TRP A  59      39.040  60.610  72.490  1.00  0.00           C
ATOM    846  HE3 TRP A  59      39.810  60.700  73.250  1.00  0.00           H
ATOM    847  CZ3 TRP A  59      39.100  59.530  71.670  1.00  0.00           C
ATOM    848  HZ3 TRP A  59      39.850  58.750  71.750  1.00  0.00           H
ATOM    849  CZ2 TRP A  59      37.330  60.460  70.260  1.00  0.00           C
ATOM    850  HZ2 TRP A  59      36.630  60.270  69.450  1.00  0.00           H
ATOM    851  CH2 TRP A  59      38.280  59.520  70.570  1.00  0.00           C
ATOM    852  HH2 TRP A  59      38.210  58.560  70.100  1.00  0.00           H
ATOM    853  C   TRP A  59      39.760  62.580  76.330  1.00  0.00           C
ATOM    854  O   TRP A  59      39.900  63.470  77.180  1.00  0.00           O
ATOM    855  N   LYS A  60      40.760  61.780  76.040  1.00  0.00           N
ATOM    856  HN  LYS A  60      40.610  60.980  75.460  1.00  0.00           H
ATOM    857  CA  LYS A  60      42.110  61.940  76.460  1.00  0.00           C
ATOM    858  HA  LYS A  60      42.250  62.940  76.850  1.00  0.00           H
ATOM    859  CB  LYS A  60      42.600  60.890  77.500  1.00  0.00           C
ATOM    860  HB1 LYS A  60      43.700  60.920  77.370  1.00  0.00           H
ATOM    861  HB2 LYS A  60      42.370  59.870  77.100  1.00  0.00           H
ATOM    862  CG  LYS A  60      42.080  61.210  78.930  1.00  0.00           C
ATOM    863  HG1 LYS A  60      42.290  60.340  79.590  1.00  0.00           H
ATOM    864  HG2 LYS A  60      41.010  61.530  78.990  1.00  0.00           H
ATOM    865  CD  LYS A  60      42.820  62.360  79.560  1.00  0.00           C
ATOM    866  HD1 LYS A  60      42.750  63.170  78.820  1.00  0.00           H
ATOM    867  HD2 LYS A  60      43.900  62.110  79.650  1.00  0.00           H
ATOM    868  CE  LYS A  60      42.310  62.650  80.960  1.00  0.00           C
ATOM    869  HE1 LYS A  60      42.530  61.820  81.660  1.00  0.00           H
ATOM    870  HE2 LYS A  60      41.230  62.890  80.970  1.00  0.00           H
ATOM    871  NZ  LYS A  60      43.020  63.830  81.410  1.00  0.00           N
ATOM    872  HZ1 LYS A  60      42.820  63.990  82.420  1.00  0.00           H
ATOM    873  HZ2 LYS A  60      42.740  64.650  80.840  1.00  0.00           H
ATOM    874  HZ3 LYS A  60      44.050  63.720  81.320  1.00  0.00           H
ATOM    875  C   LYS A  60      43.130  61.900  75.190  1.00  0.00           C
ATOM    876  O   LYS A  60      42.940  61.080  74.320  1.00  0.00           O
ATOM    877  N   SER A  61      44.200  62.700  75.220  1.00  0.00           N
ATOM    878  HN  SER A  61      44.390  63.390  75.920  1.00  0.00           H
ATOM    879  CA  SER A  61      45.040  62.950  74.040  1.00  0.00           C
ATOM    880  HA  SER A  61      44.500  63.610  73.380  1.00  0.00           H
ATOM    881  CB  SER A  61      46.300  63.750  74.490  1.00  0.00           C
ATOM    882  HB1 SER A  61      46.000  64.720  74.960  1.00  0.00           H
ATOM    883  HB2 SER A  61      47.020  63.910  73.660  1.00  0.00           H
ATOM    884  OG  SER A  61      47.070  63.130  75.520  1.00  0.00           O
ATOM    885  HG1 SER A  61      47.660  62.470  75.170  1.00  0.00           H
ATOM    886  C   SER A  61      45.530  61.700  73.350  1.00  0.00           C
ATOM    887  O   SER A  61      45.500  61.600  72.130  1.00  0.00           O
ATOM    888  N   SER A  62      46.080  60.660  74.090  1.00  0.00           N
ATOM    889  HN  SER A  62      46.120  60.730  75.080  1.00  0.00           H
ATOM    890  CA  SER A  62      46.570  59.380  73.490  1.00  0.00           C
ATOM    891  HA  SER A  62      47.290  59.590  72.710  1.00  0.00           H
ATOM    892  CB  SER A  62      47.270  58.510  74.650  1.00  0.00           C
ATOM    893  HB1 SER A  62      46.620  58.340  75.530  1.00  0.00           H
ATOM    894  HB2 SER A  62      48.230  58.930  75.030  1.00  0.00           H
ATOM    895  OG  SER A  62      47.560  57.170  74.270  1.00  0.00           O
ATOM    896  HG1 SER A  62      48.460  57.200  73.920  1.00  0.00           H
ATOM    897  C   SER A  62      45.510  58.590  72.800  1.00  0.00           C
ATOM    898  O   SER A  62      45.790  58.200  71.650  1.00  0.00           O
ATOM    899  N   ARG A  63      44.270  58.440  73.310  1.00  0.00           N
ATOM    900  HN  ARG A  63      44.110  58.750  74.250  1.00  0.00           H
ATOM    901  CA  ARG A  63      43.120  57.850  72.700  1.00  0.00           C
ATOM    902  HA  ARG A  63      43.360  56.800  72.670  1.00  0.00           H
ATOM    903  CB  ARG A  63      41.880  57.950  73.740  1.00  0.00           C
ATOM    904  HB1 ARG A  63      41.000  57.470  73.280  1.00  0.00           H
ATOM    905  HB2 ARG A  63      41.570  59.000  73.880  1.00  0.00           H
ATOM    906  CG  ARG A  63      42.180  57.310  75.140  1.00  0.00           C
ATOM    907  HG1 ARG A  63      43.130  57.710  75.530  1.00  0.00           H
ATOM    908  HG2 ARG A  63      42.440  56.250  74.960  1.00  0.00           H
ATOM    909  CD  ARG A  63      41.040  57.550  76.110  1.00  0.00           C
ATOM    910  HD1 ARG A  63      40.140  57.040  75.690  1.00  0.00           H
ATOM    911  HD2 ARG A  63      40.910  58.610  76.400  1.00  0.00           H
ATOM    912  NE  ARG A  63      41.450  56.930  77.430  1.00  0.00           N
ATOM    913  HE  ARG A  63      42.440  56.840  77.490  1.00  0.00           H
ATOM    914  CZ  ARG A  63      40.650  56.730  78.490  1.00  0.00           C
ATOM    915  NH1 ARG A  63      39.340  56.860  78.340  1.00  0.00           N
ATOM    916 HH11 ARG A  63      39.070  57.530  77.650  1.00  0.00           H
ATOM    917 HH12 ARG A  63      38.760  56.670  79.120  1.00  0.00           H
ATOM    918  NH2 ARG A  63      41.220  56.330  79.590  1.00  0.00           N
ATOM    919 HH21 ARG A  63      42.210  56.300  79.590  1.00  0.00           H
ATOM    920 HH22 ARG A  63      40.710  56.020  80.400  1.00  0.00           H
ATOM    921  C   ARG A  63      42.660  58.490  71.450  1.00  0.00           C
ATOM    922  O   ARG A  63      42.110  57.860  70.550  1.00  0.00           O
ATOM    923  N   ILE A  64      42.920  59.740  71.260  1.00  0.00           N
ATOM    924  HN  ILE A  64      43.320  60.250  72.010  1.00  0.00           H
ATOM    925  CA  ILE A  64      42.630  60.440  69.980  1.00  0.00           C
ATOM    926  HA  ILE A  64      41.600  60.150  69.820  1.00  0.00           H
ATOM    927  CB  ILE A  64      42.610  61.920  70.110  1.00  0.00           C
ATOM    928  HB  ILE A  64      43.590  62.190  70.530  1.00  0.00           H
ATOM    929  CG2 ILE A  64      42.450  62.640  68.690  1.00  0.00           C
ATOM    930 HG21 ILE A  64      42.480  63.750  68.810  1.00  0.00           H
ATOM    931 HG22 ILE A  64      41.500  62.320  68.220  1.00  0.00           H
ATOM    932 HG23 ILE A  64      43.370  62.400  68.100  1.00  0.00           H
ATOM    933  CG1 ILE A  64      41.510  62.410  71.010  1.00  0.00           C
ATOM    934 HG11 ILE A  64      41.360  61.900  71.990  1.00  0.00           H
ATOM    935 HG12 ILE A  64      40.510  62.290  70.540  1.00  0.00           H
ATOM    936  CD  ILE A  64      41.500  63.880  71.340  1.00  0.00           C
ATOM    937  HD1 ILE A  64      40.470  64.110  71.670  1.00  0.00           H
ATOM    938  HD2 ILE A  64      41.420  64.610  70.500  1.00  0.00           H
ATOM    939  HD3 ILE A  64      42.110  64.140  72.230  1.00  0.00           H
ATOM    940  C   ILE A  64      43.470  60.010  68.820  1.00  0.00           C
ATOM    941  O   ILE A  64      42.920  59.560  67.820  1.00  0.00           O
ATOM    942  N   PHE A  65      44.790  59.900  69.020  1.00  0.00           N
ATOM    943  HN  PHE A  65      45.180  60.350  69.800  1.00  0.00           H
ATOM    944  CA  PHE A  65      45.720  59.200  68.170  1.00  0.00           C
ATOM    945  HA  PHE A  65      45.610  59.810  67.280  1.00  0.00           H
ATOM    946  CB  PHE A  65      47.230  59.260  68.580  1.00  0.00           C
ATOM    947  HB1 PHE A  65      47.910  59.160  67.710  1.00  0.00           H
ATOM    948  HB2 PHE A  65      47.420  58.520  69.380  1.00  0.00           H
ATOM    949  CG  PHE A  65      47.590  60.610  69.090  1.00  0.00           C
ATOM    950  CD1 PHE A  65      47.240  61.760  68.360  1.00  0.00           C
ATOM    951  HD1 PHE A  65      46.650  61.660  67.470  1.00  0.00           H
ATOM    952  CE1 PHE A  65      47.610  63.050  68.750  1.00  0.00           C
ATOM    953  HE1 PHE A  65      47.180  63.910  68.270  1.00  0.00           H
ATOM    954  CZ  PHE A  65      48.270  63.190  69.910  1.00  0.00           C
ATOM    955  HZ  PHE A  65      48.510  64.210  70.160  1.00  0.00           H
ATOM    956  CD2 PHE A  65      48.340  60.800  70.340  1.00  0.00           C
ATOM    957  HD2 PHE A  65      48.650  59.940  70.930  1.00  0.00           H
ATOM    958  CE2 PHE A  65      48.680  62.120  70.670  1.00  0.00           C
ATOM    959  HE2 PHE A  65      49.220  62.230  71.610  1.00  0.00           H
ATOM    960  C   PHE A  65      45.420  57.790  67.850  1.00  0.00           C
ATOM    961  O   PHE A  65      45.360  57.400  66.740  1.00  0.00           O
ATOM    962  N   LEU A  66      45.000  57.040  68.880  1.00  0.00           N
ATOM    963  HN  LEU A  66      44.960  57.510  69.760  1.00  0.00           H
ATOM    964  CA  LEU A  66      44.520  55.670  68.860  1.00  0.00           C
ATOM    965  HA  LEU A  66      45.330  55.160  68.350  1.00  0.00           H
ATOM    966  CB  LEU A  66      44.370  54.980  70.260  1.00  0.00           C
ATOM    967  HB1 LEU A  66      43.960  53.950  70.260  1.00  0.00           H
ATOM    968  HB2 LEU A  66      43.790  55.670  70.890  1.00  0.00           H
ATOM    969  CG  LEU A  66      45.800  54.850  70.890  1.00  0.00           C
ATOM    970  HG  LEU A  66      46.340  55.760  70.550  1.00  0.00           H
ATOM    971  CD1 LEU A  66      45.710  54.790  72.380  1.00  0.00           C
ATOM    972 HD11 LEU A  66      46.720  54.780  72.820  1.00  0.00           H
ATOM    973 HD12 LEU A  66      45.300  53.800  72.700  1.00  0.00           H
ATOM    974 HD13 LEU A  66      44.980  55.550  72.750  1.00  0.00           H
ATOM    975  CD2 LEU A  66      46.570  53.700  70.300  1.00  0.00           C
ATOM    976 HD21 LEU A  66      46.860  53.840  69.240  1.00  0.00           H
ATOM    977 HD22 LEU A  66      45.840  52.860  70.260  1.00  0.00           H
ATOM    978 HD23 LEU A  66      47.520  53.470  70.820  1.00  0.00           H
ATOM    979  C   LEU A  66      43.230  55.520  67.990  1.00  0.00           C
ATOM    980  O   LEU A  66      42.990  54.520  67.350  1.00  0.00           O
ATOM    981  N   PHE A  67      42.380  56.520  68.130  1.00  0.00           N
ATOM    982  HN  PHE A  67      42.580  57.330  68.680  1.00  0.00           H
ATOM    983  CA  PHE A  67      41.130  56.690  67.440  1.00  0.00           C
ATOM    984  HA  PHE A  67      40.590  55.750  67.450  1.00  0.00           H
ATOM    985  CB  PHE A  67      40.180  57.680  68.210  1.00  0.00           C
ATOM    986  HB1 PHE A  67      40.780  58.470  68.700  1.00  0.00           H
ATOM    987  HB2 PHE A  67      39.900  57.060  69.080  1.00  0.00           H
ATOM    988  CG  PHE A  67      39.020  58.140  67.400  1.00  0.00           C
ATOM    989  CD1 PHE A  67      38.180  57.200  66.760  1.00  0.00           C
ATOM    990  HD1 PHE A  67      38.400  56.150  66.930  1.00  0.00           H
ATOM    991  CE1 PHE A  67      37.040  57.630  66.030  1.00  0.00           C
ATOM    992  HE1 PHE A  67      36.310  56.900  65.710  1.00  0.00           H
ATOM    993  CZ  PHE A  67      36.740  59.000  65.930  1.00  0.00           C
ATOM    994  HZ  PHE A  67      35.810  59.310  65.490  1.00  0.00           H
ATOM    995  CD2 PHE A  67      38.710  59.470  67.240  1.00  0.00           C
ATOM    996  HD2 PHE A  67      39.300  60.190  67.790  1.00  0.00           H
ATOM    997  CE2 PHE A  67      37.650  59.910  66.470  1.00  0.00           C
ATOM    998  HE2 PHE A  67      37.450  60.960  66.290  1.00  0.00           H
ATOM    999  C   PHE A  67      41.320  56.980  65.940  1.00  0.00           C
ATOM   1000  O   PHE A  67      40.680  56.310  65.130  1.00  0.00           O
ATOM   1001  N   ASN A  68      42.220  57.960  65.590  1.00  0.00           N
ATOM   1002  HN  ASN A  68      42.730  58.460  66.290  1.00  0.00           H
ATOM   1003  CA  ASN A  68      42.570  58.160  64.210  1.00  0.00           C
ATOM   1004  HA  ASN A  68      41.610  58.300  63.730  1.00  0.00           H
ATOM   1005  CB  ASN A  68      43.530  59.360  64.010  1.00  0.00           C
ATOM   1006  HB1 ASN A  68      44.030  59.340  63.020  1.00  0.00           H
ATOM   1007  HB2 ASN A  68      44.400  59.430  64.700  1.00  0.00           H
ATOM   1008  CG  ASN A  68      42.750  60.650  64.050  1.00  0.00           C
ATOM   1009  OD1 ASN A  68      42.460  61.260  63.020  1.00  0.00           O
ATOM   1010  ND2 ASN A  68      42.460  61.130  65.280  1.00  0.00           N
ATOM   1011 HD21 ASN A  68      41.790  61.860  65.240  1.00  0.00           H
ATOM   1012 HD22 ASN A  68      42.870  60.810  66.140  1.00  0.00           H
ATOM   1013  C   ASN A  68      43.230  56.920  63.560  1.00  0.00           C
ATOM   1014  O   ASN A  68      42.930  56.550  62.420  1.00  0.00           O
ATOM   1015  N   LEU A  69      44.100  56.140  64.240  1.00  0.00           N
ATOM   1016  HN  LEU A  69      44.360  56.420  65.160  1.00  0.00           H
ATOM   1017  CA  LEU A  69      44.600  54.870  63.750  1.00  0.00           C
ATOM   1018  HA  LEU A  69      45.030  55.020  62.770  1.00  0.00           H
ATOM   1019  CB  LEU A  69      45.710  54.380  64.800  1.00  0.00           C
ATOM   1020  HB1 LEU A  69      45.190  54.410  65.770  1.00  0.00           H
ATOM   1021  HB2 LEU A  69      46.540  55.120  64.830  1.00  0.00           H
ATOM   1022  CG  LEU A  69      46.370  53.010  64.460  1.00  0.00           C
ATOM   1023  HG  LEU A  69      45.650  52.180  64.640  1.00  0.00           H
ATOM   1024  CD1 LEU A  69      47.040  52.990  63.050  1.00  0.00           C
ATOM   1025 HD11 LEU A  69      47.800  53.800  63.040  1.00  0.00           H
ATOM   1026 HD12 LEU A  69      46.220  53.090  62.310  1.00  0.00           H
ATOM   1027 HD13 LEU A  69      47.620  52.050  62.900  1.00  0.00           H
ATOM   1028  CD2 LEU A  69      47.560  52.710  65.480  1.00  0.00           C
ATOM   1029 HD21 LEU A  69      48.070  51.840  65.030  1.00  0.00           H
ATOM   1030 HD22 LEU A  69      47.290  52.490  66.530  1.00  0.00           H
ATOM   1031 HD23 LEU A  69      48.290  53.550  65.490  1.00  0.00           H
ATOM   1032  C   LEU A  69      43.530  53.780  63.420  1.00  0.00           C
ATOM   1033  O   LEU A  69      43.520  53.080  62.360  1.00  0.00           O
ATOM   1034  N   ALA A  70      42.570  53.620  64.370  1.00  0.00           N
ATOM   1035  HN  ALA A  70      42.650  54.040  65.270  1.00  0.00           H
ATOM   1036  CA  ALA A  70      41.340  52.790  64.160  1.00  0.00           C
ATOM   1037  HA  ALA A  70      41.720  51.820  63.880  1.00  0.00           H
ATOM   1038  CB  ALA A  70      40.580  52.740  65.490  1.00  0.00           C
ATOM   1039  HB1 ALA A  70      41.360  52.450  66.230  1.00  0.00           H
ATOM   1040  HB2 ALA A  70      39.780  51.970  65.510  1.00  0.00           H
ATOM   1041  HB3 ALA A  70      40.230  53.760  65.740  1.00  0.00           H
ATOM   1042  C   ALA A  70      40.500  53.230  63.010  1.00  0.00           C
ATOM   1043  O   ALA A  70      40.010  52.330  62.280  1.00  0.00           O
ATOM   1044  N   VAL A  71      40.460  54.580  62.790  1.00  0.00           N
ATOM   1045  HN  VAL A  71      40.690  55.110  63.600  1.00  0.00           H
ATOM   1046  CA  VAL A  71      39.790  55.150  61.610  1.00  0.00           C
ATOM   1047  HA  VAL A  71      38.800  54.730  61.630  1.00  0.00           H
ATOM   1048  CB  VAL A  71      39.690  56.690  61.570  1.00  0.00           C
ATOM   1049  HB  VAL A  71      40.670  57.130  61.860  1.00  0.00           H
ATOM   1050  CG1 VAL A  71      39.120  57.240  60.290  1.00  0.00           C
ATOM   1051 HG11 VAL A  71      38.190  56.710  60.030  1.00  0.00           H
ATOM   1052 HG12 VAL A  71      39.900  57.280  59.490  1.00  0.00           H
ATOM   1053 HG13 VAL A  71      38.840  58.320  60.410  1.00  0.00           H
ATOM   1054  CG2 VAL A  71      38.810  57.240  62.710  1.00  0.00           C
ATOM   1055 HG21 VAL A  71      38.850  56.530  63.560  1.00  0.00           H
ATOM   1056 HG22 VAL A  71      37.750  57.330  62.400  1.00  0.00           H
ATOM   1057 HG23 VAL A  71      39.100  58.280  62.960  1.00  0.00           H
ATOM   1058  C   VAL A  71      40.430  54.620  60.350  1.00  0.00           C
ATOM   1059  O   VAL A  71      39.790  54.130  59.410  1.00  0.00           O
ATOM   1060  N   ALA A  72      41.730  54.870  60.170  1.00  0.00           N
ATOM   1061  HN  ALA A  72      42.200  55.330  60.930  1.00  0.00           H
ATOM   1062  CA  ALA A  72      42.460  54.550  58.970  1.00  0.00           C
ATOM   1063  HA  ALA A  72      42.070  55.080  58.100  1.00  0.00           H
ATOM   1064  CB  ALA A  72      43.940  54.840  59.250  1.00  0.00           C
ATOM   1065  HB1 ALA A  72      44.350  54.090  59.960  1.00  0.00           H
ATOM   1066  HB2 ALA A  72      43.990  55.880  59.660  1.00  0.00           H
ATOM   1067  HB3 ALA A  72      44.560  54.890  58.320  1.00  0.00           H
ATOM   1068  C   ALA A  72      42.360  53.110  58.550  1.00  0.00           C
ATOM   1069  O   ALA A  72      42.000  52.680  57.450  1.00  0.00           O
ATOM   1070  N   ASP A  73      42.540  52.280  59.530  1.00  0.00           N
ATOM   1071  HN  ASP A  73      42.830  52.570  60.440  1.00  0.00           H
ATOM   1072  CA  ASP A  73      42.490  50.860  59.450  1.00  0.00           C
ATOM   1073  HA  ASP A  73      43.130  50.730  58.590  1.00  0.00           H
ATOM   1074  CB  ASP A  73      43.010  50.210  60.740  1.00  0.00           C
ATOM   1075  HB1 ASP A  73      43.000  49.120  60.520  1.00  0.00           H
ATOM   1076  HB2 ASP A  73      42.310  50.480  61.570  1.00  0.00           H
ATOM   1077  CG  ASP A  73      44.460  50.550  60.930  1.00  0.00           C
ATOM   1078  OD1 ASP A  73      45.190  51.190  60.210  1.00  0.00           O
ATOM   1079  OD2 ASP A  73      44.900  50.040  62.080  1.00  0.00           O
ATOM   1080  HD2 ASP A  73      45.820  50.060  62.380  1.00  0.00           H
ATOM   1081  C   ASP A  73      41.070  50.340  59.110  1.00  0.00           C
ATOM   1082  O   ASP A  73      40.910  49.420  58.300  1.00  0.00           O
ATOM   1083  N   PHE A  74      40.010  50.810  59.720  1.00  0.00           N
ATOM   1084  HN  PHE A  74      40.210  51.420  60.490  1.00  0.00           H
ATOM   1085  CA  PHE A  74      38.670  50.640  59.300  1.00  0.00           C
ATOM   1086  HA  PHE A  74      38.530  49.580  59.430  1.00  0.00           H
ATOM   1087  CB  PHE A  74      37.650  51.330  60.270  1.00  0.00           C
ATOM   1088  HB1 PHE A  74      37.850  52.420  60.340  1.00  0.00           H
ATOM   1089  HB2 PHE A  74      37.770  50.870  61.270  1.00  0.00           H
ATOM   1090  CG  PHE A  74      36.120  51.250  60.010  1.00  0.00           C
ATOM   1091  CD1 PHE A  74      35.280  50.440  60.740  1.00  0.00           C
ATOM   1092  HD1 PHE A  74      35.770  49.750  61.410  1.00  0.00           H
ATOM   1093  CE1 PHE A  74      33.920  50.580  60.620  1.00  0.00           C
ATOM   1094  HE1 PHE A  74      33.340  49.830  61.130  1.00  0.00           H
ATOM   1095  CZ  PHE A  74      33.320  51.530  59.870  1.00  0.00           C
ATOM   1096  HZ  PHE A  74      32.260  51.650  59.670  1.00  0.00           H
ATOM   1097  CD2 PHE A  74      35.530  52.270  59.180  1.00  0.00           C
ATOM   1098  HD2 PHE A  74      36.120  52.990  58.620  1.00  0.00           H
ATOM   1099  CE2 PHE A  74      34.150  52.410  59.080  1.00  0.00           C
ATOM   1100  HE2 PHE A  74      33.730  53.120  58.400  1.00  0.00           H
ATOM   1101  C   PHE A  74      38.300  50.970  57.870  1.00  0.00           C
ATOM   1102  O   PHE A  74      37.550  50.320  57.230  1.00  0.00           O
ATOM   1103  N   LEU A  75      38.800  52.140  57.390  1.00  0.00           N
ATOM   1104  HN  LEU A  75      39.410  52.680  57.970  1.00  0.00           H
ATOM   1105  CA  LEU A  75      38.480  52.520  56.110  1.00  0.00           C
ATOM   1106  HA  LEU A  75      37.470  52.310  55.810  1.00  0.00           H
ATOM   1107  CB  LEU A  75      38.690  54.020  55.920  1.00  0.00           C
ATOM   1108  HB1 LEU A  75      38.600  54.260  54.840  1.00  0.00           H
ATOM   1109  HB2 LEU A  75      39.700  54.390  56.230  1.00  0.00           H
ATOM   1110  CG  LEU A  75      37.730  54.970  56.720  1.00  0.00           C
ATOM   1111  HG  LEU A  75      37.650  54.620  57.780  1.00  0.00           H
ATOM   1112  CD1 LEU A  75      38.170  56.430  56.790  1.00  0.00           C
ATOM   1113 HD11 LEU A  75      39.250  56.390  57.060  1.00  0.00           H
ATOM   1114 HD12 LEU A  75      37.600  57.070  57.500  1.00  0.00           H
ATOM   1115 HD13 LEU A  75      37.960  56.910  55.810  1.00  0.00           H
ATOM   1116  CD2 LEU A  75      36.290  54.840  56.170  1.00  0.00           C
ATOM   1117 HD21 LEU A  75      35.660  55.370  56.910  1.00  0.00           H
ATOM   1118 HD22 LEU A  75      35.930  53.800  56.070  1.00  0.00           H
ATOM   1119 HD23 LEU A  75      36.320  55.330  55.170  1.00  0.00           H
ATOM   1120  C   LEU A  75      39.310  51.770  55.060  1.00  0.00           C
ATOM   1121  O   LEU A  75      38.890  51.380  53.980  1.00  0.00           O
ATOM   1122  N   LEU A  76      40.480  51.260  55.480  1.00  0.00           N
ATOM   1123  HN  LEU A  76      40.970  51.470  56.330  1.00  0.00           H
ATOM   1124  CA  LEU A  76      41.190  50.220  54.750  1.00  0.00           C
ATOM   1125  HA  LEU A  76      41.400  50.550  53.740  1.00  0.00           H
ATOM   1126  CB  LEU A  76      42.530  49.970  55.520  1.00  0.00           C
ATOM   1127  HB1 LEU A  76      42.360  49.810  56.610  1.00  0.00           H
ATOM   1128  HB2 LEU A  76      43.000  50.980  55.610  1.00  0.00           H
ATOM   1129  CG  LEU A  76      43.460  49.060  54.790  1.00  0.00           C
ATOM   1130  HG  LEU A  76      42.910  48.110  54.570  1.00  0.00           H
ATOM   1131  CD1 LEU A  76      43.870  49.630  53.430  1.00  0.00           C
ATOM   1132 HD11 LEU A  76      44.650  49.000  52.960  1.00  0.00           H
ATOM   1133 HD12 LEU A  76      44.220  50.660  53.600  1.00  0.00           H
ATOM   1134 HD13 LEU A  76      42.930  49.750  52.840  1.00  0.00           H
ATOM   1135  CD2 LEU A  76      44.670  48.780  55.660  1.00  0.00           C
ATOM   1136 HD21 LEU A  76      45.260  49.700  55.860  1.00  0.00           H
ATOM   1137 HD22 LEU A  76      45.340  47.990  55.230  1.00  0.00           H
ATOM   1138 HD23 LEU A  76      44.440  48.290  56.630  1.00  0.00           H
ATOM   1139  C   LEU A  76      40.430  48.950  54.620  1.00  0.00           C
ATOM   1140  O   LEU A  76      40.270  48.500  53.460  1.00  0.00           O
ATOM   1141  N   ILE A  77      40.050  48.390  55.730  1.00  0.00           N
ATOM   1142  HN  ILE A  77      40.350  48.840  56.580  1.00  0.00           H
ATOM   1143  CA  ILE A  77      39.220  47.210  55.840  1.00  0.00           C
ATOM   1144  HA  ILE A  77      39.860  46.500  55.350  1.00  0.00           H
ATOM   1145  CB  ILE A  77      39.050  46.680  57.230  1.00  0.00           C
ATOM   1146  HB  ILE A  77      38.500  47.450  57.830  1.00  0.00           H
ATOM   1147  CG2 ILE A  77      38.110  45.430  57.240  1.00  0.00           C
ATOM   1148 HG21 ILE A  77      38.450  44.680  56.500  1.00  0.00           H
ATOM   1149 HG22 ILE A  77      37.050  45.640  56.980  1.00  0.00           H
ATOM   1150 HG23 ILE A  77      38.110  45.100  58.300  1.00  0.00           H
ATOM   1151  CG1 ILE A  77      40.370  46.400  58.020  1.00  0.00           C
ATOM   1152 HG11 ILE A  77      40.210  45.730  58.900  1.00  0.00           H
ATOM   1153 HG12 ILE A  77      40.730  47.280  58.610  1.00  0.00           H
ATOM   1154  CD  ILE A  77      41.450  45.730  57.220  1.00  0.00           C
ATOM   1155  HD1 ILE A  77      41.030  44.840  56.710  1.00  0.00           H
ATOM   1156  HD2 ILE A  77      42.340  45.360  57.790  1.00  0.00           H
ATOM   1157  HD3 ILE A  77      41.800  46.340  56.360  1.00  0.00           H
ATOM   1158  C   ILE A  77      37.900  47.260  55.020  1.00  0.00           C
ATOM   1159  O   ILE A  77      37.520  46.340  54.270  1.00  0.00           O
ATOM   1160  N   ILE A  78      37.160  48.410  55.020  1.00  0.00           N
ATOM   1161  HN  ILE A  78      37.390  49.180  55.620  1.00  0.00           H
ATOM   1162  CA  ILE A  78      35.930  48.590  54.380  1.00  0.00           C
ATOM   1163  HA  ILE A  78      35.580  47.570  54.480  1.00  0.00           H
ATOM   1164  CB  ILE A  78      34.760  49.350  54.920  1.00  0.00           C
ATOM   1165  HB  ILE A  78      33.900  49.350  54.210  1.00  0.00           H
ATOM   1166  CG2 ILE A  78      34.310  48.770  56.290  1.00  0.00           C
ATOM   1167 HG21 ILE A  78      33.360  49.260  56.570  1.00  0.00           H
ATOM   1168 HG22 ILE A  78      34.990  48.980  57.150  1.00  0.00           H
ATOM   1169 HG23 ILE A  78      34.050  47.690  56.230  1.00  0.00           H
ATOM   1170  CG1 ILE A  78      35.170  50.860  55.050  1.00  0.00           C
ATOM   1171 HG11 ILE A  78      36.220  50.970  54.690  1.00  0.00           H
ATOM   1172 HG12 ILE A  78      35.070  51.140  56.130  1.00  0.00           H
ATOM   1173  CD  ILE A  78      34.340  51.840  54.150  1.00  0.00           C
ATOM   1174  HD1 ILE A  78      33.360  52.040  54.630  1.00  0.00           H
ATOM   1175  HD2 ILE A  78      34.200  51.290  53.210  1.00  0.00           H
ATOM   1176  HD3 ILE A  78      34.770  52.860  54.040  1.00  0.00           H
ATOM   1177  C   ILE A  78      36.100  48.860  52.850  1.00  0.00           C
ATOM   1178  O   ILE A  78      35.130  48.790  52.120  1.00  0.00           O
ATOM   1179  N   CYS A  79      37.320  48.930  52.380  1.00  0.00           N
ATOM   1180  HN  CYS A  79      38.180  49.130  52.840  1.00  0.00           H
ATOM   1181  CA  CYS A  79      37.640  49.000  51.000  1.00  0.00           C
ATOM   1182  HA  CYS A  79      36.770  49.350  50.430  1.00  0.00           H
ATOM   1183  CB  CYS A  79      38.740  50.090  50.780  1.00  0.00           C
ATOM   1184  HB1 CYS A  79      38.860  50.000  49.690  1.00  0.00           H
ATOM   1185  HB2 CYS A  79      39.570  49.880  51.490  1.00  0.00           H
ATOM   1186  SG  CYS A  79      38.100  51.790  50.920  1.00  0.00           S
ATOM   1187  HG1 CYS A  79      38.310  51.950  52.220  1.00  0.00           H
ATOM   1188  C   CYS A  79      38.080  47.640  50.410  1.00  0.00           C
ATOM   1189  O   CYS A  79      38.230  47.440  49.180  1.00  0.00           O
ATOM   1190  N   LEU A  80      38.320  46.670  51.210  1.00  0.00           N
ATOM   1191  HN  LEU A  80      38.270  46.860  52.180  1.00  0.00           H
ATOM   1192  CA  LEU A  80      38.700  45.280  50.840  1.00  0.00           C
ATOM   1193  HA  LEU A  80      39.510  45.320  50.130  1.00  0.00           H
ATOM   1194  CB  LEU A  80      39.030  44.360  52.040  1.00  0.00           C
ATOM   1195  HB1 LEU A  80      39.290  43.410  51.510  1.00  0.00           H
ATOM   1196  HB2 LEU A  80      38.230  44.220  52.790  1.00  0.00           H
ATOM   1197  CG  LEU A  80      40.300  44.830  52.850  1.00  0.00           C
ATOM   1198  HG  LEU A  80      39.990  45.760  53.380  1.00  0.00           H
ATOM   1199  CD1 LEU A  80      40.470  43.840  54.020  1.00  0.00           C
ATOM   1200 HD11 LEU A  80      40.350  42.750  53.790  1.00  0.00           H
ATOM   1201 HD12 LEU A  80      39.770  44.030  54.850  1.00  0.00           H
ATOM   1202 HD13 LEU A  80      41.440  44.000  54.540  1.00  0.00           H
ATOM   1203  CD2 LEU A  80      41.600  45.080  52.060  1.00  0.00           C
ATOM   1204 HD21 LEU A  80      41.390  45.850  51.290  1.00  0.00           H
ATOM   1205 HD22 LEU A  80      42.000  44.210  51.500  1.00  0.00           H
ATOM   1206 HD23 LEU A  80      42.380  45.400  52.780  1.00  0.00           H
ATOM   1207  C   LEU A  80      37.600  44.670  49.990  1.00  0.00           C
ATOM   1208  O   LEU A  80      37.990  43.940  49.050  1.00  0.00           O
ATOM   1209  N   PRO A  81      36.260  44.780  50.110  1.00  0.00           N
ATOM   1210  CD  PRO A  81      35.600  45.180  51.330  1.00  0.00           C
ATOM   1211  HD1 PRO A  81      35.400  46.270  51.400  1.00  0.00           H
ATOM   1212  HD2 PRO A  81      36.130  44.790  52.240  1.00  0.00           H
ATOM   1213  CA  PRO A  81      35.330  44.320  49.160  1.00  0.00           C
ATOM   1214  HA  PRO A  81      35.480  43.240  49.120  1.00  0.00           H
ATOM   1215  CB  PRO A  81      33.860  44.560  49.780  1.00  0.00           C
ATOM   1216  HB1 PRO A  81      33.090  43.850  49.390  1.00  0.00           H
ATOM   1217  HB2 PRO A  81      33.580  45.620  49.650  1.00  0.00           H
ATOM   1218  CG  PRO A  81      34.230  44.450  51.250  1.00  0.00           C
ATOM   1219  HG1 PRO A  81      33.460  44.830  51.950  1.00  0.00           H
ATOM   1220  HG2 PRO A  81      34.430  43.370  51.470  1.00  0.00           H
ATOM   1221  C   PRO A  81      35.370  44.850  47.750  1.00  0.00           C
ATOM   1222  O   PRO A  81      35.310  44.040  46.830  1.00  0.00           O
ATOM   1223  N   PHE A  82      35.740  46.090  47.470  1.00  0.00           N
ATOM   1224  HN  PHE A  82      35.850  46.690  48.260  1.00  0.00           H
ATOM   1225  CA  PHE A  82      36.110  46.490  46.140  1.00  0.00           C
ATOM   1226  HA  PHE A  82      35.270  46.330  45.480  1.00  0.00           H
ATOM   1227  CB  PHE A  82      36.590  48.000  46.110  1.00  0.00           C
ATOM   1228  HB1 PHE A  82      36.900  48.360  45.100  1.00  0.00           H
ATOM   1229  HB2 PHE A  82      37.470  48.200  46.760  1.00  0.00           H
ATOM   1230  CG  PHE A  82      35.430  48.870  46.460  1.00  0.00           C
ATOM   1231  CD1 PHE A  82      35.480  49.670  47.610  1.00  0.00           C
ATOM   1232  HD1 PHE A  82      36.400  49.520  48.150  1.00  0.00           H
ATOM   1233  CE1 PHE A  82      34.470  50.550  48.000  1.00  0.00           C
ATOM   1234  HE1 PHE A  82      34.470  51.160  48.890  1.00  0.00           H
ATOM   1235  CZ  PHE A  82      33.460  50.860  47.080  1.00  0.00           C
ATOM   1236  HZ  PHE A  82      32.780  51.670  47.270  1.00  0.00           H
ATOM   1237  CD2 PHE A  82      34.300  49.010  45.620  1.00  0.00           C
ATOM   1238  HD2 PHE A  82      34.300  48.520  44.660  1.00  0.00           H
ATOM   1239  CE2 PHE A  82      33.400  50.030  45.900  1.00  0.00           C
ATOM   1240  HE2 PHE A  82      32.600  50.210  45.210  1.00  0.00           H
ATOM   1241  C   PHE A  82      37.250  45.810  45.440  1.00  0.00           C
ATOM   1242  O   PHE A  82      37.220  45.400  44.260  1.00  0.00           O
ATOM   1243  N   LEU A  83      38.350  45.610  46.170  1.00  0.00           N
ATOM   1244  HN  LEU A  83      38.330  45.810  47.140  1.00  0.00           H
ATOM   1245  CA  LEU A  83      39.470  44.870  45.670  1.00  0.00           C
ATOM   1246  HA  LEU A  83      39.870  45.350  44.780  1.00  0.00           H
ATOM   1247  CB  LEU A  83      40.610  44.960  46.740  1.00  0.00           C
ATOM   1248  HB1 LEU A  83      41.380  44.200  46.450  1.00  0.00           H
ATOM   1249  HB2 LEU A  83      40.170  44.580  47.690  1.00  0.00           H
ATOM   1250  CG  LEU A  83      41.210  46.360  47.090  1.00  0.00           C
ATOM   1251  HG  LEU A  83      40.350  47.020  47.350  1.00  0.00           H
ATOM   1252  CD1 LEU A  83      42.180  46.140  48.260  1.00  0.00           C
ATOM   1253 HD11 LEU A  83      42.750  47.050  48.540  1.00  0.00           H
ATOM   1254 HD12 LEU A  83      43.020  45.420  48.080  1.00  0.00           H
ATOM   1255 HD13 LEU A  83      41.710  45.780  49.200  1.00  0.00           H
ATOM   1256  CD2 LEU A  83      41.850  46.920  45.800  1.00  0.00           C
ATOM   1257 HD21 LEU A  83      42.480  46.120  45.360  1.00  0.00           H
ATOM   1258 HD22 LEU A  83      42.540  47.740  46.100  1.00  0.00           H
ATOM   1259 HD23 LEU A  83      41.040  47.320  45.160  1.00  0.00           H
ATOM   1260  C   LEU A  83      39.120  43.430  45.480  1.00  0.00           C
ATOM   1261  O   LEU A  83      39.570  42.880  44.500  1.00  0.00           O
ATOM   1262  N   MET A  84      38.330  42.660  46.310  1.00  0.00           N
ATOM   1263  HN  MET A  84      38.010  43.050  47.170  1.00  0.00           H
ATOM   1264  CA  MET A  84      37.940  41.240  46.100  1.00  0.00           C
ATOM   1265  HA  MET A  84      38.810  40.650  45.810  1.00  0.00           H
ATOM   1266  CB  MET A  84      37.140  40.730  47.280  1.00  0.00           C
ATOM   1267  HB1 MET A  84      36.800  39.720  47.010  1.00  0.00           H
ATOM   1268  HB2 MET A  84      36.290  41.450  47.390  1.00  0.00           H
ATOM   1269  CG  MET A  84      37.720  40.630  48.670  1.00  0.00           C
ATOM   1270  HG1 MET A  84      38.140  41.620  48.950  1.00  0.00           H
ATOM   1271  HG2 MET A  84      38.580  39.930  48.780  1.00  0.00           H
ATOM   1272  SD  MET A  84      36.560  40.280  49.980  1.00  0.00           S
ATOM   1273  CE  MET A  84      37.620  40.910  51.270  1.00  0.00           C
ATOM   1274  HE1 MET A  84      37.280  40.670  52.300  1.00  0.00           H
ATOM   1275  HE2 MET A  84      37.760  42.010  51.330  1.00  0.00           H
ATOM   1276  HE3 MET A  84      38.610  40.420  51.240  1.00  0.00           H
ATOM   1277  C   MET A  84      37.130  41.090  44.790  1.00  0.00           C
ATOM   1278  O   MET A  84      37.270  40.130  44.030  1.00  0.00           O
ATOM   1279  N   ASP A  85      36.260  42.050  44.470  1.00  0.00           N
ATOM   1280  HN  ASP A  85      35.960  42.660  45.210  1.00  0.00           H
ATOM   1281  CA  ASP A  85      35.630  42.200  43.190  1.00  0.00           C
ATOM   1282  HA  ASP A  85      35.180  41.260  42.920  1.00  0.00           H
ATOM   1283  CB  ASP A  85      34.590  43.360  43.350  1.00  0.00           C
ATOM   1284  HB1 ASP A  85      34.960  44.390  43.530  1.00  0.00           H
ATOM   1285  HB2 ASP A  85      33.950  43.080  44.210  1.00  0.00           H
ATOM   1286  CG  ASP A  85      33.620  43.520  42.170  1.00  0.00           C
ATOM   1287  OD1 ASP A  85      32.740  44.450  42.200  1.00  0.00           O
ATOM   1288  OD2 ASP A  85      33.710  42.760  41.150  1.00  0.00           O
ATOM   1289  C   ASP A  85      36.620  42.420  42.000  1.00  0.00           C
ATOM   1290  O   ASP A  85      36.630  41.860  40.920  1.00  0.00           O
ATOM   1291  N   ASN A  86      37.710  43.230  42.240  1.00  0.00           N
ATOM   1292  HN  ASN A  86      37.770  43.710  43.110  1.00  0.00           H
ATOM   1293  CA  ASN A  86      38.680  43.420  41.250  1.00  0.00           C
ATOM   1294  HA  ASN A  86      38.150  43.590  40.320  1.00  0.00           H
ATOM   1295  CB  ASN A  86      39.580  44.680  41.720  1.00  0.00           C
ATOM   1296  HB1 ASN A  86      40.620  44.490  41.390  1.00  0.00           H
ATOM   1297  HB2 ASN A  86      39.610  44.750  42.830  1.00  0.00           H
ATOM   1298  CG  ASN A  86      39.120  45.870  40.880  1.00  0.00           C
ATOM   1299  OD1 ASN A  86      39.830  46.400  40.070  1.00  0.00           O
ATOM   1300  ND2 ASN A  86      37.810  46.220  41.110  1.00  0.00           N
ATOM   1301 HD21 ASN A  86      37.320  46.810  40.460  1.00  0.00           H
ATOM   1302 HD22 ASN A  86      37.440  45.980  42.000  1.00  0.00           H
ATOM   1303  C   ASN A  86      39.460  42.150  41.100  1.00  0.00           C
ATOM   1304  O   ASN A  86      39.760  41.740  39.970  1.00  0.00           O
ATOM   1305  N   TYR A  87      39.760  41.360  42.130  1.00  0.00           N
ATOM   1306  HN  TYR A  87      39.490  41.720  43.030  1.00  0.00           H
ATOM   1307  CA  TYR A  87      40.470  40.040  41.930  1.00  0.00           C
ATOM   1308  HA  TYR A  87      41.400  40.170  41.390  1.00  0.00           H
ATOM   1309  CB  TYR A  87      40.740  39.510  43.340  1.00  0.00           C
ATOM   1310  HB1 TYR A  87      41.300  38.560  43.260  1.00  0.00           H
ATOM   1311  HB2 TYR A  87      39.810  39.360  43.920  1.00  0.00           H
ATOM   1312  CG  TYR A  87      41.680  40.300  44.190  1.00  0.00           C
ATOM   1313  CD1 TYR A  87      42.740  41.130  43.690  1.00  0.00           C
ATOM   1314  HD1 TYR A  87      42.830  41.360  42.640  1.00  0.00           H
ATOM   1315  CE1 TYR A  87      43.550  41.830  44.540  1.00  0.00           C
ATOM   1316  HE1 TYR A  87      44.270  42.540  44.140  1.00  0.00           H
ATOM   1317  CZ  TYR A  87      43.420  41.630  45.890  1.00  0.00           C
ATOM   1318  OH  TYR A  87      44.220  42.330  46.820  1.00  0.00           O
ATOM   1319  HH  TYR A  87      44.910  42.650  46.230  1.00  0.00           H
ATOM   1320  CD2 TYR A  87      41.640  39.990  45.550  1.00  0.00           C
ATOM   1321  HD2 TYR A  87      40.950  39.300  46.020  1.00  0.00           H
ATOM   1322  CE2 TYR A  87      42.450  40.720  46.360  1.00  0.00           C
ATOM   1323  HE2 TYR A  87      42.410  40.550  47.430  1.00  0.00           H
ATOM   1324  C   TYR A  87      39.700  39.000  41.180  1.00  0.00           C
ATOM   1325  O   TYR A  87      40.060  38.400  40.170  1.00  0.00           O
ATOM   1326  N   VAL A  88      38.440  38.810  41.610  1.00  0.00           N
ATOM   1327  HN  VAL A  88      38.120  39.430  42.320  1.00  0.00           H
ATOM   1328  CA  VAL A  88      37.500  37.960  40.870  1.00  0.00           C
ATOM   1329  HA  VAL A  88      37.990  37.010  40.720  1.00  0.00           H
ATOM   1330  CB  VAL A  88      36.210  37.810  41.620  1.00  0.00           C
ATOM   1331  HB  VAL A  88      35.730  38.770  41.890  1.00  0.00           H
ATOM   1332  CG1 VAL A  88      35.170  36.980  40.850  1.00  0.00           C
ATOM   1333 HG11 VAL A  88      34.570  36.570  41.690  1.00  0.00           H
ATOM   1334 HG12 VAL A  88      35.740  36.140  40.390  1.00  0.00           H
ATOM   1335 HG13 VAL A  88      34.680  37.550  40.040  1.00  0.00           H
ATOM   1336  CG2 VAL A  88      36.500  37.070  42.930  1.00  0.00           C
ATOM   1337 HG21 VAL A  88      37.200  37.710  43.520  1.00  0.00           H
ATOM   1338 HG22 VAL A  88      36.850  36.040  42.730  1.00  0.00           H
ATOM   1339 HG23 VAL A  88      35.590  36.920  43.530  1.00  0.00           H
ATOM   1340  C   VAL A  88      37.200  38.430  39.440  1.00  0.00           C
ATOM   1341  O   VAL A  88      37.160  37.630  38.560  1.00  0.00           O
ATOM   1342  N   ARG A  89      37.180  39.740  39.140  1.00  0.00           N
ATOM   1343  HN  ARG A  89      37.260  40.510  39.760  1.00  0.00           H
ATOM   1344  CA  ARG A  89      37.180  40.140  37.760  1.00  0.00           C
ATOM   1345  HA  ARG A  89      36.810  39.290  37.190  1.00  0.00           H
ATOM   1346  CB  ARG A  89      36.300  41.360  37.510  1.00  0.00           C
ATOM   1347  HB1 ARG A  89      36.370  41.610  36.420  1.00  0.00           H
ATOM   1348  HB2 ARG A  89      36.700  42.270  38.000  1.00  0.00           H
ATOM   1349  CG  ARG A  89      34.830  41.050  37.950  1.00  0.00           C
ATOM   1350  HG1 ARG A  89      34.270  41.980  37.720  1.00  0.00           H
ATOM   1351  HG2 ARG A  89      34.730  40.950  39.060  1.00  0.00           H
ATOM   1352  CD  ARG A  89      34.070  39.950  37.170  1.00  0.00           C
ATOM   1353  HD1 ARG A  89      34.500  38.990  37.550  1.00  0.00           H
ATOM   1354  HD2 ARG A  89      34.320  40.030  36.090  1.00  0.00           H
ATOM   1355  NE  ARG A  89      32.590  39.930  37.400  1.00  0.00           N
ATOM   1356  HE  ARG A  89      32.310  40.610  38.090  1.00  0.00           H
ATOM   1357  CZ  ARG A  89      31.850  38.890  37.110  1.00  0.00           C
ATOM   1358  NH1 ARG A  89      32.310  37.870  36.310  1.00  0.00           N
ATOM   1359 HH11 ARG A  89      33.290  37.650  36.220  1.00  0.00           H
ATOM   1360 HH12 ARG A  89      31.690  37.090  36.220  1.00  0.00           H
ATOM   1361  NH2 ARG A  89      30.570  38.710  37.480  1.00  0.00           N
ATOM   1362 HH21 ARG A  89      30.230  37.800  37.270  1.00  0.00           H
ATOM   1363 HH22 ARG A  89      30.030  39.460  37.880  1.00  0.00           H
ATOM   1364  C   ARG A  89      38.570  40.380  37.090  1.00  0.00           C
ATOM   1365  O   ARG A  89      38.660  40.880  35.960  1.00  0.00           O
ATOM   1366  N   ARG A  90      39.710  39.940  37.690  1.00  0.00           N
ATOM   1367  HN  ARG A  90      39.730  39.530  38.600  1.00  0.00           H
ATOM   1368  CA  ARG A  90      40.960  39.790  36.960  1.00  0.00           C
ATOM   1369  HA  ARG A  90      41.560  39.490  37.810  1.00  0.00           H
ATOM   1370  CB  ARG A  90      41.030  38.740  35.890  1.00  0.00           C
ATOM   1371  HB1 ARG A  90      41.950  38.870  35.280  1.00  0.00           H
ATOM   1372  HB2 ARG A  90      40.140  38.620  35.230  1.00  0.00           H
ATOM   1373  CG  ARG A  90      41.200  37.340  36.440  1.00  0.00           C
ATOM   1374  HG1 ARG A  90      41.890  37.290  37.310  1.00  0.00           H
ATOM   1375  HG2 ARG A  90      41.570  36.680  35.620  1.00  0.00           H
ATOM   1376  CD  ARG A  90      39.850  36.680  36.940  1.00  0.00           C
ATOM   1377  HD1 ARG A  90      39.130  36.890  36.130  1.00  0.00           H
ATOM   1378  HD2 ARG A  90      39.520  37.250  37.830  1.00  0.00           H
ATOM   1379  NE  ARG A  90      40.030  35.180  37.120  1.00  0.00           N
ATOM   1380  HE  ARG A  90      40.970  34.800  37.080  1.00  0.00           H
ATOM   1381  CZ  ARG A  90      38.980  34.410  37.360  1.00  0.00           C
ATOM   1382  NH1 ARG A  90      37.770  34.910  37.590  1.00  0.00           N
ATOM   1383 HH11 ARG A  90      37.640  35.900  37.530  1.00  0.00           H
ATOM   1384 HH12 ARG A  90      37.120  34.380  38.140  1.00  0.00           H
ATOM   1385  NH2 ARG A  90      39.170  33.140  37.310  1.00  0.00           N
ATOM   1386 HH21 ARG A  90      39.990  32.760  36.850  1.00  0.00           H
ATOM   1387 HH22 ARG A  90      38.390  32.550  37.530  1.00  0.00           H
ATOM   1388  C   ARG A  90      41.600  41.210  36.600  1.00  0.00           C
ATOM   1389  O   ARG A  90      42.140  41.410  35.540  1.00  0.00           O
ATOM   1390  N   TRP A  91      41.390  42.150  37.520  1.00  0.00           N
ATOM   1391  HN  TRP A  91      40.880  41.820  38.310  1.00  0.00           H
ATOM   1392  CA  TRP A  91      41.770  43.500  37.530  1.00  0.00           C
ATOM   1393  HA  TRP A  91      41.710  43.780  38.580  1.00  0.00           H
ATOM   1394  CB  TRP A  91      43.260  43.780  37.230  1.00  0.00           C
ATOM   1395  HB1 TRP A  91      43.350  44.880  37.370  1.00  0.00           H
ATOM   1396  HB2 TRP A  91      43.590  43.620  36.190  1.00  0.00           H
ATOM   1397  CG  TRP A  91      44.270  43.280  38.240  1.00  0.00           C
ATOM   1398  CD1 TRP A  91      45.180  42.250  38.160  1.00  0.00           C
ATOM   1399  HD1 TRP A  91      45.380  41.780  37.210  1.00  0.00           H
ATOM   1400  NE1 TRP A  91      45.790  41.970  39.380  1.00  0.00           N
ATOM   1401  HE1 TRP A  91      46.540  41.420  39.660  1.00  0.00           H
ATOM   1402  CE2 TRP A  91      45.260  42.950  40.250  1.00  0.00           C
ATOM   1403  CD2 TRP A  91      44.340  43.680  39.590  1.00  0.00           C
ATOM   1404  CE3 TRP A  91      43.700  44.690  40.270  1.00  0.00           C
ATOM   1405  HE3 TRP A  91      42.900  45.170  39.720  1.00  0.00           H
ATOM   1406  CZ3 TRP A  91      44.080  45.030  41.580  1.00  0.00           C
ATOM   1407  HZ3 TRP A  91      43.600  45.810  42.160  1.00  0.00           H
ATOM   1408  CZ2 TRP A  91      45.660  43.140  41.560  1.00  0.00           C
ATOM   1409  HZ2 TRP A  91      46.570  42.650  41.870  1.00  0.00           H
ATOM   1410  CH2 TRP A  91      45.020  44.220  42.240  1.00  0.00           C
ATOM   1411  HH2 TRP A  91      45.320  44.390  43.270  1.00  0.00           H
ATOM   1412  C   TRP A  91      40.780  44.460  36.990  1.00  0.00           C
ATOM   1413  O   TRP A  91      41.010  45.660  36.830  1.00  0.00           O
ATOM   1414  N   ASP A  92      39.570  44.050  36.650  1.00  0.00           N
ATOM   1415  HN  ASP A  92      39.300  43.080  36.680  1.00  0.00           H
ATOM   1416  CA  ASP A  92      38.620  44.870  35.930  1.00  0.00           C
ATOM   1417  HA  ASP A  92      39.090  45.650  35.340  1.00  0.00           H
ATOM   1418  CB  ASP A  92      37.710  44.070  35.000  1.00  0.00           C
ATOM   1419  HB1 ASP A  92      36.680  44.450  34.860  1.00  0.00           H
ATOM   1420  HB2 ASP A  92      37.620  43.070  35.480  1.00  0.00           H
ATOM   1421  CG  ASP A  92      38.170  43.870  33.620  1.00  0.00           C
ATOM   1422  OD1 ASP A  92      37.550  42.950  32.950  1.00  0.00           O
ATOM   1423  OD2 ASP A  92      39.100  44.550  33.070  1.00  0.00           O
ATOM   1424  C   ASP A  92      37.740  45.580  36.970  1.00  0.00           C
ATOM   1425  O   ASP A  92      37.150  45.070  37.880  1.00  0.00           O
ATOM   1426  N   TRP A  93      37.660  46.910  36.760  1.00  0.00           N
ATOM   1427  HN  TRP A  93      38.080  47.290  35.930  1.00  0.00           H
ATOM   1428  CA  TRP A  93      36.770  47.850  37.460  1.00  0.00           C
ATOM   1429  HA  TRP A  93      36.380  47.330  38.320  1.00  0.00           H
ATOM   1430  CB  TRP A  93      37.580  49.090  37.820  1.00  0.00           C
ATOM   1431  HB1 TRP A  93      38.160  49.380  36.920  1.00  0.00           H
ATOM   1432  HB2 TRP A  93      38.270  48.840  38.640  1.00  0.00           H
ATOM   1433  CG  TRP A  93      36.720  50.210  38.290  1.00  0.00           C
ATOM   1434  CD1 TRP A  93      36.350  51.360  37.550  1.00  0.00           C
ATOM   1435  HD1 TRP A  93      36.390  51.390  36.460  1.00  0.00           H
ATOM   1436  NE1 TRP A  93      35.850  52.330  38.340  1.00  0.00           N
ATOM   1437  HE1 TRP A  93      35.570  53.240  38.130  1.00  0.00           H
ATOM   1438  CE2 TRP A  93      35.960  51.850  39.640  1.00  0.00           C
ATOM   1439  CD2 TRP A  93      36.500  50.560  39.660  1.00  0.00           C
ATOM   1440  CE3 TRP A  93      36.650  49.800  40.750  1.00  0.00           C
ATOM   1441  HE3 TRP A  93      37.020  48.790  40.620  1.00  0.00           H
ATOM   1442  CZ3 TRP A  93      36.400  50.360  42.000  1.00  0.00           C
ATOM   1443  HZ3 TRP A  93      36.660  49.850  42.920  1.00  0.00           H
ATOM   1444  CZ2 TRP A  93      35.720  52.480  40.880  1.00  0.00           C
ATOM   1445  HZ2 TRP A  93      35.520  53.550  40.850  1.00  0.00           H
ATOM   1446  CH2 TRP A  93      36.010  51.760  42.060  1.00  0.00           C
ATOM   1447  HH2 TRP A  93      35.950  52.140  43.070  1.00  0.00           H
ATOM   1448  C   TRP A  93      35.570  48.170  36.590  1.00  0.00           C
ATOM   1449  O   TRP A  93      35.690  48.470  35.440  1.00  0.00           O
ATOM   1450  N   LYS A  94      34.330  47.980  37.140  1.00  0.00           N
ATOM   1451  HN  LYS A  94      34.240  47.740  38.110  1.00  0.00           H
ATOM   1452  CA  LYS A  94      33.080  48.150  36.400  1.00  0.00           C
ATOM   1453  HA  LYS A  94      33.330  48.010  35.350  1.00  0.00           H
ATOM   1454  CB  LYS A  94      31.940  47.290  36.910  1.00  0.00           C
ATOM   1455  HB1 LYS A  94      32.420  46.290  36.940  1.00  0.00           H
ATOM   1456  HB2 LYS A  94      31.160  47.310  36.130  1.00  0.00           H
ATOM   1457  CG  LYS A  94      31.270  47.690  38.220  1.00  0.00           C
ATOM   1458  HG1 LYS A  94      30.550  48.400  37.750  1.00  0.00           H
ATOM   1459  HG2 LYS A  94      31.980  48.190  38.920  1.00  0.00           H
ATOM   1460  CD  LYS A  94      30.440  46.660  39.090  1.00  0.00           C
ATOM   1461  HD1 LYS A  94      30.010  45.940  38.360  1.00  0.00           H
ATOM   1462  HD2 LYS A  94      29.660  47.190  39.690  1.00  0.00           H
ATOM   1463  CE  LYS A  94      31.340  46.000  40.080  1.00  0.00           C
ATOM   1464  HE1 LYS A  94      31.760  46.800  40.730  1.00  0.00           H
ATOM   1465  HE2 LYS A  94      32.200  45.410  39.680  1.00  0.00           H
ATOM   1466  NZ  LYS A  94      30.460  45.130  40.870  1.00  0.00           N
ATOM   1467  HZ1 LYS A  94      29.580  45.630  41.130  1.00  0.00           H
ATOM   1468  HZ2 LYS A  94      31.120  45.010  41.660  1.00  0.00           H
ATOM   1469  HZ3 LYS A  94      30.270  44.180  40.510  1.00  0.00           H
ATOM   1470  C   LYS A  94      32.580  49.640  36.310  1.00  0.00           C
ATOM   1471  O   LYS A  94      31.970  50.130  35.360  1.00  0.00           O
ATOM   1472  N   PHE A  95      32.760  50.420  37.360  1.00  0.00           N
ATOM   1473  HN  PHE A  95      33.230  50.050  38.150  1.00  0.00           H
ATOM   1474  CA  PHE A  95      32.420  51.820  37.420  1.00  0.00           C
ATOM   1475  HA  PHE A  95      31.370  51.800  37.180  1.00  0.00           H
ATOM   1476  CB  PHE A  95      32.360  52.330  38.880  1.00  0.00           C
ATOM   1477  HB1 PHE A  95      31.810  53.300  38.970  1.00  0.00           H
ATOM   1478  HB2 PHE A  95      33.410  52.450  39.240  1.00  0.00           H
ATOM   1479  CG  PHE A  95      31.500  51.460  39.680  1.00  0.00           C
ATOM   1480  CD1 PHE A  95      32.080  50.610  40.610  1.00  0.00           C
ATOM   1481  HD1 PHE A  95      33.150  50.660  40.630  1.00  0.00           H
ATOM   1482  CE1 PHE A  95      31.310  49.840  41.460  1.00  0.00           C
ATOM   1483  HE1 PHE A  95      31.690  49.100  42.160  1.00  0.00           H
ATOM   1484  CZ  PHE A  95      29.930  49.970  41.460  1.00  0.00           C
ATOM   1485  HZ  PHE A  95      29.430  49.130  41.930  1.00  0.00           H
ATOM   1486  CD2 PHE A  95      30.080  51.570  39.700  1.00  0.00           C
ATOM   1487  HD2 PHE A  95      29.470  52.200  39.070  1.00  0.00           H
ATOM   1488  CE2 PHE A  95      29.270  50.810  40.540  1.00  0.00           C
ATOM   1489  HE2 PHE A  95      28.190  50.780  40.460  1.00  0.00           H
ATOM   1490  C   PHE A  95      33.020  52.800  36.500  1.00  0.00           C
ATOM   1491  O   PHE A  95      33.840  52.460  35.670  1.00  0.00           O
ATOM   1492  N   GLY A  96      32.540  54.080  36.640  1.00  0.00           N
ATOM   1493  HN  GLY A  96      31.710  54.200  37.190  1.00  0.00           H
ATOM   1494  CA  GLY A  96      33.130  55.280  36.010  1.00  0.00           C
ATOM   1495  HA1 GLY A  96      32.660  56.140  36.460  1.00  0.00           H
ATOM   1496  HA2 GLY A  96      32.990  55.150  34.950  1.00  0.00           H
ATOM   1497  C   GLY A  96      34.620  55.460  36.300  1.00  0.00           C
ATOM   1498  O   GLY A  96      35.220  54.900  37.210  1.00  0.00           O
ATOM   1499  N   ASP A  97      35.270  56.330  35.490  1.00  0.00           N
ATOM   1500  HN  ASP A  97      34.750  56.710  34.720  1.00  0.00           H
ATOM   1501  CA  ASP A  97      36.600  56.910  35.610  1.00  0.00           C
ATOM   1502  HA  ASP A  97      37.260  56.100  35.920  1.00  0.00           H
ATOM   1503  CB  ASP A  97      37.040  57.590  34.320  1.00  0.00           C
ATOM   1504  HB1 ASP A  97      37.130  56.820  33.530  1.00  0.00           H
ATOM   1505  HB2 ASP A  97      38.070  58.020  34.400  1.00  0.00           H
ATOM   1506  CG  ASP A  97      36.130  58.650  33.790  1.00  0.00           C
ATOM   1507  OD1 ASP A  97      34.860  58.380  33.650  1.00  0.00           O
ATOM   1508  OD2 ASP A  97      36.700  59.740  33.430  1.00  0.00           O
ATOM   1509  C   ASP A  97      36.650  57.950  36.780  1.00  0.00           C
ATOM   1510  O   ASP A  97      37.640  57.950  37.450  1.00  0.00           O
ATOM   1511  N   ILE A  98      35.550  58.680  37.020  1.00  0.00           N
ATOM   1512  HN  ILE A  98      34.800  58.530  36.400  1.00  0.00           H
ATOM   1513  CA  ILE A  98      35.430  59.710  38.160  1.00  0.00           C
ATOM   1514  HA  ILE A  98      36.380  60.200  38.090  1.00  0.00           H
ATOM   1515  CB  ILE A  98      34.240  60.750  38.040  1.00  0.00           C
ATOM   1516  HB  ILE A  98      33.300  60.210  37.840  1.00  0.00           H
ATOM   1517  CG2 ILE A  98      34.180  61.590  39.340  1.00  0.00           C
ATOM   1518 HG21 ILE A  98      33.920  61.000  40.250  1.00  0.00           H
ATOM   1519 HG22 ILE A  98      33.540  62.490  39.260  1.00  0.00           H
ATOM   1520 HG23 ILE A  98      35.170  62.100  39.440  1.00  0.00           H
ATOM   1521  CG1 ILE A  98      34.330  61.670  36.870  1.00  0.00           C
ATOM   1522 HG11 ILE A  98      33.320  62.100  36.690  1.00  0.00           H
ATOM   1523 HG12 ILE A  98      34.540  60.930  36.060  1.00  0.00           H
ATOM   1524  CD  ILE A  98      35.380  62.740  36.990  1.00  0.00           C
ATOM   1525  HD1 ILE A  98      35.100  63.640  37.570  1.00  0.00           H
ATOM   1526  HD2 ILE A  98      35.640  63.120  35.980  1.00  0.00           H
ATOM   1527  HD3 ILE A  98      36.380  62.340  37.260  1.00  0.00           H
ATOM   1528  C   ILE A  98      35.450  58.980  39.540  1.00  0.00           C
ATOM   1529  O   ILE A  98      36.250  59.350  40.470  1.00  0.00           O
ATOM   1530  N   PRO A  99      34.700  57.880  39.680  1.00  0.00           N
ATOM   1531  CD  PRO A  99      33.340  57.740  39.080  1.00  0.00           C
ATOM   1532  HD1 PRO A  99      33.370  57.410  38.020  1.00  0.00           H
ATOM   1533  HD2 PRO A  99      32.720  58.650  39.220  1.00  0.00           H
ATOM   1534  CA  PRO A  99      34.890  56.980  40.820  1.00  0.00           C
ATOM   1535  HA  PRO A  99      34.690  57.600  41.690  1.00  0.00           H
ATOM   1536  CB  PRO A  99      33.870  55.920  40.600  1.00  0.00           C
ATOM   1537  HB1 PRO A  99      33.560  55.560  41.600  1.00  0.00           H
ATOM   1538  HB2 PRO A  99      34.220  55.080  39.960  1.00  0.00           H
ATOM   1539  CG  PRO A  99      32.740  56.600  39.880  1.00  0.00           C
ATOM   1540  HG1 PRO A  99      32.220  55.920  39.160  1.00  0.00           H
ATOM   1541  HG2 PRO A  99      31.970  56.940  40.600  1.00  0.00           H
ATOM   1542  C   PRO A  99      36.360  56.400  40.880  1.00  0.00           C
ATOM   1543  O   PRO A  99      36.840  56.320  41.970  1.00  0.00           O
ATOM   1544  N   CYS A 100      37.060  56.010  39.720  1.00  0.00           N
ATOM   1545  HN  CYS A 100      36.600  56.050  38.850  1.00  0.00           H
ATOM   1546  CA  CYS A 100      38.430  55.490  39.810  1.00  0.00           C
ATOM   1547  HA  CYS A 100      38.480  54.680  40.520  1.00  0.00           H
ATOM   1548  CB  CYS A 100      38.870  55.080  38.330  1.00  0.00           C
ATOM   1549  HB1 CYS A 100      38.860  55.900  37.590  1.00  0.00           H
ATOM   1550  HB2 CYS A 100      38.030  54.450  37.980  1.00  0.00           H
ATOM   1551  SG  CYS A 100      40.490  54.270  38.220  1.00  0.00           S
ATOM   1552  C   CYS A 100      39.450  56.490  40.440  1.00  0.00           C
ATOM   1553  O   CYS A 100      40.230  56.000  41.230  1.00  0.00           O
ATOM   1554  N   ARG A 101      39.450  57.780  40.150  1.00  0.00           N
ATOM   1555  HN  ARG A 101      38.720  58.040  39.530  1.00  0.00           H
ATOM   1556  CA  ARG A 101      40.220  58.900  40.750  1.00  0.00           C
ATOM   1557  HA  ARG A 101      41.260  58.750  40.540  1.00  0.00           H
ATOM   1558  CB  ARG A 101      39.760  60.290  40.110  1.00  0.00           C
ATOM   1559  HB1 ARG A 101      40.340  61.150  40.520  1.00  0.00           H
ATOM   1560  HB2 ARG A 101      38.670  60.390  40.240  1.00  0.00           H
ATOM   1561  CG  ARG A 101      40.020  60.310  38.580  1.00  0.00           C
ATOM   1562  HG1 ARG A 101      39.690  59.420  38.020  1.00  0.00           H
ATOM   1563  HG2 ARG A 101      41.130  60.300  38.530  1.00  0.00           H
ATOM   1564  CD  ARG A 101      39.450  61.630  38.020  1.00  0.00           C
ATOM   1565  HD1 ARG A 101      39.450  62.350  38.870  1.00  0.00           H
ATOM   1566  HD2 ARG A 101      38.360  61.560  37.890  1.00  0.00           H
ATOM   1567  NE  ARG A 101      40.180  62.080  36.840  1.00  0.00           N
ATOM   1568  HE  ARG A 101      40.600  61.350  36.300  1.00  0.00           H
ATOM   1569  CZ  ARG A 101      40.180  63.330  36.310  1.00  0.00           C
ATOM   1570  NH1 ARG A 101      39.470  64.230  36.900  1.00  0.00           N
ATOM   1571 HH11 ARG A 101      39.000  64.000  37.760  1.00  0.00           H
ATOM   1572 HH12 ARG A 101      39.390  65.150  36.520  1.00  0.00           H
ATOM   1573  NH2 ARG A 101      40.940  63.580  35.260  1.00  0.00           N
ATOM   1574 HH21 ARG A 101      41.250  64.530  35.140  1.00  0.00           H
ATOM   1575 HH22 ARG A 101      41.740  62.980  35.260  1.00  0.00           H
ATOM   1576  C   ARG A 101      40.110  58.880  42.240  1.00  0.00           C
ATOM   1577  O   ARG A 101      41.140  58.920  42.960  1.00  0.00           O
ATOM   1578  N   LEU A 102      38.900  58.730  42.690  1.00  0.00           N
ATOM   1579  HN  LEU A 102      38.160  58.660  42.010  1.00  0.00           H
ATOM   1580  CA  LEU A 102      38.380  58.880  44.050  1.00  0.00           C
ATOM   1581  HA  LEU A 102      38.960  59.630  44.560  1.00  0.00           H
ATOM   1582  CB  LEU A 102      36.910  59.210  44.140  1.00  0.00           C
ATOM   1583  HB1 LEU A 102      36.340  58.360  43.710  1.00  0.00           H
ATOM   1584  HB2 LEU A 102      36.690  60.140  43.560  1.00  0.00           H
ATOM   1585  CG  LEU A 102      36.280  59.310  45.580  1.00  0.00           C
ATOM   1586  HG  LEU A 102      36.440  58.320  46.060  1.00  0.00           H
ATOM   1587  CD1 LEU A 102      37.000  60.370  46.390  1.00  0.00           C
ATOM   1588 HD11 LEU A 102      36.930  61.350  45.850  1.00  0.00           H
ATOM   1589 HD12 LEU A 102      38.080  60.180  46.480  1.00  0.00           H
ATOM   1590 HD13 LEU A 102      36.620  60.480  47.430  1.00  0.00           H
ATOM   1591  CD2 LEU A 102      34.780  59.580  45.560  1.00  0.00           C
ATOM   1592 HD21 LEU A 102      34.580  60.600  45.150  1.00  0.00           H
ATOM   1593 HD22 LEU A 102      34.320  59.490  46.570  1.00  0.00           H
ATOM   1594 HD23 LEU A 102      34.170  58.870  44.960  1.00  0.00           H
ATOM   1595  C   LEU A 102      38.730  57.590  44.870  1.00  0.00           C
ATOM   1596  O   LEU A 102      39.130  57.680  46.070  1.00  0.00           O
ATOM   1597  N   MET A 103      38.480  56.460  44.290  1.00  0.00           N
ATOM   1598  HN  MET A 103      38.000  56.460  43.420  1.00  0.00           H
ATOM   1599  CA  MET A 103      38.830  55.180  44.910  1.00  0.00           C
ATOM   1600  HA  MET A 103      38.380  54.960  45.870  1.00  0.00           H
ATOM   1601  CB  MET A 103      38.330  54.030  43.940  1.00  0.00           C
ATOM   1602  HB1 MET A 103      38.790  54.260  42.960  1.00  0.00           H
ATOM   1603  HB2 MET A 103      37.220  54.130  43.870  1.00  0.00           H
ATOM   1604  CG  MET A 103      38.590  52.500  44.200  1.00  0.00           C
ATOM   1605  HG1 MET A 103      39.580  52.160  44.580  1.00  0.00           H
ATOM   1606  HG2 MET A 103      38.290  51.950  43.290  1.00  0.00           H
ATOM   1607  SD  MET A 103      37.370  51.780  45.450  1.00  0.00           S
ATOM   1608  CE  MET A 103      38.350  51.890  47.060  1.00  0.00           C
ATOM   1609  HE1 MET A 103      39.160  52.650  47.100  1.00  0.00           H
ATOM   1610  HE2 MET A 103      38.960  51.000  47.300  1.00  0.00           H
ATOM   1611  HE3 MET A 103      37.600  51.950  47.880  1.00  0.00           H
ATOM   1612  C   MET A 103      40.350  54.990  45.070  1.00  0.00           C
ATOM   1613  O   MET A 103      40.840  54.700  46.180  1.00  0.00           O
ATOM   1614  N   LEU A 104      41.160  55.340  43.980  1.00  0.00           N
ATOM   1615  HN  LEU A 104      40.710  55.560  43.120  1.00  0.00           H
ATOM   1616  CA  LEU A 104      42.620  55.340  44.060  1.00  0.00           C
ATOM   1617  HA  LEU A 104      42.860  54.370  44.460  1.00  0.00           H
ATOM   1618  CB  LEU A 104      43.330  55.660  42.670  1.00  0.00           C
ATOM   1619  HB1 LEU A 104      44.330  56.000  43.030  1.00  0.00           H
ATOM   1620  HB2 LEU A 104      42.970  56.610  42.200  1.00  0.00           H
ATOM   1621  CG  LEU A 104      43.300  54.530  41.600  1.00  0.00           C
ATOM   1622  HG  LEU A 104      42.240  54.230  41.460  1.00  0.00           H
ATOM   1623  CD1 LEU A 104      43.810  55.040  40.300  1.00  0.00           C
ATOM   1624 HD11 LEU A 104      43.100  55.830  40.000  1.00  0.00           H
ATOM   1625 HD12 LEU A 104      43.910  54.170  39.610  1.00  0.00           H
ATOM   1626 HD13 LEU A 104      44.810  55.520  40.320  1.00  0.00           H
ATOM   1627  CD2 LEU A 104      44.060  53.210  42.070  1.00  0.00           C
ATOM   1628 HD21 LEU A 104      45.130  53.420  42.290  1.00  0.00           H
ATOM   1629 HD22 LEU A 104      44.130  52.420  41.300  1.00  0.00           H
ATOM   1630 HD23 LEU A 104      43.470  52.880  42.950  1.00  0.00           H
ATOM   1631  C   LEU A 104      43.110  56.330  45.140  1.00  0.00           C
ATOM   1632  O   LEU A 104      44.040  55.950  45.850  1.00  0.00           O
ATOM   1633  N   PHE A 105      42.560  57.580  45.250  1.00  0.00           N
ATOM   1634  HN  PHE A 105      41.870  57.890  44.600  1.00  0.00           H
ATOM   1635  CA  PHE A 105      42.920  58.570  46.250  1.00  0.00           C
ATOM   1636  HA  PHE A 105      43.980  58.710  46.240  1.00  0.00           H
ATOM   1637  CB  PHE A 105      42.220  59.900  45.910  1.00  0.00           C
ATOM   1638  HB1 PHE A 105      41.230  59.710  45.430  1.00  0.00           H
ATOM   1639  HB2 PHE A 105      42.840  60.320  45.090  1.00  0.00           H
ATOM   1640  CG  PHE A 105      42.170  60.860  47.050  1.00  0.00           C
ATOM   1641  CD1 PHE A 105      43.390  61.570  47.420  1.00  0.00           C
ATOM   1642  HD1 PHE A 105      44.290  61.580  46.840  1.00  0.00           H
ATOM   1643  CE1 PHE A 105      43.440  62.330  48.590  1.00  0.00           C
ATOM   1644  HE1 PHE A 105      44.390  62.760  48.860  1.00  0.00           H
ATOM   1645  CZ  PHE A 105      42.300  62.420  49.470  1.00  0.00           C
ATOM   1646  HZ  PHE A 105      42.400  62.890  50.440  1.00  0.00           H
ATOM   1647  CD2 PHE A 105      41.070  60.900  47.910  1.00  0.00           C
ATOM   1648  HD2 PHE A 105      40.170  60.390  47.610  1.00  0.00           H
ATOM   1649  CE2 PHE A 105      41.130  61.660  49.120  1.00  0.00           C
ATOM   1650  HE2 PHE A 105      40.220  61.660  49.700  1.00  0.00           H
ATOM   1651  C   PHE A 105      42.650  58.000  47.670  1.00  0.00           C
ATOM   1652  O   PHE A 105      43.480  58.130  48.590  1.00  0.00           O
ATOM   1653  N   MET A 106      41.410  57.430  47.950  1.00  0.00           N
ATOM   1654  HN  MET A 106      40.720  57.590  47.240  1.00  0.00           H
ATOM   1655  CA  MET A 106      41.000  57.100  49.320  1.00  0.00           C
ATOM   1656  HA  MET A 106      41.330  57.870  50.000  1.00  0.00           H
ATOM   1657  CB  MET A 106      39.510  56.730  49.360  1.00  0.00           C
ATOM   1658  HB1 MET A 106      39.380  55.990  50.180  1.00  0.00           H
ATOM   1659  HB2 MET A 106      39.280  56.140  48.460  1.00  0.00           H
ATOM   1660  CG  MET A 106      38.560  57.870  49.360  1.00  0.00           C
ATOM   1661  HG1 MET A 106      37.510  57.520  49.240  1.00  0.00           H
ATOM   1662  HG2 MET A 106      38.690  58.450  48.420  1.00  0.00           H
ATOM   1663  SD  MET A 106      38.710  59.050  50.680  1.00  0.00           S
ATOM   1664  CE  MET A 106      38.750  57.940  52.090  1.00  0.00           C
ATOM   1665  HE1 MET A 106      39.680  57.330  52.120  1.00  0.00           H
ATOM   1666  HE2 MET A 106      37.840  57.310  51.940  1.00  0.00           H
ATOM   1667  HE3 MET A 106      38.620  58.450  53.070  1.00  0.00           H
ATOM   1668  C   MET A 106      41.830  55.890  49.790  1.00  0.00           C
ATOM   1669  O   MET A 106      42.290  55.780  50.960  1.00  0.00           O
ATOM   1670  N   LEU A 107      42.080  54.930  48.840  1.00  0.00           N
ATOM   1671  HN  LEU A 107      41.490  54.980  48.030  1.00  0.00           H
ATOM   1672  CA  LEU A 107      42.850  53.750  49.040  1.00  0.00           C
ATOM   1673  HA  LEU A 107      42.480  53.400  49.990  1.00  0.00           H
ATOM   1674  CB  LEU A 107      42.690  52.690  48.000  1.00  0.00           C
ATOM   1675  HB1 LEU A 107      43.040  53.070  47.020  1.00  0.00           H
ATOM   1676  HB2 LEU A 107      41.640  52.350  47.930  1.00  0.00           H
ATOM   1677  CG  LEU A 107      43.420  51.410  48.360  1.00  0.00           C
ATOM   1678  HG  LEU A 107      44.460  51.650  48.690  1.00  0.00           H
ATOM   1679  CD1 LEU A 107      42.660  50.510  49.350  1.00  0.00           C
ATOM   1680 HD11 LEU A 107      42.900  49.430  49.310  1.00  0.00           H
ATOM   1681 HD12 LEU A 107      41.620  50.370  49.020  1.00  0.00           H
ATOM   1682 HD13 LEU A 107      42.610  50.910  50.390  1.00  0.00           H
ATOM   1683  CD2 LEU A 107      43.570  50.660  47.060  1.00  0.00           C
ATOM   1684 HD21 LEU A 107      44.000  49.640  47.110  1.00  0.00           H
ATOM   1685 HD22 LEU A 107      44.270  51.230  46.400  1.00  0.00           H
ATOM   1686 HD23 LEU A 107      42.640  50.600  46.450  1.00  0.00           H
ATOM   1687  C   LEU A 107      44.300  54.120  49.380  1.00  0.00           C
ATOM   1688  O   LEU A 107      44.850  53.590  50.390  1.00  0.00           O
ATOM   1689  N   ALA A 108      44.990  55.100  48.670  1.00  0.00           N
ATOM   1690  HN  ALA A 108      44.530  55.380  47.840  1.00  0.00           H
ATOM   1691  CA  ALA A 108      46.220  55.720  49.040  1.00  0.00           C
ATOM   1692  HA  ALA A 108      47.010  54.970  49.030  1.00  0.00           H
ATOM   1693  CB  ALA A 108      46.720  56.660  47.940  1.00  0.00           C
ATOM   1694  HB1 ALA A 108      47.760  56.970  48.150  1.00  0.00           H
ATOM   1695  HB2 ALA A 108      46.020  57.510  47.800  1.00  0.00           H
ATOM   1696  HB3 ALA A 108      46.780  56.120  46.970  1.00  0.00           H
ATOM   1697  C   ALA A 108      46.240  56.380  50.410  1.00  0.00           C
ATOM   1698  O   ALA A 108      47.210  56.290  51.170  1.00  0.00           O
ATOM   1699  N   MET A 109      45.220  57.150  50.680  1.00  0.00           N
ATOM   1700  HN  MET A 109      44.470  57.310  50.050  1.00  0.00           H
ATOM   1701  CA  MET A 109      45.220  58.000  51.830  1.00  0.00           C
ATOM   1702  HA  MET A 109      46.140  58.540  51.830  1.00  0.00           H
ATOM   1703  CB  MET A 109      44.100  59.060  51.790  1.00  0.00           C
ATOM   1704  HB1 MET A 109      43.130  58.510  51.850  1.00  0.00           H
ATOM   1705  HB2 MET A 109      44.210  59.480  50.770  1.00  0.00           H
ATOM   1706  CG  MET A 109      44.150  60.260  52.750  1.00  0.00           C
ATOM   1707  HG1 MET A 109      44.940  60.990  52.470  1.00  0.00           H
ATOM   1708  HG2 MET A 109      44.490  59.850  53.720  1.00  0.00           H
ATOM   1709  SD  MET A 109      42.530  61.140  52.840  1.00  0.00           S
ATOM   1710  CE  MET A 109      41.340  59.980  53.530  1.00  0.00           C
ATOM   1711  HE1 MET A 109      41.850  59.250  54.200  1.00  0.00           H
ATOM   1712  HE2 MET A 109      40.960  59.250  52.780  1.00  0.00           H
ATOM   1713  HE3 MET A 109      40.530  60.490  54.090  1.00  0.00           H
ATOM   1714  C   MET A 109      45.090  57.110  53.120  1.00  0.00           C
ATOM   1715  O   MET A 109      45.870  57.280  54.050  1.00  0.00           O
ATOM   1716  N   ASN A 110      44.120  56.150  53.180  1.00  0.00           N
ATOM   1717  HN  ASN A 110      43.400  56.080  52.510  1.00  0.00           H
ATOM   1718  CA  ASN A 110      44.070  55.200  54.360  1.00  0.00           C
ATOM   1719  HA  ASN A 110      43.940  55.700  55.310  1.00  0.00           H
ATOM   1720  CB  ASN A 110      42.970  54.160  54.140  1.00  0.00           C
ATOM   1721  HB1 ASN A 110      42.890  53.700  55.150  1.00  0.00           H
ATOM   1722  HB2 ASN A 110      43.210  53.340  53.420  1.00  0.00           H
ATOM   1723  CG  ASN A 110      41.600  54.920  53.780  1.00  0.00           C
ATOM   1724  OD1 ASN A 110      41.440  56.070  54.170  1.00  0.00           O
ATOM   1725  ND2 ASN A 110      40.690  54.320  52.990  1.00  0.00           N
ATOM   1726 HD21 ASN A 110      40.970  53.470  52.550  1.00  0.00           H
ATOM   1727 HD22 ASN A 110      40.070  54.910  52.470  1.00  0.00           H
ATOM   1728  C   ASN A 110      45.360  54.370  54.520  1.00  0.00           C
ATOM   1729  O   ASN A 110      45.780  54.070  55.600  1.00  0.00           O
ATOM   1730  N   ARG A 111      46.000  53.880  53.380  1.00  0.00           N
ATOM   1731  HN  ARG A 111      45.610  54.050  52.480  1.00  0.00           H
ATOM   1732  CA  ARG A 111      47.260  53.180  53.390  1.00  0.00           C
ATOM   1733  HA  ARG A 111      47.160  52.480  54.200  1.00  0.00           H
ATOM   1734  CB  ARG A 111      47.450  52.320  52.130  1.00  0.00           C
ATOM   1735  HB1 ARG A 111      48.430  51.800  52.200  1.00  0.00           H
ATOM   1736  HB2 ARG A 111      47.450  53.000  51.250  1.00  0.00           H
ATOM   1737  CG  ARG A 111      46.400  51.150  51.870  1.00  0.00           C
ATOM   1738  HG1 ARG A 111      45.380  51.570  52.010  1.00  0.00           H
ATOM   1739  HG2 ARG A 111      46.560  50.430  52.710  1.00  0.00           H
ATOM   1740  CD  ARG A 111      46.460  50.310  50.610  1.00  0.00           C
ATOM   1741  HD1 ARG A 111      46.100  50.770  49.660  1.00  0.00           H
ATOM   1742  HD2 ARG A 111      45.650  49.590  50.850  1.00  0.00           H
ATOM   1743  NE  ARG A 111      47.790  49.630  50.410  1.00  0.00           N
ATOM   1744  HE  ARG A 111      47.960  48.760  50.880  1.00  0.00           H
ATOM   1745  CZ  ARG A 111      48.810  50.210  49.870  1.00  0.00           C
ATOM   1746  NH1 ARG A 111      48.760  51.280  49.050  1.00  0.00           N
ATOM   1747 HH11 ARG A 111      49.620  51.570  48.630  1.00  0.00           H
ATOM   1748 HH12 ARG A 111      47.890  51.580  48.640  1.00  0.00           H
ATOM   1749  NH2 ARG A 111      50.040  49.920  50.250  1.00  0.00           N
ATOM   1750 HH21 ARG A 111      50.210  49.430  51.110  1.00  0.00           H
ATOM   1751 HH22 ARG A 111      50.780  50.440  49.820  1.00  0.00           H
ATOM   1752  C   ARG A 111      48.370  54.060  53.770  1.00  0.00           C
ATOM   1753  O   ARG A 111      49.160  53.650  54.630  1.00  0.00           O
ATOM   1754  N   GLN A 112      48.410  55.340  53.330  1.00  0.00           N
ATOM   1755  HN  GLN A 112      47.790  55.870  52.760  1.00  0.00           H
ATOM   1756  CA  GLN A 112      49.340  56.240  53.970  1.00  0.00           C
ATOM   1757  HA  GLN A 112      50.350  55.890  53.790  1.00  0.00           H
ATOM   1758  CB  GLN A 112      49.360  57.640  53.300  1.00  0.00           C
ATOM   1759  HB1 GLN A 112      49.780  58.420  53.970  1.00  0.00           H
ATOM   1760  HB2 GLN A 112      48.320  57.970  53.080  1.00  0.00           H
ATOM   1761  CG  GLN A 112      50.100  57.750  51.930  1.00  0.00           C
ATOM   1762  HG1 GLN A 112      50.180  58.780  51.540  1.00  0.00           H
ATOM   1763  HG2 GLN A 112      49.560  57.200  51.130  1.00  0.00           H
ATOM   1764  CD  GLN A 112      51.570  57.330  51.910  1.00  0.00           C
ATOM   1765  OE1 GLN A 112      52.180  57.240  52.970  1.00  0.00           O
ATOM   1766  NE2 GLN A 112      52.180  57.220  50.670  1.00  0.00           N
ATOM   1767 HE21 GLN A 112      53.150  57.010  50.560  1.00  0.00           H
ATOM   1768 HE22 GLN A 112      51.680  57.400  49.830  1.00  0.00           H
ATOM   1769  C   GLN A 112      49.090  56.510  55.440  1.00  0.00           C
ATOM   1770  O   GLN A 112      50.040  56.440  56.190  1.00  0.00           O
ATOM   1771  N   GLY A 113      47.840  56.810  55.790  1.00  0.00           N
ATOM   1772  HN  GLY A 113      47.210  56.700  55.030  1.00  0.00           H
ATOM   1773  CA  GLY A 113      47.380  57.120  57.100  1.00  0.00           C
ATOM   1774  HA1 GLY A 113      46.300  57.170  56.990  1.00  0.00           H
ATOM   1775  HA2 GLY A 113      47.770  58.060  57.440  1.00  0.00           H
ATOM   1776  C   GLY A 113      47.590  56.080  58.180  1.00  0.00           C
ATOM   1777  O   GLY A 113      47.970  56.470  59.280  1.00  0.00           O
ATOM   1778  N   SER A 114      47.270  54.860  57.880  1.00  0.00           N
ATOM   1779  HN  SER A 114      46.720  54.800  57.060  1.00  0.00           H
ATOM   1780  CA  SER A 114      47.530  53.650  58.680  1.00  0.00           C
ATOM   1781  HA  SER A 114      46.900  53.800  59.540  1.00  0.00           H
ATOM   1782  CB  SER A 114      47.140  52.370  57.850  1.00  0.00           C
ATOM   1783  HB1 SER A 114      47.730  52.300  56.910  1.00  0.00           H
ATOM   1784  HB2 SER A 114      46.050  52.450  57.630  1.00  0.00           H
ATOM   1785  OG  SER A 114      47.350  51.260  58.710  1.00  0.00           O
ATOM   1786  HG1 SER A 114      46.640  51.310  59.340  1.00  0.00           H
ATOM   1787  C   SER A 114      49.050  53.600  59.030  1.00  0.00           C
ATOM   1788  O   SER A 114      49.390  53.350  60.170  1.00  0.00           O
ATOM   1789  N   ILE A 115      50.050  53.820  58.180  1.00  0.00           N
ATOM   1790  HN  ILE A 115      49.930  53.720  57.200  1.00  0.00           H
ATOM   1791  CA  ILE A 115      51.370  54.060  58.740  1.00  0.00           C
ATOM   1792  HA  ILE A 115      51.580  53.220  59.390  1.00  0.00           H
ATOM   1793  CB  ILE A 115      52.480  54.020  57.680  1.00  0.00           C
ATOM   1794  HB  ILE A 115      52.560  54.960  57.090  1.00  0.00           H
ATOM   1795  CG2 ILE A 115      53.870  53.930  58.400  1.00  0.00           C
ATOM   1796 HG21 ILE A 115      54.620  53.550  57.670  1.00  0.00           H
ATOM   1797 HG22 ILE A 115      53.850  53.190  59.220  1.00  0.00           H
ATOM   1798 HG23 ILE A 115      54.210  54.910  58.790  1.00  0.00           H
ATOM   1799  CG1 ILE A 115      52.430  52.760  56.810  1.00  0.00           C
ATOM   1800 HG11 ILE A 115      53.290  52.680  56.100  1.00  0.00           H
ATOM   1801 HG12 ILE A 115      51.530  52.820  56.160  1.00  0.00           H
ATOM   1802  CD  ILE A 115      52.300  51.370  57.510  1.00  0.00           C
ATOM   1803  HD1 ILE A 115      51.450  51.280  58.210  1.00  0.00           H
ATOM   1804  HD2 ILE A 115      53.150  51.090  58.170  1.00  0.00           H
ATOM   1805  HD3 ILE A 115      52.200  50.600  56.700  1.00  0.00           H
ATOM   1806  C   ILE A 115      51.600  55.300  59.610  1.00  0.00           C
ATOM   1807  O   ILE A 115      52.210  55.260  60.690  1.00  0.00           O
ATOM   1808  N   ILE A 116      50.960  56.400  59.110  1.00  0.00           N
ATOM   1809  HN  ILE A 116      50.420  56.360  58.270  1.00  0.00           H
ATOM   1810  CA  ILE A 116      51.160  57.740  59.650  1.00  0.00           C
ATOM   1811  HA  ILE A 116      52.200  58.020  59.770  1.00  0.00           H
ATOM   1812  CB  ILE A 116      50.710  58.790  58.670  1.00  0.00           C
ATOM   1813  HB  ILE A 116      50.070  58.320  57.900  1.00  0.00           H
ATOM   1814  CG2 ILE A 116      49.930  59.930  59.290  1.00  0.00           C
ATOM   1815 HG21 ILE A 116      49.020  59.630  59.860  1.00  0.00           H
ATOM   1816 HG22 ILE A 116      49.580  60.560  58.440  1.00  0.00           H
ATOM   1817 HG23 ILE A 116      50.610  60.490  59.970  1.00  0.00           H
ATOM   1818  CG1 ILE A 116      51.880  59.290  57.740  1.00  0.00           C
ATOM   1819 HG11 ILE A 116      52.480  58.410  57.430  1.00  0.00           H
ATOM   1820 HG12 ILE A 116      52.520  60.040  58.260  1.00  0.00           H
ATOM   1821  CD  ILE A 116      51.400  59.910  56.370  1.00  0.00           C
ATOM   1822  HD1 ILE A 116      52.190  60.130  55.620  1.00  0.00           H
ATOM   1823  HD2 ILE A 116      50.820  60.850  56.460  1.00  0.00           H
ATOM   1824  HD3 ILE A 116      50.790  59.150  55.830  1.00  0.00           H
ATOM   1825  C   ILE A 116      50.710  57.870  61.060  1.00  0.00           C
ATOM   1826  O   ILE A 116      51.410  58.430  61.890  1.00  0.00           O
ATOM   1827  N   PHE A 117      49.530  57.300  61.400  1.00  0.00           N
ATOM   1828  HN  PHE A 117      48.910  56.940  60.710  1.00  0.00           H
ATOM   1829  CA  PHE A 117      49.010  57.340  62.740  1.00  0.00           C
ATOM   1830  HA  PHE A 117      49.450  58.200  63.220  1.00  0.00           H
ATOM   1831  CB  PHE A 117      47.450  57.450  62.840  1.00  0.00           C
ATOM   1832  HB1 PHE A 117      47.060  57.220  63.860  1.00  0.00           H
ATOM   1833  HB2 PHE A 117      47.100  56.620  62.200  1.00  0.00           H
ATOM   1834  CG  PHE A 117      46.950  58.820  62.320  1.00  0.00           C
ATOM   1835  CD1 PHE A 117      46.920  59.820  63.350  1.00  0.00           C
ATOM   1836  HD1 PHE A 117      47.340  59.750  64.350  1.00  0.00           H
ATOM   1837  CE1 PHE A 117      46.390  61.080  62.990  1.00  0.00           C
ATOM   1838  HE1 PHE A 117      46.260  61.840  63.760  1.00  0.00           H
ATOM   1839  CZ  PHE A 117      45.820  61.290  61.780  1.00  0.00           C
ATOM   1840  HZ  PHE A 117      45.390  62.210  61.410  1.00  0.00           H
ATOM   1841  CD2 PHE A 117      46.390  59.040  61.080  1.00  0.00           C
ATOM   1842  HD2 PHE A 117      46.550  58.270  60.340  1.00  0.00           H
ATOM   1843  CE2 PHE A 117      45.880  60.280  60.830  1.00  0.00           C
ATOM   1844  HE2 PHE A 117      45.500  60.490  59.850  1.00  0.00           H
ATOM   1845  C   PHE A 117      49.540  56.230  63.620  1.00  0.00           C
ATOM   1846  O   PHE A 117      49.440  56.260  64.850  1.00  0.00           O
ATOM   1847  N   LEU A 118      50.130  55.190  63.020  1.00  0.00           N
ATOM   1848  HN  LEU A 118      50.200  55.290  62.020  1.00  0.00           H
ATOM   1849  CA  LEU A 118      50.930  54.160  63.750  1.00  0.00           C
ATOM   1850  HA  LEU A 118      50.330  53.820  64.580  1.00  0.00           H
ATOM   1851  CB  LEU A 118      51.180  52.880  62.880  1.00  0.00           C
ATOM   1852  HB1 LEU A 118      51.550  53.170  61.870  1.00  0.00           H
ATOM   1853  HB2 LEU A 118      50.250  52.270  62.830  1.00  0.00           H
ATOM   1854  CG  LEU A 118      52.200  51.900  63.460  1.00  0.00           C
ATOM   1855  HG  LEU A 118      53.120  52.460  63.710  1.00  0.00           H
ATOM   1856  CD1 LEU A 118      51.750  51.280  64.780  1.00  0.00           C
ATOM   1857 HD11 LEU A 118      51.710  51.990  65.640  1.00  0.00           H
ATOM   1858 HD12 LEU A 118      52.280  50.350  65.090  1.00  0.00           H
ATOM   1859 HD13 LEU A 118      50.710  50.920  64.620  1.00  0.00           H
ATOM   1860  CD2 LEU A 118      52.600  50.890  62.410  1.00  0.00           C
ATOM   1861 HD21 LEU A 118      51.790  50.270  61.950  1.00  0.00           H
ATOM   1862 HD22 LEU A 118      53.380  50.210  62.810  1.00  0.00           H
ATOM   1863 HD23 LEU A 118      53.020  51.390  61.510  1.00  0.00           H
ATOM   1864  C   LEU A 118      52.140  54.880  64.330  1.00  0.00           C
ATOM   1865  O   LEU A 118      52.500  54.730  65.460  1.00  0.00           O
ATOM   1866  N   THR A 119      52.810  55.730  63.620  1.00  0.00           N
ATOM   1867  HN  THR A 119      52.380  55.900  62.740  1.00  0.00           H
ATOM   1868  CA  THR A 119      54.000  56.500  64.000  1.00  0.00           C
ATOM   1869  HA  THR A 119      54.740  55.790  64.360  1.00  0.00           H
ATOM   1870  CB  THR A 119      54.400  57.430  62.870  1.00  0.00           C
ATOM   1871  HB  THR A 119      53.770  58.290  62.590  1.00  0.00           H
ATOM   1872  OG1 THR A 119      54.420  56.820  61.570  1.00  0.00           O
ATOM   1873  HG1 THR A 119      53.550  56.500  61.360  1.00  0.00           H
ATOM   1874  CG2 THR A 119      55.810  58.020  63.110  1.00  0.00           C
ATOM   1875 HG21 THR A 119      55.860  58.530  64.100  1.00  0.00           H
ATOM   1876 HG22 THR A 119      56.100  58.670  62.260  1.00  0.00           H
ATOM   1877 HG23 THR A 119      56.510  57.160  63.180  1.00  0.00           H
ATOM   1878  C   THR A 119      53.950  57.430  65.240  1.00  0.00           C
ATOM   1879  O   THR A 119      54.720  57.360  66.210  1.00  0.00           O
ATOM   1880  N   VAL A 120      52.880  58.250  65.330  1.00  0.00           N
ATOM   1881  HN  VAL A 120      52.180  58.210  64.620  1.00  0.00           H
ATOM   1882  CA  VAL A 120      52.630  59.090  66.430  1.00  0.00           C
ATOM   1883  HA  VAL A 120      53.530  59.580  66.790  1.00  0.00           H
ATOM   1884  CB  VAL A 120      51.660  60.140  65.920  1.00  0.00           C
ATOM   1885  HB  VAL A 120      52.010  60.510  64.940  1.00  0.00           H
ATOM   1886  CG1 VAL A 120      50.260  59.590  65.680  1.00  0.00           C
ATOM   1887 HG11 VAL A 120      49.760  59.230  66.610  1.00  0.00           H
ATOM   1888 HG12 VAL A 120      50.270  58.680  65.030  1.00  0.00           H
ATOM   1889 HG13 VAL A 120      49.510  60.180  65.120  1.00  0.00           H
ATOM   1890  CG2 VAL A 120      51.680  61.420  66.850  1.00  0.00           C
ATOM   1891 HG21 VAL A 120      51.370  61.280  67.910  1.00  0.00           H
ATOM   1892 HG22 VAL A 120      50.940  62.100  66.380  1.00  0.00           H
ATOM   1893 HG23 VAL A 120      52.690  61.890  66.830  1.00  0.00           H
ATOM   1894  C   VAL A 120      52.150  58.410  67.670  1.00  0.00           C
ATOM   1895  O   VAL A 120      52.200  58.850  68.840  1.00  0.00           O
ATOM   1896  N   VAL A 121      51.630  57.250  67.490  1.00  0.00           N
ATOM   1897  HN  VAL A 121      51.490  56.940  66.550  1.00  0.00           H
ATOM   1898  CA  VAL A 121      51.200  56.310  68.440  1.00  0.00           C
ATOM   1899  HA  VAL A 121      50.690  56.870  69.230  1.00  0.00           H
ATOM   1900  CB  VAL A 121      50.210  55.360  67.850  1.00  0.00           C
ATOM   1901  HB  VAL A 121      50.610  55.010  66.880  1.00  0.00           H
ATOM   1902  CG1 VAL A 121      50.050  54.170  68.770  1.00  0.00           C
ATOM   1903 HG11 VAL A 121      50.860  53.420  68.820  1.00  0.00           H
ATOM   1904 HG12 VAL A 121      49.150  53.620  68.400  1.00  0.00           H
ATOM   1905 HG13 VAL A 121      49.870  54.450  69.820  1.00  0.00           H
ATOM   1906  CG2 VAL A 121      48.930  56.070  67.690  1.00  0.00           C
ATOM   1907 HG21 VAL A 121      49.010  56.980  67.070  1.00  0.00           H
ATOM   1908 HG22 VAL A 121      48.650  56.430  68.710  1.00  0.00           H
ATOM   1909 HG23 VAL A 121      48.220  55.310  67.300  1.00  0.00           H
ATOM   1910  C   VAL A 121      52.400  55.600  69.060  1.00  0.00           C
ATOM   1911  O   VAL A 121      52.440  55.430  70.280  1.00  0.00           O
ATOM   1912  N   ALA A 122      53.350  55.180  68.180  1.00  0.00           N
ATOM   1913  HN  ALA A 122      53.320  55.290  67.180  1.00  0.00           H
ATOM   1914  CA  ALA A 122      54.560  54.560  68.690  1.00  0.00           C
ATOM   1915  HA  ALA A 122      54.250  53.640  69.150  1.00  0.00           H
ATOM   1916  CB  ALA A 122      55.480  54.060  67.560  1.00  0.00           C
ATOM   1917  HB1 ALA A 122      56.290  53.500  68.070  1.00  0.00           H
ATOM   1918  HB2 ALA A 122      55.900  54.880  66.920  1.00  0.00           H
ATOM   1919  HB3 ALA A 122      54.980  53.390  66.840  1.00  0.00           H
ATOM   1920  C   ALA A 122      55.330  55.490  69.570  1.00  0.00           C
ATOM   1921  O   ALA A 122      55.750  55.050  70.630  1.00  0.00           O
ATOM   1922  N   VAL A 123      55.450  56.830  69.310  1.00  0.00           N
ATOM   1923  HN  VAL A 123      55.030  57.290  68.530  1.00  0.00           H
ATOM   1924  CA  VAL A 123      56.170  57.800  70.170  1.00  0.00           C
ATOM   1925  HA  VAL A 123      57.090  57.290  70.380  1.00  0.00           H
ATOM   1926  CB  VAL A 123      56.680  59.090  69.530  1.00  0.00           C
ATOM   1927  HB  VAL A 123      57.080  59.750  70.320  1.00  0.00           H
ATOM   1928  CG1 VAL A 123      57.830  58.560  68.600  1.00  0.00           C
ATOM   1929 HG11 VAL A 123      58.060  59.310  67.800  1.00  0.00           H
ATOM   1930 HG12 VAL A 123      57.590  57.630  68.050  1.00  0.00           H
ATOM   1931 HG13 VAL A 123      58.650  58.210  69.240  1.00  0.00           H
ATOM   1932  CG2 VAL A 123      55.560  59.830  68.740  1.00  0.00           C
ATOM   1933 HG21 VAL A 123      55.140  59.230  67.910  1.00  0.00           H
ATOM   1934 HG22 VAL A 123      55.870  60.860  68.440  1.00  0.00           H
ATOM   1935 HG23 VAL A 123      54.680  59.920  69.410  1.00  0.00           H
ATOM   1936  C   VAL A 123      55.580  58.060  71.550  1.00  0.00           C
ATOM   1937  O   VAL A 123      56.360  58.070  72.440  1.00  0.00           O
ATOM   1938  N   ASP A 124      54.210  58.230  71.580  1.00  0.00           N
ATOM   1939  HN  ASP A 124      53.550  58.170  70.840  1.00  0.00           H
ATOM   1940  CA  ASP A 124      53.440  58.330  72.770  1.00  0.00           C
ATOM   1941  HA  ASP A 124      53.840  59.150  73.370  1.00  0.00           H
ATOM   1942  CB  ASP A 124      51.940  58.490  72.420  1.00  0.00           C
ATOM   1943  HB1 ASP A 124      51.690  57.630  71.760  1.00  0.00           H
ATOM   1944  HB2 ASP A 124      51.720  59.470  71.930  1.00  0.00           H
ATOM   1945  CG  ASP A 124      51.090  58.540  73.640  1.00  0.00           C
ATOM   1946  OD1 ASP A 124      51.200  59.550  74.430  1.00  0.00           O
ATOM   1947  OD2 ASP A 124      50.200  57.640  73.710  1.00  0.00           O
ATOM   1948  C   ASP A 124      53.610  57.020  73.570  1.00  0.00           C
ATOM   1949  O   ASP A 124      53.890  57.070  74.780  1.00  0.00           O
ATOM   1950  N   ARG A 125      53.490  55.790  73.030  1.00  0.00           N
ATOM   1951  HN  ARG A 125      53.420  55.660  72.040  1.00  0.00           H
ATOM   1952  CA  ARG A 125      53.750  54.560  73.760  1.00  0.00           C
ATOM   1953  HA  ARG A 125      53.110  54.510  74.640  1.00  0.00           H
ATOM   1954  CB  ARG A 125      53.590  53.320  72.710  1.00  0.00           C
ATOM   1955  HB1 ARG A 125      54.340  53.300  71.900  1.00  0.00           H
ATOM   1956  HB2 ARG A 125      52.600  53.550  72.270  1.00  0.00           H
ATOM   1957  CG  ARG A 125      53.340  51.910  73.330  1.00  0.00           C
ATOM   1958  HG1 ARG A 125      54.240  51.550  73.870  1.00  0.00           H
ATOM   1959  HG2 ARG A 125      53.420  51.080  72.590  1.00  0.00           H
ATOM   1960  CD  ARG A 125      52.050  51.920  74.090  1.00  0.00           C
ATOM   1961  HD1 ARG A 125      51.240  52.210  73.390  1.00  0.00           H
ATOM   1962  HD2 ARG A 125      51.920  52.640  74.930  1.00  0.00           H
ATOM   1963  NE  ARG A 125      51.810  50.530  74.680  1.00  0.00           N
ATOM   1964  HE  ARG A 125      52.530  49.870  74.830  1.00  0.00           H
ATOM   1965  CZ  ARG A 125      50.600  50.020  74.830  1.00  0.00           C
ATOM   1966  NH1 ARG A 125      49.470  50.710  74.680  1.00  0.00           N
ATOM   1967 HH11 ARG A 125      49.430  51.700  74.770  1.00  0.00           H
ATOM   1968 HH12 ARG A 125      48.680  50.210  75.030  1.00  0.00           H
ATOM   1969  NH2 ARG A 125      50.540  48.760  75.210  1.00  0.00           N
ATOM   1970 HH21 ARG A 125      51.420  48.320  75.370  1.00  0.00           H
ATOM   1971 HH22 ARG A 125      49.760  48.190  74.980  1.00  0.00           H
ATOM   1972  C   ARG A 125      55.260  54.560  74.290  1.00  0.00           C
ATOM   1973  O   ARG A 125      55.480  54.070  75.380  1.00  0.00           O
ATOM   1974  N   TYR A 126      56.240  55.020  73.420  1.00  0.00           N
ATOM   1975  HN  TYR A 126      55.970  55.230  72.490  1.00  0.00           H
ATOM   1976  CA  TYR A 126      57.710  55.010  73.740  1.00  0.00           C
ATOM   1977  HA  TYR A 126      57.920  53.990  74.030  1.00  0.00           H
ATOM   1978  CB  TYR A 126      58.530  55.270  72.500  1.00  0.00           C
ATOM   1979  HB1 TYR A 126      58.000  55.960  71.810  1.00  0.00           H
ATOM   1980  HB2 TYR A 126      58.570  54.360  71.860  1.00  0.00           H
ATOM   1981  CG  TYR A 126      59.880  55.780  72.770  1.00  0.00           C
ATOM   1982  CD1 TYR A 126      60.950  55.000  73.330  1.00  0.00           C
ATOM   1983  HD1 TYR A 126      60.790  53.940  73.470  1.00  0.00           H
ATOM   1984  CE1 TYR A 126      62.120  55.590  73.800  1.00  0.00           C
ATOM   1985  HE1 TYR A 126      62.930  54.970  74.150  1.00  0.00           H
ATOM   1986  CZ  TYR A 126      62.210  56.960  73.790  1.00  0.00           C
ATOM   1987  OH  TYR A 126      63.340  57.560  74.440  1.00  0.00           O
ATOM   1988  HH  TYR A 126      63.020  58.380  74.830  1.00  0.00           H
ATOM   1989  CD2 TYR A 126      60.140  57.140  72.580  1.00  0.00           C
ATOM   1990  HD2 TYR A 126      59.430  57.820  72.140  1.00  0.00           H
ATOM   1991  CE2 TYR A 126      61.270  57.740  73.170  1.00  0.00           C
ATOM   1992  HE2 TYR A 126      61.360  58.820  73.180  1.00  0.00           H
ATOM   1993  C   TYR A 126      57.990  55.930  74.910  1.00  0.00           C
ATOM   1994  O   TYR A 126      58.570  55.510  75.900  1.00  0.00           O
ATOM   1995  N   PHE A 127      57.410  57.170  74.840  1.00  0.00           N
ATOM   1996  HN  PHE A 127      56.990  57.550  74.010  1.00  0.00           H
ATOM   1997  CA  PHE A 127      57.430  58.180  75.910  1.00  0.00           C
ATOM   1998  HA  PHE A 127      58.470  58.360  76.140  1.00  0.00           H
ATOM   1999  CB  PHE A 127      56.580  59.370  75.320  1.00  0.00           C
ATOM   2000  HB1 PHE A 127      56.360  60.020  76.190  1.00  0.00           H
ATOM   2001  HB2 PHE A 127      55.710  58.850  74.850  1.00  0.00           H
ATOM   2002  CG  PHE A 127      57.300  60.210  74.220  1.00  0.00           C
ATOM   2003  CD1 PHE A 127      58.660  60.390  74.260  1.00  0.00           C
ATOM   2004  HD1 PHE A 127      59.230  59.820  74.990  1.00  0.00           H
ATOM   2005  CE1 PHE A 127      59.260  61.130  73.230  1.00  0.00           C
ATOM   2006  HE1 PHE A 127      60.340  61.100  73.290  1.00  0.00           H
ATOM   2007  CZ  PHE A 127      58.540  61.700  72.240  1.00  0.00           C
ATOM   2008  HZ  PHE A 127      59.040  62.370  71.560  1.00  0.00           H
ATOM   2009  CD2 PHE A 127      56.530  60.850  73.160  1.00  0.00           C
ATOM   2010  HD2 PHE A 127      55.450  60.840  73.090  1.00  0.00           H
ATOM   2011  CE2 PHE A 127      57.160  61.580  72.130  1.00  0.00           C
ATOM   2012  HE2 PHE A 127      56.510  62.040  71.390  1.00  0.00           H
ATOM   2013  C   PHE A 127      56.800  57.580  77.200  1.00  0.00           C
ATOM   2014  O   PHE A 127      57.360  57.710  78.320  1.00  0.00           O
ATOM   2015  N   ARG A 128      55.580  56.910  77.160  1.00  0.00           N
ATOM   2016  HN  ARG A 128      55.080  56.760  76.300  1.00  0.00           H
ATOM   2017  CA  ARG A 128      54.840  56.440  78.250  1.00  0.00           C
ATOM   2018  HA  ARG A 128      54.840  57.260  78.950  1.00  0.00           H
ATOM   2019  CB  ARG A 128      53.450  56.020  77.800  1.00  0.00           C
ATOM   2020  HB1 ARG A 128      52.880  55.420  78.550  1.00  0.00           H
ATOM   2021  HB2 ARG A 128      53.390  55.640  76.760  1.00  0.00           H
ATOM   2022  CG  ARG A 128      52.580  57.320  77.710  1.00  0.00           C
ATOM   2023  HG1 ARG A 128      52.990  57.990  76.920  1.00  0.00           H
ATOM   2024  HG2 ARG A 128      52.450  57.840  78.690  1.00  0.00           H
ATOM   2025  CD  ARG A 128      51.210  56.980  77.080  1.00  0.00           C
ATOM   2026  HD1 ARG A 128      50.520  56.390  77.730  1.00  0.00           H
ATOM   2027  HD2 ARG A 128      51.340  56.520  76.090  1.00  0.00           H
ATOM   2028  NE  ARG A 128      50.520  58.290  76.760  1.00  0.00           N
ATOM   2029  HE  ARG A 128      50.690  58.640  75.850  1.00  0.00           H
ATOM   2030  CZ  ARG A 128      50.130  59.120  77.660  1.00  0.00           C
ATOM   2031  NH1 ARG A 128      50.030  58.930  78.930  1.00  0.00           N
ATOM   2032 HH11 ARG A 128      50.070  57.980  79.220  1.00  0.00           H
ATOM   2033 HH12 ARG A 128      49.520  59.640  79.410  1.00  0.00           H
ATOM   2034  NH2 ARG A 128      49.670  60.230  77.250  1.00  0.00           N
ATOM   2035 HH21 ARG A 128      49.440  60.420  76.290  1.00  0.00           H
ATOM   2036 HH22 ARG A 128      49.410  60.870  77.970  1.00  0.00           H
ATOM   2037  C   ARG A 128      55.500  55.290  79.020  1.00  0.00           C
ATOM   2038  O   ARG A 128      55.540  55.340  80.260  1.00  0.00           O
ATOM   2039  N   VAL A 129      56.080  54.310  78.350  1.00  0.00           N
ATOM   2040  HN  VAL A 129      55.950  54.220  77.360  1.00  0.00           H
ATOM   2041  CA  VAL A 129      56.970  53.360  79.060  1.00  0.00           C
ATOM   2042  HA  VAL A 129      56.420  53.020  79.920  1.00  0.00           H
ATOM   2043  CB  VAL A 129      57.400  52.180  78.240  1.00  0.00           C
ATOM   2044  HB  VAL A 129      58.070  52.540  77.430  1.00  0.00           H
ATOM   2045  CG1 VAL A 129      58.130  51.120  79.160  1.00  0.00           C
ATOM   2046 HG11 VAL A 129      59.190  51.430  79.250  1.00  0.00           H
ATOM   2047 HG12 VAL A 129      58.090  50.140  78.640  1.00  0.00           H
ATOM   2048 HG13 VAL A 129      57.550  50.920  80.080  1.00  0.00           H
ATOM   2049  CG2 VAL A 129      56.050  51.590  77.780  1.00  0.00           C
ATOM   2050 HG21 VAL A 129      56.250  50.650  77.230  1.00  0.00           H
ATOM   2051 HG22 VAL A 129      55.610  52.310  77.080  1.00  0.00           H
ATOM   2052 HG23 VAL A 129      55.440  51.280  78.650  1.00  0.00           H
ATOM   2053  C   VAL A 129      58.280  53.990  79.600  1.00  0.00           C
ATOM   2054  O   VAL A 129      58.730  53.630  80.700  1.00  0.00           O
ATOM   2055  N   VAL A 130      58.920  54.970  78.950  1.00  0.00           N
ATOM   2056  HN  VAL A 130      58.540  55.270  78.070  1.00  0.00           H
ATOM   2057  CA  VAL A 130      60.010  55.680  79.460  1.00  0.00           C
ATOM   2058  HA  VAL A 130      60.650  54.940  79.910  1.00  0.00           H
ATOM   2059  CB  VAL A 130      60.810  56.570  78.500  1.00  0.00           C
ATOM   2060  HB  VAL A 130      59.990  56.990  77.860  1.00  0.00           H
ATOM   2061  CG1 VAL A 130      61.700  57.660  79.190  1.00  0.00           C
ATOM   2062 HG11 VAL A 130      61.120  58.410  79.770  1.00  0.00           H
ATOM   2063 HG12 VAL A 130      62.210  58.230  78.380  1.00  0.00           H
ATOM   2064 HG13 VAL A 130      62.490  57.280  79.870  1.00  0.00           H
ATOM   2065  CG2 VAL A 130      61.590  55.590  77.590  1.00  0.00           C
ATOM   2066 HG21 VAL A 130      62.100  56.170  76.800  1.00  0.00           H
ATOM   2067 HG22 VAL A 130      60.970  54.770  77.150  1.00  0.00           H
ATOM   2068 HG23 VAL A 130      62.350  55.080  78.210  1.00  0.00           H
ATOM   2069  C   VAL A 130      59.660  56.430  80.720  1.00  0.00           C
ATOM   2070  O   VAL A 130      60.460  56.260  81.700  1.00  0.00           O
ATOM   2071  N   HSD A 131      58.550  57.130  80.840  1.00  0.00           N
ATOM   2072  HN  HSD A 131      57.900  56.970  80.090  1.00  0.00           H
ATOM   2073  CA  HSD A 131      58.260  58.030  81.920  1.00  0.00           C
ATOM   2074  HA  HSD A 131      57.950  57.460  82.780  1.00  0.00           H
ATOM   2075  CB  HSD A 131      59.380  59.050  82.470  1.00  0.00           C
ATOM   2076  HB1 HSD A 131      59.650  59.730  81.630  1.00  0.00           H
ATOM   2077  HB2 HSD A 131      60.260  58.480  82.840  1.00  0.00           H
ATOM   2078  ND1 HSD A 131      58.490  59.520  84.830  1.00  0.00           N
ATOM   2079  HD1 HSD A 131      58.410  58.610  85.220  1.00  0.00           H
ATOM   2080  CG  HSD A 131      58.870  59.980  83.590  1.00  0.00           C
ATOM   2081  CE1 HSD A 131      58.070  60.600  85.580  1.00  0.00           C
ATOM   2082  HE1 HSD A 131      57.500  60.460  86.490  1.00  0.00           H
ATOM   2083  NE2 HSD A 131      58.170  61.740  84.920  1.00  0.00           N
ATOM   2084  CD2 HSD A 131      58.710  61.340  83.720  1.00  0.00           C
ATOM   2085  HD2 HSD A 131      59.030  62.140  83.070  1.00  0.00           H
ATOM   2086  C   HSD A 131      57.080  58.960  81.420  1.00  0.00           C
ATOM   2087  O   HSD A 131      57.240  59.740  80.520  1.00  0.00           O
ATOM   2088  N   PRO A 132      55.880  59.070  81.880  1.00  0.00           N
ATOM   2089  CD  PRO A 132      55.380  58.240  82.990  1.00  0.00           C
ATOM   2090  HD1 PRO A 132      55.830  58.620  83.930  1.00  0.00           H
ATOM   2091  HD2 PRO A 132      55.660  57.180  82.840  1.00  0.00           H
ATOM   2092  CA  PRO A 132      54.810  59.650  81.030  1.00  0.00           C
ATOM   2093  HA  PRO A 132      55.020  59.600  79.960  1.00  0.00           H
ATOM   2094  CB  PRO A 132      53.670  58.720  81.450  1.00  0.00           C
ATOM   2095  HB1 PRO A 132      53.710  57.820  80.790  1.00  0.00           H
ATOM   2096  HB2 PRO A 132      52.640  59.120  81.280  1.00  0.00           H
ATOM   2097  CG  PRO A 132      53.910  58.360  82.950  1.00  0.00           C
ATOM   2098  HG1 PRO A 132      53.600  59.190  83.610  1.00  0.00           H
ATOM   2099  HG2 PRO A 132      53.370  57.460  83.340  1.00  0.00           H
ATOM   2100  C   PRO A 132      54.610  61.130  81.170  1.00  0.00           C
ATOM   2101  O   PRO A 132      53.430  61.580  81.280  1.00  0.00           O
ATOM   2102  N   HSD A 133      55.730  61.870  81.390  1.00  0.00           N
ATOM   2103  HN  HSD A 133      56.540  61.300  81.460  1.00  0.00           H
ATOM   2104  CA  HSD A 133      55.760  63.330  81.570  1.00  0.00           C
ATOM   2105  HA  HSD A 133      54.800  63.790  81.680  1.00  0.00           H
ATOM   2106  CB  HSD A 133      56.370  63.880  82.870  1.00  0.00           C
ATOM   2107  HB1 HSD A 133      56.330  65.000  82.900  1.00  0.00           H
ATOM   2108  HB2 HSD A 133      57.460  63.630  82.850  1.00  0.00           H
ATOM   2109  ND1 HSD A 133      54.700  64.420  84.740  1.00  0.00           N
ATOM   2110  HD1 HSD A 133      54.760  65.410  84.700  1.00  0.00           H
ATOM   2111  CG  HSD A 133      55.380  63.490  84.000  1.00  0.00           C
ATOM   2112  CE1 HSD A 133      54.330  63.780  85.900  1.00  0.00           C
ATOM   2113  HE1 HSD A 133      53.850  64.200  86.780  1.00  0.00           H
ATOM   2114  NE2 HSD A 133      54.460  62.490  85.770  1.00  0.00           N
ATOM   2115  CD2 HSD A 133      55.100  62.280  84.580  1.00  0.00           C
ATOM   2116  HD2 HSD A 133      55.340  61.270  84.270  1.00  0.00           H
ATOM   2117  C   HSD A 133      56.250  64.130  80.380  1.00  0.00           C
ATOM   2118  O   HSD A 133      56.180  65.390  80.320  1.00  0.00           O
ATOM   2119  N   HSD A 134      56.610  63.390  79.320  1.00  0.00           N
ATOM   2120  HN  HSD A 134      56.610  62.410  79.480  1.00  0.00           H
ATOM   2121  CA  HSD A 134      57.080  63.930  78.050  1.00  0.00           C
ATOM   2122  HA  HSD A 134      57.780  64.740  78.270  1.00  0.00           H
ATOM   2123  CB  HSD A 134      57.460  62.910  76.950  1.00  0.00           C
ATOM   2124  HB1 HSD A 134      57.870  63.450  76.070  1.00  0.00           H
ATOM   2125  HB2 HSD A 134      56.560  62.450  76.520  1.00  0.00           H
ATOM   2126  ND1 HSD A 134      58.150  60.680  77.900  1.00  0.00           N
ATOM   2127  HD1 HSD A 134      57.260  60.380  78.240  1.00  0.00           H
ATOM   2128  CG  HSD A 134      58.490  61.880  77.280  1.00  0.00           C
ATOM   2129  CE1 HSD A 134      59.300  59.960  77.990  1.00  0.00           C
ATOM   2130  HE1 HSD A 134      59.310  58.980  78.460  1.00  0.00           H
ATOM   2131  NE2 HSD A 134      60.380  60.600  77.490  1.00  0.00           N
ATOM   2132  CD2 HSD A 134      59.800  61.800  77.000  1.00  0.00           C
ATOM   2133  HD2 HSD A 134      60.350  62.420  76.310  1.00  0.00           H
ATOM   2134  C   HSD A 134      56.050  64.870  77.340  1.00  0.00           C
ATOM   2135  O   HSD A 134      54.870  64.680  77.370  1.00  0.00           O
ATOM   2136  N   ALA A 135      56.500  65.820  76.520  1.00  0.00           N
ATOM   2137  HN  ALA A 135      57.500  65.860  76.460  1.00  0.00           H
ATOM   2138  CA  ALA A 135      55.760  66.920  75.960  1.00  0.00           C
ATOM   2139  HA  ALA A 135      55.310  67.500  76.740  1.00  0.00           H
ATOM   2140  CB  ALA A 135      56.720  67.750  75.150  1.00  0.00           C
ATOM   2141  HB1 ALA A 135      56.920  67.270  74.170  1.00  0.00           H
ATOM   2142  HB2 ALA A 135      57.630  68.000  75.750  1.00  0.00           H
ATOM   2143  HB3 ALA A 135      56.180  68.650  74.820  1.00  0.00           H
ATOM   2144  C   ALA A 135      54.560  66.600  75.080  1.00  0.00           C
ATOM   2145  O   ALA A 135      53.530  67.210  75.330  1.00  0.00           O
ATOM   2146  N   LEU A 136      54.690  65.550  74.250  1.00  0.00           N
ATOM   2147  HN  LEU A 136      55.640  65.300  74.110  1.00  0.00           H
ATOM   2148  CA  LEU A 136      53.560  64.910  73.580  1.00  0.00           C
ATOM   2149  HA  LEU A 136      53.080  65.790  73.150  1.00  0.00           H
ATOM   2150  CB  LEU A 136      54.080  63.830  72.560  1.00  0.00           C
ATOM   2151  HB1 LEU A 136      54.540  63.020  73.160  1.00  0.00           H
ATOM   2152  HB2 LEU A 136      54.800  64.380  71.910  1.00  0.00           H
ATOM   2153  CG  LEU A 136      52.980  63.170  71.660  1.00  0.00           C
ATOM   2154  HG  LEU A 136      52.270  62.610  72.310  1.00  0.00           H
ATOM   2155  CD1 LEU A 136      52.160  64.230  70.860  1.00  0.00           C
ATOM   2156 HD11 LEU A 136      51.400  64.620  71.570  1.00  0.00           H
ATOM   2157 HD12 LEU A 136      51.500  63.900  70.040  1.00  0.00           H
ATOM   2158 HD13 LEU A 136      52.850  65.030  70.500  1.00  0.00           H
ATOM   2159  CD2 LEU A 136      53.560  62.240  70.690  1.00  0.00           C
ATOM   2160 HD21 LEU A 136      52.840  61.900  69.930  1.00  0.00           H
ATOM   2161 HD22 LEU A 136      54.100  61.440  71.240  1.00  0.00           H
ATOM   2162 HD23 LEU A 136      54.350  62.730  70.080  1.00  0.00           H
ATOM   2163  C   LEU A 136      52.560  64.190  74.470  1.00  0.00           C
ATOM   2164  O   LEU A 136      51.350  64.030  74.170  1.00  0.00           O
ATOM   2165  N   ASN A 137      52.960  63.680  75.660  1.00  0.00           N
ATOM   2166  HN  ASN A 137      53.920  63.720  75.940  1.00  0.00           H
ATOM   2167  CA  ASN A 137      52.070  63.090  76.690  1.00  0.00           C
ATOM   2168  HA  ASN A 137      51.330  62.460  76.220  1.00  0.00           H
ATOM   2169  CB  ASN A 137      52.760  62.390  77.840  1.00  0.00           C
ATOM   2170  HB1 ASN A 137      51.950  62.130  78.540  1.00  0.00           H
ATOM   2171  HB2 ASN A 137      53.560  62.910  78.400  1.00  0.00           H
ATOM   2172  CG  ASN A 137      53.490  61.160  77.350  1.00  0.00           C
ATOM   2173  OD1 ASN A 137      54.640  60.910  77.680  1.00  0.00           O
ATOM   2174  ND2 ASN A 137      52.940  60.370  76.420  1.00  0.00           N
ATOM   2175 HD21 ASN A 137      53.460  59.630  75.970  1.00  0.00           H
ATOM   2176 HD22 ASN A 137      52.060  60.420  75.970  1.00  0.00           H
ATOM   2177  C   ASN A 137      51.250  64.190  77.380  1.00  0.00           C
ATOM   2178  O   ASN A 137      50.130  63.850  77.830  1.00  0.00           O
ATOM   2179  N   LYS A 138      51.700  65.440  77.310  1.00  0.00           N
ATOM   2180  HN  LYS A 138      52.610  65.580  76.930  1.00  0.00           H
ATOM   2181  CA  LYS A 138      51.090  66.480  78.120  1.00  0.00           C
ATOM   2182  HA  LYS A 138      50.290  66.100  78.730  1.00  0.00           H
ATOM   2183  CB  LYS A 138      52.220  66.890  79.110  1.00  0.00           C
ATOM   2184  HB1 LYS A 138      51.940  67.850  79.590  1.00  0.00           H
ATOM   2185  HB2 LYS A 138      53.210  67.010  78.620  1.00  0.00           H
ATOM   2186  CG  LYS A 138      52.570  65.790  80.210  1.00  0.00           C
ATOM   2187  HG1 LYS A 138      53.460  66.090  80.800  1.00  0.00           H
ATOM   2188  HG2 LYS A 138      52.910  64.930  79.590  1.00  0.00           H
ATOM   2189  CD  LYS A 138      51.430  65.350  81.120  1.00  0.00           C
ATOM   2190  HD1 LYS A 138      50.860  64.540  80.590  1.00  0.00           H
ATOM   2191  HD2 LYS A 138      50.720  66.150  81.430  1.00  0.00           H
ATOM   2192  CE  LYS A 138      51.930  64.820  82.490  1.00  0.00           C
ATOM   2193  HE1 LYS A 138      52.600  65.570  82.960  1.00  0.00           H
ATOM   2194  HE2 LYS A 138      52.430  63.860  82.250  1.00  0.00           H
ATOM   2195  NZ  LYS A 138      50.820  64.590  83.420  1.00  0.00           N
ATOM   2196  HZ1 LYS A 138      51.110  63.990  84.220  1.00  0.00           H
ATOM   2197  HZ2 LYS A 138      49.990  64.180  82.940  1.00  0.00           H
ATOM   2198  HZ3 LYS A 138      50.500  65.540  83.670  1.00  0.00           H
ATOM   2199  C   LYS A 138      50.610  67.700  77.220  1.00  0.00           C
ATOM   2200  O   LYS A 138      50.580  68.860  77.650  1.00  0.00           O
ATOM   2201  N   ILE A 139      50.040  67.410  76.040  1.00  0.00           N
ATOM   2202  HN  ILE A 139      50.210  66.480  75.720  1.00  0.00           H
ATOM   2203  CA  ILE A 139      49.300  68.380  75.220  1.00  0.00           C
ATOM   2204  HA  ILE A 139      49.460  69.390  75.570  1.00  0.00           H
ATOM   2205  CB  ILE A 139      49.680  68.330  73.780  1.00  0.00           C
ATOM   2206  HB  ILE A 139      49.110  69.130  73.270  1.00  0.00           H
ATOM   2207  CG2 ILE A 139      51.200  68.930  73.600  1.00  0.00           C
ATOM   2208 HG21 ILE A 139      51.270  69.880  74.170  1.00  0.00           H
ATOM   2209 HG22 ILE A 139      51.360  69.090  72.510  1.00  0.00           H
ATOM   2210 HG23 ILE A 139      51.910  68.170  73.980  1.00  0.00           H
ATOM   2211  CG1 ILE A 139      49.580  67.030  72.970  1.00  0.00           C
ATOM   2212 HG11 ILE A 139      48.540  66.740  73.210  1.00  0.00           H
ATOM   2213 HG12 ILE A 139      50.340  66.320  73.340  1.00  0.00           H
ATOM   2214  CD  ILE A 139      49.620  67.360  71.510  1.00  0.00           C
ATOM   2215  HD1 ILE A 139      50.630  67.680  71.160  1.00  0.00           H
ATOM   2216  HD2 ILE A 139      48.850  68.110  71.230  1.00  0.00           H
ATOM   2217  HD3 ILE A 139      49.500  66.420  70.910  1.00  0.00           H
ATOM   2218  C   ILE A 139      47.830  67.990  75.310  1.00  0.00           C
ATOM   2219  O   ILE A 139      47.450  66.930  75.640  1.00  0.00           O
ATOM   2220  N   SER A 140      46.960  68.970  74.880  1.00  0.00           N
ATOM   2221  HN  SER A 140      47.360  69.810  74.530  1.00  0.00           H
ATOM   2222  CA  SER A 140      45.500  69.030  75.060  1.00  0.00           C
ATOM   2223  HA  SER A 140      45.310  68.430  75.930  1.00  0.00           H
ATOM   2224  CB  SER A 140      45.020  70.510  75.170  1.00  0.00           C
ATOM   2225  HB1 SER A 140      45.550  70.900  76.060  1.00  0.00           H
ATOM   2226  HB2 SER A 140      43.930  70.610  75.370  1.00  0.00           H
ATOM   2227  OG  SER A 140      45.360  71.280  73.990  1.00  0.00           O
ATOM   2228  HG1 SER A 140      46.210  71.670  74.160  1.00  0.00           H
ATOM   2229  C   SER A 140      44.760  68.260  74.090  1.00  0.00           C
ATOM   2230  O   SER A 140      45.230  67.890  73.000  1.00  0.00           O
ATOM   2231  N   ASN A 141      43.440  67.930  74.370  1.00  0.00           N
ATOM   2232  HN  ASN A 141      42.940  68.200  75.190  1.00  0.00           H
ATOM   2233  CA  ASN A 141      42.670  67.140  73.400  1.00  0.00           C
ATOM   2234  HA  ASN A 141      43.280  66.300  73.130  1.00  0.00           H
ATOM   2235  CB  ASN A 141      41.330  66.700  73.850  1.00  0.00           C
ATOM   2236  HB1 ASN A 141      40.780  66.120  73.070  1.00  0.00           H
ATOM   2237  HB2 ASN A 141      40.690  67.580  74.030  1.00  0.00           H
ATOM   2238  CG  ASN A 141      41.540  65.790  75.070  1.00  0.00           C
ATOM   2239  OD1 ASN A 141      42.390  64.910  75.190  1.00  0.00           O
ATOM   2240  ND2 ASN A 141      40.690  66.050  76.100  1.00  0.00           N
ATOM   2241 HD21 ASN A 141      40.590  65.420  76.890  1.00  0.00           H
ATOM   2242 HD22 ASN A 141      40.140  66.880  76.120  1.00  0.00           H
ATOM   2243  C   ASN A 141      42.500  67.960  72.120  1.00  0.00           C
ATOM   2244  O   ASN A 141      42.790  67.550  71.030  1.00  0.00           O
ATOM   2245  N   ARG A 142      42.200  69.260  72.250  1.00  0.00           N
ATOM   2246  HN  ARG A 142      41.960  69.640  73.150  1.00  0.00           H
ATOM   2247  CA  ARG A 142      42.230  70.110  71.100  1.00  0.00           C
ATOM   2248  HA  ARG A 142      41.540  69.680  70.400  1.00  0.00           H
ATOM   2249  CB  ARG A 142      41.840  71.570  71.550  1.00  0.00           C
ATOM   2250  HB1 ARG A 142      40.870  71.360  72.070  1.00  0.00           H
ATOM   2251  HB2 ARG A 142      41.560  72.180  70.660  1.00  0.00           H
ATOM   2252  CG  ARG A 142      42.680  72.410  72.480  1.00  0.00           C
ATOM   2253  HG1 ARG A 142      43.540  72.730  71.860  1.00  0.00           H
ATOM   2254  HG2 ARG A 142      43.100  71.720  73.240  1.00  0.00           H
ATOM   2255  CD  ARG A 142      42.130  73.750  73.030  1.00  0.00           C
ATOM   2256  HD1 ARG A 142      41.440  74.150  72.260  1.00  0.00           H
ATOM   2257  HD2 ARG A 142      42.890  74.500  73.380  1.00  0.00           H
ATOM   2258  NE  ARG A 142      41.260  73.410  74.140  1.00  0.00           N
ATOM   2259  HE  ARG A 142      41.190  72.520  74.590  1.00  0.00           H
ATOM   2260  CZ  ARG A 142      40.610  74.260  74.900  1.00  0.00           C
ATOM   2261  NH1 ARG A 142      40.710  75.550  74.790  1.00  0.00           N
ATOM   2262 HH11 ARG A 142      41.540  75.870  74.320  1.00  0.00           H
ATOM   2263 HH12 ARG A 142      40.460  76.130  75.560  1.00  0.00           H
ATOM   2264  NH2 ARG A 142      39.830  73.840  75.900  1.00  0.00           N
ATOM   2265 HH21 ARG A 142      39.880  72.930  76.310  1.00  0.00           H
ATOM   2266 HH22 ARG A 142      39.270  74.530  76.370  1.00  0.00           H
ATOM   2267  C   ARG A 142      43.550  70.170  70.310  1.00  0.00           C
ATOM   2268  O   ARG A 142      43.540  69.980  69.120  1.00  0.00           O
ATOM   2269  N   THR A 143      44.780  70.290  70.920  1.00  0.00           N
ATOM   2270  HN  THR A 143      44.900  70.360  71.910  1.00  0.00           H
ATOM   2271  CA  THR A 143      46.080  70.220  70.170  1.00  0.00           C
ATOM   2272  HA  THR A 143      45.920  70.840  69.300  1.00  0.00           H
ATOM   2273  CB  THR A 143      47.300  70.590  71.010  1.00  0.00           C
ATOM   2274  HB  THR A 143      47.450  70.040  71.970  1.00  0.00           H
ATOM   2275  OG1 THR A 143      47.190  71.930  71.500  1.00  0.00           O
ATOM   2276  HG1 THR A 143      47.470  71.910  72.420  1.00  0.00           H
ATOM   2277  CG2 THR A 143      48.510  70.640  70.110  1.00  0.00           C
ATOM   2278 HG21 THR A 143      48.880  69.620  69.860  1.00  0.00           H
ATOM   2279 HG22 THR A 143      49.330  71.260  70.520  1.00  0.00           H
ATOM   2280 HG23 THR A 143      48.410  71.090  69.100  1.00  0.00           H
ATOM   2281  C   THR A 143      46.270  68.810  69.480  1.00  0.00           C
ATOM   2282  O   THR A 143      46.870  68.750  68.400  1.00  0.00           O
ATOM   2283  N   ALA A 144      45.920  67.710  70.190  1.00  0.00           N
ATOM   2284  HN  ALA A 144      45.670  67.880  71.140  1.00  0.00           H
ATOM   2285  CA  ALA A 144      45.960  66.390  69.700  1.00  0.00           C
ATOM   2286  HA  ALA A 144      46.980  66.120  69.500  1.00  0.00           H
ATOM   2287  CB  ALA A 144      45.470  65.410  70.770  1.00  0.00           C
ATOM   2288  HB1 ALA A 144      46.140  65.530  71.650  1.00  0.00           H
ATOM   2289  HB2 ALA A 144      45.600  64.350  70.460  1.00  0.00           H
ATOM   2290  HB3 ALA A 144      44.410  65.650  71.020  1.00  0.00           H
ATOM   2291  C   ALA A 144      45.090  66.190  68.440  1.00  0.00           C
ATOM   2292  O   ALA A 144      45.480  65.550  67.470  1.00  0.00           O
ATOM   2293  N   ALA A 145      43.870  66.760  68.420  1.00  0.00           N
ATOM   2294  HN  ALA A 145      43.590  67.170  69.290  1.00  0.00           H
ATOM   2295  CA  ALA A 145      43.000  66.900  67.330  1.00  0.00           C
ATOM   2296  HA  ALA A 145      42.840  65.920  66.880  1.00  0.00           H
ATOM   2297  CB  ALA A 145      41.660  67.330  67.860  1.00  0.00           C
ATOM   2298  HB1 ALA A 145      41.250  66.650  68.640  1.00  0.00           H
ATOM   2299  HB2 ALA A 145      40.910  67.330  67.040  1.00  0.00           H
ATOM   2300  HB3 ALA A 145      41.570  68.330  68.310  1.00  0.00           H
ATOM   2301  C   ALA A 145      43.540  67.710  66.130  1.00  0.00           C
ATOM   2302  O   ALA A 145      43.380  67.350  64.990  1.00  0.00           O
ATOM   2303  N   ILE A 146      44.300  68.760  66.470  1.00  0.00           N
ATOM   2304  HN  ILE A 146      44.380  69.050  67.420  1.00  0.00           H
ATOM   2305  CA  ILE A 146      45.030  69.610  65.540  1.00  0.00           C
ATOM   2306  HA  ILE A 146      44.320  69.970  64.810  1.00  0.00           H
ATOM   2307  CB  ILE A 146      45.500  70.930  66.200  1.00  0.00           C
ATOM   2308  HB  ILE A 146      45.860  70.560  67.180  1.00  0.00           H
ATOM   2309  CG2 ILE A 146      46.630  71.620  65.440  1.00  0.00           C
ATOM   2310 HG21 ILE A 146      46.890  72.590  65.930  1.00  0.00           H
ATOM   2311 HG22 ILE A 146      46.450  71.780  64.360  1.00  0.00           H
ATOM   2312 HG23 ILE A 146      47.650  71.180  65.480  1.00  0.00           H
ATOM   2313  CG1 ILE A 146      44.280  71.950  66.350  1.00  0.00           C
ATOM   2314 HG11 ILE A 146      43.390  71.300  66.530  1.00  0.00           H
ATOM   2315 HG12 ILE A 146      44.220  72.510  65.390  1.00  0.00           H
ATOM   2316  CD  ILE A 146      44.500  72.910  67.540  1.00  0.00           C
ATOM   2317  HD1 ILE A 146      44.950  72.350  68.380  1.00  0.00           H
ATOM   2318  HD2 ILE A 146      43.560  73.440  67.790  1.00  0.00           H
ATOM   2319  HD3 ILE A 146      45.220  73.740  67.350  1.00  0.00           H
ATOM   2320  C   ILE A 146      46.220  68.940  64.940  1.00  0.00           C
ATOM   2321  O   ILE A 146      46.320  68.740  63.730  1.00  0.00           O
ATOM   2322  N   ILE A 147      47.080  68.380  65.770  1.00  0.00           N
ATOM   2323  HN  ILE A 147      47.010  68.510  66.750  1.00  0.00           H
ATOM   2324  CA  ILE A 147      48.170  67.550  65.300  1.00  0.00           C
ATOM   2325  HA  ILE A 147      48.680  68.150  64.560  1.00  0.00           H
ATOM   2326  CB  ILE A 147      49.190  67.210  66.360  1.00  0.00           C
ATOM   2327  HB  ILE A 147      48.670  66.640  67.160  1.00  0.00           H
ATOM   2328  CG2 ILE A 147      50.250  66.260  65.810  1.00  0.00           C
ATOM   2329 HG21 ILE A 147      49.880  65.220  65.690  1.00  0.00           H
ATOM   2330 HG22 ILE A 147      51.150  66.250  66.470  1.00  0.00           H
ATOM   2331 HG23 ILE A 147      50.630  66.480  64.790  1.00  0.00           H
ATOM   2332  CG1 ILE A 147      49.800  68.520  66.860  1.00  0.00           C
ATOM   2333 HG11 ILE A 147      49.060  69.310  67.120  1.00  0.00           H
ATOM   2334 HG12 ILE A 147      50.480  68.980  66.110  1.00  0.00           H
ATOM   2335  CD  ILE A 147      50.630  68.440  68.140  1.00  0.00           C
ATOM   2336  HD1 ILE A 147      50.010  68.120  69.000  1.00  0.00           H
ATOM   2337  HD2 ILE A 147      51.010  69.370  68.610  1.00  0.00           H
ATOM   2338  HD3 ILE A 147      51.480  67.730  68.040  1.00  0.00           H
ATOM   2339  C   ILE A 147      47.730  66.300  64.480  1.00  0.00           C
ATOM   2340  O   ILE A 147      48.280  66.020  63.460  1.00  0.00           O
ATOM   2341  N   SER A 148      46.550  65.640  64.810  1.00  0.00           N
ATOM   2342  HN  SER A 148      46.090  65.940  65.640  1.00  0.00           H
ATOM   2343  CA  SER A 148      45.910  64.710  63.940  1.00  0.00           C
ATOM   2344  HA  SER A 148      46.630  63.940  63.710  1.00  0.00           H
ATOM   2345  CB  SER A 148      44.650  63.990  64.510  1.00  0.00           C
ATOM   2346  HB1 SER A 148      44.310  63.230  63.780  1.00  0.00           H
ATOM   2347  HB2 SER A 148      43.840  64.730  64.670  1.00  0.00           H
ATOM   2348  OG  SER A 148      44.910  63.270  65.730  1.00  0.00           O
ATOM   2349  HG1 SER A 148      45.090  63.950  66.390  1.00  0.00           H
ATOM   2350  C   SER A 148      45.460  65.240  62.620  1.00  0.00           C
ATOM   2351  O   SER A 148      45.840  64.630  61.620  1.00  0.00           O
ATOM   2352  N   CYS A 149      44.810  66.420  62.500  1.00  0.00           N
ATOM   2353  HN  CYS A 149      44.550  67.020  63.240  1.00  0.00           H
ATOM   2354  CA  CYS A 149      44.450  67.080  61.270  1.00  0.00           C
ATOM   2355  HA  CYS A 149      44.100  66.260  60.660  1.00  0.00           H
ATOM   2356  CB  CYS A 149      43.430  68.130  61.550  1.00  0.00           C
ATOM   2357  HB1 CYS A 149      43.250  68.860  60.720  1.00  0.00           H
ATOM   2358  HB2 CYS A 149      43.930  68.750  62.320  1.00  0.00           H
ATOM   2359  SG  CYS A 149      41.900  67.380  62.200  1.00  0.00           S
ATOM   2360  HG1 CYS A 149      41.420  66.840  61.080  1.00  0.00           H
ATOM   2361  C   CYS A 149      45.640  67.580  60.480  1.00  0.00           C
ATOM   2362  O   CYS A 149      45.610  67.580  59.260  1.00  0.00           O
ATOM   2363  N   LEU A 150      46.750  67.840  61.120  1.00  0.00           N
ATOM   2364  HN  LEU A 150      46.800  67.830  62.120  1.00  0.00           H
ATOM   2365  CA  LEU A 150      48.000  68.110  60.470  1.00  0.00           C
ATOM   2366  HA  LEU A 150      47.740  68.780  59.660  1.00  0.00           H
ATOM   2367  CB  LEU A 150      49.100  68.740  61.280  1.00  0.00           C
ATOM   2368  HB1 LEU A 150      50.130  68.740  60.860  1.00  0.00           H
ATOM   2369  HB2 LEU A 150      49.220  68.120  62.190  1.00  0.00           H
ATOM   2370  CG  LEU A 150      48.610  70.180  61.760  1.00  0.00           C
ATOM   2371  HG  LEU A 150      47.660  70.200  62.330  1.00  0.00           H
ATOM   2372  CD1 LEU A 150      49.620  70.730  62.820  1.00  0.00           C
ATOM   2373 HD11 LEU A 150      49.420  70.300  63.830  1.00  0.00           H
ATOM   2374 HD12 LEU A 150      49.570  71.840  62.840  1.00  0.00           H
ATOM   2375 HD13 LEU A 150      50.640  70.470  62.470  1.00  0.00           H
ATOM   2376  CD2 LEU A 150      48.560  71.050  60.540  1.00  0.00           C
ATOM   2377 HD21 LEU A 150      48.250  72.080  60.820  1.00  0.00           H
ATOM   2378 HD22 LEU A 150      47.770  70.810  59.820  1.00  0.00           H
ATOM   2379 HD23 LEU A 150      49.510  71.130  59.950  1.00  0.00           H
ATOM   2380  C   LEU A 150      48.540  66.800  59.820  1.00  0.00           C
ATOM   2381  O   LEU A 150      48.830  66.800  58.620  1.00  0.00           O
ATOM   2382  N   LEU A 151      48.500  65.700  60.560  1.00  0.00           N
ATOM   2383  HN  LEU A 151      48.430  65.740  61.560  1.00  0.00           H
ATOM   2384  CA  LEU A 151      48.730  64.360  59.940  1.00  0.00           C
ATOM   2385  HA  LEU A 151      49.680  64.260  59.440  1.00  0.00           H
ATOM   2386  CB  LEU A 151      48.830  63.260  61.030  1.00  0.00           C
ATOM   2387  HB1 LEU A 151      48.730  62.280  60.510  1.00  0.00           H
ATOM   2388  HB2 LEU A 151      47.960  63.310  61.720  1.00  0.00           H
ATOM   2389  CG  LEU A 151      50.090  63.360  61.920  1.00  0.00           C
ATOM   2390  HG  LEU A 151      50.050  64.320  62.460  1.00  0.00           H
ATOM   2391  CD1 LEU A 151      49.990  62.130  62.890  1.00  0.00           C
ATOM   2392 HD11 LEU A 151      50.460  62.520  63.820  1.00  0.00           H
ATOM   2393 HD12 LEU A 151      50.470  61.210  62.490  1.00  0.00           H
ATOM   2394 HD13 LEU A 151      48.920  61.940  63.120  1.00  0.00           H
ATOM   2395  CD2 LEU A 151      51.450  63.370  61.150  1.00  0.00           C
ATOM   2396 HD21 LEU A 151      51.480  64.180  60.390  1.00  0.00           H
ATOM   2397 HD22 LEU A 151      51.640  62.320  60.860  1.00  0.00           H
ATOM   2398 HD23 LEU A 151      52.260  63.570  61.880  1.00  0.00           H
ATOM   2399  C   LEU A 151      47.710  64.030  58.880  1.00  0.00           C
ATOM   2400  O   LEU A 151      48.120  63.560  57.880  1.00  0.00           O
ATOM   2401  N   TRP A 152      46.360  64.300  58.950  1.00  0.00           N
ATOM   2402  HN  TRP A 152      46.120  64.860  59.740  1.00  0.00           H
ATOM   2403  CA  TRP A 152      45.520  64.110  57.720  1.00  0.00           C
ATOM   2404  HA  TRP A 152      45.600  63.130  57.290  1.00  0.00           H
ATOM   2405  CB  TRP A 152      43.970  64.300  58.100  1.00  0.00           C
ATOM   2406  HB1 TRP A 152      43.400  64.320  57.150  1.00  0.00           H
ATOM   2407  HB2 TRP A 152      43.710  65.240  58.620  1.00  0.00           H
ATOM   2408  CG  TRP A 152      43.440  63.210  58.940  1.00  0.00           C
ATOM   2409  CD1 TRP A 152      42.740  63.350  60.100  1.00  0.00           C
ATOM   2410  HD1 TRP A 152      42.860  64.280  60.630  1.00  0.00           H
ATOM   2411  NE1 TRP A 152      42.160  62.170  60.440  1.00  0.00           N
ATOM   2412  HE1 TRP A 152      42.140  61.870  61.370  1.00  0.00           H
ATOM   2413  CE2 TRP A 152      42.480  61.240  59.500  1.00  0.00           C
ATOM   2414  CD2 TRP A 152      43.240  61.910  58.450  1.00  0.00           C
ATOM   2415  CE3 TRP A 152      43.600  61.240  57.370  1.00  0.00           C
ATOM   2416  HE3 TRP A 152      44.300  61.560  56.610  1.00  0.00           H
ATOM   2417  CZ3 TRP A 152      43.240  59.870  57.210  1.00  0.00           C
ATOM   2418  HZ3 TRP A 152      43.570  59.230  56.400  1.00  0.00           H
ATOM   2419  CZ2 TRP A 152      41.970  59.930  59.330  1.00  0.00           C
ATOM   2420  HZ2 TRP A 152      41.390  59.430  60.080  1.00  0.00           H
ATOM   2421  CH2 TRP A 152      42.410  59.290  58.160  1.00  0.00           C
ATOM   2422  HH2 TRP A 152      42.220  58.230  58.090  1.00  0.00           H
ATOM   2423  C   TRP A 152      45.870  65.050  56.600  1.00  0.00           C
ATOM   2424  O   TRP A 152      45.920  64.590  55.430  1.00  0.00           O
ATOM   2425  N   GLY A 153      46.110  66.340  56.900  1.00  0.00           N
ATOM   2426  HN  GLY A 153      45.980  66.710  57.820  1.00  0.00           H
ATOM   2427  CA  GLY A 153      46.480  67.360  55.910  1.00  0.00           C
ATOM   2428  HA1 GLY A 153      46.660  68.340  56.320  1.00  0.00           H
ATOM   2429  HA2 GLY A 153      45.720  67.370  55.140  1.00  0.00           H
ATOM   2430  C   GLY A 153      47.710  66.930  55.160  1.00  0.00           C
ATOM   2431  O   GLY A 153      47.720  66.990  53.940  1.00  0.00           O
ATOM   2432  N   ILE A 154      48.770  66.470  55.860  1.00  0.00           N
ATOM   2433  HN  ILE A 154      48.900  66.560  56.840  1.00  0.00           H
ATOM   2434  CA  ILE A 154      49.830  65.810  55.060  1.00  0.00           C
ATOM   2435  HA  ILE A 154      49.990  66.400  54.170  1.00  0.00           H
ATOM   2436  CB  ILE A 154      51.220  65.660  55.850  1.00  0.00           C
ATOM   2437  HB  ILE A 154      51.420  66.650  56.310  1.00  0.00           H
ATOM   2438  CG2 ILE A 154      51.050  64.590  56.920  1.00  0.00           C
ATOM   2439 HG21 ILE A 154      50.320  64.870  57.710  1.00  0.00           H
ATOM   2440 HG22 ILE A 154      51.970  64.520  57.540  1.00  0.00           H
ATOM   2441 HG23 ILE A 154      50.850  63.540  56.640  1.00  0.00           H
ATOM   2442  CG1 ILE A 154      52.300  65.510  54.850  1.00  0.00           C
ATOM   2443 HG11 ILE A 154      52.210  64.460  54.490  1.00  0.00           H
ATOM   2444 HG12 ILE A 154      53.280  65.550  55.370  1.00  0.00           H
ATOM   2445  CD  ILE A 154      52.400  66.520  53.680  1.00  0.00           C
ATOM   2446  HD1 ILE A 154      51.580  66.460  52.930  1.00  0.00           H
ATOM   2447  HD2 ILE A 154      53.390  66.440  53.180  1.00  0.00           H
ATOM   2448  HD3 ILE A 154      52.450  67.580  54.040  1.00  0.00           H
ATOM   2449  C   ILE A 154      49.500  64.470  54.340  1.00  0.00           C
ATOM   2450  O   ILE A 154      50.020  64.230  53.240  1.00  0.00           O
ATOM   2451  N   THR A 155      48.670  63.560  55.030  1.00  0.00           N
ATOM   2452  HN  THR A 155      48.240  63.780  55.890  1.00  0.00           H
ATOM   2453  CA  THR A 155      48.260  62.360  54.310  1.00  0.00           C
ATOM   2454  HA  THR A 155      49.110  61.740  54.090  1.00  0.00           H
ATOM   2455  CB  THR A 155      47.470  61.570  55.440  1.00  0.00           C
ATOM   2456  HB  THR A 155      46.510  62.110  55.650  1.00  0.00           H
ATOM   2457  OG1 THR A 155      48.260  61.400  56.570  1.00  0.00           O
ATOM   2458  HG1 THR A 155      48.010  62.130  57.150  1.00  0.00           H
ATOM   2459  CG2 THR A 155      47.190  60.090  55.040  1.00  0.00           C
ATOM   2460 HG21 THR A 155      48.080  59.430  55.160  1.00  0.00           H
ATOM   2461 HG22 THR A 155      46.870  59.910  53.990  1.00  0.00           H
ATOM   2462 HG23 THR A 155      46.370  59.560  55.560  1.00  0.00           H
ATOM   2463  C   THR A 155      47.510  62.570  53.010  1.00  0.00           C
ATOM   2464  O   THR A 155      47.770  62.020  51.960  1.00  0.00           O
ATOM   2465  N   ILE A 156      46.570  63.550  53.020  1.00  0.00           N
ATOM   2466  HN  ILE A 156      46.390  64.000  53.890  1.00  0.00           H
ATOM   2467  CA  ILE A 156      45.940  64.060  51.780  1.00  0.00           C
ATOM   2468  HA  ILE A 156      45.540  63.180  51.270  1.00  0.00           H
ATOM   2469  CB  ILE A 156      44.840  65.130  52.070  1.00  0.00           C
ATOM   2470  HB  ILE A 156      45.300  65.950  52.660  1.00  0.00           H
ATOM   2471  CG2 ILE A 156      44.180  65.760  50.810  1.00  0.00           C
ATOM   2472 HG21 ILE A 156      43.350  66.490  50.890  1.00  0.00           H
ATOM   2473 HG22 ILE A 156      43.810  64.930  50.190  1.00  0.00           H
ATOM   2474 HG23 ILE A 156      44.870  66.350  50.170  1.00  0.00           H
ATOM   2475  CG1 ILE A 156      43.710  64.550  52.970  1.00  0.00           C
ATOM   2476 HG11 ILE A 156      44.200  64.040  53.820  1.00  0.00           H
ATOM   2477 HG12 ILE A 156      43.090  63.830  52.390  1.00  0.00           H
ATOM   2478  CD  ILE A 156      42.830  65.690  53.610  1.00  0.00           C
ATOM   2479  HD1 ILE A 156      41.940  65.210  54.090  1.00  0.00           H
ATOM   2480  HD2 ILE A 156      42.380  66.380  52.870  1.00  0.00           H
ATOM   2481  HD3 ILE A 156      43.440  66.140  54.430  1.00  0.00           H
ATOM   2482  C   ILE A 156      46.910  64.740  50.860  1.00  0.00           C
ATOM   2483  O   ILE A 156      46.850  64.490  49.680  1.00  0.00           O
ATOM   2484  N   GLY A 157      47.810  65.540  51.420  1.00  0.00           N
ATOM   2485  HN  GLY A 157      47.690  65.770  52.380  1.00  0.00           H
ATOM   2486  CA  GLY A 157      48.890  66.330  50.750  1.00  0.00           C
ATOM   2487  HA1 GLY A 157      49.500  66.890  51.450  1.00  0.00           H
ATOM   2488  HA2 GLY A 157      48.400  66.960  50.030  1.00  0.00           H
ATOM   2489  C   GLY A 157      49.820  65.420  49.980  1.00  0.00           C
ATOM   2490  O   GLY A 157      50.240  65.770  48.880  1.00  0.00           O
ATOM   2491  N   LEU A 158      50.080  64.250  50.510  1.00  0.00           N
ATOM   2492  HN  LEU A 158      49.850  64.100  51.460  1.00  0.00           H
ATOM   2493  CA  LEU A 158      50.890  63.170  49.790  1.00  0.00           C
ATOM   2494  HA  LEU A 158      51.730  63.640  49.290  1.00  0.00           H
ATOM   2495  CB  LEU A 158      51.220  62.030  50.840  1.00  0.00           C
ATOM   2496  HB1 LEU A 158      51.620  61.210  50.210  1.00  0.00           H
ATOM   2497  HB2 LEU A 158      50.300  61.790  51.400  1.00  0.00           H
ATOM   2498  CG  LEU A 158      52.290  62.370  51.850  1.00  0.00           C
ATOM   2499  HG  LEU A 158      51.970  63.120  52.600  1.00  0.00           H
ATOM   2500  CD1 LEU A 158      52.580  61.180  52.710  1.00  0.00           C
ATOM   2501 HD11 LEU A 158      53.330  61.530  53.460  1.00  0.00           H
ATOM   2502 HD12 LEU A 158      53.060  60.400  52.090  1.00  0.00           H
ATOM   2503 HD13 LEU A 158      51.640  60.780  53.130  1.00  0.00           H
ATOM   2504  CD2 LEU A 158      53.530  62.920  51.170  1.00  0.00           C
ATOM   2505 HD21 LEU A 158      53.710  62.420  50.200  1.00  0.00           H
ATOM   2506 HD22 LEU A 158      54.480  62.680  51.690  1.00  0.00           H
ATOM   2507 HD23 LEU A 158      53.490  64.030  51.100  1.00  0.00           H
ATOM   2508  C   LEU A 158      50.120  62.520  48.650  1.00  0.00           C
ATOM   2509  O   LEU A 158      50.650  62.040  47.690  1.00  0.00           O
ATOM   2510  N   THR A 159      48.780  62.440  48.840  1.00  0.00           N
ATOM   2511  HN  THR A 159      48.220  62.920  49.520  1.00  0.00           H
ATOM   2512  CA  THR A 159      47.990  61.540  47.990  1.00  0.00           C
ATOM   2513  HA  THR A 159      48.630  60.830  47.470  1.00  0.00           H
ATOM   2514  CB  THR A 159      47.160  60.530  48.780  1.00  0.00           C
ATOM   2515  HB  THR A 159      46.700  59.860  48.030  1.00  0.00           H
ATOM   2516  OG1 THR A 159      46.130  61.060  49.590  1.00  0.00           O
ATOM   2517  HG1 THR A 159      46.590  61.520  50.280  1.00  0.00           H
ATOM   2518  CG2 THR A 159      48.140  59.760  49.790  1.00  0.00           C
ATOM   2519 HG21 THR A 159      48.440  60.440  50.600  1.00  0.00           H
ATOM   2520 HG22 THR A 159      49.120  59.560  49.300  1.00  0.00           H
ATOM   2521 HG23 THR A 159      47.660  58.840  50.210  1.00  0.00           H
ATOM   2522  C   THR A 159      47.110  62.130  46.840  1.00  0.00           C
ATOM   2523  O   THR A 159      46.570  61.370  46.030  1.00  0.00           O
ATOM   2524  N   VAL A 160      47.000  63.500  46.780  1.00  0.00           N
ATOM   2525  HN  VAL A 160      47.360  64.080  47.510  1.00  0.00           H
ATOM   2526  CA  VAL A 160      46.140  64.090  45.850  1.00  0.00           C
ATOM   2527  HA  VAL A 160      45.260  63.460  45.900  1.00  0.00           H
ATOM   2528  CB  VAL A 160      45.850  65.620  46.220  1.00  0.00           C
ATOM   2529  HB  VAL A 160      45.430  66.210  45.370  1.00  0.00           H
ATOM   2530  CG1 VAL A 160      44.800  65.740  47.330  1.00  0.00           C
ATOM   2531 HG11 VAL A 160      44.470  66.790  47.430  1.00  0.00           H
ATOM   2532 HG12 VAL A 160      45.150  65.220  48.250  1.00  0.00           H
ATOM   2533 HG13 VAL A 160      43.910  65.160  46.990  1.00  0.00           H
ATOM   2534  CG2 VAL A 160      47.260  66.360  46.650  1.00  0.00           C
ATOM   2535 HG21 VAL A 160      47.730  65.830  47.510  1.00  0.00           H
ATOM   2536 HG22 VAL A 160      47.070  67.420  46.900  1.00  0.00           H
ATOM   2537 HG23 VAL A 160      47.850  66.400  45.710  1.00  0.00           H
ATOM   2538  C   VAL A 160      46.640  64.080  44.430  1.00  0.00           C
ATOM   2539  O   VAL A 160      45.830  64.370  43.590  1.00  0.00           O
ATOM   2540  N   HSD A 161      47.940  63.770  44.170  1.00  0.00           N
ATOM   2541  HN  HSD A 161      48.490  63.360  44.890  1.00  0.00           H
ATOM   2542  CA  HSD A 161      48.420  63.690  42.800  1.00  0.00           C
ATOM   2543  HA  HSD A 161      48.220  64.630  42.310  1.00  0.00           H
ATOM   2544  CB  HSD A 161      49.960  63.460  42.760  1.00  0.00           C
ATOM   2545  HB1 HSD A 161      50.480  64.430  42.960  1.00  0.00           H
ATOM   2546  HB2 HSD A 161      50.220  63.380  41.690  1.00  0.00           H
ATOM   2547  ND1 HSD A 161      50.860  62.330  44.780  1.00  0.00           N
ATOM   2548  HD1 HSD A 161      50.730  63.080  45.420  1.00  0.00           H
ATOM   2549  CG  HSD A 161      50.530  62.260  43.450  1.00  0.00           C
ATOM   2550  CE1 HSD A 161      51.360  61.070  45.120  1.00  0.00           C
ATOM   2551  HE1 HSD A 161      51.720  60.850  46.140  1.00  0.00           H
ATOM   2552  NE2 HSD A 161      51.310  60.220  44.020  1.00  0.00           N
ATOM   2553  CD2 HSD A 161      50.760  60.970  43.020  1.00  0.00           C
ATOM   2554  HD2 HSD A 161      50.780  60.520  42.030  1.00  0.00           H
ATOM   2555  C   HSD A 161      47.750  62.610  41.950  1.00  0.00           C
ATOM   2556  O   HSD A 161      47.740  62.630  40.680  1.00  0.00           O
ATOM   2557  N   LEU A 162      47.160  61.570  42.570  1.00  0.00           N
ATOM   2558  HN  LEU A 162      47.190  61.440  43.550  1.00  0.00           H
ATOM   2559  CA  LEU A 162      46.320  60.540  41.920  1.00  0.00           C
ATOM   2560  HA  LEU A 162      46.980  60.170  41.160  1.00  0.00           H
ATOM   2561  CB  LEU A 162      45.850  59.470  42.950  1.00  0.00           C
ATOM   2562  HB1 LEU A 162      45.270  58.650  42.480  1.00  0.00           H
ATOM   2563  HB2 LEU A 162      45.210  59.890  43.750  1.00  0.00           H
ATOM   2564  CG  LEU A 162      47.150  58.780  43.500  1.00  0.00           C
ATOM   2565  HG  LEU A 162      47.880  59.520  43.910  1.00  0.00           H
ATOM   2566  CD1 LEU A 162      46.670  57.700  44.500  1.00  0.00           C
ATOM   2567 HD11 LEU A 162      46.210  58.230  45.370  1.00  0.00           H
ATOM   2568 HD12 LEU A 162      47.530  57.100  44.870  1.00  0.00           H
ATOM   2569 HD13 LEU A 162      45.940  57.010  44.030  1.00  0.00           H
ATOM   2570  CD2 LEU A 162      47.730  57.770  42.510  1.00  0.00           C
ATOM   2571 HD21 LEU A 162      48.010  58.370  41.620  1.00  0.00           H
ATOM   2572 HD22 LEU A 162      46.920  57.050  42.210  1.00  0.00           H
ATOM   2573 HD23 LEU A 162      48.580  57.190  42.910  1.00  0.00           H
ATOM   2574  C   LEU A 162      45.080  60.980  41.190  1.00  0.00           C
ATOM   2575  O   LEU A 162      44.210  60.190  40.730  1.00  0.00           O
ATOM   2576  N   LEU A 163      44.790  62.290  41.170  1.00  0.00           N
ATOM   2577  HN  LEU A 163      45.260  62.950  41.750  1.00  0.00           H
ATOM   2578  CA  LEU A 163      43.450  62.690  40.840  1.00  0.00           C
ATOM   2579  HA  LEU A 163      42.800  61.840  40.830  1.00  0.00           H
ATOM   2580  CB  LEU A 163      42.790  63.760  41.810  1.00  0.00           C
ATOM   2581  HB1 LEU A 163      41.940  64.230  41.280  1.00  0.00           H
ATOM   2582  HB2 LEU A 163      43.490  64.600  42.050  1.00  0.00           H
ATOM   2583  CG  LEU A 163      42.550  63.200  43.290  1.00  0.00           C
ATOM   2584  HG  LEU A 163      43.430  62.560  43.470  1.00  0.00           H
ATOM   2585  CD1 LEU A 163      42.430  64.300  44.260  1.00  0.00           C
ATOM   2586 HD11 LEU A 163      41.530  64.930  44.140  1.00  0.00           H
ATOM   2587 HD12 LEU A 163      43.300  64.990  44.350  1.00  0.00           H
ATOM   2588 HD13 LEU A 163      42.410  63.850  45.270  1.00  0.00           H
ATOM   2589  CD2 LEU A 163      41.340  62.340  43.270  1.00  0.00           C
ATOM   2590 HD21 LEU A 163      40.450  62.960  43.030  1.00  0.00           H
ATOM   2591 HD22 LEU A 163      41.030  62.000  44.290  1.00  0.00           H
ATOM   2592 HD23 LEU A 163      41.370  61.460  42.590  1.00  0.00           H
ATOM   2593  C   LEU A 163      43.240  63.100  39.370  1.00  0.00           C
ATOM   2594  O   LEU A 163      42.160  63.560  38.930  1.00  0.00           O
ATOM   2595  N   LYS A 164      44.260  62.920  38.530  1.00  0.00           N
ATOM   2596  HN  LYS A 164      45.130  62.540  38.830  1.00  0.00           H
ATOM   2597  CA  LYS A 164      44.150  63.050  37.090  1.00  0.00           C
ATOM   2598  HA  LYS A 164      43.340  63.740  36.980  1.00  0.00           H
ATOM   2599  CB  LYS A 164      45.410  63.720  36.500  1.00  0.00           C
ATOM   2600  HB1 LYS A 164      45.340  63.650  35.390  1.00  0.00           H
ATOM   2601  HB2 LYS A 164      46.340  63.220  36.850  1.00  0.00           H
ATOM   2602  CG  LYS A 164      45.420  65.240  36.680  1.00  0.00           C
ATOM   2603  HG1 LYS A 164      46.280  65.710  36.180  1.00  0.00           H
ATOM   2604  HG2 LYS A 164      45.610  65.590  37.730  1.00  0.00           H
ATOM   2605  CD  LYS A 164      44.200  65.930  36.020  1.00  0.00           C
ATOM   2606  HD1 LYS A 164      43.300  65.770  36.650  1.00  0.00           H
ATOM   2607  HD2 LYS A 164      44.080  65.380  35.070  1.00  0.00           H
ATOM   2608  CE  LYS A 164      44.380  67.360  35.500  1.00  0.00           C
ATOM   2609  HE1 LYS A 164      43.690  67.600  34.650  1.00  0.00           H
ATOM   2610  HE2 LYS A 164      45.380  67.540  35.040  1.00  0.00           H
ATOM   2611  NZ  LYS A 164      44.290  68.260  36.630  1.00  0.00           N
ATOM   2612  HZ1 LYS A 164      43.260  68.400  36.740  1.00  0.00           H
ATOM   2613  HZ2 LYS A 164      44.780  69.150  36.400  1.00  0.00           H
ATOM   2614  HZ3 LYS A 164      44.700  67.920  37.520  1.00  0.00           H
ATOM   2615  C   LYS A 164      43.720  61.750  36.310  1.00  0.00           C
ATOM   2616  O   LYS A 164      43.280  61.940  35.170  1.00  0.00           O
ATOM   2617  N   LYS A 165      43.920  60.540  36.940  1.00  0.00           N
ATOM   2618  HN  LYS A 165      44.430  60.570  37.800  1.00  0.00           H
ATOM   2619  CA  LYS A 165      43.570  59.240  36.400  1.00  0.00           C
ATOM   2620  HA  LYS A 165      44.460  58.800  35.980  1.00  0.00           H
ATOM   2621  CB  LYS A 165      43.080  58.270  37.550  1.00  0.00           C
ATOM   2622  HB1 LYS A 165      42.000  58.460  37.720  1.00  0.00           H
ATOM   2623  HB2 LYS A 165      43.780  58.410  38.400  1.00  0.00           H
ATOM   2624  CG  LYS A 165      43.110  56.770  37.180  1.00  0.00           C
ATOM   2625  HG1 LYS A 165      42.390  56.560  36.360  1.00  0.00           H
ATOM   2626  HG2 LYS A 165      42.640  56.280  38.050  1.00  0.00           H
ATOM   2627  CD  LYS A 165      44.400  56.030  36.910  1.00  0.00           C
ATOM   2628  HD1 LYS A 165      45.160  56.210  37.700  1.00  0.00           H
ATOM   2629  HD2 LYS A 165      44.760  56.640  36.040  1.00  0.00           H
ATOM   2630  CE  LYS A 165      44.240  54.600  36.430  1.00  0.00           C
ATOM   2631  HE1 LYS A 165      43.800  54.450  35.410  1.00  0.00           H
ATOM   2632  HE2 LYS A 165      43.570  53.950  37.030  1.00  0.00           H
ATOM   2633  NZ  LYS A 165      45.510  53.930  36.400  1.00  0.00           N
ATOM   2634  HZ1 LYS A 165      46.120  54.550  35.810  1.00  0.00           H
ATOM   2635  HZ2 LYS A 165      45.400  53.000  35.960  1.00  0.00           H
ATOM   2636  HZ3 LYS A 165      45.870  53.780  37.360  1.00  0.00           H
ATOM   2637  C   LYS A 165      42.460  59.120  35.330  1.00  0.00           C
ATOM   2638  O   LYS A 165      41.390  59.630  35.470  1.00  0.00           O
ATOM   2639  N   LYS A 166      42.680  58.340  34.200  1.00  0.00           N
ATOM   2640  HN  LYS A 166      43.620  58.050  34.010  1.00  0.00           H
ATOM   2641  CA  LYS A 166      41.770  58.000  33.150  1.00  0.00           C
ATOM   2642  HA  LYS A 166      40.780  58.010  33.590  1.00  0.00           H
ATOM   2643  CB  LYS A 166      41.950  58.790  31.840  1.00  0.00           C
ATOM   2644  HB1 LYS A 166      41.410  58.210  31.070  1.00  0.00           H
ATOM   2645  HB2 LYS A 166      43.010  58.760  31.490  1.00  0.00           H
ATOM   2646  CG  LYS A 166      41.610  60.230  31.820  1.00  0.00           C
ATOM   2647  HG1 LYS A 166      42.000  60.670  30.880  1.00  0.00           H
ATOM   2648  HG2 LYS A 166      42.090  60.710  32.690  1.00  0.00           H
ATOM   2649  CD  LYS A 166      40.070  60.390  31.850  1.00  0.00           C
ATOM   2650  HD1 LYS A 166      39.590  59.780  32.640  1.00  0.00           H
ATOM   2651  HD2 LYS A 166      39.630  60.040  30.890  1.00  0.00           H
ATOM   2652  CE  LYS A 166      39.490  61.740  32.240  1.00  0.00           C
ATOM   2653  HE1 LYS A 166      39.930  62.600  31.690  1.00  0.00           H
ATOM   2654  HE2 LYS A 166      39.770  62.000  33.290  1.00  0.00           H
ATOM   2655  NZ  LYS A 166      38.090  61.760  32.250  1.00  0.00           N
ATOM   2656  HZ1 LYS A 166      37.710  62.110  31.340  1.00  0.00           H
ATOM   2657  HZ2 LYS A 166      37.690  62.450  32.920  1.00  0.00           H
ATOM   2658  HZ3 LYS A 166      37.740  60.790  32.430  1.00  0.00           H
ATOM   2659  C   LYS A 166      42.110  56.530  32.920  1.00  0.00           C
ATOM   2660  O   LYS A 166      43.170  56.080  33.290  1.00  0.00           O
ATOM   2661  N   MET A 167      41.160  55.730  32.400  1.00  0.00           N
ATOM   2662  HN  MET A 167      40.360  56.130  31.960  1.00  0.00           H
ATOM   2663  CA  MET A 167      41.420  54.330  32.050  1.00  0.00           C
ATOM   2664  HA  MET A 167      41.980  53.910  32.870  1.00  0.00           H
ATOM   2665  CB  MET A 167      40.130  53.470  31.960  1.00  0.00           C
ATOM   2666  HB1 MET A 167      40.410  52.400  31.900  1.00  0.00           H
ATOM   2667  HB2 MET A 167      39.480  53.620  31.070  1.00  0.00           H
ATOM   2668  CG  MET A 167      39.330  53.530  33.260  1.00  0.00           C
ATOM   2669  HG1 MET A 167      38.950  54.560  33.350  1.00  0.00           H
ATOM   2670  HG2 MET A 167      40.110  53.410  34.040  1.00  0.00           H
ATOM   2671  SD  MET A 167      38.000  52.320  33.300  1.00  0.00           S
ATOM   2672  CE  MET A 167      36.970  53.500  34.140  1.00  0.00           C
ATOM   2673  HE1 MET A 167      36.100  53.010  34.590  1.00  0.00           H
ATOM   2674  HE2 MET A 167      36.510  54.220  33.430  1.00  0.00           H
ATOM   2675  HE3 MET A 167      37.550  54.100  34.880  1.00  0.00           H
ATOM   2676  C   MET A 167      42.160  54.120  30.720  1.00  0.00           C
ATOM   2677  O   MET A 167      42.120  54.990  29.860  1.00  0.00           O
ATOM   2678  N   PRO A 168      42.850  53.070  30.460  1.00  0.00           N
ATOM   2679  CD  PRO A 168      43.260  52.100  31.550  1.00  0.00           C
ATOM   2680  HD1 PRO A 168      42.380  51.470  31.790  1.00  0.00           H
ATOM   2681  HD2 PRO A 168      43.700  52.660  32.400  1.00  0.00           H
ATOM   2682  CA  PRO A 168      43.520  52.770  29.200  1.00  0.00           C
ATOM   2683  HA  PRO A 168      44.300  53.520  29.180  1.00  0.00           H
ATOM   2684  CB  PRO A 168      43.990  51.270  29.410  1.00  0.00           C
ATOM   2685  HB1 PRO A 168      44.840  51.020  28.760  1.00  0.00           H
ATOM   2686  HB2 PRO A 168      43.110  50.650  29.120  1.00  0.00           H
ATOM   2687  CG  PRO A 168      44.240  51.130  30.900  1.00  0.00           C
ATOM   2688  HG1 PRO A 168      44.290  50.070  31.260  1.00  0.00           H
ATOM   2689  HG2 PRO A 168      45.260  51.550  31.000  1.00  0.00           H
ATOM   2690  C   PRO A 168      42.670  52.890  27.970  1.00  0.00           C
ATOM   2691  O   PRO A 168      41.480  52.610  28.050  1.00  0.00           O
ATOM   2692  N   ILE A 169      43.300  53.250  26.800  1.00  0.00           N
ATOM   2693  HN  ILE A 169      44.290  53.330  26.790  1.00  0.00           H
ATOM   2694  CA  ILE A 169      42.580  53.740  25.640  1.00  0.00           C
ATOM   2695  HA  ILE A 169      41.550  53.420  25.630  1.00  0.00           H
ATOM   2696  CB  ILE A 169      42.670  55.200  25.560  1.00  0.00           C
ATOM   2697  HB  ILE A 169      42.400  55.510  26.600  1.00  0.00           H
ATOM   2698  CG2 ILE A 169      44.130  55.690  25.260  1.00  0.00           C
ATOM   2699 HG21 ILE A 169      44.800  55.320  26.080  1.00  0.00           H
ATOM   2700 HG22 ILE A 169      44.150  56.790  25.340  1.00  0.00           H
ATOM   2701 HG23 ILE A 169      44.510  55.420  24.260  1.00  0.00           H
ATOM   2702  CG1 ILE A 169      41.550  55.810  24.630  1.00  0.00           C
ATOM   2703 HG11 ILE A 169      40.550  55.450  24.930  1.00  0.00           H
ATOM   2704 HG12 ILE A 169      41.640  55.590  23.550  1.00  0.00           H
ATOM   2705  CD  ILE A 169      41.500  57.330  24.730  1.00  0.00           C
ATOM   2706  HD1 ILE A 169      41.220  57.620  25.760  1.00  0.00           H
ATOM   2707  HD2 ILE A 169      40.680  57.800  24.150  1.00  0.00           H
ATOM   2708  HD3 ILE A 169      42.500  57.710  24.410  1.00  0.00           H
ATOM   2709  C   ILE A 169      43.270  53.070  24.380  1.00  0.00           C
ATOM   2710  O   ILE A 169      42.560  52.810  23.360  1.00  0.00           O
ATOM   2711  N   GLN A 170      44.560  52.730  24.510  1.00  0.00           N
ATOM   2712  HN  GLN A 170      45.060  52.990  25.340  1.00  0.00           H
ATOM   2713  CA  GLN A 170      45.300  51.910  23.520  1.00  0.00           C
ATOM   2714  HA  GLN A 170      45.420  52.490  22.620  1.00  0.00           H
ATOM   2715  CB  GLN A 170      46.760  51.610  24.050  1.00  0.00           C
ATOM   2716  HB1 GLN A 170      46.590  51.080  25.020  1.00  0.00           H
ATOM   2717  HB2 GLN A 170      47.160  52.580  24.390  1.00  0.00           H
ATOM   2718  CG  GLN A 170      47.780  50.900  23.160  1.00  0.00           C
ATOM   2719  HG1 GLN A 170      47.800  51.380  22.160  1.00  0.00           H
ATOM   2720  HG2 GLN A 170      47.500  49.830  23.140  1.00  0.00           H
ATOM   2721  CD  GLN A 170      49.160  50.880  23.950  1.00  0.00           C
ATOM   2722  OE1 GLN A 170      49.360  50.220  25.040  1.00  0.00           O
ATOM   2723  NE2 GLN A 170      50.050  51.730  23.520  1.00  0.00           N
ATOM   2724 HE21 GLN A 170      49.850  52.270  22.700  1.00  0.00           H
ATOM   2725 HE22 GLN A 170      50.840  51.960  24.100  1.00  0.00           H
ATOM   2726  C   GLN A 170      44.600  50.600  23.130  1.00  0.00           C
ATOM   2727  O   GLN A 170      43.960  49.990  24.000  1.00  0.00           O
ATOM   2728  N   ASN A 171      44.790  50.220  21.880  1.00  0.00           N
ATOM   2729  HN  ASN A 171      45.230  50.830  21.230  1.00  0.00           H
ATOM   2730  CA  ASN A 171      44.260  48.990  21.250  1.00  0.00           C
ATOM   2731  HA  ASN A 171      44.490  49.050  20.200  1.00  0.00           H
ATOM   2732  CB  ASN A 171      44.940  47.770  21.760  1.00  0.00           C
ATOM   2733  HB1 ASN A 171      44.550  46.880  21.200  1.00  0.00           H
ATOM   2734  HB2 ASN A 171      44.740  47.550  22.830  1.00  0.00           H
ATOM   2735  CG  ASN A 171      46.400  47.840  21.490  1.00  0.00           C
ATOM   2736  OD1 ASN A 171      46.780  48.340  20.410  1.00  0.00           O
ATOM   2737  ND2 ASN A 171      47.340  47.400  22.400  1.00  0.00           N
ATOM   2738 HD21 ASN A 171      48.300  47.610  22.240  1.00  0.00           H
ATOM   2739 HD22 ASN A 171      46.960  47.080  23.270  1.00  0.00           H
ATOM   2740  C   ASN A 171      42.730  48.750  21.490  1.00  0.00           C
ATOM   2741  O   ASN A 171      42.330  47.610  21.660  1.00  0.00           O
ATOM   2742  N   GLY A 172      41.840  49.820  21.600  1.00  0.00           N
ATOM   2743  HN  GLY A 172      42.180  50.740  21.460  1.00  0.00           H
ATOM   2744  CA  GLY A 172      40.420  49.660  22.020  1.00  0.00           C
ATOM   2745  HA1 GLY A 172      40.020  48.720  21.670  1.00  0.00           H
ATOM   2746  HA2 GLY A 172      39.920  50.490  21.550  1.00  0.00           H
ATOM   2747  C   GLY A 172      40.270  49.710  23.560  1.00  0.00           C
ATOM   2748  O   GLY A 172      39.190  49.300  24.030  1.00  0.00           O
ATOM   2749  N   GLY A 173      41.210  50.210  24.260  1.00  0.00           N
ATOM   2750  HN  GLY A 173      42.130  50.390  23.950  1.00  0.00           H
ATOM   2751  CA  GLY A 173      41.220  50.390  25.710  1.00  0.00           C
ATOM   2752  HA1 GLY A 173      40.460  51.140  25.920  1.00  0.00           H
ATOM   2753  HA2 GLY A 173      42.140  50.800  26.070  1.00  0.00           H
ATOM   2754  C   GLY A 173      40.940  49.210  26.580  1.00  0.00           C
ATOM   2755  O   GLY A 173      41.110  48.030  26.220  1.00  0.00           O
ATOM   2756  N   ALA A 174      40.750  49.620  27.910  1.00  0.00           N
ATOM   2757  HN  ALA A 174      40.740  50.560  28.250  1.00  0.00           H
ATOM   2758  CA  ALA A 174      40.670  48.600  28.910  1.00  0.00           C
ATOM   2759  HA  ALA A 174      40.040  47.820  28.510  1.00  0.00           H
ATOM   2760  CB  ALA A 174      41.960  47.900  29.210  1.00  0.00           C
ATOM   2761  HB1 ALA A 174      41.520  46.960  29.620  1.00  0.00           H
ATOM   2762  HB2 ALA A 174      42.490  48.410  30.040  1.00  0.00           H
ATOM   2763  HB3 ALA A 174      42.520  47.570  28.310  1.00  0.00           H
ATOM   2764  C   ALA A 174      39.950  49.110  30.210  1.00  0.00           C
ATOM   2765  O   ALA A 174      39.920  50.320  30.460  1.00  0.00           O
ATOM   2766  N   ASN A 175      39.330  48.220  30.970  1.00  0.00           N
ATOM   2767  HN  ASN A 175      39.270  47.250  30.740  1.00  0.00           H
ATOM   2768  CA  ASN A 175      38.500  48.670  32.110  1.00  0.00           C
ATOM   2769  HA  ASN A 175      38.150  49.670  31.950  1.00  0.00           H
ATOM   2770  CB  ASN A 175      37.240  47.850  32.300  1.00  0.00           C
ATOM   2771  HB1 ASN A 175      36.690  48.230  33.200  1.00  0.00           H
ATOM   2772  HB2 ASN A 175      37.480  46.800  32.580  1.00  0.00           H
ATOM   2773  CG  ASN A 175      36.460  47.880  31.000  1.00  0.00           C
ATOM   2774  OD1 ASN A 175      36.600  48.740  30.160  1.00  0.00           O
ATOM   2775  ND2 ASN A 175      35.610  46.830  30.800  1.00  0.00           N
ATOM   2776 HD21 ASN A 175      35.210  46.790  29.880  1.00  0.00           H
ATOM   2777 HD22 ASN A 175      35.680  46.070  31.450  1.00  0.00           H
ATOM   2778  C   ASN A 175      39.290  48.700  33.460  1.00  0.00           C
ATOM   2779  O   ASN A 175      38.730  48.850  34.500  1.00  0.00           O
ATOM   2780  N   LEU A 176      40.620  48.570  33.410  1.00  0.00           N
ATOM   2781  HN  LEU A 176      40.930  48.370  32.480  1.00  0.00           H
ATOM   2782  CA  LEU A 176      41.620  48.730  34.490  1.00  0.00           C
ATOM   2783  HA  LEU A 176      41.400  48.040  35.290  1.00  0.00           H
ATOM   2784  CB  LEU A 176      43.140  48.370  34.130  1.00  0.00           C
ATOM   2785  HB1 LEU A 176      43.690  48.510  35.080  1.00  0.00           H
ATOM   2786  HB2 LEU A 176      43.510  49.220  33.500  1.00  0.00           H
ATOM   2787  CG  LEU A 176      43.360  47.110  33.390  1.00  0.00           C
ATOM   2788  HG  LEU A 176      42.690  47.110  32.500  1.00  0.00           H
ATOM   2789  CD1 LEU A 176      44.790  47.010  32.910  1.00  0.00           C
ATOM   2790 HD11 LEU A 176      45.070  47.710  32.080  1.00  0.00           H
ATOM   2791 HD12 LEU A 176      44.950  45.990  32.500  1.00  0.00           H
ATOM   2792 HD13 LEU A 176      45.490  47.210  33.750  1.00  0.00           H
ATOM   2793  CD2 LEU A 176      43.050  45.890  34.260  1.00  0.00           C
ATOM   2794 HD21 LEU A 176      42.220  46.290  34.890  1.00  0.00           H
ATOM   2795 HD22 LEU A 176      43.860  45.750  35.000  1.00  0.00           H
ATOM   2796 HD23 LEU A 176      42.810  44.970  33.690  1.00  0.00           H
ATOM   2797  C   LEU A 176      41.480  50.140  35.180  1.00  0.00           C
ATOM   2798  O   LEU A 176      41.790  51.160  34.620  1.00  0.00           O
ATOM   2799  N   CYS A 177      41.080  50.300  36.410  1.00  0.00           N
ATOM   2800  HN  CYS A 177      40.680  49.510  36.880  1.00  0.00           H
ATOM   2801  CA  CYS A 177      41.380  51.330  37.340  1.00  0.00           C
ATOM   2802  HA  CYS A 177      41.490  52.240  36.750  1.00  0.00           H
ATOM   2803  CB  CYS A 177      40.210  51.270  38.370  1.00  0.00           C
ATOM   2804  HB1 CYS A 177      40.250  50.410  39.070  1.00  0.00           H
ATOM   2805  HB2 CYS A 177      39.220  51.330  37.890  1.00  0.00           H
ATOM   2806  SG  CYS A 177      40.220  52.710  39.520  1.00  0.00           S
ATOM   2807  C   CYS A 177      42.660  51.040  38.110  1.00  0.00           C
ATOM   2808  O   CYS A 177      43.410  51.940  38.590  1.00  0.00           O
ATOM   2809  N   SER A 178      42.910  49.750  38.290  1.00  0.00           N
ATOM   2810  HN  SER A 178      42.190  49.080  38.180  1.00  0.00           H
ATOM   2811  CA  SER A 178      44.180  49.180  38.770  1.00  0.00           C
ATOM   2812  HA  SER A 178      44.400  49.600  39.750  1.00  0.00           H
ATOM   2813  CB  SER A 178      44.130  47.660  38.900  1.00  0.00           C
ATOM   2814  HB1 SER A 178      43.920  47.170  37.930  1.00  0.00           H
ATOM   2815  HB2 SER A 178      43.210  47.400  39.470  1.00  0.00           H
ATOM   2816  OG  SER A 178      45.230  47.080  39.570  1.00  0.00           O
ATOM   2817  HG1 SER A 178      44.990  46.220  39.920  1.00  0.00           H
ATOM   2818  C   SER A 178      45.390  49.330  37.900  1.00  0.00           C
ATOM   2819  O   SER A 178      45.330  49.140  36.680  1.00  0.00           O
ATOM   2820  N   SER A 179      46.500  49.760  38.480  1.00  0.00           N
ATOM   2821  HN  SER A 179      46.400  50.230  39.360  1.00  0.00           H
ATOM   2822  CA  SER A 179      47.850  49.710  37.970  1.00  0.00           C
ATOM   2823  HA  SER A 179      47.800  49.300  36.970  1.00  0.00           H
ATOM   2824  CB  SER A 179      48.350  51.050  37.700  1.00  0.00           C
ATOM   2825  HB1 SER A 179      48.520  51.530  38.690  1.00  0.00           H
ATOM   2826  HB2 SER A 179      47.580  51.580  37.090  1.00  0.00           H
ATOM   2827  OG  SER A 179      49.640  51.070  37.060  1.00  0.00           O
ATOM   2828  HG1 SER A 179      50.210  50.770  37.770  1.00  0.00           H
ATOM   2829  C   SER A 179      48.760  48.950  38.920  1.00  0.00           C
ATOM   2830  O   SER A 179      49.890  49.320  39.140  1.00  0.00           O
ATOM   2831  N   PHE A 180      48.260  47.860  39.490  1.00  0.00           N
ATOM   2832  HN  PHE A 180      47.360  47.570  39.200  1.00  0.00           H
ATOM   2833  CA  PHE A 180      48.950  47.070  40.530  1.00  0.00           C
ATOM   2834  HA  PHE A 180      49.280  47.770  41.280  1.00  0.00           H
ATOM   2835  CB  PHE A 180      47.990  46.020  41.130  1.00  0.00           C
ATOM   2836  HB1 PHE A 180      47.770  45.200  40.410  1.00  0.00           H
ATOM   2837  HB2 PHE A 180      46.990  46.500  41.140  1.00  0.00           H
ATOM   2838  CG  PHE A 180      48.470  45.360  42.430  1.00  0.00           C
ATOM   2839  CD1 PHE A 180      48.760  43.990  42.350  1.00  0.00           C
ATOM   2840  HD1 PHE A 180      48.550  43.430  41.450  1.00  0.00           H
ATOM   2841  CE1 PHE A 180      49.320  43.360  43.430  1.00  0.00           C
ATOM   2842  HE1 PHE A 180      49.600  42.330  43.290  1.00  0.00           H
ATOM   2843  CZ  PHE A 180      49.440  44.030  44.680  1.00  0.00           C
ATOM   2844  HZ  PHE A 180      49.850  43.560  45.550  1.00  0.00           H
ATOM   2845  CD2 PHE A 180      48.700  46.110  43.570  1.00  0.00           C
ATOM   2846  HD2 PHE A 180      48.320  47.120  43.550  1.00  0.00           H
ATOM   2847  CE2 PHE A 180      49.080  45.400  44.760  1.00  0.00           C
ATOM   2848  HE2 PHE A 180      49.100  45.930  45.700  1.00  0.00           H
ATOM   2849  C   PHE A 180      50.210  46.390  40.000  1.00  0.00           C
ATOM   2850  O   PHE A 180      51.220  46.400  40.640  1.00  0.00           O
ATOM   2851  N   SER A 181      50.150  45.800  38.830  1.00  0.00           N
ATOM   2852  HN  SER A 181      49.390  45.920  38.190  1.00  0.00           H
ATOM   2853  CA  SER A 181      51.280  45.100  38.270  1.00  0.00           C
ATOM   2854  HA  SER A 181      51.850  44.600  39.040  1.00  0.00           H
ATOM   2855  CB  SER A 181      50.830  43.960  37.370  1.00  0.00           C
ATOM   2856  HB1 SER A 181      51.640  43.540  36.750  1.00  0.00           H
ATOM   2857  HB2 SER A 181      50.090  44.400  36.680  1.00  0.00           H
ATOM   2858  OG  SER A 181      50.270  42.890  38.080  1.00  0.00           O
ATOM   2859  HG1 SER A 181      51.070  42.390  38.280  1.00  0.00           H
ATOM   2860  C   SER A 181      52.380  45.970  37.600  1.00  0.00           C
ATOM   2861  O   SER A 181      52.180  46.990  36.970  1.00  0.00           O
ATOM   2862  N   ILE A 182      53.610  45.510  37.810  1.00  0.00           N
ATOM   2863  HN  ILE A 182      53.700  44.590  38.210  1.00  0.00           H
ATOM   2864  CA  ILE A 182      54.900  46.160  37.410  1.00  0.00           C
ATOM   2865  HA  ILE A 182      55.030  46.890  38.180  1.00  0.00           H
ATOM   2866  CB  ILE A 182      56.080  45.080  37.510  1.00  0.00           C
ATOM   2867  HB  ILE A 182      56.110  44.730  38.570  1.00  0.00           H
ATOM   2868  CG2 ILE A 182      55.730  43.840  36.630  1.00  0.00           C
ATOM   2869 HG21 ILE A 182      55.560  44.200  35.590  1.00  0.00           H
ATOM   2870 HG22 ILE A 182      54.750  43.490  37.010  1.00  0.00           H
ATOM   2871 HG23 ILE A 182      56.490  43.030  36.630  1.00  0.00           H
ATOM   2872  CG1 ILE A 182      57.430  45.750  37.110  1.00  0.00           C
ATOM   2873 HG11 ILE A 182      57.400  46.710  37.670  1.00  0.00           H
ATOM   2874 HG12 ILE A 182      57.570  46.040  36.050  1.00  0.00           H
ATOM   2875  CD  ILE A 182      58.750  44.960  37.530  1.00  0.00           C
ATOM   2876  HD1 ILE A 182      59.670  45.570  37.630  1.00  0.00           H
ATOM   2877  HD2 ILE A 182      58.960  44.150  36.790  1.00  0.00           H
ATOM   2878  HD3 ILE A 182      58.520  44.430  38.480  1.00  0.00           H
ATOM   2879  C   ILE A 182      54.840  46.870  36.080  1.00  0.00           C
ATOM   2880  O   ILE A 182      54.240  46.450  35.060  1.00  0.00           O
ATOM   2881  N   CYS A 183      55.510  48.130  35.990  1.00  0.00           N
ATOM   2882  HN  CYS A 183      56.130  48.340  36.740  1.00  0.00           H
ATOM   2883  CA  CYS A 183      55.640  48.940  34.840  1.00  0.00           C
ATOM   2884  HA  CYS A 183      55.230  48.390  34.010  1.00  0.00           H
ATOM   2885  CB  CYS A 183      54.850  50.290  34.960  1.00  0.00           C
ATOM   2886  HB1 CYS A 183      54.880  50.830  33.980  1.00  0.00           H
ATOM   2887  HB2 CYS A 183      55.300  50.940  35.730  1.00  0.00           H
ATOM   2888  SG  CYS A 183      53.130  50.170  35.700  1.00  0.00           S
ATOM   2889  C   CYS A 183      57.110  49.200  34.470  1.00  0.00           C
ATOM   2890  O   CYS A 183      57.980  49.020  35.300  1.00  0.00           O
ATOM   2891  N   HSD A 184      57.410  49.450  33.190  1.00  0.00           N
ATOM   2892  HN  HSD A 184      56.660  49.440  32.530  1.00  0.00           H
ATOM   2893  CA  HSD A 184      58.840  49.580  32.650  1.00  0.00           C
ATOM   2894  HA  HSD A 184      59.360  48.830  33.230  1.00  0.00           H
ATOM   2895  CB  HSD A 184      58.830  49.370  31.130  1.00  0.00           C
ATOM   2896  HB1 HSD A 184      58.250  48.440  30.910  1.00  0.00           H
ATOM   2897  HB2 HSD A 184      59.860  49.080  30.800  1.00  0.00           H
ATOM   2898  ND1 HSD A 184      58.670  50.740  29.010  1.00  0.00           N
ATOM   2899  HD1 HSD A 184      59.400  50.220  28.580  1.00  0.00           H
ATOM   2900  CG  HSD A 184      58.260  50.510  30.320  1.00  0.00           C
ATOM   2901  CE1 HSD A 184      57.970  51.790  28.560  1.00  0.00           C
ATOM   2902  HE1 HSD A 184      58.130  52.200  27.570  1.00  0.00           H
ATOM   2903  NE2 HSD A 184      57.150  52.300  29.450  1.00  0.00           N
ATOM   2904  CD2 HSD A 184      57.330  51.430  30.540  1.00  0.00           C
ATOM   2905  HD2 HSD A 184      56.720  51.540  31.420  1.00  0.00           H
ATOM   2906  C   HSD A 184      59.530  50.910  33.000  1.00  0.00           C
ATOM   2907  O   HSD A 184      58.850  51.980  33.210  1.00  0.00           O
ATOM   2908  N   THR A 185      60.890  50.830  32.980  1.00  0.00           N
ATOM   2909  HN  THR A 185      61.260  49.930  32.790  1.00  0.00           H
ATOM   2910  CA  THR A 185      61.770  51.950  33.190  1.00  0.00           C
ATOM   2911  HA  THR A 185      62.700  51.430  33.050  1.00  0.00           H
ATOM   2912  CB  THR A 185      61.740  53.180  32.170  1.00  0.00           C
ATOM   2913  HB  THR A 185      62.480  53.940  32.460  1.00  0.00           H
ATOM   2914  OG1 THR A 185      60.450  53.770  32.140  1.00  0.00           O
ATOM   2915  HG1 THR A 185      59.860  53.090  32.460  1.00  0.00           H
ATOM   2916  CG2 THR A 185      62.020  52.730  30.750  1.00  0.00           C
ATOM   2917 HG21 THR A 185      61.160  52.190  30.280  1.00  0.00           H
ATOM   2918 HG22 THR A 185      63.030  52.300  30.640  1.00  0.00           H
ATOM   2919 HG23 THR A 185      62.020  53.630  30.100  1.00  0.00           H
ATOM   2920  C   THR A 185      61.870  52.450  34.600  1.00  0.00           C
ATOM   2921  O   THR A 185      60.780  52.630  35.220  1.00  0.00           O
ATOM   2922  N   PHE A 186      63.010  52.690  35.130  1.00  0.00           N
ATOM   2923  HN  PHE A 186      63.860  52.410  34.690  1.00  0.00           H
ATOM   2924  CA  PHE A 186      63.200  53.140  36.510  1.00  0.00           C
ATOM   2925  HA  PHE A 186      62.660  52.450  37.130  1.00  0.00           H
ATOM   2926  CB  PHE A 186      64.770  53.150  36.770  1.00  0.00           C
ATOM   2927  HB1 PHE A 186      65.260  53.760  35.990  1.00  0.00           H
ATOM   2928  HB2 PHE A 186      65.200  52.120  36.720  1.00  0.00           H
ATOM   2929  CG  PHE A 186      65.100  53.690  38.100  1.00  0.00           C
ATOM   2930  CD1 PHE A 186      64.460  53.160  39.310  1.00  0.00           C
ATOM   2931  HD1 PHE A 186      63.880  52.240  39.320  1.00  0.00           H
ATOM   2932  CE1 PHE A 186      64.710  53.840  40.550  1.00  0.00           C
ATOM   2933  HE1 PHE A 186      64.100  53.540  41.380  1.00  0.00           H
ATOM   2934  CZ  PHE A 186      65.420  55.050  40.600  1.00  0.00           C
ATOM   2935  HZ  PHE A 186      65.530  55.570  41.540  1.00  0.00           H
ATOM   2936  CD2 PHE A 186      66.090  54.690  38.300  1.00  0.00           C
ATOM   2937  HD2 PHE A 186      66.560  55.080  37.410  1.00  0.00           H
ATOM   2938  CE2 PHE A 186      66.240  55.370  39.530  1.00  0.00           C
ATOM   2939  HE2 PHE A 186      66.950  56.160  39.670  1.00  0.00           H
ATOM   2940  C   PHE A 186      62.590  54.560  36.780  1.00  0.00           C
ATOM   2941  O   PHE A 186      62.830  55.480  35.990  1.00  0.00           O
ATOM   2942  N   GLN A 187      61.780  54.630  37.870  1.00  0.00           N
ATOM   2943  HN  GLN A 187      61.560  53.790  38.350  1.00  0.00           H
ATOM   2944  CA  GLN A 187      60.930  55.750  38.250  1.00  0.00           C
ATOM   2945  HA  GLN A 187      61.060  56.530  37.510  1.00  0.00           H
ATOM   2946  CB  GLN A 187      59.490  55.350  38.440  1.00  0.00           C
ATOM   2947  HB1 GLN A 187      58.930  56.270  38.690  1.00  0.00           H
ATOM   2948  HB2 GLN A 187      59.430  54.570  39.250  1.00  0.00           H
ATOM   2949  CG  GLN A 187      58.920  54.760  37.110  1.00  0.00           C
ATOM   2950  HG1 GLN A 187      57.810  54.680  37.140  1.00  0.00           H
ATOM   2951  HG2 GLN A 187      59.350  53.780  36.800  1.00  0.00           H
ATOM   2952  CD  GLN A 187      59.220  55.770  35.990  1.00  0.00           C
ATOM   2953  OE1 GLN A 187      58.760  56.900  36.150  1.00  0.00           O
ATOM   2954  NE2 GLN A 187      59.880  55.420  34.850  1.00  0.00           N
ATOM   2955 HE21 GLN A 187      59.950  56.030  34.060  1.00  0.00           H
ATOM   2956 HE22 GLN A 187      60.220  54.490  34.930  1.00  0.00           H
ATOM   2957  C   GLN A 187      61.410  56.280  39.620  1.00  0.00           C
ATOM   2958  O   GLN A 187      61.310  55.710  40.630  1.00  0.00           O
ATOM   2959  N   TRP A 188      61.980  57.450  39.610  1.00  0.00           N
ATOM   2960  HN  TRP A 188      62.080  57.910  38.740  1.00  0.00           H
ATOM   2961  CA  TRP A 188      62.730  57.970  40.760  1.00  0.00           C
ATOM   2962  HA  TRP A 188      63.300  57.170  41.200  1.00  0.00           H
ATOM   2963  CB  TRP A 188      63.690  59.080  40.230  1.00  0.00           C
ATOM   2964  HB1 TRP A 188      63.140  59.810  39.600  1.00  0.00           H
ATOM   2965  HB2 TRP A 188      64.440  58.590  39.590  1.00  0.00           H
ATOM   2966  CG  TRP A 188      64.440  59.790  41.270  1.00  0.00           C
ATOM   2967  CD1 TRP A 188      65.490  59.220  41.880  1.00  0.00           C
ATOM   2968  HD1 TRP A 188      65.950  58.280  41.620  1.00  0.00           H
ATOM   2969  NE1 TRP A 188      66.070  60.110  42.760  1.00  0.00           N
ATOM   2970  HE1 TRP A 188      66.900  60.060  43.260  1.00  0.00           H
ATOM   2971  CE2 TRP A 188      65.250  61.160  42.950  1.00  0.00           C
ATOM   2972  CD2 TRP A 188      64.160  61.000  42.010  1.00  0.00           C
ATOM   2973  CE3 TRP A 188      63.130  61.960  42.000  1.00  0.00           C
ATOM   2974  HE3 TRP A 188      62.210  61.890  41.460  1.00  0.00           H
ATOM   2975  CZ3 TRP A 188      63.190  62.980  42.890  1.00  0.00           C
ATOM   2976  HZ3 TRP A 188      62.480  63.800  42.820  1.00  0.00           H
ATOM   2977  CZ2 TRP A 188      65.330  62.320  43.760  1.00  0.00           C
ATOM   2978  HZ2 TRP A 188      66.130  62.450  44.470  1.00  0.00           H
ATOM   2979  CH2 TRP A 188      64.310  63.290  43.710  1.00  0.00           C
ATOM   2980  HH2 TRP A 188      64.190  64.110  44.420  1.00  0.00           H
ATOM   2981  C   TRP A 188      61.750  58.470  41.840  1.00  0.00           C
ATOM   2982  O   TRP A 188      62.030  58.310  43.070  1.00  0.00           O
ATOM   2983  N   HSE A 189      60.540  58.890  41.390  1.00  0.00           N
ATOM   2984  HN  HSE A 189      60.380  58.780  40.410  1.00  0.00           H
ATOM   2985  CA  HSE A 189      59.420  59.200  42.310  1.00  0.00           C
ATOM   2986  HA  HSE A 189      59.760  59.920  43.040  1.00  0.00           H
ATOM   2987  CB  HSE A 189      58.130  59.640  41.540  1.00  0.00           C
ATOM   2988  HB1 HSE A 189      58.270  60.740  41.550  1.00  0.00           H
ATOM   2989  HB2 HSE A 189      57.220  59.530  42.140  1.00  0.00           H
ATOM   2990  ND1 HSE A 189      58.860  59.200  39.230  1.00  0.00           N
ATOM   2991  CG  HSE A 189      57.920  58.990  40.220  1.00  0.00           C
ATOM   2992  CE1 HSE A 189      58.200  58.670  38.190  1.00  0.00           C
ATOM   2993  HE1 HSE A 189      58.640  58.630  37.190  1.00  0.00           H
ATOM   2994  NE2 HSE A 189      56.990  58.210  38.490  1.00  0.00           N
ATOM   2995  HE2 HSE A 189      56.420  57.740  37.810  1.00  0.00           H
ATOM   2996  CD2 HSE A 189      56.800  58.360  39.780  1.00  0.00           C
ATOM   2997  HD2 HSE A 189      55.950  57.930  40.310  1.00  0.00           H
ATOM   2998  C   HSE A 189      58.960  57.960  43.170  1.00  0.00           C
ATOM   2999  O   HSE A 189      58.630  58.100  44.370  1.00  0.00           O
ATOM   3000  N   GLU A 190      58.990  56.730  42.520  1.00  0.00           N
ATOM   3001  HN  GLU A 190      59.380  56.710  41.600  1.00  0.00           H
ATOM   3002  CA  GLU A 190      58.710  55.510  43.190  1.00  0.00           C
ATOM   3003  HA  GLU A 190      57.720  55.600  43.600  1.00  0.00           H
ATOM   3004  CB  GLU A 190      58.390  54.300  42.210  1.00  0.00           C
ATOM   3005  HB1 GLU A 190      58.380  53.410  42.860  1.00  0.00           H
ATOM   3006  HB2 GLU A 190      59.260  54.180  41.520  1.00  0.00           H
ATOM   3007  CG  GLU A 190      57.060  54.490  41.440  1.00  0.00           C
ATOM   3008  HG1 GLU A 190      57.310  55.120  40.560  1.00  0.00           H
ATOM   3009  HG2 GLU A 190      56.370  54.960  42.170  1.00  0.00           H
ATOM   3010  CD  GLU A 190      56.500  53.220  40.890  1.00  0.00           C
ATOM   3011  OE1 GLU A 190      55.230  53.070  40.800  1.00  0.00           O
ATOM   3012  OE2 GLU A 190      57.260  52.300  40.400  1.00  0.00           O
ATOM   3013  C   GLU A 190      59.730  55.150  44.310  1.00  0.00           C
ATOM   3014  O   GLU A 190      59.420  54.500  45.300  1.00  0.00           O
ATOM   3015  N   ALA A 191      60.930  55.550  44.050  1.00  0.00           N
ATOM   3016  HN  ALA A 191      61.150  56.110  43.250  1.00  0.00           H
ATOM   3017  CA  ALA A 191      62.060  55.330  44.870  1.00  0.00           C
ATOM   3018  HA  ALA A 191      61.940  54.310  45.200  1.00  0.00           H
ATOM   3019  CB  ALA A 191      63.260  55.490  43.960  1.00  0.00           C
ATOM   3020  HB1 ALA A 191      63.270  54.840  43.070  1.00  0.00           H
ATOM   3021  HB2 ALA A 191      64.180  55.330  44.570  1.00  0.00           H
ATOM   3022  HB3 ALA A 191      63.390  56.460  43.420  1.00  0.00           H
ATOM   3023  C   ALA A 191      61.990  56.160  46.160  1.00  0.00           C
ATOM   3024  O   ALA A 191      62.130  55.720  47.270  1.00  0.00           O
ATOM   3025  N   MET A 192      61.720  57.460  45.950  1.00  0.00           N
ATOM   3026  HN  MET A 192      61.830  57.790  45.020  1.00  0.00           H
ATOM   3027  CA  MET A 192      61.530  58.430  46.990  1.00  0.00           C
ATOM   3028  HA  MET A 192      62.440  58.370  47.560  1.00  0.00           H
ATOM   3029  CB  MET A 192      61.330  59.840  46.320  1.00  0.00           C
ATOM   3030  HB1 MET A 192      60.710  60.530  46.940  1.00  0.00           H
ATOM   3031  HB2 MET A 192      60.740  59.720  45.380  1.00  0.00           H
ATOM   3032  CG  MET A 192      62.680  60.520  45.850  1.00  0.00           C
ATOM   3033  HG1 MET A 192      62.220  61.340  45.240  1.00  0.00           H
ATOM   3034  HG2 MET A 192      63.340  59.870  45.260  1.00  0.00           H
ATOM   3035  SD  MET A 192      63.640  61.070  47.290  1.00  0.00           S
ATOM   3036  CE  MET A 192      65.140  60.260  46.640  1.00  0.00           C
ATOM   3037  HE1 MET A 192      65.300  60.530  45.580  1.00  0.00           H
ATOM   3038  HE2 MET A 192      64.930  59.160  46.600  1.00  0.00           H
ATOM   3039  HE3 MET A 192      66.010  60.520  47.270  1.00  0.00           H
ATOM   3040  C   MET A 192      60.280  58.090  47.760  1.00  0.00           C
ATOM   3041  O   MET A 192      60.310  58.080  48.990  1.00  0.00           O
ATOM   3042  N   PHE A 193      59.170  57.670  47.020  1.00  0.00           N
ATOM   3043  HN  PHE A 193      59.100  57.850  46.050  1.00  0.00           H
ATOM   3044  CA  PHE A 193      57.930  57.260  47.630  1.00  0.00           C
ATOM   3045  HA  PHE A 193      57.640  57.980  48.390  1.00  0.00           H
ATOM   3046  CB  PHE A 193      56.730  57.190  46.660  1.00  0.00           C
ATOM   3047  HB1 PHE A 193      56.070  56.360  47.000  1.00  0.00           H
ATOM   3048  HB2 PHE A 193      57.100  57.000  45.630  1.00  0.00           H
ATOM   3049  CG  PHE A 193      55.800  58.320  46.590  1.00  0.00           C
ATOM   3050  CD1 PHE A 193      55.080  58.700  47.710  1.00  0.00           C
ATOM   3051  HD1 PHE A 193      55.080  58.000  48.520  1.00  0.00           H
ATOM   3052  CE1 PHE A 193      54.440  59.890  47.780  1.00  0.00           C
ATOM   3053  HE1 PHE A 193      54.020  60.310  48.680  1.00  0.00           H
ATOM   3054  CZ  PHE A 193      54.300  60.710  46.690  1.00  0.00           C
ATOM   3055  HZ  PHE A 193      53.760  61.640  46.760  1.00  0.00           H
ATOM   3056  CD2 PHE A 193      55.740  59.150  45.500  1.00  0.00           C
ATOM   3057  HD2 PHE A 193      56.280  58.910  44.600  1.00  0.00           H
ATOM   3058  CE2 PHE A 193      54.910  60.300  45.440  1.00  0.00           C
ATOM   3059  HE2 PHE A 193      55.000  60.960  44.590  1.00  0.00           H
ATOM   3060  C   PHE A 193      58.110  55.960  48.450  1.00  0.00           C
ATOM   3061  O   PHE A 193      57.570  55.870  49.540  1.00  0.00           O
ATOM   3062  N   LEU A 194      58.880  54.910  48.010  1.00  0.00           N
ATOM   3063  HN  LEU A 194      59.210  54.910  47.070  1.00  0.00           H
ATOM   3064  CA  LEU A 194      59.270  53.780  48.830  1.00  0.00           C
ATOM   3065  HA  LEU A 194      58.330  53.350  49.120  1.00  0.00           H
ATOM   3066  CB  LEU A 194      60.100  52.790  48.030  1.00  0.00           C
ATOM   3067  HB1 LEU A 194      61.120  53.230  47.890  1.00  0.00           H
ATOM   3068  HB2 LEU A 194      59.540  52.710  47.080  1.00  0.00           H
ATOM   3069  CG  LEU A 194      60.240  51.430  48.780  1.00  0.00           C
ATOM   3070  HG  LEU A 194      60.660  51.670  49.780  1.00  0.00           H
ATOM   3071  CD1 LEU A 194      58.890  50.710  48.960  1.00  0.00           C
ATOM   3072 HD11 LEU A 194      58.380  50.570  47.980  1.00  0.00           H
ATOM   3073 HD12 LEU A 194      58.240  51.260  49.680  1.00  0.00           H
ATOM   3074 HD13 LEU A 194      59.080  49.790  49.560  1.00  0.00           H
ATOM   3075  CD2 LEU A 194      61.290  50.540  48.180  1.00  0.00           C
ATOM   3076 HD21 LEU A 194      62.230  51.100  48.050  1.00  0.00           H
ATOM   3077 HD22 LEU A 194      61.010  50.220  47.150  1.00  0.00           H
ATOM   3078 HD23 LEU A 194      61.470  49.610  48.760  1.00  0.00           H
ATOM   3079  C   LEU A 194      59.990  54.230  50.100  1.00  0.00           C
ATOM   3080  O   LEU A 194      59.620  53.770  51.180  1.00  0.00           O
ATOM   3081  N   LEU A 195      60.990  55.100  49.910  1.00  0.00           N
ATOM   3082  HN  LEU A 195      61.060  55.530  49.020  1.00  0.00           H
ATOM   3083  CA  LEU A 195      61.890  55.660  50.970  1.00  0.00           C
ATOM   3084  HA  LEU A 195      62.330  54.880  51.570  1.00  0.00           H
ATOM   3085  CB  LEU A 195      63.020  56.590  50.340  1.00  0.00           C
ATOM   3086  HB1 LEU A 195      62.350  57.170  49.670  1.00  0.00           H
ATOM   3087  HB2 LEU A 195      63.750  56.020  49.730  1.00  0.00           H
ATOM   3088  CG  LEU A 195      63.870  57.550  51.220  1.00  0.00           C
ATOM   3089  HG  LEU A 195      63.220  58.250  51.790  1.00  0.00           H
ATOM   3090  CD1 LEU A 195      64.980  56.900  52.040  1.00  0.00           C
ATOM   3091 HD11 LEU A 195      64.550  56.250  52.840  1.00  0.00           H
ATOM   3092 HD12 LEU A 195      65.580  57.720  52.470  1.00  0.00           H
ATOM   3093 HD13 LEU A 195      65.780  56.350  51.480  1.00  0.00           H
ATOM   3094  CD2 LEU A 195      64.640  58.520  50.250  1.00  0.00           C
ATOM   3095 HD21 LEU A 195      65.300  57.940  49.570  1.00  0.00           H
ATOM   3096 HD22 LEU A 195      65.210  59.320  50.760  1.00  0.00           H
ATOM   3097 HD23 LEU A 195      63.810  58.990  49.690  1.00  0.00           H
ATOM   3098  C   LEU A 195      61.050  56.400  51.980  1.00  0.00           C
ATOM   3099  O   LEU A 195      61.100  56.290  53.210  1.00  0.00           O
ATOM   3100  N   GLU A 196      60.090  57.200  51.490  1.00  0.00           N
ATOM   3101  HN  GLU A 196      60.120  57.490  50.550  1.00  0.00           H
ATOM   3102  CA  GLU A 196      59.160  57.910  52.300  1.00  0.00           C
ATOM   3103  HA  GLU A 196      59.760  58.410  53.050  1.00  0.00           H
ATOM   3104  CB  GLU A 196      58.340  58.940  51.570  1.00  0.00           C
ATOM   3105  HB1 GLU A 196      57.440  59.270  52.140  1.00  0.00           H
ATOM   3106  HB2 GLU A 196      57.860  58.560  50.630  1.00  0.00           H
ATOM   3107  CG  GLU A 196      59.170  60.240  51.190  1.00  0.00           C
ATOM   3108  HG1 GLU A 196      60.210  59.910  51.000  1.00  0.00           H
ATOM   3109  HG2 GLU A 196      59.130  60.920  52.070  1.00  0.00           H
ATOM   3110  CD  GLU A 196      58.580  60.860  49.950  1.00  0.00           C
ATOM   3111  OE1 GLU A 196      59.130  60.950  48.850  1.00  0.00           O
ATOM   3112  OE2 GLU A 196      57.330  61.360  50.140  1.00  0.00           O
ATOM   3113  HE2 GLU A 196      57.050  62.020  49.530  1.00  0.00           H
ATOM   3114  C   GLU A 196      58.260  56.980  53.130  1.00  0.00           C
ATOM   3115  O   GLU A 196      57.860  57.320  54.250  1.00  0.00           O
ATOM   3116  N   PHE A 197      57.790  55.840  52.560  1.00  0.00           N
ATOM   3117  HN  PHE A 197      57.970  55.570  51.600  1.00  0.00           H
ATOM   3118  CA  PHE A 197      57.190  54.740  53.340  1.00  0.00           C
ATOM   3119  HA  PHE A 197      56.420  55.100  54.010  1.00  0.00           H
ATOM   3120  CB  PHE A 197      56.620  53.750  52.310  1.00  0.00           C
ATOM   3121  HB1 PHE A 197      57.300  53.520  51.470  1.00  0.00           H
ATOM   3122  HB2 PHE A 197      55.740  54.190  51.800  1.00  0.00           H
ATOM   3123  CG  PHE A 197      56.160  52.340  52.750  1.00  0.00           C
ATOM   3124  CD1 PHE A 197      56.970  51.220  52.420  1.00  0.00           C
ATOM   3125  HD1 PHE A 197      57.830  51.410  51.800  1.00  0.00           H
ATOM   3126  CE1 PHE A 197      56.450  49.930  52.730  1.00  0.00           C
ATOM   3127  HE1 PHE A 197      56.930  49.020  52.430  1.00  0.00           H
ATOM   3128  CZ  PHE A 197      55.170  49.810  53.390  1.00  0.00           C
ATOM   3129  HZ  PHE A 197      54.850  48.800  53.560  1.00  0.00           H
ATOM   3130  CD2 PHE A 197      54.980  52.210  53.430  1.00  0.00           C
ATOM   3131  HD2 PHE A 197      54.350  53.080  53.540  1.00  0.00           H
ATOM   3132  CE2 PHE A 197      54.460  50.960  53.780  1.00  0.00           C
ATOM   3133  HE2 PHE A 197      53.460  50.990  54.180  1.00  0.00           H
ATOM   3134  C   PHE A 197      58.150  54.120  54.380  1.00  0.00           C
ATOM   3135  O   PHE A 197      57.740  53.860  55.540  1.00  0.00           O
ATOM   3136  N   PHE A 198      59.410  53.750  54.020  1.00  0.00           N
ATOM   3137  HN  PHE A 198      59.670  53.860  53.070  1.00  0.00           H
ATOM   3138  CA  PHE A 198      60.440  52.980  54.780  1.00  0.00           C
ATOM   3139  HA  PHE A 198      60.190  51.960  55.050  1.00  0.00           H
ATOM   3140  CB  PHE A 198      61.610  52.830  53.770  1.00  0.00           C
ATOM   3141  HB1 PHE A 198      61.950  53.860  53.530  1.00  0.00           H
ATOM   3142  HB2 PHE A 198      61.220  52.190  52.960  1.00  0.00           H
ATOM   3143  CG  PHE A 198      62.850  52.140  54.210  1.00  0.00           C
ATOM   3144  CD1 PHE A 198      62.880  50.760  54.430  1.00  0.00           C
ATOM   3145  HD1 PHE A 198      61.960  50.220  54.240  1.00  0.00           H
ATOM   3146  CE1 PHE A 198      64.080  50.100  54.780  1.00  0.00           C
ATOM   3147  HE1 PHE A 198      64.080  49.030  54.840  1.00  0.00           H
ATOM   3148  CZ  PHE A 198      65.250  50.860  54.880  1.00  0.00           C
ATOM   3149  HZ  PHE A 198      66.180  50.450  55.250  1.00  0.00           H
ATOM   3150  CD2 PHE A 198      64.040  52.850  54.270  1.00  0.00           C
ATOM   3151  HD2 PHE A 198      64.030  53.930  54.120  1.00  0.00           H
ATOM   3152  CE2 PHE A 198      65.220  52.190  54.510  1.00  0.00           C
ATOM   3153  HE2 PHE A 198      66.120  52.760  54.390  1.00  0.00           H
ATOM   3154  C   PHE A 198      60.960  53.680  55.990  1.00  0.00           C
ATOM   3155  O   PHE A 198      61.210  53.170  57.050  1.00  0.00           O
ATOM   3156  N   LEU A 199      61.110  55.010  55.840  1.00  0.00           N
ATOM   3157  HN  LEU A 199      61.050  55.480  54.970  1.00  0.00           H
ATOM   3158  CA  LEU A 199      61.470  55.950  56.880  1.00  0.00           C
ATOM   3159  HA  LEU A 199      62.460  55.710  57.250  1.00  0.00           H
ATOM   3160  CB  LEU A 199      61.740  57.430  56.400  1.00  0.00           C
ATOM   3161  HB1 LEU A 199      61.860  58.040  57.330  1.00  0.00           H
ATOM   3162  HB2 LEU A 199      60.880  57.770  55.770  1.00  0.00           H
ATOM   3163  CG  LEU A 199      62.980  57.580  55.450  1.00  0.00           C
ATOM   3164  HG  LEU A 199      62.890  56.850  54.620  1.00  0.00           H
ATOM   3165  CD1 LEU A 199      63.100  59.010  54.960  1.00  0.00           C
ATOM   3166 HD11 LEU A 199      62.120  59.390  54.620  1.00  0.00           H
ATOM   3167 HD12 LEU A 199      63.750  59.050  54.050  1.00  0.00           H
ATOM   3168 HD13 LEU A 199      63.550  59.680  55.720  1.00  0.00           H
ATOM   3169  CD2 LEU A 199      64.210  57.080  56.160  1.00  0.00           C
ATOM   3170 HD21 LEU A 199      65.080  57.310  55.510  1.00  0.00           H
ATOM   3171 HD22 LEU A 199      64.190  55.970  56.250  1.00  0.00           H
ATOM   3172 HD23 LEU A 199      64.300  57.530  57.170  1.00  0.00           H
ATOM   3173  C   LEU A 199      60.700  55.850  58.180  1.00  0.00           C
ATOM   3174  O   LEU A 199      61.340  55.490  59.200  1.00  0.00           O
ATOM   3175  N   PRO A 200      59.390  56.100  58.260  1.00  0.00           N
ATOM   3176  CD  PRO A 200      58.680  56.880  57.250  1.00  0.00           C
ATOM   3177  HD1 PRO A 200      58.880  56.430  56.250  1.00  0.00           H
ATOM   3178  HD2 PRO A 200      59.040  57.940  57.220  1.00  0.00           H
ATOM   3179  CA  PRO A 200      58.600  56.040  59.540  1.00  0.00           C
ATOM   3180  HA  PRO A 200      59.270  56.540  60.220  1.00  0.00           H
ATOM   3181  CB  PRO A 200      57.250  56.720  59.210  1.00  0.00           C
ATOM   3182  HB1 PRO A 200      57.340  57.740  59.620  1.00  0.00           H
ATOM   3183  HB2 PRO A 200      56.410  56.170  59.670  1.00  0.00           H
ATOM   3184  CG  PRO A 200      57.180  56.830  57.670  1.00  0.00           C
ATOM   3185  HG1 PRO A 200      56.680  55.890  57.350  1.00  0.00           H
ATOM   3186  HG2 PRO A 200      56.580  57.730  57.440  1.00  0.00           H
ATOM   3187  C   PRO A 200      58.440  54.560  59.930  1.00  0.00           C
ATOM   3188  O   PRO A 200      58.230  54.260  61.110  1.00  0.00           O
ATOM   3189  N   LEU A 201      58.590  53.590  58.980  1.00  0.00           N
ATOM   3190  HN  LEU A 201      58.750  53.750  58.010  1.00  0.00           H
ATOM   3191  CA  LEU A 201      58.620  52.210  59.350  1.00  0.00           C
ATOM   3192  HA  LEU A 201      57.740  51.960  59.900  1.00  0.00           H
ATOM   3193  CB  LEU A 201      58.620  51.240  58.160  1.00  0.00           C
ATOM   3194  HB1 LEU A 201      59.040  50.260  58.470  1.00  0.00           H
ATOM   3195  HB2 LEU A 201      59.320  51.730  57.460  1.00  0.00           H
ATOM   3196  CG  LEU A 201      57.350  51.120  57.430  1.00  0.00           C
ATOM   3197  HG  LEU A 201      56.990  52.130  57.150  1.00  0.00           H
ATOM   3198  CD1 LEU A 201      57.380  50.270  56.190  1.00  0.00           C
ATOM   3199 HD11 LEU A 201      57.690  49.240  56.420  1.00  0.00           H
ATOM   3200 HD12 LEU A 201      58.170  50.630  55.480  1.00  0.00           H
ATOM   3201 HD13 LEU A 201      56.380  50.300  55.710  1.00  0.00           H
ATOM   3202  CD2 LEU A 201      56.200  50.550  58.310  1.00  0.00           C
ATOM   3203 HD21 LEU A 201      56.650  49.710  58.880  1.00  0.00           H
ATOM   3204 HD22 LEU A 201      55.380  50.140  57.690  1.00  0.00           H
ATOM   3205 HD23 LEU A 201      55.880  51.390  58.980  1.00  0.00           H
ATOM   3206  C   LEU A 201      59.790  51.880  60.250  1.00  0.00           C
ATOM   3207  O   LEU A 201      59.730  51.150  61.240  1.00  0.00           O
ATOM   3208  N   GLY A 202      60.980  52.470  59.910  1.00  0.00           N
ATOM   3209  HN  GLY A 202      60.930  52.940  59.030  1.00  0.00           H
ATOM   3210  CA  GLY A 202      62.170  52.320  60.660  1.00  0.00           C
ATOM   3211  HA1 GLY A 202      63.020  52.750  60.160  1.00  0.00           H
ATOM   3212  HA2 GLY A 202      62.220  51.250  60.810  1.00  0.00           H
ATOM   3213  C   GLY A 202      62.080  52.900  62.060  1.00  0.00           C
ATOM   3214  O   GLY A 202      62.510  52.280  63.030  1.00  0.00           O
ATOM   3215  N   ILE A 203      61.540  54.110  62.120  1.00  0.00           N
ATOM   3216  HN  ILE A 203      61.270  54.520  61.250  1.00  0.00           H
ATOM   3217  CA  ILE A 203      61.300  54.670  63.450  1.00  0.00           C
ATOM   3218  HA  ILE A 203      62.270  54.560  63.910  1.00  0.00           H
ATOM   3219  CB  ILE A 203      60.730  56.100  63.380  1.00  0.00           C
ATOM   3220  HB  ILE A 203      59.730  56.100  62.900  1.00  0.00           H
ATOM   3221  CG2 ILE A 203      60.400  56.700  64.760  1.00  0.00           C
ATOM   3222 HG21 ILE A 203      61.150  56.460  65.540  1.00  0.00           H
ATOM   3223 HG22 ILE A 203      59.410  56.340  65.090  1.00  0.00           H
ATOM   3224 HG23 ILE A 203      60.390  57.820  64.750  1.00  0.00           H
ATOM   3225  CG1 ILE A 203      61.720  56.940  62.640  1.00  0.00           C
ATOM   3226 HG11 ILE A 203      61.170  57.920  62.600  1.00  0.00           H
ATOM   3227 HG12 ILE A 203      61.910  56.480  61.650  1.00  0.00           H
ATOM   3228  CD  ILE A 203      63.080  57.250  63.270  1.00  0.00           C
ATOM   3229  HD1 ILE A 203      63.790  56.440  62.970  1.00  0.00           H
ATOM   3230  HD2 ILE A 203      62.940  57.330  64.370  1.00  0.00           H
ATOM   3231  HD3 ILE A 203      63.510  58.210  62.920  1.00  0.00           H
ATOM   3232  C   ILE A 203      60.340  53.890  64.320  1.00  0.00           C
ATOM   3233  O   ILE A 203      60.600  53.600  65.480  1.00  0.00           O
ATOM   3234  N   ILE A 204      59.230  53.290  63.690  1.00  0.00           N
ATOM   3235  HN  ILE A 204      58.860  53.720  62.870  1.00  0.00           H
ATOM   3236  CA  ILE A 204      58.340  52.390  64.460  1.00  0.00           C
ATOM   3237  HA  ILE A 204      57.960  52.970  65.300  1.00  0.00           H
ATOM   3238  CB  ILE A 204      57.140  52.060  63.490  1.00  0.00           C
ATOM   3239  HB  ILE A 204      57.630  51.770  62.530  1.00  0.00           H
ATOM   3240  CG2 ILE A 204      56.260  50.920  64.120  1.00  0.00           C
ATOM   3241 HG21 ILE A 204      55.450  50.710  63.380  1.00  0.00           H
ATOM   3242 HG22 ILE A 204      55.980  51.060  65.180  1.00  0.00           H
ATOM   3243 HG23 ILE A 204      56.950  50.040  64.120  1.00  0.00           H
ATOM   3244  CG1 ILE A 204      56.240  53.290  63.320  1.00  0.00           C
ATOM   3245 HG11 ILE A 204      56.870  54.220  63.270  1.00  0.00           H
ATOM   3246 HG12 ILE A 204      55.510  53.510  64.130  1.00  0.00           H
ATOM   3247  CD  ILE A 204      55.440  53.330  61.990  1.00  0.00           C
ATOM   3248  HD1 ILE A 204      54.450  52.950  62.270  1.00  0.00           H
ATOM   3249  HD2 ILE A 204      55.920  52.730  61.170  1.00  0.00           H
ATOM   3250  HD3 ILE A 204      55.290  54.390  61.670  1.00  0.00           H
ATOM   3251  C   ILE A 204      58.990  51.130  65.010  1.00  0.00           C
ATOM   3252  O   ILE A 204      58.870  50.820  66.210  1.00  0.00           O
ATOM   3253  N   LEU A 205      59.910  50.520  64.220  1.00  0.00           N
ATOM   3254  HN  LEU A 205      60.080  50.920  63.320  1.00  0.00           H
ATOM   3255  CA  LEU A 205      60.810  49.490  64.700  1.00  0.00           C
ATOM   3256  HA  LEU A 205      60.160  48.790  65.190  1.00  0.00           H
ATOM   3257  CB  LEU A 205      61.580  48.990  63.490  1.00  0.00           C
ATOM   3258  HB1 LEU A 205      62.300  49.770  63.190  1.00  0.00           H
ATOM   3259  HB2 LEU A 205      60.870  48.850  62.650  1.00  0.00           H
ATOM   3260  CG  LEU A 205      62.360  47.690  63.700  1.00  0.00           C
ATOM   3261  HG  LEU A 205      63.230  47.850  64.350  1.00  0.00           H
ATOM   3262  CD1 LEU A 205      61.520  46.570  64.420  1.00  0.00           C
ATOM   3263 HD11 LEU A 205      62.170  45.690  64.620  1.00  0.00           H
ATOM   3264 HD12 LEU A 205      60.640  46.280  63.790  1.00  0.00           H
ATOM   3265 HD13 LEU A 205      61.100  46.970  65.360  1.00  0.00           H
ATOM   3266  CD2 LEU A 205      62.860  47.060  62.380  1.00  0.00           C
ATOM   3267 HD21 LEU A 205      63.680  47.660  61.950  1.00  0.00           H
ATOM   3268 HD22 LEU A 205      62.120  46.970  61.560  1.00  0.00           H
ATOM   3269 HD23 LEU A 205      63.250  46.060  62.650  1.00  0.00           H
ATOM   3270  C   LEU A 205      61.790  49.970  65.780  1.00  0.00           C
ATOM   3271  O   LEU A 205      62.060  49.250  66.710  1.00  0.00           O
ATOM   3272  N   PHE A 206      62.260  51.210  65.700  1.00  0.00           N
ATOM   3273  HN  PHE A 206      62.130  51.780  64.890  1.00  0.00           H
ATOM   3274  CA  PHE A 206      63.140  51.870  66.670  1.00  0.00           C
ATOM   3275  HA  PHE A 206      63.910  51.120  66.830  1.00  0.00           H
ATOM   3276  CB  PHE A 206      63.830  53.190  66.170  1.00  0.00           C
ATOM   3277  HB1 PHE A 206      63.050  53.950  65.930  1.00  0.00           H
ATOM   3278  HB2 PHE A 206      64.240  53.000  65.160  1.00  0.00           H
ATOM   3279  CG  PHE A 206      64.920  53.610  67.110  1.00  0.00           C
ATOM   3280  CD1 PHE A 206      64.700  54.540  68.090  1.00  0.00           C
ATOM   3281  HD1 PHE A 206      63.670  54.840  68.240  1.00  0.00           H
ATOM   3282  CE1 PHE A 206      65.840  55.030  68.760  1.00  0.00           C
ATOM   3283  HE1 PHE A 206      65.690  55.840  69.460  1.00  0.00           H
ATOM   3284  CZ  PHE A 206      67.100  54.480  68.660  1.00  0.00           C
ATOM   3285  HZ  PHE A 206      67.960  54.780  69.240  1.00  0.00           H
ATOM   3286  CD2 PHE A 206      66.230  53.030  66.910  1.00  0.00           C
ATOM   3287  HD2 PHE A 206      66.350  52.200  66.230  1.00  0.00           H
ATOM   3288  CE2 PHE A 206      67.230  53.360  67.770  1.00  0.00           C
ATOM   3289  HE2 PHE A 206      68.180  52.850  67.700  1.00  0.00           H
ATOM   3290  C   PHE A 206      62.480  52.080  68.070  1.00  0.00           C
ATOM   3291  O   PHE A 206      63.010  51.750  69.070  1.00  0.00           O
ATOM   3292  N   CYS A 207      61.280  52.630  68.070  1.00  0.00           N
ATOM   3293  HN  CYS A 207      60.870  52.830  67.190  1.00  0.00           H
ATOM   3294  CA  CYS A 207      60.490  52.760  69.300  1.00  0.00           C
ATOM   3295  HA  CYS A 207      60.870  53.550  69.930  1.00  0.00           H
ATOM   3296  CB  CYS A 207      59.080  53.250  68.890  1.00  0.00           C
ATOM   3297  HB1 CYS A 207      58.590  53.330  69.880  1.00  0.00           H
ATOM   3298  HB2 CYS A 207      58.520  52.640  68.140  1.00  0.00           H
ATOM   3299  SG  CYS A 207      59.140  54.900  68.090  1.00  0.00           S
ATOM   3300  HG1 CYS A 207      59.800  54.430  67.050  1.00  0.00           H
ATOM   3301  C   CYS A 207      60.240  51.530  70.140  1.00  0.00           C
ATOM   3302  O   CYS A 207      60.420  51.540  71.330  1.00  0.00           O
ATOM   3303  N   SER A 208      59.860  50.400  69.450  1.00  0.00           N
ATOM   3304  HN  SER A 208      59.720  50.370  68.450  1.00  0.00           H
ATOM   3305  CA  SER A 208      59.810  49.010  69.920  1.00  0.00           C
ATOM   3306  HA  SER A 208      59.040  48.960  70.680  1.00  0.00           H
ATOM   3307  CB  SER A 208      59.380  47.980  68.750  1.00  0.00           C
ATOM   3308  HB1 SER A 208      59.130  46.960  69.100  1.00  0.00           H
ATOM   3309  HB2 SER A 208      60.230  47.820  68.060  1.00  0.00           H
ATOM   3310  OG  SER A 208      58.270  48.270  67.890  1.00  0.00           O
ATOM   3311  HG1 SER A 208      58.550  49.020  67.350  1.00  0.00           H
ATOM   3312  C   SER A 208      61.130  48.500  70.580  1.00  0.00           C
ATOM   3313  O   SER A 208      61.090  47.930  71.730  1.00  0.00           O
ATOM   3314  N   ALA A 209      62.260  48.730  69.900  1.00  0.00           N
ATOM   3315  HN  ALA A 209      62.210  49.170  69.010  1.00  0.00           H
ATOM   3316  CA  ALA A 209      63.580  48.510  70.500  1.00  0.00           C
ATOM   3317  HA  ALA A 209      63.590  47.570  71.040  1.00  0.00           H
ATOM   3318  CB  ALA A 209      64.620  48.370  69.390  1.00  0.00           C
ATOM   3319  HB1 ALA A 209      65.530  47.830  69.750  1.00  0.00           H
ATOM   3320  HB2 ALA A 209      64.960  49.370  69.050  1.00  0.00           H
ATOM   3321  HB3 ALA A 209      64.050  47.760  68.650  1.00  0.00           H
ATOM   3322  C   ALA A 209      63.990  49.300  71.680  1.00  0.00           C
ATOM   3323  O   ALA A 209      64.440  48.820  72.720  1.00  0.00           O
ATOM   3324  N   ARG A 210      63.630  50.610  71.720  1.00  0.00           N
ATOM   3325  HN  ARG A 210      63.420  51.100  70.870  1.00  0.00           H
ATOM   3326  CA  ARG A 210      63.850  51.470  72.870  1.00  0.00           C
ATOM   3327  HA  ARG A 210      64.880  51.250  73.160  1.00  0.00           H
ATOM   3328  CB  ARG A 210      63.970  52.930  72.400  1.00  0.00           C
ATOM   3329  HB1 ARG A 210      64.270  53.530  73.270  1.00  0.00           H
ATOM   3330  HB2 ARG A 210      62.970  53.340  72.130  1.00  0.00           H
ATOM   3331  CG  ARG A 210      65.020  53.190  71.210  1.00  0.00           C
ATOM   3332  HG1 ARG A 210      65.060  54.300  71.070  1.00  0.00           H
ATOM   3333  HG2 ARG A 210      64.650  52.730  70.270  1.00  0.00           H
ATOM   3334  CD  ARG A 210      66.400  52.690  71.410  1.00  0.00           C
ATOM   3335  HD1 ARG A 210      67.010  52.850  70.500  1.00  0.00           H
ATOM   3336  HD2 ARG A 210      66.310  51.600  71.630  1.00  0.00           H
ATOM   3337  NE  ARG A 210      67.060  53.400  72.500  1.00  0.00           N
ATOM   3338  HE  ARG A 210      66.600  54.160  72.990  1.00  0.00           H
ATOM   3339  CZ  ARG A 210      68.320  53.180  72.810  1.00  0.00           C
ATOM   3340  NH1 ARG A 210      68.910  52.120  72.280  1.00  0.00           N
ATOM   3341 HH11 ARG A 210      68.350  51.450  71.800  1.00  0.00           H
ATOM   3342 HH12 ARG A 210      69.880  52.150  72.520  1.00  0.00           H
ATOM   3343  NH2 ARG A 210      68.970  53.960  73.670  1.00  0.00           N
ATOM   3344 HH21 ARG A 210      68.560  54.820  73.960  1.00  0.00           H
ATOM   3345 HH22 ARG A 210      69.920  53.720  73.830  1.00  0.00           H
ATOM   3346  C   ARG A 210      62.950  51.290  74.080  1.00  0.00           C
ATOM   3347  O   ARG A 210      63.220  51.700  75.160  1.00  0.00           O
ATOM   3348  N   ILE A 211      61.770  50.680  73.830  1.00  0.00           N
ATOM   3349  HN  ILE A 211      61.340  50.570  72.940  1.00  0.00           H
ATOM   3350  CA  ILE A 211      60.860  50.140  74.840  1.00  0.00           C
ATOM   3351  HA  ILE A 211      60.680  50.870  75.620  1.00  0.00           H
ATOM   3352  CB  ILE A 211      59.460  49.840  74.340  1.00  0.00           C
ATOM   3353  HB  ILE A 211      59.590  49.450  73.310  1.00  0.00           H
ATOM   3354  CG2 ILE A 211      58.870  48.530  74.990  1.00  0.00           C
ATOM   3355 HG21 ILE A 211      59.380  47.580  74.700  1.00  0.00           H
ATOM   3356 HG22 ILE A 211      57.800  48.380  74.710  1.00  0.00           H
ATOM   3357 HG23 ILE A 211      58.850  48.640  76.100  1.00  0.00           H
ATOM   3358  CG1 ILE A 211      58.580  51.020  74.440  1.00  0.00           C
ATOM   3359 HG11 ILE A 211      59.110  51.870  73.950  1.00  0.00           H
ATOM   3360 HG12 ILE A 211      58.550  51.290  75.520  1.00  0.00           H
ATOM   3361  CD  ILE A 211      57.120  50.840  73.950  1.00  0.00           C
ATOM   3362  HD1 ILE A 211      57.230  50.680  72.850  1.00  0.00           H
ATOM   3363  HD2 ILE A 211      56.530  51.780  74.030  1.00  0.00           H
ATOM   3364  HD3 ILE A 211      56.550  50.050  74.460  1.00  0.00           H
ATOM   3365  C   ILE A 211      61.590  49.020  75.580  1.00  0.00           C
ATOM   3366  O   ILE A 211      61.580  48.960  76.820  1.00  0.00           O
ATOM   3367  N   ILE A 212      62.240  48.060  74.820  1.00  0.00           N
ATOM   3368  HN  ILE A 212      62.250  48.070  73.830  1.00  0.00           H
ATOM   3369  CA  ILE A 212      62.940  46.900  75.400  1.00  0.00           C
ATOM   3370  HA  ILE A 212      62.320  46.460  76.170  1.00  0.00           H
ATOM   3371  CB  ILE A 212      63.180  45.900  74.300  1.00  0.00           C
ATOM   3372  HB  ILE A 212      63.710  46.480  73.510  1.00  0.00           H
ATOM   3373  CG2 ILE A 212      64.220  44.740  74.640  1.00  0.00           C
ATOM   3374 HG21 ILE A 212      64.620  44.310  73.710  1.00  0.00           H
ATOM   3375 HG22 ILE A 212      63.770  44.000  75.340  1.00  0.00           H
ATOM   3376 HG23 ILE A 212      65.080  45.120  75.240  1.00  0.00           H
ATOM   3377  CG1 ILE A 212      61.760  45.320  73.770  1.00  0.00           C
ATOM   3378 HG11 ILE A 212      61.030  46.160  73.740  1.00  0.00           H
ATOM   3379 HG12 ILE A 212      61.430  44.640  74.580  1.00  0.00           H
ATOM   3380  CD  ILE A 212      61.850  44.620  72.470  1.00  0.00           C
ATOM   3381  HD1 ILE A 212      62.280  43.610  72.620  1.00  0.00           H
ATOM   3382  HD2 ILE A 212      62.530  45.230  71.830  1.00  0.00           H
ATOM   3383  HD3 ILE A 212      60.890  44.700  71.920  1.00  0.00           H
ATOM   3384  C   ILE A 212      64.070  47.320  76.260  1.00  0.00           C
ATOM   3385  O   ILE A 212      64.390  46.780  77.300  1.00  0.00           O
ATOM   3386  N   TRP A 213      64.820  48.350  75.700  1.00  0.00           N
ATOM   3387  HN  TRP A 213      64.620  48.870  74.880  1.00  0.00           H
ATOM   3388  CA  TRP A 213      66.050  48.900  76.430  1.00  0.00           C
ATOM   3389  HA  TRP A 213      66.800  48.150  76.620  1.00  0.00           H
ATOM   3390  CB  TRP A 213      66.510  49.920  75.380  1.00  0.00           C
ATOM   3391  HB1 TRP A 213      65.780  50.660  74.990  1.00  0.00           H
ATOM   3392  HB2 TRP A 213      67.010  49.370  74.550  1.00  0.00           H
ATOM   3393  CG  TRP A 213      67.620  50.850  75.840  1.00  0.00           C
ATOM   3394  CD1 TRP A 213      68.980  50.640  75.840  1.00  0.00           C
ATOM   3395  HD1 TRP A 213      69.500  49.730  75.590  1.00  0.00           H
ATOM   3396  NE1 TRP A 213      69.580  51.680  76.470  1.00  0.00           N
ATOM   3397  HE1 TRP A 213      70.530  51.900  76.600  1.00  0.00           H
ATOM   3398  CE2 TRP A 213      68.700  52.610  76.820  1.00  0.00           C
ATOM   3399  CD2 TRP A 213      67.420  52.160  76.390  1.00  0.00           C
ATOM   3400  CE3 TRP A 213      66.220  52.950  76.640  1.00  0.00           C
ATOM   3401  HE3 TRP A 213      65.280  52.550  76.300  1.00  0.00           H
ATOM   3402  CZ3 TRP A 213      66.390  54.150  77.300  1.00  0.00           C
ATOM   3403  HZ3 TRP A 213      65.540  54.820  77.410  1.00  0.00           H
ATOM   3404  CZ2 TRP A 213      68.800  53.880  77.300  1.00  0.00           C
ATOM   3405  HZ2 TRP A 213      69.770  54.350  77.470  1.00  0.00           H
ATOM   3406  CH2 TRP A 213      67.650  54.600  77.590  1.00  0.00           C
ATOM   3407  HH2 TRP A 213      67.650  55.620  77.960  1.00  0.00           H
ATOM   3408  C   TRP A 213      65.670  49.540  77.760  1.00  0.00           C
ATOM   3409  O   TRP A 213      66.350  49.360  78.780  1.00  0.00           O
ATOM   3410  N   SER A 214      64.660  50.380  77.740  1.00  0.00           N
ATOM   3411  HN  SER A 214      64.130  50.510  76.910  1.00  0.00           H
ATOM   3412  CA  SER A 214      64.130  51.060  78.930  1.00  0.00           C
ATOM   3413  HA  SER A 214      64.890  51.560  79.500  1.00  0.00           H
ATOM   3414  CB  SER A 214      63.040  52.210  78.720  1.00  0.00           C
ATOM   3415  HB1 SER A 214      61.970  51.950  78.600  1.00  0.00           H
ATOM   3416  HB2 SER A 214      63.410  52.760  77.820  1.00  0.00           H
ATOM   3417  OG  SER A 214      62.960  53.100  79.830  1.00  0.00           O
ATOM   3418  HG1 SER A 214      63.860  53.390  80.050  1.00  0.00           H
ATOM   3419  C   SER A 214      63.660  50.140  80.030  1.00  0.00           C
ATOM   3420  O   SER A 214      63.950  50.310  81.200  1.00  0.00           O
ATOM   3421  N   LEU A 215      62.930  49.050  79.640  1.00  0.00           N
ATOM   3422  HN  LEU A 215      62.560  49.000  78.710  1.00  0.00           H
ATOM   3423  CA  LEU A 215      62.460  47.970  80.530  1.00  0.00           C
ATOM   3424  HA  LEU A 215      62.130  48.470  81.420  1.00  0.00           H
ATOM   3425  CB  LEU A 215      61.300  47.260  79.780  1.00  0.00           C
ATOM   3426  HB1 LEU A 215      61.030  46.270  80.220  1.00  0.00           H
ATOM   3427  HB2 LEU A 215      61.700  46.870  78.810  1.00  0.00           H
ATOM   3428  CG  LEU A 215      60.020  48.070  79.700  1.00  0.00           C
ATOM   3429  HG  LEU A 215      60.330  49.030  79.250  1.00  0.00           H
ATOM   3430  CD1 LEU A 215      59.100  47.490  78.630  1.00  0.00           C
ATOM   3431 HD11 LEU A 215      59.590  47.310  77.660  1.00  0.00           H
ATOM   3432 HD12 LEU A 215      58.290  48.220  78.410  1.00  0.00           H
ATOM   3433 HD13 LEU A 215      58.820  46.430  78.870  1.00  0.00           H
ATOM   3434  CD2 LEU A 215      59.290  48.340  81.090  1.00  0.00           C
ATOM   3435 HD21 LEU A 215      58.790  47.380  81.360  1.00  0.00           H
ATOM   3436 HD22 LEU A 215      58.600  49.210  81.020  1.00  0.00           H
ATOM   3437 HD23 LEU A 215      60.070  48.660  81.810  1.00  0.00           H
ATOM   3438  C   LEU A 215      63.600  47.150  81.120  1.00  0.00           C
ATOM   3439  O   LEU A 215      63.600  46.770  82.330  1.00  0.00           O
ATOM   3440  N   ARG A 216      64.670  46.840  80.320  1.00  0.00           N
ATOM   3441  HN  ARG A 216      64.570  47.070  79.350  1.00  0.00           H
ATOM   3442  CA  ARG A 216      65.800  46.000  80.790  1.00  0.00           C
ATOM   3443  HA  ARG A 216      65.350  45.160  81.280  1.00  0.00           H
ATOM   3444  CB  ARG A 216      66.730  45.570  79.650  1.00  0.00           C
ATOM   3445  HB1 ARG A 216      67.700  45.130  79.960  1.00  0.00           H
ATOM   3446  HB2 ARG A 216      66.800  46.470  78.980  1.00  0.00           H
ATOM   3447  CG  ARG A 216      66.150  44.480  78.710  1.00  0.00           C
ATOM   3448  HG1 ARG A 216      65.120  44.750  78.370  1.00  0.00           H
ATOM   3449  HG2 ARG A 216      65.960  43.600  79.350  1.00  0.00           H
ATOM   3450  CD  ARG A 216      67.120  44.180  77.580  1.00  0.00           C
ATOM   3451  HD1 ARG A 216      68.190  44.430  77.760  1.00  0.00           H
ATOM   3452  HD2 ARG A 216      66.850  44.900  76.770  1.00  0.00           H
ATOM   3453  NE  ARG A 216      66.820  42.760  77.200  1.00  0.00           N
ATOM   3454  HE  ARG A 216      66.700  42.080  77.930  1.00  0.00           H
ATOM   3455  CZ  ARG A 216      67.150  42.170  76.080  1.00  0.00           C
ATOM   3456  NH1 ARG A 216      67.760  42.790  75.090  1.00  0.00           N
ATOM   3457 HH11 ARG A 216      68.140  43.720  75.190  1.00  0.00           H
ATOM   3458 HH12 ARG A 216      67.920  42.240  74.260  1.00  0.00           H
ATOM   3459  NH2 ARG A 216      66.880  40.860  76.030  1.00  0.00           N
ATOM   3460 HH21 ARG A 216      66.350  40.390  76.740  1.00  0.00           H
ATOM   3461 HH22 ARG A 216      66.980  40.510  75.100  1.00  0.00           H
ATOM   3462  C   ARG A 216      66.620  46.590  81.940  1.00  0.00           C
ATOM   3463  O   ARG A 216      67.020  46.040  82.960  1.00  0.00           O
ATOM   3464  N   GLN A 217      66.830  47.920  81.790  1.00  0.00           N
ATOM   3465  HN  GLN A 217      66.510  48.360  80.950  1.00  0.00           H
ATOM   3466  CA  GLN A 217      67.570  48.780  82.730  1.00  0.00           C
ATOM   3467  HA  GLN A 217      68.550  48.340  82.790  1.00  0.00           H
ATOM   3468  CB  GLN A 217      67.660  50.250  82.180  1.00  0.00           C
ATOM   3469  HB1 GLN A 217      68.200  50.760  83.010  1.00  0.00           H
ATOM   3470  HB2 GLN A 217      66.620  50.620  82.010  1.00  0.00           H
ATOM   3471  CG  GLN A 217      68.480  50.400  80.930  1.00  0.00           C
ATOM   3472  HG1 GLN A 217      68.210  51.420  80.600  1.00  0.00           H
ATOM   3473  HG2 GLN A 217      68.210  49.810  80.030  1.00  0.00           H
ATOM   3474  CD  GLN A 217      69.970  50.480  81.070  1.00  0.00           C
ATOM   3475  OE1 GLN A 217      70.570  49.850  81.940  1.00  0.00           O
ATOM   3476  NE2 GLN A 217      70.740  51.400  80.310  1.00  0.00           N
ATOM   3477 HE21 GLN A 217      71.740  51.320  80.340  1.00  0.00           H
ATOM   3478 HE22 GLN A 217      70.210  51.800  79.560  1.00  0.00           H
ATOM   3479  C   GLN A 217      67.010  48.800  84.160  1.00  0.00           C
ATOM   3480  O   GLN A 217      67.650  49.080  85.130  1.00  0.00           O
ATOM   3481  N   ARG A 218      65.680  48.660  84.300  1.00  0.00           N
ATOM   3482  HN  ARG A 218      65.220  48.360  83.460  1.00  0.00           H
ATOM   3483  CA  ARG A 218      64.980  48.730  85.590  1.00  0.00           C
ATOM   3484  HA  ARG A 218      65.090  49.720  86.010  1.00  0.00           H
ATOM   3485  CB  ARG A 218      63.460  48.390  85.380  1.00  0.00           C
ATOM   3486  HB1 ARG A 218      63.060  48.270  86.410  1.00  0.00           H
ATOM   3487  HB2 ARG A 218      63.380  47.370  84.920  1.00  0.00           H
ATOM   3488  CG  ARG A 218      62.580  49.470  84.650  1.00  0.00           C
ATOM   3489  HG1 ARG A 218      63.010  49.460  83.630  1.00  0.00           H
ATOM   3490  HG2 ARG A 218      62.910  50.390  85.170  1.00  0.00           H
ATOM   3491  CD  ARG A 218      61.120  49.230  84.660  1.00  0.00           C
ATOM   3492  HD1 ARG A 218      60.580  49.230  85.630  1.00  0.00           H
ATOM   3493  HD2 ARG A 218      60.910  48.200  84.310  1.00  0.00           H
ATOM   3494  NE  ARG A 218      60.420  50.200  83.720  1.00  0.00           N
ATOM   3495  HE  ARG A 218      60.990  50.870  83.220  1.00  0.00           H
ATOM   3496  CZ  ARG A 218      59.130  50.520  83.700  1.00  0.00           C
ATOM   3497  NH1 ARG A 218      58.150  50.020  84.450  1.00  0.00           N
ATOM   3498 HH11 ARG A 218      58.290  49.310  85.140  1.00  0.00           H
ATOM   3499 HH12 ARG A 218      57.270  50.160  83.990  1.00  0.00           H
ATOM   3500  NH2 ARG A 218      58.740  51.290  82.750  1.00  0.00           N
ATOM   3501 HH21 ARG A 218      59.510  51.650  82.210  1.00  0.00           H
ATOM   3502 HH22 ARG A 218      57.820  51.670  82.660  1.00  0.00           H
ATOM   3503  C   ARG A 218      65.540  47.730  86.670  1.00  0.00           C
ATOM   3504  O   ARG A 218      66.030  46.670  86.390  1.00  0.00           O
ATOM   3505  N   GLN A 219      65.640  48.130  87.950  1.00  0.00           N
ATOM   3506  HN  GLN A 219      65.300  49.000  88.280  1.00  0.00           H
ATOM   3507  CA  GLN A 219      66.200  47.310  89.070  1.00  0.00           C
ATOM   3508  HA  GLN A 219      67.240  47.030  88.920  1.00  0.00           H
ATOM   3509  CB  GLN A 219      65.980  48.090  90.440  1.00  0.00           C
ATOM   3510  HB1 GLN A 219      66.250  47.400  91.260  1.00  0.00           H
ATOM   3511  HB2 GLN A 219      64.890  48.210  90.530  1.00  0.00           H
ATOM   3512  CG  GLN A 219      66.720  49.520  90.550  1.00  0.00           C
ATOM   3513  HG1 GLN A 219      66.250  50.110  91.370  1.00  0.00           H
ATOM   3514  HG2 GLN A 219      66.500  50.090  89.620  1.00  0.00           H
ATOM   3515  CD  GLN A 219      68.240  49.410  90.700  1.00  0.00           C
ATOM   3516  OE1 GLN A 219      68.930  48.920  89.810  1.00  0.00           O
ATOM   3517  NE2 GLN A 219      68.800  49.900  91.830  1.00  0.00           N
ATOM   3518 HE21 GLN A 219      69.740  50.240  91.850  1.00  0.00           H
ATOM   3519 HE22 GLN A 219      68.200  50.160  92.590  1.00  0.00           H
ATOM   3520  C   GLN A 219      65.380  46.020  89.240  1.00  0.00           C
ATOM   3521  O   GLN A 219      64.140  45.970  88.970  1.00  0.00           O
ATOM   3522  N   MET A 220      66.070  44.870  89.650  1.00  0.00           N
ATOM   3523  HN  MET A 220      67.050  44.930  89.800  1.00  0.00           H
ATOM   3524  CA  MET A 220      65.570  43.500  89.830  1.00  0.00           C
ATOM   3525  HA  MET A 220      65.350  43.130  88.830  1.00  0.00           H
ATOM   3526  CB  MET A 220      66.700  42.580  90.440  1.00  0.00           C
ATOM   3527  HB1 MET A 220      66.240  41.580  90.600  1.00  0.00           H
ATOM   3528  HB2 MET A 220      66.960  42.960  91.450  1.00  0.00           H
ATOM   3529  CG  MET A 220      67.870  42.310  89.490  1.00  0.00           C
ATOM   3530  HG1 MET A 220      68.510  41.530  89.940  1.00  0.00           H
ATOM   3531  HG2 MET A 220      68.360  43.310  89.460  1.00  0.00           H
ATOM   3532  SD  MET A 220      67.440  41.800  87.800  1.00  0.00           S
ATOM   3533  CE  MET A 220      69.220  41.220  87.520  1.00  0.00           C
ATOM   3534  HE1 MET A 220      69.620  40.510  88.290  1.00  0.00           H
ATOM   3535  HE2 MET A 220      69.970  42.020  87.380  1.00  0.00           H
ATOM   3536  HE3 MET A 220      69.340  40.680  86.550  1.00  0.00           H
ATOM   3537  C   MET A 220      64.280  43.450  90.640  1.00  0.00           C
ATOM   3538  O   MET A 220      64.140  44.060  91.700  1.00  0.00           O
ATOM   3539  N   ASP A 221      63.290  42.760  90.180  1.00  0.00           N
ATOM   3540  HN  ASP A 221      63.450  42.120  89.420  1.00  0.00           H
ATOM   3541  CA  ASP A 221      62.010  42.770  90.670  1.00  0.00           C
ATOM   3542  HA  ASP A 221      61.960  43.040  91.720  1.00  0.00           H
ATOM   3543  CB  ASP A 221      61.180  43.880  89.890  1.00  0.00           C
ATOM   3544  HB1 ASP A 221      61.020  43.550  88.850  1.00  0.00           H
ATOM   3545  HB2 ASP A 221      61.730  44.850  89.790  1.00  0.00           H
ATOM   3546  CG  ASP A 221      59.910  44.230  90.500  1.00  0.00           C
ATOM   3547  OD1 ASP A 221      59.150  44.910  89.810  1.00  0.00           O
ATOM   3548  OD2 ASP A 221      59.610  43.840  91.670  1.00  0.00           O
ATOM   3549  C   ASP A 221      61.330  41.410  90.520  1.00  0.00           C
ATOM   3550  O   ASP A 221      61.710  40.560  89.730  1.00  0.00           O
ATOM   3551  N   ARG A 222      60.370  41.140  91.420  1.00  0.00           N
ATOM   3552  HN  ARG A 222      60.030  41.900  91.960  1.00  0.00           H
ATOM   3553  CA  ARG A 222      59.660  39.860  91.650  1.00  0.00           C
ATOM   3554  HA  ARG A 222      60.520  39.200  91.630  1.00  0.00           H
ATOM   3555  CB  ARG A 222      59.060  39.720  93.110  1.00  0.00           C
ATOM   3556  HB1 ARG A 222      60.030  39.590  93.640  1.00  0.00           H
ATOM   3557  HB2 ARG A 222      58.460  38.780  93.070  1.00  0.00           H
ATOM   3558  CG  ARG A 222      58.250  41.000  93.660  1.00  0.00           C
ATOM   3559  HG1 ARG A 222      58.940  41.860  93.760  1.00  0.00           H
ATOM   3560  HG2 ARG A 222      57.920  40.640  94.660  1.00  0.00           H
ATOM   3561  CD  ARG A 222      56.950  41.250  92.910  1.00  0.00           C
ATOM   3562  HD1 ARG A 222      56.240  41.780  93.590  1.00  0.00           H
ATOM   3563  HD2 ARG A 222      56.400  40.380  92.500  1.00  0.00           H
ATOM   3564  NE  ARG A 222      57.160  42.260  91.850  1.00  0.00           N
ATOM   3565  HE  ARG A 222      58.060  42.660  91.700  1.00  0.00           H
ATOM   3566  CZ  ARG A 222      56.250  42.710  91.050  1.00  0.00           C
ATOM   3567  NH1 ARG A 222      55.070  42.290  91.150  1.00  0.00           N
ATOM   3568 HH11 ARG A 222      54.650  41.840  91.940  1.00  0.00           H
ATOM   3569 HH12 ARG A 222      54.430  42.700  90.510  1.00  0.00           H
ATOM   3570  NH2 ARG A 222      56.550  43.570  90.130  1.00  0.00           N
ATOM   3571 HH21 ARG A 222      57.470  43.900  89.900  1.00  0.00           H
ATOM   3572 HH22 ARG A 222      55.850  43.830  89.460  1.00  0.00           H
ATOM   3573  C   ARG A 222      58.810  39.340  90.440  1.00  0.00           C
ATOM   3574  O   ARG A 222      58.340  40.040  89.550  1.00  0.00           O
ATOM   3575  N   HSD A 223      58.670  38.030  90.450  1.00  0.00           N
ATOM   3576  HN  HSD A 223      59.220  37.490  91.080  1.00  0.00           H
ATOM   3577  CA  HSD A 223      57.700  37.320  89.620  1.00  0.00           C
ATOM   3578  HA  HSD A 223      57.850  36.290  89.920  1.00  0.00           H
ATOM   3579  CB  HSD A 223      56.200  37.620  89.980  1.00  0.00           C
ATOM   3580  HB1 HSD A 223      55.530  36.890  89.470  1.00  0.00           H
ATOM   3581  HB2 HSD A 223      56.030  38.660  89.650  1.00  0.00           H
ATOM   3582  ND1 HSD A 223      54.960  38.430  92.000  1.00  0.00           N
ATOM   3583  HD1 HSD A 223      54.310  38.980  91.470  1.00  0.00           H
ATOM   3584  CG  HSD A 223      55.990  37.640  91.480  1.00  0.00           C
ATOM   3585  CE1 HSD A 223      54.850  38.140  93.320  1.00  0.00           C
ATOM   3586  HE1 HSD A 223      54.070  38.620  93.910  1.00  0.00           H
ATOM   3587  NE2 HSD A 223      55.750  37.290  93.720  1.00  0.00           N
ATOM   3588  CD2 HSD A 223      56.470  36.960  92.620  1.00  0.00           C
ATOM   3589  HD2 HSD A 223      57.230  36.200  92.650  1.00  0.00           H
ATOM   3590  C   HSD A 223      58.000  37.400  88.120  1.00  0.00           C
ATOM   3591  O   HSD A 223      57.140  36.970  87.360  1.00  0.00           O
ATOM   3592  N   ALA A 224      59.210  37.680  87.740  1.00  0.00           N
ATOM   3593  HN  ALA A 224      59.910  37.750  88.430  1.00  0.00           H
ATOM   3594  CA  ALA A 224      59.650  37.710  86.390  1.00  0.00           C
ATOM   3595  HA  ALA A 224      60.640  38.140  86.330  1.00  0.00           H
ATOM   3596  CB  ALA A 224      59.940  36.260  85.880  1.00  0.00           C
ATOM   3597  HB1 ALA A 224      60.320  36.190  84.830  1.00  0.00           H
ATOM   3598  HB2 ALA A 224      58.960  35.740  85.860  1.00  0.00           H
ATOM   3599  HB3 ALA A 224      60.620  35.730  86.570  1.00  0.00           H
ATOM   3600  C   ALA A 224      58.760  38.510  85.330  1.00  0.00           C
ATOM   3601  O   ALA A 224      58.720  38.200  84.180  1.00  0.00           O
ATOM   3602  N   LYS A 225      58.110  39.650  85.720  1.00  0.00           N
ATOM   3603  HN  LYS A 225      58.250  39.970  86.650  1.00  0.00           H
ATOM   3604  CA  LYS A 225      57.100  40.370  84.780  1.00  0.00           C
ATOM   3605  HA  LYS A 225      56.500  39.580  84.380  1.00  0.00           H
ATOM   3606  CB  LYS A 225      56.210  41.210  85.690  1.00  0.00           C
ATOM   3607  HB1 LYS A 225      55.360  41.600  85.080  1.00  0.00           H
ATOM   3608  HB2 LYS A 225      56.730  42.100  86.070  1.00  0.00           H
ATOM   3609  CG  LYS A 225      55.480  40.380  86.760  1.00  0.00           C
ATOM   3610  HG1 LYS A 225      54.890  41.150  87.310  1.00  0.00           H
ATOM   3611  HG2 LYS A 225      56.220  39.920  87.440  1.00  0.00           H
ATOM   3612  CD  LYS A 225      54.660  39.180  86.290  1.00  0.00           C
ATOM   3613  HD1 LYS A 225      55.460  38.430  86.090  1.00  0.00           H
ATOM   3614  HD2 LYS A 225      54.080  39.450  85.390  1.00  0.00           H
ATOM   3615  CE  LYS A 225      53.610  38.640  87.310  1.00  0.00           C
ATOM   3616  HE1 LYS A 225      52.680  39.260  87.270  1.00  0.00           H
ATOM   3617  HE2 LYS A 225      54.040  38.910  88.300  1.00  0.00           H
ATOM   3618  NZ  LYS A 225      53.240  37.260  87.180  1.00  0.00           N
ATOM   3619  HZ1 LYS A 225      54.060  36.620  87.310  1.00  0.00           H
ATOM   3620  HZ2 LYS A 225      52.770  37.190  86.270  1.00  0.00           H
ATOM   3621  HZ3 LYS A 225      52.530  37.120  87.930  1.00  0.00           H
ATOM   3622  C   LYS A 225      57.720  41.180  83.660  1.00  0.00           C
ATOM   3623  O   LYS A 225      57.200  41.200  82.560  1.00  0.00           O
ATOM   3624  N   ILE A 226      58.930  41.830  83.900  1.00  0.00           N
ATOM   3625  HN  ILE A 226      59.330  41.790  84.810  1.00  0.00           H
ATOM   3626  CA  ILE A 226      59.730  42.530  82.890  1.00  0.00           C
ATOM   3627  HA  ILE A 226      59.050  43.240  82.440  1.00  0.00           H
ATOM   3628  CB  ILE A 226      61.010  43.120  83.500  1.00  0.00           C
ATOM   3629  HB  ILE A 226      61.290  42.360  84.260  1.00  0.00           H
ATOM   3630  CG2 ILE A 226      62.080  43.300  82.430  1.00  0.00           C
ATOM   3631 HG21 ILE A 226      62.530  42.340  82.100  1.00  0.00           H
ATOM   3632 HG22 ILE A 226      62.950  43.960  82.610  1.00  0.00           H
ATOM   3633 HG23 ILE A 226      61.560  43.690  81.520  1.00  0.00           H
ATOM   3634  CG1 ILE A 226      60.630  44.370  84.290  1.00  0.00           C
ATOM   3635 HG11 ILE A 226      61.470  44.660  84.950  1.00  0.00           H
ATOM   3636 HG12 ILE A 226      59.740  44.010  84.870  1.00  0.00           H
ATOM   3637  CD  ILE A 226      60.120  45.540  83.400  1.00  0.00           C
ATOM   3638  HD1 ILE A 226      59.640  46.310  84.040  1.00  0.00           H
ATOM   3639  HD2 ILE A 226      59.280  45.170  82.780  1.00  0.00           H
ATOM   3640  HD3 ILE A 226      60.900  45.950  82.730  1.00  0.00           H
ATOM   3641  C   ILE A 226      59.970  41.560  81.650  1.00  0.00           C
ATOM   3642  O   ILE A 226      59.760  41.920  80.500  1.00  0.00           O
ATOM   3643  N   LYS A 227      60.380  40.250  81.970  1.00  0.00           N
ATOM   3644  HN  LYS A 227      60.510  40.030  82.930  1.00  0.00           H
ATOM   3645  CA  LYS A 227      60.740  39.230  80.990  1.00  0.00           C
ATOM   3646  HA  LYS A 227      61.460  39.630  80.300  1.00  0.00           H
ATOM   3647  CB  LYS A 227      61.360  37.990  81.750  1.00  0.00           C
ATOM   3648  HB1 LYS A 227      60.540  37.560  82.360  1.00  0.00           H
ATOM   3649  HB2 LYS A 227      62.160  38.300  82.450  1.00  0.00           H
ATOM   3650  CG  LYS A 227      61.870  36.890  80.870  1.00  0.00           C
ATOM   3651  HG1 LYS A 227      62.570  37.400  80.180  1.00  0.00           H
ATOM   3652  HG2 LYS A 227      61.110  36.640  80.100  1.00  0.00           H
ATOM   3653  CD  LYS A 227      62.410  35.660  81.690  1.00  0.00           C
ATOM   3654  HD1 LYS A 227      61.570  35.380  82.350  1.00  0.00           H
ATOM   3655  HD2 LYS A 227      63.260  36.050  82.290  1.00  0.00           H
ATOM   3656  CE  LYS A 227      62.870  34.550  80.770  1.00  0.00           C
ATOM   3657  HE1 LYS A 227      63.520  34.970  79.970  1.00  0.00           H
ATOM   3658  HE2 LYS A 227      62.010  34.090  80.250  1.00  0.00           H
ATOM   3659  NZ  LYS A 227      63.500  33.420  81.540  1.00  0.00           N
ATOM   3660  HZ1 LYS A 227      63.790  32.760  80.780  1.00  0.00           H
ATOM   3661  HZ2 LYS A 227      62.740  33.010  82.130  1.00  0.00           H
ATOM   3662  HZ3 LYS A 227      64.250  33.670  82.200  1.00  0.00           H
ATOM   3663  C   LYS A 227      59.590  38.830  80.110  1.00  0.00           C
ATOM   3664  O   LYS A 227      59.770  38.840  78.840  1.00  0.00           O
ATOM   3665  N   ARG A 228      58.340  38.640  80.690  1.00  0.00           N
ATOM   3666  HN  ARG A 228      58.180  38.660  81.680  1.00  0.00           H
ATOM   3667  CA  ARG A 228      57.090  38.360  79.960  1.00  0.00           C
ATOM   3668  HA  ARG A 228      57.320  37.470  79.400  1.00  0.00           H
ATOM   3669  CB  ARG A 228      55.890  38.020  81.000  1.00  0.00           C
ATOM   3670  HB1 ARG A 228      54.980  37.730  80.430  1.00  0.00           H
ATOM   3671  HB2 ARG A 228      55.780  38.940  81.610  1.00  0.00           H
ATOM   3672  CG  ARG A 228      56.120  36.900  81.990  1.00  0.00           C
ATOM   3673  HG1 ARG A 228      57.120  37.160  82.410  1.00  0.00           H
ATOM   3674  HG2 ARG A 228      56.190  35.960  81.410  1.00  0.00           H
ATOM   3675  CD  ARG A 228      55.030  36.750  83.110  1.00  0.00           C
ATOM   3676  HD1 ARG A 228      54.850  37.720  83.620  1.00  0.00           H
ATOM   3677  HD2 ARG A 228      55.450  36.020  83.820  1.00  0.00           H
ATOM   3678  NE  ARG A 228      53.860  36.200  82.370  1.00  0.00           N
ATOM   3679  HE  ARG A 228      53.170  36.870  82.050  1.00  0.00           H
ATOM   3680  CZ  ARG A 228      53.500  34.950  82.290  1.00  0.00           C
ATOM   3681  NH1 ARG A 228      54.290  34.000  82.780  1.00  0.00           N
ATOM   3682 HH11 ARG A 228      55.020  34.360  83.350  1.00  0.00           H
ATOM   3683 HH12 ARG A 228      53.910  33.090  82.980  1.00  0.00           H
ATOM   3684  NH2 ARG A 228      52.400  34.680  81.650  1.00  0.00           N
ATOM   3685 HH21 ARG A 228      51.760  35.340  81.260  1.00  0.00           H
ATOM   3686 HH22 ARG A 228      52.050  33.750  81.740  1.00  0.00           H
ATOM   3687  C   ARG A 228      56.660  39.500  79.090  1.00  0.00           C
ATOM   3688  O   ARG A 228      56.290  39.250  77.960  1.00  0.00           O
ATOM   3689  N   ALA A 229      56.750  40.760  79.570  1.00  0.00           N
ATOM   3690  HN  ALA A 229      56.940  40.980  80.520  1.00  0.00           H
ATOM   3691  CA  ALA A 229      56.380  41.940  78.730  1.00  0.00           C
ATOM   3692  HA  ALA A 229      55.390  41.800  78.330  1.00  0.00           H
ATOM   3693  CB  ALA A 229      56.290  43.150  79.620  1.00  0.00           C
ATOM   3694  HB1 ALA A 229      56.050  44.120  79.120  1.00  0.00           H
ATOM   3695  HB2 ALA A 229      57.230  43.430  80.130  1.00  0.00           H
ATOM   3696  HB3 ALA A 229      55.430  43.000  80.320  1.00  0.00           H
ATOM   3697  C   ALA A 229      57.320  42.130  77.570  1.00  0.00           C
ATOM   3698  O   ALA A 229      56.930  42.550  76.470  1.00  0.00           O
ATOM   3699  N   ILE A 230      58.650  41.910  77.810  1.00  0.00           N
ATOM   3700  HN  ILE A 230      58.880  41.640  78.730  1.00  0.00           H
ATOM   3701  CA  ILE A 230      59.760  42.120  76.890  1.00  0.00           C
ATOM   3702  HA  ILE A 230      59.670  43.060  76.340  1.00  0.00           H
ATOM   3703  CB  ILE A 230      61.130  42.060  77.500  1.00  0.00           C
ATOM   3704  HB  ILE A 230      61.180  41.140  78.130  1.00  0.00           H
ATOM   3705  CG2 ILE A 230      62.250  41.890  76.440  1.00  0.00           C
ATOM   3706 HG21 ILE A 230      63.260  41.950  76.900  1.00  0.00           H
ATOM   3707 HG22 ILE A 230      62.100  42.650  75.640  1.00  0.00           H
ATOM   3708 HG23 ILE A 230      62.160  40.900  75.930  1.00  0.00           H
ATOM   3709  CG1 ILE A 230      61.310  43.400  78.320  1.00  0.00           C
ATOM   3710 HG11 ILE A 230      60.480  43.650  79.010  1.00  0.00           H
ATOM   3711 HG12 ILE A 230      61.330  44.140  77.490  1.00  0.00           H
ATOM   3712  CD  ILE A 230      62.660  43.550  79.090  1.00  0.00           C
ATOM   3713  HD1 ILE A 230      63.490  43.750  78.380  1.00  0.00           H
ATOM   3714  HD2 ILE A 230      62.860  42.740  79.810  1.00  0.00           H
ATOM   3715  HD3 ILE A 230      62.520  44.440  79.750  1.00  0.00           H
ATOM   3716  C   ILE A 230      59.620  41.060  75.830  1.00  0.00           C
ATOM   3717  O   ILE A 230      59.700  41.330  74.600  1.00  0.00           O
ATOM   3718  N   THR A 231      59.270  39.810  76.230  1.00  0.00           N
ATOM   3719  HN  THR A 231      59.280  39.550  77.190  1.00  0.00           H
ATOM   3720  CA  THR A 231      58.940  38.780  75.270  1.00  0.00           C
ATOM   3721  HA  THR A 231      59.800  38.420  74.740  1.00  0.00           H
ATOM   3722  CB  THR A 231      58.430  37.530  75.940  1.00  0.00           C
ATOM   3723  HB  THR A 231      57.470  37.730  76.450  1.00  0.00           H
ATOM   3724  OG1 THR A 231      59.500  37.140  76.830  1.00  0.00           O
ATOM   3725  HG1 THR A 231      59.470  37.840  77.490  1.00  0.00           H
ATOM   3726  CG2 THR A 231      58.380  36.350  74.910  1.00  0.00           C
ATOM   3727 HG21 THR A 231      59.270  36.390  74.250  1.00  0.00           H
ATOM   3728 HG22 THR A 231      57.500  36.430  74.240  1.00  0.00           H
ATOM   3729 HG23 THR A 231      58.250  35.350  75.380  1.00  0.00           H
ATOM   3730  C   THR A 231      57.810  39.160  74.280  1.00  0.00           C
ATOM   3731  O   THR A 231      57.900  38.870  73.090  1.00  0.00           O
ATOM   3732  N   PHE A 232      56.670  39.770  74.770  1.00  0.00           N
ATOM   3733  HN  PHE A 232      56.320  39.770  75.710  1.00  0.00           H
ATOM   3734  CA  PHE A 232      55.630  40.190  73.910  1.00  0.00           C
ATOM   3735  HA  PHE A 232      55.310  39.420  73.230  1.00  0.00           H
ATOM   3736  CB  PHE A 232      54.390  40.490  74.770  1.00  0.00           C
ATOM   3737  HB1 PHE A 232      54.790  41.100  75.600  1.00  0.00           H
ATOM   3738  HB2 PHE A 232      53.820  39.590  75.090  1.00  0.00           H
ATOM   3739  CG  PHE A 232      53.340  41.430  74.150  1.00  0.00           C
ATOM   3740  CD1 PHE A 232      52.490  40.920  73.220  1.00  0.00           C
ATOM   3741  HD1 PHE A 232      52.500  39.950  72.730  1.00  0.00           H
ATOM   3742  CE1 PHE A 232      51.410  41.740  72.760  1.00  0.00           C
ATOM   3743  HE1 PHE A 232      50.790  41.300  72.000  1.00  0.00           H
ATOM   3744  CZ  PHE A 232      51.130  43.000  73.320  1.00  0.00           C
ATOM   3745  HZ  PHE A 232      50.380  43.670  72.930  1.00  0.00           H
ATOM   3746  CD2 PHE A 232      53.070  42.770  74.690  1.00  0.00           C
ATOM   3747  HD2 PHE A 232      53.780  43.300  75.300  1.00  0.00           H
ATOM   3748  CE2 PHE A 232      51.940  43.530  74.340  1.00  0.00           C
ATOM   3749  HE2 PHE A 232      51.670  44.550  74.580  1.00  0.00           H
ATOM   3750  C   PHE A 232      56.060  41.300  72.960  1.00  0.00           C
ATOM   3751  O   PHE A 232      55.690  41.210  71.800  1.00  0.00           O
ATOM   3752  N   ILE A 233      56.770  42.420  73.360  1.00  0.00           N
ATOM   3753  HN  ILE A 233      57.110  42.400  74.290  1.00  0.00           H
ATOM   3754  CA  ILE A 233      57.260  43.520  72.490  1.00  0.00           C
ATOM   3755  HA  ILE A 233      56.340  43.780  71.990  1.00  0.00           H
ATOM   3756  CB  ILE A 233      57.840  44.710  73.140  1.00  0.00           C
ATOM   3757  HB  ILE A 233      58.790  44.470  73.670  1.00  0.00           H
ATOM   3758  CG2 ILE A 233      58.200  45.820  72.140  1.00  0.00           C
ATOM   3759 HG21 ILE A 233      57.270  46.230  71.670  1.00  0.00           H
ATOM   3760 HG22 ILE A 233      58.940  45.440  71.400  1.00  0.00           H
ATOM   3761 HG23 ILE A 233      58.750  46.620  72.660  1.00  0.00           H
ATOM   3762  CG1 ILE A 233      56.790  45.330  74.150  1.00  0.00           C
ATOM   3763 HG11 ILE A 233      57.170  46.310  74.510  1.00  0.00           H
ATOM   3764 HG12 ILE A 233      56.700  44.740  75.090  1.00  0.00           H
ATOM   3765  CD  ILE A 233      55.360  45.630  73.750  1.00  0.00           C
ATOM   3766  HD1 ILE A 233      54.830  44.720  73.410  1.00  0.00           H
ATOM   3767  HD2 ILE A 233      55.410  46.260  72.840  1.00  0.00           H
ATOM   3768  HD3 ILE A 233      54.710  46.230  74.430  1.00  0.00           H
ATOM   3769  C   ILE A 233      58.210  42.980  71.390  1.00  0.00           C
ATOM   3770  O   ILE A 233      58.240  43.390  70.160  1.00  0.00           O
ATOM   3771  N   MET A 234      59.060  42.000  71.880  1.00  0.00           N
ATOM   3772  HN  MET A 234      59.130  41.790  72.850  1.00  0.00           H
ATOM   3773  CA  MET A 234      60.110  41.320  71.130  1.00  0.00           C
ATOM   3774  HA  MET A 234      60.650  42.110  70.620  1.00  0.00           H
ATOM   3775  CB  MET A 234      60.960  40.550  72.160  1.00  0.00           C
ATOM   3776  HB1 MET A 234      60.270  39.810  72.630  1.00  0.00           H
ATOM   3777  HB2 MET A 234      61.280  41.270  72.940  1.00  0.00           H
ATOM   3778  CG  MET A 234      62.180  39.620  71.720  1.00  0.00           C
ATOM   3779  HG1 MET A 234      61.760  39.090  70.840  1.00  0.00           H
ATOM   3780  HG2 MET A 234      62.320  38.820  72.470  1.00  0.00           H
ATOM   3781  SD  MET A 234      63.720  40.440  71.260  1.00  0.00           S
ATOM   3782  CE  MET A 234      64.160  41.000  72.930  1.00  0.00           C
ATOM   3783  HE1 MET A 234      63.560  40.510  73.730  1.00  0.00           H
ATOM   3784  HE2 MET A 234      63.840  42.060  73.000  1.00  0.00           H
ATOM   3785  HE3 MET A 234      65.240  40.930  73.210  1.00  0.00           H
ATOM   3786  C   MET A 234      59.540  40.480  70.000  1.00  0.00           C
ATOM   3787  O   MET A 234      59.910  40.620  68.830  1.00  0.00           O
ATOM   3788  N   VAL A 235      58.540  39.680  70.280  1.00  0.00           N
ATOM   3789  HN  VAL A 235      58.320  39.520  71.250  1.00  0.00           H
ATOM   3790  CA  VAL A 235      57.790  38.910  69.230  1.00  0.00           C
ATOM   3791  HA  VAL A 235      58.590  38.540  68.610  1.00  0.00           H
ATOM   3792  CB  VAL A 235      57.020  37.740  69.800  1.00  0.00           C
ATOM   3793  HB  VAL A 235      56.590  38.110  70.750  1.00  0.00           H
ATOM   3794  CG1 VAL A 235      55.780  37.260  69.000  1.00  0.00           C
ATOM   3795 HG11 VAL A 235      55.070  38.100  68.790  1.00  0.00           H
ATOM   3796 HG12 VAL A 235      55.370  36.390  69.550  1.00  0.00           H
ATOM   3797 HG13 VAL A 235      56.260  36.880  68.070  1.00  0.00           H
ATOM   3798  CG2 VAL A 235      57.930  36.570  70.090  1.00  0.00           C
ATOM   3799 HG21 VAL A 235      58.710  37.000  70.760  1.00  0.00           H
ATOM   3800 HG22 VAL A 235      58.420  36.210  69.150  1.00  0.00           H
ATOM   3801 HG23 VAL A 235      57.360  35.830  70.680  1.00  0.00           H
ATOM   3802  C   VAL A 235      56.990  39.750  68.330  1.00  0.00           C
ATOM   3803  O   VAL A 235      56.900  39.390  67.120  1.00  0.00           O
ATOM   3804  N   VAL A 236      56.340  40.800  68.850  1.00  0.00           N
ATOM   3805  HN  VAL A 236      56.140  40.790  69.820  1.00  0.00           H
ATOM   3806  CA  VAL A 236      55.640  41.750  67.990  1.00  0.00           C
ATOM   3807  HA  VAL A 236      54.970  41.210  67.350  1.00  0.00           H
ATOM   3808  CB  VAL A 236      54.730  42.630  68.840  1.00  0.00           C
ATOM   3809  HB  VAL A 236      55.260  43.030  69.740  1.00  0.00           H
ATOM   3810  CG1 VAL A 236      54.180  43.820  68.030  1.00  0.00           C
ATOM   3811 HG11 VAL A 236      53.510  44.380  68.720  1.00  0.00           H
ATOM   3812 HG12 VAL A 236      53.490  43.510  67.220  1.00  0.00           H
ATOM   3813 HG13 VAL A 236      55.020  44.340  67.520  1.00  0.00           H
ATOM   3814  CG2 VAL A 236      53.510  41.780  69.510  1.00  0.00           C
ATOM   3815 HG21 VAL A 236      52.840  41.450  68.690  1.00  0.00           H
ATOM   3816 HG22 VAL A 236      53.090  42.370  70.350  1.00  0.00           H
ATOM   3817 HG23 VAL A 236      53.960  40.840  69.900  1.00  0.00           H
ATOM   3818  C   VAL A 236      56.550  42.490  67.060  1.00  0.00           C
ATOM   3819  O   VAL A 236      56.250  42.660  65.860  1.00  0.00           O
ATOM   3820  N   ALA A 237      57.780  42.900  67.420  1.00  0.00           N
ATOM   3821  HN  ALA A 237      58.050  42.900  68.380  1.00  0.00           H
ATOM   3822  CA  ALA A 237      58.650  43.510  66.460  1.00  0.00           C
ATOM   3823  HA  ALA A 237      58.220  44.390  66.030  1.00  0.00           H
ATOM   3824  CB  ALA A 237      59.860  43.960  67.360  1.00  0.00           C
ATOM   3825  HB1 ALA A 237      60.390  43.090  67.800  1.00  0.00           H
ATOM   3826  HB2 ALA A 237      59.510  44.420  68.310  1.00  0.00           H
ATOM   3827  HB3 ALA A 237      60.590  44.640  66.880  1.00  0.00           H
ATOM   3828  C   ALA A 237      59.200  42.690  65.330  1.00  0.00           C
ATOM   3829  O   ALA A 237      59.260  43.090  64.150  1.00  0.00           O
ATOM   3830  N   ILE A 238      59.480  41.360  65.560  1.00  0.00           N
ATOM   3831  HN  ILE A 238      59.370  40.930  66.450  1.00  0.00           H
ATOM   3832  CA  ILE A 238      59.780  40.450  64.440  1.00  0.00           C
ATOM   3833  HA  ILE A 238      60.550  41.020  63.940  1.00  0.00           H
ATOM   3834  CB  ILE A 238      60.260  39.070  65.000  1.00  0.00           C
ATOM   3835  HB  ILE A 238      59.420  38.470  65.420  1.00  0.00           H
ATOM   3836  CG2 ILE A 238      60.770  38.200  63.880  1.00  0.00           C
ATOM   3837 HG21 ILE A 238      59.980  37.870  63.180  1.00  0.00           H
ATOM   3838 HG22 ILE A 238      60.980  37.230  64.380  1.00  0.00           H
ATOM   3839 HG23 ILE A 238      61.720  38.560  63.450  1.00  0.00           H
ATOM   3840  CG1 ILE A 238      61.440  39.300  65.980  1.00  0.00           C
ATOM   3841 HG11 ILE A 238      61.840  38.320  66.300  1.00  0.00           H
ATOM   3842 HG12 ILE A 238      61.020  39.790  66.880  1.00  0.00           H
ATOM   3843  CD  ILE A 238      62.680  40.170  65.520  1.00  0.00           C
ATOM   3844  HD1 ILE A 238      63.350  40.190  66.410  1.00  0.00           H
ATOM   3845  HD2 ILE A 238      62.410  41.200  65.220  1.00  0.00           H
ATOM   3846  HD3 ILE A 238      63.260  39.770  64.660  1.00  0.00           H
ATOM   3847  C   ILE A 238      58.600  40.250  63.450  1.00  0.00           C
ATOM   3848  O   ILE A 238      58.800  40.010  62.240  1.00  0.00           O
ATOM   3849  N   VAL A 239      57.330  40.190  63.970  1.00  0.00           N
ATOM   3850  HN  VAL A 239      57.240  40.310  64.950  1.00  0.00           H
ATOM   3851  CA  VAL A 239      56.120  40.110  63.260  1.00  0.00           C
ATOM   3852  HA  VAL A 239      56.160  39.270  62.590  1.00  0.00           H
ATOM   3853  CB  VAL A 239      54.820  39.840  64.090  1.00  0.00           C
ATOM   3854  HB  VAL A 239      54.770  40.630  64.860  1.00  0.00           H
ATOM   3855  CG1 VAL A 239      53.480  39.740  63.280  1.00  0.00           C
ATOM   3856 HG11 VAL A 239      53.320  40.730  62.820  1.00  0.00           H
ATOM   3857 HG12 VAL A 239      52.700  39.470  64.040  1.00  0.00           H
ATOM   3858 HG13 VAL A 239      53.400  38.920  62.520  1.00  0.00           H
ATOM   3859  CG2 VAL A 239      55.010  38.380  64.660  1.00  0.00           C
ATOM   3860 HG21 VAL A 239      54.200  38.190  65.400  1.00  0.00           H
ATOM   3861 HG22 VAL A 239      55.960  38.240  65.230  1.00  0.00           H
ATOM   3862 HG23 VAL A 239      54.960  37.510  63.960  1.00  0.00           H
ATOM   3863  C   VAL A 239      55.940  41.330  62.300  1.00  0.00           C
ATOM   3864  O   VAL A 239      55.680  41.240  61.100  1.00  0.00           O
ATOM   3865  N   PHE A 240      56.230  42.510  62.930  1.00  0.00           N
ATOM   3866  HN  PHE A 240      56.410  42.580  63.910  1.00  0.00           H
ATOM   3867  CA  PHE A 240      56.350  43.790  62.130  1.00  0.00           C
ATOM   3868  HA  PHE A 240      55.350  43.860  61.680  1.00  0.00           H
ATOM   3869  CB  PHE A 240      56.610  44.950  63.150  1.00  0.00           C
ATOM   3870  HB1 PHE A 240      57.520  44.730  63.740  1.00  0.00           H
ATOM   3871  HB2 PHE A 240      55.730  44.880  63.840  1.00  0.00           H
ATOM   3872  CG  PHE A 240      56.600  46.220  62.490  1.00  0.00           C
ATOM   3873  CD1 PHE A 240      55.420  46.870  62.280  1.00  0.00           C
ATOM   3874  HD1 PHE A 240      54.500  46.340  62.510  1.00  0.00           H
ATOM   3875  CE1 PHE A 240      55.450  48.140  61.620  1.00  0.00           C
ATOM   3876  HE1 PHE A 240      54.530  48.700  61.480  1.00  0.00           H
ATOM   3877  CZ  PHE A 240      56.660  48.740  61.450  1.00  0.00           C
ATOM   3878  HZ  PHE A 240      56.680  49.740  61.030  1.00  0.00           H
ATOM   3879  CD2 PHE A 240      57.840  46.910  62.420  1.00  0.00           C
ATOM   3880  HD2 PHE A 240      58.800  46.560  62.760  1.00  0.00           H
ATOM   3881  CE2 PHE A 240      57.850  48.270  61.970  1.00  0.00           C
ATOM   3882  HE2 PHE A 240      58.760  48.840  61.940  1.00  0.00           H
ATOM   3883  C   PHE A 240      57.380  43.750  60.950  1.00  0.00           C
ATOM   3884  O   PHE A 240      57.090  44.210  59.850  1.00  0.00           O
ATOM   3885  N   VAL A 241      58.550  43.210  61.260  1.00  0.00           N
ATOM   3886  HN  VAL A 241      58.860  43.120  62.200  1.00  0.00           H
ATOM   3887  CA  VAL A 241      59.580  42.860  60.240  1.00  0.00           C
ATOM   3888  HA  VAL A 241      59.970  43.780  59.840  1.00  0.00           H
ATOM   3889  CB  VAL A 241      60.850  42.320  60.910  1.00  0.00           C
ATOM   3890  HB  VAL A 241      60.580  41.510  61.620  1.00  0.00           H
ATOM   3891  CG1 VAL A 241      61.820  41.660  59.920  1.00  0.00           C
ATOM   3892 HG11 VAL A 241      62.890  41.670  60.230  1.00  0.00           H
ATOM   3893 HG12 VAL A 241      61.700  42.220  58.960  1.00  0.00           H
ATOM   3894 HG13 VAL A 241      61.490  40.620  59.690  1.00  0.00           H
ATOM   3895  CG2 VAL A 241      61.500  43.500  61.640  1.00  0.00           C
ATOM   3896 HG21 VAL A 241      62.540  43.180  61.870  1.00  0.00           H
ATOM   3897 HG22 VAL A 241      60.950  43.680  62.590  1.00  0.00           H
ATOM   3898 HG23 VAL A 241      61.550  44.470  61.110  1.00  0.00           H
ATOM   3899  C   VAL A 241      59.100  42.010  59.100  1.00  0.00           C
ATOM   3900  O   VAL A 241      59.160  42.330  57.910  1.00  0.00           O
ATOM   3901  N   ILE A 242      58.440  40.880  59.520  1.00  0.00           N
ATOM   3902  HN  ILE A 242      58.410  40.640  60.490  1.00  0.00           H
ATOM   3903  CA  ILE A 242      57.860  39.890  58.610  1.00  0.00           C
ATOM   3904  HA  ILE A 242      58.650  39.650  57.920  1.00  0.00           H
ATOM   3905  CB  ILE A 242      57.280  38.730  59.340  1.00  0.00           C
ATOM   3906  HB  ILE A 242      56.870  39.170  60.270  1.00  0.00           H
ATOM   3907  CG2 ILE A 242      56.280  37.850  58.510  1.00  0.00           C
ATOM   3908 HG21 ILE A 242      55.410  38.460  58.210  1.00  0.00           H
ATOM   3909 HG22 ILE A 242      55.940  36.980  59.110  1.00  0.00           H
ATOM   3910 HG23 ILE A 242      56.830  37.500  57.600  1.00  0.00           H
ATOM   3911  CG1 ILE A 242      58.440  37.850  59.800  1.00  0.00           C
ATOM   3912 HG11 ILE A 242      59.260  38.520  60.140  1.00  0.00           H
ATOM   3913 HG12 ILE A 242      58.870  37.320  58.930  1.00  0.00           H
ATOM   3914  CD  ILE A 242      58.190  36.870  60.890  1.00  0.00           C
ATOM   3915  HD1 ILE A 242      57.290  36.240  60.760  1.00  0.00           H
ATOM   3916  HD2 ILE A 242      57.970  37.230  61.920  1.00  0.00           H
ATOM   3917  HD3 ILE A 242      58.980  36.090  60.920  1.00  0.00           H
ATOM   3918  C   ILE A 242      56.780  40.500  57.670  1.00  0.00           C
ATOM   3919  O   ILE A 242      56.700  40.210  56.490  1.00  0.00           O
ATOM   3920  N   CYS A 243      55.890  41.330  58.250  1.00  0.00           N
ATOM   3921  HN  CYS A 243      56.030  41.460  59.220  1.00  0.00           H
ATOM   3922  CA  CYS A 243      54.780  42.050  57.700  1.00  0.00           C
ATOM   3923  HA  CYS A 243      54.120  41.320  57.260  1.00  0.00           H
ATOM   3924  CB  CYS A 243      53.950  42.880  58.740  1.00  0.00           C
ATOM   3925  HB1 CYS A 243      54.700  43.500  59.260  1.00  0.00           H
ATOM   3926  HB2 CYS A 243      53.560  42.140  59.470  1.00  0.00           H
ATOM   3927  SG  CYS A 243      52.580  44.020  58.210  1.00  0.00           S
ATOM   3928  HG1 CYS A 243      53.210  45.180  58.170  1.00  0.00           H
ATOM   3929  C   CYS A 243      55.230  42.940  56.520  1.00  0.00           C
ATOM   3930  O   CYS A 243      54.580  43.000  55.460  1.00  0.00           O
ATOM   3931  N   PHE A 244      56.250  43.700  56.760  1.00  0.00           N
ATOM   3932  HN  PHE A 244      56.680  43.640  57.660  1.00  0.00           H
ATOM   3933  CA  PHE A 244      56.730  44.750  55.880  1.00  0.00           C
ATOM   3934  HA  PHE A 244      55.980  44.870  55.120  1.00  0.00           H
ATOM   3935  CB  PHE A 244      56.910  46.130  56.640  1.00  0.00           C
ATOM   3936  HB1 PHE A 244      57.540  46.860  56.070  1.00  0.00           H
ATOM   3937  HB2 PHE A 244      57.410  46.020  57.640  1.00  0.00           H
ATOM   3938  CG  PHE A 244      55.620  46.680  56.940  1.00  0.00           C
ATOM   3939  CD1 PHE A 244      54.700  46.910  55.900  1.00  0.00           C
ATOM   3940  HD1 PHE A 244      55.000  46.660  54.900  1.00  0.00           H
ATOM   3941  CE1 PHE A 244      53.450  47.570  56.130  1.00  0.00           C
ATOM   3942  HE1 PHE A 244      52.750  47.660  55.310  1.00  0.00           H
ATOM   3943  CZ  PHE A 244      53.130  47.900  57.450  1.00  0.00           C
ATOM   3944  HZ  PHE A 244      52.180  48.360  57.690  1.00  0.00           H
ATOM   3945  CD2 PHE A 244      55.220  46.980  58.220  1.00  0.00           C
ATOM   3946  HD2 PHE A 244      55.850  46.690  59.050  1.00  0.00           H
ATOM   3947  CE2 PHE A 244      54.020  47.620  58.450  1.00  0.00           C
ATOM   3948  HE2 PHE A 244      53.810  48.010  59.430  1.00  0.00           H
ATOM   3949  C   PHE A 244      57.890  44.410  54.940  1.00  0.00           C
ATOM   3950  O   PHE A 244      57.930  44.700  53.770  1.00  0.00           O
ATOM   3951  N   LEU A 245      59.060  43.900  55.490  1.00  0.00           N
ATOM   3952  HN  LEU A 245      59.060  43.470  56.380  1.00  0.00           H
ATOM   3953  CA  LEU A 245      60.340  43.860  54.810  1.00  0.00           C
ATOM   3954  HA  LEU A 245      60.530  44.870  54.530  1.00  0.00           H
ATOM   3955  CB  LEU A 245      61.380  43.420  55.940  1.00  0.00           C
ATOM   3956  HB1 LEU A 245      61.030  42.430  56.310  1.00  0.00           H
ATOM   3957  HB2 LEU A 245      61.250  44.180  56.740  1.00  0.00           H
ATOM   3958  CG  LEU A 245      62.820  43.300  55.450  1.00  0.00           C
ATOM   3959  HG  LEU A 245      62.970  42.490  54.700  1.00  0.00           H
ATOM   3960  CD1 LEU A 245      63.360  44.690  54.870  1.00  0.00           C
ATOM   3961 HD11 LEU A 245      63.320  45.360  55.760  1.00  0.00           H
ATOM   3962 HD12 LEU A 245      62.680  45.180  54.150  1.00  0.00           H
ATOM   3963 HD13 LEU A 245      64.370  44.460  54.470  1.00  0.00           H
ATOM   3964  CD2 LEU A 245      63.680  42.870  56.600  1.00  0.00           C
ATOM   3965 HD21 LEU A 245      63.460  41.810  56.840  1.00  0.00           H
ATOM   3966 HD22 LEU A 245      63.560  43.480  57.510  1.00  0.00           H
ATOM   3967 HD23 LEU A 245      64.750  42.840  56.280  1.00  0.00           H
ATOM   3968  C   LEU A 245      60.480  43.070  53.590  1.00  0.00           C
ATOM   3969  O   LEU A 245      61.180  43.610  52.740  1.00  0.00           O
ATOM   3970  N   PRO A 246      59.940  41.860  53.330  1.00  0.00           N
ATOM   3971  CD  PRO A 246      59.250  41.070  54.390  1.00  0.00           C
ATOM   3972  HD1 PRO A 246      58.300  41.650  54.490  1.00  0.00           H
ATOM   3973  HD2 PRO A 246      59.740  41.060  55.380  1.00  0.00           H
ATOM   3974  CA  PRO A 246      59.870  41.200  52.050  1.00  0.00           C
ATOM   3975  HA  PRO A 246      60.870  40.810  51.970  1.00  0.00           H
ATOM   3976  CB  PRO A 246      58.900  39.990  52.300  1.00  0.00           C
ATOM   3977  HB1 PRO A 246      59.190  39.080  51.750  1.00  0.00           H
ATOM   3978  HB2 PRO A 246      57.820  40.220  52.170  1.00  0.00           H
ATOM   3979  CG  PRO A 246      59.060  39.670  53.840  1.00  0.00           C
ATOM   3980  HG1 PRO A 246      58.150  39.170  54.230  1.00  0.00           H
ATOM   3981  HG2 PRO A 246      59.990  39.080  53.880  1.00  0.00           H
ATOM   3982  C   PRO A 246      59.390  42.050  50.870  1.00  0.00           C
ATOM   3983  O   PRO A 246      60.040  41.840  49.830  1.00  0.00           O
ATOM   3984  N   SER A 247      58.390  42.980  50.960  1.00  0.00           N
ATOM   3985  HN  SER A 247      57.980  43.050  51.880  1.00  0.00           H
ATOM   3986  CA  SER A 247      57.900  43.830  49.920  1.00  0.00           C
ATOM   3987  HA  SER A 247      57.880  43.250  49.010  1.00  0.00           H
ATOM   3988  CB  SER A 247      56.520  44.350  50.290  1.00  0.00           C
ATOM   3989  HB1 SER A 247      55.890  43.430  50.330  1.00  0.00           H
ATOM   3990  HB2 SER A 247      56.110  44.980  49.470  1.00  0.00           H
ATOM   3991  OG  SER A 247      56.480  45.110  51.490  1.00  0.00           O
ATOM   3992  HG1 SER A 247      56.720  44.630  52.280  1.00  0.00           H
ATOM   3993  C   SER A 247      58.870  45.010  49.690  1.00  0.00           C
ATOM   3994  O   SER A 247      59.110  45.360  48.560  1.00  0.00           O
ATOM   3995  N   VAL A 248      59.540  45.540  50.700  1.00  0.00           N
ATOM   3996  HN  VAL A 248      59.350  45.210  51.620  1.00  0.00           H
ATOM   3997  CA  VAL A 248      60.580  46.550  50.440  1.00  0.00           C
ATOM   3998  HA  VAL A 248      60.210  47.250  49.710  1.00  0.00           H
ATOM   3999  CB  VAL A 248      61.120  47.060  51.810  1.00  0.00           C
ATOM   4000  HB  VAL A 248      61.550  46.190  52.360  1.00  0.00           H
ATOM   4001  CG1 VAL A 248      62.260  48.060  51.550  1.00  0.00           C
ATOM   4002 HG11 VAL A 248      63.220  47.530  51.400  1.00  0.00           H
ATOM   4003 HG12 VAL A 248      62.460  48.760  52.390  1.00  0.00           H
ATOM   4004 HG13 VAL A 248      62.110  48.620  50.600  1.00  0.00           H
ATOM   4005  CG2 VAL A 248      60.100  47.890  52.580  1.00  0.00           C
ATOM   4006 HG21 VAL A 248      60.350  48.110  53.640  1.00  0.00           H
ATOM   4007 HG22 VAL A 248      59.110  47.410  52.620  1.00  0.00           H
ATOM   4008 HG23 VAL A 248      59.960  48.840  52.010  1.00  0.00           H
ATOM   4009  C   VAL A 248      61.790  45.950  49.680  1.00  0.00           C
ATOM   4010  O   VAL A 248      62.200  46.600  48.690  1.00  0.00           O
ATOM   4011  N   VAL A 249      62.390  44.750  49.980  1.00  0.00           N
ATOM   4012  HN  VAL A 249      62.120  44.240  50.810  1.00  0.00           H
ATOM   4013  CA  VAL A 249      63.410  44.080  49.160  1.00  0.00           C
ATOM   4014  HA  VAL A 249      64.140  44.840  48.970  1.00  0.00           H
ATOM   4015  CB  VAL A 249      64.110  42.940  49.920  1.00  0.00           C
ATOM   4016  HB  VAL A 249      63.370  42.170  50.240  1.00  0.00           H
ATOM   4017  CG1 VAL A 249      65.350  42.290  49.100  1.00  0.00           C
ATOM   4018 HG11 VAL A 249      65.900  41.650  49.820  1.00  0.00           H
ATOM   4019 HG12 VAL A 249      66.170  42.980  48.840  1.00  0.00           H
ATOM   4020 HG13 VAL A 249      64.980  41.670  48.250  1.00  0.00           H
ATOM   4021  CG2 VAL A 249      64.700  43.690  51.070  1.00  0.00           C
ATOM   4022 HG21 VAL A 249      63.880  43.980  51.760  1.00  0.00           H
ATOM   4023 HG22 VAL A 249      65.370  44.520  50.770  1.00  0.00           H
ATOM   4024 HG23 VAL A 249      65.440  43.060  51.620  1.00  0.00           H
ATOM   4025  C   VAL A 249      63.050  43.700  47.740  1.00  0.00           C
ATOM   4026  O   VAL A 249      63.780  43.880  46.820  1.00  0.00           O
ATOM   4027  N   VAL A 250      61.810  43.210  47.550  1.00  0.00           N
ATOM   4028  HN  VAL A 250      61.220  43.080  48.340  1.00  0.00           H
ATOM   4029  CA  VAL A 250      61.120  42.910  46.280  1.00  0.00           C
ATOM   4030  HA  VAL A 250      61.680  42.200  45.690  1.00  0.00           H
ATOM   4031  CB  VAL A 250      59.720  42.360  46.490  1.00  0.00           C
ATOM   4032  HB  VAL A 250      59.260  42.880  47.350  1.00  0.00           H
ATOM   4033  CG1 VAL A 250      58.820  42.590  45.330  1.00  0.00           C
ATOM   4034 HG11 VAL A 250      58.470  43.620  45.160  1.00  0.00           H
ATOM   4035 HG12 VAL A 250      57.920  41.920  45.370  1.00  0.00           H
ATOM   4036 HG13 VAL A 250      59.470  42.280  44.480  1.00  0.00           H
ATOM   4037  CG2 VAL A 250      59.650  40.900  46.900  1.00  0.00           C
ATOM   4038 HG21 VAL A 250      60.270  40.740  47.800  1.00  0.00           H
ATOM   4039 HG22 VAL A 250      59.950  40.350  45.990  1.00  0.00           H
ATOM   4040 HG23 VAL A 250      58.600  40.590  47.140  1.00  0.00           H
ATOM   4041  C   VAL A 250      61.080  44.190  45.450  1.00  0.00           C
ATOM   4042  O   VAL A 250      61.620  44.270  44.340  1.00  0.00           O
ATOM   4043  N   ARG A 251      60.690  45.320  46.040  1.00  0.00           N
ATOM   4044  HN  ARG A 251      60.360  45.380  46.980  1.00  0.00           H
ATOM   4045  CA  ARG A 251      60.700  46.700  45.390  1.00  0.00           C
ATOM   4046  HA  ARG A 251      60.150  46.560  44.460  1.00  0.00           H
ATOM   4047  CB  ARG A 251      59.800  47.720  46.060  1.00  0.00           C
ATOM   4048  HB1 ARG A 251      59.960  48.720  45.600  1.00  0.00           H
ATOM   4049  HB2 ARG A 251      60.050  47.860  47.130  1.00  0.00           H
ATOM   4050  CG  ARG A 251      58.270  47.540  46.150  1.00  0.00           C
ATOM   4051  HG1 ARG A 251      57.940  48.220  46.960  1.00  0.00           H
ATOM   4052  HG2 ARG A 251      58.020  46.510  46.490  1.00  0.00           H
ATOM   4053  CD  ARG A 251      57.520  47.760  44.840  1.00  0.00           C
ATOM   4054  HD1 ARG A 251      56.440  47.580  45.050  1.00  0.00           H
ATOM   4055  HD2 ARG A 251      58.000  47.070  44.110  1.00  0.00           H
ATOM   4056  NE  ARG A 251      57.740  49.160  44.390  1.00  0.00           N
ATOM   4057  HE  ARG A 251      57.740  49.860  45.100  1.00  0.00           H
ATOM   4058  CZ  ARG A 251      57.360  49.660  43.230  1.00  0.00           C
ATOM   4059  NH1 ARG A 251      57.050  48.870  42.220  1.00  0.00           N
ATOM   4060 HH11 ARG A 251      56.730  49.280  41.370  1.00  0.00           H
ATOM   4061 HH12 ARG A 251      56.680  47.950  42.380  1.00  0.00           H
ATOM   4062  NH2 ARG A 251      57.320  50.970  43.020  1.00  0.00           N
ATOM   4063 HH21 ARG A 251      57.510  51.640  43.740  1.00  0.00           H
ATOM   4064 HH22 ARG A 251      57.240  51.360  42.110  1.00  0.00           H
ATOM   4065  C   ARG A 251      62.110  47.100  45.040  1.00  0.00           C
ATOM   4066  O   ARG A 251      62.330  47.820  44.060  1.00  0.00           O
ATOM   4067  N   ILE A 252      63.120  46.800  45.940  1.00  0.00           N
ATOM   4068  HN  ILE A 252      62.850  46.550  46.870  1.00  0.00           H
ATOM   4069  CA  ILE A 252      64.460  47.260  45.640  1.00  0.00           C
ATOM   4070  HA  ILE A 252      64.330  48.230  45.180  1.00  0.00           H
ATOM   4071  CB  ILE A 252      65.360  47.230  46.870  1.00  0.00           C
ATOM   4072  HB  ILE A 252      65.260  46.260  47.420  1.00  0.00           H
ATOM   4073  CG2 ILE A 252      66.820  47.420  46.520  1.00  0.00           C
ATOM   4074 HG21 ILE A 252      66.930  48.300  45.860  1.00  0.00           H
ATOM   4075 HG22 ILE A 252      67.290  46.610  45.920  1.00  0.00           H
ATOM   4076 HG23 ILE A 252      67.390  47.500  47.480  1.00  0.00           H
ATOM   4077  CG1 ILE A 252      64.840  48.360  47.810  1.00  0.00           C
ATOM   4078 HG11 ILE A 252      63.740  48.470  47.740  1.00  0.00           H
ATOM   4079 HG12 ILE A 252      65.200  49.320  47.370  1.00  0.00           H
ATOM   4080  CD  ILE A 252      65.240  48.180  49.270  1.00  0.00           C
ATOM   4081  HD1 ILE A 252      64.920  47.220  49.750  1.00  0.00           H
ATOM   4082  HD2 ILE A 252      64.720  49.020  49.770  1.00  0.00           H
ATOM   4083  HD3 ILE A 252      66.340  48.120  49.300  1.00  0.00           H
ATOM   4084  C   ILE A 252      65.160  46.380  44.580  1.00  0.00           C
ATOM   4085  O   ILE A 252      65.850  46.900  43.710  1.00  0.00           O
ATOM   4086  N   ARG A 253      64.840  45.100  44.580  1.00  0.00           N
ATOM   4087  HN  ARG A 253      64.280  44.710  45.310  1.00  0.00           H
ATOM   4088  CA  ARG A 253      65.100  44.150  43.560  1.00  0.00           C
ATOM   4089  HA  ARG A 253      66.170  44.040  43.460  1.00  0.00           H
ATOM   4090  CB  ARG A 253      64.540  42.760  43.880  1.00  0.00           C
ATOM   4091  HB1 ARG A 253      63.480  42.760  44.210  1.00  0.00           H
ATOM   4092  HB2 ARG A 253      65.170  42.410  44.730  1.00  0.00           H
ATOM   4093  CG  ARG A 253      64.650  41.680  42.830  1.00  0.00           C
ATOM   4094  HG1 ARG A 253      63.970  41.970  42.010  1.00  0.00           H
ATOM   4095  HG2 ARG A 253      64.210  40.740  43.210  1.00  0.00           H
ATOM   4096  CD  ARG A 253      65.980  41.360  42.320  1.00  0.00           C
ATOM   4097  HD1 ARG A 253      66.640  40.950  43.120  1.00  0.00           H
ATOM   4098  HD2 ARG A 253      66.360  42.340  41.960  1.00  0.00           H
ATOM   4099  NE  ARG A 253      65.920  40.350  41.220  1.00  0.00           N
ATOM   4100  HE  ARG A 253      65.120  39.760  41.120  1.00  0.00           H
ATOM   4101  CZ  ARG A 253      66.970  39.990  40.590  1.00  0.00           C
ATOM   4102  NH1 ARG A 253      68.180  40.520  40.530  1.00  0.00           N
ATOM   4103 HH11 ARG A 253      68.390  41.410  40.940  1.00  0.00           H
ATOM   4104 HH12 ARG A 253      68.860  39.960  40.060  1.00  0.00           H
ATOM   4105  NH2 ARG A 253      66.840  38.850  40.050  1.00  0.00           N
ATOM   4106 HH21 ARG A 253      65.960  38.380  40.160  1.00  0.00           H
ATOM   4107 HH22 ARG A 253      67.620  38.330  39.710  1.00  0.00           H
ATOM   4108  C   ARG A 253      64.530  44.630  42.210  1.00  0.00           C
ATOM   4109  O   ARG A 253      65.290  44.670  41.240  1.00  0.00           O
ATOM   4110  N   ILE A 254      63.280  45.110  42.150  1.00  0.00           N
ATOM   4111  HN  ILE A 254      62.660  44.940  42.910  1.00  0.00           H
ATOM   4112  CA  ILE A 254      62.670  45.790  41.020  1.00  0.00           C
ATOM   4113  HA  ILE A 254      62.760  45.100  40.190  1.00  0.00           H
ATOM   4114  CB  ILE A 254      61.200  46.210  41.230  1.00  0.00           C
ATOM   4115  HB  ILE A 254      61.210  46.610  42.270  1.00  0.00           H
ATOM   4116  CG2 ILE A 254      60.730  47.260  40.150  1.00  0.00           C
ATOM   4117 HG21 ILE A 254      60.820  46.830  39.130  1.00  0.00           H
ATOM   4118 HG22 ILE A 254      61.260  48.240  40.230  1.00  0.00           H
ATOM   4119 HG23 ILE A 254      59.630  47.470  40.160  1.00  0.00           H
ATOM   4120  CG1 ILE A 254      60.370  44.900  41.250  1.00  0.00           C
ATOM   4121 HG11 ILE A 254      61.100  44.210  41.720  1.00  0.00           H
ATOM   4122 HG12 ILE A 254      60.160  44.700  40.180  1.00  0.00           H
ATOM   4123  CD  ILE A 254      59.040  44.920  42.010  1.00  0.00           C
ATOM   4124  HD1 ILE A 254      58.570  43.910  42.030  1.00  0.00           H
ATOM   4125  HD2 ILE A 254      58.360  45.680  41.560  1.00  0.00           H
ATOM   4126  HD3 ILE A 254      59.250  45.160  43.070  1.00  0.00           H
ATOM   4127  C   ILE A 254      63.460  46.960  40.540  1.00  0.00           C
ATOM   4128  O   ILE A 254      63.680  47.110  39.330  1.00  0.00           O
ATOM   4129  N   PHE A 255      63.840  47.940  41.450  1.00  0.00           N
ATOM   4130  HN  PHE A 255      63.630  47.910  42.420  1.00  0.00           H
ATOM   4131  CA  PHE A 255      64.660  49.060  41.000  1.00  0.00           C
ATOM   4132  HA  PHE A 255      64.110  49.400  40.140  1.00  0.00           H
ATOM   4133  CB  PHE A 255      64.880  50.100  42.070  1.00  0.00           C
ATOM   4134  HB1 PHE A 255      65.270  51.090  41.720  1.00  0.00           H
ATOM   4135  HB2 PHE A 255      65.420  49.570  42.890  1.00  0.00           H
ATOM   4136  CG  PHE A 255      63.610  50.610  42.660  1.00  0.00           C
ATOM   4137  CD1 PHE A 255      62.570  50.980  41.820  1.00  0.00           C
ATOM   4138  HD1 PHE A 255      62.570  50.780  40.760  1.00  0.00           H
ATOM   4139  CE1 PHE A 255      61.450  51.590  42.240  1.00  0.00           C
ATOM   4140  HE1 PHE A 255      60.660  51.730  41.520  1.00  0.00           H
ATOM   4141  CZ  PHE A 255      61.230  51.770  43.610  1.00  0.00           C
ATOM   4142  HZ  PHE A 255      60.300  52.230  43.920  1.00  0.00           H
ATOM   4143  CD2 PHE A 255      63.390  50.810  44.030  1.00  0.00           C
ATOM   4144  HD2 PHE A 255      64.120  50.500  44.750  1.00  0.00           H
ATOM   4145  CE2 PHE A 255      62.180  51.390  44.470  1.00  0.00           C
ATOM   4146  HE2 PHE A 255      62.010  51.670  45.500  1.00  0.00           H
ATOM   4147  C   PHE A 255      66.050  48.640  40.490  1.00  0.00           C
ATOM   4148  O   PHE A 255      66.620  49.100  39.490  1.00  0.00           O
ATOM   4149  N   TRP A 256      66.690  47.680  41.090  1.00  0.00           N
ATOM   4150  HN  TRP A 256      66.290  47.280  41.910  1.00  0.00           H
ATOM   4151  CA  TRP A 256      67.970  47.160  40.670  1.00  0.00           C
ATOM   4152  HA  TRP A 256      68.600  48.030  40.690  1.00  0.00           H
ATOM   4153  CB  TRP A 256      68.520  46.140  41.680  1.00  0.00           C
ATOM   4154  HB1 TRP A 256      68.050  45.160  41.490  1.00  0.00           H
ATOM   4155  HB2 TRP A 256      68.130  46.390  42.700  1.00  0.00           H
ATOM   4156  CG  TRP A 256      70.020  46.000  41.640  1.00  0.00           C
ATOM   4157  CD1 TRP A 256      70.780  45.330  40.700  1.00  0.00           C
ATOM   4158  HD1 TRP A 256      70.420  44.890  39.780  1.00  0.00           H
ATOM   4159  NE1 TRP A 256      72.100  45.290  41.110  1.00  0.00           N
ATOM   4160  HE1 TRP A 256      72.860  44.770  40.790  1.00  0.00           H
ATOM   4161  CE2 TRP A 256      72.230  45.840  42.440  1.00  0.00           C
ATOM   4162  CD2 TRP A 256      70.940  46.270  42.790  1.00  0.00           C
ATOM   4163  CE3 TRP A 256      70.690  46.710  44.110  1.00  0.00           C
ATOM   4164  HE3 TRP A 256      69.720  46.660  44.590  1.00  0.00           H
ATOM   4165  CZ3 TRP A 256      71.730  46.730  45.040  1.00  0.00           C
ATOM   4166  HZ3 TRP A 256      71.520  46.930  46.080  1.00  0.00           H
ATOM   4167  CZ2 TRP A 256      73.270  45.970  43.310  1.00  0.00           C
ATOM   4168  HZ2 TRP A 256      74.280  45.740  42.990  1.00  0.00           H
ATOM   4169  CH2 TRP A 256      72.990  46.530  44.590  1.00  0.00           C
ATOM   4170  HH2 TRP A 256      73.800  46.620  45.290  1.00  0.00           H
ATOM   4171  C   TRP A 256      67.850  46.470  39.290  1.00  0.00           C
ATOM   4172  O   TRP A 256      68.640  46.600  38.350  1.00  0.00           O
ATOM   4173  N   LEU A 257      66.760  45.730  39.080  1.00  0.00           N
ATOM   4174  HN  LEU A 257      66.100  45.610  39.810  1.00  0.00           H
ATOM   4175  CA  LEU A 257      66.330  45.200  37.830  1.00  0.00           C
ATOM   4176  HA  LEU A 257      67.210  44.640  37.570  1.00  0.00           H
ATOM   4177  CB  LEU A 257      65.090  44.280  38.010  1.00  0.00           C
ATOM   4178  HB1 LEU A 257      64.210  44.930  38.180  1.00  0.00           H
ATOM   4179  HB2 LEU A 257      65.330  43.630  38.880  1.00  0.00           H
ATOM   4180  CG  LEU A 257      64.710  43.400  36.780  1.00  0.00           C
ATOM   4181  HG  LEU A 257      64.250  44.010  35.960  1.00  0.00           H
ATOM   4182  CD1 LEU A 257      65.830  42.510  36.210  1.00  0.00           C
ATOM   4183 HD11 LEU A 257      66.050  41.870  37.090  1.00  0.00           H
ATOM   4184 HD12 LEU A 257      66.780  42.990  35.920  1.00  0.00           H
ATOM   4185 HD13 LEU A 257      65.400  41.940  35.360  1.00  0.00           H
ATOM   4186  CD2 LEU A 257      63.620  42.460  37.270  1.00  0.00           C
ATOM   4187 HD21 LEU A 257      62.790  42.960  37.810  1.00  0.00           H
ATOM   4188 HD22 LEU A 257      64.040  41.840  38.090  1.00  0.00           H
ATOM   4189 HD23 LEU A 257      63.110  41.800  36.540  1.00  0.00           H
ATOM   4190  C   LEU A 257      66.100  46.210  36.680  1.00  0.00           C
ATOM   4191  O   LEU A 257      66.630  46.080  35.630  1.00  0.00           O
ATOM   4192  N   LEU A 258      65.270  47.280  36.910  1.00  0.00           N
ATOM   4193  HN  LEU A 258      64.690  47.150  37.710  1.00  0.00           H
ATOM   4194  CA  LEU A 258      64.830  48.220  35.910  1.00  0.00           C
ATOM   4195  HA  LEU A 258      64.650  47.670  35.000  1.00  0.00           H
ATOM   4196  CB  LEU A 258      63.620  49.060  36.240  1.00  0.00           C
ATOM   4197  HB1 LEU A 258      63.330  49.760  35.430  1.00  0.00           H
ATOM   4198  HB2 LEU A 258      63.860  49.650  37.160  1.00  0.00           H
ATOM   4199  CG  LEU A 258      62.310  48.390  36.580  1.00  0.00           C
ATOM   4200  HG  LEU A 258      62.490  47.490  37.200  1.00  0.00           H
ATOM   4201  CD1 LEU A 258      61.300  49.340  37.250  1.00  0.00           C
ATOM   4202 HD11 LEU A 258      61.250  50.290  36.690  1.00  0.00           H
ATOM   4203 HD12 LEU A 258      61.700  49.400  38.290  1.00  0.00           H
ATOM   4204 HD13 LEU A 258      60.310  48.860  37.360  1.00  0.00           H
ATOM   4205  CD2 LEU A 258      61.690  47.760  35.320  1.00  0.00           C
ATOM   4206 HD21 LEU A 258      60.710  47.320  35.590  1.00  0.00           H
ATOM   4207 HD22 LEU A 258      62.300  46.880  34.980  1.00  0.00           H
ATOM   4208 HD23 LEU A 258      61.490  48.610  34.640  1.00  0.00           H
ATOM   4209  C   LEU A 258      65.910  49.190  35.610  1.00  0.00           C
ATOM   4210  O   LEU A 258      66.110  49.670  34.520  1.00  0.00           O
ATOM   4211  N   HSD A 259      66.670  49.600  36.660  1.00  0.00           N
ATOM   4212  HN  HSD A 259      66.470  49.160  37.540  1.00  0.00           H
ATOM   4213  CA  HSD A 259      67.800  50.460  36.540  1.00  0.00           C
ATOM   4214  HA  HSD A 259      67.540  51.260  35.860  1.00  0.00           H
ATOM   4215  CB  HSD A 259      68.290  51.030  37.880  1.00  0.00           C
ATOM   4216  HB1 HSD A 259      68.750  50.270  38.550  1.00  0.00           H
ATOM   4217  HB2 HSD A 259      67.460  51.620  38.330  1.00  0.00           H
ATOM   4218  ND1 HSD A 259      69.180  53.380  38.010  1.00  0.00           N
ATOM   4219  HD1 HSD A 259      68.300  53.860  38.020  1.00  0.00           H
ATOM   4220  CG  HSD A 259      69.340  52.010  37.720  1.00  0.00           C
ATOM   4221  CE1 HSD A 259      70.380  53.920  38.090  1.00  0.00           C
ATOM   4222  HE1 HSD A 259      70.500  54.870  38.610  1.00  0.00           H
ATOM   4223  NE2 HSD A 259      71.340  53.010  38.000  1.00  0.00           N
ATOM   4224  CD2 HSD A 259      70.670  51.790  37.730  1.00  0.00           C
ATOM   4225  HD2 HSD A 259      71.290  50.910  37.820  1.00  0.00           H
ATOM   4226  C   HSD A 259      68.990  49.870  35.810  1.00  0.00           C
ATOM   4227  O   HSD A 259      69.770  50.550  35.170  1.00  0.00           O
ATOM   4228  N   THR A 260      69.210  48.560  35.820  1.00  0.00           N
ATOM   4229  HN  THR A 260      68.520  48.030  36.300  1.00  0.00           H
ATOM   4230  CA  THR A 260      70.420  47.930  35.190  1.00  0.00           C
ATOM   4231  HA  THR A 260      71.100  48.690  34.820  1.00  0.00           H
ATOM   4232  CB  THR A 260      71.370  47.100  36.160  1.00  0.00           C
ATOM   4233  HB  THR A 260      72.250  46.650  35.660  1.00  0.00           H
ATOM   4234  OG1 THR A 260      70.720  45.960  36.780  1.00  0.00           O
ATOM   4235  HG1 THR A 260      70.120  46.410  37.380  1.00  0.00           H
ATOM   4236  CG2 THR A 260      71.770  48.100  37.220  1.00  0.00           C
ATOM   4237 HG21 THR A 260      72.320  47.530  38.000  1.00  0.00           H
ATOM   4238 HG22 THR A 260      70.840  48.420  37.750  1.00  0.00           H
ATOM   4239 HG23 THR A 260      72.470  48.900  36.920  1.00  0.00           H
ATOM   4240  C   THR A 260      70.100  47.090  34.010  1.00  0.00           C
ATOM   4241  O   THR A 260      71.050  46.460  33.660  1.00  0.00           O
ATOM   4242  N   SER A 261      68.920  46.970  33.460  1.00  0.00           N
ATOM   4243  HN  SER A 261      68.070  47.300  33.890  1.00  0.00           H
ATOM   4244  CA  SER A 261      68.860  46.560  32.150  1.00  0.00           C
ATOM   4245  HA  SER A 261      69.760  46.760  31.580  1.00  0.00           H
ATOM   4246  CB  SER A 261      68.910  44.960  32.030  1.00  0.00           C
ATOM   4247  HB1 SER A 261      69.890  44.650  32.450  1.00  0.00           H
ATOM   4248  HB2 SER A 261      68.800  44.480  31.040  1.00  0.00           H
ATOM   4249  OG  SER A 261      67.960  44.290  32.910  1.00  0.00           O
ATOM   4250  HG1 SER A 261      68.130  44.450  33.840  1.00  0.00           H
ATOM   4251  C   SER A 261      67.620  46.940  31.430  1.00  0.00           C
ATOM   4252  O   SER A 261      66.720  47.490  32.030  1.00  0.00           O
ATOM   4253  N   GLY A 262      67.650  46.880  30.090  1.00  0.00           N
ATOM   4254  HN  GLY A 262      68.420  46.580  29.530  1.00  0.00           H
ATOM   4255  CA  GLY A 262      66.540  47.300  29.240  1.00  0.00           C
ATOM   4256  HA1 GLY A 262      66.690  46.940  28.230  1.00  0.00           H
ATOM   4257  HA2 GLY A 262      66.500  48.380  29.340  1.00  0.00           H
ATOM   4258  C   GLY A 262      65.190  46.800  29.530  1.00  0.00           C
ATOM   4259  O   GLY A 262      64.900  46.050  30.520  1.00  0.00           O
ATOM   4260  N   THR A 263      64.120  47.280  28.780  1.00  0.00           N
ATOM   4261  HN  THR A 263      64.200  47.860  27.980  1.00  0.00           H
ATOM   4262  CA  THR A 263      62.710  46.820  28.940  1.00  0.00           C
ATOM   4263  HA  THR A 263      62.570  46.690  30.000  1.00  0.00           H
ATOM   4264  CB  THR A 263      61.620  47.720  28.310  1.00  0.00           C
ATOM   4265  HB  THR A 263      61.730  47.840  27.200  1.00  0.00           H
ATOM   4266  OG1 THR A 263      61.650  49.080  28.740  1.00  0.00           O
ATOM   4267  HG1 THR A 263      62.080  49.140  29.600  1.00  0.00           H
ATOM   4268  CG2 THR A 263      60.170  47.230  28.640  1.00  0.00           C
ATOM   4269 HG21 THR A 263      59.540  48.110  28.360  1.00  0.00           H
ATOM   4270 HG22 THR A 263      59.960  47.050  29.720  1.00  0.00           H
ATOM   4271 HG23 THR A 263      59.960  46.340  28.010  1.00  0.00           H
ATOM   4272  C   THR A 263      62.510  45.400  28.540  1.00  0.00           C
ATOM   4273  O   THR A 263      62.670  45.070  27.420  1.00  0.00           O
ATOM   4274  N   GLN A 264      62.230  44.570  29.570  1.00  0.00           N
ATOM   4275  HN  GLN A 264      62.190  44.840  30.520  1.00  0.00           H
ATOM   4276  CA  GLN A 264      62.120  43.070  29.340  1.00  0.00           C
ATOM   4277  HA  GLN A 264      62.620  42.830  28.410  1.00  0.00           H
ATOM   4278  CB  GLN A 264      62.680  42.190  30.480  1.00  0.00           C
ATOM   4279  HB1 GLN A 264      62.850  41.140  30.150  1.00  0.00           H
ATOM   4280  HB2 GLN A 264      61.890  42.330  31.260  1.00  0.00           H
ATOM   4281  CG  GLN A 264      63.910  42.670  31.300  1.00  0.00           C
ATOM   4282  HG1 GLN A 264      64.010  42.180  32.300  1.00  0.00           H
ATOM   4283  HG2 GLN A 264      63.740  43.740  31.520  1.00  0.00           H
ATOM   4284  CD  GLN A 264      65.150  42.410  30.580  1.00  0.00           C
ATOM   4285  OE1 GLN A 264      65.550  41.300  30.230  1.00  0.00           O
ATOM   4286  NE2 GLN A 264      65.850  43.560  30.260  1.00  0.00           N
ATOM   4287 HE21 GLN A 264      65.430  44.380  30.640  1.00  0.00           H
ATOM   4288 HE22 GLN A 264      66.640  43.520  29.630  1.00  0.00           H
ATOM   4289  C   GLN A 264      60.670  42.640  29.040  1.00  0.00           C
ATOM   4290  O   GLN A 264      59.720  43.330  29.430  1.00  0.00           O
ATOM   4291  N   ASN A 265      60.450  41.480  28.400  1.00  0.00           N
ATOM   4292  HN  ASN A 265      61.190  40.930  28.010  1.00  0.00           H
ATOM   4293  CA  ASN A 265      59.120  40.910  28.070  1.00  0.00           C
ATOM   4294  HA  ASN A 265      58.550  41.680  27.570  1.00  0.00           H
ATOM   4295  CB  ASN A 265      59.110  39.680  27.050  1.00  0.00           C
ATOM   4296  HB1 ASN A 265      58.100  39.260  26.870  1.00  0.00           H
ATOM   4297  HB2 ASN A 265      59.670  38.890  27.600  1.00  0.00           H
ATOM   4298  CG  ASN A 265      59.690  40.180  25.690  1.00  0.00           C
ATOM   4299  OD1 ASN A 265      59.700  41.350  25.500  1.00  0.00           O
ATOM   4300  ND2 ASN A 265      60.140  39.210  24.910  1.00  0.00           N
ATOM   4301 HD21 ASN A 265      60.110  39.450  23.930  1.00  0.00           H
ATOM   4302 HD22 ASN A 265      60.190  38.260  25.200  1.00  0.00           H
ATOM   4303  C   ASN A 265      58.320  40.540  29.340  1.00  0.00           C
ATOM   4304  O   ASN A 265      58.960  40.100  30.310  1.00  0.00           O
ATOM   4305  N   CYS A 266      56.990  40.650  29.430  1.00  0.00           N
ATOM   4306  HN  CYS A 266      56.490  41.020  28.650  1.00  0.00           H
ATOM   4307  CA  CYS A 266      56.230  40.500  30.690  1.00  0.00           C
ATOM   4308  HA  CYS A 266      56.560  41.290  31.360  1.00  0.00           H
ATOM   4309  CB  CYS A 266      54.650  40.640  30.370  1.00  0.00           C
ATOM   4310  HB1 CYS A 266      54.030  40.300  31.220  1.00  0.00           H
ATOM   4311  HB2 CYS A 266      54.290  40.180  29.430  1.00  0.00           H
ATOM   4312  SG  CYS A 266      54.290  42.380  30.130  1.00  0.00           S
ATOM   4313  C   CYS A 266      56.430  39.250  31.550  1.00  0.00           C
ATOM   4314  O   CYS A 266      56.410  39.230  32.770  1.00  0.00           O
ATOM   4315  N   GLU A 267      56.600  38.040  30.850  1.00  0.00           N
ATOM   4316  HN  GLU A 267      56.300  37.970  29.900  1.00  0.00           H
ATOM   4317  CA  GLU A 267      57.030  36.800  31.450  1.00  0.00           C
ATOM   4318  HA  GLU A 267      56.270  36.500  32.170  1.00  0.00           H
ATOM   4319  CB  GLU A 267      57.070  35.760  30.280  1.00  0.00           C
ATOM   4320  HB1 GLU A 267      56.090  35.710  29.760  1.00  0.00           H
ATOM   4321  HB2 GLU A 267      57.310  34.760  30.700  1.00  0.00           H
ATOM   4322  CG  GLU A 267      58.200  36.060  29.240  1.00  0.00           C
ATOM   4323  HG1 GLU A 267      59.190  36.240  29.700  1.00  0.00           H
ATOM   4324  HG2 GLU A 267      57.990  36.980  28.670  1.00  0.00           H
ATOM   4325  CD  GLU A 267      58.350  34.920  28.280  1.00  0.00           C
ATOM   4326  OE1 GLU A 267      58.970  33.900  28.590  1.00  0.00           O
ATOM   4327  OE2 GLU A 267      57.820  35.020  27.100  1.00  0.00           O
ATOM   4328  C   GLU A 267      58.350  36.950  32.140  1.00  0.00           C
ATOM   4329  O   GLU A 267      58.500  36.180  33.080  1.00  0.00           O
ATOM   4330  N   VAL A 268      59.250  37.840  31.880  1.00  0.00           N
ATOM   4331  HN  VAL A 268      59.200  38.430  31.080  1.00  0.00           H
ATOM   4332  CA  VAL A 268      60.490  38.070  32.670  1.00  0.00           C
ATOM   4333  HA  VAL A 268      60.960  37.110  32.810  1.00  0.00           H
ATOM   4334  CB  VAL A 268      61.500  38.950  31.840  1.00  0.00           C
ATOM   4335  HB  VAL A 268      61.110  39.980  31.660  1.00  0.00           H
ATOM   4336  CG1 VAL A 268      62.860  39.220  32.580  1.00  0.00           C
ATOM   4337 HG11 VAL A 268      63.450  38.290  32.690  1.00  0.00           H
ATOM   4338 HG12 VAL A 268      62.690  39.500  33.640  1.00  0.00           H
ATOM   4339 HG13 VAL A 268      63.430  39.970  31.990  1.00  0.00           H
ATOM   4340  CG2 VAL A 268      61.750  38.360  30.440  1.00  0.00           C
ATOM   4341 HG21 VAL A 268      60.830  38.130  29.840  1.00  0.00           H
ATOM   4342 HG22 VAL A 268      62.260  37.380  30.500  1.00  0.00           H
ATOM   4343 HG23 VAL A 268      62.320  39.030  29.770  1.00  0.00           H
ATOM   4344  C   VAL A 268      60.160  38.730  33.980  1.00  0.00           C
ATOM   4345  O   VAL A 268      60.730  38.500  35.040  1.00  0.00           O
ATOM   4346  N   TYR A 269      59.150  39.590  34.000  1.00  0.00           N
ATOM   4347  HN  TYR A 269      58.530  39.770  33.250  1.00  0.00           H
ATOM   4348  CA  TYR A 269      58.830  40.390  35.190  1.00  0.00           C
ATOM   4349  HA  TYR A 269      59.700  40.540  35.820  1.00  0.00           H
ATOM   4350  CB  TYR A 269      58.380  41.800  34.790  1.00  0.00           C
ATOM   4351  HB1 TYR A 269      58.150  42.390  35.710  1.00  0.00           H
ATOM   4352  HB2 TYR A 269      57.430  41.700  34.210  1.00  0.00           H
ATOM   4353  CG  TYR A 269      59.320  42.650  34.050  1.00  0.00           C
ATOM   4354  CD1 TYR A 269      60.660  42.750  34.540  1.00  0.00           C
ATOM   4355  HD1 TYR A 269      61.050  42.260  35.420  1.00  0.00           H
ATOM   4356  CE1 TYR A 269      61.540  43.720  34.000  1.00  0.00           C
ATOM   4357  HE1 TYR A 269      62.530  43.870  34.410  1.00  0.00           H
ATOM   4358  CZ  TYR A 269      61.050  44.530  32.960  1.00  0.00           C
ATOM   4359  OH  TYR A 269      61.890  45.540  32.440  1.00  0.00           O
ATOM   4360  HH  TYR A 269      62.770  45.510  32.830  1.00  0.00           H
ATOM   4361  CD2 TYR A 269      58.850  43.530  33.090  1.00  0.00           C
ATOM   4362  HD2 TYR A 269      57.810  43.520  32.780  1.00  0.00           H
ATOM   4363  CE2 TYR A 269      59.720  44.460  32.490  1.00  0.00           C
ATOM   4364  HE2 TYR A 269      59.460  45.150  31.700  1.00  0.00           H
ATOM   4365  C   TYR A 269      57.660  39.800  35.990  1.00  0.00           C
ATOM   4366  O   TYR A 269      57.300  40.340  37.030  1.00  0.00           O
ATOM   4367  N   ARG A 270      57.060  38.660  35.630  1.00  0.00           N
ATOM   4368  HN  ARG A 270      57.320  38.280  34.750  1.00  0.00           H
ATOM   4369  CA  ARG A 270      56.140  37.900  36.430  1.00  0.00           C
ATOM   4370  HA  ARG A 270      55.300  38.540  36.630  1.00  0.00           H
ATOM   4371  CB  ARG A 270      55.860  36.700  35.510  1.00  0.00           C
ATOM   4372  HB1 ARG A 270      56.790  36.160  35.260  1.00  0.00           H
ATOM   4373  HB2 ARG A 270      55.500  37.020  34.520  1.00  0.00           H
ATOM   4374  CG  ARG A 270      54.820  35.660  36.130  1.00  0.00           C
ATOM   4375  HG1 ARG A 270      55.300  35.130  36.980  1.00  0.00           H
ATOM   4376  HG2 ARG A 270      54.790  34.960  35.270  1.00  0.00           H
ATOM   4377  CD  ARG A 270      53.560  36.360  36.480  1.00  0.00           C
ATOM   4378  HD1 ARG A 270      53.360  37.250  35.840  1.00  0.00           H
ATOM   4379  HD2 ARG A 270      53.550  36.830  37.480  1.00  0.00           H
ATOM   4380  NE  ARG A 270      52.490  35.350  36.230  1.00  0.00           N
ATOM   4381  HE  ARG A 270      52.650  34.410  35.960  1.00  0.00           H
ATOM   4382  CZ  ARG A 270      51.200  35.610  36.530  1.00  0.00           C
ATOM   4383  NH1 ARG A 270      50.660  36.720  36.980  1.00  0.00           N
ATOM   4384 HH11 ARG A 270      51.230  37.520  37.210  1.00  0.00           H
ATOM   4385 HH12 ARG A 270      49.840  36.610  37.550  1.00  0.00           H
ATOM   4386  NH2 ARG A 270      50.340  34.590  36.470  1.00  0.00           N
ATOM   4387 HH21 ARG A 270      49.390  34.900  36.360  1.00  0.00           H
ATOM   4388 HH22 ARG A 270      50.680  33.690  36.190  1.00  0.00           H
ATOM   4389  C   ARG A 270      56.670  37.480  37.750  1.00  0.00           C
ATOM   4390  O   ARG A 270      55.990  37.640  38.730  1.00  0.00           O
ATOM   4391  N   SER A 271      57.860  36.910  37.830  1.00  0.00           N
ATOM   4392  HN  SER A 271      58.390  36.880  36.990  1.00  0.00           H
ATOM   4393  CA  SER A 271      58.350  36.330  39.050  1.00  0.00           C
ATOM   4394  HA  SER A 271      57.760  35.470  39.340  1.00  0.00           H
ATOM   4395  CB  SER A 271      59.810  35.740  38.870  1.00  0.00           C
ATOM   4396  HB1 SER A 271      60.240  35.490  39.850  1.00  0.00           H
ATOM   4397  HB2 SER A 271      60.490  36.540  38.490  1.00  0.00           H
ATOM   4398  OG  SER A 271      59.950  34.620  37.960  1.00  0.00           O
ATOM   4399  HG1 SER A 271      59.300  34.810  37.280  1.00  0.00           H
ATOM   4400  C   SER A 271      58.370  37.300  40.180  1.00  0.00           C
ATOM   4401  O   SER A 271      57.770  37.020  41.220  1.00  0.00           O
ATOM   4402  N   VAL A 272      59.030  38.460  40.010  1.00  0.00           N
ATOM   4403  HN  VAL A 272      59.560  38.620  39.180  1.00  0.00           H
ATOM   4404  CA  VAL A 272      59.170  39.590  40.960  1.00  0.00           C
ATOM   4405  HA  VAL A 272      59.400  39.180  41.940  1.00  0.00           H
ATOM   4406  CB  VAL A 272      60.260  40.510  40.580  1.00  0.00           C
ATOM   4407  HB  VAL A 272      61.170  39.930  40.280  1.00  0.00           H
ATOM   4408  CG1 VAL A 272      59.800  41.520  39.440  1.00  0.00           C
ATOM   4409 HG11 VAL A 272      59.160  41.160  38.600  1.00  0.00           H
ATOM   4410 HG12 VAL A 272      60.650  42.060  38.960  1.00  0.00           H
ATOM   4411 HG13 VAL A 272      59.190  42.250  40.010  1.00  0.00           H
ATOM   4412  CG2 VAL A 272      60.790  41.320  41.790  1.00  0.00           C
ATOM   4413 HG21 VAL A 272      59.890  41.700  42.320  1.00  0.00           H
ATOM   4414 HG22 VAL A 272      61.390  42.170  41.380  1.00  0.00           H
ATOM   4415 HG23 VAL A 272      61.220  40.540  42.450  1.00  0.00           H
ATOM   4416  C   VAL A 272      57.810  40.250  41.180  1.00  0.00           C
ATOM   4417  O   VAL A 272      57.520  40.580  42.390  1.00  0.00           O
ATOM   4418  N   ASP A 273      56.890  40.300  40.180  1.00  0.00           N
ATOM   4419  HN  ASP A 273      57.140  40.050  39.250  1.00  0.00           H
ATOM   4420  CA  ASP A 273      55.470  40.780  40.270  1.00  0.00           C
ATOM   4421  HA  ASP A 273      55.440  41.760  40.730  1.00  0.00           H
ATOM   4422  CB  ASP A 273      54.840  40.830  38.890  1.00  0.00           C
ATOM   4423  HB1 ASP A 273      54.460  39.840  38.580  1.00  0.00           H
ATOM   4424  HB2 ASP A 273      55.500  41.200  38.080  1.00  0.00           H
ATOM   4425  CG  ASP A 273      53.630  41.790  38.820  1.00  0.00           C
ATOM   4426  OD1 ASP A 273      52.490  41.380  38.430  1.00  0.00           O
ATOM   4427  OD2 ASP A 273      53.670  42.990  39.270  1.00  0.00           O
ATOM   4428  C   ASP A 273      54.650  39.940  41.220  1.00  0.00           C
ATOM   4429  O   ASP A 273      54.020  40.410  42.150  1.00  0.00           O
ATOM   4430  N   LEU A 274      54.690  38.570  41.190  1.00  0.00           N
ATOM   4431  HN  LEU A 274      55.300  38.180  40.510  1.00  0.00           H
ATOM   4432  CA  LEU A 274      54.140  37.690  42.160  1.00  0.00           C
ATOM   4433  HA  LEU A 274      53.110  37.900  42.430  1.00  0.00           H
ATOM   4434  CB  LEU A 274      54.240  36.220  41.560  1.00  0.00           C
ATOM   4435  HB1 LEU A 274      53.900  35.500  42.340  1.00  0.00           H
ATOM   4436  HB2 LEU A 274      55.320  36.060  41.370  1.00  0.00           H
ATOM   4437  CG  LEU A 274      53.410  35.890  40.370  1.00  0.00           C
ATOM   4438  HG  LEU A 274      53.570  36.650  39.570  1.00  0.00           H
ATOM   4439  CD1 LEU A 274      53.570  34.520  39.810  1.00  0.00           C
ATOM   4440 HD11 LEU A 274      53.240  34.490  38.750  1.00  0.00           H
ATOM   4441 HD12 LEU A 274      53.000  33.810  40.450  1.00  0.00           H
ATOM   4442 HD13 LEU A 274      54.660  34.310  39.820  1.00  0.00           H
ATOM   4443  CD2 LEU A 274      51.920  36.110  40.660  1.00  0.00           C
ATOM   4444 HD21 LEU A 274      51.820  37.150  41.030  1.00  0.00           H
ATOM   4445 HD22 LEU A 274      51.650  35.430  41.500  1.00  0.00           H
ATOM   4446 HD23 LEU A 274      51.270  35.920  39.780  1.00  0.00           H
ATOM   4447  C   LEU A 274      54.760  37.790  43.520  1.00  0.00           C
ATOM   4448  O   LEU A 274      54.020  37.690  44.530  1.00  0.00           O
ATOM   4449  N   ALA A 275      56.070  38.010  43.660  1.00  0.00           N
ATOM   4450  HN  ALA A 275      56.630  37.820  42.860  1.00  0.00           H
ATOM   4451  CA  ALA A 275      56.620  38.210  44.970  1.00  0.00           C
ATOM   4452  HA  ALA A 275      56.350  37.300  45.480  1.00  0.00           H
ATOM   4453  CB  ALA A 275      58.200  38.380  44.900  1.00  0.00           C
ATOM   4454  HB1 ALA A 275      58.510  37.590  44.190  1.00  0.00           H
ATOM   4455  HB2 ALA A 275      58.610  38.090  45.900  1.00  0.00           H
ATOM   4456  HB3 ALA A 275      58.550  39.420  44.740  1.00  0.00           H
ATOM   4457  C   ALA A 275      56.140  39.460  45.630  1.00  0.00           C
ATOM   4458  O   ALA A 275      56.020  39.480  46.860  1.00  0.00           O
ATOM   4459  N   PHE A 276      55.740  40.550  44.890  1.00  0.00           N
ATOM   4460  HN  PHE A 276      56.090  40.690  43.970  1.00  0.00           H
ATOM   4461  CA  PHE A 276      55.220  41.800  45.400  1.00  0.00           C
ATOM   4462  HA  PHE A 276      55.900  42.120  46.180  1.00  0.00           H
ATOM   4463  CB  PHE A 276      55.040  42.830  44.210  1.00  0.00           C
ATOM   4464  HB1 PHE A 276      54.600  42.320  43.330  1.00  0.00           H
ATOM   4465  HB2 PHE A 276      56.100  43.080  44.000  1.00  0.00           H
ATOM   4466  CG  PHE A 276      54.450  44.180  44.590  1.00  0.00           C
ATOM   4467  CD1 PHE A 276      53.330  44.760  43.880  1.00  0.00           C
ATOM   4468  HD1 PHE A 276      53.160  44.310  42.910  1.00  0.00           H
ATOM   4469  CE1 PHE A 276      52.840  46.000  44.280  1.00  0.00           C
ATOM   4470  HE1 PHE A 276      52.140  46.510  43.630  1.00  0.00           H
ATOM   4471  CZ  PHE A 276      53.280  46.640  45.490  1.00  0.00           C
ATOM   4472  HZ  PHE A 276      52.700  47.470  45.870  1.00  0.00           H
ATOM   4473  CD2 PHE A 276      54.800  44.710  45.890  1.00  0.00           C
ATOM   4474  HD2 PHE A 276      55.580  44.320  46.530  1.00  0.00           H
ATOM   4475  CE2 PHE A 276      54.150  45.930  46.280  1.00  0.00           C
ATOM   4476  HE2 PHE A 276      54.350  46.380  47.240  1.00  0.00           H
ATOM   4477  C   PHE A 276      53.790  41.500  45.970  1.00  0.00           C
ATOM   4478  O   PHE A 276      53.570  41.920  47.120  1.00  0.00           O
ATOM   4479  N   PHE A 277      52.910  40.800  45.150  1.00  0.00           N
ATOM   4480  HN  PHE A 277      53.200  40.520  44.240  1.00  0.00           H
ATOM   4481  CA  PHE A 277      51.600  40.460  45.520  1.00  0.00           C
ATOM   4482  HA  PHE A 277      51.020  41.360  45.690  1.00  0.00           H
ATOM   4483  CB  PHE A 277      51.000  39.640  44.310  1.00  0.00           C
ATOM   4484  HB1 PHE A 277      51.490  38.670  44.150  1.00  0.00           H
ATOM   4485  HB2 PHE A 277      51.290  40.320  43.470  1.00  0.00           H
ATOM   4486  CG  PHE A 277      49.470  39.580  44.250  1.00  0.00           C
ATOM   4487  CD1 PHE A 277      48.980  38.740  43.210  1.00  0.00           C
ATOM   4488  HD1 PHE A 277      49.710  38.320  42.530  1.00  0.00           H
ATOM   4489  CE1 PHE A 277      47.610  38.460  43.110  1.00  0.00           C
ATOM   4490  HE1 PHE A 277      47.200  37.950  42.250  1.00  0.00           H
ATOM   4491  CZ  PHE A 277      46.720  39.300  43.840  1.00  0.00           C
ATOM   4492  HZ  PHE A 277      45.660  39.320  43.690  1.00  0.00           H
ATOM   4493  CD2 PHE A 277      48.600  40.210  45.130  1.00  0.00           C
ATOM   4494  HD2 PHE A 277      49.000  40.860  45.890  1.00  0.00           H
ATOM   4495  CE2 PHE A 277      47.230  40.160  44.860  1.00  0.00           C
ATOM   4496  HE2 PHE A 277      46.580  40.860  45.360  1.00  0.00           H
ATOM   4497  C   PHE A 277      51.400  39.660  46.820  1.00  0.00           C
ATOM   4498  O   PHE A 277      50.670  40.060  47.750  1.00  0.00           O
ATOM   4499  N   ILE A 278      52.170  38.550  46.960  1.00  0.00           N
ATOM   4500  HN  ILE A 278      52.760  38.270  46.210  1.00  0.00           H
ATOM   4501  CA  ILE A 278      52.220  37.820  48.190  1.00  0.00           C
ATOM   4502  HA  ILE A 278      51.180  37.550  48.330  1.00  0.00           H
ATOM   4503  CB  ILE A 278      53.160  36.560  48.180  1.00  0.00           C
ATOM   4504  HB  ILE A 278      54.160  36.970  47.920  1.00  0.00           H
ATOM   4505  CG2 ILE A 278      53.080  35.680  49.440  1.00  0.00           C
ATOM   4506 HG21 ILE A 278      53.520  34.670  49.280  1.00  0.00           H
ATOM   4507 HG22 ILE A 278      52.000  35.520  49.620  1.00  0.00           H
ATOM   4508 HG23 ILE A 278      53.490  36.270  50.280  1.00  0.00           H
ATOM   4509  CG1 ILE A 278      52.820  35.630  46.870  1.00  0.00           C
ATOM   4510 HG11 ILE A 278      53.650  34.900  46.720  1.00  0.00           H
ATOM   4511 HG12 ILE A 278      52.860  36.320  46.000  1.00  0.00           H
ATOM   4512  CD  ILE A 278      51.430  34.980  46.750  1.00  0.00           C
ATOM   4513  HD1 ILE A 278      50.740  35.770  46.380  1.00  0.00           H
ATOM   4514  HD2 ILE A 278      51.030  34.590  47.720  1.00  0.00           H
ATOM   4515  HD3 ILE A 278      51.410  34.290  45.890  1.00  0.00           H
ATOM   4516  C   ILE A 278      52.580  38.620  49.410  1.00  0.00           C
ATOM   4517  O   ILE A 278      51.920  38.550  50.480  1.00  0.00           O
ATOM   4518  N   THR A 279      53.670  39.390  49.250  1.00  0.00           N
ATOM   4519  HN  THR A 279      53.910  39.500  48.290  1.00  0.00           H
ATOM   4520  CA  THR A 279      54.300  40.180  50.310  1.00  0.00           C
ATOM   4521  HA  THR A 279      54.140  39.540  51.160  1.00  0.00           H
ATOM   4522  CB  THR A 279      55.840  40.480  50.150  1.00  0.00           C
ATOM   4523  HB  THR A 279      56.240  41.060  51.000  1.00  0.00           H
ATOM   4524  OG1 THR A 279      56.170  41.210  48.900  1.00  0.00           O
ATOM   4525  HG1 THR A 279      56.010  40.650  48.130  1.00  0.00           H
ATOM   4526  CG2 THR A 279      56.560  39.100  50.170  1.00  0.00           C
ATOM   4527 HG21 THR A 279      57.660  39.160  50.060  1.00  0.00           H
ATOM   4528 HG22 THR A 279      56.210  38.350  49.430  1.00  0.00           H
ATOM   4529 HG23 THR A 279      56.350  38.530  51.100  1.00  0.00           H
ATOM   4530  C   THR A 279      53.470  41.400  50.700  1.00  0.00           C
ATOM   4531  O   THR A 279      53.340  41.650  51.900  1.00  0.00           O
ATOM   4532  N   LEU A 280      52.760  42.120  49.740  1.00  0.00           N
ATOM   4533  HN  LEU A 280      52.950  41.910  48.780  1.00  0.00           H
ATOM   4534  CA  LEU A 280      51.730  43.070  49.940  1.00  0.00           C
ATOM   4535  HA  LEU A 280      52.040  43.960  50.470  1.00  0.00           H
ATOM   4536  CB  LEU A 280      51.380  43.720  48.610  1.00  0.00           C
ATOM   4537  HB1 LEU A 280      50.910  42.920  48.000  1.00  0.00           H
ATOM   4538  HB2 LEU A 280      52.350  44.100  48.220  1.00  0.00           H
ATOM   4539  CG  LEU A 280      50.410  44.980  48.600  1.00  0.00           C
ATOM   4540  HG  LEU A 280      50.600  45.470  47.620  1.00  0.00           H
ATOM   4541  CD1 LEU A 280      48.920  44.600  48.580  1.00  0.00           C
ATOM   4542 HD11 LEU A 280      48.700  43.650  48.060  1.00  0.00           H
ATOM   4543 HD12 LEU A 280      48.190  45.340  48.180  1.00  0.00           H
ATOM   4544 HD13 LEU A 280      48.640  44.410  49.640  1.00  0.00           H
ATOM   4545  CD2 LEU A 280      50.760  46.100  49.620  1.00  0.00           C
ATOM   4546 HD21 LEU A 280      50.550  45.830  50.670  1.00  0.00           H
ATOM   4547 HD22 LEU A 280      50.090  46.930  49.310  1.00  0.00           H
ATOM   4548 HD23 LEU A 280      51.830  46.370  49.480  1.00  0.00           H
ATOM   4549  C   LEU A 280      50.510  42.500  50.680  1.00  0.00           C
ATOM   4550  O   LEU A 280      49.920  43.100  51.630  1.00  0.00           O
ATOM   4551  N   SER A 281      50.190  41.280  50.330  1.00  0.00           N
ATOM   4552  HN  SER A 281      50.690  40.850  49.590  1.00  0.00           H
ATOM   4553  CA  SER A 281      49.050  40.600  51.030  1.00  0.00           C
ATOM   4554  HA  SER A 281      48.110  41.130  50.920  1.00  0.00           H
ATOM   4555  CB  SER A 281      48.690  39.220  50.410  1.00  0.00           C
ATOM   4556  HB1 SER A 281      47.820  38.810  50.990  1.00  0.00           H
ATOM   4557  HB2 SER A 281      49.480  38.460  50.300  1.00  0.00           H
ATOM   4558  OG  SER A 281      48.180  39.260  49.080  1.00  0.00           O
ATOM   4559  HG1 SER A 281      49.010  39.180  48.590  1.00  0.00           H
ATOM   4560  C   SER A 281      49.300  40.320  52.510  1.00  0.00           C
ATOM   4561  O   SER A 281      48.350  40.070  53.210  1.00  0.00           O
ATOM   4562  N   PHE A 282      50.510  40.430  53.050  1.00  0.00           N
ATOM   4563  HN  PHE A 282      51.330  40.620  52.500  1.00  0.00           H
ATOM   4564  CA  PHE A 282      50.770  40.310  54.490  1.00  0.00           C
ATOM   4565  HA  PHE A 282      49.960  39.760  54.930  1.00  0.00           H
ATOM   4566  CB  PHE A 282      52.110  39.580  54.610  1.00  0.00           C
ATOM   4567  HB1 PHE A 282      52.650  39.770  55.560  1.00  0.00           H
ATOM   4568  HB2 PHE A 282      52.880  39.770  53.840  1.00  0.00           H
ATOM   4569  CG  PHE A 282      51.920  38.030  54.480  1.00  0.00           C
ATOM   4570  CD1 PHE A 282      51.230  37.290  55.450  1.00  0.00           C
ATOM   4571  HD1 PHE A 282      50.790  37.870  56.240  1.00  0.00           H
ATOM   4572  CE1 PHE A 282      51.230  35.920  55.350  1.00  0.00           C
ATOM   4573  HE1 PHE A 282      50.780  35.330  56.140  1.00  0.00           H
ATOM   4574  CZ  PHE A 282      51.720  35.240  54.190  1.00  0.00           C
ATOM   4575  HZ  PHE A 282      51.670  34.160  54.090  1.00  0.00           H
ATOM   4576  CD2 PHE A 282      52.500  37.340  53.340  1.00  0.00           C
ATOM   4577  HD2 PHE A 282      53.200  37.810  52.670  1.00  0.00           H
ATOM   4578  CE2 PHE A 282      52.370  35.940  53.170  1.00  0.00           C
ATOM   4579  HE2 PHE A 282      52.670  35.550  52.210  1.00  0.00           H
ATOM   4580  C   PHE A 282      50.790  41.650  55.160  1.00  0.00           C
ATOM   4581  O   PHE A 282      51.010  41.760  56.360  1.00  0.00           O
ATOM   4582  N   THR A 283      50.530  42.820  54.460  1.00  0.00           N
ATOM   4583  HN  THR A 283      50.310  42.760  53.490  1.00  0.00           H
ATOM   4584  CA  THR A 283      50.680  44.100  55.060  1.00  0.00           C
ATOM   4585  HA  THR A 283      51.580  44.130  55.660  1.00  0.00           H
ATOM   4586  CB  THR A 283      50.760  45.290  54.030  1.00  0.00           C
ATOM   4587  HB  THR A 283      50.790  46.290  54.520  1.00  0.00           H
ATOM   4588  OG1 THR A 283      49.700  45.330  53.070  1.00  0.00           O
ATOM   4589  HG1 THR A 283      49.740  44.440  52.690  1.00  0.00           H
ATOM   4590  CG2 THR A 283      52.130  45.110  53.340  1.00  0.00           C
ATOM   4591 HG21 THR A 283      52.110  44.180  52.730  1.00  0.00           H
ATOM   4592 HG22 THR A 283      52.950  44.950  54.080  1.00  0.00           H
ATOM   4593 HG23 THR A 283      52.400  45.910  52.630  1.00  0.00           H
ATOM   4594  C   THR A 283      49.470  44.420  55.860  1.00  0.00           C
ATOM   4595  O   THR A 283      49.430  45.390  56.590  1.00  0.00           O
ATOM   4596  N   TYR A 284      48.420  43.610  55.670  1.00  0.00           N
ATOM   4597  HN  TYR A 284      48.600  42.970  54.930  1.00  0.00           H
ATOM   4598  CA  TYR A 284      47.110  43.590  56.290  1.00  0.00           C
ATOM   4599  HA  TYR A 284      46.830  44.590  56.570  1.00  0.00           H
ATOM   4600  CB  TYR A 284      46.110  42.910  55.350  1.00  0.00           C
ATOM   4601  HB1 TYR A 284      45.140  42.730  55.860  1.00  0.00           H
ATOM   4602  HB2 TYR A 284      46.620  41.970  55.040  1.00  0.00           H
ATOM   4603  CG  TYR A 284      46.000  43.900  54.100  1.00  0.00           C
ATOM   4604  CD1 TYR A 284      45.160  45.050  54.240  1.00  0.00           C
ATOM   4605  HD1 TYR A 284      44.560  45.110  55.130  1.00  0.00           H
ATOM   4606  CE1 TYR A 284      44.960  45.860  53.120  1.00  0.00           C
ATOM   4607  HE1 TYR A 284      44.350  46.760  53.210  1.00  0.00           H
ATOM   4608  CZ  TYR A 284      45.520  45.560  51.870  1.00  0.00           C
ATOM   4609  OH  TYR A 284      45.440  46.460  50.730  1.00  0.00           O
ATOM   4610  HH  TYR A 284      45.600  46.030  49.900  1.00  0.00           H
ATOM   4611  CD2 TYR A 284      46.510  43.610  52.880  1.00  0.00           C
ATOM   4612  HD2 TYR A 284      47.030  42.680  52.680  1.00  0.00           H
ATOM   4613  CE2 TYR A 284      46.230  44.420  51.700  1.00  0.00           C
ATOM   4614  HE2 TYR A 284      46.720  44.230  50.750  1.00  0.00           H
ATOM   4615  C   TYR A 284      47.140  42.940  57.680  1.00  0.00           C
ATOM   4616  O   TYR A 284      46.140  43.060  58.440  1.00  0.00           O
ATOM   4617  N   MET A 285      48.230  42.270  58.020  1.00  0.00           N
ATOM   4618  HN  MET A 285      48.910  42.140  57.310  1.00  0.00           H
ATOM   4619  CA  MET A 285      48.610  41.940  59.410  1.00  0.00           C
ATOM   4620  HA  MET A 285      47.770  41.340  59.710  1.00  0.00           H
ATOM   4621  CB  MET A 285      49.900  41.080  59.500  1.00  0.00           C
ATOM   4622  HB1 MET A 285      50.570  41.600  58.780  1.00  0.00           H
ATOM   4623  HB2 MET A 285      49.580  40.090  59.130  1.00  0.00           H
ATOM   4624  CG  MET A 285      50.610  40.920  60.900  1.00  0.00           C
ATOM   4625  HG1 MET A 285      51.000  41.880  61.300  1.00  0.00           H
ATOM   4626  HG2 MET A 285      51.540  40.330  60.780  1.00  0.00           H
ATOM   4627  SD  MET A 285      49.460  40.000  62.100  1.00  0.00           S
ATOM   4628  CE  MET A 285      49.430  38.230  61.460  1.00  0.00           C
ATOM   4629  HE1 MET A 285      48.860  38.200  60.500  1.00  0.00           H
ATOM   4630  HE2 MET A 285      48.970  37.500  62.160  1.00  0.00           H
ATOM   4631  HE3 MET A 285      50.500  37.930  61.360  1.00  0.00           H
ATOM   4632  C   MET A 285      48.640  43.080  60.410  1.00  0.00           C
ATOM   4633  O   MET A 285      48.030  43.050  61.490  1.00  0.00           O
ATOM   4634  N   ASN A 286      49.300  44.250  60.100  1.00  0.00           N
ATOM   4635  HN  ASN A 286      49.900  44.280  59.300  1.00  0.00           H
ATOM   4636  CA  ASN A 286      49.300  45.510  60.870  1.00  0.00           C
ATOM   4637  HA  ASN A 286      49.870  45.210  61.740  1.00  0.00           H
ATOM   4638  CB  ASN A 286      50.150  46.570  60.250  1.00  0.00           C
ATOM   4639  HB1 ASN A 286      49.770  46.630  59.200  1.00  0.00           H
ATOM   4640  HB2 ASN A 286      51.240  46.360  60.120  1.00  0.00           H
ATOM   4641  CG  ASN A 286      50.040  47.920  61.010  1.00  0.00           C
ATOM   4642  OD1 ASN A 286      50.290  48.040  62.190  1.00  0.00           O
ATOM   4643  ND2 ASN A 286      49.600  48.950  60.310  1.00  0.00           N
ATOM   4644 HD21 ASN A 286      49.430  49.760  60.870  1.00  0.00           H
ATOM   4645 HD22 ASN A 286      49.460  48.750  59.340  1.00  0.00           H
ATOM   4646  C   ASN A 286      47.930  46.030  61.450  1.00  0.00           C
ATOM   4647  O   ASN A 286      47.780  46.310  62.650  1.00  0.00           O
ATOM   4648  N   SER A 287      46.810  46.140  60.620  1.00  0.00           N
ATOM   4649  HN  SER A 287      46.850  45.960  59.630  1.00  0.00           H
ATOM   4650  CA  SER A 287      45.490  46.610  61.080  1.00  0.00           C
ATOM   4651  HA  SER A 287      45.620  47.560  61.600  1.00  0.00           H
ATOM   4652  CB  SER A 287      44.610  46.760  59.790  1.00  0.00           C
ATOM   4653  HB1 SER A 287      43.540  46.760  60.090  1.00  0.00           H
ATOM   4654  HB2 SER A 287      44.790  45.880  59.130  1.00  0.00           H
ATOM   4655  OG  SER A 287      44.980  47.930  59.150  1.00  0.00           O
ATOM   4656  HG1 SER A 287      45.690  47.700  58.530  1.00  0.00           H
ATOM   4657  C   SER A 287      44.820  45.580  62.010  1.00  0.00           C
ATOM   4658  O   SER A 287      43.860  45.860  62.700  1.00  0.00           O
ATOM   4659  N   MET A 288      45.310  44.290  62.020  1.00  0.00           N
ATOM   4660  HN  MET A 288      46.020  44.050  61.360  1.00  0.00           H
ATOM   4661  CA  MET A 288      44.820  43.300  62.940  1.00  0.00           C
ATOM   4662  HA  MET A 288      43.870  43.560  63.360  1.00  0.00           H
ATOM   4663  CB  MET A 288      44.680  41.960  62.230  1.00  0.00           C
ATOM   4664  HB1 MET A 288      44.450  41.180  62.990  1.00  0.00           H
ATOM   4665  HB2 MET A 288      45.690  41.860  61.770  1.00  0.00           H
ATOM   4666  CG  MET A 288      43.450  41.780  61.240  1.00  0.00           C
ATOM   4667  HG1 MET A 288      43.520  42.610  60.520  1.00  0.00           H
ATOM   4668  HG2 MET A 288      42.560  41.940  61.890  1.00  0.00           H
ATOM   4669  SD  MET A 288      43.370  40.100  60.410  1.00  0.00           S
ATOM   4670  CE  MET A 288      45.140  40.040  59.990  1.00  0.00           C
ATOM   4671  HE1 MET A 288      45.450  40.960  59.460  1.00  0.00           H
ATOM   4672  HE2 MET A 288      45.280  39.180  59.300  1.00  0.00           H
ATOM   4673  HE3 MET A 288      45.750  39.730  60.880  1.00  0.00           H
ATOM   4674  C   MET A 288      45.710  43.190  64.110  1.00  0.00           C
ATOM   4675  O   MET A 288      45.260  42.560  65.040  1.00  0.00           O
ATOM   4676  N   LEU A 289      46.900  43.780  64.050  1.00  0.00           N
ATOM   4677  HN  LEU A 289      47.290  43.950  63.140  1.00  0.00           H
ATOM   4678  CA  LEU A 289      47.910  43.870  65.120  1.00  0.00           C
ATOM   4679  HA  LEU A 289      47.730  43.050  65.800  1.00  0.00           H
ATOM   4680  CB  LEU A 289      49.350  43.800  64.480  1.00  0.00           C
ATOM   4681  HB1 LEU A 289      49.370  44.730  63.870  1.00  0.00           H
ATOM   4682  HB2 LEU A 289      49.430  43.030  63.690  1.00  0.00           H
ATOM   4683  CG  LEU A 289      50.540  43.770  65.420  1.00  0.00           C
ATOM   4684  HG  LEU A 289      50.500  44.580  66.180  1.00  0.00           H
ATOM   4685  CD1 LEU A 289      50.630  42.450  66.130  1.00  0.00           C
ATOM   4686 HD11 LEU A 289      49.690  42.380  66.720  1.00  0.00           H
ATOM   4687 HD12 LEU A 289      51.460  42.390  66.860  1.00  0.00           H
ATOM   4688 HD13 LEU A 289      50.630  41.620  65.390  1.00  0.00           H
ATOM   4689  CD2 LEU A 289      51.850  43.810  64.540  1.00  0.00           C
ATOM   4690 HD21 LEU A 289      52.160  42.860  64.060  1.00  0.00           H
ATOM   4691 HD22 LEU A 289      52.710  44.180  65.130  1.00  0.00           H
ATOM   4692 HD23 LEU A 289      51.600  44.600  63.800  1.00  0.00           H
ATOM   4693  C   LEU A 289      47.790  45.040  65.940  1.00  0.00           C
ATOM   4694  O   LEU A 289      47.910  45.000  67.160  1.00  0.00           O
ATOM   4695  N   ASP A 290      47.420  46.200  65.370  1.00  0.00           N
ATOM   4696  HN  ASP A 290      47.120  46.220  64.430  1.00  0.00           H
ATOM   4697  CA  ASP A 290      47.030  47.410  66.130  1.00  0.00           C
ATOM   4698  HA  ASP A 290      47.870  47.660  66.760  1.00  0.00           H
ATOM   4699  CB  ASP A 290      46.750  48.660  65.310  1.00  0.00           C
ATOM   4700  HB1 ASP A 290      46.900  49.550  65.960  1.00  0.00           H
ATOM   4701  HB2 ASP A 290      45.700  48.600  64.950  1.00  0.00           H
ATOM   4702  CG  ASP A 290      47.590  48.800  64.100  1.00  0.00           C
ATOM   4703  OD1 ASP A 290      47.330  49.110  62.960  1.00  0.00           O
ATOM   4704  OD2 ASP A 290      48.890  48.610  64.510  1.00  0.00           O
ATOM   4705  HD2 ASP A 290      49.440  48.550  63.710  1.00  0.00           H
ATOM   4706  C   ASP A 290      45.900  47.170  67.150  1.00  0.00           C
ATOM   4707  O   ASP A 290      46.080  47.780  68.240  1.00  0.00           O
ATOM   4708  N   PRO A 291      44.830  46.350  67.060  1.00  0.00           N
ATOM   4709  CD  PRO A 291      44.110  46.160  65.850  1.00  0.00           C
ATOM   4710  HD1 PRO A 291      44.610  45.300  65.340  1.00  0.00           H
ATOM   4711  HD2 PRO A 291      44.240  47.080  65.230  1.00  0.00           H
ATOM   4712  CA  PRO A 291      43.950  46.090  68.230  1.00  0.00           C
ATOM   4713  HA  PRO A 291      43.560  47.030  68.590  1.00  0.00           H
ATOM   4714  CB  PRO A 291      42.830  45.220  67.620  1.00  0.00           C
ATOM   4715  HB1 PRO A 291      41.920  45.390  68.230  1.00  0.00           H
ATOM   4716  HB2 PRO A 291      43.180  44.160  67.570  1.00  0.00           H
ATOM   4717  CG  PRO A 291      42.710  45.790  66.210  1.00  0.00           C
ATOM   4718  HG1 PRO A 291      42.330  45.100  65.420  1.00  0.00           H
ATOM   4719  HG2 PRO A 291      42.010  46.610  66.460  1.00  0.00           H
ATOM   4720  C   PRO A 291      44.690  45.350  69.300  1.00  0.00           C
ATOM   4721  O   PRO A 291      44.640  45.790  70.450  1.00  0.00           O
ATOM   4722  N   VAL A 292      45.400  44.270  68.910  1.00  0.00           N
ATOM   4723  HN  VAL A 292      45.240  43.930  67.990  1.00  0.00           H
ATOM   4724  CA  VAL A 292      46.150  43.400  69.850  1.00  0.00           C
ATOM   4725  HA  VAL A 292      45.460  43.110  70.620  1.00  0.00           H
ATOM   4726  CB  VAL A 292      46.590  42.070  69.210  1.00  0.00           C
ATOM   4727  HB  VAL A 292      47.260  42.270  68.360  1.00  0.00           H
ATOM   4728  CG1 VAL A 292      47.390  41.140  70.170  1.00  0.00           C
ATOM   4729 HG11 VAL A 292      48.410  41.550  70.350  1.00  0.00           H
ATOM   4730 HG12 VAL A 292      47.470  40.080  69.820  1.00  0.00           H
ATOM   4731 HG13 VAL A 292      46.870  41.050  71.140  1.00  0.00           H
ATOM   4732  CG2 VAL A 292      45.270  41.380  68.740  1.00  0.00           C
ATOM   4733 HG21 VAL A 292      44.870  41.890  67.830  1.00  0.00           H
ATOM   4734 HG22 VAL A 292      44.470  41.180  69.480  1.00  0.00           H
ATOM   4735 HG23 VAL A 292      45.600  40.360  68.420  1.00  0.00           H
ATOM   4736  C   VAL A 292      47.210  44.090  70.660  1.00  0.00           C
ATOM   4737  O   VAL A 292      47.180  43.930  71.870  1.00  0.00           O
ATOM   4738  N   VAL A 293      48.050  44.970  70.020  1.00  0.00           N
ATOM   4739  HN  VAL A 293      48.010  45.150  69.050  1.00  0.00           H
ATOM   4740  CA  VAL A 293      49.210  45.430  70.670  1.00  0.00           C
ATOM   4741  HA  VAL A 293      49.300  45.000  71.670  1.00  0.00           H
ATOM   4742  CB  VAL A 293      50.530  45.190  69.880  1.00  0.00           C
ATOM   4743  HB  VAL A 293      51.280  45.260  70.700  1.00  0.00           H
ATOM   4744  CG1 VAL A 293      50.540  43.720  69.250  1.00  0.00           C
ATOM   4745 HG11 VAL A 293      49.990  43.830  68.290  1.00  0.00           H
ATOM   4746 HG12 VAL A 293      50.080  42.990  69.950  1.00  0.00           H
ATOM   4747 HG13 VAL A 293      51.500  43.340  68.850  1.00  0.00           H
ATOM   4748  CG2 VAL A 293      50.900  46.280  68.820  1.00  0.00           C
ATOM   4749 HG21 VAL A 293      51.960  46.210  68.480  1.00  0.00           H
ATOM   4750 HG22 VAL A 293      50.780  47.350  69.070  1.00  0.00           H
ATOM   4751 HG23 VAL A 293      50.240  46.050  67.950  1.00  0.00           H
ATOM   4752  C   VAL A 293      49.160  46.860  71.120  1.00  0.00           C
ATOM   4753  O   VAL A 293      50.020  47.250  71.890  1.00  0.00           O
ATOM   4754  N   TYR A 294      48.110  47.650  70.710  1.00  0.00           N
ATOM   4755  HN  TYR A 294      47.490  47.270  70.030  1.00  0.00           H
ATOM   4756  CA  TYR A 294      47.910  49.040  71.190  1.00  0.00           C
ATOM   4757  HA  TYR A 294      48.740  49.360  71.790  1.00  0.00           H
ATOM   4758  CB  TYR A 294      48.190  49.950  69.920  1.00  0.00           C
ATOM   4759  HB1 TYR A 294      47.790  50.980  70.080  1.00  0.00           H
ATOM   4760  HB2 TYR A 294      47.550  49.570  69.100  1.00  0.00           H
ATOM   4761  CG  TYR A 294      49.560  50.020  69.380  1.00  0.00           C
ATOM   4762  CD1 TYR A 294      50.560  50.830  70.040  1.00  0.00           C
ATOM   4763  HD1 TYR A 294      50.270  51.330  70.960  1.00  0.00           H
ATOM   4764  CE1 TYR A 294      51.880  50.820  69.640  1.00  0.00           C
ATOM   4765  HE1 TYR A 294      52.610  51.360  70.230  1.00  0.00           H
ATOM   4766  CZ  TYR A 294      52.180  50.240  68.350  1.00  0.00           C
ATOM   4767  OH  TYR A 294      53.540  50.160  67.900  1.00  0.00           O
ATOM   4768  HH  TYR A 294      53.510  49.810  67.000  1.00  0.00           H
ATOM   4769  CD2 TYR A 294      49.890  49.490  68.120  1.00  0.00           C
ATOM   4770  HD2 TYR A 294      49.180  48.800  67.700  1.00  0.00           H
ATOM   4771  CE2 TYR A 294      51.170  49.590  67.590  1.00  0.00           C
ATOM   4772  HE2 TYR A 294      51.260  49.090  66.640  1.00  0.00           H
ATOM   4773  C   TYR A 294      46.610  49.380  71.860  1.00  0.00           C
ATOM   4774  O   TYR A 294      46.650  49.810  73.060  1.00  0.00           O
ATOM   4775  N   TYR A 295      45.530  49.230  71.140  1.00  0.00           N
ATOM   4776  HN  TYR A 295      45.460  48.850  70.230  1.00  0.00           H
ATOM   4777  CA  TYR A 295      44.200  49.770  71.580  1.00  0.00           C
ATOM   4778  HA  TYR A 295      44.260  50.850  71.540  1.00  0.00           H
ATOM   4779  CB  TYR A 295      43.070  49.370  70.620  1.00  0.00           C
ATOM   4780  HB1 TYR A 295      42.200  50.020  70.890  1.00  0.00           H
ATOM   4781  HB2 TYR A 295      42.780  48.320  70.820  1.00  0.00           H
ATOM   4782  CG  TYR A 295      43.260  49.660  69.140  1.00  0.00           C
ATOM   4783  CD1 TYR A 295      44.250  50.490  68.590  1.00  0.00           C
ATOM   4784  HD1 TYR A 295      44.990  50.890  69.270  1.00  0.00           H
ATOM   4785  CE1 TYR A 295      44.280  50.710  67.190  1.00  0.00           C
ATOM   4786  HE1 TYR A 295      45.110  51.260  66.800  1.00  0.00           H
ATOM   4787  CZ  TYR A 295      43.330  50.220  66.360  1.00  0.00           C
ATOM   4788  OH  TYR A 295      43.570  50.350  64.960  1.00  0.00           O
ATOM   4789  HH  TYR A 295      42.840  49.870  64.540  1.00  0.00           H
ATOM   4790  CD2 TYR A 295      42.330  49.120  68.300  1.00  0.00           C
ATOM   4791  HD2 TYR A 295      41.590  48.410  68.640  1.00  0.00           H
ATOM   4792  CE2 TYR A 295      42.310  49.460  66.900  1.00  0.00           C
ATOM   4793  HE2 TYR A 295      41.510  49.020  66.320  1.00  0.00           H
ATOM   4794  C   TYR A 295      43.820  49.370  73.040  1.00  0.00           C
ATOM   4795  O   TYR A 295      43.410  50.180  73.840  1.00  0.00           O
ATOM   4796  N   PHE A 296      43.770  48.090  73.360  1.00  0.00           N
ATOM   4797  HN  PHE A 296      44.050  47.340  72.760  1.00  0.00           H
ATOM   4798  CA  PHE A 296      43.080  47.700  74.570  1.00  0.00           C
ATOM   4799  HA  PHE A 296      42.420  48.460  74.960  1.00  0.00           H
ATOM   4800  CB  PHE A 296      42.250  46.470  74.270  1.00  0.00           C
ATOM   4801  HB1 PHE A 296      41.630  46.080  75.120  1.00  0.00           H
ATOM   4802  HB2 PHE A 296      42.930  45.710  73.820  1.00  0.00           H
ATOM   4803  CG  PHE A 296      41.240  46.870  73.180  1.00  0.00           C
ATOM   4804  CD1 PHE A 296      40.510  48.050  73.180  1.00  0.00           C
ATOM   4805  HD1 PHE A 296      40.590  48.640  74.080  1.00  0.00           H
ATOM   4806  CE1 PHE A 296      39.790  48.530  72.100  1.00  0.00           C
ATOM   4807  HE1 PHE A 296      39.240  49.450  72.060  1.00  0.00           H
ATOM   4808  CZ  PHE A 296      39.620  47.630  71.030  1.00  0.00           C
ATOM   4809  HZ  PHE A 296      38.920  47.930  70.250  1.00  0.00           H
ATOM   4810  CD2 PHE A 296      41.150  45.990  72.080  1.00  0.00           C
ATOM   4811  HD2 PHE A 296      41.770  45.120  71.950  1.00  0.00           H
ATOM   4812  CE2 PHE A 296      40.340  46.420  71.000  1.00  0.00           C
ATOM   4813  HE2 PHE A 296      40.200  45.800  70.120  1.00  0.00           H
ATOM   4814  C   PHE A 296      44.050  47.390  75.650  1.00  0.00           C
ATOM   4815  O   PHE A 296      43.700  47.250  76.830  1.00  0.00           O
ATOM   4816  N   SER A 297      45.320  47.470  75.330  1.00  0.00           N
ATOM   4817  HN  SER A 297      45.540  47.730  74.390  1.00  0.00           H
ATOM   4818  CA  SER A 297      46.460  47.270  76.250  1.00  0.00           C
ATOM   4819  HA  SER A 297      46.100  46.760  77.140  1.00  0.00           H
ATOM   4820  CB  SER A 297      47.640  46.330  75.740  1.00  0.00           C
ATOM   4821  HB1 SER A 297      47.190  45.380  75.350  1.00  0.00           H
ATOM   4822  HB2 SER A 297      48.280  45.990  76.580  1.00  0.00           H
ATOM   4823  OG  SER A 297      48.420  46.950  74.770  1.00  0.00           O
ATOM   4824  HG1 SER A 297      47.990  46.870  73.910  1.00  0.00           H
ATOM   4825  C   SER A 297      47.100  48.540  76.940  1.00  0.00           C
ATOM   4826  O   SER A 297      47.470  49.520  76.360  1.00  0.00           O
ATOM   4827  N   SER A 298      47.280  48.430  78.290  1.00  0.00           N
ATOM   4828  HN  SER A 298      46.930  47.620  78.780  1.00  0.00           H
ATOM   4829  CA  SER A 298      48.060  49.290  79.150  1.00  0.00           C
ATOM   4830  HA  SER A 298      47.490  50.200  79.120  1.00  0.00           H
ATOM   4831  CB  SER A 298      48.160  48.900  80.700  1.00  0.00           C
ATOM   4832  HB1 SER A 298      48.860  49.650  81.120  1.00  0.00           H
ATOM   4833  HB2 SER A 298      48.600  47.890  80.780  1.00  0.00           H
ATOM   4834  OG  SER A 298      46.890  48.960  81.440  1.00  0.00           O
ATOM   4835  HG1 SER A 298      47.020  48.510  82.280  1.00  0.00           H
ATOM   4836  C   SER A 298      49.530  49.350  78.630  1.00  0.00           C
ATOM   4837  O   SER A 298      49.940  48.310  78.100  1.00  0.00           O
ATOM   4838  N   PRO A 299      50.190  50.400  78.710  1.00  0.00           N
ATOM   4839  CD  PRO A 299      49.590  51.720  78.750  1.00  0.00           C
ATOM   4840  HD1 PRO A 299      49.400  52.000  79.800  1.00  0.00           H
ATOM   4841  HD2 PRO A 299      48.750  51.880  78.060  1.00  0.00           H
ATOM   4842  CA  PRO A 299      51.630  50.490  78.480  1.00  0.00           C
ATOM   4843  HA  PRO A 299      51.850  50.270  77.440  1.00  0.00           H
ATOM   4844  CB  PRO A 299      51.980  51.950  78.770  1.00  0.00           C
ATOM   4845  HB1 PRO A 299      52.800  52.320  78.110  1.00  0.00           H
ATOM   4846  HB2 PRO A 299      52.040  52.190  79.850  1.00  0.00           H
ATOM   4847  CG  PRO A 299      50.710  52.650  78.290  1.00  0.00           C
ATOM   4848  HG1 PRO A 299      50.690  53.700  78.630  1.00  0.00           H
ATOM   4849  HG2 PRO A 299      50.580  52.700  77.190  1.00  0.00           H
ATOM   4850  C   PRO A 299      52.430  49.500  79.270  1.00  0.00           C
ATOM   4851  O   PRO A 299      52.020  49.090  80.390  1.00  0.00           O
ATOM   4852  N   SER A 300      53.590  49.000  78.710  1.00  0.00           N
ATOM   4853  HN  SER A 300      53.990  49.170  77.820  1.00  0.00           H
ATOM   4854  CA  SER A 300      54.480  48.070  79.450  1.00  0.00           C
ATOM   4855  HA  SER A 300      53.930  47.160  79.660  1.00  0.00           H
ATOM   4856  CB  SER A 300      55.690  47.630  78.580  1.00  0.00           C
ATOM   4857  HB1 SER A 300      56.290  46.890  79.140  1.00  0.00           H
ATOM   4858  HB2 SER A 300      56.290  48.530  78.350  1.00  0.00           H
ATOM   4859  OG  SER A 300      55.260  47.050  77.380  1.00  0.00           O
ATOM   4860  HG1 SER A 300      54.460  46.570  77.590  1.00  0.00           H
ATOM   4861  C   SER A 300      55.030  48.580  80.760  1.00  0.00           C
ATOM   4862  O   SER A 300      55.430  49.750  80.900  1.00  0.00           O
ATOM   4863  NT  SER A 300      55.040  47.690  81.750  1.00  0.00           N
ATOM   4864  HNT SER A 300      54.730  46.740  81.660  1.00  0.00           H
ATOM   4865  CAT SER A 300      55.740  47.970  83.030  1.00  0.00           C
ATOM   4866  HT1 SER A 300      55.740  49.060  83.270  1.00  0.00           H
ATOM   4867  HT2 SER A 300      56.780  47.570  83.050  1.00  0.00           H
ATOM   4868  HT3 SER A 300      55.300  47.340  83.840  1.00  0.00           H
ATOM   4869  N1  GSK B 301      46.460  49.720  43.100  1.00  0.00           N
ATOM   4870  C1  GSK B 301      46.900  50.540  42.030  1.00  0.00           C
ATOM   4871  O1  GSK B 301      46.290  50.640  40.950  1.00  0.00           O
ATOM   4872  C2  GSK B 301      47.370  49.680  44.220  1.00  0.00           C
ATOM   4873  C3  GSK B 301      48.450  50.590  44.410  1.00  0.00           C
ATOM   4874  C4  GSK B 301      48.270  49.280  46.110  1.00  0.00           C
ATOM   4875  C5  GSK B 301      45.120  49.000  42.900  1.00  0.00           C
ATOM   4876  C6  GSK B 301      43.830  49.920  42.670  1.00  0.00           C
ATOM   4877  C7  GSK B 301      42.530  49.180  42.650  1.00  0.00           C
ATOM   4878  C8  GSK B 301      41.240  50.090  42.610  1.00  0.00           C
ATOM   4879  C9  GSK B 301      40.000  49.230  42.900  1.00  0.00           C
ATOM   4880  C10 GSK B 301      48.810  51.460  43.460  1.00  0.00           C
ATOM   4881  N2  GSK B 301      49.090  50.190  45.530  1.00  0.00           N
ATOM   4882  N3  GSK B 301      47.240  48.880  45.350  1.00  0.00           N
ATOM   4883  N4  GSK B 301      48.030  51.360  42.270  1.00  0.00           N
ATOM   4884  O2  GSK B 301      49.750  52.280  43.520  1.00  0.00           O
ATOM   4885 CL   GSK B 301      48.760  48.250  47.380  1.00  0.00          Cl
ATOM   4886  H1  GSK B 301      44.920  48.310  43.760  1.00  0.00           H
ATOM   4887  H2  GSK B 301      45.460  48.340  42.070  1.00  0.00           H
ATOM   4888  H3  GSK B 301      44.170  50.510  41.790  1.00  0.00           H
ATOM   4889  H4  GSK B 301      43.830  50.520  43.610  1.00  0.00           H
ATOM   4890  H5  GSK B 301      42.500  48.640  43.620  1.00  0.00           H
ATOM   4891  H6  GSK B 301      42.540  48.430  41.830  1.00  0.00           H
ATOM   4892  H7  GSK B 301      41.230  50.350  41.530  1.00  0.00           H
ATOM   4893  H8  GSK B 301      41.150  51.060  43.150  1.00  0.00           H
ATOM   4894  H9  GSK B 301      39.760  49.380  43.970  1.00  0.00           H
ATOM   4895  H10 GSK B 301      40.190  48.150  42.710  1.00  0.00           H
ATOM   4896  H11 GSK B 301      39.160  49.500  42.230  1.00  0.00           H
ATOM   4897  H12 GSK B 301      49.920  50.570  45.970  1.00  0.00           H
ATOM   4898  H13 GSK B 301      48.260  52.080  41.590  1.00  0.00           H
ATOM   4899  LP1 GSK B 301      49.230  47.250  48.600  1.00  0.00            
TER
ENDMDL
