# Supplementary material for: Structural basis of hydroxycarboxylic acid receptor signaling mechanisms through ligand binding
Source: Nat Commun. 2023 Sep 22;14:5899. doi: 10.1038/s41467-023-41650-7 (PMC10516952; doi:10.1038/s41467-023-41650-7)
Supplement: Supplementary file 4 — Source Data [file 41467_2023_41650_MOESM4_ESM.zip › source file/molecular dynamics simulations trajectories/with_gsk_run1/with_gsk_run1_800ns.pdb]

REMARK    GENERATED BY TRJCONV
TITLE     Title t= 800000.00000 step= 400000000
REMARK    THIS IS A SIMULATION BOX
CRYST1   96.227   96.227  110.716  90.00  90.00  90.00 P 1           1
MODEL        1
ATOM      1  CAY HSD A   9      51.210  38.690  30.070  1.00  0.00           C
ATOM      2  HY1 HSD A   9      50.540  39.360  30.670  1.00  0.00           H
ATOM      3  HY2 HSD A   9      52.080  38.280  30.620  1.00  0.00           H
ATOM      4  HY3 HSD A   9      50.590  37.840  29.740  1.00  0.00           H
ATOM      5  CY  HSD A   9      51.780  39.470  28.960  1.00  0.00           C
ATOM      6  OY  HSD A   9      52.570  38.930  28.180  1.00  0.00           O
ATOM      7  N   HSD A   9      51.350  40.800  28.830  1.00  0.00           N
ATOM      8  HN  HSD A   9      50.660  41.250  29.400  1.00  0.00           H
ATOM      9  CA  HSD A   9      51.780  41.570  27.680  1.00  0.00           C
ATOM     10  HA  HSD A   9      52.770  41.250  27.400  1.00  0.00           H
ATOM     11  CB  HSD A   9      50.950  41.620  26.390  1.00  0.00           C
ATOM     12  HB1 HSD A   9      50.780  40.530  26.240  1.00  0.00           H
ATOM     13  HB2 HSD A   9      51.470  42.100  25.530  1.00  0.00           H
ATOM     14  ND1 HSD A   9      49.130  43.340  26.100  1.00  0.00           N
ATOM     15  HD1 HSD A   9      49.710  44.150  25.990  1.00  0.00           H
ATOM     16  CG  HSD A   9      49.520  42.100  26.460  1.00  0.00           C
ATOM     17  CE1 HSD A   9      47.770  43.340  26.010  1.00  0.00           C
ATOM     18  HE1 HSD A   9      47.230  44.270  25.830  1.00  0.00           H
ATOM     19  NE2 HSD A   9      47.290  42.160  26.240  1.00  0.00           N
ATOM     20  CD2 HSD A   9      48.400  41.340  26.480  1.00  0.00           C
ATOM     21  HD2 HSD A   9      48.410  40.260  26.550  1.00  0.00           H
ATOM     22  C   HSD A   9      52.030  42.920  28.190  1.00  0.00           C
ATOM     23  O   HSD A   9      51.480  43.330  29.290  1.00  0.00           O
ATOM     24  N   PHE A  10      52.790  43.750  27.460  1.00  0.00           N
ATOM     25  HN  PHE A  10      53.340  43.510  26.650  1.00  0.00           H
ATOM     26  CA  PHE A  10      52.750  45.190  27.700  1.00  0.00           C
ATOM     27  HA  PHE A  10      52.820  45.240  28.790  1.00  0.00           H
ATOM     28  CB  PHE A  10      53.980  46.010  27.130  1.00  0.00           C
ATOM     29  HB1 PHE A  10      53.730  47.080  27.280  1.00  0.00           H
ATOM     30  HB2 PHE A  10      54.090  45.790  26.040  1.00  0.00           H
ATOM     31  CG  PHE A  10      55.260  45.830  27.860  1.00  0.00           C
ATOM     32  CD1 PHE A  10      56.380  45.100  27.300  1.00  0.00           C
ATOM     33  HD1 PHE A  10      56.380  44.580  26.360  1.00  0.00           H
ATOM     34  CE1 PHE A  10      57.670  45.200  27.930  1.00  0.00           C
ATOM     35  HE1 PHE A  10      58.440  44.530  27.570  1.00  0.00           H
ATOM     36  CZ  PHE A  10      57.790  45.750  29.210  1.00  0.00           C
ATOM     37  HZ  PHE A  10      58.720  45.600  29.730  1.00  0.00           H
ATOM     38  CD2 PHE A  10      55.500  46.430  29.130  1.00  0.00           C
ATOM     39  HD2 PHE A  10      54.670  47.030  29.500  1.00  0.00           H
ATOM     40  CE2 PHE A  10      56.710  46.330  29.790  1.00  0.00           C
ATOM     41  HE2 PHE A  10      56.820  46.870  30.730  1.00  0.00           H
ATOM     42  C   PHE A  10      51.430  45.950  27.340  1.00  0.00           C
ATOM     43  O   PHE A  10      50.780  45.640  26.360  1.00  0.00           O
ATOM     44  N   LEU A  11      51.070  46.990  28.100  1.00  0.00           N
ATOM     45  HN  LEU A  11      51.440  47.160  29.010  1.00  0.00           H
ATOM     46  CA  LEU A  11      49.880  47.790  27.860  1.00  0.00           C
ATOM     47  HA  LEU A  11      49.610  47.800  26.810  1.00  0.00           H
ATOM     48  CB  LEU A  11      48.600  47.180  28.480  1.00  0.00           C
ATOM     49  HB1 LEU A  11      48.820  47.060  29.560  1.00  0.00           H
ATOM     50  HB2 LEU A  11      48.510  46.180  28.020  1.00  0.00           H
ATOM     51  CG  LEU A  11      47.330  48.000  28.180  1.00  0.00           C
ATOM     52  HG  LEU A  11      47.370  49.020  28.590  1.00  0.00           H
ATOM     53  CD1 LEU A  11      46.980  48.230  26.690  1.00  0.00           C
ATOM     54 HD11 LEU A  11      45.980  48.680  26.490  1.00  0.00           H
ATOM     55 HD12 LEU A  11      47.030  47.240  26.170  1.00  0.00           H
ATOM     56 HD13 LEU A  11      47.660  48.920  26.130  1.00  0.00           H
ATOM     57  CD2 LEU A  11      46.070  47.320  28.790  1.00  0.00           C
ATOM     58 HD21 LEU A  11      45.140  47.760  28.380  1.00  0.00           H
ATOM     59 HD22 LEU A  11      46.070  47.500  29.900  1.00  0.00           H
ATOM     60 HD23 LEU A  11      45.960  46.290  28.420  1.00  0.00           H
ATOM     61  C   LEU A  11      50.150  49.220  28.270  1.00  0.00           C
ATOM     62  O   LEU A  11      50.560  49.540  29.440  1.00  0.00           O
ATOM     63  N   GLU A  12      49.910  50.220  27.400  1.00  0.00           N
ATOM     64  HN  GLU A  12      49.800  50.020  26.430  1.00  0.00           H
ATOM     65  CA  GLU A  12      50.040  51.580  27.840  1.00  0.00           C
ATOM     66  HA  GLU A  12      50.970  51.620  28.380  1.00  0.00           H
ATOM     67  CB  GLU A  12      50.270  52.610  26.670  1.00  0.00           C
ATOM     68  HB1 GLU A  12      49.350  52.560  26.040  1.00  0.00           H
ATOM     69  HB2 GLU A  12      51.070  52.210  26.010  1.00  0.00           H
ATOM     70  CG  GLU A  12      50.610  54.020  27.230  1.00  0.00           C
ATOM     71  HG1 GLU A  12      51.460  53.930  27.940  1.00  0.00           H
ATOM     72  HG2 GLU A  12      49.760  54.400  27.860  1.00  0.00           H
ATOM     73  CD  GLU A  12      50.850  55.030  26.160  1.00  0.00           C
ATOM     74  OE1 GLU A  12      49.990  55.850  25.870  1.00  0.00           O
ATOM     75  OE2 GLU A  12      52.010  55.050  25.750  1.00  0.00           O
ATOM     76  C   GLU A  12      48.980  51.990  28.820  1.00  0.00           C
ATOM     77  O   GLU A  12      47.770  52.000  28.430  1.00  0.00           O
ATOM     78  N   ILE A  13      49.340  52.310  30.060  1.00  0.00           N
ATOM     79  HN  ILE A  13      50.290  52.300  30.330  1.00  0.00           H
ATOM     80  CA  ILE A  13      48.360  52.730  31.090  1.00  0.00           C
ATOM     81  HA  ILE A  13      47.510  53.100  30.540  1.00  0.00           H
ATOM     82  CB  ILE A  13      48.010  51.520  31.950  1.00  0.00           C
ATOM     83  HB  ILE A  13      48.950  51.230  32.480  1.00  0.00           H
ATOM     84  CG2 ILE A  13      46.910  51.940  32.980  1.00  0.00           C
ATOM     85 HG21 ILE A  13      47.190  52.780  33.670  1.00  0.00           H
ATOM     86 HG22 ILE A  13      46.670  51.070  33.650  1.00  0.00           H
ATOM     87 HG23 ILE A  13      45.960  52.150  32.440  1.00  0.00           H
ATOM     88  CG1 ILE A  13      47.700  50.170  31.260  1.00  0.00           C
ATOM     89 HG11 ILE A  13      48.320  49.940  30.380  1.00  0.00           H
ATOM     90 HG12 ILE A  13      46.670  50.240  30.860  1.00  0.00           H
ATOM     91  CD  ILE A  13      47.860  48.980  32.240  1.00  0.00           C
ATOM     92  HD1 ILE A  13      47.760  48.050  31.620  1.00  0.00           H
ATOM     93  HD2 ILE A  13      47.100  48.980  33.050  1.00  0.00           H
ATOM     94  HD3 ILE A  13      48.880  48.830  32.660  1.00  0.00           H
ATOM     95  C   ILE A  13      49.150  53.770  31.950  1.00  0.00           C
ATOM     96  O   ILE A  13      50.220  53.490  32.440  1.00  0.00           O
ATOM     97  N   ASP A  14      48.610  55.070  32.040  1.00  0.00           N
ATOM     98  HN  ASP A  14      47.860  55.300  31.430  1.00  0.00           H
ATOM     99  CA  ASP A  14      49.170  56.200  32.690  1.00  0.00           C
ATOM    100  HA  ASP A  14      48.420  56.950  32.870  1.00  0.00           H
ATOM    101  CB  ASP A  14      49.300  55.890  34.150  1.00  0.00           C
ATOM    102  HB1 ASP A  14      49.550  56.790  34.750  1.00  0.00           H
ATOM    103  HB2 ASP A  14      50.160  55.200  34.230  1.00  0.00           H
ATOM    104  CG  ASP A  14      48.070  55.290  34.900  1.00  0.00           C
ATOM    105  OD1 ASP A  14      46.880  55.340  34.500  1.00  0.00           O
ATOM    106  OD2 ASP A  14      48.340  54.810  36.020  1.00  0.00           O
ATOM    107  C   ASP A  14      50.360  56.940  32.100  1.00  0.00           C
ATOM    108  O   ASP A  14      51.200  57.560  32.790  1.00  0.00           O
ATOM    109  N   LYS A  15      50.490  56.840  30.790  1.00  0.00           N
ATOM    110  HN  LYS A  15      49.740  56.500  30.220  1.00  0.00           H
ATOM    111  CA  LYS A  15      51.540  57.190  29.910  1.00  0.00           C
ATOM    112  HA  LYS A  15      51.220  56.950  28.900  1.00  0.00           H
ATOM    113  CB  LYS A  15      51.690  58.730  29.820  1.00  0.00           C
ATOM    114  HB1 LYS A  15      52.740  58.940  29.530  1.00  0.00           H
ATOM    115  HB2 LYS A  15      51.700  59.240  30.800  1.00  0.00           H
ATOM    116  CG  LYS A  15      50.660  59.420  28.930  1.00  0.00           C
ATOM    117  HG1 LYS A  15      50.720  60.510  29.140  1.00  0.00           H
ATOM    118  HG2 LYS A  15      49.700  58.980  29.300  1.00  0.00           H
ATOM    119  CD  LYS A  15      50.760  59.120  27.400  1.00  0.00           C
ATOM    120  HD1 LYS A  15      51.270  58.140  27.310  1.00  0.00           H
ATOM    121  HD2 LYS A  15      51.450  59.890  26.980  1.00  0.00           H
ATOM    122  CE  LYS A  15      49.470  59.090  26.740  1.00  0.00           C
ATOM    123  HE1 LYS A  15      49.010  60.090  26.590  1.00  0.00           H
ATOM    124  HE2 LYS A  15      48.800  58.410  27.310  1.00  0.00           H
ATOM    125  NZ  LYS A  15      49.700  58.490  25.470  1.00  0.00           N
ATOM    126  HZ1 LYS A  15      49.860  57.460  25.590  1.00  0.00           H
ATOM    127  HZ2 LYS A  15      50.560  58.860  25.020  1.00  0.00           H
ATOM    128  HZ3 LYS A  15      48.890  58.620  24.830  1.00  0.00           H
ATOM    129  C   LYS A  15      52.790  56.360  30.110  1.00  0.00           C
ATOM    130  O   LYS A  15      53.820  56.850  29.700  1.00  0.00           O
ATOM    131  N   LYS A  16      52.750  55.060  30.530  1.00  0.00           N
ATOM    132  HN  LYS A  16      51.880  54.680  30.860  1.00  0.00           H
ATOM    133  CA  LYS A  16      53.880  54.210  30.590  1.00  0.00           C
ATOM    134  HA  LYS A  16      54.740  54.460  29.980  1.00  0.00           H
ATOM    135  CB  LYS A  16      54.280  54.020  32.110  1.00  0.00           C
ATOM    136  HB1 LYS A  16      55.170  53.350  32.100  1.00  0.00           H
ATOM    137  HB2 LYS A  16      53.490  53.530  32.710  1.00  0.00           H
ATOM    138  CG  LYS A  16      54.750  55.220  32.860  1.00  0.00           C
ATOM    139  HG1 LYS A  16      54.630  54.980  33.940  1.00  0.00           H
ATOM    140  HG2 LYS A  16      54.090  56.080  32.650  1.00  0.00           H
ATOM    141  CD  LYS A  16      56.260  55.550  32.640  1.00  0.00           C
ATOM    142  HD1 LYS A  16      56.210  55.810  31.550  1.00  0.00           H
ATOM    143  HD2 LYS A  16      56.870  54.630  32.610  1.00  0.00           H
ATOM    144  CE  LYS A  16      56.730  56.750  33.440  1.00  0.00           C
ATOM    145  HE1 LYS A  16      57.820  56.880  33.330  1.00  0.00           H
ATOM    146  HE2 LYS A  16      56.660  56.720  34.540  1.00  0.00           H
ATOM    147  NZ  LYS A  16      56.120  58.030  32.990  1.00  0.00           N
ATOM    148  HZ1 LYS A  16      56.080  58.120  31.950  1.00  0.00           H
ATOM    149  HZ2 LYS A  16      56.550  58.890  33.390  1.00  0.00           H
ATOM    150  HZ3 LYS A  16      55.140  58.090  33.350  1.00  0.00           H
ATOM    151  C   LYS A  16      53.300  52.890  30.080  1.00  0.00           C
ATOM    152  O   LYS A  16      52.080  52.660  30.360  1.00  0.00           O
ATOM    153  N   ASN A  17      54.130  52.020  29.490  1.00  0.00           N
ATOM    154  HN  ASN A  17      55.080  52.200  29.260  1.00  0.00           H
ATOM    155  CA  ASN A  17      53.860  50.650  29.260  1.00  0.00           C
ATOM    156  HA  ASN A  17      52.850  50.510  28.890  1.00  0.00           H
ATOM    157  CB  ASN A  17      54.710  50.070  28.080  1.00  0.00           C
ATOM    158  HB1 ASN A  17      54.510  48.990  27.940  1.00  0.00           H
ATOM    159  HB2 ASN A  17      55.800  50.140  28.300  1.00  0.00           H
ATOM    160  CG  ASN A  17      54.370  50.830  26.770  1.00  0.00           C
ATOM    161  OD1 ASN A  17      53.330  51.440  26.580  1.00  0.00           O
ATOM    162  ND2 ASN A  17      55.370  50.940  25.860  1.00  0.00           N
ATOM    163 HD21 ASN A  17      56.270  50.570  26.070  1.00  0.00           H
ATOM    164 HD22 ASN A  17      55.220  51.250  24.920  1.00  0.00           H
ATOM    165  C   ASN A  17      53.960  49.780  30.520  1.00  0.00           C
ATOM    166  O   ASN A  17      55.010  49.590  31.170  1.00  0.00           O
ATOM    167  N   CYS A  18      52.810  49.290  31.040  1.00  0.00           N
ATOM    168  HN  CYS A  18      51.980  49.540  30.550  1.00  0.00           H
ATOM    169  CA  CYS A  18      52.740  48.470  32.260  1.00  0.00           C
ATOM    170  HA  CYS A  18      53.750  48.290  32.600  1.00  0.00           H
ATOM    171  CB  CYS A  18      52.000  49.030  33.420  1.00  0.00           C
ATOM    172  HB1 CYS A  18      52.030  48.440  34.350  1.00  0.00           H
ATOM    173  HB2 CYS A  18      50.920  49.070  33.120  1.00  0.00           H
ATOM    174  SG  CYS A  18      52.570  50.710  33.790  1.00  0.00           S
ATOM    175  C   CYS A  18      52.230  47.020  31.990  1.00  0.00           C
ATOM    176  O   CYS A  18      51.330  46.800  31.160  1.00  0.00           O
ATOM    177  N   CYS A  19      52.840  46.080  32.660  1.00  0.00           N
ATOM    178  HN  CYS A  19      53.500  46.350  33.350  1.00  0.00           H
ATOM    179  CA  CYS A  19      52.500  44.700  32.430  1.00  0.00           C
ATOM    180  HA  CYS A  19      52.530  44.510  31.360  1.00  0.00           H
ATOM    181  CB  CYS A  19      53.480  43.890  33.190  1.00  0.00           C
ATOM    182  HB1 CYS A  19      53.290  42.780  33.180  1.00  0.00           H
ATOM    183  HB2 CYS A  19      53.470  44.270  34.220  1.00  0.00           H
ATOM    184  SG  CYS A  19      55.100  43.910  32.380  1.00  0.00           S
ATOM    185  C   CYS A  19      51.130  44.360  32.940  1.00  0.00           C
ATOM    186  O   CYS A  19      50.770  44.590  34.090  1.00  0.00           O
ATOM    187  N   VAL A  20      50.330  43.770  32.060  1.00  0.00           N
ATOM    188  HN  VAL A  20      50.670  43.640  31.130  1.00  0.00           H
ATOM    189  CA  VAL A  20      49.000  43.340  32.360  1.00  0.00           C
ATOM    190  HA  VAL A  20      48.810  43.440  33.420  1.00  0.00           H
ATOM    191  CB  VAL A  20      47.910  44.090  31.510  1.00  0.00           C
ATOM    192  HB  VAL A  20      47.910  45.150  31.810  1.00  0.00           H
ATOM    193  CG1 VAL A  20      48.060  43.740  30.050  1.00  0.00           C
ATOM    194 HG11 VAL A  20      47.290  44.310  29.480  1.00  0.00           H
ATOM    195 HG12 VAL A  20      48.080  42.660  29.780  1.00  0.00           H
ATOM    196 HG13 VAL A  20      49.110  44.070  29.850  1.00  0.00           H
ATOM    197  CG2 VAL A  20      46.440  43.630  31.820  1.00  0.00           C
ATOM    198 HG21 VAL A  20      46.320  42.530  31.700  1.00  0.00           H
ATOM    199 HG22 VAL A  20      45.610  44.120  31.250  1.00  0.00           H
ATOM    200 HG23 VAL A  20      46.250  43.820  32.900  1.00  0.00           H
ATOM    201  C   VAL A  20      48.880  41.780  32.380  1.00  0.00           C
ATOM    202  O   VAL A  20      49.120  41.170  31.360  1.00  0.00           O
ATOM    203  N   PHE A  21      48.360  41.160  33.490  1.00  0.00           N
ATOM    204  HN  PHE A  21      48.120  41.780  34.230  1.00  0.00           H
ATOM    205  CA  PHE A  21      48.280  39.720  33.790  1.00  0.00           C
ATOM    206  HA  PHE A  21      48.640  39.180  32.940  1.00  0.00           H
ATOM    207  CB  PHE A  21      49.160  39.220  34.980  1.00  0.00           C
ATOM    208  HB1 PHE A  21      49.270  38.130  35.220  1.00  0.00           H
ATOM    209  HB2 PHE A  21      48.900  39.750  35.930  1.00  0.00           H
ATOM    210  CG  PHE A  21      50.570  39.670  34.660  1.00  0.00           C
ATOM    211  CD1 PHE A  21      51.170  40.680  35.480  1.00  0.00           C
ATOM    212  HD1 PHE A  21      50.600  41.140  36.260  1.00  0.00           H
ATOM    213  CE1 PHE A  21      52.540  41.020  35.220  1.00  0.00           C
ATOM    214  HE1 PHE A  21      52.990  41.820  35.810  1.00  0.00           H
ATOM    215  CZ  PHE A  21      53.280  40.400  34.290  1.00  0.00           C
ATOM    216  HZ  PHE A  21      54.290  40.750  34.220  1.00  0.00           H
ATOM    217  CD2 PHE A  21      51.390  38.960  33.740  1.00  0.00           C
ATOM    218  HD2 PHE A  21      51.040  38.270  32.990  1.00  0.00           H
ATOM    219  CE2 PHE A  21      52.700  39.490  33.510  1.00  0.00           C
ATOM    220  HE2 PHE A  21      53.340  38.960  32.830  1.00  0.00           H
ATOM    221  C   PHE A  21      46.890  39.400  34.120  1.00  0.00           C
ATOM    222  O   PHE A  21      46.300  40.060  34.900  1.00  0.00           O
ATOM    223  N   ARG A  22      46.290  38.430  33.450  1.00  0.00           N
ATOM    224  HN  ARG A  22      46.890  37.870  32.890  1.00  0.00           H
ATOM    225  CA  ARG A  22      44.900  38.190  33.560  1.00  0.00           C
ATOM    226  HA  ARG A  22      44.460  38.830  34.310  1.00  0.00           H
ATOM    227  CB  ARG A  22      44.120  38.270  32.170  1.00  0.00           C
ATOM    228  HB1 ARG A  22      43.130  37.750  32.090  1.00  0.00           H
ATOM    229  HB2 ARG A  22      44.740  37.770  31.400  1.00  0.00           H
ATOM    230  CG  ARG A  22      43.950  39.680  31.710  1.00  0.00           C
ATOM    231  HG1 ARG A  22      43.670  39.750  30.630  1.00  0.00           H
ATOM    232  HG2 ARG A  22      44.940  40.170  31.810  1.00  0.00           H
ATOM    233  CD  ARG A  22      42.880  40.440  32.410  1.00  0.00           C
ATOM    234  HD1 ARG A  22      43.190  40.580  33.470  1.00  0.00           H
ATOM    235  HD2 ARG A  22      41.920  39.900  32.300  1.00  0.00           H
ATOM    236  NE  ARG A  22      42.650  41.800  31.810  1.00  0.00           N
ATOM    237  HE  ARG A  22      43.120  42.000  30.940  1.00  0.00           H
ATOM    238  CZ  ARG A  22      41.710  42.700  32.110  1.00  0.00           C
ATOM    239  NH1 ARG A  22      41.110  42.570  33.240  1.00  0.00           N
ATOM    240 HH11 ARG A  22      40.190  42.940  33.260  1.00  0.00           H
ATOM    241 HH12 ARG A  22      41.310  41.810  33.850  1.00  0.00           H
ATOM    242  NH2 ARG A  22      41.300  43.580  31.200  1.00  0.00           N
ATOM    243 HH21 ARG A  22      41.880  43.540  30.380  1.00  0.00           H
ATOM    244 HH22 ARG A  22      40.390  43.970  31.340  1.00  0.00           H
ATOM    245  C   ARG A  22      44.830  36.780  34.170  1.00  0.00           C
ATOM    246  O   ARG A  22      43.790  36.100  34.140  1.00  0.00           O
ATOM    247  N   ASP A  23      46.000  36.200  34.630  1.00  0.00           N
ATOM    248  HN  ASP A  23      46.820  36.750  34.790  1.00  0.00           H
ATOM    249  CA  ASP A  23      46.060  34.830  35.030  1.00  0.00           C
ATOM    250  HA  ASP A  23      45.630  34.290  34.200  1.00  0.00           H
ATOM    251  CB  ASP A  23      47.550  34.360  35.160  1.00  0.00           C
ATOM    252  HB1 ASP A  23      48.060  34.390  34.170  1.00  0.00           H
ATOM    253  HB2 ASP A  23      47.600  33.260  35.230  1.00  0.00           H
ATOM    254  CG  ASP A  23      48.510  35.060  36.070  1.00  0.00           C
ATOM    255  OD1 ASP A  23      48.080  36.070  36.740  1.00  0.00           O
ATOM    256  OD2 ASP A  23      49.670  34.590  36.220  1.00  0.00           O
ATOM    257  C   ASP A  23      45.300  34.530  36.230  1.00  0.00           C
ATOM    258  O   ASP A  23      45.340  35.390  37.140  1.00  0.00           O
ATOM    259  N   ASP A  24      44.490  33.410  36.290  1.00  0.00           N
ATOM    260  HN  ASP A  24      44.300  32.700  35.620  1.00  0.00           H
ATOM    261  CA  ASP A  24      43.680  33.170  37.470  1.00  0.00           C
ATOM    262  HA  ASP A  24      43.150  34.060  37.760  1.00  0.00           H
ATOM    263  CB  ASP A  24      42.620  32.150  37.150  1.00  0.00           C
ATOM    264  HB1 ASP A  24      42.240  32.540  36.180  1.00  0.00           H
ATOM    265  HB2 ASP A  24      41.890  32.170  37.980  1.00  0.00           H
ATOM    266  CG  ASP A  24      43.080  30.740  36.900  1.00  0.00           C
ATOM    267  OD1 ASP A  24      42.250  29.760  36.760  1.00  0.00           O
ATOM    268  OD2 ASP A  24      44.290  30.530  36.800  1.00  0.00           O
ATOM    269  C   ASP A  24      44.420  32.890  38.810  1.00  0.00           C
ATOM    270  O   ASP A  24      43.940  33.150  39.920  1.00  0.00           O
ATOM    271  N   PHE A  25      45.660  32.250  38.640  1.00  0.00           N
ATOM    272  HN  PHE A  25      45.900  32.070  37.690  1.00  0.00           H
ATOM    273  CA  PHE A  25      46.380  31.570  39.670  1.00  0.00           C
ATOM    274  HA  PHE A  25      45.900  30.610  39.700  1.00  0.00           H
ATOM    275  CB  PHE A  25      47.870  31.300  39.200  1.00  0.00           C
ATOM    276  HB1 PHE A  25      48.260  32.290  38.850  1.00  0.00           H
ATOM    277  HB2 PHE A  25      48.000  30.550  38.400  1.00  0.00           H
ATOM    278  CG  PHE A  25      48.850  30.850  40.310  1.00  0.00           C
ATOM    279  CD1 PHE A  25      49.860  31.590  40.870  1.00  0.00           C
ATOM    280  HD1 PHE A  25      50.100  32.560  40.480  1.00  0.00           H
ATOM    281  CE1 PHE A  25      50.500  31.190  42.050  1.00  0.00           C
ATOM    282  HE1 PHE A  25      51.350  31.750  42.420  1.00  0.00           H
ATOM    283  CZ  PHE A  25      50.120  30.000  42.630  1.00  0.00           C
ATOM    284  HZ  PHE A  25      50.750  29.620  43.420  1.00  0.00           H
ATOM    285  CD2 PHE A  25      48.550  29.590  40.880  1.00  0.00           C
ATOM    286  HD2 PHE A  25      47.730  29.000  40.500  1.00  0.00           H
ATOM    287  CE2 PHE A  25      49.160  29.180  42.080  1.00  0.00           C
ATOM    288  HE2 PHE A  25      48.710  28.320  42.560  1.00  0.00           H
ATOM    289  C   PHE A  25      46.310  32.150  41.060  1.00  0.00           C
ATOM    290  O   PHE A  25      45.770  31.560  42.040  1.00  0.00           O
ATOM    291  N   ILE A  26      46.890  33.360  41.350  1.00  0.00           N
ATOM    292  HN  ILE A  26      47.110  34.020  40.640  1.00  0.00           H
ATOM    293  CA  ILE A  26      47.050  33.850  42.750  1.00  0.00           C
ATOM    294  HA  ILE A  26      47.090  33.070  43.490  1.00  0.00           H
ATOM    295  CB  ILE A  26      48.330  34.640  42.970  1.00  0.00           C
ATOM    296  HB  ILE A  26      49.180  33.950  42.800  1.00  0.00           H
ATOM    297  CG2 ILE A  26      48.470  35.840  42.040  1.00  0.00           C
ATOM    298 HG21 ILE A  26      47.500  36.370  41.860  1.00  0.00           H
ATOM    299 HG22 ILE A  26      48.750  35.400  41.050  1.00  0.00           H
ATOM    300 HG23 ILE A  26      49.270  36.540  42.310  1.00  0.00           H
ATOM    301  CG1 ILE A  26      48.610  35.080  44.470  1.00  0.00           C
ATOM    302 HG11 ILE A  26      47.640  35.540  44.770  1.00  0.00           H
ATOM    303 HG12 ILE A  26      49.420  35.840  44.490  1.00  0.00           H
ATOM    304  CD  ILE A  26      48.930  33.820  45.370  1.00  0.00           C
ATOM    305  HD1 ILE A  26      48.060  33.130  45.400  1.00  0.00           H
ATOM    306  HD2 ILE A  26      49.030  34.140  46.420  1.00  0.00           H
ATOM    307  HD3 ILE A  26      49.900  33.370  45.040  1.00  0.00           H
ATOM    308  C   ILE A  26      45.800  34.720  42.960  1.00  0.00           C
ATOM    309  O   ILE A  26      45.350  34.930  44.120  1.00  0.00           O
ATOM    310  N   VAL A  27      45.220  35.270  41.920  1.00  0.00           N
ATOM    311  HN  VAL A  27      45.500  35.030  40.990  1.00  0.00           H
ATOM    312  CA  VAL A  27      44.080  36.220  42.090  1.00  0.00           C
ATOM    313  HA  VAL A  27      44.230  36.900  42.920  1.00  0.00           H
ATOM    314  CB  VAL A  27      43.840  37.170  40.900  1.00  0.00           C
ATOM    315  HB  VAL A  27      43.080  37.940  41.140  1.00  0.00           H
ATOM    316  CG1 VAL A  27      45.140  37.990  40.650  1.00  0.00           C
ATOM    317 HG11 VAL A  27      45.050  38.500  39.670  1.00  0.00           H
ATOM    318 HG12 VAL A  27      45.960  37.250  40.770  1.00  0.00           H
ATOM    319 HG13 VAL A  27      45.240  38.810  41.400  1.00  0.00           H
ATOM    320  CG2 VAL A  27      43.420  36.380  39.630  1.00  0.00           C
ATOM    321 HG21 VAL A  27      42.510  35.760  39.770  1.00  0.00           H
ATOM    322 HG22 VAL A  27      44.280  35.760  39.290  1.00  0.00           H
ATOM    323 HG23 VAL A  27      43.180  37.100  38.820  1.00  0.00           H
ATOM    324  C   VAL A  27      42.740  35.470  42.470  1.00  0.00           C
ATOM    325  O   VAL A  27      41.920  35.970  43.180  1.00  0.00           O
ATOM    326  N   LYS A  28      42.620  34.190  42.060  1.00  0.00           N
ATOM    327  HN  LYS A  28      43.270  33.760  41.450  1.00  0.00           H
ATOM    328  CA  LYS A  28      41.530  33.370  42.660  1.00  0.00           C
ATOM    329  HA  LYS A  28      40.610  33.930  42.540  1.00  0.00           H
ATOM    330  CB  LYS A  28      41.270  32.130  41.760  1.00  0.00           C
ATOM    331  HB1 LYS A  28      41.200  32.470  40.710  1.00  0.00           H
ATOM    332  HB2 LYS A  28      40.250  31.780  42.010  1.00  0.00           H
ATOM    333  CG  LYS A  28      42.300  31.040  41.810  1.00  0.00           C
ATOM    334  HG1 LYS A  28      42.050  30.350  42.650  1.00  0.00           H
ATOM    335  HG2 LYS A  28      43.210  31.610  42.100  1.00  0.00           H
ATOM    336  CD  LYS A  28      42.400  30.280  40.520  1.00  0.00           C
ATOM    337  HD1 LYS A  28      43.280  29.580  40.600  1.00  0.00           H
ATOM    338  HD2 LYS A  28      42.690  31.050  39.770  1.00  0.00           H
ATOM    339  CE  LYS A  28      41.020  29.510  40.250  1.00  0.00           C
ATOM    340  HE1 LYS A  28      40.260  30.280  40.010  1.00  0.00           H
ATOM    341  HE2 LYS A  28      40.810  29.060  41.230  1.00  0.00           H
ATOM    342  NZ  LYS A  28      41.240  28.510  39.080  1.00  0.00           N
ATOM    343  HZ1 LYS A  28      41.590  29.010  38.230  1.00  0.00           H
ATOM    344  HZ2 LYS A  28      40.310  28.140  38.820  1.00  0.00           H
ATOM    345  HZ3 LYS A  28      41.960  27.810  39.350  1.00  0.00           H
ATOM    346  C   LYS A  28      41.800  32.920  44.130  1.00  0.00           C
ATOM    347  O   LYS A  28      40.860  32.590  44.870  1.00  0.00           O
ATOM    348  N   VAL A  29      43.080  32.820  44.470  1.00  0.00           N
ATOM    349  HN  VAL A  29      43.790  32.940  43.780  1.00  0.00           H
ATOM    350  CA  VAL A  29      43.340  32.460  45.860  1.00  0.00           C
ATOM    351  HA  VAL A  29      42.680  31.650  46.140  1.00  0.00           H
ATOM    352  CB  VAL A  29      44.710  32.000  45.880  1.00  0.00           C
ATOM    353  HB  VAL A  29      45.340  32.820  45.480  1.00  0.00           H
ATOM    354  CG1 VAL A  29      45.220  31.640  47.360  1.00  0.00           C
ATOM    355 HG11 VAL A  29      45.450  32.590  47.910  1.00  0.00           H
ATOM    356 HG12 VAL A  29      46.260  31.270  47.240  1.00  0.00           H
ATOM    357 HG13 VAL A  29      44.610  30.840  47.820  1.00  0.00           H
ATOM    358  CG2 VAL A  29      44.890  30.720  45.010  1.00  0.00           C
ATOM    359 HG21 VAL A  29      44.460  30.800  43.980  1.00  0.00           H
ATOM    360 HG22 VAL A  29      44.350  29.920  45.570  1.00  0.00           H
ATOM    361 HG23 VAL A  29      45.940  30.400  44.960  1.00  0.00           H
ATOM    362  C   VAL A  29      43.120  33.510  46.870  1.00  0.00           C
ATOM    363  O   VAL A  29      42.600  33.260  47.920  1.00  0.00           O
ATOM    364  N   LEU A  30      43.470  34.760  46.580  1.00  0.00           N
ATOM    365  HN  LEU A  30      43.970  34.970  45.740  1.00  0.00           H
ATOM    366  CA  LEU A  30      43.430  35.880  47.530  1.00  0.00           C
ATOM    367  HA  LEU A  30      44.090  35.500  48.310  1.00  0.00           H
ATOM    368  CB  LEU A  30      44.150  37.100  46.940  1.00  0.00           C
ATOM    369  HB1 LEU A  30      44.120  38.020  47.570  1.00  0.00           H
ATOM    370  HB2 LEU A  30      43.850  37.340  45.900  1.00  0.00           H
ATOM    371  CG  LEU A  30      45.700  36.920  47.020  1.00  0.00           C
ATOM    372  HG  LEU A  30      46.040  36.070  46.400  1.00  0.00           H
ATOM    373  CD1 LEU A  30      46.320  38.120  46.340  1.00  0.00           C
ATOM    374 HD11 LEU A  30      46.220  38.980  47.040  1.00  0.00           H
ATOM    375 HD12 LEU A  30      45.740  38.400  45.420  1.00  0.00           H
ATOM    376 HD13 LEU A  30      47.380  37.920  46.050  1.00  0.00           H
ATOM    377  CD2 LEU A  30      46.320  36.770  48.410  1.00  0.00           C
ATOM    378 HD21 LEU A  30      47.390  36.490  48.360  1.00  0.00           H
ATOM    379 HD22 LEU A  30      45.810  36.020  49.050  1.00  0.00           H
ATOM    380 HD23 LEU A  30      46.120  37.700  49.000  1.00  0.00           H
ATOM    381  C   LEU A  30      42.100  36.300  48.090  1.00  0.00           C
ATOM    382  O   LEU A  30      42.020  36.420  49.290  1.00  0.00           O
ATOM    383  N   PRO A  31      40.900  36.340  47.430  1.00  0.00           N
ATOM    384  CD  PRO A  31      40.770  36.460  46.020  1.00  0.00           C
ATOM    385  HD1 PRO A  31      40.970  35.470  45.560  1.00  0.00           H
ATOM    386  HD2 PRO A  31      41.630  37.040  45.610  1.00  0.00           H
ATOM    387  CA  PRO A  31      39.630  36.720  48.110  1.00  0.00           C
ATOM    388  HA  PRO A  31      39.800  37.720  48.500  1.00  0.00           H
ATOM    389  CB  PRO A  31      38.600  36.770  47.040  1.00  0.00           C
ATOM    390  HB1 PRO A  31      37.840  37.530  47.300  1.00  0.00           H
ATOM    391  HB2 PRO A  31      38.230  35.730  46.870  1.00  0.00           H
ATOM    392  CG  PRO A  31      39.470  37.170  45.850  1.00  0.00           C
ATOM    393  HG1 PRO A  31      38.950  36.780  44.950  1.00  0.00           H
ATOM    394  HG2 PRO A  31      39.790  38.220  45.690  1.00  0.00           H
ATOM    395  C   PRO A  31      39.240  35.790  49.360  1.00  0.00           C
ATOM    396  O   PRO A  31      38.850  36.430  50.380  1.00  0.00           O
ATOM    397  N   PRO A  32      39.400  34.530  49.520  1.00  0.00           N
ATOM    398  CD  PRO A  32      39.410  33.610  48.430  1.00  0.00           C
ATOM    399  HD1 PRO A  32      40.370  33.060  48.300  1.00  0.00           H
ATOM    400  HD2 PRO A  32      39.100  33.990  47.440  1.00  0.00           H
ATOM    401  CA  PRO A  32      39.060  33.870  50.810  1.00  0.00           C
ATOM    402  HA  PRO A  32      38.040  34.150  51.060  1.00  0.00           H
ATOM    403  CB  PRO A  32      38.830  32.380  50.470  1.00  0.00           C
ATOM    404  HB1 PRO A  32      38.020  32.050  51.140  1.00  0.00           H
ATOM    405  HB2 PRO A  32      39.790  31.870  50.730  1.00  0.00           H
ATOM    406  CG  PRO A  32      38.490  32.470  49.000  1.00  0.00           C
ATOM    407  HG1 PRO A  32      38.520  31.520  48.410  1.00  0.00           H
ATOM    408  HG2 PRO A  32      37.400  32.690  48.880  1.00  0.00           H
ATOM    409  C   PRO A  32      40.140  34.160  51.850  1.00  0.00           C
ATOM    410  O   PRO A  32      39.810  34.470  52.990  1.00  0.00           O
ATOM    411  N   VAL A  33      41.460  34.090  51.520  1.00  0.00           N
ATOM    412  HN  VAL A  33      41.780  33.810  50.620  1.00  0.00           H
ATOM    413  CA  VAL A  33      42.530  34.590  52.470  1.00  0.00           C
ATOM    414  HA  VAL A  33      42.620  33.860  53.260  1.00  0.00           H
ATOM    415  CB  VAL A  33      43.950  34.560  51.750  1.00  0.00           C
ATOM    416  HB  VAL A  33      43.940  35.030  50.750  1.00  0.00           H
ATOM    417  CG1 VAL A  33      45.030  35.400  52.480  1.00  0.00           C
ATOM    418 HG11 VAL A  33      46.010  35.300  51.960  1.00  0.00           H
ATOM    419 HG12 VAL A  33      45.160  35.150  53.550  1.00  0.00           H
ATOM    420 HG13 VAL A  33      44.770  36.470  52.320  1.00  0.00           H
ATOM    421  CG2 VAL A  33      44.510  33.120  51.680  1.00  0.00           C
ATOM    422 HG21 VAL A  33      44.810  32.650  52.640  1.00  0.00           H
ATOM    423 HG22 VAL A  33      45.310  33.020  50.920  1.00  0.00           H
ATOM    424 HG23 VAL A  33      43.820  32.460  51.100  1.00  0.00           H
ATOM    425  C   VAL A  33      42.160  36.000  53.040  1.00  0.00           C
ATOM    426  O   VAL A  33      41.920  36.190  54.250  1.00  0.00           O
ATOM    427  N   LEU A  34      41.920  36.970  52.090  1.00  0.00           N
ATOM    428  HN  LEU A  34      42.030  36.720  51.120  1.00  0.00           H
ATOM    429  CA  LEU A  34      41.640  38.370  52.440  1.00  0.00           C
ATOM    430  HA  LEU A  34      42.440  38.710  53.090  1.00  0.00           H
ATOM    431  CB  LEU A  34      41.620  39.200  51.250  1.00  0.00           C
ATOM    432  HB1 LEU A  34      41.320  40.260  51.340  1.00  0.00           H
ATOM    433  HB2 LEU A  34      41.000  38.670  50.490  1.00  0.00           H
ATOM    434  CG  LEU A  34      43.040  39.350  50.540  1.00  0.00           C
ATOM    435  HG  LEU A  34      43.460  38.340  50.290  1.00  0.00           H
ATOM    436  CD1 LEU A  34      43.010  40.080  49.210  1.00  0.00           C
ATOM    437 HD11 LEU A  34      43.980  39.930  48.680  1.00  0.00           H
ATOM    438 HD12 LEU A  34      42.860  41.160  49.400  1.00  0.00           H
ATOM    439 HD13 LEU A  34      42.170  39.790  48.530  1.00  0.00           H
ATOM    440  CD2 LEU A  34      44.120  40.030  51.410  1.00  0.00           C
ATOM    441 HD21 LEU A  34      43.840  41.030  51.810  1.00  0.00           H
ATOM    442 HD22 LEU A  34      45.050  40.120  50.800  1.00  0.00           H
ATOM    443 HD23 LEU A  34      44.310  39.430  52.330  1.00  0.00           H
ATOM    444  C   LEU A  34      40.240  38.580  53.120  1.00  0.00           C
ATOM    445  O   LEU A  34      40.030  39.500  53.900  1.00  0.00           O
ATOM    446  N   GLY A  35      39.280  37.650  52.860  1.00  0.00           N
ATOM    447  HN  GLY A  35      39.500  36.780  52.440  1.00  0.00           H
ATOM    448  CA  GLY A  35      37.950  37.660  53.460  1.00  0.00           C
ATOM    449  HA1 GLY A  35      37.310  36.900  53.040  1.00  0.00           H
ATOM    450  HA2 GLY A  35      37.490  38.620  53.270  1.00  0.00           H
ATOM    451  C   GLY A  35      38.040  37.370  54.910  1.00  0.00           C
ATOM    452  O   GLY A  35      37.370  38.000  55.710  1.00  0.00           O
ATOM    453  N   LEU A  36      38.770  36.320  55.250  1.00  0.00           N
ATOM    454  HN  LEU A  36      39.100  35.710  54.530  1.00  0.00           H
ATOM    455  CA  LEU A  36      38.890  35.960  56.640  1.00  0.00           C
ATOM    456  HA  LEU A  36      37.940  35.830  57.140  1.00  0.00           H
ATOM    457  CB  LEU A  36      39.670  34.540  56.690  1.00  0.00           C
ATOM    458  HB1 LEU A  36      40.660  34.700  56.210  1.00  0.00           H
ATOM    459  HB2 LEU A  36      39.060  33.890  56.020  1.00  0.00           H
ATOM    460  CG  LEU A  36      39.830  33.960  58.080  1.00  0.00           C
ATOM    461  HG  LEU A  36      40.550  34.590  58.630  1.00  0.00           H
ATOM    462  CD1 LEU A  36      38.440  33.960  58.800  1.00  0.00           C
ATOM    463 HD11 LEU A  36      38.440  33.370  59.740  1.00  0.00           H
ATOM    464 HD12 LEU A  36      37.660  33.590  58.100  1.00  0.00           H
ATOM    465 HD13 LEU A  36      38.310  35.010  59.130  1.00  0.00           H
ATOM    466  CD2 LEU A  36      40.400  32.550  57.940  1.00  0.00           C
ATOM    467 HD21 LEU A  36      41.210  32.590  57.170  1.00  0.00           H
ATOM    468 HD22 LEU A  36      39.630  31.860  57.540  1.00  0.00           H
ATOM    469 HD23 LEU A  36      40.780  32.190  58.930  1.00  0.00           H
ATOM    470  C   LEU A  36      39.620  37.050  57.440  1.00  0.00           C
ATOM    471  O   LEU A  36      39.350  37.370  58.570  1.00  0.00           O
ATOM    472  N   GLU A  37      40.580  37.650  56.820  1.00  0.00           N
ATOM    473  HN  GLU A  37      40.800  37.410  55.880  1.00  0.00           H
ATOM    474  CA  GLU A  37      41.200  38.760  57.270  1.00  0.00           C
ATOM    475  HA  GLU A  37      41.500  38.630  58.310  1.00  0.00           H
ATOM    476  CB  GLU A  37      42.480  39.020  56.400  1.00  0.00           C
ATOM    477  HB1 GLU A  37      43.000  39.930  56.780  1.00  0.00           H
ATOM    478  HB2 GLU A  37      42.250  39.110  55.310  1.00  0.00           H
ATOM    479  CG  GLU A  37      43.560  37.960  56.590  1.00  0.00           C
ATOM    480  HG1 GLU A  37      43.120  37.010  56.220  1.00  0.00           H
ATOM    481  HG2 GLU A  37      43.940  37.790  57.630  1.00  0.00           H
ATOM    482  CD  GLU A  37      44.810  38.300  55.770  1.00  0.00           C
ATOM    483  OE1 GLU A  37      45.140  39.400  55.380  1.00  0.00           O
ATOM    484  OE2 GLU A  37      45.610  37.220  55.420  1.00  0.00           O
ATOM    485  HE2 GLU A  37      46.420  37.570  55.060  1.00  0.00           H
ATOM    486  C   GLU A  37      40.370  40.000  57.410  1.00  0.00           C
ATOM    487  O   GLU A  37      40.600  40.640  58.410  1.00  0.00           O
ATOM    488  N   PHE A  38      39.540  40.380  56.460  1.00  0.00           N
ATOM    489  HN  PHE A  38      39.660  39.930  55.580  1.00  0.00           H
ATOM    490  CA  PHE A  38      38.530  41.380  56.470  1.00  0.00           C
ATOM    491  HA  PHE A  38      38.890  42.380  56.680  1.00  0.00           H
ATOM    492  CB  PHE A  38      37.690  41.280  55.140  1.00  0.00           C
ATOM    493  HB1 PHE A  38      37.530  40.180  55.020  1.00  0.00           H
ATOM    494  HB2 PHE A  38      38.330  41.570  54.290  1.00  0.00           H
ATOM    495  CG  PHE A  38      36.340  41.890  55.030  1.00  0.00           C
ATOM    496  CD1 PHE A  38      35.130  41.130  54.800  1.00  0.00           C
ATOM    497  HD1 PHE A  38      35.200  40.060  54.660  1.00  0.00           H
ATOM    498  CE1 PHE A  38      33.860  41.700  54.670  1.00  0.00           C
ATOM    499  HE1 PHE A  38      32.950  41.140  54.490  1.00  0.00           H
ATOM    500  CZ  PHE A  38      33.810  43.120  54.830  1.00  0.00           C
ATOM    501  HZ  PHE A  38      32.870  43.660  54.850  1.00  0.00           H
ATOM    502  CD2 PHE A  38      36.210  43.330  55.190  1.00  0.00           C
ATOM    503  HD2 PHE A  38      37.100  43.910  55.340  1.00  0.00           H
ATOM    504  CE2 PHE A  38      34.980  43.910  55.020  1.00  0.00           C
ATOM    505  HE2 PHE A  38      34.900  44.980  55.070  1.00  0.00           H
ATOM    506  C   PHE A  38      37.660  41.260  57.750  1.00  0.00           C
ATOM    507  O   PHE A  38      37.570  42.110  58.580  1.00  0.00           O
ATOM    508  N   ILE A  39      37.100  40.040  57.900  1.00  0.00           N
ATOM    509  HN  ILE A  39      37.050  39.410  57.120  1.00  0.00           H
ATOM    510  CA  ILE A  39      36.220  39.870  59.000  1.00  0.00           C
ATOM    511  HA  ILE A  39      35.650  40.790  58.940  1.00  0.00           H
ATOM    512  CB  ILE A  39      35.150  38.760  58.910  1.00  0.00           C
ATOM    513  HB  ILE A  39      34.620  38.770  57.930  1.00  0.00           H
ATOM    514  CG2 ILE A  39      35.790  37.350  59.140  1.00  0.00           C
ATOM    515 HG21 ILE A  39      36.550  37.170  58.360  1.00  0.00           H
ATOM    516 HG22 ILE A  39      34.950  36.650  58.940  1.00  0.00           H
ATOM    517 HG23 ILE A  39      36.270  37.320  60.140  1.00  0.00           H
ATOM    518  CG1 ILE A  39      34.000  39.010  59.880  1.00  0.00           C
ATOM    519 HG11 ILE A  39      34.420  39.000  60.910  1.00  0.00           H
ATOM    520 HG12 ILE A  39      33.330  38.140  59.730  1.00  0.00           H
ATOM    521  CD  ILE A  39      33.250  40.290  59.660  1.00  0.00           C
ATOM    522  HD1 ILE A  39      32.890  40.340  58.620  1.00  0.00           H
ATOM    523  HD2 ILE A  39      33.870  41.180  59.890  1.00  0.00           H
ATOM    524  HD3 ILE A  39      32.450  40.440  60.430  1.00  0.00           H
ATOM    525  C   ILE A  39      36.820  39.930  60.390  1.00  0.00           C
ATOM    526  O   ILE A  39      36.290  40.590  61.260  1.00  0.00           O
ATOM    527  N   PHE A  40      37.960  39.260  60.570  1.00  0.00           N
ATOM    528  HN  PHE A  40      38.360  38.760  59.800  1.00  0.00           H
ATOM    529  CA  PHE A  40      38.750  39.530  61.880  1.00  0.00           C
ATOM    530  HA  PHE A  40      38.070  39.310  62.690  1.00  0.00           H
ATOM    531  CB  PHE A  40      39.980  38.510  61.950  1.00  0.00           C
ATOM    532  HB1 PHE A  40      40.680  38.910  62.700  1.00  0.00           H
ATOM    533  HB2 PHE A  40      40.370  38.610  60.910  1.00  0.00           H
ATOM    534  CG  PHE A  40      39.670  37.090  62.330  1.00  0.00           C
ATOM    535  CD1 PHE A  40      39.040  36.750  63.530  1.00  0.00           C
ATOM    536  HD1 PHE A  40      38.570  37.450  64.200  1.00  0.00           H
ATOM    537  CE1 PHE A  40      38.790  35.370  63.820  1.00  0.00           C
ATOM    538  HE1 PHE A  40      38.170  35.140  64.670  1.00  0.00           H
ATOM    539  CZ  PHE A  40      39.300  34.380  62.980  1.00  0.00           C
ATOM    540  HZ  PHE A  40      38.970  33.340  62.950  1.00  0.00           H
ATOM    541  CD2 PHE A  40      40.040  36.050  61.490  1.00  0.00           C
ATOM    542  HD2 PHE A  40      40.630  36.310  60.630  1.00  0.00           H
ATOM    543  CE2 PHE A  40      39.930  34.720  61.800  1.00  0.00           C
ATOM    544  HE2 PHE A  40      40.190  33.880  61.160  1.00  0.00           H
ATOM    545  C   PHE A  40      39.180  40.990  62.080  1.00  0.00           C
ATOM    546  O   PHE A  40      38.900  41.540  63.170  1.00  0.00           O
ATOM    547  N   GLY A  41      39.790  41.670  61.060  1.00  0.00           N
ATOM    548  HN  GLY A  41      39.770  41.250  60.160  1.00  0.00           H
ATOM    549  CA  GLY A  41      40.190  43.040  61.010  1.00  0.00           C
ATOM    550  HA1 GLY A  41      40.500  43.290  60.010  1.00  0.00           H
ATOM    551  HA2 GLY A  41      41.110  43.170  61.560  1.00  0.00           H
ATOM    552  C   GLY A  41      39.140  44.100  61.480  1.00  0.00           C
ATOM    553  O   GLY A  41      39.310  45.040  62.160  1.00  0.00           O
ATOM    554  N   LEU A  42      37.980  43.840  60.850  1.00  0.00           N
ATOM    555  HN  LEU A  42      37.820  43.010  60.330  1.00  0.00           H
ATOM    556  CA  LEU A  42      36.760  44.690  60.920  1.00  0.00           C
ATOM    557  HA  LEU A  42      37.070  45.720  60.780  1.00  0.00           H
ATOM    558  CB  LEU A  42      35.650  44.290  59.960  1.00  0.00           C
ATOM    559  HB1 LEU A  42      35.480  43.210  60.170  1.00  0.00           H
ATOM    560  HB2 LEU A  42      35.880  44.430  58.880  1.00  0.00           H
ATOM    561  CG  LEU A  42      34.320  45.030  60.090  1.00  0.00           C
ATOM    562  HG  LEU A  42      33.880  44.630  61.030  1.00  0.00           H
ATOM    563  CD1 LEU A  42      34.350  46.590  60.150  1.00  0.00           C
ATOM    564 HD11 LEU A  42      34.500  47.010  59.140  1.00  0.00           H
ATOM    565 HD12 LEU A  42      35.110  47.040  60.830  1.00  0.00           H
ATOM    566 HD13 LEU A  42      33.420  47.010  60.600  1.00  0.00           H
ATOM    567  CD2 LEU A  42      33.410  44.530  59.000  1.00  0.00           C
ATOM    568 HD21 LEU A  42      33.940  44.630  58.040  1.00  0.00           H
ATOM    569 HD22 LEU A  42      32.410  45.020  58.950  1.00  0.00           H
ATOM    570 HD23 LEU A  42      33.110  43.490  59.270  1.00  0.00           H
ATOM    571  C   LEU A  42      36.120  44.610  62.300  1.00  0.00           C
ATOM    572  O   LEU A  42      35.870  45.680  62.840  1.00  0.00           O
ATOM    573  N   LEU A  43      36.050  43.390  62.910  1.00  0.00           N
ATOM    574  HN  LEU A  43      36.230  42.540  62.430  1.00  0.00           H
ATOM    575  CA  LEU A  43      35.650  43.320  64.340  1.00  0.00           C
ATOM    576  HA  LEU A  43      34.650  43.720  64.400  1.00  0.00           H
ATOM    577  CB  LEU A  43      35.530  41.880  64.720  1.00  0.00           C
ATOM    578  HB1 LEU A  43      35.210  41.740  65.770  1.00  0.00           H
ATOM    579  HB2 LEU A  43      36.520  41.370  64.670  1.00  0.00           H
ATOM    580  CG  LEU A  43      34.500  41.050  63.940  1.00  0.00           C
ATOM    581  HG  LEU A  43      34.540  41.330  62.860  1.00  0.00           H
ATOM    582  CD1 LEU A  43      34.610  39.530  64.060  1.00  0.00           C
ATOM    583 HD11 LEU A  43      34.240  39.110  65.010  1.00  0.00           H
ATOM    584 HD12 LEU A  43      35.690  39.310  64.130  1.00  0.00           H
ATOM    585 HD13 LEU A  43      34.230  38.960  63.180  1.00  0.00           H
ATOM    586  CD2 LEU A  43      33.070  41.330  64.310  1.00  0.00           C
ATOM    587 HD21 LEU A  43      32.370  40.780  63.650  1.00  0.00           H
ATOM    588 HD22 LEU A  43      32.820  42.410  64.430  1.00  0.00           H
ATOM    589 HD23 LEU A  43      32.820  41.000  65.350  1.00  0.00           H
ATOM    590  C   LEU A  43      36.480  44.060  65.400  1.00  0.00           C
ATOM    591  O   LEU A  43      35.940  44.720  66.290  1.00  0.00           O
ATOM    592  N   GLY A  44      37.800  43.940  65.180  1.00  0.00           N
ATOM    593  HN  GLY A  44      38.110  43.190  64.610  1.00  0.00           H
ATOM    594  CA  GLY A  44      38.830  44.480  66.220  1.00  0.00           C
ATOM    595  HA1 GLY A  44      39.810  44.070  66.040  1.00  0.00           H
ATOM    596  HA2 GLY A  44      38.420  44.260  67.200  1.00  0.00           H
ATOM    597  C   GLY A  44      39.060  45.920  66.130  1.00  0.00           C
ATOM    598  O   GLY A  44      39.110  46.600  67.150  1.00  0.00           O
ATOM    599  N   ASN A  45      39.270  46.560  64.970  1.00  0.00           N
ATOM    600  HN  ASN A  45      39.510  46.060  64.140  1.00  0.00           H
ATOM    601  CA  ASN A  45      39.160  48.010  64.800  1.00  0.00           C
ATOM    602  HA  ASN A  45      39.760  48.440  65.580  1.00  0.00           H
ATOM    603  CB  ASN A  45      39.600  48.510  63.400  1.00  0.00           C
ATOM    604  HB1 ASN A  45      39.510  49.620  63.350  1.00  0.00           H
ATOM    605  HB2 ASN A  45      39.070  47.970  62.590  1.00  0.00           H
ATOM    606  CG  ASN A  45      41.090  48.060  63.340  1.00  0.00           C
ATOM    607  OD1 ASN A  45      42.000  48.700  63.920  1.00  0.00           O
ATOM    608  ND2 ASN A  45      41.390  46.950  62.690  1.00  0.00           N
ATOM    609 HD21 ASN A  45      42.290  46.570  62.880  1.00  0.00           H
ATOM    610 HD22 ASN A  45      40.700  46.310  62.320  1.00  0.00           H
ATOM    611  C   ASN A  45      37.710  48.550  65.080  1.00  0.00           C
ATOM    612  O   ASN A  45      37.560  49.670  65.610  1.00  0.00           O
ATOM    613  N   GLY A  46      36.600  47.790  64.830  1.00  0.00           N
ATOM    614  HN  GLY A  46      36.770  46.870  64.470  1.00  0.00           H
ATOM    615  CA  GLY A  46      35.230  48.200  65.140  1.00  0.00           C
ATOM    616  HA1 GLY A  46      34.600  47.420  64.720  1.00  0.00           H
ATOM    617  HA2 GLY A  46      34.960  49.140  64.690  1.00  0.00           H
ATOM    618  C   GLY A  46      34.990  48.330  66.580  1.00  0.00           C
ATOM    619  O   GLY A  46      34.350  49.300  66.930  1.00  0.00           O
ATOM    620  N   LEU A  47      35.660  47.500  67.350  1.00  0.00           N
ATOM    621  HN  LEU A  47      36.080  46.700  66.920  1.00  0.00           H
ATOM    622  CA  LEU A  47      35.620  47.530  68.790  1.00  0.00           C
ATOM    623  HA  LEU A  47      34.580  47.600  69.080  1.00  0.00           H
ATOM    624  CB  LEU A  47      36.040  46.170  69.360  1.00  0.00           C
ATOM    625  HB1 LEU A  47      37.110  46.080  69.090  1.00  0.00           H
ATOM    626  HB2 LEU A  47      35.440  45.390  68.850  1.00  0.00           H
ATOM    627  CG  LEU A  47      35.900  46.010  70.910  1.00  0.00           C
ATOM    628  HG  LEU A  47      36.600  46.780  71.320  1.00  0.00           H
ATOM    629  CD1 LEU A  47      34.510  46.380  71.440  1.00  0.00           C
ATOM    630 HD11 LEU A  47      34.450  46.280  72.540  1.00  0.00           H
ATOM    631 HD12 LEU A  47      33.760  45.670  71.040  1.00  0.00           H
ATOM    632 HD13 LEU A  47      34.240  47.450  71.290  1.00  0.00           H
ATOM    633  CD2 LEU A  47      36.340  44.600  71.400  1.00  0.00           C
ATOM    634 HD21 LEU A  47      36.520  44.620  72.500  1.00  0.00           H
ATOM    635 HD22 LEU A  47      37.220  44.280  70.810  1.00  0.00           H
ATOM    636 HD23 LEU A  47      35.500  43.890  71.240  1.00  0.00           H
ATOM    637  C   LEU A  47      36.290  48.760  69.380  1.00  0.00           C
ATOM    638  O   LEU A  47      35.740  49.420  70.260  1.00  0.00           O
ATOM    639  N   ALA A  48      37.480  49.100  68.790  1.00  0.00           N
ATOM    640  HN  ALA A  48      37.880  48.760  67.940  1.00  0.00           H
ATOM    641  CA  ALA A  48      38.230  50.240  69.210  1.00  0.00           C
ATOM    642  HA  ALA A  48      38.200  50.260  70.290  1.00  0.00           H
ATOM    643  CB  ALA A  48      39.620  50.270  68.690  1.00  0.00           C
ATOM    644  HB1 ALA A  48      40.240  51.160  68.950  1.00  0.00           H
ATOM    645  HB2 ALA A  48      39.740  49.940  67.640  1.00  0.00           H
ATOM    646  HB3 ALA A  48      40.210  49.520  69.260  1.00  0.00           H
ATOM    647  C   ALA A  48      37.430  51.520  68.890  1.00  0.00           C
ATOM    648  O   ALA A  48      37.340  52.420  69.750  1.00  0.00           O
ATOM    649  N   LEU A  49      36.720  51.560  67.710  1.00  0.00           N
ATOM    650  HN  LEU A  49      36.620  50.790  67.070  1.00  0.00           H
ATOM    651  CA  LEU A  49      35.790  52.660  67.480  1.00  0.00           C
ATOM    652  HA  LEU A  49      36.270  53.610  67.710  1.00  0.00           H
ATOM    653  CB  LEU A  49      34.960  52.700  66.130  1.00  0.00           C
ATOM    654  HB1 LEU A  49      34.350  53.610  66.100  1.00  0.00           H
ATOM    655  HB2 LEU A  49      34.320  51.810  65.940  1.00  0.00           H
ATOM    656  CG  LEU A  49      35.900  52.870  64.940  1.00  0.00           C
ATOM    657  HG  LEU A  49      36.600  52.000  64.950  1.00  0.00           H
ATOM    658  CD1 LEU A  49      35.170  53.030  63.640  1.00  0.00           C
ATOM    659 HD11 LEU A  49      34.690  54.020  63.480  1.00  0.00           H
ATOM    660 HD12 LEU A  49      34.390  52.240  63.630  1.00  0.00           H
ATOM    661 HD13 LEU A  49      35.790  52.880  62.730  1.00  0.00           H
ATOM    662  CD2 LEU A  49      36.760  54.080  65.070  1.00  0.00           C
ATOM    663 HD21 LEU A  49      36.160  54.930  65.440  1.00  0.00           H
ATOM    664 HD22 LEU A  49      37.170  54.370  64.070  1.00  0.00           H
ATOM    665 HD23 LEU A  49      37.670  53.930  65.690  1.00  0.00           H
ATOM    666  C   LEU A  49      34.590  52.730  68.510  1.00  0.00           C
ATOM    667  O   LEU A  49      34.320  53.810  69.020  1.00  0.00           O
ATOM    668  N   TRP A  50      33.970  51.560  68.890  1.00  0.00           N
ATOM    669  HN  TRP A  50      34.160  50.720  68.370  1.00  0.00           H
ATOM    670  CA  TRP A  50      32.940  51.600  69.950  1.00  0.00           C
ATOM    671  HA  TRP A  50      32.280  52.360  69.580  1.00  0.00           H
ATOM    672  CB  TRP A  50      32.250  50.230  70.000  1.00  0.00           C
ATOM    673  HB1 TRP A  50      32.950  49.430  70.340  1.00  0.00           H
ATOM    674  HB2 TRP A  50      31.970  49.890  68.980  1.00  0.00           H
ATOM    675  CG  TRP A  50      31.110  50.110  70.980  1.00  0.00           C
ATOM    676  CD1 TRP A  50      31.150  50.020  72.350  1.00  0.00           C
ATOM    677  HD1 TRP A  50      32.070  49.980  72.910  1.00  0.00           H
ATOM    678  NE1 TRP A  50      29.890  50.020  72.860  1.00  0.00           N
ATOM    679  HE1 TRP A  50      29.710  49.500  73.670  1.00  0.00           H
ATOM    680  CE2 TRP A  50      29.030  50.280  71.910  1.00  0.00           C
ATOM    681  CD2 TRP A  50      29.720  50.250  70.680  1.00  0.00           C
ATOM    682  CE3 TRP A  50      29.010  50.290  69.460  1.00  0.00           C
ATOM    683  HE3 TRP A  50      29.400  50.190  68.450  1.00  0.00           H
ATOM    684  CZ3 TRP A  50      27.640  50.680  69.570  1.00  0.00           C
ATOM    685  HZ3 TRP A  50      27.110  51.090  68.710  1.00  0.00           H
ATOM    686  CZ2 TRP A  50      27.690  50.480  71.980  1.00  0.00           C
ATOM    687  HZ2 TRP A  50      27.250  50.480  72.960  1.00  0.00           H
ATOM    688  CH2 TRP A  50      27.010  50.760  70.780  1.00  0.00           C
ATOM    689  HH2 TRP A  50      25.980  51.080  70.900  1.00  0.00           H
ATOM    690  C   TRP A  50      33.480  52.100  71.290  1.00  0.00           C
ATOM    691  O   TRP A  50      32.930  53.000  71.920  1.00  0.00           O
ATOM    692  N   ILE A  51      34.620  51.500  71.780  1.00  0.00           N
ATOM    693  HN  ILE A  51      35.060  50.850  71.150  1.00  0.00           H
ATOM    694  CA  ILE A  51      35.320  51.810  73.040  1.00  0.00           C
ATOM    695  HA  ILE A  51      34.640  51.550  73.830  1.00  0.00           H
ATOM    696  CB  ILE A  51      36.520  50.970  73.260  1.00  0.00           C
ATOM    697  HB  ILE A  51      37.070  50.990  72.290  1.00  0.00           H
ATOM    698  CG2 ILE A  51      37.430  51.430  74.350  1.00  0.00           C
ATOM    699 HG21 ILE A  51      37.880  52.410  74.060  1.00  0.00           H
ATOM    700 HG22 ILE A  51      38.310  50.760  74.450  1.00  0.00           H
ATOM    701 HG23 ILE A  51      36.960  51.510  75.340  1.00  0.00           H
ATOM    702  CG1 ILE A  51      36.100  49.450  73.550  1.00  0.00           C
ATOM    703 HG11 ILE A  51      37.060  48.900  73.690  1.00  0.00           H
ATOM    704 HG12 ILE A  51      35.590  49.010  72.660  1.00  0.00           H
ATOM    705  CD  ILE A  51      35.260  49.280  74.840  1.00  0.00           C
ATOM    706  HD1 ILE A  51      35.720  49.800  75.710  1.00  0.00           H
ATOM    707  HD2 ILE A  51      35.370  48.220  75.160  1.00  0.00           H
ATOM    708  HD3 ILE A  51      34.170  49.490  74.860  1.00  0.00           H
ATOM    709  C   ILE A  51      35.540  53.300  73.230  1.00  0.00           C
ATOM    710  O   ILE A  51      35.180  53.950  74.190  1.00  0.00           O
ATOM    711  N   PHE A  52      36.240  53.970  72.210  1.00  0.00           N
ATOM    712  HN  PHE A  52      36.610  53.520  71.410  1.00  0.00           H
ATOM    713  CA  PHE A  52      36.530  55.400  72.240  1.00  0.00           C
ATOM    714  HA  PHE A  52      37.030  55.650  73.160  1.00  0.00           H
ATOM    715  CB  PHE A  52      37.390  55.870  70.990  1.00  0.00           C
ATOM    716  HB1 PHE A  52      37.640  56.940  71.150  1.00  0.00           H
ATOM    717  HB2 PHE A  52      36.850  55.800  70.020  1.00  0.00           H
ATOM    718  CG  PHE A  52      38.640  55.160  70.910  1.00  0.00           C
ATOM    719  CD1 PHE A  52      39.350  54.790  72.060  1.00  0.00           C
ATOM    720  HD1 PHE A  52      39.080  55.140  73.040  1.00  0.00           H
ATOM    721  CE1 PHE A  52      40.390  53.890  71.950  1.00  0.00           C
ATOM    722  HE1 PHE A  52      41.070  53.710  72.780  1.00  0.00           H
ATOM    723  CZ  PHE A  52      40.940  53.510  70.650  1.00  0.00           C
ATOM    724  HZ  PHE A  52      41.800  52.870  70.530  1.00  0.00           H
ATOM    725  CD2 PHE A  52      39.120  54.760  69.630  1.00  0.00           C
ATOM    726  HD2 PHE A  52      38.620  55.200  68.770  1.00  0.00           H
ATOM    727  CE2 PHE A  52      40.240  53.980  69.530  1.00  0.00           C
ATOM    728  HE2 PHE A  52      40.560  53.800  68.530  1.00  0.00           H
ATOM    729  C   PHE A  52      35.270  56.300  72.220  1.00  0.00           C
ATOM    730  O   PHE A  52      35.260  57.310  72.890  1.00  0.00           O
ATOM    731  N   CYS A  53      34.200  55.970  71.430  1.00  0.00           N
ATOM    732  HN  CYS A  53      34.170  55.100  70.940  1.00  0.00           H
ATOM    733  CA  CYS A  53      33.260  56.940  71.140  1.00  0.00           C
ATOM    734  HA  CYS A  53      33.560  57.960  71.310  1.00  0.00           H
ATOM    735  CB  CYS A  53      32.830  56.650  69.610  1.00  0.00           C
ATOM    736  HB1 CYS A  53      32.000  57.350  69.390  1.00  0.00           H
ATOM    737  HB2 CYS A  53      32.380  55.640  69.610  1.00  0.00           H
ATOM    738  SG  CYS A  53      34.320  56.750  68.510  1.00  0.00           S
ATOM    739  HG1 CYS A  53      34.330  55.430  68.590  1.00  0.00           H
ATOM    740  C   CYS A  53      32.010  56.720  72.020  1.00  0.00           C
ATOM    741  O   CYS A  53      31.230  57.660  72.150  1.00  0.00           O
ATOM    742  N   PHE A  54      31.770  55.520  72.560  1.00  0.00           N
ATOM    743  HN  PHE A  54      32.210  54.660  72.300  1.00  0.00           H
ATOM    744  CA  PHE A  54      30.500  55.130  73.180  1.00  0.00           C
ATOM    745  HA  PHE A  54      29.950  56.040  73.320  1.00  0.00           H
ATOM    746  CB  PHE A  54      29.680  54.190  72.240  1.00  0.00           C
ATOM    747  HB1 PHE A  54      28.760  53.820  72.770  1.00  0.00           H
ATOM    748  HB2 PHE A  54      30.350  53.360  71.960  1.00  0.00           H
ATOM    749  CG  PHE A  54      29.090  54.880  71.080  1.00  0.00           C
ATOM    750  CD1 PHE A  54      29.230  54.310  69.820  1.00  0.00           C
ATOM    751  HD1 PHE A  54      29.610  53.300  69.780  1.00  0.00           H
ATOM    752  CE1 PHE A  54      29.120  55.080  68.660  1.00  0.00           C
ATOM    753  HE1 PHE A  54      29.450  54.610  67.750  1.00  0.00           H
ATOM    754  CZ  PHE A  54      28.760  56.430  68.800  1.00  0.00           C
ATOM    755  HZ  PHE A  54      28.590  56.910  67.840  1.00  0.00           H
ATOM    756  CD2 PHE A  54      28.520  56.200  71.160  1.00  0.00           C
ATOM    757  HD2 PHE A  54      28.430  56.840  72.030  1.00  0.00           H
ATOM    758  CE2 PHE A  54      28.450  57.010  70.060  1.00  0.00           C
ATOM    759  HE2 PHE A  54      28.160  58.050  70.040  1.00  0.00           H
ATOM    760  C   PHE A  54      30.550  54.450  74.520  1.00  0.00           C
ATOM    761  O   PHE A  54      29.580  54.390  75.290  1.00  0.00           O
ATOM    762  N   HSD A  55      31.690  53.930  74.900  1.00  0.00           N
ATOM    763  HN  HSD A  55      32.560  54.030  74.420  1.00  0.00           H
ATOM    764  CA  HSD A  55      31.840  53.360  76.240  1.00  0.00           C
ATOM    765  HA  HSD A  55      30.900  53.260  76.760  1.00  0.00           H
ATOM    766  CB  HSD A  55      32.260  51.900  75.960  1.00  0.00           C
ATOM    767  HB1 HSD A  55      33.050  51.740  75.200  1.00  0.00           H
ATOM    768  HB2 HSD A  55      31.350  51.370  75.590  1.00  0.00           H
ATOM    769  ND1 HSD A  55      31.810  50.180  77.850  1.00  0.00           N
ATOM    770  HD1 HSD A  55      30.930  49.850  77.520  1.00  0.00           H
ATOM    771  CG  HSD A  55      32.650  51.090  77.220  1.00  0.00           C
ATOM    772  CE1 HSD A  55      32.560  49.530  78.790  1.00  0.00           C
ATOM    773  HE1 HSD A  55      32.140  48.700  79.370  1.00  0.00           H
ATOM    774  NE2 HSD A  55      33.850  49.940  78.730  1.00  0.00           N
ATOM    775  CD2 HSD A  55      33.860  50.850  77.660  1.00  0.00           C
ATOM    776  HD2 HSD A  55      34.800  51.120  77.210  1.00  0.00           H
ATOM    777  C   HSD A  55      32.720  54.200  77.090  1.00  0.00           C
ATOM    778  O   HSD A  55      32.460  54.180  78.320  1.00  0.00           O
ATOM    779  N   LEU A  56      33.780  54.840  76.590  1.00  0.00           N
ATOM    780  HN  LEU A  56      34.230  54.640  75.720  1.00  0.00           H
ATOM    781  CA  LEU A  56      34.630  55.730  77.350  1.00  0.00           C
ATOM    782  HA  LEU A  56      34.350  55.580  78.390  1.00  0.00           H
ATOM    783  CB  LEU A  56      36.170  55.380  77.150  1.00  0.00           C
ATOM    784  HB1 LEU A  56      36.860  56.150  77.540  1.00  0.00           H
ATOM    785  HB2 LEU A  56      36.350  55.380  76.060  1.00  0.00           H
ATOM    786  CG  LEU A  56      36.570  54.020  77.830  1.00  0.00           C
ATOM    787  HG  LEU A  56      35.960  53.250  77.300  1.00  0.00           H
ATOM    788  CD1 LEU A  56      37.990  53.500  77.580  1.00  0.00           C
ATOM    789 HD11 LEU A  56      38.800  54.060  78.090  1.00  0.00           H
ATOM    790 HD12 LEU A  56      38.110  53.530  76.480  1.00  0.00           H
ATOM    791 HD13 LEU A  56      38.020  52.460  77.980  1.00  0.00           H
ATOM    792  CD2 LEU A  56      36.140  53.990  79.280  1.00  0.00           C
ATOM    793 HD21 LEU A  56      36.480  54.890  79.840  1.00  0.00           H
ATOM    794 HD22 LEU A  56      36.560  53.070  79.740  1.00  0.00           H
ATOM    795 HD23 LEU A  56      35.050  53.820  79.330  1.00  0.00           H
ATOM    796  C   LEU A  56      34.150  57.240  77.260  1.00  0.00           C
ATOM    797  O   LEU A  56      33.620  57.750  76.260  1.00  0.00           O
ATOM    798  N   LYS A  57      34.160  57.970  78.360  1.00  0.00           N
ATOM    799  HN  LYS A  57      34.550  57.670  79.220  1.00  0.00           H
ATOM    800  CA  LYS A  57      33.730  59.360  78.390  1.00  0.00           C
ATOM    801  HA  LYS A  57      33.410  59.760  77.450  1.00  0.00           H
ATOM    802  CB  LYS A  57      32.650  59.680  79.580  1.00  0.00           C
ATOM    803  HB1 LYS A  57      32.250  60.710  79.510  1.00  0.00           H
ATOM    804  HB2 LYS A  57      33.160  59.630  80.560  1.00  0.00           H
ATOM    805  CG  LYS A  57      31.430  58.750  79.510  1.00  0.00           C
ATOM    806  HG1 LYS A  57      30.730  59.000  80.330  1.00  0.00           H
ATOM    807  HG2 LYS A  57      31.910  57.760  79.710  1.00  0.00           H
ATOM    808  CD  LYS A  57      30.710  58.700  78.140  1.00  0.00           C
ATOM    809  HD1 LYS A  57      31.570  58.850  77.450  1.00  0.00           H
ATOM    810  HD2 LYS A  57      30.100  59.620  78.000  1.00  0.00           H
ATOM    811  CE  LYS A  57      29.800  57.400  77.990  1.00  0.00           C
ATOM    812  HE1 LYS A  57      29.200  57.220  78.900  1.00  0.00           H
ATOM    813  HE2 LYS A  57      30.490  56.520  77.860  1.00  0.00           H
ATOM    814  NZ  LYS A  57      28.980  57.310  76.800  1.00  0.00           N
ATOM    815  HZ1 LYS A  57      29.530  57.180  75.940  1.00  0.00           H
ATOM    816  HZ2 LYS A  57      28.420  58.200  76.810  1.00  0.00           H
ATOM    817  HZ3 LYS A  57      28.340  56.520  76.940  1.00  0.00           H
ATOM    818  C   LYS A  57      34.920  60.170  78.740  1.00  0.00           C
ATOM    819  O   LYS A  57      35.760  59.820  79.570  1.00  0.00           O
ATOM    820  N   SER A  58      34.960  61.430  78.170  1.00  0.00           N
ATOM    821  HN  SER A  58      34.310  61.690  77.470  1.00  0.00           H
ATOM    822  CA  SER A  58      36.020  62.410  78.370  1.00  0.00           C
ATOM    823  HA  SER A  58      35.540  63.220  77.840  1.00  0.00           H
ATOM    824  CB  SER A  58      36.270  62.900  79.790  1.00  0.00           C
ATOM    825  HB1 SER A  58      36.450  61.990  80.400  1.00  0.00           H
ATOM    826  HB2 SER A  58      35.330  63.270  80.240  1.00  0.00           H
ATOM    827  OG  SER A  58      37.300  63.810  79.940  1.00  0.00           O
ATOM    828  HG1 SER A  58      36.970  64.640  79.580  1.00  0.00           H
ATOM    829  C   SER A  58      37.250  61.990  77.710  1.00  0.00           C
ATOM    830  O   SER A  58      38.100  61.190  78.210  1.00  0.00           O
ATOM    831  N   TRP A  59      37.590  62.480  76.520  1.00  0.00           N
ATOM    832  HN  TRP A  59      36.920  63.060  76.080  1.00  0.00           H
ATOM    833  CA  TRP A  59      38.780  62.380  75.740  1.00  0.00           C
ATOM    834  HA  TRP A  59      38.940  61.340  75.470  1.00  0.00           H
ATOM    835  CB  TRP A  59      38.620  63.160  74.400  1.00  0.00           C
ATOM    836  HB1 TRP A  59      39.640  63.170  73.940  1.00  0.00           H
ATOM    837  HB2 TRP A  59      38.270  64.160  74.760  1.00  0.00           H
ATOM    838  CG  TRP A  59      37.720  62.530  73.450  1.00  0.00           C
ATOM    839  CD1 TRP A  59      36.390  62.790  73.430  1.00  0.00           C
ATOM    840  HD1 TRP A  59      35.820  63.510  74.000  1.00  0.00           H
ATOM    841  NE1 TRP A  59      35.830  62.110  72.420  1.00  0.00           N
ATOM    842  HE1 TRP A  59      34.930  61.930  72.100  1.00  0.00           H
ATOM    843  CE2 TRP A  59      36.820  61.270  71.830  1.00  0.00           C
ATOM    844  CD2 TRP A  59      38.030  61.520  72.490  1.00  0.00           C
ATOM    845  CE3 TRP A  59      39.060  60.690  72.210  1.00  0.00           C
ATOM    846  HE3 TRP A  59      39.900  60.570  72.870  1.00  0.00           H
ATOM    847  CZ3 TRP A  59      39.000  59.760  71.160  1.00  0.00           C
ATOM    848  HZ3 TRP A  59      39.790  59.150  70.740  1.00  0.00           H
ATOM    849  CZ2 TRP A  59      36.610  60.200  70.950  1.00  0.00           C
ATOM    850  HZ2 TRP A  59      35.630  59.950  70.630  1.00  0.00           H
ATOM    851  CH2 TRP A  59      37.770  59.530  70.570  1.00  0.00           C
ATOM    852  HH2 TRP A  59      37.770  58.670  69.920  1.00  0.00           H
ATOM    853  C   TRP A  59      40.100  62.820  76.330  1.00  0.00           C
ATOM    854  O   TRP A  59      40.230  63.640  77.230  1.00  0.00           O
ATOM    855  N   LYS A  60      41.120  62.180  75.860  1.00  0.00           N
ATOM    856  HN  LYS A  60      41.030  61.360  75.320  1.00  0.00           H
ATOM    857  CA  LYS A  60      42.410  62.710  76.050  1.00  0.00           C
ATOM    858  HA  LYS A  60      42.380  63.790  76.130  1.00  0.00           H
ATOM    859  CB  LYS A  60      43.120  62.170  77.280  1.00  0.00           C
ATOM    860  HB1 LYS A  60      42.500  62.520  78.150  1.00  0.00           H
ATOM    861  HB2 LYS A  60      44.110  62.660  77.380  1.00  0.00           H
ATOM    862  CG  LYS A  60      43.280  60.620  77.280  1.00  0.00           C
ATOM    863  HG1 LYS A  60      43.800  60.330  76.340  1.00  0.00           H
ATOM    864  HG2 LYS A  60      42.310  60.100  77.170  1.00  0.00           H
ATOM    865  CD  LYS A  60      44.030  60.040  78.530  1.00  0.00           C
ATOM    866  HD1 LYS A  60      44.000  58.930  78.420  1.00  0.00           H
ATOM    867  HD2 LYS A  60      43.410  60.350  79.390  1.00  0.00           H
ATOM    868  CE  LYS A  60      45.460  60.600  78.770  1.00  0.00           C
ATOM    869  HE1 LYS A  60      45.410  61.670  79.050  1.00  0.00           H
ATOM    870  HE2 LYS A  60      46.070  60.430  77.860  1.00  0.00           H
ATOM    871  NZ  LYS A  60      46.070  59.830  79.860  1.00  0.00           N
ATOM    872  HZ1 LYS A  60      46.310  58.930  79.390  1.00  0.00           H
ATOM    873  HZ2 LYS A  60      45.340  59.520  80.530  1.00  0.00           H
ATOM    874  HZ3 LYS A  60      46.880  60.320  80.280  1.00  0.00           H
ATOM    875  C   LYS A  60      43.230  62.470  74.730  1.00  0.00           C
ATOM    876  O   LYS A  60      42.910  61.630  73.940  1.00  0.00           O
ATOM    877  N   SER A  61      44.410  63.240  74.510  1.00  0.00           N
ATOM    878  HN  SER A  61      44.610  63.920  75.220  1.00  0.00           H
ATOM    879  CA  SER A  61      45.320  63.160  73.420  1.00  0.00           C
ATOM    880  HA  SER A  61      44.770  63.510  72.560  1.00  0.00           H
ATOM    881  CB  SER A  61      46.510  64.110  73.550  1.00  0.00           C
ATOM    882  HB1 SER A  61      46.110  65.080  73.910  1.00  0.00           H
ATOM    883  HB2 SER A  61      47.020  64.280  72.580  1.00  0.00           H
ATOM    884  OG  SER A  61      47.340  63.680  74.570  1.00  0.00           O
ATOM    885  HG1 SER A  61      47.850  62.980  74.150  1.00  0.00           H
ATOM    886  C   SER A  61      45.750  61.780  73.020  1.00  0.00           C
ATOM    887  O   SER A  61      45.810  61.490  71.790  1.00  0.00           O
ATOM    888  N   SER A  62      46.130  60.920  73.920  1.00  0.00           N
ATOM    889  HN  SER A  62      46.020  61.170  74.880  1.00  0.00           H
ATOM    890  CA  SER A  62      46.450  59.540  73.600  1.00  0.00           C
ATOM    891  HA  SER A  62      47.230  59.460  72.850  1.00  0.00           H
ATOM    892  CB  SER A  62      47.120  58.660  74.720  1.00  0.00           C
ATOM    893  HB1 SER A  62      48.090  59.170  74.880  1.00  0.00           H
ATOM    894  HB2 SER A  62      47.370  57.700  74.210  1.00  0.00           H
ATOM    895  OG  SER A  62      46.380  58.500  75.960  1.00  0.00           O
ATOM    896  HG1 SER A  62      46.550  57.630  76.370  1.00  0.00           H
ATOM    897  C   SER A  62      45.310  58.780  73.010  1.00  0.00           C
ATOM    898  O   SER A  62      45.500  58.090  72.010  1.00  0.00           O
ATOM    899  N   ARG A  63      44.080  58.990  73.540  1.00  0.00           N
ATOM    900  HN  ARG A  63      43.840  59.770  74.120  1.00  0.00           H
ATOM    901  CA  ARG A  63      42.920  58.290  72.920  1.00  0.00           C
ATOM    902  HA  ARG A  63      43.120  57.230  72.810  1.00  0.00           H
ATOM    903  CB  ARG A  63      41.790  58.400  73.940  1.00  0.00           C
ATOM    904  HB1 ARG A  63      41.490  59.470  73.970  1.00  0.00           H
ATOM    905  HB2 ARG A  63      42.220  58.140  74.930  1.00  0.00           H
ATOM    906  CG  ARG A  63      40.490  57.670  73.600  1.00  0.00           C
ATOM    907  HG1 ARG A  63      40.740  56.600  73.570  1.00  0.00           H
ATOM    908  HG2 ARG A  63      40.150  57.930  72.580  1.00  0.00           H
ATOM    909  CD  ARG A  63      39.320  57.940  74.510  1.00  0.00           C
ATOM    910  HD1 ARG A  63      38.510  57.230  74.280  1.00  0.00           H
ATOM    911  HD2 ARG A  63      38.940  58.980  74.440  1.00  0.00           H
ATOM    912  NE  ARG A  63      39.780  57.670  75.930  1.00  0.00           N
ATOM    913  HE  ARG A  63      40.470  56.950  76.050  1.00  0.00           H
ATOM    914  CZ  ARG A  63      39.010  57.910  76.990  1.00  0.00           C
ATOM    915  NH1 ARG A  63      37.800  58.450  76.960  1.00  0.00           N
ATOM    916 HH11 ARG A  63      37.330  58.800  76.150  1.00  0.00           H
ATOM    917 HH12 ARG A  63      37.620  59.050  77.740  1.00  0.00           H
ATOM    918  NH2 ARG A  63      39.580  57.740  78.110  1.00  0.00           N
ATOM    919 HH21 ARG A  63      40.520  57.430  78.180  1.00  0.00           H
ATOM    920 HH22 ARG A  63      38.950  57.670  78.890  1.00  0.00           H
ATOM    921  C   ARG A  63      42.500  58.780  71.580  1.00  0.00           C
ATOM    922  O   ARG A  63      42.060  58.010  70.720  1.00  0.00           O
ATOM    923  N   ILE A  64      42.590  60.120  71.310  1.00  0.00           N
ATOM    924  HN  ILE A  64      42.900  60.640  72.110  1.00  0.00           H
ATOM    925  CA  ILE A  64      42.460  60.750  69.970  1.00  0.00           C
ATOM    926  HA  ILE A  64      41.440  60.660  69.640  1.00  0.00           H
ATOM    927  CB  ILE A  64      42.700  62.290  70.010  1.00  0.00           C
ATOM    928  HB  ILE A  64      43.510  62.430  70.770  1.00  0.00           H
ATOM    929  CG2 ILE A  64      42.980  62.980  68.610  1.00  0.00           C
ATOM    930 HG21 ILE A  64      42.190  62.700  67.890  1.00  0.00           H
ATOM    931 HG22 ILE A  64      43.980  62.680  68.230  1.00  0.00           H
ATOM    932 HG23 ILE A  64      43.090  64.070  68.800  1.00  0.00           H
ATOM    933  CG1 ILE A  64      41.490  62.930  70.770  1.00  0.00           C
ATOM    934 HG11 ILE A  64      41.490  62.530  71.790  1.00  0.00           H
ATOM    935 HG12 ILE A  64      40.600  62.540  70.230  1.00  0.00           H
ATOM    936  CD  ILE A  64      41.520  64.420  70.910  1.00  0.00           C
ATOM    937  HD1 ILE A  64      41.630  64.870  69.900  1.00  0.00           H
ATOM    938  HD2 ILE A  64      42.380  64.690  71.560  1.00  0.00           H
ATOM    939  HD3 ILE A  64      40.660  64.770  71.520  1.00  0.00           H
ATOM    940  C   ILE A  64      43.350  60.130  68.850  1.00  0.00           C
ATOM    941  O   ILE A  64      42.940  59.760  67.740  1.00  0.00           O
ATOM    942  N   PHE A  65      44.700  59.950  69.140  1.00  0.00           N
ATOM    943  HN  PHE A  65      45.150  60.250  69.980  1.00  0.00           H
ATOM    944  CA  PHE A  65      45.610  59.360  68.110  1.00  0.00           C
ATOM    945  HA  PHE A  65      45.490  59.870  67.170  1.00  0.00           H
ATOM    946  CB  PHE A  65      47.050  59.620  68.610  1.00  0.00           C
ATOM    947  HB1 PHE A  65      47.950  59.080  68.230  1.00  0.00           H
ATOM    948  HB2 PHE A  65      46.900  59.230  69.640  1.00  0.00           H
ATOM    949  CG  PHE A  65      47.380  61.090  68.610  1.00  0.00           C
ATOM    950  CD1 PHE A  65      47.080  61.940  67.530  1.00  0.00           C
ATOM    951  HD1 PHE A  65      46.410  61.700  66.720  1.00  0.00           H
ATOM    952  CE1 PHE A  65      47.700  63.180  67.430  1.00  0.00           C
ATOM    953  HE1 PHE A  65      47.560  63.690  66.500  1.00  0.00           H
ATOM    954  CZ  PHE A  65      48.510  63.630  68.490  1.00  0.00           C
ATOM    955  HZ  PHE A  65      49.010  64.580  68.420  1.00  0.00           H
ATOM    956  CD2 PHE A  65      48.340  61.550  69.530  1.00  0.00           C
ATOM    957  HD2 PHE A  65      48.670  60.880  70.310  1.00  0.00           H
ATOM    958  CE2 PHE A  65      48.810  62.860  69.560  1.00  0.00           C
ATOM    959  HE2 PHE A  65      49.450  63.240  70.350  1.00  0.00           H
ATOM    960  C   PHE A  65      45.260  57.910  67.790  1.00  0.00           C
ATOM    961  O   PHE A  65      45.450  57.600  66.630  1.00  0.00           O
ATOM    962  N   LEU A  66      44.860  57.050  68.800  1.00  0.00           N
ATOM    963  HN  LEU A  66      44.790  57.450  69.710  1.00  0.00           H
ATOM    964  CA  LEU A  66      44.260  55.740  68.730  1.00  0.00           C
ATOM    965  HA  LEU A  66      44.960  55.120  68.190  1.00  0.00           H
ATOM    966  CB  LEU A  66      44.060  54.920  70.090  1.00  0.00           C
ATOM    967  HB1 LEU A  66      43.700  53.900  69.880  1.00  0.00           H
ATOM    968  HB2 LEU A  66      43.400  55.340  70.880  1.00  0.00           H
ATOM    969  CG  LEU A  66      45.500  54.710  70.780  1.00  0.00           C
ATOM    970  HG  LEU A  66      46.110  55.640  70.650  1.00  0.00           H
ATOM    971  CD1 LEU A  66      45.310  54.450  72.260  1.00  0.00           C
ATOM    972 HD11 LEU A  66      46.310  54.430  72.750  1.00  0.00           H
ATOM    973 HD12 LEU A  66      44.800  53.480  72.440  1.00  0.00           H
ATOM    974 HD13 LEU A  66      44.670  55.220  72.760  1.00  0.00           H
ATOM    975  CD2 LEU A  66      46.290  53.630  70.120  1.00  0.00           C
ATOM    976 HD21 LEU A  66      46.760  53.940  69.150  1.00  0.00           H
ATOM    977 HD22 LEU A  66      45.930  52.590  70.070  1.00  0.00           H
ATOM    978 HD23 LEU A  66      47.160  53.570  70.820  1.00  0.00           H
ATOM    979  C   LEU A  66      43.010  55.660  67.920  1.00  0.00           C
ATOM    980  O   LEU A  66      42.740  54.840  67.080  1.00  0.00           O
ATOM    981  N   PHE A  67      42.150  56.670  68.130  1.00  0.00           N
ATOM    982  HN  PHE A  67      42.330  57.340  68.850  1.00  0.00           H
ATOM    983  CA  PHE A  67      40.980  56.880  67.410  1.00  0.00           C
ATOM    984  HA  PHE A  67      40.260  56.080  67.410  1.00  0.00           H
ATOM    985  CB  PHE A  67      40.090  57.960  68.190  1.00  0.00           C
ATOM    986  HB1 PHE A  67      40.740  58.790  68.510  1.00  0.00           H
ATOM    987  HB2 PHE A  67      39.770  57.480  69.140  1.00  0.00           H
ATOM    988  CG  PHE A  67      38.880  58.490  67.450  1.00  0.00           C
ATOM    989  CD1 PHE A  67      37.820  57.640  67.180  1.00  0.00           C
ATOM    990  HD1 PHE A  67      38.000  56.600  67.400  1.00  0.00           H
ATOM    991  CE1 PHE A  67      36.690  58.030  66.580  1.00  0.00           C
ATOM    992  HE1 PHE A  67      35.840  57.400  66.330  1.00  0.00           H
ATOM    993  CZ  PHE A  67      36.490  59.390  66.330  1.00  0.00           C
ATOM    994  HZ  PHE A  67      35.490  59.630  65.980  1.00  0.00           H
ATOM    995  CD2 PHE A  67      38.670  59.850  67.150  1.00  0.00           C
ATOM    996  HD2 PHE A  67      39.420  60.510  67.560  1.00  0.00           H
ATOM    997  CE2 PHE A  67      37.550  60.240  66.420  1.00  0.00           C
ATOM    998  HE2 PHE A  67      37.390  61.280  66.150  1.00  0.00           H
ATOM    999  C   PHE A  67      41.130  57.060  65.880  1.00  0.00           C
ATOM   1000  O   PHE A  67      40.450  56.410  65.070  1.00  0.00           O
ATOM   1001  N   ASN A  68      42.070  57.970  65.470  1.00  0.00           N
ATOM   1002  HN  ASN A  68      42.550  58.480  66.170  1.00  0.00           H
ATOM   1003  CA  ASN A  68      42.440  58.170  64.130  1.00  0.00           C
ATOM   1004  HA  ASN A  68      41.520  58.280  63.580  1.00  0.00           H
ATOM   1005  CB  ASN A  68      43.310  59.430  64.000  1.00  0.00           C
ATOM   1006  HB1 ASN A  68      43.760  59.490  62.970  1.00  0.00           H
ATOM   1007  HB2 ASN A  68      44.170  59.490  64.700  1.00  0.00           H
ATOM   1008  CG  ASN A  68      42.400  60.590  64.150  1.00  0.00           C
ATOM   1009  OD1 ASN A  68      41.510  60.890  63.310  1.00  0.00           O
ATOM   1010  ND2 ASN A  68      42.540  61.290  65.270  1.00  0.00           N
ATOM   1011 HD21 ASN A  68      42.110  62.190  65.350  1.00  0.00           H
ATOM   1012 HD22 ASN A  68      42.920  60.800  66.060  1.00  0.00           H
ATOM   1013  C   ASN A  68      43.230  57.070  63.400  1.00  0.00           C
ATOM   1014  O   ASN A  68      42.980  56.820  62.240  1.00  0.00           O
ATOM   1015  N   LEU A  69      44.150  56.300  64.140  1.00  0.00           N
ATOM   1016  HN  LEU A  69      44.400  56.560  65.080  1.00  0.00           H
ATOM   1017  CA  LEU A  69      44.670  54.990  63.650  1.00  0.00           C
ATOM   1018  HA  LEU A  69      45.080  55.170  62.670  1.00  0.00           H
ATOM   1019  CB  LEU A  69      45.850  54.470  64.540  1.00  0.00           C
ATOM   1020  HB1 LEU A  69      45.610  54.620  65.610  1.00  0.00           H
ATOM   1021  HB2 LEU A  69      46.710  55.150  64.300  1.00  0.00           H
ATOM   1022  CG  LEU A  69      46.270  52.960  64.380  1.00  0.00           C
ATOM   1023  HG  LEU A  69      45.440  52.310  64.700  1.00  0.00           H
ATOM   1024  CD1 LEU A  69      46.870  52.690  62.970  1.00  0.00           C
ATOM   1025 HD11 LEU A  69      47.700  53.360  62.680  1.00  0.00           H
ATOM   1026 HD12 LEU A  69      46.050  52.900  62.230  1.00  0.00           H
ATOM   1027 HD13 LEU A  69      47.150  51.630  62.750  1.00  0.00           H
ATOM   1028  CD2 LEU A  69      47.380  52.560  65.360  1.00  0.00           C
ATOM   1029 HD21 LEU A  69      47.650  51.490  65.270  1.00  0.00           H
ATOM   1030 HD22 LEU A  69      47.150  52.670  66.440  1.00  0.00           H
ATOM   1031 HD23 LEU A  69      48.270  53.170  65.150  1.00  0.00           H
ATOM   1032  C   LEU A  69      43.560  53.900  63.530  1.00  0.00           C
ATOM   1033  O   LEU A  69      43.400  53.250  62.510  1.00  0.00           O
ATOM   1034  N   ALA A  70      42.710  53.830  64.530  1.00  0.00           N
ATOM   1035  HN  ALA A  70      42.760  54.380  65.370  1.00  0.00           H
ATOM   1036  CA  ALA A  70      41.520  52.970  64.370  1.00  0.00           C
ATOM   1037  HA  ALA A  70      42.000  52.010  64.210  1.00  0.00           H
ATOM   1038  CB  ALA A  70      40.700  52.790  65.680  1.00  0.00           C
ATOM   1039  HB1 ALA A  70      39.950  51.970  65.510  1.00  0.00           H
ATOM   1040  HB2 ALA A  70      40.190  53.720  66.000  1.00  0.00           H
ATOM   1041  HB3 ALA A  70      41.300  52.510  66.570  1.00  0.00           H
ATOM   1042  C   ALA A  70      40.570  53.200  63.200  1.00  0.00           C
ATOM   1043  O   ALA A  70      40.310  52.300  62.440  1.00  0.00           O
ATOM   1044  N   VAL A  71      40.150  54.490  62.960  1.00  0.00           N
ATOM   1045  HN  VAL A  71      40.410  55.170  63.630  1.00  0.00           H
ATOM   1046  CA  VAL A  71      39.490  54.920  61.750  1.00  0.00           C
ATOM   1047  HA  VAL A  71      38.540  54.430  61.780  1.00  0.00           H
ATOM   1048  CB  VAL A  71      39.300  56.440  61.810  1.00  0.00           C
ATOM   1049  HB  VAL A  71      40.210  56.940  62.220  1.00  0.00           H
ATOM   1050  CG1 VAL A  71      39.120  57.020  60.380  1.00  0.00           C
ATOM   1051 HG11 VAL A  71      40.010  57.010  59.730  1.00  0.00           H
ATOM   1052 HG12 VAL A  71      38.950  58.100  60.570  1.00  0.00           H
ATOM   1053 HG13 VAL A  71      38.320  56.480  59.820  1.00  0.00           H
ATOM   1054  CG2 VAL A  71      38.150  56.800  62.750  1.00  0.00           C
ATOM   1055 HG21 VAL A  71      38.340  56.610  63.840  1.00  0.00           H
ATOM   1056 HG22 VAL A  71      37.160  56.390  62.480  1.00  0.00           H
ATOM   1057 HG23 VAL A  71      38.020  57.900  62.660  1.00  0.00           H
ATOM   1058  C   VAL A  71      40.200  54.480  60.400  1.00  0.00           C
ATOM   1059  O   VAL A  71      39.610  53.870  59.470  1.00  0.00           O
ATOM   1060  N   ALA A  72      41.520  54.800  60.330  1.00  0.00           N
ATOM   1061  HN  ALA A  72      42.060  55.190  61.080  1.00  0.00           H
ATOM   1062  CA  ALA A  72      42.430  54.540  59.260  1.00  0.00           C
ATOM   1063  HA  ALA A  72      42.120  54.990  58.330  1.00  0.00           H
ATOM   1064  CB  ALA A  72      43.830  55.230  59.590  1.00  0.00           C
ATOM   1065  HB1 ALA A  72      43.520  56.290  59.660  1.00  0.00           H
ATOM   1066  HB2 ALA A  72      44.480  55.110  58.710  1.00  0.00           H
ATOM   1067  HB3 ALA A  72      44.260  54.740  60.490  1.00  0.00           H
ATOM   1068  C   ALA A  72      42.570  53.020  58.940  1.00  0.00           C
ATOM   1069  O   ALA A  72      42.470  52.540  57.830  1.00  0.00           O
ATOM   1070  N   ASP A  73      42.710  52.190  60.040  1.00  0.00           N
ATOM   1071  HN  ASP A  73      42.790  52.570  60.960  1.00  0.00           H
ATOM   1072  CA  ASP A  73      42.590  50.700  59.880  1.00  0.00           C
ATOM   1073  HA  ASP A  73      43.270  50.350  59.120  1.00  0.00           H
ATOM   1074  CB  ASP A  73      43.110  49.940  61.180  1.00  0.00           C
ATOM   1075  HB1 ASP A  73      42.970  48.870  60.920  1.00  0.00           H
ATOM   1076  HB2 ASP A  73      42.610  50.330  62.090  1.00  0.00           H
ATOM   1077  CG  ASP A  73      44.630  50.240  61.260  1.00  0.00           C
ATOM   1078  OD1 ASP A  73      45.370  50.770  60.420  1.00  0.00           O
ATOM   1079  OD2 ASP A  73      45.150  49.700  62.390  1.00  0.00           O
ATOM   1080  HD2 ASP A  73      46.070  49.870  62.630  1.00  0.00           H
ATOM   1081  C   ASP A  73      41.200  50.220  59.410  1.00  0.00           C
ATOM   1082  O   ASP A  73      41.060  49.410  58.480  1.00  0.00           O
ATOM   1083  N   PHE A  74      40.110  50.690  60.050  1.00  0.00           N
ATOM   1084  HN  PHE A  74      40.280  51.360  60.770  1.00  0.00           H
ATOM   1085  CA  PHE A  74      38.730  50.310  59.800  1.00  0.00           C
ATOM   1086  HA  PHE A  74      38.590  49.270  59.990  1.00  0.00           H
ATOM   1087  CB  PHE A  74      37.860  51.000  60.770  1.00  0.00           C
ATOM   1088  HB1 PHE A  74      38.100  52.090  60.850  1.00  0.00           H
ATOM   1089  HB2 PHE A  74      38.140  50.750  61.820  1.00  0.00           H
ATOM   1090  CG  PHE A  74      36.380  50.910  60.780  1.00  0.00           C
ATOM   1091  CD1 PHE A  74      35.730  49.830  61.390  1.00  0.00           C
ATOM   1092  HD1 PHE A  74      36.450  49.120  61.790  1.00  0.00           H
ATOM   1093  CE1 PHE A  74      34.310  49.660  61.350  1.00  0.00           C
ATOM   1094  HE1 PHE A  74      33.770  48.910  61.920  1.00  0.00           H
ATOM   1095  CZ  PHE A  74      33.560  50.730  60.830  1.00  0.00           C
ATOM   1096  HZ  PHE A  74      32.480  50.790  60.930  1.00  0.00           H
ATOM   1097  CD2 PHE A  74      35.580  51.900  60.140  1.00  0.00           C
ATOM   1098  HD2 PHE A  74      36.080  52.700  59.620  1.00  0.00           H
ATOM   1099  CE2 PHE A  74      34.170  51.860  60.270  1.00  0.00           C
ATOM   1100  HE2 PHE A  74      33.570  52.600  59.770  1.00  0.00           H
ATOM   1101  C   PHE A  74      38.290  50.580  58.370  1.00  0.00           C
ATOM   1102  O   PHE A  74      37.550  49.800  57.710  1.00  0.00           O
ATOM   1103  N   LEU A  75      38.660  51.790  57.820  1.00  0.00           N
ATOM   1104  HN  LEU A  75      39.050  52.520  58.360  1.00  0.00           H
ATOM   1105  CA  LEU A  75      38.290  52.140  56.450  1.00  0.00           C
ATOM   1106  HA  LEU A  75      37.300  51.850  56.110  1.00  0.00           H
ATOM   1107  CB  LEU A  75      38.230  53.680  56.300  1.00  0.00           C
ATOM   1108  HB1 LEU A  75      38.070  53.940  55.230  1.00  0.00           H
ATOM   1109  HB2 LEU A  75      39.170  54.160  56.640  1.00  0.00           H
ATOM   1110  CG  LEU A  75      37.010  54.360  56.970  1.00  0.00           C
ATOM   1111  HG  LEU A  75      37.260  54.280  58.040  1.00  0.00           H
ATOM   1112  CD1 LEU A  75      37.010  55.860  56.540  1.00  0.00           C
ATOM   1113 HD11 LEU A  75      36.030  56.280  56.880  1.00  0.00           H
ATOM   1114 HD12 LEU A  75      37.140  56.040  55.450  1.00  0.00           H
ATOM   1115 HD13 LEU A  75      37.850  56.430  56.990  1.00  0.00           H
ATOM   1116  CD2 LEU A  75      35.700  53.620  56.700  1.00  0.00           C
ATOM   1117 HD21 LEU A  75      34.840  54.260  57.010  1.00  0.00           H
ATOM   1118 HD22 LEU A  75      35.700  52.660  57.260  1.00  0.00           H
ATOM   1119 HD23 LEU A  75      35.710  53.370  55.620  1.00  0.00           H
ATOM   1120  C   LEU A  75      39.230  51.540  55.450  1.00  0.00           C
ATOM   1121  O   LEU A  75      38.920  51.200  54.250  1.00  0.00           O
ATOM   1122  N   LEU A  76      40.430  51.110  55.880  1.00  0.00           N
ATOM   1123  HN  LEU A  76      40.710  51.100  56.840  1.00  0.00           H
ATOM   1124  CA  LEU A  76      41.320  50.330  55.030  1.00  0.00           C
ATOM   1125  HA  LEU A  76      41.400  50.780  54.060  1.00  0.00           H
ATOM   1126  CB  LEU A  76      42.720  50.410  55.660  1.00  0.00           C
ATOM   1127  HB1 LEU A  76      42.720  50.210  56.750  1.00  0.00           H
ATOM   1128  HB2 LEU A  76      42.970  51.490  55.600  1.00  0.00           H
ATOM   1129  CG  LEU A  76      43.800  49.580  54.980  1.00  0.00           C
ATOM   1130  HG  LEU A  76      43.640  48.480  55.040  1.00  0.00           H
ATOM   1131  CD1 LEU A  76      43.960  49.860  53.470  1.00  0.00           C
ATOM   1132 HD11 LEU A  76      44.890  49.380  53.110  1.00  0.00           H
ATOM   1133 HD12 LEU A  76      44.220  50.920  53.280  1.00  0.00           H
ATOM   1134 HD13 LEU A  76      43.080  49.600  52.840  1.00  0.00           H
ATOM   1135  CD2 LEU A  76      45.200  49.850  55.710  1.00  0.00           C
ATOM   1136 HD21 LEU A  76      45.130  50.900  56.050  1.00  0.00           H
ATOM   1137 HD22 LEU A  76      46.020  49.610  55.010  1.00  0.00           H
ATOM   1138 HD23 LEU A  76      45.350  49.180  56.580  1.00  0.00           H
ATOM   1139  C   LEU A  76      40.890  48.880  54.810  1.00  0.00           C
ATOM   1140  O   LEU A  76      40.930  48.400  53.700  1.00  0.00           O
ATOM   1141  N   ILE A  77      40.390  48.220  55.880  1.00  0.00           N
ATOM   1142  HN  ILE A  77      40.540  48.680  56.740  1.00  0.00           H
ATOM   1143  CA  ILE A  77      39.740  46.920  55.830  1.00  0.00           C
ATOM   1144  HA  ILE A  77      40.500  46.290  55.400  1.00  0.00           H
ATOM   1145  CB  ILE A  77      39.570  46.480  57.300  1.00  0.00           C
ATOM   1146  HB  ILE A  77      39.350  47.390  57.890  1.00  0.00           H
ATOM   1147  CG2 ILE A  77      38.320  45.540  57.490  1.00  0.00           C
ATOM   1148 HG21 ILE A  77      38.540  44.580  57.000  1.00  0.00           H
ATOM   1149 HG22 ILE A  77      37.390  45.940  57.040  1.00  0.00           H
ATOM   1150 HG23 ILE A  77      38.080  45.530  58.570  1.00  0.00           H
ATOM   1151  CG1 ILE A  77      40.870  46.050  58.030  1.00  0.00           C
ATOM   1152 HG11 ILE A  77      40.690  45.980  59.120  1.00  0.00           H
ATOM   1153 HG12 ILE A  77      41.640  46.810  57.770  1.00  0.00           H
ATOM   1154  CD  ILE A  77      41.390  44.690  57.550  1.00  0.00           C
ATOM   1155  HD1 ILE A  77      41.610  44.680  56.460  1.00  0.00           H
ATOM   1156  HD2 ILE A  77      40.680  43.880  57.830  1.00  0.00           H
ATOM   1157  HD3 ILE A  77      42.340  44.470  58.070  1.00  0.00           H
ATOM   1158  C   ILE A  77      38.500  46.940  54.940  1.00  0.00           C
ATOM   1159  O   ILE A  77      38.230  46.070  54.140  1.00  0.00           O
ATOM   1160  N   ILE A  78      37.650  47.960  55.170  1.00  0.00           N
ATOM   1161  HN  ILE A  78      38.030  48.540  55.880  1.00  0.00           H
ATOM   1162  CA  ILE A  78      36.370  48.230  54.450  1.00  0.00           C
ATOM   1163  HA  ILE A  78      35.820  47.300  54.380  1.00  0.00           H
ATOM   1164  CB  ILE A  78      35.520  49.280  55.290  1.00  0.00           C
ATOM   1165  HB  ILE A  78      36.190  50.080  55.700  1.00  0.00           H
ATOM   1166  CG2 ILE A  78      34.670  50.170  54.320  1.00  0.00           C
ATOM   1167 HG21 ILE A  78      33.950  50.820  54.860  1.00  0.00           H
ATOM   1168 HG22 ILE A  78      34.040  49.400  53.820  1.00  0.00           H
ATOM   1169 HG23 ILE A  78      35.310  50.800  53.650  1.00  0.00           H
ATOM   1170  CG1 ILE A  78      34.770  48.540  56.370  1.00  0.00           C
ATOM   1171 HG11 ILE A  78      35.270  47.660  56.830  1.00  0.00           H
ATOM   1172 HG12 ILE A  78      33.960  48.060  55.760  1.00  0.00           H
ATOM   1173  CD  ILE A  78      34.250  49.450  57.440  1.00  0.00           C
ATOM   1174  HD1 ILE A  78      33.410  49.030  58.020  1.00  0.00           H
ATOM   1175  HD2 ILE A  78      34.000  50.510  57.180  1.00  0.00           H
ATOM   1176  HD3 ILE A  78      35.110  49.500  58.160  1.00  0.00           H
ATOM   1177  C   ILE A  78      36.680  48.530  52.950  1.00  0.00           C
ATOM   1178  O   ILE A  78      35.970  48.080  52.080  1.00  0.00           O
ATOM   1179  N   CYS A  79      37.870  49.080  52.660  1.00  0.00           N
ATOM   1180  HN  CYS A  79      38.530  49.370  53.350  1.00  0.00           H
ATOM   1181  CA  CYS A  79      38.410  49.220  51.240  1.00  0.00           C
ATOM   1182  HA  CYS A  79      37.830  49.740  50.490  1.00  0.00           H
ATOM   1183  CB  CYS A  79      39.790  50.010  51.100  1.00  0.00           C
ATOM   1184  HB1 CYS A  79      40.160  49.840  50.060  1.00  0.00           H
ATOM   1185  HB2 CYS A  79      40.480  49.440  51.750  1.00  0.00           H
ATOM   1186  SG  CYS A  79      39.720  51.810  51.340  1.00  0.00           S
ATOM   1187  HG1 CYS A  79      39.580  51.660  52.650  1.00  0.00           H
ATOM   1188  C   CYS A  79      38.590  47.840  50.600  1.00  0.00           C
ATOM   1189  O   CYS A  79      38.380  47.700  49.350  1.00  0.00           O
ATOM   1190  N   LEU A  80      38.970  46.770  51.300  1.00  0.00           N
ATOM   1191  HN  LEU A  80      38.940  47.060  52.250  1.00  0.00           H
ATOM   1192  CA  LEU A  80      39.360  45.440  50.920  1.00  0.00           C
ATOM   1193  HA  LEU A  80      40.140  45.640  50.210  1.00  0.00           H
ATOM   1194  CB  LEU A  80      40.010  44.720  52.050  1.00  0.00           C
ATOM   1195  HB1 LEU A  80      39.230  44.350  52.760  1.00  0.00           H
ATOM   1196  HB2 LEU A  80      40.750  45.240  52.700  1.00  0.00           H
ATOM   1197  CG  LEU A  80      40.640  43.350  51.730  1.00  0.00           C
ATOM   1198  HG  LEU A  80      39.910  42.750  51.160  1.00  0.00           H
ATOM   1199  CD1 LEU A  80      41.860  43.480  50.870  1.00  0.00           C
ATOM   1200 HD11 LEU A  80      41.620  43.910  49.880  1.00  0.00           H
ATOM   1201 HD12 LEU A  80      42.540  42.600  50.800  1.00  0.00           H
ATOM   1202 HD13 LEU A  80      42.540  44.280  51.240  1.00  0.00           H
ATOM   1203  CD2 LEU A  80      41.080  42.640  53.030  1.00  0.00           C
ATOM   1204 HD21 LEU A  80      40.260  42.600  53.790  1.00  0.00           H
ATOM   1205 HD22 LEU A  80      42.010  43.070  53.440  1.00  0.00           H
ATOM   1206 HD23 LEU A  80      41.430  41.590  52.850  1.00  0.00           H
ATOM   1207  C   LEU A  80      38.340  44.740  50.070  1.00  0.00           C
ATOM   1208  O   LEU A  80      38.680  44.110  49.080  1.00  0.00           O
ATOM   1209  N   PRO A  81      37.030  44.800  50.330  1.00  0.00           N
ATOM   1210  CD  PRO A  81      36.520  44.810  51.760  1.00  0.00           C
ATOM   1211  HD1 PRO A  81      36.640  45.800  52.250  1.00  0.00           H
ATOM   1212  HD2 PRO A  81      37.100  44.080  52.360  1.00  0.00           H
ATOM   1213  CA  PRO A  81      36.030  44.310  49.480  1.00  0.00           C
ATOM   1214  HA  PRO A  81      36.230  43.250  49.540  1.00  0.00           H
ATOM   1215  CB  PRO A  81      34.750  44.750  50.180  1.00  0.00           C
ATOM   1216  HB1 PRO A  81      33.930  44.250  49.630  1.00  0.00           H
ATOM   1217  HB2 PRO A  81      34.570  45.850  50.160  1.00  0.00           H
ATOM   1218  CG  PRO A  81      35.060  44.370  51.630  1.00  0.00           C
ATOM   1219  HG1 PRO A  81      34.340  44.880  52.320  1.00  0.00           H
ATOM   1220  HG2 PRO A  81      35.010  43.260  51.760  1.00  0.00           H
ATOM   1221  C   PRO A  81      36.140  44.770  48.070  1.00  0.00           C
ATOM   1222  O   PRO A  81      35.840  43.960  47.210  1.00  0.00           O
ATOM   1223  N   PHE A  82      36.400  46.000  47.690  1.00  0.00           N
ATOM   1224  HN  PHE A  82      36.740  46.620  48.390  1.00  0.00           H
ATOM   1225  CA  PHE A  82      36.600  46.330  46.330  1.00  0.00           C
ATOM   1226  HA  PHE A  82      35.670  46.030  45.910  1.00  0.00           H
ATOM   1227  CB  PHE A  82      36.690  47.830  46.280  1.00  0.00           C
ATOM   1228  HB1 PHE A  82      36.810  48.110  45.210  1.00  0.00           H
ATOM   1229  HB2 PHE A  82      37.490  48.120  47.000  1.00  0.00           H
ATOM   1230  CG  PHE A  82      35.370  48.490  46.650  1.00  0.00           C
ATOM   1231  CD1 PHE A  82      35.280  49.200  47.860  1.00  0.00           C
ATOM   1232  HD1 PHE A  82      36.030  49.060  48.620  1.00  0.00           H
ATOM   1233  CE1 PHE A  82      34.150  49.950  48.130  1.00  0.00           C
ATOM   1234  HE1 PHE A  82      34.040  50.450  49.080  1.00  0.00           H
ATOM   1235  CZ  PHE A  82      33.150  50.180  47.120  1.00  0.00           C
ATOM   1236  HZ  PHE A  82      32.350  50.870  47.330  1.00  0.00           H
ATOM   1237  CD2 PHE A  82      34.450  48.730  45.650  1.00  0.00           C
ATOM   1238  HD2 PHE A  82      34.540  48.240  44.690  1.00  0.00           H
ATOM   1239  CE2 PHE A  82      33.350  49.590  45.860  1.00  0.00           C
ATOM   1240  HE2 PHE A  82      32.600  49.790  45.100  1.00  0.00           H
ATOM   1241  C   PHE A  82      37.720  45.590  45.540  1.00  0.00           C
ATOM   1242  O   PHE A  82      37.590  45.230  44.380  1.00  0.00           O
ATOM   1243  N   LEU A  83      38.880  45.330  46.170  1.00  0.00           N
ATOM   1244  HN  LEU A  83      39.080  45.590  47.120  1.00  0.00           H
ATOM   1245  CA  LEU A  83      40.070  44.440  45.650  1.00  0.00           C
ATOM   1246  HA  LEU A  83      40.320  44.770  44.660  1.00  0.00           H
ATOM   1247  CB  LEU A  83      41.290  44.660  46.610  1.00  0.00           C
ATOM   1248  HB1 LEU A  83      42.110  43.940  46.370  1.00  0.00           H
ATOM   1249  HB2 LEU A  83      40.950  44.410  47.630  1.00  0.00           H
ATOM   1250  CG  LEU A  83      41.910  46.100  46.700  1.00  0.00           C
ATOM   1251  HG  LEU A  83      41.210  46.820  47.170  1.00  0.00           H
ATOM   1252  CD1 LEU A  83      43.170  45.880  47.620  1.00  0.00           C
ATOM   1253 HD11 LEU A  83      43.970  45.250  47.150  1.00  0.00           H
ATOM   1254 HD12 LEU A  83      42.940  45.340  48.560  1.00  0.00           H
ATOM   1255 HD13 LEU A  83      43.540  46.880  47.940  1.00  0.00           H
ATOM   1256  CD2 LEU A  83      42.270  46.680  45.330  1.00  0.00           C
ATOM   1257 HD21 LEU A  83      42.700  45.910  44.660  1.00  0.00           H
ATOM   1258 HD22 LEU A  83      43.010  47.500  45.520  1.00  0.00           H
ATOM   1259 HD23 LEU A  83      41.330  47.090  44.890  1.00  0.00           H
ATOM   1260  C   LEU A  83      39.640  43.000  45.590  1.00  0.00           C
ATOM   1261  O   LEU A  83      39.790  42.350  44.540  1.00  0.00           O
ATOM   1262  N   MET A  84      38.940  42.510  46.610  1.00  0.00           N
ATOM   1263  HN  MET A  84      38.810  43.020  47.460  1.00  0.00           H
ATOM   1264  CA  MET A  84      38.400  41.180  46.520  1.00  0.00           C
ATOM   1265  HA  MET A  84      39.270  40.560  46.430  1.00  0.00           H
ATOM   1266  CB  MET A  84      37.770  40.820  47.880  1.00  0.00           C
ATOM   1267  HB1 MET A  84      37.190  39.860  47.880  1.00  0.00           H
ATOM   1268  HB2 MET A  84      37.020  41.620  48.080  1.00  0.00           H
ATOM   1269  CG  MET A  84      38.760  40.660  49.070  1.00  0.00           C
ATOM   1270  HG1 MET A  84      39.200  41.590  49.470  1.00  0.00           H
ATOM   1271  HG2 MET A  84      39.580  39.980  48.770  1.00  0.00           H
ATOM   1272  SD  MET A  84      38.100  39.610  50.420  1.00  0.00           S
ATOM   1273  CE  MET A  84      37.250  40.910  51.330  1.00  0.00           C
ATOM   1274  HE1 MET A  84      37.940  41.770  51.360  1.00  0.00           H
ATOM   1275  HE2 MET A  84      36.760  40.570  52.270  1.00  0.00           H
ATOM   1276  HE3 MET A  84      36.410  41.320  50.720  1.00  0.00           H
ATOM   1277  C   MET A  84      37.450  40.920  45.340  1.00  0.00           C
ATOM   1278  O   MET A  84      37.640  39.870  44.660  1.00  0.00           O
ATOM   1279  N   ASP A  85      36.480  41.820  45.130  1.00  0.00           N
ATOM   1280  HN  ASP A  85      36.420  42.700  45.600  1.00  0.00           H
ATOM   1281  CA  ASP A  85      35.660  41.700  43.880  1.00  0.00           C
ATOM   1282  HA  ASP A  85      35.310  40.690  43.840  1.00  0.00           H
ATOM   1283  CB  ASP A  85      34.640  42.820  44.050  1.00  0.00           C
ATOM   1284  HB1 ASP A  85      35.220  43.770  44.180  1.00  0.00           H
ATOM   1285  HB2 ASP A  85      34.030  42.660  44.960  1.00  0.00           H
ATOM   1286  CG  ASP A  85      33.670  43.110  42.870  1.00  0.00           C
ATOM   1287  OD1 ASP A  85      32.760  42.280  42.610  1.00  0.00           O
ATOM   1288  OD2 ASP A  85      33.930  44.110  42.120  1.00  0.00           O
ATOM   1289  C   ASP A  85      36.450  41.950  42.570  1.00  0.00           C
ATOM   1290  O   ASP A  85      36.250  41.190  41.600  1.00  0.00           O
ATOM   1291  N   ASN A  86      37.400  42.940  42.620  1.00  0.00           N
ATOM   1292  HN  ASN A  86      37.580  43.400  43.480  1.00  0.00           H
ATOM   1293  CA  ASN A  86      38.260  43.230  41.460  1.00  0.00           C
ATOM   1294  HA  ASN A  86      37.550  43.470  40.660  1.00  0.00           H
ATOM   1295  CB  ASN A  86      39.250  44.400  41.730  1.00  0.00           C
ATOM   1296  HB1 ASN A  86      40.150  44.090  42.300  1.00  0.00           H
ATOM   1297  HB2 ASN A  86      38.700  45.130  42.350  1.00  0.00           H
ATOM   1298  CG  ASN A  86      39.660  45.150  40.450  1.00  0.00           C
ATOM   1299  OD1 ASN A  86      40.810  45.520  40.270  1.00  0.00           O
ATOM   1300  ND2 ASN A  86      38.730  45.600  39.580  1.00  0.00           N
ATOM   1301 HD21 ASN A  86      39.030  45.940  38.690  1.00  0.00           H
ATOM   1302 HD22 ASN A  86      37.770  45.310  39.630  1.00  0.00           H
ATOM   1303  C   ASN A  86      38.950  42.050  40.910  1.00  0.00           C
ATOM   1304  O   ASN A  86      39.140  41.910  39.720  1.00  0.00           O
ATOM   1305  N   TYR A  87      39.420  41.150  41.780  1.00  0.00           N
ATOM   1306  HN  TYR A  87      39.410  41.400  42.750  1.00  0.00           H
ATOM   1307  CA  TYR A  87      40.150  39.940  41.510  1.00  0.00           C
ATOM   1308  HA  TYR A  87      40.940  40.020  40.790  1.00  0.00           H
ATOM   1309  CB  TYR A  87      40.890  39.450  42.790  1.00  0.00           C
ATOM   1310  HB1 TYR A  87      41.510  38.610  42.390  1.00  0.00           H
ATOM   1311  HB2 TYR A  87      40.080  39.060  43.430  1.00  0.00           H
ATOM   1312  CG  TYR A  87      41.870  40.430  43.520  1.00  0.00           C
ATOM   1313  CD1 TYR A  87      41.940  40.450  44.870  1.00  0.00           C
ATOM   1314  HD1 TYR A  87      41.370  39.750  45.450  1.00  0.00           H
ATOM   1315  CE1 TYR A  87      42.740  41.370  45.550  1.00  0.00           C
ATOM   1316  HE1 TYR A  87      42.820  41.350  46.630  1.00  0.00           H
ATOM   1317  CZ  TYR A  87      43.580  42.210  44.790  1.00  0.00           C
ATOM   1318  OH  TYR A  87      44.480  43.060  45.480  1.00  0.00           O
ATOM   1319  HH  TYR A  87      44.810  43.720  44.870  1.00  0.00           H
ATOM   1320  CD2 TYR A  87      42.600  41.310  42.730  1.00  0.00           C
ATOM   1321  HD2 TYR A  87      42.620  41.160  41.660  1.00  0.00           H
ATOM   1322  CE2 TYR A  87      43.480  42.190  43.380  1.00  0.00           C
ATOM   1323  HE2 TYR A  87      44.040  42.870  42.740  1.00  0.00           H
ATOM   1324  C   TYR A  87      39.230  38.800  41.080  1.00  0.00           C
ATOM   1325  O   TYR A  87      39.750  37.970  40.240  1.00  0.00           O
ATOM   1326  N   VAL A  88      38.000  38.640  41.540  1.00  0.00           N
ATOM   1327  HN  VAL A  88      37.710  39.270  42.250  1.00  0.00           H
ATOM   1328  CA  VAL A  88      36.970  37.770  41.030  1.00  0.00           C
ATOM   1329  HA  VAL A  88      37.490  36.840  40.900  1.00  0.00           H
ATOM   1330  CB  VAL A  88      35.680  37.800  41.910  1.00  0.00           C
ATOM   1331  HB  VAL A  88      35.190  38.800  41.920  1.00  0.00           H
ATOM   1332  CG1 VAL A  88      34.460  36.900  41.340  1.00  0.00           C
ATOM   1333 HG11 VAL A  88      33.630  37.160  42.040  1.00  0.00           H
ATOM   1334 HG12 VAL A  88      34.740  35.820  41.410  1.00  0.00           H
ATOM   1335 HG13 VAL A  88      34.180  37.200  40.310  1.00  0.00           H
ATOM   1336  CG2 VAL A  88      36.100  37.370  43.300  1.00  0.00           C
ATOM   1337 HG21 VAL A  88      35.210  37.260  43.960  1.00  0.00           H
ATOM   1338 HG22 VAL A  88      36.810  38.020  43.830  1.00  0.00           H
ATOM   1339 HG23 VAL A  88      36.550  36.350  43.260  1.00  0.00           H
ATOM   1340  C   VAL A  88      36.640  38.030  39.580  1.00  0.00           C
ATOM   1341  O   VAL A  88      36.370  37.230  38.690  1.00  0.00           O
ATOM   1342  N   ARG A  89      36.710  39.330  39.280  1.00  0.00           N
ATOM   1343  HN  ARG A  89      36.890  40.000  40.010  1.00  0.00           H
ATOM   1344  CA  ARG A  89      36.520  39.890  37.910  1.00  0.00           C
ATOM   1345  HA  ARG A  89      35.770  39.360  37.340  1.00  0.00           H
ATOM   1346  CB  ARG A  89      36.040  41.330  37.980  1.00  0.00           C
ATOM   1347  HB1 ARG A  89      35.920  41.820  36.990  1.00  0.00           H
ATOM   1348  HB2 ARG A  89      36.740  41.940  38.580  1.00  0.00           H
ATOM   1349  CG  ARG A  89      34.640  41.530  38.620  1.00  0.00           C
ATOM   1350  HG1 ARG A  89      34.610  41.030  39.610  1.00  0.00           H
ATOM   1351  HG2 ARG A  89      33.910  41.000  37.970  1.00  0.00           H
ATOM   1352  CD  ARG A  89      34.280  42.980  38.840  1.00  0.00           C
ATOM   1353  HD1 ARG A  89      34.100  43.580  37.930  1.00  0.00           H
ATOM   1354  HD2 ARG A  89      35.140  43.460  39.370  1.00  0.00           H
ATOM   1355  NE  ARG A  89      33.120  43.040  39.750  1.00  0.00           N
ATOM   1356  HE  ARG A  89      33.250  43.290  40.710  1.00  0.00           H
ATOM   1357  CZ  ARG A  89      31.930  42.660  39.400  1.00  0.00           C
ATOM   1358  NH1 ARG A  89      31.470  42.300  38.250  1.00  0.00           N
ATOM   1359 HH11 ARG A  89      32.110  42.340  37.480  1.00  0.00           H
ATOM   1360 HH12 ARG A  89      30.580  41.860  38.280  1.00  0.00           H
ATOM   1361  NH2 ARG A  89      31.120  42.700  40.420  1.00  0.00           N
ATOM   1362 HH21 ARG A  89      30.160  42.410  40.360  1.00  0.00           H
ATOM   1363 HH22 ARG A  89      31.390  42.990  41.330  1.00  0.00           H
ATOM   1364  C   ARG A  89      37.850  39.870  37.130  1.00  0.00           C
ATOM   1365  O   ARG A  89      37.830  40.430  36.030  1.00  0.00           O
ATOM   1366  N   ARG A  90      38.970  39.240  37.590  1.00  0.00           N
ATOM   1367  HN  ARG A  90      38.890  38.630  38.380  1.00  0.00           H
ATOM   1368  CA  ARG A  90      40.270  39.240  36.970  1.00  0.00           C
ATOM   1369  HA  ARG A  90      40.800  39.000  37.880  1.00  0.00           H
ATOM   1370  CB  ARG A  90      40.300  38.240  35.770  1.00  0.00           C
ATOM   1371  HB1 ARG A  90      41.270  38.150  35.230  1.00  0.00           H
ATOM   1372  HB2 ARG A  90      39.580  38.630  35.020  1.00  0.00           H
ATOM   1373  CG  ARG A  90      40.030  36.780  36.150  1.00  0.00           C
ATOM   1374  HG1 ARG A  90      40.050  36.190  35.210  1.00  0.00           H
ATOM   1375  HG2 ARG A  90      38.980  36.660  36.490  1.00  0.00           H
ATOM   1376  CD  ARG A  90      40.820  36.160  37.250  1.00  0.00           C
ATOM   1377  HD1 ARG A  90      40.860  36.720  38.210  1.00  0.00           H
ATOM   1378  HD2 ARG A  90      41.880  35.990  37.000  1.00  0.00           H
ATOM   1379  NE  ARG A  90      40.280  34.810  37.510  1.00  0.00           N
ATOM   1380  HE  ARG A  90      40.100  34.220  36.720  1.00  0.00           H
ATOM   1381  CZ  ARG A  90      39.680  34.390  38.650  1.00  0.00           C
ATOM   1382  NH1 ARG A  90      39.530  35.140  39.690  1.00  0.00           N
ATOM   1383 HH11 ARG A  90      39.920  36.050  39.790  1.00  0.00           H
ATOM   1384 HH12 ARG A  90      39.030  34.750  40.470  1.00  0.00           H
ATOM   1385  NH2 ARG A  90      39.180  33.210  38.680  1.00  0.00           N
ATOM   1386 HH21 ARG A  90      39.390  32.530  37.980  1.00  0.00           H
ATOM   1387 HH22 ARG A  90      38.850  32.820  39.530  1.00  0.00           H
ATOM   1388  C   ARG A  90      40.810  40.670  36.510  1.00  0.00           C
ATOM   1389  O   ARG A  90      41.340  40.770  35.420  1.00  0.00           O
ATOM   1390  N   TRP A  91      40.560  41.710  37.340  1.00  0.00           N
ATOM   1391  HN  TRP A  91      39.950  41.490  38.090  1.00  0.00           H
ATOM   1392  CA  TRP A  91      41.060  43.010  37.280  1.00  0.00           C
ATOM   1393  HA  TRP A  91      41.070  43.340  38.310  1.00  0.00           H
ATOM   1394  CB  TRP A  91      42.560  43.290  36.880  1.00  0.00           C
ATOM   1395  HB1 TRP A  91      42.880  44.330  37.140  1.00  0.00           H
ATOM   1396  HB2 TRP A  91      42.600  43.210  35.780  1.00  0.00           H
ATOM   1397  CG  TRP A  91      43.510  42.380  37.510  1.00  0.00           C
ATOM   1398  CD1 TRP A  91      44.100  41.230  37.040  1.00  0.00           C
ATOM   1399  HD1 TRP A  91      43.950  40.930  36.010  1.00  0.00           H
ATOM   1400  NE1 TRP A  91      45.080  40.770  37.900  1.00  0.00           N
ATOM   1401  HE1 TRP A  91      45.680  40.000  37.790  1.00  0.00           H
ATOM   1402  CE2 TRP A  91      45.190  41.700  38.940  1.00  0.00           C
ATOM   1403  CD2 TRP A  91      44.260  42.760  38.710  1.00  0.00           C
ATOM   1404  CE3 TRP A  91      44.170  43.850  39.600  1.00  0.00           C
ATOM   1405  HE3 TRP A  91      43.510  44.680  39.410  1.00  0.00           H
ATOM   1406  CZ3 TRP A  91      45.030  43.900  40.660  1.00  0.00           C
ATOM   1407  HZ3 TRP A  91      45.160  44.760  41.310  1.00  0.00           H
ATOM   1408  CZ2 TRP A  91      46.010  41.790  40.030  1.00  0.00           C
ATOM   1409  HZ2 TRP A  91      46.660  40.970  40.330  1.00  0.00           H
ATOM   1410  CH2 TRP A  91      45.970  42.890  40.910  1.00  0.00           C
ATOM   1411  HH2 TRP A  91      46.770  43.010  41.620  1.00  0.00           H
ATOM   1412  C   TRP A  91      40.120  44.010  36.650  1.00  0.00           C
ATOM   1413  O   TRP A  91      40.430  45.230  36.610  1.00  0.00           O
ATOM   1414  N   ASP A  92      38.900  43.570  36.220  1.00  0.00           N
ATOM   1415  HN  ASP A  92      38.600  42.620  36.080  1.00  0.00           H
ATOM   1416  CA  ASP A  92      37.950  44.520  35.640  1.00  0.00           C
ATOM   1417  HA  ASP A  92      38.440  45.210  34.960  1.00  0.00           H
ATOM   1418  CB  ASP A  92      36.840  43.840  34.710  1.00  0.00           C
ATOM   1419  HB1 ASP A  92      36.000  44.510  34.420  1.00  0.00           H
ATOM   1420  HB2 ASP A  92      36.380  43.050  35.340  1.00  0.00           H
ATOM   1421  CG  ASP A  92      37.420  43.140  33.450  1.00  0.00           C
ATOM   1422  OD1 ASP A  92      38.540  43.470  33.100  1.00  0.00           O
ATOM   1423  OD2 ASP A  92      36.740  42.310  32.810  1.00  0.00           O
ATOM   1424  C   ASP A  92      37.220  45.290  36.800  1.00  0.00           C
ATOM   1425  O   ASP A  92      36.560  44.690  37.670  1.00  0.00           O
ATOM   1426  N   TRP A  93      37.360  46.690  36.760  1.00  0.00           N
ATOM   1427  HN  TRP A  93      37.790  47.180  36.000  1.00  0.00           H
ATOM   1428  CA  TRP A  93      36.700  47.600  37.750  1.00  0.00           C
ATOM   1429  HA  TRP A  93      36.450  47.050  38.650  1.00  0.00           H
ATOM   1430  CB  TRP A  93      37.730  48.760  38.000  1.00  0.00           C
ATOM   1431  HB1 TRP A  93      38.040  49.230  37.040  1.00  0.00           H
ATOM   1432  HB2 TRP A  93      38.590  48.330  38.570  1.00  0.00           H
ATOM   1433  CG  TRP A  93      37.270  49.960  38.680  1.00  0.00           C
ATOM   1434  CD1 TRP A  93      36.840  51.180  38.110  1.00  0.00           C
ATOM   1435  HD1 TRP A  93      37.000  51.420  37.070  1.00  0.00           H
ATOM   1436  NE1 TRP A  93      36.220  51.980  39.020  1.00  0.00           N
ATOM   1437  HE1 TRP A  93      36.000  52.920  38.940  1.00  0.00           H
ATOM   1438  CE2 TRP A  93      36.320  51.350  40.260  1.00  0.00           C
ATOM   1439  CD2 TRP A  93      37.020  50.120  40.110  1.00  0.00           C
ATOM   1440  CE3 TRP A  93      37.320  49.330  41.250  1.00  0.00           C
ATOM   1441  HE3 TRP A  93      37.920  48.440  41.140  1.00  0.00           H
ATOM   1442  CZ3 TRP A  93      36.850  49.750  42.460  1.00  0.00           C
ATOM   1443  HZ3 TRP A  93      37.040  49.130  43.340  1.00  0.00           H
ATOM   1444  CZ2 TRP A  93      35.830  51.790  41.470  1.00  0.00           C
ATOM   1445  HZ2 TRP A  93      35.280  52.700  41.590  1.00  0.00           H
ATOM   1446  CH2 TRP A  93      36.160  50.920  42.500  1.00  0.00           C
ATOM   1447  HH2 TRP A  93      36.010  51.300  43.510  1.00  0.00           H
ATOM   1448  C   TRP A  93      35.590  48.190  36.950  1.00  0.00           C
ATOM   1449  O   TRP A  93      35.850  48.570  35.790  1.00  0.00           O
ATOM   1450  N   LYS A  94      34.370  48.230  37.480  1.00  0.00           N
ATOM   1451  HN  LYS A  94      34.210  47.970  38.420  1.00  0.00           H
ATOM   1452  CA  LYS A  94      33.200  48.360  36.640  1.00  0.00           C
ATOM   1453  HA  LYS A  94      33.430  48.090  35.620  1.00  0.00           H
ATOM   1454  CB  LYS A  94      32.060  47.420  37.190  1.00  0.00           C
ATOM   1455  HB1 LYS A  94      31.070  47.610  36.710  1.00  0.00           H
ATOM   1456  HB2 LYS A  94      31.930  47.560  38.280  1.00  0.00           H
ATOM   1457  CG  LYS A  94      32.240  45.930  36.870  1.00  0.00           C
ATOM   1458  HG1 LYS A  94      31.510  45.300  37.390  1.00  0.00           H
ATOM   1459  HG2 LYS A  94      33.210  45.690  37.360  1.00  0.00           H
ATOM   1460  CD  LYS A  94      32.350  45.630  35.280  1.00  0.00           C
ATOM   1461  HD1 LYS A  94      32.580  44.540  35.200  1.00  0.00           H
ATOM   1462  HD2 LYS A  94      33.220  46.240  34.940  1.00  0.00           H
ATOM   1463  CE  LYS A  94      31.260  46.050  34.300  1.00  0.00           C
ATOM   1464  HE1 LYS A  94      31.510  45.900  33.220  1.00  0.00           H
ATOM   1465  HE2 LYS A  94      30.940  47.110  34.430  1.00  0.00           H
ATOM   1466  NZ  LYS A  94      30.010  45.230  34.560  1.00  0.00           N
ATOM   1467  HZ1 LYS A  94      29.690  45.420  35.520  1.00  0.00           H
ATOM   1468  HZ2 LYS A  94      30.280  44.260  34.330  1.00  0.00           H
ATOM   1469  HZ3 LYS A  94      29.210  45.420  33.930  1.00  0.00           H
ATOM   1470  C   LYS A  94      32.630  49.690  36.410  1.00  0.00           C
ATOM   1471  O   LYS A  94      31.760  49.890  35.560  1.00  0.00           O
ATOM   1472  N   PHE A  95      33.160  50.700  37.090  1.00  0.00           N
ATOM   1473  HN  PHE A  95      33.930  50.550  37.710  1.00  0.00           H
ATOM   1474  CA  PHE A  95      32.590  52.030  37.120  1.00  0.00           C
ATOM   1475  HA  PHE A  95      31.700  52.030  36.520  1.00  0.00           H
ATOM   1476  CB  PHE A  95      32.330  52.360  38.640  1.00  0.00           C
ATOM   1477  HB1 PHE A  95      31.830  53.340  38.750  1.00  0.00           H
ATOM   1478  HB2 PHE A  95      33.300  52.410  39.200  1.00  0.00           H
ATOM   1479  CG  PHE A  95      31.310  51.490  39.370  1.00  0.00           C
ATOM   1480  CD1 PHE A  95      31.560  51.200  40.720  1.00  0.00           C
ATOM   1481  HD1 PHE A  95      32.390  51.740  41.160  1.00  0.00           H
ATOM   1482  CE1 PHE A  95      30.750  50.340  41.520  1.00  0.00           C
ATOM   1483  HE1 PHE A  95      30.910  50.280  42.590  1.00  0.00           H
ATOM   1484  CZ  PHE A  95      29.630  49.820  40.860  1.00  0.00           C
ATOM   1485  HZ  PHE A  95      28.960  49.290  41.520  1.00  0.00           H
ATOM   1486  CD2 PHE A  95      30.160  50.770  38.810  1.00  0.00           C
ATOM   1487  HD2 PHE A  95      29.930  51.030  37.790  1.00  0.00           H
ATOM   1488  CE2 PHE A  95      29.350  49.970  39.580  1.00  0.00           C
ATOM   1489  HE2 PHE A  95      28.500  49.530  39.080  1.00  0.00           H
ATOM   1490  C   PHE A  95      33.630  53.030  36.460  1.00  0.00           C
ATOM   1491  O   PHE A  95      34.780  52.640  36.190  1.00  0.00           O
ATOM   1492  N   GLY A  96      33.200  54.290  36.090  1.00  0.00           N
ATOM   1493  HN  GLY A  96      32.290  54.560  36.390  1.00  0.00           H
ATOM   1494  CA  GLY A  96      33.960  55.280  35.350  1.00  0.00           C
ATOM   1495  HA1 GLY A  96      33.300  56.140  35.390  1.00  0.00           H
ATOM   1496  HA2 GLY A  96      34.050  54.810  34.380  1.00  0.00           H
ATOM   1497  C   GLY A  96      35.310  55.770  35.850  1.00  0.00           C
ATOM   1498  O   GLY A  96      35.840  55.330  36.860  1.00  0.00           O
ATOM   1499  N   ASP A  97      35.950  56.760  35.170  1.00  0.00           N
ATOM   1500  HN  ASP A  97      35.520  57.110  34.330  1.00  0.00           H
ATOM   1501  CA  ASP A  97      37.240  57.410  35.690  1.00  0.00           C
ATOM   1502  HA  ASP A  97      37.900  56.580  35.920  1.00  0.00           H
ATOM   1503  CB  ASP A  97      37.820  58.410  34.640  1.00  0.00           C
ATOM   1504  HB1 ASP A  97      38.850  58.660  34.980  1.00  0.00           H
ATOM   1505  HB2 ASP A  97      37.200  59.330  34.580  1.00  0.00           H
ATOM   1506  CG  ASP A  97      38.020  57.930  33.200  1.00  0.00           C
ATOM   1507  OD1 ASP A  97      39.170  58.190  32.580  1.00  0.00           O
ATOM   1508  OD2 ASP A  97      37.080  57.380  32.560  1.00  0.00           O
ATOM   1509  C   ASP A  97      37.150  58.090  37.070  1.00  0.00           C
ATOM   1510  O   ASP A  97      38.100  58.130  37.840  1.00  0.00           O
ATOM   1511  N   ILE A  98      36.050  58.780  37.360  1.00  0.00           N
ATOM   1512  HN  ILE A  98      35.240  58.940  36.790  1.00  0.00           H
ATOM   1513  CA  ILE A  98      35.870  59.440  38.620  1.00  0.00           C
ATOM   1514  HA  ILE A  98      36.720  60.090  38.830  1.00  0.00           H
ATOM   1515  CB  ILE A  98      34.720  60.450  38.570  1.00  0.00           C
ATOM   1516  HB  ILE A  98      33.770  59.990  38.210  1.00  0.00           H
ATOM   1517  CG2 ILE A  98      34.430  61.000  40.020  1.00  0.00           C
ATOM   1518 HG21 ILE A  98      34.050  60.200  40.690  1.00  0.00           H
ATOM   1519 HG22 ILE A  98      33.670  61.800  39.890  1.00  0.00           H
ATOM   1520 HG23 ILE A  98      35.350  61.320  40.530  1.00  0.00           H
ATOM   1521  CG1 ILE A  98      34.960  61.600  37.540  1.00  0.00           C
ATOM   1522 HG11 ILE A  98      34.030  62.030  37.120  1.00  0.00           H
ATOM   1523 HG12 ILE A  98      35.530  61.160  36.680  1.00  0.00           H
ATOM   1524  CD  ILE A  98      35.790  62.860  37.990  1.00  0.00           C
ATOM   1525  HD1 ILE A  98      36.740  62.510  38.430  1.00  0.00           H
ATOM   1526  HD2 ILE A  98      35.180  63.440  38.730  1.00  0.00           H
ATOM   1527  HD3 ILE A  98      36.070  63.430  37.090  1.00  0.00           H
ATOM   1528  C   ILE A  98      35.800  58.460  39.820  1.00  0.00           C
ATOM   1529  O   ILE A  98      36.610  58.630  40.760  1.00  0.00           O
ATOM   1530  N   PRO A  99      35.040  57.300  39.760  1.00  0.00           N
ATOM   1531  CD  PRO A  99      33.650  57.390  39.270  1.00  0.00           C
ATOM   1532  HD1 PRO A  99      33.680  57.180  38.180  1.00  0.00           H
ATOM   1533  HD2 PRO A  99      33.100  58.330  39.510  1.00  0.00           H
ATOM   1534  CA  PRO A  99      35.200  56.280  40.680  1.00  0.00           C
ATOM   1535  HA  PRO A  99      35.000  56.560  41.700  1.00  0.00           H
ATOM   1536  CB  PRO A  99      34.120  55.280  40.220  1.00  0.00           C
ATOM   1537  HB1 PRO A  99      33.960  54.530  41.030  1.00  0.00           H
ATOM   1538  HB2 PRO A  99      34.600  54.830  39.330  1.00  0.00           H
ATOM   1539  CG  PRO A  99      32.990  56.170  39.840  1.00  0.00           C
ATOM   1540  HG1 PRO A  99      32.310  55.690  39.110  1.00  0.00           H
ATOM   1541  HG2 PRO A  99      32.370  56.580  40.670  1.00  0.00           H
ATOM   1542  C   PRO A  99      36.500  55.640  40.870  1.00  0.00           C
ATOM   1543  O   PRO A  99      36.910  55.400  41.970  1.00  0.00           O
ATOM   1544  N   CYS A 100      37.260  55.390  39.820  1.00  0.00           N
ATOM   1545  HN  CYS A 100      36.970  55.530  38.880  1.00  0.00           H
ATOM   1546  CA  CYS A 100      38.580  54.890  39.930  1.00  0.00           C
ATOM   1547  HA  CYS A 100      38.490  53.950  40.470  1.00  0.00           H
ATOM   1548  CB  CYS A 100      39.080  54.640  38.480  1.00  0.00           C
ATOM   1549  HB1 CYS A 100      39.010  55.550  37.850  1.00  0.00           H
ATOM   1550  HB2 CYS A 100      38.330  53.930  38.050  1.00  0.00           H
ATOM   1551  SG  CYS A 100      40.730  53.970  38.190  1.00  0.00           S
ATOM   1552  C   CYS A 100      39.610  55.750  40.680  1.00  0.00           C
ATOM   1553  O   CYS A 100      40.260  55.310  41.630  1.00  0.00           O
ATOM   1554  N   ARG A 101      39.730  57.080  40.420  1.00  0.00           N
ATOM   1555  HN  ARG A 101      39.160  57.400  39.660  1.00  0.00           H
ATOM   1556  CA  ARG A 101      40.500  58.010  41.270  1.00  0.00           C
ATOM   1557  HA  ARG A 101      41.530  57.710  41.250  1.00  0.00           H
ATOM   1558  CB  ARG A 101      40.510  59.400  40.450  1.00  0.00           C
ATOM   1559  HB1 ARG A 101      40.850  59.270  39.400  1.00  0.00           H
ATOM   1560  HB2 ARG A 101      41.390  59.820  40.990  1.00  0.00           H
ATOM   1561  CG  ARG A 101      39.240  60.200  40.360  1.00  0.00           C
ATOM   1562  HG1 ARG A 101      38.810  60.390  41.370  1.00  0.00           H
ATOM   1563  HG2 ARG A 101      38.510  59.620  39.760  1.00  0.00           H
ATOM   1564  CD  ARG A 101      39.360  61.580  39.720  1.00  0.00           C
ATOM   1565  HD1 ARG A 101      40.070  62.160  40.340  1.00  0.00           H
ATOM   1566  HD2 ARG A 101      38.470  62.240  39.720  1.00  0.00           H
ATOM   1567  NE  ARG A 101      39.960  61.300  38.360  1.00  0.00           N
ATOM   1568  HE  ARG A 101      40.380  60.410  38.210  1.00  0.00           H
ATOM   1569  CZ  ARG A 101      39.600  61.950  37.260  1.00  0.00           C
ATOM   1570  NH1 ARG A 101      38.970  63.060  37.240  1.00  0.00           N
ATOM   1571 HH11 ARG A 101      38.930  63.700  38.010  1.00  0.00           H
ATOM   1572 HH12 ARG A 101      39.000  63.590  36.390  1.00  0.00           H
ATOM   1573  NH2 ARG A 101      40.120  61.440  36.150  1.00  0.00           N
ATOM   1574 HH21 ARG A 101      39.790  61.760  35.270  1.00  0.00           H
ATOM   1575 HH22 ARG A 101      40.810  60.720  36.190  1.00  0.00           H
ATOM   1576  C   ARG A 101      40.120  58.220  42.700  1.00  0.00           C
ATOM   1577  O   ARG A 101      40.910  58.260  43.640  1.00  0.00           O
ATOM   1578  N   LEU A 102      38.790  58.310  42.950  1.00  0.00           N
ATOM   1579  HN  LEU A 102      38.090  58.360  42.240  1.00  0.00           H
ATOM   1580  CA  LEU A 102      38.270  58.200  44.340  1.00  0.00           C
ATOM   1581  HA  LEU A 102      38.840  58.920  44.920  1.00  0.00           H
ATOM   1582  CB  LEU A 102      36.830  58.610  44.300  1.00  0.00           C
ATOM   1583  HB1 LEU A 102      36.360  58.400  45.280  1.00  0.00           H
ATOM   1584  HB2 LEU A 102      36.250  57.900  43.670  1.00  0.00           H
ATOM   1585  CG  LEU A 102      36.590  60.150  43.930  1.00  0.00           C
ATOM   1586  HG  LEU A 102      37.040  60.310  42.930  1.00  0.00           H
ATOM   1587  CD1 LEU A 102      35.080  60.320  43.810  1.00  0.00           C
ATOM   1588 HD11 LEU A 102      35.070  61.170  43.100  1.00  0.00           H
ATOM   1589 HD12 LEU A 102      34.620  60.610  44.790  1.00  0.00           H
ATOM   1590 HD13 LEU A 102      34.560  59.440  43.380  1.00  0.00           H
ATOM   1591  CD2 LEU A 102      37.250  61.110  44.950  1.00  0.00           C
ATOM   1592 HD21 LEU A 102      36.800  60.980  45.960  1.00  0.00           H
ATOM   1593 HD22 LEU A 102      37.070  62.170  44.670  1.00  0.00           H
ATOM   1594 HD23 LEU A 102      38.330  60.900  45.060  1.00  0.00           H
ATOM   1595  C   LEU A 102      38.580  56.880  45.090  1.00  0.00           C
ATOM   1596  O   LEU A 102      39.000  56.940  46.220  1.00  0.00           O
ATOM   1597  N   MET A 103      38.460  55.720  44.440  1.00  0.00           N
ATOM   1598  HN  MET A 103      38.230  55.660  43.470  1.00  0.00           H
ATOM   1599  CA  MET A 103      38.870  54.410  44.990  1.00  0.00           C
ATOM   1600  HA  MET A 103      38.380  54.280  45.940  1.00  0.00           H
ATOM   1601  CB  MET A 103      38.460  53.270  44.070  1.00  0.00           C
ATOM   1602  HB1 MET A 103      38.760  53.580  43.050  1.00  0.00           H
ATOM   1603  HB2 MET A 103      37.360  53.140  44.160  1.00  0.00           H
ATOM   1604  CG  MET A 103      39.090  51.900  44.330  1.00  0.00           C
ATOM   1605  HG1 MET A 103      40.200  51.910  44.450  1.00  0.00           H
ATOM   1606  HG2 MET A 103      39.110  51.170  43.500  1.00  0.00           H
ATOM   1607  SD  MET A 103      38.290  51.040  45.780  1.00  0.00           S
ATOM   1608  CE  MET A 103      39.700  49.970  46.180  1.00  0.00           C
ATOM   1609  HE1 MET A 103      40.000  49.400  45.280  1.00  0.00           H
ATOM   1610  HE2 MET A 103      39.610  49.250  47.030  1.00  0.00           H
ATOM   1611  HE3 MET A 103      40.520  50.700  46.340  1.00  0.00           H
ATOM   1612  C   MET A 103      40.370  54.350  45.260  1.00  0.00           C
ATOM   1613  O   MET A 103      40.850  54.010  46.360  1.00  0.00           O
ATOM   1614  N   LEU A 104      41.230  54.800  44.300  1.00  0.00           N
ATOM   1615  HN  LEU A 104      40.870  55.180  43.440  1.00  0.00           H
ATOM   1616  CA  LEU A 104      42.690  54.890  44.490  1.00  0.00           C
ATOM   1617  HA  LEU A 104      43.060  53.900  44.680  1.00  0.00           H
ATOM   1618  CB  LEU A 104      43.270  55.390  43.180  1.00  0.00           C
ATOM   1619  HB1 LEU A 104      42.780  56.360  42.950  1.00  0.00           H
ATOM   1620  HB2 LEU A 104      43.050  54.730  42.310  1.00  0.00           H
ATOM   1621  CG  LEU A 104      44.770  55.640  43.050  1.00  0.00           C
ATOM   1622  HG  LEU A 104      45.150  56.310  43.850  1.00  0.00           H
ATOM   1623  CD1 LEU A 104      45.530  54.310  43.320  1.00  0.00           C
ATOM   1624 HD11 LEU A 104      45.060  53.470  42.770  1.00  0.00           H
ATOM   1625 HD12 LEU A 104      45.410  54.070  44.410  1.00  0.00           H
ATOM   1626 HD13 LEU A 104      46.610  54.480  43.130  1.00  0.00           H
ATOM   1627  CD2 LEU A 104      45.230  56.190  41.750  1.00  0.00           C
ATOM   1628 HD21 LEU A 104      44.810  57.140  41.360  1.00  0.00           H
ATOM   1629 HD22 LEU A 104      45.030  55.390  41.010  1.00  0.00           H
ATOM   1630 HD23 LEU A 104      46.320  56.400  41.700  1.00  0.00           H
ATOM   1631  C   LEU A 104      43.120  55.810  45.560  1.00  0.00           C
ATOM   1632  O   LEU A 104      44.030  55.570  46.320  1.00  0.00           O
ATOM   1633  N   PHE A 105      42.590  57.050  45.660  1.00  0.00           N
ATOM   1634  HN  PHE A 105      42.030  57.330  44.880  1.00  0.00           H
ATOM   1635  CA  PHE A 105      42.750  57.980  46.740  1.00  0.00           C
ATOM   1636  HA  PHE A 105      43.790  58.280  46.860  1.00  0.00           H
ATOM   1637  CB  PHE A 105      42.000  59.350  46.410  1.00  0.00           C
ATOM   1638  HB1 PHE A 105      41.030  59.180  45.890  1.00  0.00           H
ATOM   1639  HB2 PHE A 105      42.640  59.800  45.630  1.00  0.00           H
ATOM   1640  CG  PHE A 105      41.900  60.260  47.650  1.00  0.00           C
ATOM   1641  CD1 PHE A 105      42.950  61.070  47.950  1.00  0.00           C
ATOM   1642  HD1 PHE A 105      43.880  61.050  47.400  1.00  0.00           H
ATOM   1643  CE1 PHE A 105      42.810  62.040  48.970  1.00  0.00           C
ATOM   1644  HE1 PHE A 105      43.640  62.740  49.020  1.00  0.00           H
ATOM   1645  CZ  PHE A 105      41.590  62.100  49.770  1.00  0.00           C
ATOM   1646  HZ  PHE A 105      41.480  62.680  50.680  1.00  0.00           H
ATOM   1647  CD2 PHE A 105      40.630  60.410  48.340  1.00  0.00           C
ATOM   1648  HD2 PHE A 105      39.840  59.700  48.120  1.00  0.00           H
ATOM   1649  CE2 PHE A 105      40.530  61.310  49.400  1.00  0.00           C
ATOM   1650  HE2 PHE A 105      39.650  61.300  50.020  1.00  0.00           H
ATOM   1651  C   PHE A 105      42.210  57.360  48.060  1.00  0.00           C
ATOM   1652  O   PHE A 105      42.910  57.250  49.010  1.00  0.00           O
ATOM   1653  N   MET A 106      40.970  56.810  48.090  1.00  0.00           N
ATOM   1654  HN  MET A 106      40.410  56.720  47.280  1.00  0.00           H
ATOM   1655  CA  MET A 106      40.490  56.200  49.290  1.00  0.00           C
ATOM   1656  HA  MET A 106      40.590  57.010  50.000  1.00  0.00           H
ATOM   1657  CB  MET A 106      38.950  55.840  49.340  1.00  0.00           C
ATOM   1658  HB1 MET A 106      38.810  55.200  50.230  1.00  0.00           H
ATOM   1659  HB2 MET A 106      38.710  55.440  48.320  1.00  0.00           H
ATOM   1660  CG  MET A 106      38.070  57.120  49.450  1.00  0.00           C
ATOM   1661  HG1 MET A 106      37.010  56.790  49.520  1.00  0.00           H
ATOM   1662  HG2 MET A 106      38.430  57.660  48.550  1.00  0.00           H
ATOM   1663  SD  MET A 106      38.460  58.040  50.960  1.00  0.00           S
ATOM   1664  CE  MET A 106      37.510  56.950  52.140  1.00  0.00           C
ATOM   1665  HE1 MET A 106      37.370  57.480  53.110  1.00  0.00           H
ATOM   1666  HE2 MET A 106      38.000  55.970  52.330  1.00  0.00           H
ATOM   1667  HE3 MET A 106      36.520  56.840  51.640  1.00  0.00           H
ATOM   1668  C   MET A 106      41.300  55.040  49.830  1.00  0.00           C
ATOM   1669  O   MET A 106      41.510  54.900  50.990  1.00  0.00           O
ATOM   1670  N   LEU A 107      41.800  54.120  48.980  1.00  0.00           N
ATOM   1671  HN  LEU A 107      41.510  54.080  48.030  1.00  0.00           H
ATOM   1672  CA  LEU A 107      42.700  53.060  49.500  1.00  0.00           C
ATOM   1673  HA  LEU A 107      42.240  52.650  50.380  1.00  0.00           H
ATOM   1674  CB  LEU A 107      42.650  51.970  48.430  1.00  0.00           C
ATOM   1675  HB1 LEU A 107      42.960  52.520  47.530  1.00  0.00           H
ATOM   1676  HB2 LEU A 107      41.570  51.720  48.310  1.00  0.00           H
ATOM   1677  CG  LEU A 107      43.570  50.770  48.570  1.00  0.00           C
ATOM   1678  HG  LEU A 107      44.620  51.080  48.410  1.00  0.00           H
ATOM   1679  CD1 LEU A 107      43.530  49.940  49.840  1.00  0.00           C
ATOM   1680 HD11 LEU A 107      43.600  50.520  50.790  1.00  0.00           H
ATOM   1681 HD12 LEU A 107      44.380  49.240  49.710  1.00  0.00           H
ATOM   1682 HD13 LEU A 107      42.610  49.320  49.840  1.00  0.00           H
ATOM   1683  CD2 LEU A 107      43.220  49.810  47.370  1.00  0.00           C
ATOM   1684 HD21 LEU A 107      42.210  49.380  47.530  1.00  0.00           H
ATOM   1685 HD22 LEU A 107      44.010  49.030  47.340  1.00  0.00           H
ATOM   1686 HD23 LEU A 107      43.260  50.370  46.420  1.00  0.00           H
ATOM   1687  C   LEU A 107      44.110  53.570  49.820  1.00  0.00           C
ATOM   1688  O   LEU A 107      44.760  53.090  50.780  1.00  0.00           O
ATOM   1689  N   ALA A 108      44.670  54.570  49.110  1.00  0.00           N
ATOM   1690  HN  ALA A 108      44.230  54.900  48.270  1.00  0.00           H
ATOM   1691  CA  ALA A 108      45.930  55.200  49.500  1.00  0.00           C
ATOM   1692  HA  ALA A 108      46.590  54.400  49.820  1.00  0.00           H
ATOM   1693  CB  ALA A 108      46.670  55.810  48.260  1.00  0.00           C
ATOM   1694  HB1 ALA A 108      46.020  56.510  47.680  1.00  0.00           H
ATOM   1695  HB2 ALA A 108      46.880  55.010  47.510  1.00  0.00           H
ATOM   1696  HB3 ALA A 108      47.640  56.250  48.530  1.00  0.00           H
ATOM   1697  C   ALA A 108      45.960  56.050  50.750  1.00  0.00           C
ATOM   1698  O   ALA A 108      46.840  55.820  51.580  1.00  0.00           O
ATOM   1699  N   MET A 109      44.970  56.970  50.870  1.00  0.00           N
ATOM   1700  HN  MET A 109      44.200  57.030  50.250  1.00  0.00           H
ATOM   1701  CA  MET A 109      44.830  57.870  51.980  1.00  0.00           C
ATOM   1702  HA  MET A 109      45.690  58.500  52.120  1.00  0.00           H
ATOM   1703  CB  MET A 109      43.660  58.780  51.700  1.00  0.00           C
ATOM   1704  HB1 MET A 109      42.740  58.160  51.580  1.00  0.00           H
ATOM   1705  HB2 MET A 109      43.830  59.360  50.760  1.00  0.00           H
ATOM   1706  CG  MET A 109      43.470  59.830  52.810  1.00  0.00           C
ATOM   1707  HG1 MET A 109      44.000  60.710  52.410  1.00  0.00           H
ATOM   1708  HG2 MET A 109      44.130  59.570  53.650  1.00  0.00           H
ATOM   1709  SD  MET A 109      41.790  60.240  53.370  1.00  0.00           S
ATOM   1710  CE  MET A 109      41.380  58.700  54.260  1.00  0.00           C
ATOM   1711  HE1 MET A 109      41.330  57.830  53.580  1.00  0.00           H
ATOM   1712  HE2 MET A 109      40.480  58.900  54.890  1.00  0.00           H
ATOM   1713  HE3 MET A 109      42.230  58.540  54.960  1.00  0.00           H
ATOM   1714  C   MET A 109      44.730  57.140  53.210  1.00  0.00           C
ATOM   1715  O   MET A 109      45.440  57.390  54.230  1.00  0.00           O
ATOM   1716  N   ASN A 110      43.890  56.110  53.290  1.00  0.00           N
ATOM   1717  HN  ASN A 110      43.290  55.840  52.530  1.00  0.00           H
ATOM   1718  CA  ASN A 110      43.760  55.140  54.400  1.00  0.00           C
ATOM   1719  HA  ASN A 110      43.540  55.690  55.300  1.00  0.00           H
ATOM   1720  CB  ASN A 110      42.470  54.240  54.410  1.00  0.00           C
ATOM   1721  HB1 ASN A 110      42.490  53.460  55.200  1.00  0.00           H
ATOM   1722  HB2 ASN A 110      42.580  53.670  53.460  1.00  0.00           H
ATOM   1723  CG  ASN A 110      41.140  55.060  54.470  1.00  0.00           C
ATOM   1724  OD1 ASN A 110      40.900  55.700  55.490  1.00  0.00           O
ATOM   1725  ND2 ASN A 110      40.300  55.090  53.350  1.00  0.00           N
ATOM   1726 HD21 ASN A 110      40.780  54.810  52.520  1.00  0.00           H
ATOM   1727 HD22 ASN A 110      39.520  55.710  53.390  1.00  0.00           H
ATOM   1728  C   ASN A 110      45.020  54.370  54.660  1.00  0.00           C
ATOM   1729  O   ASN A 110      45.580  54.300  55.780  1.00  0.00           O
ATOM   1730  N   ARG A 111      45.680  53.770  53.630  1.00  0.00           N
ATOM   1731  HN  ARG A 111      45.310  53.730  52.710  1.00  0.00           H
ATOM   1732  CA  ARG A 111      46.990  53.220  53.860  1.00  0.00           C
ATOM   1733  HA  ARG A 111      46.940  52.370  54.520  1.00  0.00           H
ATOM   1734  CB  ARG A 111      47.470  52.500  52.570  1.00  0.00           C
ATOM   1735  HB1 ARG A 111      47.750  53.210  51.790  1.00  0.00           H
ATOM   1736  HB2 ARG A 111      46.590  51.960  52.140  1.00  0.00           H
ATOM   1737  CG  ARG A 111      48.720  51.750  52.790  1.00  0.00           C
ATOM   1738  HG1 ARG A 111      48.710  51.150  53.720  1.00  0.00           H
ATOM   1739  HG2 ARG A 111      49.560  52.460  52.980  1.00  0.00           H
ATOM   1740  CD  ARG A 111      49.330  50.930  51.640  1.00  0.00           C
ATOM   1741  HD1 ARG A 111      50.410  50.760  51.850  1.00  0.00           H
ATOM   1742  HD2 ARG A 111      49.270  51.350  50.610  1.00  0.00           H
ATOM   1743  NE  ARG A 111      48.620  49.630  51.760  1.00  0.00           N
ATOM   1744  HE  ARG A 111      48.070  49.520  52.590  1.00  0.00           H
ATOM   1745  CZ  ARG A 111      48.030  49.030  50.710  1.00  0.00           C
ATOM   1746  NH1 ARG A 111      48.300  49.310  49.440  1.00  0.00           N
ATOM   1747 HH11 ARG A 111      47.920  48.780  48.690  1.00  0.00           H
ATOM   1748 HH12 ARG A 111      49.020  49.870  49.040  1.00  0.00           H
ATOM   1749  NH2 ARG A 111      47.080  48.130  50.800  1.00  0.00           N
ATOM   1750 HH21 ARG A 111      46.940  47.670  51.680  1.00  0.00           H
ATOM   1751 HH22 ARG A 111      46.840  47.680  49.950  1.00  0.00           H
ATOM   1752  C   ARG A 111      48.050  54.150  54.390  1.00  0.00           C
ATOM   1753  O   ARG A 111      48.730  53.740  55.370  1.00  0.00           O
ATOM   1754  N   GLN A 112      48.240  55.420  53.920  1.00  0.00           N
ATOM   1755  HN  GLN A 112      47.710  55.700  53.130  1.00  0.00           H
ATOM   1756  CA  GLN A 112      49.160  56.390  54.390  1.00  0.00           C
ATOM   1757  HA  GLN A 112      50.140  55.940  54.490  1.00  0.00           H
ATOM   1758  CB  GLN A 112      49.170  57.550  53.360  1.00  0.00           C
ATOM   1759  HB1 GLN A 112      49.620  58.450  53.850  1.00  0.00           H
ATOM   1760  HB2 GLN A 112      48.160  57.770  52.970  1.00  0.00           H
ATOM   1761  CG  GLN A 112      50.080  57.130  52.140  1.00  0.00           C
ATOM   1762  HG1 GLN A 112      50.270  58.060  51.580  1.00  0.00           H
ATOM   1763  HG2 GLN A 112      49.600  56.450  51.400  1.00  0.00           H
ATOM   1764  CD  GLN A 112      51.430  56.430  52.460  1.00  0.00           C
ATOM   1765  OE1 GLN A 112      51.750  55.420  51.870  1.00  0.00           O
ATOM   1766  NE2 GLN A 112      52.240  57.050  53.340  1.00  0.00           N
ATOM   1767 HE21 GLN A 112      53.180  56.720  53.410  1.00  0.00           H
ATOM   1768 HE22 GLN A 112      52.050  57.880  53.870  1.00  0.00           H
ATOM   1769  C   GLN A 112      48.890  56.790  55.820  1.00  0.00           C
ATOM   1770  O   GLN A 112      49.880  56.720  56.590  1.00  0.00           O
ATOM   1771  N   GLY A 113      47.600  56.970  56.150  1.00  0.00           N
ATOM   1772  HN  GLY A 113      46.930  57.030  55.410  1.00  0.00           H
ATOM   1773  CA  GLY A 113      47.100  57.190  57.500  1.00  0.00           C
ATOM   1774  HA1 GLY A 113      46.050  57.220  57.300  1.00  0.00           H
ATOM   1775  HA2 GLY A 113      47.530  58.120  57.840  1.00  0.00           H
ATOM   1776  C   GLY A 113      47.340  56.110  58.510  1.00  0.00           C
ATOM   1777  O   GLY A 113      47.730  56.400  59.610  1.00  0.00           O
ATOM   1778  N   SER A 114      47.090  54.840  58.170  1.00  0.00           N
ATOM   1779  HN  SER A 114      46.630  54.690  57.290  1.00  0.00           H
ATOM   1780  CA  SER A 114      47.390  53.700  58.950  1.00  0.00           C
ATOM   1781  HA  SER A 114      46.900  53.680  59.920  1.00  0.00           H
ATOM   1782  CB  SER A 114      46.900  52.410  58.260  1.00  0.00           C
ATOM   1783  HB1 SER A 114      47.190  52.360  57.180  1.00  0.00           H
ATOM   1784  HB2 SER A 114      45.800  52.290  58.160  1.00  0.00           H
ATOM   1785  OG  SER A 114      47.340  51.150  58.830  1.00  0.00           O
ATOM   1786  HG1 SER A 114      46.670  50.910  59.460  1.00  0.00           H
ATOM   1787  C   SER A 114      48.880  53.630  59.410  1.00  0.00           C
ATOM   1788  O   SER A 114      49.180  53.600  60.610  1.00  0.00           O
ATOM   1789  N   ILE A 115      49.900  53.840  58.520  1.00  0.00           N
ATOM   1790  HN  ILE A 115      49.650  53.900  57.550  1.00  0.00           H
ATOM   1791  CA  ILE A 115      51.270  54.000  58.990  1.00  0.00           C
ATOM   1792  HA  ILE A 115      51.490  53.170  59.650  1.00  0.00           H
ATOM   1793  CB  ILE A 115      52.260  53.880  57.860  1.00  0.00           C
ATOM   1794  HB  ILE A 115      52.260  54.820  57.250  1.00  0.00           H
ATOM   1795  CG2 ILE A 115      53.670  53.730  58.560  1.00  0.00           C
ATOM   1796 HG21 ILE A 115      53.960  54.520  59.290  1.00  0.00           H
ATOM   1797 HG22 ILE A 115      54.530  53.720  57.870  1.00  0.00           H
ATOM   1798 HG23 ILE A 115      53.650  52.850  59.240  1.00  0.00           H
ATOM   1799  CG1 ILE A 115      51.920  52.750  56.880  1.00  0.00           C
ATOM   1800 HG11 ILE A 115      52.780  52.650  56.190  1.00  0.00           H
ATOM   1801 HG12 ILE A 115      50.990  53.020  56.330  1.00  0.00           H
ATOM   1802  CD  ILE A 115      51.830  51.350  57.510  1.00  0.00           C
ATOM   1803  HD1 ILE A 115      51.450  50.670  56.710  1.00  0.00           H
ATOM   1804  HD2 ILE A 115      51.180  51.340  58.410  1.00  0.00           H
ATOM   1805  HD3 ILE A 115      52.810  50.910  57.780  1.00  0.00           H
ATOM   1806  C   ILE A 115      51.490  55.320  59.710  1.00  0.00           C
ATOM   1807  O   ILE A 115      52.100  55.310  60.800  1.00  0.00           O
ATOM   1808  N   ILE A 116      51.150  56.510  59.170  1.00  0.00           N
ATOM   1809  HN  ILE A 116      50.760  56.580  58.260  1.00  0.00           H
ATOM   1810  CA  ILE A 116      51.340  57.870  59.700  1.00  0.00           C
ATOM   1811  HA  ILE A 116      52.400  57.990  59.880  1.00  0.00           H
ATOM   1812  CB  ILE A 116      50.870  58.980  58.700  1.00  0.00           C
ATOM   1813  HB  ILE A 116      49.940  58.670  58.180  1.00  0.00           H
ATOM   1814  CG2 ILE A 116      50.600  60.320  59.470  1.00  0.00           C
ATOM   1815 HG21 ILE A 116      50.650  61.200  58.790  1.00  0.00           H
ATOM   1816 HG22 ILE A 116      51.250  60.480  60.360  1.00  0.00           H
ATOM   1817 HG23 ILE A 116      49.540  60.380  59.800  1.00  0.00           H
ATOM   1818  CG1 ILE A 116      52.040  59.130  57.600  1.00  0.00           C
ATOM   1819 HG11 ILE A 116      52.310  58.080  57.360  1.00  0.00           H
ATOM   1820 HG12 ILE A 116      52.840  59.600  58.240  1.00  0.00           H
ATOM   1821  CD  ILE A 116      51.640  59.820  56.270  1.00  0.00           C
ATOM   1822  HD1 ILE A 116      52.440  59.910  55.520  1.00  0.00           H
ATOM   1823  HD2 ILE A 116      51.280  60.840  56.550  1.00  0.00           H
ATOM   1824  HD3 ILE A 116      50.750  59.300  55.850  1.00  0.00           H
ATOM   1825  C   ILE A 116      50.750  58.010  61.110  1.00  0.00           C
ATOM   1826  O   ILE A 116      51.490  58.370  62.030  1.00  0.00           O
ATOM   1827  N   PHE A 117      49.510  57.640  61.390  1.00  0.00           N
ATOM   1828  HN  PHE A 117      48.890  57.380  60.650  1.00  0.00           H
ATOM   1829  CA  PHE A 117      49.000  57.710  62.750  1.00  0.00           C
ATOM   1830  HA  PHE A 117      49.270  58.670  63.160  1.00  0.00           H
ATOM   1831  CB  PHE A 117      47.450  57.570  62.740  1.00  0.00           C
ATOM   1832  HB1 PHE A 117      47.260  57.130  63.740  1.00  0.00           H
ATOM   1833  HB2 PHE A 117      47.050  56.950  61.920  1.00  0.00           H
ATOM   1834  CG  PHE A 117      46.830  58.990  62.460  1.00  0.00           C
ATOM   1835  CD1 PHE A 117      46.840  59.890  63.540  1.00  0.00           C
ATOM   1836  HD1 PHE A 117      47.220  59.740  64.540  1.00  0.00           H
ATOM   1837  CE1 PHE A 117      46.310  61.180  63.370  1.00  0.00           C
ATOM   1838  HE1 PHE A 117      46.510  61.930  64.130  1.00  0.00           H
ATOM   1839  CZ  PHE A 117      45.910  61.650  62.130  1.00  0.00           C
ATOM   1840  HZ  PHE A 117      45.680  62.700  62.030  1.00  0.00           H
ATOM   1841  CD2 PHE A 117      46.430  59.420  61.170  1.00  0.00           C
ATOM   1842  HD2 PHE A 117      46.540  58.690  60.390  1.00  0.00           H
ATOM   1843  CE2 PHE A 117      45.940  60.770  61.020  1.00  0.00           C
ATOM   1844  HE2 PHE A 117      45.780  61.130  60.020  1.00  0.00           H
ATOM   1845  C   PHE A 117      49.650  56.760  63.690  1.00  0.00           C
ATOM   1846  O   PHE A 117      49.930  57.150  64.810  1.00  0.00           O
ATOM   1847  N   LEU A 118      50.000  55.540  63.210  1.00  0.00           N
ATOM   1848  HN  LEU A 118      49.610  55.300  62.330  1.00  0.00           H
ATOM   1849  CA  LEU A 118      50.730  54.540  63.970  1.00  0.00           C
ATOM   1850  HA  LEU A 118      50.200  54.440  64.910  1.00  0.00           H
ATOM   1851  CB  LEU A 118      50.700  53.120  63.310  1.00  0.00           C
ATOM   1852  HB1 LEU A 118      51.200  53.290  62.340  1.00  0.00           H
ATOM   1853  HB2 LEU A 118      49.650  52.820  63.150  1.00  0.00           H
ATOM   1854  CG  LEU A 118      51.510  52.070  64.090  1.00  0.00           C
ATOM   1855  HG  LEU A 118      52.480  52.540  64.360  1.00  0.00           H
ATOM   1856  CD1 LEU A 118      50.870  51.730  65.410  1.00  0.00           C
ATOM   1857 HD11 LEU A 118      50.140  50.900  65.320  1.00  0.00           H
ATOM   1858 HD12 LEU A 118      50.220  52.540  65.780  1.00  0.00           H
ATOM   1859 HD13 LEU A 118      51.510  51.460  66.270  1.00  0.00           H
ATOM   1860  CD2 LEU A 118      51.900  50.870  63.220  1.00  0.00           C
ATOM   1861 HD21 LEU A 118      50.990  50.320  62.900  1.00  0.00           H
ATOM   1862 HD22 LEU A 118      52.580  50.170  63.770  1.00  0.00           H
ATOM   1863 HD23 LEU A 118      52.440  51.250  62.320  1.00  0.00           H
ATOM   1864  C   LEU A 118      52.170  55.080  64.340  1.00  0.00           C
ATOM   1865  O   LEU A 118      52.650  54.960  65.390  1.00  0.00           O
ATOM   1866  N   THR A 119      52.760  55.860  63.400  1.00  0.00           N
ATOM   1867  HN  THR A 119      52.340  55.910  62.500  1.00  0.00           H
ATOM   1868  CA  THR A 119      53.990  56.670  63.730  1.00  0.00           C
ATOM   1869  HA  THR A 119      54.610  55.870  64.070  1.00  0.00           H
ATOM   1870  CB  THR A 119      54.580  57.450  62.520  1.00  0.00           C
ATOM   1871  HB  THR A 119      54.070  58.410  62.290  1.00  0.00           H
ATOM   1872  OG1 THR A 119      54.610  56.670  61.320  1.00  0.00           O
ATOM   1873  HG1 THR A 119      53.820  56.150  61.170  1.00  0.00           H
ATOM   1874  CG2 THR A 119      55.990  57.760  62.820  1.00  0.00           C
ATOM   1875 HG21 THR A 119      56.060  58.480  63.660  1.00  0.00           H
ATOM   1876 HG22 THR A 119      56.500  58.310  61.990  1.00  0.00           H
ATOM   1877 HG23 THR A 119      56.460  56.780  63.060  1.00  0.00           H
ATOM   1878  C   THR A 119      53.790  57.660  64.830  1.00  0.00           C
ATOM   1879  O   THR A 119      54.620  57.550  65.760  1.00  0.00           O
ATOM   1880  N   VAL A 120      52.670  58.390  65.030  1.00  0.00           N
ATOM   1881  HN  VAL A 120      51.890  58.210  64.430  1.00  0.00           H
ATOM   1882  CA  VAL A 120      52.530  59.160  66.280  1.00  0.00           C
ATOM   1883  HA  VAL A 120      53.490  59.610  66.510  1.00  0.00           H
ATOM   1884  CB  VAL A 120      51.430  60.200  66.010  1.00  0.00           C
ATOM   1885  HB  VAL A 120      50.500  59.730  65.640  1.00  0.00           H
ATOM   1886  CG1 VAL A 120      51.110  61.020  67.320  1.00  0.00           C
ATOM   1887 HG11 VAL A 120      50.370  61.830  67.130  1.00  0.00           H
ATOM   1888 HG12 VAL A 120      51.990  61.550  67.740  1.00  0.00           H
ATOM   1889 HG13 VAL A 120      50.670  60.370  68.100  1.00  0.00           H
ATOM   1890  CG2 VAL A 120      51.940  61.180  64.950  1.00  0.00           C
ATOM   1891 HG21 VAL A 120      51.350  62.100  64.750  1.00  0.00           H
ATOM   1892 HG22 VAL A 120      52.020  60.670  63.970  1.00  0.00           H
ATOM   1893 HG23 VAL A 120      52.860  61.740  65.230  1.00  0.00           H
ATOM   1894  C   VAL A 120      52.260  58.420  67.520  1.00  0.00           C
ATOM   1895  O   VAL A 120      52.840  58.700  68.590  1.00  0.00           O
ATOM   1896  N   VAL A 121      51.430  57.310  67.410  1.00  0.00           N
ATOM   1897  HN  VAL A 121      51.120  57.200  66.480  1.00  0.00           H
ATOM   1898  CA  VAL A 121      51.130  56.420  68.530  1.00  0.00           C
ATOM   1899  HA  VAL A 121      50.690  57.090  69.250  1.00  0.00           H
ATOM   1900  CB  VAL A 121      50.080  55.410  68.100  1.00  0.00           C
ATOM   1901  HB  VAL A 121      50.420  54.930  67.160  1.00  0.00           H
ATOM   1902  CG1 VAL A 121      49.880  54.250  69.180  1.00  0.00           C
ATOM   1903 HG11 VAL A 121      49.480  54.580  70.170  1.00  0.00           H
ATOM   1904 HG12 VAL A 121      50.890  53.800  69.270  1.00  0.00           H
ATOM   1905 HG13 VAL A 121      49.160  53.500  68.810  1.00  0.00           H
ATOM   1906  CG2 VAL A 121      48.680  56.100  67.810  1.00  0.00           C
ATOM   1907 HG21 VAL A 121      48.770  56.870  67.000  1.00  0.00           H
ATOM   1908 HG22 VAL A 121      48.380  56.680  68.700  1.00  0.00           H
ATOM   1909 HG23 VAL A 121      47.860  55.360  67.700  1.00  0.00           H
ATOM   1910  C   VAL A 121      52.390  55.750  69.150  1.00  0.00           C
ATOM   1911  O   VAL A 121      52.630  55.840  70.350  1.00  0.00           O
ATOM   1912  N   ALA A 122      53.280  55.200  68.310  1.00  0.00           N
ATOM   1913  HN  ALA A 122      53.110  55.310  67.330  1.00  0.00           H
ATOM   1914  CA  ALA A 122      54.530  54.570  68.740  1.00  0.00           C
ATOM   1915  HA  ALA A 122      54.310  53.830  69.500  1.00  0.00           H
ATOM   1916  CB  ALA A 122      55.250  53.980  67.470  1.00  0.00           C
ATOM   1917  HB1 ALA A 122      54.470  53.350  66.990  1.00  0.00           H
ATOM   1918  HB2 ALA A 122      56.110  53.390  67.850  1.00  0.00           H
ATOM   1919  HB3 ALA A 122      55.550  54.790  66.770  1.00  0.00           H
ATOM   1920  C   ALA A 122      55.440  55.480  69.470  1.00  0.00           C
ATOM   1921  O   ALA A 122      56.060  55.160  70.460  1.00  0.00           O
ATOM   1922  N   VAL A 123      55.500  56.780  69.130  1.00  0.00           N
ATOM   1923  HN  VAL A 123      55.010  57.180  68.350  1.00  0.00           H
ATOM   1924  CA  VAL A 123      56.260  57.790  69.820  1.00  0.00           C
ATOM   1925  HA  VAL A 123      57.230  57.330  69.960  1.00  0.00           H
ATOM   1926  CB  VAL A 123      56.550  59.080  69.000  1.00  0.00           C
ATOM   1927  HB  VAL A 123      55.590  59.570  68.740  1.00  0.00           H
ATOM   1928  CG1 VAL A 123      57.220  60.110  69.880  1.00  0.00           C
ATOM   1929 HG11 VAL A 123      57.590  61.020  69.370  1.00  0.00           H
ATOM   1930 HG12 VAL A 123      58.130  59.620  70.270  1.00  0.00           H
ATOM   1931 HG13 VAL A 123      56.620  60.450  70.750  1.00  0.00           H
ATOM   1932  CG2 VAL A 123      57.250  58.880  67.640  1.00  0.00           C
ATOM   1933 HG21 VAL A 123      58.300  58.490  67.590  1.00  0.00           H
ATOM   1934 HG22 VAL A 123      57.270  59.900  67.220  1.00  0.00           H
ATOM   1935 HG23 VAL A 123      56.500  58.310  67.050  1.00  0.00           H
ATOM   1936  C   VAL A 123      55.710  58.120  71.150  1.00  0.00           C
ATOM   1937  O   VAL A 123      56.350  58.200  72.160  1.00  0.00           O
ATOM   1938  N   ASP A 124      54.400  58.390  71.200  1.00  0.00           N
ATOM   1939  HN  ASP A 124      53.820  58.530  70.400  1.00  0.00           H
ATOM   1940  CA  ASP A 124      53.700  58.600  72.460  1.00  0.00           C
ATOM   1941  HA  ASP A 124      54.160  59.480  72.880  1.00  0.00           H
ATOM   1942  CB  ASP A 124      52.170  58.930  72.030  1.00  0.00           C
ATOM   1943  HB1 ASP A 124      51.870  58.150  71.310  1.00  0.00           H
ATOM   1944  HB2 ASP A 124      52.270  59.910  71.510  1.00  0.00           H
ATOM   1945  CG  ASP A 124      51.130  59.110  73.100  1.00  0.00           C
ATOM   1946  OD1 ASP A 124      51.250  60.090  73.910  1.00  0.00           O
ATOM   1947  OD2 ASP A 124      50.110  58.330  73.090  1.00  0.00           O
ATOM   1948  C   ASP A 124      53.800  57.350  73.480  1.00  0.00           C
ATOM   1949  O   ASP A 124      54.110  57.490  74.680  1.00  0.00           O
ATOM   1950  N   ARG A 125      53.750  56.160  72.930  1.00  0.00           N
ATOM   1951  HN  ARG A 125      53.370  56.100  72.010  1.00  0.00           H
ATOM   1952  CA  ARG A 125      53.900  54.890  73.700  1.00  0.00           C
ATOM   1953  HA  ARG A 125      53.160  54.890  74.490  1.00  0.00           H
ATOM   1954  CB  ARG A 125      53.470  53.710  72.800  1.00  0.00           C
ATOM   1955  HB1 ARG A 125      54.210  53.670  71.980  1.00  0.00           H
ATOM   1956  HB2 ARG A 125      52.530  54.020  72.280  1.00  0.00           H
ATOM   1957  CG  ARG A 125      53.340  52.320  73.490  1.00  0.00           C
ATOM   1958  HG1 ARG A 125      54.120  52.240  74.270  1.00  0.00           H
ATOM   1959  HG2 ARG A 125      53.420  51.480  72.770  1.00  0.00           H
ATOM   1960  CD  ARG A 125      51.860  52.120  74.010  1.00  0.00           C
ATOM   1961  HD1 ARG A 125      51.160  52.420  73.200  1.00  0.00           H
ATOM   1962  HD2 ARG A 125      51.750  52.780  74.900  1.00  0.00           H
ATOM   1963  NE  ARG A 125      51.640  50.670  74.340  1.00  0.00           N
ATOM   1964  HE  ARG A 125      52.300  49.990  74.050  1.00  0.00           H
ATOM   1965  CZ  ARG A 125      50.540  50.270  74.960  1.00  0.00           C
ATOM   1966  NH1 ARG A 125      49.530  51.040  75.140  1.00  0.00           N
ATOM   1967 HH11 ARG A 125      49.660  52.000  74.890  1.00  0.00           H
ATOM   1968 HH12 ARG A 125      48.660  50.670  75.470  1.00  0.00           H
ATOM   1969  NH2 ARG A 125      50.290  49.010  75.090  1.00  0.00           N
ATOM   1970 HH21 ARG A 125      51.010  48.370  74.810  1.00  0.00           H
ATOM   1971 HH22 ARG A 125      49.430  48.670  75.450  1.00  0.00           H
ATOM   1972  C   ARG A 125      55.320  54.730  74.270  1.00  0.00           C
ATOM   1973  O   ARG A 125      55.500  54.520  75.520  1.00  0.00           O
ATOM   1974  N   TYR A 126      56.350  54.960  73.460  1.00  0.00           N
ATOM   1975  HN  TYR A 126      56.160  55.210  72.520  1.00  0.00           H
ATOM   1976  CA  TYR A 126      57.750  55.080  73.740  1.00  0.00           C
ATOM   1977  HA  TYR A 126      58.060  54.150  74.210  1.00  0.00           H
ATOM   1978  CB  TYR A 126      58.540  55.270  72.360  1.00  0.00           C
ATOM   1979  HB1 TYR A 126      58.020  55.820  71.550  1.00  0.00           H
ATOM   1980  HB2 TYR A 126      58.730  54.260  71.930  1.00  0.00           H
ATOM   1981  CG  TYR A 126      59.850  55.860  72.550  1.00  0.00           C
ATOM   1982  CD1 TYR A 126      60.790  55.210  73.320  1.00  0.00           C
ATOM   1983  HD1 TYR A 126      60.480  54.260  73.750  1.00  0.00           H
ATOM   1984  CE1 TYR A 126      62.030  55.680  73.650  1.00  0.00           C
ATOM   1985  HE1 TYR A 126      62.650  55.090  74.310  1.00  0.00           H
ATOM   1986  CZ  TYR A 126      62.370  56.960  73.130  1.00  0.00           C
ATOM   1987  OH  TYR A 126      63.580  57.560  73.530  1.00  0.00           O
ATOM   1988  HH  TYR A 126      63.820  58.210  72.860  1.00  0.00           H
ATOM   1989  CD2 TYR A 126      60.240  57.110  72.000  1.00  0.00           C
ATOM   1990  HD2 TYR A 126      59.570  57.740  71.420  1.00  0.00           H
ATOM   1991  CE2 TYR A 126      61.510  57.620  72.270  1.00  0.00           C
ATOM   1992  HE2 TYR A 126      61.730  58.630  71.940  1.00  0.00           H
ATOM   1993  C   TYR A 126      58.000  56.120  74.810  1.00  0.00           C
ATOM   1994  O   TYR A 126      58.580  55.860  75.840  1.00  0.00           O
ATOM   1995  N   PHE A 127      57.490  57.320  74.620  1.00  0.00           N
ATOM   1996  HN  PHE A 127      56.840  57.570  73.910  1.00  0.00           H
ATOM   1997  CA  PHE A 127      57.510  58.380  75.680  1.00  0.00           C
ATOM   1998  HA  PHE A 127      58.510  58.620  75.980  1.00  0.00           H
ATOM   1999  CB  PHE A 127      56.820  59.630  75.230  1.00  0.00           C
ATOM   2000  HB1 PHE A 127      56.660  60.380  76.040  1.00  0.00           H
ATOM   2001  HB2 PHE A 127      55.910  59.410  74.650  1.00  0.00           H
ATOM   2002  CG  PHE A 127      57.610  60.410  74.280  1.00  0.00           C
ATOM   2003  CD1 PHE A 127      56.990  61.450  73.620  1.00  0.00           C
ATOM   2004  HD1 PHE A 127      55.920  61.630  73.680  1.00  0.00           H
ATOM   2005  CE1 PHE A 127      57.620  62.120  72.620  1.00  0.00           C
ATOM   2006  HE1 PHE A 127      57.150  62.840  71.970  1.00  0.00           H
ATOM   2007  CZ  PHE A 127      58.960  61.900  72.270  1.00  0.00           C
ATOM   2008  HZ  PHE A 127      59.400  62.530  71.510  1.00  0.00           H
ATOM   2009  CD2 PHE A 127      58.970  60.190  73.960  1.00  0.00           C
ATOM   2010  HD2 PHE A 127      59.510  59.400  74.440  1.00  0.00           H
ATOM   2011  CE2 PHE A 127      59.680  60.970  73.010  1.00  0.00           C
ATOM   2012  HE2 PHE A 127      60.720  60.690  73.020  1.00  0.00           H
ATOM   2013  C   PHE A 127      56.830  57.960  76.980  1.00  0.00           C
ATOM   2014  O   PHE A 127      57.460  58.170  78.050  1.00  0.00           O
ATOM   2015  N   ARG A 128      55.560  57.350  76.880  1.00  0.00           N
ATOM   2016  HN  ARG A 128      55.100  57.470  76.000  1.00  0.00           H
ATOM   2017  CA  ARG A 128      54.910  56.820  78.030  1.00  0.00           C
ATOM   2018  HA  ARG A 128      54.750  57.630  78.730  1.00  0.00           H
ATOM   2019  CB  ARG A 128      53.520  56.340  77.610  1.00  0.00           C
ATOM   2020  HB1 ARG A 128      53.270  55.660  78.460  1.00  0.00           H
ATOM   2021  HB2 ARG A 128      53.550  55.810  76.650  1.00  0.00           H
ATOM   2022  CG  ARG A 128      52.460  57.430  77.480  1.00  0.00           C
ATOM   2023  HG1 ARG A 128      52.860  58.190  76.770  1.00  0.00           H
ATOM   2024  HG2 ARG A 128      52.290  57.990  78.430  1.00  0.00           H
ATOM   2025  CD  ARG A 128      51.070  56.970  76.880  1.00  0.00           C
ATOM   2026  HD1 ARG A 128      50.510  56.420  77.670  1.00  0.00           H
ATOM   2027  HD2 ARG A 128      51.370  56.360  75.990  1.00  0.00           H
ATOM   2028  NE  ARG A 128      50.250  58.170  76.350  1.00  0.00           N
ATOM   2029  HE  ARG A 128      50.150  58.130  75.350  1.00  0.00           H
ATOM   2030  CZ  ARG A 128      50.010  59.300  77.070  1.00  0.00           C
ATOM   2031  NH1 ARG A 128      49.880  59.200  78.380  1.00  0.00           N
ATOM   2032 HH11 ARG A 128      49.810  58.290  78.780  1.00  0.00           H
ATOM   2033 HH12 ARG A 128      50.040  60.040  78.910  1.00  0.00           H
ATOM   2034  NH2 ARG A 128      49.970  60.450  76.480  1.00  0.00           N
ATOM   2035 HH21 ARG A 128      50.250  60.560  75.540  1.00  0.00           H
ATOM   2036 HH22 ARG A 128      49.680  61.200  77.070  1.00  0.00           H
ATOM   2037  C   ARG A 128      55.670  55.730  78.790  1.00  0.00           C
ATOM   2038  O   ARG A 128      55.820  55.790  80.030  1.00  0.00           O
ATOM   2039  N   VAL A 129      56.320  54.800  78.100  1.00  0.00           N
ATOM   2040  HN  VAL A 129      56.140  54.800  77.120  1.00  0.00           H
ATOM   2041  CA  VAL A 129      57.260  53.850  78.590  1.00  0.00           C
ATOM   2042  HA  VAL A 129      56.780  53.260  79.360  1.00  0.00           H
ATOM   2043  CB  VAL A 129      57.660  52.880  77.530  1.00  0.00           C
ATOM   2044  HB  VAL A 129      57.870  53.520  76.640  1.00  0.00           H
ATOM   2045  CG1 VAL A 129      58.910  52.050  77.940  1.00  0.00           C
ATOM   2046 HG11 VAL A 129      58.710  51.510  78.880  1.00  0.00           H
ATOM   2047 HG12 VAL A 129      59.820  52.680  78.060  1.00  0.00           H
ATOM   2048 HG13 VAL A 129      59.160  51.360  77.100  1.00  0.00           H
ATOM   2049  CG2 VAL A 129      56.530  51.890  77.310  1.00  0.00           C
ATOM   2050 HG21 VAL A 129      56.830  51.120  76.560  1.00  0.00           H
ATOM   2051 HG22 VAL A 129      55.620  52.360  76.920  1.00  0.00           H
ATOM   2052 HG23 VAL A 129      56.340  51.320  78.250  1.00  0.00           H
ATOM   2053  C   VAL A 129      58.440  54.390  79.280  1.00  0.00           C
ATOM   2054  O   VAL A 129      58.820  53.850  80.280  1.00  0.00           O
ATOM   2055  N   VAL A 130      59.100  55.430  78.750  1.00  0.00           N
ATOM   2056  HN  VAL A 130      58.840  55.860  77.890  1.00  0.00           H
ATOM   2057  CA  VAL A 130      60.230  56.070  79.460  1.00  0.00           C
ATOM   2058  HA  VAL A 130      60.850  55.260  79.820  1.00  0.00           H
ATOM   2059  CB  VAL A 130      61.020  57.100  78.600  1.00  0.00           C
ATOM   2060  HB  VAL A 130      60.380  57.900  78.200  1.00  0.00           H
ATOM   2061  CG1 VAL A 130      62.070  57.840  79.480  1.00  0.00           C
ATOM   2062 HG11 VAL A 130      62.660  58.490  78.810  1.00  0.00           H
ATOM   2063 HG12 VAL A 130      62.640  57.100  80.110  1.00  0.00           H
ATOM   2064 HG13 VAL A 130      61.530  58.480  80.200  1.00  0.00           H
ATOM   2065  CG2 VAL A 130      61.770  56.400  77.380  1.00  0.00           C
ATOM   2066 HG21 VAL A 130      62.170  55.400  77.680  1.00  0.00           H
ATOM   2067 HG22 VAL A 130      62.640  57.000  77.030  1.00  0.00           H
ATOM   2068 HG23 VAL A 130      60.950  56.110  76.680  1.00  0.00           H
ATOM   2069  C   VAL A 130      59.780  56.770  80.770  1.00  0.00           C
ATOM   2070  O   VAL A 130      60.330  56.670  81.840  1.00  0.00           O
ATOM   2071  N   HSD A 131      58.660  57.490  80.700  1.00  0.00           N
ATOM   2072  HN  HSD A 131      58.160  57.610  79.850  1.00  0.00           H
ATOM   2073  CA  HSD A 131      58.140  58.310  81.770  1.00  0.00           C
ATOM   2074  HA  HSD A 131      57.730  57.680  82.540  1.00  0.00           H
ATOM   2075  CB  HSD A 131      59.230  59.200  82.360  1.00  0.00           C
ATOM   2076  HB1 HSD A 131      59.640  59.870  81.580  1.00  0.00           H
ATOM   2077  HB2 HSD A 131      60.010  58.580  82.850  1.00  0.00           H
ATOM   2078  ND1 HSD A 131      58.470  59.740  84.740  1.00  0.00           N
ATOM   2079  HD1 HSD A 131      58.560  58.830  85.130  1.00  0.00           H
ATOM   2080  CG  HSD A 131      58.770  60.160  83.460  1.00  0.00           C
ATOM   2081  CE1 HSD A 131      58.010  60.880  85.330  1.00  0.00           C
ATOM   2082  HE1 HSD A 131      57.460  60.810  86.270  1.00  0.00           H
ATOM   2083  NE2 HSD A 131      58.080  61.950  84.570  1.00  0.00           N
ATOM   2084  CD2 HSD A 131      58.540  61.480  83.390  1.00  0.00           C
ATOM   2085  HD2 HSD A 131      58.700  62.120  82.530  1.00  0.00           H
ATOM   2086  C   HSD A 131      56.970  59.100  81.110  1.00  0.00           C
ATOM   2087  O   HSD A 131      57.260  59.900  80.200  1.00  0.00           O
ATOM   2088  N   PRO A 132      55.650  58.960  81.550  1.00  0.00           N
ATOM   2089  CD  PRO A 132      55.270  58.060  82.710  1.00  0.00           C
ATOM   2090  HD1 PRO A 132      55.890  58.260  83.620  1.00  0.00           H
ATOM   2091  HD2 PRO A 132      55.430  57.020  82.340  1.00  0.00           H
ATOM   2092  CA  PRO A 132      54.460  59.490  80.840  1.00  0.00           C
ATOM   2093  HA  PRO A 132      54.600  59.130  79.830  1.00  0.00           H
ATOM   2094  CB  PRO A 132      53.320  58.670  81.520  1.00  0.00           C
ATOM   2095  HB1 PRO A 132      53.070  57.710  81.020  1.00  0.00           H
ATOM   2096  HB2 PRO A 132      52.350  59.220  81.470  1.00  0.00           H
ATOM   2097  CG  PRO A 132      53.730  58.220  82.930  1.00  0.00           C
ATOM   2098  HG1 PRO A 132      53.460  59.010  83.660  1.00  0.00           H
ATOM   2099  HG2 PRO A 132      53.150  57.320  83.230  1.00  0.00           H
ATOM   2100  C   PRO A 132      54.260  60.960  80.880  1.00  0.00           C
ATOM   2101  O   PRO A 132      53.150  61.410  80.750  1.00  0.00           O
ATOM   2102  N   HSD A 133      55.280  61.870  81.050  1.00  0.00           N
ATOM   2103  HN  HSD A 133      56.200  61.490  81.120  1.00  0.00           H
ATOM   2104  CA  HSD A 133      55.110  63.330  81.240  1.00  0.00           C
ATOM   2105  HA  HSD A 133      54.070  63.580  81.130  1.00  0.00           H
ATOM   2106  CB  HSD A 133      55.590  63.770  82.710  1.00  0.00           C
ATOM   2107  HB1 HSD A 133      55.520  64.870  82.910  1.00  0.00           H
ATOM   2108  HB2 HSD A 133      56.650  63.510  82.920  1.00  0.00           H
ATOM   2109  ND1 HSD A 133      53.580  63.860  84.240  1.00  0.00           N
ATOM   2110  HD1 HSD A 133      53.310  64.790  84.020  1.00  0.00           H
ATOM   2111  CG  HSD A 133      54.650  63.190  83.710  1.00  0.00           C
ATOM   2112  CE1 HSD A 133      53.000  63.040  85.180  1.00  0.00           C
ATOM   2113  HE1 HSD A 133      52.130  63.310  85.790  1.00  0.00           H
ATOM   2114  NE2 HSD A 133      53.620  61.870  85.270  1.00  0.00           N
ATOM   2115  CD2 HSD A 133      54.680  61.980  84.320  1.00  0.00           C
ATOM   2116  HD2 HSD A 133      55.520  61.300  84.420  1.00  0.00           H
ATOM   2117  C   HSD A 133      55.870  64.160  80.260  1.00  0.00           C
ATOM   2118  O   HSD A 133      55.730  65.400  80.290  1.00  0.00           O
ATOM   2119  N   HSD A 134      56.540  63.600  79.270  1.00  0.00           N
ATOM   2120  HN  HSD A 134      56.620  62.600  79.240  1.00  0.00           H
ATOM   2121  CA  HSD A 134      56.890  64.170  77.960  1.00  0.00           C
ATOM   2122  HA  HSD A 134      57.760  64.790  78.120  1.00  0.00           H
ATOM   2123  CB  HSD A 134      57.270  63.000  76.930  1.00  0.00           C
ATOM   2124  HB1 HSD A 134      57.360  63.370  75.880  1.00  0.00           H
ATOM   2125  HB2 HSD A 134      56.410  62.320  77.090  1.00  0.00           H
ATOM   2126  ND1 HSD A 134      58.580  61.060  77.860  1.00  0.00           N
ATOM   2127  HD1 HSD A 134      57.840  60.610  78.360  1.00  0.00           H
ATOM   2128  CG  HSD A 134      58.520  62.220  77.210  1.00  0.00           C
ATOM   2129  CE1 HSD A 134      59.870  60.680  77.950  1.00  0.00           C
ATOM   2130  HE1 HSD A 134      60.160  59.780  78.500  1.00  0.00           H
ATOM   2131  NE2 HSD A 134      60.620  61.560  77.220  1.00  0.00           N
ATOM   2132  CD2 HSD A 134      59.720  62.460  76.770  1.00  0.00           C
ATOM   2133  HD2 HSD A 134      60.040  63.330  76.200  1.00  0.00           H
ATOM   2134  C   HSD A 134      55.830  65.010  77.230  1.00  0.00           C
ATOM   2135  O   HSD A 134      54.620  64.810  77.330  1.00  0.00           O
ATOM   2136  N   ALA A 135      56.360  65.980  76.440  1.00  0.00           N
ATOM   2137  HN  ALA A 135      57.300  66.090  76.150  1.00  0.00           H
ATOM   2138  CA  ALA A 135      55.400  66.970  75.970  1.00  0.00           C
ATOM   2139  HA  ALA A 135      54.940  67.310  76.890  1.00  0.00           H
ATOM   2140  CB  ALA A 135      56.140  68.150  75.300  1.00  0.00           C
ATOM   2141  HB1 ALA A 135      55.390  68.930  75.050  1.00  0.00           H
ATOM   2142  HB2 ALA A 135      56.630  67.780  74.370  1.00  0.00           H
ATOM   2143  HB3 ALA A 135      56.780  68.660  76.050  1.00  0.00           H
ATOM   2144  C   ALA A 135      54.260  66.660  75.060  1.00  0.00           C
ATOM   2145  O   ALA A 135      53.170  67.260  75.070  1.00  0.00           O
ATOM   2146  N   LEU A 136      54.470  65.620  74.260  1.00  0.00           N
ATOM   2147  HN  LEU A 136      55.360  65.180  74.200  1.00  0.00           H
ATOM   2148  CA  LEU A 136      53.470  65.060  73.360  1.00  0.00           C
ATOM   2149  HA  LEU A 136      52.950  65.890  72.920  1.00  0.00           H
ATOM   2150  CB  LEU A 136      54.240  64.140  72.290  1.00  0.00           C
ATOM   2151  HB1 LEU A 136      54.690  63.360  72.950  1.00  0.00           H
ATOM   2152  HB2 LEU A 136      55.020  64.710  71.740  1.00  0.00           H
ATOM   2153  CG  LEU A 136      53.280  63.360  71.350  1.00  0.00           C
ATOM   2154  HG  LEU A 136      52.580  62.730  71.950  1.00  0.00           H
ATOM   2155  CD1 LEU A 136      52.590  64.230  70.320  1.00  0.00           C
ATOM   2156 HD11 LEU A 136      51.850  63.750  69.650  1.00  0.00           H
ATOM   2157 HD12 LEU A 136      53.330  64.810  69.730  1.00  0.00           H
ATOM   2158 HD13 LEU A 136      51.960  64.880  70.970  1.00  0.00           H
ATOM   2159  CD2 LEU A 136      54.100  62.330  70.500  1.00  0.00           C
ATOM   2160 HD21 LEU A 136      53.600  61.890  69.630  1.00  0.00           H
ATOM   2161 HD22 LEU A 136      54.620  61.500  71.040  1.00  0.00           H
ATOM   2162 HD23 LEU A 136      54.910  62.910  70.010  1.00  0.00           H
ATOM   2163  C   LEU A 136      52.480  64.230  74.150  1.00  0.00           C
ATOM   2164  O   LEU A 136      51.410  63.910  73.670  1.00  0.00           O
ATOM   2165  N   ASN A 137      52.860  63.780  75.380  1.00  0.00           N
ATOM   2166  HN  ASN A 137      53.770  63.960  75.770  1.00  0.00           H
ATOM   2167  CA  ASN A 137      52.010  62.960  76.310  1.00  0.00           C
ATOM   2168  HA  ASN A 137      51.380  62.350  75.690  1.00  0.00           H
ATOM   2169  CB  ASN A 137      52.790  62.070  77.320  1.00  0.00           C
ATOM   2170  HB1 ASN A 137      51.990  61.580  77.920  1.00  0.00           H
ATOM   2171  HB2 ASN A 137      53.350  62.720  78.030  1.00  0.00           H
ATOM   2172  CG  ASN A 137      53.720  60.960  76.830  1.00  0.00           C
ATOM   2173  OD1 ASN A 137      54.690  60.650  77.500  1.00  0.00           O
ATOM   2174  ND2 ASN A 137      53.410  60.440  75.590  1.00  0.00           N
ATOM   2175 HD21 ASN A 137      53.970  59.690  75.250  1.00  0.00           H
ATOM   2176 HD22 ASN A 137      52.620  60.600  75.000  1.00  0.00           H
ATOM   2177  C   ASN A 137      51.010  63.880  77.040  1.00  0.00           C
ATOM   2178  O   ASN A 137      49.970  63.400  77.450  1.00  0.00           O
ATOM   2179  N   LYS A 138      51.340  65.160  77.190  1.00  0.00           N
ATOM   2180  HN  LYS A 138      52.240  65.420  76.850  1.00  0.00           H
ATOM   2181  CA  LYS A 138      50.550  66.080  78.010  1.00  0.00           C
ATOM   2182  HA  LYS A 138      49.800  65.540  78.560  1.00  0.00           H
ATOM   2183  CB  LYS A 138      51.410  66.600  79.110  1.00  0.00           C
ATOM   2184  HB1 LYS A 138      51.830  65.760  79.710  1.00  0.00           H
ATOM   2185  HB2 LYS A 138      50.810  67.200  79.830  1.00  0.00           H
ATOM   2186  CG  LYS A 138      52.730  67.380  78.610  1.00  0.00           C
ATOM   2187  HG1 LYS A 138      52.440  68.250  78.000  1.00  0.00           H
ATOM   2188  HG2 LYS A 138      53.500  66.770  78.100  1.00  0.00           H
ATOM   2189  CD  LYS A 138      53.440  67.950  79.880  1.00  0.00           C
ATOM   2190  HD1 LYS A 138      54.470  68.260  79.620  1.00  0.00           H
ATOM   2191  HD2 LYS A 138      53.420  67.060  80.560  1.00  0.00           H
ATOM   2192  CE  LYS A 138      52.670  69.090  80.520  1.00  0.00           C
ATOM   2193  HE1 LYS A 138      51.710  68.730  80.950  1.00  0.00           H
ATOM   2194  HE2 LYS A 138      52.300  69.840  79.780  1.00  0.00           H
ATOM   2195  NZ  LYS A 138      53.340  69.790  81.710  1.00  0.00           N
ATOM   2196  HZ1 LYS A 138      53.050  70.790  81.670  1.00  0.00           H
ATOM   2197  HZ2 LYS A 138      54.370  69.770  81.610  1.00  0.00           H
ATOM   2198  HZ3 LYS A 138      53.050  69.360  82.610  1.00  0.00           H
ATOM   2199  C   LYS A 138      49.920  67.130  77.210  1.00  0.00           C
ATOM   2200  O   LYS A 138      49.270  67.960  77.820  1.00  0.00           O
ATOM   2201  N   ILE A 139      49.950  67.150  75.850  1.00  0.00           N
ATOM   2202  HN  ILE A 139      50.510  66.480  75.340  1.00  0.00           H
ATOM   2203  CA  ILE A 139      49.180  68.020  75.060  1.00  0.00           C
ATOM   2204  HA  ILE A 139      49.440  69.040  75.330  1.00  0.00           H
ATOM   2205  CB  ILE A 139      49.390  68.010  73.500  1.00  0.00           C
ATOM   2206  HB  ILE A 139      48.590  68.580  72.990  1.00  0.00           H
ATOM   2207  CG2 ILE A 139      50.700  68.730  73.240  1.00  0.00           C
ATOM   2208 HG21 ILE A 139      51.000  68.590  72.180  1.00  0.00           H
ATOM   2209 HG22 ILE A 139      51.490  68.380  73.940  1.00  0.00           H
ATOM   2210 HG23 ILE A 139      50.610  69.800  73.560  1.00  0.00           H
ATOM   2211  CG1 ILE A 139      49.330  66.600  73.050  1.00  0.00           C
ATOM   2212 HG11 ILE A 139      48.510  65.970  73.470  1.00  0.00           H
ATOM   2213 HG12 ILE A 139      50.350  66.160  73.150  1.00  0.00           H
ATOM   2214  CD  ILE A 139      49.120  66.540  71.550  1.00  0.00           C
ATOM   2215  HD1 ILE A 139      49.350  65.550  71.120  1.00  0.00           H
ATOM   2216  HD2 ILE A 139      49.870  67.180  71.050  1.00  0.00           H
ATOM   2217  HD3 ILE A 139      48.100  66.860  71.220  1.00  0.00           H
ATOM   2218  C   ILE A 139      47.700  67.990  75.270  1.00  0.00           C
ATOM   2219  O   ILE A 139      47.160  67.020  75.710  1.00  0.00           O
ATOM   2220  N   SER A 140      47.020  69.130  75.000  1.00  0.00           N
ATOM   2221  HN  SER A 140      47.460  69.980  74.740  1.00  0.00           H
ATOM   2222  CA  SER A 140      45.590  69.280  75.100  1.00  0.00           C
ATOM   2223  HA  SER A 140      45.270  68.790  76.000  1.00  0.00           H
ATOM   2224  CB  SER A 140      45.190  70.780  75.290  1.00  0.00           C
ATOM   2225  HB1 SER A 140      45.560  71.080  76.290  1.00  0.00           H
ATOM   2226  HB2 SER A 140      44.090  70.920  75.270  1.00  0.00           H
ATOM   2227  OG  SER A 140      45.530  71.600  74.230  1.00  0.00           O
ATOM   2228  HG1 SER A 140      46.490  71.590  74.200  1.00  0.00           H
ATOM   2229  C   SER A 140      44.790  68.570  73.970  1.00  0.00           C
ATOM   2230  O   SER A 140      45.360  68.310  72.910  1.00  0.00           O
ATOM   2231  N   ASN A 141      43.440  68.400  74.190  1.00  0.00           N
ATOM   2232  HN  ASN A 141      42.840  68.680  74.950  1.00  0.00           H
ATOM   2233  CA  ASN A 141      42.580  67.930  73.170  1.00  0.00           C
ATOM   2234  HA  ASN A 141      43.100  67.030  72.870  1.00  0.00           H
ATOM   2235  CB  ASN A 141      41.160  67.630  73.590  1.00  0.00           C
ATOM   2236  HB1 ASN A 141      40.710  67.190  72.680  1.00  0.00           H
ATOM   2237  HB2 ASN A 141      40.720  68.610  73.920  1.00  0.00           H
ATOM   2238  CG  ASN A 141      41.090  66.560  74.670  1.00  0.00           C
ATOM   2239  OD1 ASN A 141      41.890  65.640  74.640  1.00  0.00           O
ATOM   2240  ND2 ASN A 141      40.050  66.680  75.520  1.00  0.00           N
ATOM   2241 HD21 ASN A 141      40.010  65.950  76.210  1.00  0.00           H
ATOM   2242 HD22 ASN A 141      39.460  67.480  75.530  1.00  0.00           H
ATOM   2243  C   ASN A 141      42.530  68.870  71.950  1.00  0.00           C
ATOM   2244  O   ASN A 141      42.510  68.430  70.850  1.00  0.00           O
ATOM   2245  N   ARG A 142      42.550  70.220  72.230  1.00  0.00           N
ATOM   2246  HN  ARG A 142      42.560  70.720  73.090  1.00  0.00           H
ATOM   2247  CA  ARG A 142      42.600  71.150  71.080  1.00  0.00           C
ATOM   2248  HA  ARG A 142      41.780  70.950  70.410  1.00  0.00           H
ATOM   2249  CB  ARG A 142      42.440  72.590  71.570  1.00  0.00           C
ATOM   2250  HB1 ARG A 142      42.830  73.250  70.770  1.00  0.00           H
ATOM   2251  HB2 ARG A 142      43.090  72.760  72.460  1.00  0.00           H
ATOM   2252  CG  ARG A 142      41.020  73.060  71.900  1.00  0.00           C
ATOM   2253  HG1 ARG A 142      40.440  72.340  72.500  1.00  0.00           H
ATOM   2254  HG2 ARG A 142      40.450  73.110  70.950  1.00  0.00           H
ATOM   2255  CD  ARG A 142      40.940  74.540  72.390  1.00  0.00           C
ATOM   2256  HD1 ARG A 142      41.550  75.160  71.700  1.00  0.00           H
ATOM   2257  HD2 ARG A 142      41.320  74.570  73.430  1.00  0.00           H
ATOM   2258  NE  ARG A 142      39.500  74.960  72.470  1.00  0.00           N
ATOM   2259  HE  ARG A 142      38.780  74.290  72.640  1.00  0.00           H
ATOM   2260  CZ  ARG A 142      39.110  76.180  72.570  1.00  0.00           C
ATOM   2261  NH1 ARG A 142      39.910  77.240  72.670  1.00  0.00           N
ATOM   2262 HH11 ARG A 142      40.900  77.090  72.730  1.00  0.00           H
ATOM   2263 HH12 ARG A 142      39.530  78.060  73.090  1.00  0.00           H
ATOM   2264  NH2 ARG A 142      37.820  76.410  72.360  1.00  0.00           N
ATOM   2265 HH21 ARG A 142      37.220  75.610  72.290  1.00  0.00           H
ATOM   2266 HH22 ARG A 142      37.450  77.310  72.160  1.00  0.00           H
ATOM   2267  C   ARG A 142      43.830  71.050  70.270  1.00  0.00           C
ATOM   2268  O   ARG A 142      43.760  70.920  69.020  1.00  0.00           O
ATOM   2269  N   THR A 143      45.030  70.980  70.930  1.00  0.00           N
ATOM   2270  HN  THR A 143      45.050  71.290  71.880  1.00  0.00           H
ATOM   2271  CA  THR A 143      46.340  70.780  70.230  1.00  0.00           C
ATOM   2272  HA  THR A 143      46.340  71.460  69.400  1.00  0.00           H
ATOM   2273  CB  THR A 143      47.500  71.020  71.270  1.00  0.00           C
ATOM   2274  HB  THR A 143      47.310  70.360  72.140  1.00  0.00           H
ATOM   2275  OG1 THR A 143      47.370  72.350  71.730  1.00  0.00           O
ATOM   2276  HG1 THR A 143      47.700  72.300  72.630  1.00  0.00           H
ATOM   2277  CG2 THR A 143      48.930  70.790  70.670  1.00  0.00           C
ATOM   2278 HG21 THR A 143      48.960  69.820  70.140  1.00  0.00           H
ATOM   2279 HG22 THR A 143      49.580  70.570  71.540  1.00  0.00           H
ATOM   2280 HG23 THR A 143      49.300  71.690  70.120  1.00  0.00           H
ATOM   2281  C   THR A 143      46.350  69.440  69.570  1.00  0.00           C
ATOM   2282  O   THR A 143      46.860  69.250  68.470  1.00  0.00           O
ATOM   2283  N   ALA A 144      45.790  68.360  70.230  1.00  0.00           N
ATOM   2284  HN  ALA A 144      45.500  68.500  71.170  1.00  0.00           H
ATOM   2285  CA  ALA A 144      45.700  67.020  69.610  1.00  0.00           C
ATOM   2286  HA  ALA A 144      46.660  66.680  69.230  1.00  0.00           H
ATOM   2287  CB  ALA A 144      45.180  66.070  70.640  1.00  0.00           C
ATOM   2288  HB1 ALA A 144      45.070  65.020  70.270  1.00  0.00           H
ATOM   2289  HB2 ALA A 144      44.170  66.440  70.890  1.00  0.00           H
ATOM   2290  HB3 ALA A 144      45.830  66.030  71.540  1.00  0.00           H
ATOM   2291  C   ALA A 144      44.810  66.990  68.450  1.00  0.00           C
ATOM   2292  O   ALA A 144      45.140  66.340  67.440  1.00  0.00           O
ATOM   2293  N   ALA A 145      43.700  67.750  68.510  1.00  0.00           N
ATOM   2294  HN  ALA A 145      43.380  68.020  69.410  1.00  0.00           H
ATOM   2295  CA  ALA A 145      42.850  67.890  67.380  1.00  0.00           C
ATOM   2296  HA  ALA A 145      42.560  66.920  66.980  1.00  0.00           H
ATOM   2297  CB  ALA A 145      41.540  68.460  67.850  1.00  0.00           C
ATOM   2298  HB1 ALA A 145      41.090  67.740  68.560  1.00  0.00           H
ATOM   2299  HB2 ALA A 145      40.790  68.740  67.070  1.00  0.00           H
ATOM   2300  HB3 ALA A 145      41.720  69.440  68.330  1.00  0.00           H
ATOM   2301  C   ALA A 145      43.410  68.770  66.160  1.00  0.00           C
ATOM   2302  O   ALA A 145      43.280  68.410  65.010  1.00  0.00           O
ATOM   2303  N   ILE A 146      44.170  69.890  66.440  1.00  0.00           N
ATOM   2304  HN  ILE A 146      44.320  70.130  67.400  1.00  0.00           H
ATOM   2305  CA  ILE A 146      44.900  70.690  65.490  1.00  0.00           C
ATOM   2306  HA  ILE A 146      44.210  71.020  64.710  1.00  0.00           H
ATOM   2307  CB  ILE A 146      45.520  71.950  66.060  1.00  0.00           C
ATOM   2308  HB  ILE A 146      45.890  71.740  67.080  1.00  0.00           H
ATOM   2309  CG2 ILE A 146      46.800  72.500  65.280  1.00  0.00           C
ATOM   2310 HG21 ILE A 146      46.410  72.890  64.300  1.00  0.00           H
ATOM   2311 HG22 ILE A 146      47.680  71.830  65.240  1.00  0.00           H
ATOM   2312 HG23 ILE A 146      47.160  73.390  65.840  1.00  0.00           H
ATOM   2313  CG1 ILE A 146      44.340  73.040  66.220  1.00  0.00           C
ATOM   2314 HG11 ILE A 146      43.380  72.520  66.440  1.00  0.00           H
ATOM   2315 HG12 ILE A 146      44.110  73.510  65.240  1.00  0.00           H
ATOM   2316  CD  ILE A 146      44.590  74.040  67.290  1.00  0.00           C
ATOM   2317  HD1 ILE A 146      43.840  74.840  67.160  1.00  0.00           H
ATOM   2318  HD2 ILE A 146      45.610  74.480  67.250  1.00  0.00           H
ATOM   2319  HD3 ILE A 146      44.430  73.630  68.310  1.00  0.00           H
ATOM   2320  C   ILE A 146      45.950  69.790  64.770  1.00  0.00           C
ATOM   2321  O   ILE A 146      45.970  69.640  63.540  1.00  0.00           O
ATOM   2322  N   ILE A 147      46.820  69.060  65.550  1.00  0.00           N
ATOM   2323  HN  ILE A 147      47.060  69.290  66.480  1.00  0.00           H
ATOM   2324  CA  ILE A 147      47.790  68.160  65.050  1.00  0.00           C
ATOM   2325  HA  ILE A 147      48.380  68.700  64.330  1.00  0.00           H
ATOM   2326  CB  ILE A 147      48.660  67.600  66.100  1.00  0.00           C
ATOM   2327  HB  ILE A 147      48.030  67.180  66.920  1.00  0.00           H
ATOM   2328  CG2 ILE A 147      49.580  66.550  65.480  1.00  0.00           C
ATOM   2329 HG21 ILE A 147      50.130  67.020  64.630  1.00  0.00           H
ATOM   2330 HG22 ILE A 147      49.090  65.580  65.220  1.00  0.00           H
ATOM   2331 HG23 ILE A 147      50.400  66.280  66.190  1.00  0.00           H
ATOM   2332  CG1 ILE A 147      49.500  68.760  66.630  1.00  0.00           C
ATOM   2333 HG11 ILE A 147      48.890  69.670  66.760  1.00  0.00           H
ATOM   2334 HG12 ILE A 147      50.330  69.120  65.980  1.00  0.00           H
ATOM   2335  CD  ILE A 147      50.170  68.510  67.960  1.00  0.00           C
ATOM   2336  HD1 ILE A 147      50.750  69.390  68.320  1.00  0.00           H
ATOM   2337  HD2 ILE A 147      50.800  67.620  67.940  1.00  0.00           H
ATOM   2338  HD3 ILE A 147      49.460  68.340  68.800  1.00  0.00           H
ATOM   2339  C   ILE A 147      47.110  67.050  64.220  1.00  0.00           C
ATOM   2340  O   ILE A 147      47.680  66.660  63.170  1.00  0.00           O
ATOM   2341  N   SER A 148      46.010  66.550  64.770  1.00  0.00           N
ATOM   2342  HN  SER A 148      45.740  66.750  65.700  1.00  0.00           H
ATOM   2343  CA  SER A 148      45.400  65.430  64.010  1.00  0.00           C
ATOM   2344  HA  SER A 148      46.060  64.580  64.040  1.00  0.00           H
ATOM   2345  CB  SER A 148      44.100  64.750  64.590  1.00  0.00           C
ATOM   2346  HB1 SER A 148      43.690  64.070  63.810  1.00  0.00           H
ATOM   2347  HB2 SER A 148      43.260  65.440  64.840  1.00  0.00           H
ATOM   2348  OG  SER A 148      44.370  64.050  65.830  1.00  0.00           O
ATOM   2349  HG1 SER A 148      44.530  64.730  66.480  1.00  0.00           H
ATOM   2350  C   SER A 148      44.950  65.890  62.620  1.00  0.00           C
ATOM   2351  O   SER A 148      45.120  65.210  61.620  1.00  0.00           O
ATOM   2352  N   CYS A 149      44.500  67.110  62.580  1.00  0.00           N
ATOM   2353  HN  CYS A 149      44.400  67.560  63.460  1.00  0.00           H
ATOM   2354  CA  CYS A 149      44.170  67.840  61.290  1.00  0.00           C
ATOM   2355  HA  CYS A 149      43.480  67.200  60.760  1.00  0.00           H
ATOM   2356  CB  CYS A 149      43.180  69.010  61.630  1.00  0.00           C
ATOM   2357  HB1 CYS A 149      43.670  69.640  62.410  1.00  0.00           H
ATOM   2358  HB2 CYS A 149      42.230  68.600  62.030  1.00  0.00           H
ATOM   2359  SG  CYS A 149      42.800  69.970  60.100  1.00  0.00           S
ATOM   2360  HG1 CYS A 149      42.850  68.840  59.420  1.00  0.00           H
ATOM   2361  C   CYS A 149      45.380  68.030  60.350  1.00  0.00           C
ATOM   2362  O   CYS A 149      45.280  67.740  59.140  1.00  0.00           O
ATOM   2363  N   LEU A 150      46.490  68.470  60.930  1.00  0.00           N
ATOM   2364  HN  LEU A 150      46.470  68.780  61.880  1.00  0.00           H
ATOM   2365  CA  LEU A 150      47.780  68.670  60.230  1.00  0.00           C
ATOM   2366  HA  LEU A 150      47.640  69.360  59.420  1.00  0.00           H
ATOM   2367  CB  LEU A 150      48.730  69.210  61.270  1.00  0.00           C
ATOM   2368  HB1 LEU A 150      48.860  68.530  62.150  1.00  0.00           H
ATOM   2369  HB2 LEU A 150      48.370  70.170  61.700  1.00  0.00           H
ATOM   2370  CG  LEU A 150      50.210  69.450  60.800  1.00  0.00           C
ATOM   2371  HG  LEU A 150      50.610  68.510  60.350  1.00  0.00           H
ATOM   2372  CD1 LEU A 150      50.390  70.650  59.920  1.00  0.00           C
ATOM   2373 HD11 LEU A 150      51.340  70.980  59.450  1.00  0.00           H
ATOM   2374 HD12 LEU A 150      49.970  71.520  60.470  1.00  0.00           H
ATOM   2375 HD13 LEU A 150      49.650  70.560  59.100  1.00  0.00           H
ATOM   2376  CD2 LEU A 150      51.080  69.700  62.080  1.00  0.00           C
ATOM   2377 HD21 LEU A 150      52.140  69.880  61.800  1.00  0.00           H
ATOM   2378 HD22 LEU A 150      51.070  68.740  62.640  1.00  0.00           H
ATOM   2379 HD23 LEU A 150      50.840  70.610  62.660  1.00  0.00           H
ATOM   2380  C   LEU A 150      48.320  67.370  59.660  1.00  0.00           C
ATOM   2381  O   LEU A 150      48.720  67.230  58.500  1.00  0.00           O
ATOM   2382  N   LEU A 151      48.320  66.250  60.430  1.00  0.00           N
ATOM   2383  HN  LEU A 151      47.940  66.350  61.350  1.00  0.00           H
ATOM   2384  CA  LEU A 151      48.630  64.920  60.030  1.00  0.00           C
ATOM   2385  HA  LEU A 151      49.600  65.040  59.590  1.00  0.00           H
ATOM   2386  CB  LEU A 151      48.700  63.950  61.220  1.00  0.00           C
ATOM   2387  HB1 LEU A 151      48.900  62.940  60.800  1.00  0.00           H
ATOM   2388  HB2 LEU A 151      47.690  63.890  61.670  1.00  0.00           H
ATOM   2389  CG  LEU A 151      49.780  64.210  62.360  1.00  0.00           C
ATOM   2390  HG  LEU A 151      49.750  65.300  62.550  1.00  0.00           H
ATOM   2391  CD1 LEU A 151      49.450  63.340  63.580  1.00  0.00           C
ATOM   2392 HD11 LEU A 151      49.510  62.230  63.470  1.00  0.00           H
ATOM   2393 HD12 LEU A 151      48.480  63.490  64.100  1.00  0.00           H
ATOM   2394 HD13 LEU A 151      50.210  63.560  64.360  1.00  0.00           H
ATOM   2395  CD2 LEU A 151      51.220  64.010  61.840  1.00  0.00           C
ATOM   2396 HD21 LEU A 151      51.350  64.490  60.850  1.00  0.00           H
ATOM   2397 HD22 LEU A 151      51.450  62.940  61.630  1.00  0.00           H
ATOM   2398 HD23 LEU A 151      51.910  64.430  62.590  1.00  0.00           H
ATOM   2399  C   LEU A 151      47.770  64.210  58.950  1.00  0.00           C
ATOM   2400  O   LEU A 151      48.280  63.630  57.990  1.00  0.00           O
ATOM   2401  N   TRP A 152      46.420  64.390  59.090  1.00  0.00           N
ATOM   2402  HN  TRP A 152      46.070  64.770  59.940  1.00  0.00           H
ATOM   2403  CA  TRP A 152      45.500  64.140  58.020  1.00  0.00           C
ATOM   2404  HA  TRP A 152      45.780  63.150  57.690  1.00  0.00           H
ATOM   2405  CB  TRP A 152      44.030  64.110  58.470  1.00  0.00           C
ATOM   2406  HB1 TRP A 152      43.360  64.260  57.610  1.00  0.00           H
ATOM   2407  HB2 TRP A 152      43.840  65.000  59.100  1.00  0.00           H
ATOM   2408  CG  TRP A 152      43.540  62.880  59.140  1.00  0.00           C
ATOM   2409  CD1 TRP A 152      42.990  62.840  60.420  1.00  0.00           C
ATOM   2410  HD1 TRP A 152      43.000  63.740  61.010  1.00  0.00           H
ATOM   2411  NE1 TRP A 152      42.560  61.590  60.780  1.00  0.00           N
ATOM   2412  HE1 TRP A 152      42.350  61.300  61.690  1.00  0.00           H
ATOM   2413  CE2 TRP A 152      42.820  60.720  59.690  1.00  0.00           C
ATOM   2414  CD2 TRP A 152      43.470  61.530  58.720  1.00  0.00           C
ATOM   2415  CE3 TRP A 152      43.760  60.910  57.520  1.00  0.00           C
ATOM   2416  HE3 TRP A 152      44.090  61.540  56.690  1.00  0.00           H
ATOM   2417  CZ3 TRP A 152      43.420  59.560  57.310  1.00  0.00           C
ATOM   2418  HZ3 TRP A 152      43.710  59.020  56.420  1.00  0.00           H
ATOM   2419  CZ2 TRP A 152      42.500  59.390  59.550  1.00  0.00           C
ATOM   2420  HZ2 TRP A 152      41.850  58.940  60.290  1.00  0.00           H
ATOM   2421  CH2 TRP A 152      42.800  58.790  58.320  1.00  0.00           C
ATOM   2422  HH2 TRP A 152      42.660  57.740  58.130  1.00  0.00           H
ATOM   2423  C   TRP A 152      45.680  65.010  56.810  1.00  0.00           C
ATOM   2424  O   TRP A 152      45.530  64.640  55.640  1.00  0.00           O
ATOM   2425  N   GLY A 153      46.230  66.220  56.940  1.00  0.00           N
ATOM   2426  HN  GLY A 153      46.430  66.530  57.870  1.00  0.00           H
ATOM   2427  CA  GLY A 153      46.660  67.060  55.850  1.00  0.00           C
ATOM   2428  HA1 GLY A 153      46.840  68.070  56.190  1.00  0.00           H
ATOM   2429  HA2 GLY A 153      45.940  67.010  55.040  1.00  0.00           H
ATOM   2430  C   GLY A 153      47.840  66.590  55.140  1.00  0.00           C
ATOM   2431  O   GLY A 153      47.840  66.540  53.880  1.00  0.00           O
ATOM   2432  N   ILE A 154      48.970  66.280  55.870  1.00  0.00           N
ATOM   2433  HN  ILE A 154      48.980  66.470  56.840  1.00  0.00           H
ATOM   2434  CA  ILE A 154      50.170  65.740  55.140  1.00  0.00           C
ATOM   2435  HA  ILE A 154      50.290  66.390  54.290  1.00  0.00           H
ATOM   2436  CB  ILE A 154      51.430  65.630  56.000  1.00  0.00           C
ATOM   2437  HB  ILE A 154      51.200  65.030  56.910  1.00  0.00           H
ATOM   2438  CG2 ILE A 154      52.670  65.050  55.310  1.00  0.00           C
ATOM   2439 HG21 ILE A 154      52.980  65.700  54.470  1.00  0.00           H
ATOM   2440 HG22 ILE A 154      52.480  64.030  54.940  1.00  0.00           H
ATOM   2441 HG23 ILE A 154      53.510  65.060  56.040  1.00  0.00           H
ATOM   2442  CG1 ILE A 154      51.680  67.120  56.440  1.00  0.00           C
ATOM   2443 HG11 ILE A 154      50.760  67.660  56.760  1.00  0.00           H
ATOM   2444 HG12 ILE A 154      51.930  67.620  55.490  1.00  0.00           H
ATOM   2445  CD  ILE A 154      52.810  67.390  57.430  1.00  0.00           C
ATOM   2446  HD1 ILE A 154      53.010  68.470  57.510  1.00  0.00           H
ATOM   2447  HD2 ILE A 154      53.780  66.930  57.120  1.00  0.00           H
ATOM   2448  HD3 ILE A 154      52.570  67.000  58.450  1.00  0.00           H
ATOM   2449  C   ILE A 154      49.890  64.380  54.460  1.00  0.00           C
ATOM   2450  O   ILE A 154      50.370  64.160  53.360  1.00  0.00           O
ATOM   2451  N   THR A 155      49.110  63.450  55.110  1.00  0.00           N
ATOM   2452  HN  THR A 155      48.880  63.630  56.060  1.00  0.00           H
ATOM   2453  CA  THR A 155      48.580  62.230  54.450  1.00  0.00           C
ATOM   2454  HA  THR A 155      49.390  61.640  54.030  1.00  0.00           H
ATOM   2455  CB  THR A 155      47.810  61.460  55.550  1.00  0.00           C
ATOM   2456  HB  THR A 155      47.060  62.070  56.100  1.00  0.00           H
ATOM   2457  OG1 THR A 155      48.750  60.940  56.470  1.00  0.00           O
ATOM   2458  HG1 THR A 155      49.040  61.720  56.950  1.00  0.00           H
ATOM   2459  CG2 THR A 155      47.120  60.210  54.880  1.00  0.00           C
ATOM   2460 HG21 THR A 155      47.760  59.670  54.160  1.00  0.00           H
ATOM   2461 HG22 THR A 155      46.230  60.550  54.300  1.00  0.00           H
ATOM   2462 HG23 THR A 155      46.700  59.490  55.610  1.00  0.00           H
ATOM   2463  C   THR A 155      47.620  62.450  53.250  1.00  0.00           C
ATOM   2464  O   THR A 155      47.720  61.660  52.270  1.00  0.00           O
ATOM   2465  N   ILE A 156      46.730  63.480  53.270  1.00  0.00           N
ATOM   2466  HN  ILE A 156      46.590  64.090  54.050  1.00  0.00           H
ATOM   2467  CA  ILE A 156      46.040  63.870  52.040  1.00  0.00           C
ATOM   2468  HA  ILE A 156      45.770  62.960  51.510  1.00  0.00           H
ATOM   2469  CB  ILE A 156      44.770  64.690  52.280  1.00  0.00           C
ATOM   2470  HB  ILE A 156      45.040  65.650  52.780  1.00  0.00           H
ATOM   2471  CG2 ILE A 156      44.090  65.180  50.940  1.00  0.00           C
ATOM   2472 HG21 ILE A 156      43.200  65.810  51.200  1.00  0.00           H
ATOM   2473 HG22 ILE A 156      43.720  64.310  50.370  1.00  0.00           H
ATOM   2474 HG23 ILE A 156      44.800  65.760  50.310  1.00  0.00           H
ATOM   2475  CG1 ILE A 156      43.720  63.980  53.220  1.00  0.00           C
ATOM   2476 HG11 ILE A 156      44.260  63.400  54.000  1.00  0.00           H
ATOM   2477 HG12 ILE A 156      42.970  63.400  52.640  1.00  0.00           H
ATOM   2478  CD  ILE A 156      42.820  65.030  53.980  1.00  0.00           C
ATOM   2479  HD1 ILE A 156      42.000  64.640  54.610  1.00  0.00           H
ATOM   2480  HD2 ILE A 156      42.320  65.690  53.250  1.00  0.00           H
ATOM   2481  HD3 ILE A 156      43.410  65.770  54.550  1.00  0.00           H
ATOM   2482  C   ILE A 156      47.030  64.430  51.010  1.00  0.00           C
ATOM   2483  O   ILE A 156      46.990  64.130  49.800  1.00  0.00           O
ATOM   2484  N   GLY A 157      48.060  65.220  51.520  1.00  0.00           N
ATOM   2485  HN  GLY A 157      48.060  65.400  52.500  1.00  0.00           H
ATOM   2486  CA  GLY A 157      49.160  65.780  50.720  1.00  0.00           C
ATOM   2487  HA1 GLY A 157      49.910  66.220  51.360  1.00  0.00           H
ATOM   2488  HA2 GLY A 157      48.760  66.490  50.010  1.00  0.00           H
ATOM   2489  C   GLY A 157      49.970  64.830  49.920  1.00  0.00           C
ATOM   2490  O   GLY A 157      50.400  65.190  48.870  1.00  0.00           O
ATOM   2491  N   LEU A 158      50.170  63.610  50.490  1.00  0.00           N
ATOM   2492  HN  LEU A 158      49.950  63.410  51.440  1.00  0.00           H
ATOM   2493  CA  LEU A 158      50.840  62.570  49.740  1.00  0.00           C
ATOM   2494  HA  LEU A 158      51.620  62.970  49.120  1.00  0.00           H
ATOM   2495  CB  LEU A 158      51.190  61.360  50.640  1.00  0.00           C
ATOM   2496  HB1 LEU A 158      51.500  60.480  50.050  1.00  0.00           H
ATOM   2497  HB2 LEU A 158      50.250  61.070  51.180  1.00  0.00           H
ATOM   2498  CG  LEU A 158      52.300  61.680  51.630  1.00  0.00           C
ATOM   2499  HG  LEU A 158      51.970  62.590  52.180  1.00  0.00           H
ATOM   2500  CD1 LEU A 158      52.510  60.630  52.730  1.00  0.00           C
ATOM   2501 HD11 LEU A 158      51.690  60.670  53.490  1.00  0.00           H
ATOM   2502 HD12 LEU A 158      53.470  60.900  53.210  1.00  0.00           H
ATOM   2503 HD13 LEU A 158      52.800  59.630  52.340  1.00  0.00           H
ATOM   2504  CD2 LEU A 158      53.610  61.730  50.890  1.00  0.00           C
ATOM   2505 HD21 LEU A 158      53.800  60.710  50.500  1.00  0.00           H
ATOM   2506 HD22 LEU A 158      54.450  61.940  51.570  1.00  0.00           H
ATOM   2507 HD23 LEU A 158      53.590  62.460  50.040  1.00  0.00           H
ATOM   2508  C   LEU A 158      50.010  62.020  48.610  1.00  0.00           C
ATOM   2509  O   LEU A 158      50.570  61.680  47.540  1.00  0.00           O
ATOM   2510  N   THR A 159      48.670  61.860  48.820  1.00  0.00           N
ATOM   2511  HN  THR A 159      48.430  62.140  49.750  1.00  0.00           H
ATOM   2512  CA  THR A 159      47.750  61.180  47.950  1.00  0.00           C
ATOM   2513  HA  THR A 159      48.330  60.490  47.360  1.00  0.00           H
ATOM   2514  CB  THR A 159      46.630  60.380  48.670  1.00  0.00           C
ATOM   2515  HB  THR A 159      46.070  59.710  47.980  1.00  0.00           H
ATOM   2516  OG1 THR A 159      45.750  61.210  49.380  1.00  0.00           O
ATOM   2517  HG1 THR A 159      46.300  61.940  49.660  1.00  0.00           H
ATOM   2518  CG2 THR A 159      47.410  59.490  49.690  1.00  0.00           C
ATOM   2519 HG21 THR A 159      47.920  59.990  50.530  1.00  0.00           H
ATOM   2520 HG22 THR A 159      48.130  58.880  49.080  1.00  0.00           H
ATOM   2521 HG23 THR A 159      46.620  58.870  50.160  1.00  0.00           H
ATOM   2522  C   THR A 159      46.920  62.070  46.980  1.00  0.00           C
ATOM   2523  O   THR A 159      46.240  61.570  46.040  1.00  0.00           O
ATOM   2524  N   VAL A 160      46.990  63.350  47.100  1.00  0.00           N
ATOM   2525  HN  VAL A 160      47.310  63.780  47.930  1.00  0.00           H
ATOM   2526  CA  VAL A 160      46.350  64.330  46.190  1.00  0.00           C
ATOM   2527  HA  VAL A 160      45.300  64.110  46.040  1.00  0.00           H
ATOM   2528  CB  VAL A 160      46.380  65.800  46.730  1.00  0.00           C
ATOM   2529  HB  VAL A 160      46.040  65.790  47.780  1.00  0.00           H
ATOM   2530  CG1 VAL A 160      47.820  66.290  46.700  1.00  0.00           C
ATOM   2531 HG11 VAL A 160      47.940  67.350  46.950  1.00  0.00           H
ATOM   2532 HG12 VAL A 160      48.260  66.230  45.680  1.00  0.00           H
ATOM   2533 HG13 VAL A 160      48.370  65.590  47.360  1.00  0.00           H
ATOM   2534  CG2 VAL A 160      45.640  66.830  45.800  1.00  0.00           C
ATOM   2535 HG21 VAL A 160      44.630  66.530  45.440  1.00  0.00           H
ATOM   2536 HG22 VAL A 160      46.200  66.980  44.840  1.00  0.00           H
ATOM   2537 HG23 VAL A 160      45.530  67.810  46.300  1.00  0.00           H
ATOM   2538  C   VAL A 160      46.810  64.210  44.740  1.00  0.00           C
ATOM   2539  O   VAL A 160      45.960  64.380  43.820  1.00  0.00           O
ATOM   2540  N   HSD A 161      48.050  63.820  44.450  1.00  0.00           N
ATOM   2541  HN  HSD A 161      48.800  63.820  45.120  1.00  0.00           H
ATOM   2542  CA  HSD A 161      48.400  63.620  43.080  1.00  0.00           C
ATOM   2543  HA  HSD A 161      47.990  64.450  42.530  1.00  0.00           H
ATOM   2544  CB  HSD A 161      49.930  63.640  42.800  1.00  0.00           C
ATOM   2545  HB1 HSD A 161      50.410  64.560  43.220  1.00  0.00           H
ATOM   2546  HB2 HSD A 161      50.060  63.640  41.700  1.00  0.00           H
ATOM   2547  ND1 HSD A 161      51.350  62.440  44.590  1.00  0.00           N
ATOM   2548  HD1 HSD A 161      51.030  62.960  45.380  1.00  0.00           H
ATOM   2549  CG  HSD A 161      50.810  62.530  43.330  1.00  0.00           C
ATOM   2550  CE1 HSD A 161      52.170  61.360  44.610  1.00  0.00           C
ATOM   2551  HE1 HSD A 161      52.610  60.970  45.530  1.00  0.00           H
ATOM   2552  NE2 HSD A 161      52.250  60.700  43.490  1.00  0.00           N
ATOM   2553  CD2 HSD A 161      51.400  61.490  42.670  1.00  0.00           C
ATOM   2554  HD2 HSD A 161      51.350  61.270  41.610  1.00  0.00           H
ATOM   2555  C   HSD A 161      47.920  62.350  42.470  1.00  0.00           C
ATOM   2556  O   HSD A 161      48.120  62.210  41.270  1.00  0.00           O
ATOM   2557  N   LEU A 162      47.150  61.540  43.190  1.00  0.00           N
ATOM   2558  HN  LEU A 162      47.050  61.500  44.180  1.00  0.00           H
ATOM   2559  CA  LEU A 162      46.490  60.430  42.550  1.00  0.00           C
ATOM   2560  HA  LEU A 162      46.970  60.080  41.650  1.00  0.00           H
ATOM   2561  CB  LEU A 162      46.250  59.190  43.550  1.00  0.00           C
ATOM   2562  HB1 LEU A 162      46.170  58.330  42.840  1.00  0.00           H
ATOM   2563  HB2 LEU A 162      45.320  59.330  44.130  1.00  0.00           H
ATOM   2564  CG  LEU A 162      47.460  58.950  44.530  1.00  0.00           C
ATOM   2565  HG  LEU A 162      47.680  59.840  45.150  1.00  0.00           H
ATOM   2566  CD1 LEU A 162      47.170  57.840  45.480  1.00  0.00           C
ATOM   2567 HD11 LEU A 162      47.340  56.870  44.980  1.00  0.00           H
ATOM   2568 HD12 LEU A 162      46.170  57.850  45.950  1.00  0.00           H
ATOM   2569 HD13 LEU A 162      47.920  57.840  46.310  1.00  0.00           H
ATOM   2570  CD2 LEU A 162      48.690  58.600  43.710  1.00  0.00           C
ATOM   2571 HD21 LEU A 162      48.980  59.460  43.080  1.00  0.00           H
ATOM   2572 HD22 LEU A 162      48.420  57.720  43.070  1.00  0.00           H
ATOM   2573 HD23 LEU A 162      49.450  58.310  44.470  1.00  0.00           H
ATOM   2574  C   LEU A 162      45.110  60.730  41.980  1.00  0.00           C
ATOM   2575  O   LEU A 162      44.480  59.970  41.270  1.00  0.00           O
ATOM   2576  N   LEU A 163      44.590  61.920  42.280  1.00  0.00           N
ATOM   2577  HN  LEU A 163      45.150  62.560  42.800  1.00  0.00           H
ATOM   2578  CA  LEU A 163      43.290  62.350  41.890  1.00  0.00           C
ATOM   2579  HA  LEU A 163      42.620  61.510  41.820  1.00  0.00           H
ATOM   2580  CB  LEU A 163      42.740  63.390  42.940  1.00  0.00           C
ATOM   2581  HB1 LEU A 163      41.870  63.960  42.560  1.00  0.00           H
ATOM   2582  HB2 LEU A 163      43.580  64.090  43.080  1.00  0.00           H
ATOM   2583  CG  LEU A 163      42.310  62.810  44.300  1.00  0.00           C
ATOM   2584  HG  LEU A 163      43.220  62.310  44.710  1.00  0.00           H
ATOM   2585  CD1 LEU A 163      41.960  63.950  45.310  1.00  0.00           C
ATOM   2586 HD11 LEU A 163      40.970  64.430  45.170  1.00  0.00           H
ATOM   2587 HD12 LEU A 163      42.790  64.670  45.450  1.00  0.00           H
ATOM   2588 HD13 LEU A 163      41.960  63.390  46.270  1.00  0.00           H
ATOM   2589  CD2 LEU A 163      41.100  61.890  44.240  1.00  0.00           C
ATOM   2590 HD21 LEU A 163      41.150  61.070  43.480  1.00  0.00           H
ATOM   2591 HD22 LEU A 163      40.130  62.420  44.040  1.00  0.00           H
ATOM   2592 HD23 LEU A 163      40.960  61.430  45.240  1.00  0.00           H
ATOM   2593  C   LEU A 163      43.200  62.850  40.460  1.00  0.00           C
ATOM   2594  O   LEU A 163      42.150  63.340  39.990  1.00  0.00           O
ATOM   2595  N   LYS A 164      44.300  62.580  39.710  1.00  0.00           N
ATOM   2596  HN  LYS A 164      45.090  62.220  40.210  1.00  0.00           H
ATOM   2597  CA  LYS A 164      44.350  62.800  38.290  1.00  0.00           C
ATOM   2598  HA  LYS A 164      43.610  63.500  37.920  1.00  0.00           H
ATOM   2599  CB  LYS A 164      45.710  63.400  38.010  1.00  0.00           C
ATOM   2600  HB1 LYS A 164      45.840  63.690  36.950  1.00  0.00           H
ATOM   2601  HB2 LYS A 164      46.540  62.780  38.380  1.00  0.00           H
ATOM   2602  CG  LYS A 164      45.890  64.850  38.530  1.00  0.00           C
ATOM   2603  HG1 LYS A 164      46.900  65.160  38.200  1.00  0.00           H
ATOM   2604  HG2 LYS A 164      45.970  64.840  39.640  1.00  0.00           H
ATOM   2605  CD  LYS A 164      44.970  65.950  38.120  1.00  0.00           C
ATOM   2606  HD1 LYS A 164      44.000  66.020  38.660  1.00  0.00           H
ATOM   2607  HD2 LYS A 164      44.790  65.930  37.020  1.00  0.00           H
ATOM   2608  CE  LYS A 164      45.690  67.360  38.270  1.00  0.00           C
ATOM   2609  HE1 LYS A 164      45.160  68.020  37.540  1.00  0.00           H
ATOM   2610  HE2 LYS A 164      46.770  67.410  38.030  1.00  0.00           H
ATOM   2611  NZ  LYS A 164      45.380  67.860  39.660  1.00  0.00           N
ATOM   2612  HZ1 LYS A 164      46.150  68.530  39.880  1.00  0.00           H
ATOM   2613  HZ2 LYS A 164      45.440  67.110  40.380  1.00  0.00           H
ATOM   2614  HZ3 LYS A 164      44.480  68.370  39.720  1.00  0.00           H
ATOM   2615  C   LYS A 164      44.200  61.480  37.510  1.00  0.00           C
ATOM   2616  O   LYS A 164      44.190  61.500  36.280  1.00  0.00           O
ATOM   2617  N   LYS A 165      43.980  60.300  38.140  1.00  0.00           N
ATOM   2618  HN  LYS A 165      43.940  60.250  39.140  1.00  0.00           H
ATOM   2619  CA  LYS A 165      44.000  58.990  37.500  1.00  0.00           C
ATOM   2620  HA  LYS A 165      44.920  58.800  36.970  1.00  0.00           H
ATOM   2621  CB  LYS A 165      43.980  57.870  38.560  1.00  0.00           C
ATOM   2622  HB1 LYS A 165      43.270  58.200  39.350  1.00  0.00           H
ATOM   2623  HB2 LYS A 165      45.020  57.960  38.960  1.00  0.00           H
ATOM   2624  CG  LYS A 165      43.750  56.440  38.100  1.00  0.00           C
ATOM   2625  HG1 LYS A 165      42.700  56.300  37.760  1.00  0.00           H
ATOM   2626  HG2 LYS A 165      43.910  55.910  39.070  1.00  0.00           H
ATOM   2627  CD  LYS A 165      44.800  55.830  37.110  1.00  0.00           C
ATOM   2628  HD1 LYS A 165      45.790  56.000  37.600  1.00  0.00           H
ATOM   2629  HD2 LYS A 165      44.830  56.380  36.150  1.00  0.00           H
ATOM   2630  CE  LYS A 165      44.640  54.370  36.910  1.00  0.00           C
ATOM   2631  HE1 LYS A 165      43.900  54.180  36.110  1.00  0.00           H
ATOM   2632  HE2 LYS A 165      44.270  53.760  37.760  1.00  0.00           H
ATOM   2633  NZ  LYS A 165      45.910  53.730  36.490  1.00  0.00           N
ATOM   2634  HZ1 LYS A 165      46.590  53.510  37.250  1.00  0.00           H
ATOM   2635  HZ2 LYS A 165      46.450  54.350  35.850  1.00  0.00           H
ATOM   2636  HZ3 LYS A 165      45.630  52.900  35.950  1.00  0.00           H
ATOM   2637  C   LYS A 165      42.850  58.850  36.480  1.00  0.00           C
ATOM   2638  O   LYS A 165      41.760  59.460  36.630  1.00  0.00           O
ATOM   2639  N   LYS A 166      43.070  58.060  35.460  1.00  0.00           N
ATOM   2640  HN  LYS A 166      43.940  57.620  35.370  1.00  0.00           H
ATOM   2641  CA  LYS A 166      42.230  57.830  34.330  1.00  0.00           C
ATOM   2642  HA  LYS A 166      41.210  58.090  34.610  1.00  0.00           H
ATOM   2643  CB  LYS A 166      42.610  58.860  33.220  1.00  0.00           C
ATOM   2644  HB1 LYS A 166      42.110  58.570  32.270  1.00  0.00           H
ATOM   2645  HB2 LYS A 166      43.720  58.860  33.120  1.00  0.00           H
ATOM   2646  CG  LYS A 166      42.030  60.240  33.460  1.00  0.00           C
ATOM   2647  HG1 LYS A 166      42.420  60.630  34.420  1.00  0.00           H
ATOM   2648  HG2 LYS A 166      40.950  60.070  33.540  1.00  0.00           H
ATOM   2649  CD  LYS A 166      42.440  61.200  32.300  1.00  0.00           C
ATOM   2650  HD1 LYS A 166      41.840  62.110  32.460  1.00  0.00           H
ATOM   2651  HD2 LYS A 166      42.130  60.760  31.320  1.00  0.00           H
ATOM   2652  CE  LYS A 166      43.940  61.560  32.190  1.00  0.00           C
ATOM   2653  HE1 LYS A 166      44.070  62.240  31.320  1.00  0.00           H
ATOM   2654  HE2 LYS A 166      44.580  60.660  32.110  1.00  0.00           H
ATOM   2655  NZ  LYS A 166      44.210  62.290  33.430  1.00  0.00           N
ATOM   2656  HZ1 LYS A 166      43.930  61.770  34.300  1.00  0.00           H
ATOM   2657  HZ2 LYS A 166      43.750  63.220  33.410  1.00  0.00           H
ATOM   2658  HZ3 LYS A 166      45.200  62.510  33.650  1.00  0.00           H
ATOM   2659  C   LYS A 166      42.170  56.440  33.820  1.00  0.00           C
ATOM   2660  O   LYS A 166      43.140  55.660  33.860  1.00  0.00           O
ATOM   2661  N   MET A 167      41.020  56.050  33.290  1.00  0.00           N
ATOM   2662  HN  MET A 167      40.240  56.660  33.270  1.00  0.00           H
ATOM   2663  CA  MET A 167      40.950  54.680  32.680  1.00  0.00           C
ATOM   2664  HA  MET A 167      41.280  53.990  33.450  1.00  0.00           H
ATOM   2665  CB  MET A 167      39.440  54.280  32.510  1.00  0.00           C
ATOM   2666  HB1 MET A 167      39.440  53.260  32.050  1.00  0.00           H
ATOM   2667  HB2 MET A 167      39.000  55.010  31.800  1.00  0.00           H
ATOM   2668  CG  MET A 167      38.570  54.310  33.810  1.00  0.00           C
ATOM   2669  HG1 MET A 167      37.510  54.010  33.630  1.00  0.00           H
ATOM   2670  HG2 MET A 167      38.650  55.310  34.260  1.00  0.00           H
ATOM   2671  SD  MET A 167      39.260  53.090  34.980  1.00  0.00           S
ATOM   2672  CE  MET A 167      38.880  51.480  34.260  1.00  0.00           C
ATOM   2673  HE1 MET A 167      39.220  51.520  33.200  1.00  0.00           H
ATOM   2674  HE2 MET A 167      37.770  51.340  34.230  1.00  0.00           H
ATOM   2675  HE3 MET A 167      39.430  50.690  34.800  1.00  0.00           H
ATOM   2676  C   MET A 167      41.790  54.350  31.420  1.00  0.00           C
ATOM   2677  O   MET A 167      41.960  55.280  30.660  1.00  0.00           O
ATOM   2678  N   PRO A 168      42.430  53.110  31.240  1.00  0.00           N
ATOM   2679  CD  PRO A 168      42.440  51.910  32.040  1.00  0.00           C
ATOM   2680  HD1 PRO A 168      41.370  51.740  32.320  1.00  0.00           H
ATOM   2681  HD2 PRO A 168      42.910  52.160  33.020  1.00  0.00           H
ATOM   2682  CA  PRO A 168      43.120  52.840  29.960  1.00  0.00           C
ATOM   2683  HA  PRO A 168      43.780  53.700  29.910  1.00  0.00           H
ATOM   2684  CB  PRO A 168      43.840  51.490  30.160  1.00  0.00           C
ATOM   2685  HB1 PRO A 168      44.890  51.570  30.490  1.00  0.00           H
ATOM   2686  HB2 PRO A 168      43.710  50.830  29.260  1.00  0.00           H
ATOM   2687  CG  PRO A 168      43.160  50.800  31.330  1.00  0.00           C
ATOM   2688  HG1 PRO A 168      42.480  49.950  31.090  1.00  0.00           H
ATOM   2689  HG2 PRO A 168      43.970  50.420  31.990  1.00  0.00           H
ATOM   2690  C   PRO A 168      42.300  52.810  28.750  1.00  0.00           C
ATOM   2691  O   PRO A 168      41.090  52.420  28.780  1.00  0.00           O
ATOM   2692  N   ILE A 169      42.870  53.300  27.620  1.00  0.00           N
ATOM   2693  HN  ILE A 169      43.840  53.540  27.600  1.00  0.00           H
ATOM   2694  CA  ILE A 169      42.120  53.540  26.340  1.00  0.00           C
ATOM   2695  HA  ILE A 169      41.120  53.120  26.420  1.00  0.00           H
ATOM   2696  CB  ILE A 169      41.950  55.110  26.020  1.00  0.00           C
ATOM   2697  HB  ILE A 169      41.330  55.090  25.090  1.00  0.00           H
ATOM   2698  CG2 ILE A 169      41.190  55.740  27.140  1.00  0.00           C
ATOM   2699 HG21 ILE A 169      41.740  55.730  28.100  1.00  0.00           H
ATOM   2700 HG22 ILE A 169      40.170  55.330  27.320  1.00  0.00           H
ATOM   2701 HG23 ILE A 169      41.010  56.790  26.810  1.00  0.00           H
ATOM   2702  CG1 ILE A 169      43.290  55.830  25.620  1.00  0.00           C
ATOM   2703 HG11 ILE A 169      44.080  55.140  25.260  1.00  0.00           H
ATOM   2704 HG12 ILE A 169      43.700  56.270  26.550  1.00  0.00           H
ATOM   2705  CD  ILE A 169      43.130  56.940  24.520  1.00  0.00           C
ATOM   2706  HD1 ILE A 169      42.740  57.880  24.940  1.00  0.00           H
ATOM   2707  HD2 ILE A 169      42.460  56.510  23.740  1.00  0.00           H
ATOM   2708  HD3 ILE A 169      44.190  57.030  24.180  1.00  0.00           H
ATOM   2709  C   ILE A 169      42.640  52.820  25.090  1.00  0.00           C
ATOM   2710  O   ILE A 169      41.810  52.480  24.170  1.00  0.00           O
ATOM   2711  N   GLN A 170      43.910  52.360  25.090  1.00  0.00           N
ATOM   2712  HN  GLN A 170      44.430  52.630  25.900  1.00  0.00           H
ATOM   2713  CA  GLN A 170      44.550  51.330  24.240  1.00  0.00           C
ATOM   2714  HA  GLN A 170      44.610  51.700  23.230  1.00  0.00           H
ATOM   2715  CB  GLN A 170      46.070  51.070  24.630  1.00  0.00           C
ATOM   2716  HB1 GLN A 170      46.480  50.130  24.220  1.00  0.00           H
ATOM   2717  HB2 GLN A 170      46.050  50.840  25.730  1.00  0.00           H
ATOM   2718  CG  GLN A 170      47.130  52.260  24.410  1.00  0.00           C
ATOM   2719  HG1 GLN A 170      48.170  51.870  24.440  1.00  0.00           H
ATOM   2720  HG2 GLN A 170      47.040  52.980  25.240  1.00  0.00           H
ATOM   2721  CD  GLN A 170      46.770  53.000  23.160  1.00  0.00           C
ATOM   2722  OE1 GLN A 170      45.950  53.910  23.100  1.00  0.00           O
ATOM   2723  NE2 GLN A 170      47.380  52.550  22.030  1.00  0.00           N
ATOM   2724 HE21 GLN A 170      47.910  51.700  22.010  1.00  0.00           H
ATOM   2725 HE22 GLN A 170      47.050  52.850  21.130  1.00  0.00           H
ATOM   2726  C   GLN A 170      43.750  50.010  24.350  1.00  0.00           C
ATOM   2727  O   GLN A 170      43.120  49.780  25.380  1.00  0.00           O
ATOM   2728  N   ASN A 171      43.710  49.280  23.240  1.00  0.00           N
ATOM   2729  HN  ASN A 171      44.310  49.530  22.480  1.00  0.00           H
ATOM   2730  CA  ASN A 171      42.930  48.000  23.100  1.00  0.00           C
ATOM   2731  HA  ASN A 171      43.150  47.610  22.120  1.00  0.00           H
ATOM   2732  CB  ASN A 171      43.390  46.820  23.970  1.00  0.00           C
ATOM   2733  HB1 ASN A 171      42.720  45.950  23.910  1.00  0.00           H
ATOM   2734  HB2 ASN A 171      43.250  47.220  25.000  1.00  0.00           H
ATOM   2735  CG  ASN A 171      44.860  46.340  23.820  1.00  0.00           C
ATOM   2736  OD1 ASN A 171      45.670  46.900  23.040  1.00  0.00           O
ATOM   2737  ND2 ASN A 171      45.170  45.160  24.430  1.00  0.00           N
ATOM   2738 HD21 ASN A 171      46.100  44.850  24.200  1.00  0.00           H
ATOM   2739 HD22 ASN A 171      44.470  44.590  24.840  1.00  0.00           H
ATOM   2740  C   ASN A 171      41.370  48.230  22.950  1.00  0.00           C
ATOM   2741  O   ASN A 171      40.650  47.270  23.190  1.00  0.00           O
ATOM   2742  N   GLY A 172      40.930  49.410  22.450  1.00  0.00           N
ATOM   2743  HN  GLY A 172      41.620  50.110  22.280  1.00  0.00           H
ATOM   2744  CA  GLY A 172      39.520  49.720  22.410  1.00  0.00           C
ATOM   2745  HA1 GLY A 172      38.950  48.880  22.070  1.00  0.00           H
ATOM   2746  HA2 GLY A 172      39.320  50.580  21.770  1.00  0.00           H
ATOM   2747  C   GLY A 172      38.920  50.060  23.740  1.00  0.00           C
ATOM   2748  O   GLY A 172      37.690  49.950  23.940  1.00  0.00           O
ATOM   2749  N   GLY A 173      39.760  50.460  24.690  1.00  0.00           N
ATOM   2750  HN  GLY A 173      40.740  50.540  24.550  1.00  0.00           H
ATOM   2751  CA  GLY A 173      39.400  50.670  26.110  1.00  0.00           C
ATOM   2752  HA1 GLY A 173      38.420  51.120  26.170  1.00  0.00           H
ATOM   2753  HA2 GLY A 173      40.260  51.180  26.520  1.00  0.00           H
ATOM   2754  C   GLY A 173      39.270  49.390  26.980  1.00  0.00           C
ATOM   2755  O   GLY A 173      38.600  48.390  26.670  1.00  0.00           O
ATOM   2756  N   ALA A 174      39.830  49.540  28.160  1.00  0.00           N
ATOM   2757  HN  ALA A 174      40.400  50.350  28.290  1.00  0.00           H
ATOM   2758  CA  ALA A 174      39.850  48.440  29.120  1.00  0.00           C
ATOM   2759  HA  ALA A 174      39.240  47.590  28.870  1.00  0.00           H
ATOM   2760  CB  ALA A 174      41.240  47.790  29.200  1.00  0.00           C
ATOM   2761  HB1 ALA A 174      41.340  47.220  30.150  1.00  0.00           H
ATOM   2762  HB2 ALA A 174      41.990  48.610  29.230  1.00  0.00           H
ATOM   2763  HB3 ALA A 174      41.540  47.110  28.380  1.00  0.00           H
ATOM   2764  C   ALA A 174      39.410  49.030  30.490  1.00  0.00           C
ATOM   2765  O   ALA A 174      39.250  50.220  30.720  1.00  0.00           O
ATOM   2766  N   ASN A 175      38.940  48.140  31.370  1.00  0.00           N
ATOM   2767  HN  ASN A 175      39.020  47.160  31.220  1.00  0.00           H
ATOM   2768  CA  ASN A 175      38.370  48.500  32.650  1.00  0.00           C
ATOM   2769  HA  ASN A 175      37.980  49.500  32.710  1.00  0.00           H
ATOM   2770  CB  ASN A 175      37.120  47.590  32.870  1.00  0.00           C
ATOM   2771  HB1 ASN A 175      36.530  47.910  33.760  1.00  0.00           H
ATOM   2772  HB2 ASN A 175      37.290  46.530  33.130  1.00  0.00           H
ATOM   2773  CG  ASN A 175      36.110  47.630  31.720  1.00  0.00           C
ATOM   2774  OD1 ASN A 175      36.040  46.800  30.770  1.00  0.00           O
ATOM   2775  ND2 ASN A 175      35.130  48.610  31.770  1.00  0.00           N
ATOM   2776 HD21 ASN A 175      34.630  48.730  30.910  1.00  0.00           H
ATOM   2777 HD22 ASN A 175      35.230  49.410  32.350  1.00  0.00           H
ATOM   2778  C   ASN A 175      39.370  48.230  33.770  1.00  0.00           C
ATOM   2779  O   ASN A 175      39.050  48.010  34.940  1.00  0.00           O
ATOM   2780  N   LEU A 176      40.690  48.220  33.530  1.00  0.00           N
ATOM   2781  HN  LEU A 176      41.070  48.280  32.610  1.00  0.00           H
ATOM   2782  CA  LEU A 176      41.730  48.250  34.500  1.00  0.00           C
ATOM   2783  HA  LEU A 176      41.580  47.450  35.210  1.00  0.00           H
ATOM   2784  CB  LEU A 176      43.210  48.080  34.010  1.00  0.00           C
ATOM   2785  HB1 LEU A 176      43.900  48.300  34.850  1.00  0.00           H
ATOM   2786  HB2 LEU A 176      43.460  48.920  33.320  1.00  0.00           H
ATOM   2787  CG  LEU A 176      43.490  46.740  33.290  1.00  0.00           C
ATOM   2788  HG  LEU A 176      42.500  46.370  32.960  1.00  0.00           H
ATOM   2789  CD1 LEU A 176      44.410  46.930  32.130  1.00  0.00           C
ATOM   2790 HD11 LEU A 176      45.440  46.980  32.560  1.00  0.00           H
ATOM   2791 HD12 LEU A 176      44.200  47.850  31.560  1.00  0.00           H
ATOM   2792 HD13 LEU A 176      44.370  45.990  31.520  1.00  0.00           H
ATOM   2793  CD2 LEU A 176      44.070  45.670  34.280  1.00  0.00           C
ATOM   2794 HD21 LEU A 176      43.380  45.580  35.150  1.00  0.00           H
ATOM   2795 HD22 LEU A 176      45.120  45.940  34.490  1.00  0.00           H
ATOM   2796 HD23 LEU A 176      44.050  44.710  33.720  1.00  0.00           H
ATOM   2797  C   LEU A 176      41.810  49.590  35.280  1.00  0.00           C
ATOM   2798  O   LEU A 176      42.330  50.600  34.810  1.00  0.00           O
ATOM   2799  N   CYS A 177      41.440  49.620  36.580  1.00  0.00           N
ATOM   2800  HN  CYS A 177      41.060  48.780  36.940  1.00  0.00           H
ATOM   2801  CA  CYS A 177      41.790  50.770  37.460  1.00  0.00           C
ATOM   2802  HA  CYS A 177      41.880  51.670  36.860  1.00  0.00           H
ATOM   2803  CB  CYS A 177      40.650  51.020  38.570  1.00  0.00           C
ATOM   2804  HB1 CYS A 177      40.550  50.170  39.280  1.00  0.00           H
ATOM   2805  HB2 CYS A 177      39.690  51.280  38.090  1.00  0.00           H
ATOM   2806  SG  CYS A 177      40.960  52.530  39.620  1.00  0.00           S
ATOM   2807  C   CYS A 177      43.060  50.610  38.160  1.00  0.00           C
ATOM   2808  O   CYS A 177      43.720  51.530  38.690  1.00  0.00           O
ATOM   2809  N   SER A 178      43.590  49.380  38.150  1.00  0.00           N
ATOM   2810  HN  SER A 178      42.940  48.640  37.960  1.00  0.00           H
ATOM   2811  CA  SER A 178      44.770  48.950  38.850  1.00  0.00           C
ATOM   2812  HA  SER A 178      44.830  49.590  39.710  1.00  0.00           H
ATOM   2813  CB  SER A 178      44.660  47.540  39.480  1.00  0.00           C
ATOM   2814  HB1 SER A 178      44.750  46.700  38.750  1.00  0.00           H
ATOM   2815  HB2 SER A 178      43.660  47.420  39.950  1.00  0.00           H
ATOM   2816  OG  SER A 178      45.600  47.370  40.600  1.00  0.00           O
ATOM   2817  HG1 SER A 178      46.400  47.050  40.180  1.00  0.00           H
ATOM   2818  C   SER A 178      45.940  48.970  37.990  1.00  0.00           C
ATOM   2819  O   SER A 178      45.990  48.480  36.860  1.00  0.00           O
ATOM   2820  N   SER A 179      46.970  49.580  38.500  1.00  0.00           N
ATOM   2821  HN  SER A 179      46.960  49.810  39.470  1.00  0.00           H
ATOM   2822  CA  SER A 179      48.240  49.610  37.750  1.00  0.00           C
ATOM   2823  HA  SER A 179      48.410  48.710  37.180  1.00  0.00           H
ATOM   2824  CB  SER A 179      48.240  50.580  36.590  1.00  0.00           C
ATOM   2825  HB1 SER A 179      47.490  50.320  35.830  1.00  0.00           H
ATOM   2826  HB2 SER A 179      49.190  50.400  36.040  1.00  0.00           H
ATOM   2827  OG  SER A 179      48.060  51.940  36.990  1.00  0.00           O
ATOM   2828  HG1 SER A 179      48.680  52.470  36.480  1.00  0.00           H
ATOM   2829  C   SER A 179      49.400  49.650  38.660  1.00  0.00           C
ATOM   2830  O   SER A 179      50.270  50.470  38.430  1.00  0.00           O
ATOM   2831  N   PHE A 180      49.540  48.730  39.610  1.00  0.00           N
ATOM   2832  HN  PHE A 180      48.720  48.190  39.730  1.00  0.00           H
ATOM   2833  CA  PHE A 180      50.700  48.720  40.470  1.00  0.00           C
ATOM   2834  HA  PHE A 180      51.350  49.570  40.330  1.00  0.00           H
ATOM   2835  CB  PHE A 180      50.160  48.590  41.880  1.00  0.00           C
ATOM   2836  HB1 PHE A 180      49.820  47.570  42.140  1.00  0.00           H
ATOM   2837  HB2 PHE A 180      49.200  49.150  41.850  1.00  0.00           H
ATOM   2838  CG  PHE A 180      50.970  49.230  42.960  1.00  0.00           C
ATOM   2839  CD1 PHE A 180      50.850  48.630  44.240  1.00  0.00           C
ATOM   2840  HD1 PHE A 180      50.350  47.680  44.340  1.00  0.00           H
ATOM   2841  CE1 PHE A 180      51.370  49.230  45.340  1.00  0.00           C
ATOM   2842  HE1 PHE A 180      51.270  48.710  46.280  1.00  0.00           H
ATOM   2843  CZ  PHE A 180      52.060  50.430  45.290  1.00  0.00           C
ATOM   2844  HZ  PHE A 180      52.390  50.860  46.230  1.00  0.00           H
ATOM   2845  CD2 PHE A 180      51.670  50.450  42.900  1.00  0.00           C
ATOM   2846  HD2 PHE A 180      51.880  50.930  41.960  1.00  0.00           H
ATOM   2847  CE2 PHE A 180      52.260  51.030  44.020  1.00  0.00           C
ATOM   2848  HE2 PHE A 180      52.870  51.910  43.830  1.00  0.00           H
ATOM   2849  C   PHE A 180      51.630  47.550  40.180  1.00  0.00           C
ATOM   2850  O   PHE A 180      52.690  47.450  40.720  1.00  0.00           O
ATOM   2851  N   SER A 181      51.280  46.700  39.250  1.00  0.00           N
ATOM   2852  HN  SER A 181      50.330  46.720  38.980  1.00  0.00           H
ATOM   2853  CA  SER A 181      52.190  45.810  38.510  1.00  0.00           C
ATOM   2854  HA  SER A 181      52.610  45.180  39.270  1.00  0.00           H
ATOM   2855  CB  SER A 181      51.470  44.820  37.560  1.00  0.00           C
ATOM   2856  HB1 SER A 181      52.240  44.310  36.920  1.00  0.00           H
ATOM   2857  HB2 SER A 181      50.680  45.340  36.980  1.00  0.00           H
ATOM   2858  OG  SER A 181      50.840  43.680  38.250  1.00  0.00           O
ATOM   2859  HG1 SER A 181      51.450  42.970  38.430  1.00  0.00           H
ATOM   2860  C   SER A 181      53.260  46.530  37.720  1.00  0.00           C
ATOM   2861  O   SER A 181      53.000  47.570  37.190  1.00  0.00           O
ATOM   2862  N   ILE A 182      54.490  45.940  37.700  1.00  0.00           N
ATOM   2863  HN  ILE A 182      54.530  45.090  38.220  1.00  0.00           H
ATOM   2864  CA  ILE A 182      55.660  46.300  36.950  1.00  0.00           C
ATOM   2865  HA  ILE A 182      56.200  46.930  37.650  1.00  0.00           H
ATOM   2866  CB  ILE A 182      56.720  45.240  36.950  1.00  0.00           C
ATOM   2867  HB  ILE A 182      56.940  44.900  37.980  1.00  0.00           H
ATOM   2868  CG2 ILE A 182      56.200  44.080  36.090  1.00  0.00           C
ATOM   2869 HG21 ILE A 182      56.230  44.320  35.000  1.00  0.00           H
ATOM   2870 HG22 ILE A 182      55.180  43.880  36.480  1.00  0.00           H
ATOM   2871 HG23 ILE A 182      56.850  43.220  36.330  1.00  0.00           H
ATOM   2872  CG1 ILE A 182      58.180  45.690  36.460  1.00  0.00           C
ATOM   2873 HG11 ILE A 182      58.490  46.620  36.980  1.00  0.00           H
ATOM   2874 HG12 ILE A 182      58.040  45.910  35.380  1.00  0.00           H
ATOM   2875  CD  ILE A 182      59.300  44.650  36.550  1.00  0.00           C
ATOM   2876  HD1 ILE A 182      60.070  44.990  37.280  1.00  0.00           H
ATOM   2877  HD2 ILE A 182      59.810  44.650  35.560  1.00  0.00           H
ATOM   2878  HD3 ILE A 182      58.860  43.670  36.810  1.00  0.00           H
ATOM   2879  C   ILE A 182      55.530  47.070  35.600  1.00  0.00           C
ATOM   2880  O   ILE A 182      54.650  46.780  34.800  1.00  0.00           O
ATOM   2881  N   CYS A 183      56.310  48.150  35.420  1.00  0.00           N
ATOM   2882  HN  CYS A 183      57.060  48.410  36.020  1.00  0.00           H
ATOM   2883  CA  CYS A 183      56.190  48.970  34.270  1.00  0.00           C
ATOM   2884  HA  CYS A 183      55.500  48.560  33.550  1.00  0.00           H
ATOM   2885  CB  CYS A 183      55.610  50.390  34.400  1.00  0.00           C
ATOM   2886  HB1 CYS A 183      55.530  50.760  33.350  1.00  0.00           H
ATOM   2887  HB2 CYS A 183      56.230  51.190  34.860  1.00  0.00           H
ATOM   2888  SG  CYS A 183      54.010  50.520  35.250  1.00  0.00           S
ATOM   2889  C   CYS A 183      57.570  49.010  33.600  1.00  0.00           C
ATOM   2890  O   CYS A 183      58.600  48.630  34.200  1.00  0.00           O
ATOM   2891  N   HSD A 184      57.600  49.410  32.290  1.00  0.00           N
ATOM   2892  HN  HSD A 184      56.700  49.320  31.870  1.00  0.00           H
ATOM   2893  CA  HSD A 184      58.880  49.570  31.540  1.00  0.00           C
ATOM   2894  HA  HSD A 184      59.500  48.680  31.550  1.00  0.00           H
ATOM   2895  CB  HSD A 184      58.670  49.810  29.980  1.00  0.00           C
ATOM   2896  HB1 HSD A 184      57.880  49.080  29.700  1.00  0.00           H
ATOM   2897  HB2 HSD A 184      59.590  49.710  29.370  1.00  0.00           H
ATOM   2898  ND1 HSD A 184      58.150  51.630  28.390  1.00  0.00           N
ATOM   2899  HD1 HSD A 184      58.470  51.090  27.610  1.00  0.00           H
ATOM   2900  CG  HSD A 184      58.090  51.200  29.720  1.00  0.00           C
ATOM   2901  CE1 HSD A 184      57.470  52.780  28.320  1.00  0.00           C
ATOM   2902  HE1 HSD A 184      57.290  53.380  27.430  1.00  0.00           H
ATOM   2903  NE2 HSD A 184      57.000  53.170  29.490  1.00  0.00           N
ATOM   2904  CD2 HSD A 184      57.410  52.240  30.380  1.00  0.00           C
ATOM   2905  HD2 HSD A 184      57.160  52.370  31.430  1.00  0.00           H
ATOM   2906  C   HSD A 184      59.690  50.680  32.180  1.00  0.00           C
ATOM   2907  O   HSD A 184      59.160  51.680  32.630  1.00  0.00           O
ATOM   2908  N   THR A 185      61.030  50.570  32.180  1.00  0.00           N
ATOM   2909  HN  THR A 185      61.480  49.740  31.850  1.00  0.00           H
ATOM   2910  CA  THR A 185      61.950  51.600  32.560  1.00  0.00           C
ATOM   2911  HA  THR A 185      62.860  51.050  32.390  1.00  0.00           H
ATOM   2912  CB  THR A 185      62.250  52.760  31.610  1.00  0.00           C
ATOM   2913  HB  THR A 185      63.040  53.450  31.970  1.00  0.00           H
ATOM   2914  OG1 THR A 185      61.040  53.420  31.450  1.00  0.00           O
ATOM   2915  HG1 THR A 185      60.330  52.850  31.740  1.00  0.00           H
ATOM   2916  CG2 THR A 185      62.670  52.200  30.200  1.00  0.00           C
ATOM   2917 HG21 THR A 185      63.010  53.010  29.510  1.00  0.00           H
ATOM   2918 HG22 THR A 185      61.830  51.680  29.690  1.00  0.00           H
ATOM   2919 HG23 THR A 185      63.460  51.470  30.450  1.00  0.00           H
ATOM   2920  C   THR A 185      61.990  52.110  33.970  1.00  0.00           C
ATOM   2921  O   THR A 185      60.920  52.270  34.580  1.00  0.00           O
ATOM   2922  N   PHE A 186      63.240  52.190  34.500  1.00  0.00           N
ATOM   2923  HN  PHE A 186      64.030  51.870  33.990  1.00  0.00           H
ATOM   2924  CA  PHE A 186      63.410  52.480  35.920  1.00  0.00           C
ATOM   2925  HA  PHE A 186      62.820  51.740  36.440  1.00  0.00           H
ATOM   2926  CB  PHE A 186      64.910  52.350  36.250  1.00  0.00           C
ATOM   2927  HB1 PHE A 186      65.480  52.930  35.500  1.00  0.00           H
ATOM   2928  HB2 PHE A 186      65.330  51.330  36.130  1.00  0.00           H
ATOM   2929  CG  PHE A 186      65.400  53.030  37.600  1.00  0.00           C
ATOM   2930  CD1 PHE A 186      66.060  54.290  37.620  1.00  0.00           C
ATOM   2931  HD1 PHE A 186      66.480  54.690  36.710  1.00  0.00           H
ATOM   2932  CE1 PHE A 186      66.320  54.850  38.870  1.00  0.00           C
ATOM   2933  HE1 PHE A 186      66.840  55.800  38.920  1.00  0.00           H
ATOM   2934  CZ  PHE A 186      65.840  54.290  40.020  1.00  0.00           C
ATOM   2935  HZ  PHE A 186      65.990  54.830  40.940  1.00  0.00           H
ATOM   2936  CD2 PHE A 186      64.900  52.480  38.850  1.00  0.00           C
ATOM   2937  HD2 PHE A 186      64.370  51.550  38.800  1.00  0.00           H
ATOM   2938  CE2 PHE A 186      65.110  53.120  40.050  1.00  0.00           C
ATOM   2939  HE2 PHE A 186      64.710  52.780  40.990  1.00  0.00           H
ATOM   2940  C   PHE A 186      62.920  53.850  36.370  1.00  0.00           C
ATOM   2941  O   PHE A 186      63.220  54.900  35.810  1.00  0.00           O
ATOM   2942  N   GLN A 187      62.130  54.010  37.400  1.00  0.00           N
ATOM   2943  HN  GLN A 187      61.800  53.200  37.870  1.00  0.00           H
ATOM   2944  CA  GLN A 187      61.660  55.280  37.860  1.00  0.00           C
ATOM   2945  HA  GLN A 187      61.830  56.060  37.130  1.00  0.00           H
ATOM   2946  CB  GLN A 187      60.200  55.230  38.270  1.00  0.00           C
ATOM   2947  HB1 GLN A 187      59.810  56.110  38.830  1.00  0.00           H
ATOM   2948  HB2 GLN A 187      59.990  54.420  39.000  1.00  0.00           H
ATOM   2949  CG  GLN A 187      59.290  54.940  37.060  1.00  0.00           C
ATOM   2950  HG1 GLN A 187      58.220  55.020  37.320  1.00  0.00           H
ATOM   2951  HG2 GLN A 187      59.520  53.930  36.650  1.00  0.00           H
ATOM   2952  CD  GLN A 187      59.500  55.860  35.750  1.00  0.00           C
ATOM   2953  OE1 GLN A 187      59.080  57.000  35.700  1.00  0.00           O
ATOM   2954  NE2 GLN A 187      60.200  55.320  34.750  1.00  0.00           N
ATOM   2955 HE21 GLN A 187      60.250  55.820  33.880  1.00  0.00           H
ATOM   2956 HE22 GLN A 187      60.740  54.520  34.970  1.00  0.00           H
ATOM   2957  C   GLN A 187      62.320  55.760  39.180  1.00  0.00           C
ATOM   2958  O   GLN A 187      62.090  55.290  40.300  1.00  0.00           O
ATOM   2959  N   TRP A 188      63.100  56.860  39.020  1.00  0.00           N
ATOM   2960  HN  TRP A 188      63.140  57.360  38.160  1.00  0.00           H
ATOM   2961  CA  TRP A 188      63.820  57.470  40.250  1.00  0.00           C
ATOM   2962  HA  TRP A 188      64.520  56.730  40.640  1.00  0.00           H
ATOM   2963  CB  TRP A 188      64.580  58.730  39.700  1.00  0.00           C
ATOM   2964  HB1 TRP A 188      63.790  59.350  39.210  1.00  0.00           H
ATOM   2965  HB2 TRP A 188      65.240  58.460  38.840  1.00  0.00           H
ATOM   2966  CG  TRP A 188      65.250  59.630  40.710  1.00  0.00           C
ATOM   2967  CD1 TRP A 188      66.500  59.440  41.230  1.00  0.00           C
ATOM   2968  HD1 TRP A 188      66.980  58.490  41.110  1.00  0.00           H
ATOM   2969  NE1 TRP A 188      66.860  60.520  42.090  1.00  0.00           N
ATOM   2970  HE1 TRP A 188      67.600  60.850  42.640  1.00  0.00           H
ATOM   2971  CE2 TRP A 188      65.810  61.320  42.260  1.00  0.00           C
ATOM   2972  CD2 TRP A 188      64.760  60.830  41.410  1.00  0.00           C
ATOM   2973  CE3 TRP A 188      63.590  61.610  41.310  1.00  0.00           C
ATOM   2974  HE3 TRP A 188      62.870  61.220  40.600  1.00  0.00           H
ATOM   2975  CZ3 TRP A 188      63.530  62.810  42.090  1.00  0.00           C
ATOM   2976  HZ3 TRP A 188      62.570  63.310  42.120  1.00  0.00           H
ATOM   2977  CZ2 TRP A 188      65.690  62.490  43.060  1.00  0.00           C
ATOM   2978  HZ2 TRP A 188      66.440  62.820  43.750  1.00  0.00           H
ATOM   2979  CH2 TRP A 188      64.490  63.200  43.000  1.00  0.00           C
ATOM   2980  HH2 TRP A 188      64.320  64.030  43.690  1.00  0.00           H
ATOM   2981  C   TRP A 188      62.870  57.910  41.380  1.00  0.00           C
ATOM   2982  O   TRP A 188      63.160  57.750  42.570  1.00  0.00           O
ATOM   2983  N   HSE A 189      61.760  58.550  41.020  1.00  0.00           N
ATOM   2984  HN  HSE A 189      61.580  58.770  40.060  1.00  0.00           H
ATOM   2985  CA  HSE A 189      60.740  59.000  41.950  1.00  0.00           C
ATOM   2986  HA  HSE A 189      61.170  59.570  42.760  1.00  0.00           H
ATOM   2987  CB  HSE A 189      59.690  59.850  41.250  1.00  0.00           C
ATOM   2988  HB1 HSE A 189      60.180  60.770  40.870  1.00  0.00           H
ATOM   2989  HB2 HSE A 189      58.890  60.210  41.930  1.00  0.00           H
ATOM   2990  ND1 HSE A 189      59.550  59.300  38.790  1.00  0.00           N
ATOM   2991  CG  HSE A 189      59.000  59.150  40.120  1.00  0.00           C
ATOM   2992  CE1 HSE A 189      58.590  58.800  37.990  1.00  0.00           C
ATOM   2993  HE1 HSE A 189      58.740  58.620  36.930  1.00  0.00           H
ATOM   2994  NE2 HSE A 189      57.550  58.320  38.720  1.00  0.00           N
ATOM   2995  HE2 HSE A 189      56.840  57.760  38.310  1.00  0.00           H
ATOM   2996  CD2 HSE A 189      57.790  58.540  40.070  1.00  0.00           C
ATOM   2997  HD2 HSE A 189      57.060  58.310  40.830  1.00  0.00           H
ATOM   2998  C   HSE A 189      60.030  57.900  42.720  1.00  0.00           C
ATOM   2999  O   HSE A 189      59.590  58.070  43.860  1.00  0.00           O
ATOM   3000  N   GLU A 190      59.780  56.720  42.080  1.00  0.00           N
ATOM   3001  HN  GLU A 190      60.300  56.610  41.230  1.00  0.00           H
ATOM   3002  CA  GLU A 190      59.250  55.520  42.720  1.00  0.00           C
ATOM   3003  HA  GLU A 190      58.310  55.820  43.170  1.00  0.00           H
ATOM   3004  CB  GLU A 190      59.020  54.350  41.690  1.00  0.00           C
ATOM   3005  HB1 GLU A 190      58.730  53.470  42.310  1.00  0.00           H
ATOM   3006  HB2 GLU A 190      59.860  54.180  40.990  1.00  0.00           H
ATOM   3007  CG  GLU A 190      57.800  54.620  40.830  1.00  0.00           C
ATOM   3008  HG1 GLU A 190      57.700  53.850  40.030  1.00  0.00           H
ATOM   3009  HG2 GLU A 190      58.020  55.640  40.450  1.00  0.00           H
ATOM   3010  CD  GLU A 190      56.490  54.590  41.650  1.00  0.00           C
ATOM   3011  OE1 GLU A 190      55.800  55.590  41.960  1.00  0.00           O
ATOM   3012  OE2 GLU A 190      55.970  53.450  41.810  1.00  0.00           O
ATOM   3013  C   GLU A 190      60.110  55.080  43.840  1.00  0.00           C
ATOM   3014  O   GLU A 190      59.660  54.760  44.960  1.00  0.00           O
ATOM   3015  N   ALA A 191      61.450  55.100  43.650  1.00  0.00           N
ATOM   3016  HN  ALA A 191      61.830  55.320  42.760  1.00  0.00           H
ATOM   3017  CA  ALA A 191      62.420  54.980  44.740  1.00  0.00           C
ATOM   3018  HA  ALA A 191      62.150  54.100  45.310  1.00  0.00           H
ATOM   3019  CB  ALA A 191      63.850  54.840  44.150  1.00  0.00           C
ATOM   3020  HB1 ALA A 191      63.890  54.150  43.280  1.00  0.00           H
ATOM   3021  HB2 ALA A 191      64.630  54.590  44.900  1.00  0.00           H
ATOM   3022  HB3 ALA A 191      64.250  55.740  43.670  1.00  0.00           H
ATOM   3023  C   ALA A 191      62.380  56.010  45.810  1.00  0.00           C
ATOM   3024  O   ALA A 191      62.480  55.680  46.940  1.00  0.00           O
ATOM   3025  N   MET A 192      62.130  57.340  45.520  1.00  0.00           N
ATOM   3026  HN  MET A 192      61.990  57.480  44.530  1.00  0.00           H
ATOM   3027  CA  MET A 192      61.880  58.390  46.510  1.00  0.00           C
ATOM   3028  HA  MET A 192      62.760  58.420  47.150  1.00  0.00           H
ATOM   3029  CB  MET A 192      61.870  59.830  45.920  1.00  0.00           C
ATOM   3030  HB1 MET A 192      61.350  60.520  46.620  1.00  0.00           H
ATOM   3031  HB2 MET A 192      61.350  59.760  44.930  1.00  0.00           H
ATOM   3032  CG  MET A 192      63.150  60.470  45.520  1.00  0.00           C
ATOM   3033  HG1 MET A 192      62.980  61.370  44.900  1.00  0.00           H
ATOM   3034  HG2 MET A 192      63.750  59.730  44.950  1.00  0.00           H
ATOM   3035  SD  MET A 192      64.100  60.770  47.100  1.00  0.00           S
ATOM   3036  CE  MET A 192      65.800  61.320  46.510  1.00  0.00           C
ATOM   3037  HE1 MET A 192      66.720  60.840  46.910  1.00  0.00           H
ATOM   3038  HE2 MET A 192      65.870  62.400  46.790  1.00  0.00           H
ATOM   3039  HE3 MET A 192      65.960  61.220  45.420  1.00  0.00           H
ATOM   3040  C   MET A 192      60.700  58.030  47.370  1.00  0.00           C
ATOM   3041  O   MET A 192      60.660  58.300  48.550  1.00  0.00           O
ATOM   3042  N   PHE A 193      59.640  57.490  46.730  1.00  0.00           N
ATOM   3043  HN  PHE A 193      59.640  57.250  45.770  1.00  0.00           H
ATOM   3044  CA  PHE A 193      58.410  57.210  47.380  1.00  0.00           C
ATOM   3045  HA  PHE A 193      58.190  58.050  48.020  1.00  0.00           H
ATOM   3046  CB  PHE A 193      57.210  56.940  46.300  1.00  0.00           C
ATOM   3047  HB1 PHE A 193      56.340  56.510  46.840  1.00  0.00           H
ATOM   3048  HB2 PHE A 193      57.500  56.260  45.470  1.00  0.00           H
ATOM   3049  CG  PHE A 193      56.730  58.270  45.690  1.00  0.00           C
ATOM   3050  CD1 PHE A 193      56.110  59.190  46.520  1.00  0.00           C
ATOM   3051  HD1 PHE A 193      55.930  59.060  47.580  1.00  0.00           H
ATOM   3052  CE1 PHE A 193      55.630  60.370  45.990  1.00  0.00           C
ATOM   3053  HE1 PHE A 193      55.060  60.990  46.660  1.00  0.00           H
ATOM   3054  CZ  PHE A 193      55.760  60.660  44.640  1.00  0.00           C
ATOM   3055  HZ  PHE A 193      55.370  61.570  44.220  1.00  0.00           H
ATOM   3056  CD2 PHE A 193      56.740  58.430  44.280  1.00  0.00           C
ATOM   3057  HD2 PHE A 193      57.210  57.780  43.560  1.00  0.00           H
ATOM   3058  CE2 PHE A 193      56.270  59.640  43.720  1.00  0.00           C
ATOM   3059  HE2 PHE A 193      56.420  59.840  42.670  1.00  0.00           H
ATOM   3060  C   PHE A 193      58.610  56.100  48.410  1.00  0.00           C
ATOM   3061  O   PHE A 193      57.970  56.060  49.460  1.00  0.00           O
ATOM   3062  N   LEU A 194      59.480  55.170  47.950  1.00  0.00           N
ATOM   3063  HN  LEU A 194      59.960  55.200  47.070  1.00  0.00           H
ATOM   3064  CA  LEU A 194      59.780  54.010  48.840  1.00  0.00           C
ATOM   3065  HA  LEU A 194      58.820  53.690  49.210  1.00  0.00           H
ATOM   3066  CB  LEU A 194      60.500  52.980  48.010  1.00  0.00           C
ATOM   3067  HB1 LEU A 194      61.500  53.300  47.650  1.00  0.00           H
ATOM   3068  HB2 LEU A 194      59.870  52.760  47.110  1.00  0.00           H
ATOM   3069  CG  LEU A 194      60.620  51.590  48.790  1.00  0.00           C
ATOM   3070  HG  LEU A 194      61.000  51.670  49.820  1.00  0.00           H
ATOM   3071  CD1 LEU A 194      59.240  51.010  48.980  1.00  0.00           C
ATOM   3072 HD11 LEU A 194      58.810  51.020  47.960  1.00  0.00           H
ATOM   3073 HD12 LEU A 194      58.560  51.590  49.650  1.00  0.00           H
ATOM   3074 HD13 LEU A 194      59.180  50.000  49.450  1.00  0.00           H
ATOM   3075  CD2 LEU A 194      61.530  50.610  48.030  1.00  0.00           C
ATOM   3076 HD21 LEU A 194      61.110  50.330  47.040  1.00  0.00           H
ATOM   3077 HD22 LEU A 194      61.620  49.650  48.560  1.00  0.00           H
ATOM   3078 HD23 LEU A 194      62.550  50.980  47.790  1.00  0.00           H
ATOM   3079  C   LEU A 194      60.710  54.330  49.990  1.00  0.00           C
ATOM   3080  O   LEU A 194      60.540  53.810  51.060  1.00  0.00           O
ATOM   3081  N   LEU A 195      61.640  55.310  49.720  1.00  0.00           N
ATOM   3082  HN  LEU A 195      61.740  55.680  48.810  1.00  0.00           H
ATOM   3083  CA  LEU A 195      62.530  55.930  50.640  1.00  0.00           C
ATOM   3084  HA  LEU A 195      63.000  55.090  51.140  1.00  0.00           H
ATOM   3085  CB  LEU A 195      63.630  56.670  49.850  1.00  0.00           C
ATOM   3086  HB1 LEU A 195      63.290  57.320  49.020  1.00  0.00           H
ATOM   3087  HB2 LEU A 195      64.370  55.970  49.380  1.00  0.00           H
ATOM   3088  CG  LEU A 195      64.560  57.620  50.700  1.00  0.00           C
ATOM   3089  HG  LEU A 195      63.970  58.460  51.130  1.00  0.00           H
ATOM   3090  CD1 LEU A 195      65.340  56.990  51.840  1.00  0.00           C
ATOM   3091 HD11 LEU A 195      65.670  57.840  52.470  1.00  0.00           H
ATOM   3092 HD12 LEU A 195      66.190  56.480  51.350  1.00  0.00           H
ATOM   3093 HD13 LEU A 195      64.730  56.290  52.440  1.00  0.00           H
ATOM   3094  CD2 LEU A 195      65.550  58.430  49.880  1.00  0.00           C
ATOM   3095 HD21 LEU A 195      66.200  59.090  50.500  1.00  0.00           H
ATOM   3096 HD22 LEU A 195      64.930  58.950  49.120  1.00  0.00           H
ATOM   3097 HD23 LEU A 195      66.220  57.730  49.320  1.00  0.00           H
ATOM   3098  C   LEU A 195      61.810  56.770  51.660  1.00  0.00           C
ATOM   3099  O   LEU A 195      62.130  56.740  52.920  1.00  0.00           O
ATOM   3100  N   GLU A 196      60.780  57.540  51.270  1.00  0.00           N
ATOM   3101  HN  GLU A 196      60.630  57.690  50.300  1.00  0.00           H
ATOM   3102  CA  GLU A 196      59.850  58.190  52.130  1.00  0.00           C
ATOM   3103  HA  GLU A 196      60.460  58.820  52.760  1.00  0.00           H
ATOM   3104  CB  GLU A 196      58.970  59.060  51.210  1.00  0.00           C
ATOM   3105  HB1 GLU A 196      58.580  58.460  50.360  1.00  0.00           H
ATOM   3106  HB2 GLU A 196      59.570  59.860  50.710  1.00  0.00           H
ATOM   3107  CG  GLU A 196      57.650  59.680  51.790  1.00  0.00           C
ATOM   3108  HG1 GLU A 196      57.440  60.690  51.370  1.00  0.00           H
ATOM   3109  HG2 GLU A 196      57.590  59.800  52.900  1.00  0.00           H
ATOM   3110  CD  GLU A 196      56.480  58.790  51.420  1.00  0.00           C
ATOM   3111  OE1 GLU A 196      55.760  58.140  52.160  1.00  0.00           O
ATOM   3112  OE2 GLU A 196      56.080  58.870  50.100  1.00  0.00           O
ATOM   3113  HE2 GLU A 196      55.330  58.290  49.960  1.00  0.00           H
ATOM   3114  C   GLU A 196      59.030  57.210  52.920  1.00  0.00           C
ATOM   3115  O   GLU A 196      58.790  57.450  54.150  1.00  0.00           O
ATOM   3116  N   PHE A 197      58.580  56.100  52.380  1.00  0.00           N
ATOM   3117  HN  PHE A 197      58.540  55.960  51.390  1.00  0.00           H
ATOM   3118  CA  PHE A 197      57.790  55.170  53.160  1.00  0.00           C
ATOM   3119  HA  PHE A 197      57.160  55.730  53.830  1.00  0.00           H
ATOM   3120  CB  PHE A 197      57.140  54.330  52.060  1.00  0.00           C
ATOM   3121  HB1 PHE A 197      57.960  53.790  51.530  1.00  0.00           H
ATOM   3122  HB2 PHE A 197      56.600  55.010  51.390  1.00  0.00           H
ATOM   3123  CG  PHE A 197      56.040  53.420  52.540  1.00  0.00           C
ATOM   3124  CD1 PHE A 197      54.800  53.980  53.010  1.00  0.00           C
ATOM   3125  HD1 PHE A 197      54.630  55.030  52.830  1.00  0.00           H
ATOM   3126  CE1 PHE A 197      53.800  53.090  53.500  1.00  0.00           C
ATOM   3127  HE1 PHE A 197      52.830  53.460  53.780  1.00  0.00           H
ATOM   3128  CZ  PHE A 197      53.970  51.710  53.450  1.00  0.00           C
ATOM   3129  HZ  PHE A 197      53.180  51.060  53.790  1.00  0.00           H
ATOM   3130  CD2 PHE A 197      56.150  52.010  52.470  1.00  0.00           C
ATOM   3131  HD2 PHE A 197      57.060  51.590  52.060  1.00  0.00           H
ATOM   3132  CE2 PHE A 197      55.190  51.160  52.970  1.00  0.00           C
ATOM   3133  HE2 PHE A 197      55.250  50.080  52.990  1.00  0.00           H
ATOM   3134  C   PHE A 197      58.630  54.220  54.110  1.00  0.00           C
ATOM   3135  O   PHE A 197      58.160  53.810  55.150  1.00  0.00           O
ATOM   3136  N   PHE A 198      59.890  54.020  53.860  1.00  0.00           N
ATOM   3137  HN  PHE A 198      60.380  54.350  53.070  1.00  0.00           H
ATOM   3138  CA  PHE A 198      60.790  53.140  54.650  1.00  0.00           C
ATOM   3139  HA  PHE A 198      60.330  52.190  54.870  1.00  0.00           H
ATOM   3140  CB  PHE A 198      62.070  53.090  53.790  1.00  0.00           C
ATOM   3141  HB1 PHE A 198      62.360  54.140  53.560  1.00  0.00           H
ATOM   3142  HB2 PHE A 198      61.830  52.620  52.820  1.00  0.00           H
ATOM   3143  CG  PHE A 198      63.240  52.450  54.380  1.00  0.00           C
ATOM   3144  CD1 PHE A 198      63.470  51.030  54.200  1.00  0.00           C
ATOM   3145  HD1 PHE A 198      62.740  50.400  53.710  1.00  0.00           H
ATOM   3146  CE1 PHE A 198      64.580  50.410  54.750  1.00  0.00           C
ATOM   3147  HE1 PHE A 198      64.710  49.340  54.730  1.00  0.00           H
ATOM   3148  CZ  PHE A 198      65.580  51.200  55.340  1.00  0.00           C
ATOM   3149  HZ  PHE A 198      66.410  50.700  55.800  1.00  0.00           H
ATOM   3150  CD2 PHE A 198      64.260  53.150  55.060  1.00  0.00           C
ATOM   3151  HD2 PHE A 198      64.170  54.210  55.210  1.00  0.00           H
ATOM   3152  CE2 PHE A 198      65.320  52.530  55.630  1.00  0.00           C
ATOM   3153  HE2 PHE A 198      66.120  53.030  56.160  1.00  0.00           H
ATOM   3154  C   PHE A 198      61.090  53.840  56.050  1.00  0.00           C
ATOM   3155  O   PHE A 198      61.090  53.160  57.080  1.00  0.00           O
ATOM   3156  N   LEU A 199      61.300  55.170  56.200  1.00  0.00           N
ATOM   3157  HN  LEU A 199      61.260  55.740  55.390  1.00  0.00           H
ATOM   3158  CA  LEU A 199      61.500  55.820  57.460  1.00  0.00           C
ATOM   3159  HA  LEU A 199      62.370  55.370  57.920  1.00  0.00           H
ATOM   3160  CB  LEU A 199      61.920  57.290  57.130  1.00  0.00           C
ATOM   3161  HB1 LEU A 199      62.140  57.770  58.100  1.00  0.00           H
ATOM   3162  HB2 LEU A 199      61.100  57.850  56.630  1.00  0.00           H
ATOM   3163  CG  LEU A 199      63.220  57.340  56.250  1.00  0.00           C
ATOM   3164  HG  LEU A 199      63.170  56.520  55.510  1.00  0.00           H
ATOM   3165  CD1 LEU A 199      63.260  58.550  55.420  1.00  0.00           C
ATOM   3166 HD11 LEU A 199      64.180  58.560  54.820  1.00  0.00           H
ATOM   3167 HD12 LEU A 199      63.200  59.520  55.960  1.00  0.00           H
ATOM   3168 HD13 LEU A 199      62.400  58.500  54.710  1.00  0.00           H
ATOM   3169  CD2 LEU A 199      64.490  57.030  56.990  1.00  0.00           C
ATOM   3170 HD21 LEU A 199      64.340  56.170  57.690  1.00  0.00           H
ATOM   3171 HD22 LEU A 199      64.890  57.900  57.570  1.00  0.00           H
ATOM   3172 HD23 LEU A 199      65.270  56.770  56.250  1.00  0.00           H
ATOM   3173  C   LEU A 199      60.390  55.900  58.540  1.00  0.00           C
ATOM   3174  O   LEU A 199      60.770  55.680  59.660  1.00  0.00           O
ATOM   3175  N   PRO A 200      59.090  55.970  58.250  1.00  0.00           N
ATOM   3176  CD  PRO A 200      58.480  56.510  57.010  1.00  0.00           C
ATOM   3177  HD1 PRO A 200      58.020  55.700  56.410  1.00  0.00           H
ATOM   3178  HD2 PRO A 200      59.130  57.050  56.280  1.00  0.00           H
ATOM   3179  CA  PRO A 200      58.100  56.010  59.320  1.00  0.00           C
ATOM   3180  HA  PRO A 200      58.550  56.670  60.050  1.00  0.00           H
ATOM   3181  CB  PRO A 200      56.840  56.770  58.760  1.00  0.00           C
ATOM   3182  HB1 PRO A 200      56.370  57.360  59.580  1.00  0.00           H
ATOM   3183  HB2 PRO A 200      56.160  55.980  58.370  1.00  0.00           H
ATOM   3184  CG  PRO A 200      57.440  57.500  57.550  1.00  0.00           C
ATOM   3185  HG1 PRO A 200      56.700  57.670  56.730  1.00  0.00           H
ATOM   3186  HG2 PRO A 200      58.080  58.380  57.760  1.00  0.00           H
ATOM   3187  C   PRO A 200      57.920  54.710  59.940  1.00  0.00           C
ATOM   3188  O   PRO A 200      57.880  54.600  61.150  1.00  0.00           O
ATOM   3189  N   LEU A 201      57.870  53.620  59.150  1.00  0.00           N
ATOM   3190  HN  LEU A 201      57.730  53.760  58.170  1.00  0.00           H
ATOM   3191  CA  LEU A 201      58.160  52.240  59.570  1.00  0.00           C
ATOM   3192  HA  LEU A 201      57.340  51.830  60.130  1.00  0.00           H
ATOM   3193  CB  LEU A 201      58.400  51.300  58.380  1.00  0.00           C
ATOM   3194  HB1 LEU A 201      58.510  50.280  58.790  1.00  0.00           H
ATOM   3195  HB2 LEU A 201      59.360  51.550  57.900  1.00  0.00           H
ATOM   3196  CG  LEU A 201      57.340  51.400  57.270  1.00  0.00           C
ATOM   3197  HG  LEU A 201      57.400  52.440  56.880  1.00  0.00           H
ATOM   3198  CD1 LEU A 201      57.730  50.550  56.110  1.00  0.00           C
ATOM   3199 HD11 LEU A 201      58.680  50.900  55.640  1.00  0.00           H
ATOM   3200 HD12 LEU A 201      57.030  50.450  55.250  1.00  0.00           H
ATOM   3201 HD13 LEU A 201      58.050  49.580  56.550  1.00  0.00           H
ATOM   3202  CD2 LEU A 201      55.910  51.010  57.740  1.00  0.00           C
ATOM   3203 HD21 LEU A 201      55.100  51.070  56.980  1.00  0.00           H
ATOM   3204 HD22 LEU A 201      55.690  51.660  58.620  1.00  0.00           H
ATOM   3205 HD23 LEU A 201      56.030  49.980  58.130  1.00  0.00           H
ATOM   3206  C   LEU A 201      59.410  52.050  60.470  1.00  0.00           C
ATOM   3207  O   LEU A 201      59.390  51.330  61.450  1.00  0.00           O
ATOM   3208  N   GLY A 202      60.480  52.760  60.060  1.00  0.00           N
ATOM   3209  HN  GLY A 202      60.480  53.030  59.100  1.00  0.00           H
ATOM   3210  CA  GLY A 202      61.790  52.840  60.780  1.00  0.00           C
ATOM   3211  HA1 GLY A 202      62.420  53.490  60.190  1.00  0.00           H
ATOM   3212  HA2 GLY A 202      62.240  51.880  60.890  1.00  0.00           H
ATOM   3213  C   GLY A 202      61.710  53.520  62.170  1.00  0.00           C
ATOM   3214  O   GLY A 202      62.370  53.030  63.090  1.00  0.00           O
ATOM   3215  N   ILE A 203      60.860  54.570  62.210  1.00  0.00           N
ATOM   3216  HN  ILE A 203      60.440  54.910  61.380  1.00  0.00           H
ATOM   3217  CA  ILE A 203      60.550  55.170  63.510  1.00  0.00           C
ATOM   3218  HA  ILE A 203      61.480  55.380  64.030  1.00  0.00           H
ATOM   3219  CB  ILE A 203      59.950  56.560  63.250  1.00  0.00           C
ATOM   3220  HB  ILE A 203      59.080  56.530  62.570  1.00  0.00           H
ATOM   3221  CG2 ILE A 203      59.600  57.210  64.600  1.00  0.00           C
ATOM   3222 HG21 ILE A 203      60.450  57.210  65.320  1.00  0.00           H
ATOM   3223 HG22 ILE A 203      58.790  56.630  65.070  1.00  0.00           H
ATOM   3224 HG23 ILE A 203      59.170  58.240  64.560  1.00  0.00           H
ATOM   3225  CG1 ILE A 203      61.040  57.520  62.600  1.00  0.00           C
ATOM   3226 HG11 ILE A 203      61.430  57.050  61.690  1.00  0.00           H
ATOM   3227 HG12 ILE A 203      61.840  57.690  63.350  1.00  0.00           H
ATOM   3228  CD  ILE A 203      60.440  58.830  62.120  1.00  0.00           C
ATOM   3229  HD1 ILE A 203      59.690  58.730  61.300  1.00  0.00           H
ATOM   3230  HD2 ILE A 203      61.180  59.520  61.660  1.00  0.00           H
ATOM   3231  HD3 ILE A 203      59.930  59.420  62.920  1.00  0.00           H
ATOM   3232  C   ILE A 203      59.790  54.250  64.440  1.00  0.00           C
ATOM   3233  O   ILE A 203      60.190  54.210  65.630  1.00  0.00           O
ATOM   3234  N   ILE A 204      58.870  53.510  63.900  1.00  0.00           N
ATOM   3235  HN  ILE A 204      58.590  53.590  62.950  1.00  0.00           H
ATOM   3236  CA  ILE A 204      58.190  52.460  64.670  1.00  0.00           C
ATOM   3237  HA  ILE A 204      57.940  52.920  65.620  1.00  0.00           H
ATOM   3238  CB  ILE A 204      57.010  51.830  63.840  1.00  0.00           C
ATOM   3239  HB  ILE A 204      57.440  51.460  62.870  1.00  0.00           H
ATOM   3240  CG2 ILE A 204      56.360  50.600  64.590  1.00  0.00           C
ATOM   3241 HG21 ILE A 204      57.060  49.740  64.520  1.00  0.00           H
ATOM   3242 HG22 ILE A 204      55.440  50.150  64.170  1.00  0.00           H
ATOM   3243 HG23 ILE A 204      56.250  50.910  65.650  1.00  0.00           H
ATOM   3244  CG1 ILE A 204      56.000  52.950  63.420  1.00  0.00           C
ATOM   3245 HG11 ILE A 204      56.520  53.880  63.110  1.00  0.00           H
ATOM   3246 HG12 ILE A 204      55.440  53.300  64.320  1.00  0.00           H
ATOM   3247  CD  ILE A 204      55.050  52.610  62.310  1.00  0.00           C
ATOM   3248  HD1 ILE A 204      55.380  52.500  61.250  1.00  0.00           H
ATOM   3249  HD2 ILE A 204      54.340  53.470  62.230  1.00  0.00           H
ATOM   3250  HD3 ILE A 204      54.360  51.790  62.630  1.00  0.00           H
ATOM   3251  C   ILE A 204      59.130  51.380  65.200  1.00  0.00           C
ATOM   3252  O   ILE A 204      59.030  50.960  66.340  1.00  0.00           O
ATOM   3253  N   LEU A 205      60.000  50.890  64.380  1.00  0.00           N
ATOM   3254  HN  LEU A 205      59.940  51.180  63.430  1.00  0.00           H
ATOM   3255  CA  LEU A 205      60.900  49.840  64.740  1.00  0.00           C
ATOM   3256  HA  LEU A 205      60.340  49.130  65.320  1.00  0.00           H
ATOM   3257  CB  LEU A 205      61.360  49.040  63.530  1.00  0.00           C
ATOM   3258  HB1 LEU A 205      62.210  48.340  63.670  1.00  0.00           H
ATOM   3259  HB2 LEU A 205      61.830  49.720  62.800  1.00  0.00           H
ATOM   3260  CG  LEU A 205      60.330  48.200  62.770  1.00  0.00           C
ATOM   3261  HG  LEU A 205      59.470  48.840  62.450  1.00  0.00           H
ATOM   3262  CD1 LEU A 205      61.000  47.610  61.440  1.00  0.00           C
ATOM   3263 HD11 LEU A 205      62.000  47.190  61.640  1.00  0.00           H
ATOM   3264 HD12 LEU A 205      61.030  48.400  60.660  1.00  0.00           H
ATOM   3265 HD13 LEU A 205      60.430  46.690  61.150  1.00  0.00           H
ATOM   3266  CD2 LEU A 205      59.830  47.080  63.710  1.00  0.00           C
ATOM   3267 HD21 LEU A 205      60.670  46.430  64.070  1.00  0.00           H
ATOM   3268 HD22 LEU A 205      59.180  46.470  63.060  1.00  0.00           H
ATOM   3269 HD23 LEU A 205      59.280  47.530  64.560  1.00  0.00           H
ATOM   3270  C   LEU A 205      62.140  50.300  65.550  1.00  0.00           C
ATOM   3271  O   LEU A 205      62.640  49.500  66.350  1.00  0.00           O
ATOM   3272  N   PHE A 206      62.590  51.610  65.480  1.00  0.00           N
ATOM   3273  HN  PHE A 206      62.190  52.050  64.680  1.00  0.00           H
ATOM   3274  CA  PHE A 206      63.420  52.310  66.410  1.00  0.00           C
ATOM   3275  HA  PHE A 206      64.340  51.730  66.440  1.00  0.00           H
ATOM   3276  CB  PHE A 206      63.780  53.740  65.850  1.00  0.00           C
ATOM   3277  HB1 PHE A 206      62.890  54.350  65.530  1.00  0.00           H
ATOM   3278  HB2 PHE A 206      64.260  53.400  64.910  1.00  0.00           H
ATOM   3279  CG  PHE A 206      64.720  54.510  66.700  1.00  0.00           C
ATOM   3280  CD1 PHE A 206      66.030  54.160  66.680  1.00  0.00           C
ATOM   3281  HD1 PHE A 206      66.350  53.370  65.990  1.00  0.00           H
ATOM   3282  CE1 PHE A 206      66.950  54.960  67.420  1.00  0.00           C
ATOM   3283  HE1 PHE A 206      67.990  54.660  67.510  1.00  0.00           H
ATOM   3284  CZ  PHE A 206      66.550  56.070  68.200  1.00  0.00           C
ATOM   3285  HZ  PHE A 206      67.260  56.540  68.860  1.00  0.00           H
ATOM   3286  CD2 PHE A 206      64.220  55.540  67.490  1.00  0.00           C
ATOM   3287  HD2 PHE A 206      63.180  55.830  67.400  1.00  0.00           H
ATOM   3288  CE2 PHE A 206      65.140  56.340  68.260  1.00  0.00           C
ATOM   3289  HE2 PHE A 206      64.750  57.180  68.810  1.00  0.00           H
ATOM   3290  C   PHE A 206      62.740  52.400  67.810  1.00  0.00           C
ATOM   3291  O   PHE A 206      63.390  51.980  68.810  1.00  0.00           O
ATOM   3292  N   CYS A 207      61.490  52.970  67.940  1.00  0.00           N
ATOM   3293  HN  CYS A 207      61.160  53.560  67.200  1.00  0.00           H
ATOM   3294  CA  CYS A 207      60.690  52.960  69.110  1.00  0.00           C
ATOM   3295  HA  CYS A 207      61.180  53.550  69.870  1.00  0.00           H
ATOM   3296  CB  CYS A 207      59.240  53.430  68.790  1.00  0.00           C
ATOM   3297  HB1 CYS A 207      58.450  53.170  69.530  1.00  0.00           H
ATOM   3298  HB2 CYS A 207      58.820  53.000  67.850  1.00  0.00           H
ATOM   3299  SG  CYS A 207      59.240  55.160  68.600  1.00  0.00           S
ATOM   3300  HG1 CYS A 207      59.770  55.190  67.390  1.00  0.00           H
ATOM   3301  C   CYS A 207      60.640  51.670  69.770  1.00  0.00           C
ATOM   3302  O   CYS A 207      60.790  51.630  71.000  1.00  0.00           O
ATOM   3303  N   SER A 208      60.380  50.520  68.980  1.00  0.00           N
ATOM   3304  HN  SER A 208      60.110  50.720  68.040  1.00  0.00           H
ATOM   3305  CA  SER A 208      60.210  49.120  69.450  1.00  0.00           C
ATOM   3306  HA  SER A 208      59.440  48.970  70.190  1.00  0.00           H
ATOM   3307  CB  SER A 208      60.070  48.170  68.280  1.00  0.00           C
ATOM   3308  HB1 SER A 208      60.050  47.100  68.530  1.00  0.00           H
ATOM   3309  HB2 SER A 208      60.870  48.360  67.540  1.00  0.00           H
ATOM   3310  OG  SER A 208      58.800  48.450  67.710  1.00  0.00           O
ATOM   3311  HG1 SER A 208      58.900  49.310  67.310  1.00  0.00           H
ATOM   3312  C   SER A 208      61.530  48.790  70.210  1.00  0.00           C
ATOM   3313  O   SER A 208      61.450  48.410  71.380  1.00  0.00           O
ATOM   3314  N   ALA A 209      62.720  49.070  69.560  1.00  0.00           N
ATOM   3315  HN  ALA A 209      62.740  49.580  68.710  1.00  0.00           H
ATOM   3316  CA  ALA A 209      64.060  48.860  70.110  1.00  0.00           C
ATOM   3317  HA  ALA A 209      64.120  47.810  70.320  1.00  0.00           H
ATOM   3318  CB  ALA A 209      65.080  49.180  68.990  1.00  0.00           C
ATOM   3319  HB1 ALA A 209      64.920  50.190  68.560  1.00  0.00           H
ATOM   3320  HB2 ALA A 209      65.030  48.520  68.080  1.00  0.00           H
ATOM   3321  HB3 ALA A 209      66.070  49.140  69.480  1.00  0.00           H
ATOM   3322  C   ALA A 209      64.320  49.600  71.400  1.00  0.00           C
ATOM   3323  O   ALA A 209      64.750  49.030  72.410  1.00  0.00           O
ATOM   3324  N   ARG A 210      63.930  50.900  71.410  1.00  0.00           N
ATOM   3325  HN  ARG A 210      63.490  51.330  70.630  1.00  0.00           H
ATOM   3326  CA  ARG A 210      64.020  51.750  72.520  1.00  0.00           C
ATOM   3327  HA  ARG A 210      65.050  51.630  72.860  1.00  0.00           H
ATOM   3328  CB  ARG A 210      63.700  53.180  72.190  1.00  0.00           C
ATOM   3329  HB1 ARG A 210      63.810  53.680  73.170  1.00  0.00           H
ATOM   3330  HB2 ARG A 210      62.690  53.270  71.730  1.00  0.00           H
ATOM   3331  CG  ARG A 210      64.640  53.950  71.280  1.00  0.00           C
ATOM   3332  HG1 ARG A 210      64.400  55.020  71.370  1.00  0.00           H
ATOM   3333  HG2 ARG A 210      64.540  53.620  70.220  1.00  0.00           H
ATOM   3334  CD  ARG A 210      66.130  53.760  71.610  1.00  0.00           C
ATOM   3335  HD1 ARG A 210      66.640  54.490  70.940  1.00  0.00           H
ATOM   3336  HD2 ARG A 210      66.540  52.760  71.380  1.00  0.00           H
ATOM   3337  NE  ARG A 210      66.380  54.250  73.090  1.00  0.00           N
ATOM   3338  HE  ARG A 210      65.660  54.830  73.470  1.00  0.00           H
ATOM   3339  CZ  ARG A 210      67.570  54.430  73.580  1.00  0.00           C
ATOM   3340  NH1 ARG A 210      68.760  54.030  73.170  1.00  0.00           N
ATOM   3341 HH11 ARG A 210      68.820  53.320  72.480  1.00  0.00           H
ATOM   3342 HH12 ARG A 210      69.550  54.210  73.760  1.00  0.00           H
ATOM   3343  NH2 ARG A 210      67.710  55.190  74.590  1.00  0.00           N
ATOM   3344 HH21 ARG A 210      66.950  55.590  75.110  1.00  0.00           H
ATOM   3345 HH22 ARG A 210      68.630  55.210  75.000  1.00  0.00           H
ATOM   3346  C   ARG A 210      63.160  51.330  73.680  1.00  0.00           C
ATOM   3347  O   ARG A 210      63.550  51.440  74.850  1.00  0.00           O
ATOM   3348  N   ILE A 211      61.950  50.760  73.480  1.00  0.00           N
ATOM   3349  HN  ILE A 211      61.500  50.720  72.590  1.00  0.00           H
ATOM   3350  CA  ILE A 211      61.160  50.190  74.590  1.00  0.00           C
ATOM   3351  HA  ILE A 211      61.080  50.910  75.390  1.00  0.00           H
ATOM   3352  CB  ILE A 211      59.650  50.010  74.140  1.00  0.00           C
ATOM   3353  HB  ILE A 211      59.720  49.560  73.130  1.00  0.00           H
ATOM   3354  CG2 ILE A 211      58.840  49.110  75.050  1.00  0.00           C
ATOM   3355 HG21 ILE A 211      59.230  48.070  75.000  1.00  0.00           H
ATOM   3356 HG22 ILE A 211      57.750  49.120  74.870  1.00  0.00           H
ATOM   3357 HG23 ILE A 211      59.090  49.520  76.050  1.00  0.00           H
ATOM   3358  CG1 ILE A 211      58.920  51.370  74.090  1.00  0.00           C
ATOM   3359 HG11 ILE A 211      59.580  52.030  73.500  1.00  0.00           H
ATOM   3360 HG12 ILE A 211      58.850  51.780  75.120  1.00  0.00           H
ATOM   3361  CD  ILE A 211      57.530  51.300  73.390  1.00  0.00           C
ATOM   3362  HD1 ILE A 211      56.790  50.850  74.090  1.00  0.00           H
ATOM   3363  HD2 ILE A 211      57.680  50.910  72.370  1.00  0.00           H
ATOM   3364  HD3 ILE A 211      57.130  52.310  73.140  1.00  0.00           H
ATOM   3365  C   ILE A 211      61.780  48.920  75.090  1.00  0.00           C
ATOM   3366  O   ILE A 211      61.930  48.660  76.230  1.00  0.00           O
ATOM   3367  N   ILE A 212      62.360  48.010  74.210  1.00  0.00           N
ATOM   3368  HN  ILE A 212      62.190  47.930  73.240  1.00  0.00           H
ATOM   3369  CA  ILE A 212      63.200  46.910  74.630  1.00  0.00           C
ATOM   3370  HA  ILE A 212      62.630  46.290  75.320  1.00  0.00           H
ATOM   3371  CB  ILE A 212      63.690  45.950  73.510  1.00  0.00           C
ATOM   3372  HB  ILE A 212      64.120  46.620  72.740  1.00  0.00           H
ATOM   3373  CG2 ILE A 212      64.720  44.930  73.960  1.00  0.00           C
ATOM   3374 HG21 ILE A 212      64.400  44.650  74.980  1.00  0.00           H
ATOM   3375 HG22 ILE A 212      65.710  45.430  73.940  1.00  0.00           H
ATOM   3376 HG23 ILE A 212      64.880  44.010  73.370  1.00  0.00           H
ATOM   3377  CG1 ILE A 212      62.390  45.270  72.930  1.00  0.00           C
ATOM   3378 HG11 ILE A 212      61.440  45.720  73.290  1.00  0.00           H
ATOM   3379 HG12 ILE A 212      62.420  44.320  73.520  1.00  0.00           H
ATOM   3380  CD  ILE A 212      62.440  45.020  71.440  1.00  0.00           C
ATOM   3381  HD1 ILE A 212      62.200  45.890  70.780  1.00  0.00           H
ATOM   3382  HD2 ILE A 212      61.760  44.190  71.170  1.00  0.00           H
ATOM   3383  HD3 ILE A 212      63.500  44.800  71.190  1.00  0.00           H
ATOM   3384  C   ILE A 212      64.450  47.320  75.470  1.00  0.00           C
ATOM   3385  O   ILE A 212      64.590  46.740  76.600  1.00  0.00           O
ATOM   3386  N   TRP A 213      65.180  48.410  75.070  1.00  0.00           N
ATOM   3387  HN  TRP A 213      65.040  48.800  74.170  1.00  0.00           H
ATOM   3388  CA  TRP A 213      66.140  49.060  75.870  1.00  0.00           C
ATOM   3389  HA  TRP A 213      66.930  48.330  76.010  1.00  0.00           H
ATOM   3390  CB  TRP A 213      66.720  50.210  75.070  1.00  0.00           C
ATOM   3391  HB1 TRP A 213      65.930  50.800  74.550  1.00  0.00           H
ATOM   3392  HB2 TRP A 213      67.250  49.710  74.230  1.00  0.00           H
ATOM   3393  CG  TRP A 213      67.670  51.160  75.620  1.00  0.00           C
ATOM   3394  CD1 TRP A 213      69.020  51.030  75.680  1.00  0.00           C
ATOM   3395  HD1 TRP A 213      69.530  50.240  75.180  1.00  0.00           H
ATOM   3396  NE1 TRP A 213      69.570  52.070  76.450  1.00  0.00           N
ATOM   3397  HE1 TRP A 213      70.510  52.290  76.550  1.00  0.00           H
ATOM   3398  CE2 TRP A 213      68.550  52.890  76.950  1.00  0.00           C
ATOM   3399  CD2 TRP A 213      67.350  52.350  76.450  1.00  0.00           C
ATOM   3400  CE3 TRP A 213      66.130  52.960  76.870  1.00  0.00           C
ATOM   3401  HE3 TRP A 213      65.160  52.580  76.570  1.00  0.00           H
ATOM   3402  CZ3 TRP A 213      66.130  54.150  77.640  1.00  0.00           C
ATOM   3403  HZ3 TRP A 213      65.200  54.560  77.990  1.00  0.00           H
ATOM   3404  CZ2 TRP A 213      68.560  54.030  77.680  1.00  0.00           C
ATOM   3405  HZ2 TRP A 213      69.470  54.420  78.110  1.00  0.00           H
ATOM   3406  CH2 TRP A 213      67.340  54.630  78.030  1.00  0.00           C
ATOM   3407  HH2 TRP A 213      67.330  55.490  78.680  1.00  0.00           H
ATOM   3408  C   TRP A 213      65.620  49.580  77.260  1.00  0.00           C
ATOM   3409  O   TRP A 213      66.300  49.510  78.200  1.00  0.00           O
ATOM   3410  N   SER A 214      64.430  50.200  77.360  1.00  0.00           N
ATOM   3411  HN  SER A 214      64.040  50.360  76.460  1.00  0.00           H
ATOM   3412  CA  SER A 214      63.820  50.630  78.590  1.00  0.00           C
ATOM   3413  HA  SER A 214      64.600  51.180  79.100  1.00  0.00           H
ATOM   3414  CB  SER A 214      62.660  51.560  78.310  1.00  0.00           C
ATOM   3415  HB1 SER A 214      61.800  50.890  78.070  1.00  0.00           H
ATOM   3416  HB2 SER A 214      62.960  52.240  77.500  1.00  0.00           H
ATOM   3417  OG  SER A 214      62.200  52.210  79.490  1.00  0.00           O
ATOM   3418  HG1 SER A 214      62.690  53.030  79.630  1.00  0.00           H
ATOM   3419  C   SER A 214      63.410  49.550  79.520  1.00  0.00           C
ATOM   3420  O   SER A 214      63.600  49.640  80.710  1.00  0.00           O
ATOM   3421  N   LEU A 215      62.810  48.390  79.040  1.00  0.00           N
ATOM   3422  HN  LEU A 215      62.560  48.350  78.070  1.00  0.00           H
ATOM   3423  CA  LEU A 215      62.440  47.270  79.860  1.00  0.00           C
ATOM   3424  HA  LEU A 215      61.900  47.640  80.720  1.00  0.00           H
ATOM   3425  CB  LEU A 215      61.600  46.310  78.980  1.00  0.00           C
ATOM   3426  HB1 LEU A 215      61.330  45.420  79.590  1.00  0.00           H
ATOM   3427  HB2 LEU A 215      62.200  46.020  78.100  1.00  0.00           H
ATOM   3428  CG  LEU A 215      60.240  46.770  78.390  1.00  0.00           C
ATOM   3429  HG  LEU A 215      60.380  47.650  77.740  1.00  0.00           H
ATOM   3430  CD1 LEU A 215      59.530  45.690  77.490  1.00  0.00           C
ATOM   3431 HD11 LEU A 215      59.500  44.780  78.140  1.00  0.00           H
ATOM   3432 HD12 LEU A 215      60.070  45.420  76.560  1.00  0.00           H
ATOM   3433 HD13 LEU A 215      58.450  45.950  77.500  1.00  0.00           H
ATOM   3434  CD2 LEU A 215      59.270  47.100  79.590  1.00  0.00           C
ATOM   3435 HD21 LEU A 215      58.990  46.090  79.960  1.00  0.00           H
ATOM   3436 HD22 LEU A 215      58.320  47.500  79.160  1.00  0.00           H
ATOM   3437 HD23 LEU A 215      59.770  47.790  80.290  1.00  0.00           H
ATOM   3438  C   LEU A 215      63.660  46.420  80.320  1.00  0.00           C
ATOM   3439  O   LEU A 215      63.650  45.770  81.390  1.00  0.00           O
ATOM   3440  N   ARG A 216      64.770  46.300  79.550  1.00  0.00           N
ATOM   3441  HN  ARG A 216      64.860  46.730  78.660  1.00  0.00           H
ATOM   3442  CA  ARG A 216      65.960  45.610  80.030  1.00  0.00           C
ATOM   3443  HA  ARG A 216      65.690  44.620  80.370  1.00  0.00           H
ATOM   3444  CB  ARG A 216      67.000  45.510  78.890  1.00  0.00           C
ATOM   3445  HB1 ARG A 216      68.020  45.280  79.260  1.00  0.00           H
ATOM   3446  HB2 ARG A 216      67.130  46.500  78.400  1.00  0.00           H
ATOM   3447  CG  ARG A 216      66.600  44.470  77.840  1.00  0.00           C
ATOM   3448  HG1 ARG A 216      65.560  44.540  77.450  1.00  0.00           H
ATOM   3449  HG2 ARG A 216      66.440  43.500  78.370  1.00  0.00           H
ATOM   3450  CD  ARG A 216      67.580  44.370  76.650  1.00  0.00           C
ATOM   3451  HD1 ARG A 216      68.610  44.190  77.040  1.00  0.00           H
ATOM   3452  HD2 ARG A 216      67.640  45.140  75.860  1.00  0.00           H
ATOM   3453  NE  ARG A 216      67.140  43.060  76.000  1.00  0.00           N
ATOM   3454  HE  ARG A 216      66.580  42.450  76.550  1.00  0.00           H
ATOM   3455  CZ  ARG A 216      67.630  42.550  74.910  1.00  0.00           C
ATOM   3456  NH1 ARG A 216      68.570  43.020  74.090  1.00  0.00           N
ATOM   3457 HH11 ARG A 216      68.980  43.930  74.210  1.00  0.00           H
ATOM   3458 HH12 ARG A 216      68.880  42.450  73.330  1.00  0.00           H
ATOM   3459  NH2 ARG A 216      67.140  41.320  74.640  1.00  0.00           N
ATOM   3460 HH21 ARG A 216      66.610  40.960  75.420  1.00  0.00           H
ATOM   3461 HH22 ARG A 216      67.490  40.710  73.940  1.00  0.00           H
ATOM   3462  C   ARG A 216      66.520  46.190  81.260  1.00  0.00           C
ATOM   3463  O   ARG A 216      67.170  45.580  82.110  1.00  0.00           O
ATOM   3464  N   GLN A 217      66.420  47.540  81.340  1.00  0.00           N
ATOM   3465  HN  GLN A 217      65.920  48.130  80.720  1.00  0.00           H
ATOM   3466  CA  GLN A 217      67.080  48.380  82.380  1.00  0.00           C
ATOM   3467  HA  GLN A 217      68.010  47.900  82.620  1.00  0.00           H
ATOM   3468  CB  GLN A 217      67.140  49.870  81.860  1.00  0.00           C
ATOM   3469  HB1 GLN A 217      67.270  50.600  82.690  1.00  0.00           H
ATOM   3470  HB2 GLN A 217      66.220  50.090  81.270  1.00  0.00           H
ATOM   3471  CG  GLN A 217      68.310  50.190  80.970  1.00  0.00           C
ATOM   3472  HG1 GLN A 217      68.180  49.500  80.100  1.00  0.00           H
ATOM   3473  HG2 GLN A 217      69.270  49.860  81.430  1.00  0.00           H
ATOM   3474  CD  GLN A 217      68.390  51.660  80.470  1.00  0.00           C
ATOM   3475  OE1 GLN A 217      69.280  52.420  80.820  1.00  0.00           O
ATOM   3476  NE2 GLN A 217      67.410  52.020  79.630  1.00  0.00           N
ATOM   3477 HE21 GLN A 217      67.430  52.970  79.330  1.00  0.00           H
ATOM   3478 HE22 GLN A 217      66.850  51.320  79.170  1.00  0.00           H
ATOM   3479  C   GLN A 217      66.280  48.430  83.680  1.00  0.00           C
ATOM   3480  O   GLN A 217      66.870  48.840  84.690  1.00  0.00           O
ATOM   3481  N   ARG A 218      65.090  47.880  83.750  1.00  0.00           N
ATOM   3482  HN  ARG A 218      64.690  47.470  82.920  1.00  0.00           H
ATOM   3483  CA  ARG A 218      64.290  47.840  85.000  1.00  0.00           C
ATOM   3484  HA  ARG A 218      64.470  48.770  85.520  1.00  0.00           H
ATOM   3485  CB  ARG A 218      62.780  47.420  84.740  1.00  0.00           C
ATOM   3486  HB1 ARG A 218      62.170  47.510  85.670  1.00  0.00           H
ATOM   3487  HB2 ARG A 218      62.840  46.360  84.410  1.00  0.00           H
ATOM   3488  CG  ARG A 218      62.230  48.300  83.620  1.00  0.00           C
ATOM   3489  HG1 ARG A 218      61.140  48.090  83.490  1.00  0.00           H
ATOM   3490  HG2 ARG A 218      62.730  48.040  82.660  1.00  0.00           H
ATOM   3491  CD  ARG A 218      62.360  49.850  83.710  1.00  0.00           C
ATOM   3492  HD1 ARG A 218      63.430  50.140  83.660  1.00  0.00           H
ATOM   3493  HD2 ARG A 218      61.960  50.290  84.650  1.00  0.00           H
ATOM   3494  NE  ARG A 218      61.850  50.510  82.480  1.00  0.00           N
ATOM   3495  HE  ARG A 218      62.490  50.470  81.720  1.00  0.00           H
ATOM   3496  CZ  ARG A 218      60.640  50.990  82.390  1.00  0.00           C
ATOM   3497  NH1 ARG A 218      59.740  50.970  83.350  1.00  0.00           N
ATOM   3498 HH11 ARG A 218      60.000  50.550  84.220  1.00  0.00           H
ATOM   3499 HH12 ARG A 218      58.840  51.350  83.130  1.00  0.00           H
ATOM   3500  NH2 ARG A 218      60.210  51.370  81.150  1.00  0.00           N
ATOM   3501 HH21 ARG A 218      60.950  51.600  80.510  1.00  0.00           H
ATOM   3502 HH22 ARG A 218      59.340  51.850  81.040  1.00  0.00           H
ATOM   3503  C   ARG A 218      64.920  46.850  86.060  1.00  0.00           C
ATOM   3504  O   ARG A 218      65.620  45.850  85.770  1.00  0.00           O
ATOM   3505  N   GLN A 219      64.740  47.210  87.390  1.00  0.00           N
ATOM   3506  HN  GLN A 219      64.080  47.930  87.560  1.00  0.00           H
ATOM   3507  CA  GLN A 219      65.210  46.520  88.610  1.00  0.00           C
ATOM   3508  HA  GLN A 219      66.280  46.400  88.520  1.00  0.00           H
ATOM   3509  CB  GLN A 219      64.820  47.430  89.880  1.00  0.00           C
ATOM   3510  HB1 GLN A 219      65.130  46.870  90.800  1.00  0.00           H
ATOM   3511  HB2 GLN A 219      63.720  47.500  89.950  1.00  0.00           H
ATOM   3512  CG  GLN A 219      65.330  48.890  89.940  1.00  0.00           C
ATOM   3513  HG1 GLN A 219      64.810  49.460  90.750  1.00  0.00           H
ATOM   3514  HG2 GLN A 219      65.120  49.380  88.980  1.00  0.00           H
ATOM   3515  CD  GLN A 219      66.820  48.880  90.380  1.00  0.00           C
ATOM   3516  OE1 GLN A 219      67.440  47.830  90.700  1.00  0.00           O
ATOM   3517  NE2 GLN A 219      67.440  50.060  90.380  1.00  0.00           N
ATOM   3518 HE21 GLN A 219      68.320  49.950  90.850  1.00  0.00           H
ATOM   3519 HE22 GLN A 219      67.050  50.790  89.830  1.00  0.00           H
ATOM   3520  C   GLN A 219      64.580  45.130  88.780  1.00  0.00           C
ATOM   3521  O   GLN A 219      63.430  44.980  88.420  1.00  0.00           O
ATOM   3522  N   MET A 220      65.370  44.130  89.160  1.00  0.00           N
ATOM   3523  HN  MET A 220      66.340  44.320  89.320  1.00  0.00           H
ATOM   3524  CA  MET A 220      64.920  42.810  89.530  1.00  0.00           C
ATOM   3525  HA  MET A 220      64.630  42.270  88.650  1.00  0.00           H
ATOM   3526  CB  MET A 220      66.140  41.950  90.010  1.00  0.00           C
ATOM   3527  HB1 MET A 220      66.440  42.350  91.010  1.00  0.00           H
ATOM   3528  HB2 MET A 220      66.880  42.190  89.220  1.00  0.00           H
ATOM   3529  CG  MET A 220      65.840  40.470  90.140  1.00  0.00           C
ATOM   3530  HG1 MET A 220      65.240  40.200  91.030  1.00  0.00           H
ATOM   3531  HG2 MET A 220      66.790  39.920  90.340  1.00  0.00           H
ATOM   3532  SD  MET A 220      65.110  39.610  88.670  1.00  0.00           S
ATOM   3533  CE  MET A 220      64.280  38.310  89.590  1.00  0.00           C
ATOM   3534  HE1 MET A 220      65.110  37.920  90.220  1.00  0.00           H
ATOM   3535  HE2 MET A 220      63.940  37.540  88.870  1.00  0.00           H
ATOM   3536  HE3 MET A 220      63.480  38.610  90.300  1.00  0.00           H
ATOM   3537  C   MET A 220      63.820  42.710  90.550  1.00  0.00           C
ATOM   3538  O   MET A 220      63.890  43.360  91.570  1.00  0.00           O
ATOM   3539  N   ASP A 221      62.680  41.940  90.370  1.00  0.00           N
ATOM   3540  HN  ASP A 221      62.520  41.360  89.570  1.00  0.00           H
ATOM   3541  CA  ASP A 221      61.530  41.870  91.300  1.00  0.00           C
ATOM   3542  HA  ASP A 221      61.990  41.870  92.280  1.00  0.00           H
ATOM   3543  CB  ASP A 221      60.610  43.100  91.040  1.00  0.00           C
ATOM   3544  HB1 ASP A 221      60.280  43.270  89.990  1.00  0.00           H
ATOM   3545  HB2 ASP A 221      61.270  43.970  91.250  1.00  0.00           H
ATOM   3546  CG  ASP A 221      59.440  43.140  91.940  1.00  0.00           C
ATOM   3547  OD1 ASP A 221      58.390  43.680  91.610  1.00  0.00           O
ATOM   3548  OD2 ASP A 221      59.600  42.760  93.150  1.00  0.00           O
ATOM   3549  C   ASP A 221      60.900  40.420  91.310  1.00  0.00           C
ATOM   3550  O   ASP A 221      60.990  39.700  90.280  1.00  0.00           O
ATOM   3551  N   ARG A 222      60.410  39.960  92.440  1.00  0.00           N
ATOM   3552  HN  ARG A 222      60.370  40.520  93.270  1.00  0.00           H
ATOM   3553  CA  ARG A 222      60.000  38.620  92.680  1.00  0.00           C
ATOM   3554  HA  ARG A 222      60.820  37.970  92.410  1.00  0.00           H
ATOM   3555  CB  ARG A 222      59.870  38.350  94.150  1.00  0.00           C
ATOM   3556  HB1 ARG A 222      59.170  39.110  94.570  1.00  0.00           H
ATOM   3557  HB2 ARG A 222      60.850  38.510  94.650  1.00  0.00           H
ATOM   3558  CG  ARG A 222      59.340  36.920  94.490  1.00  0.00           C
ATOM   3559  HG1 ARG A 222      58.310  36.770  94.130  1.00  0.00           H
ATOM   3560  HG2 ARG A 222      59.140  36.860  95.580  1.00  0.00           H
ATOM   3561  CD  ARG A 222      60.200  35.840  94.020  1.00  0.00           C
ATOM   3562  HD1 ARG A 222      61.270  35.950  94.280  1.00  0.00           H
ATOM   3563  HD2 ARG A 222      60.200  35.580  92.940  1.00  0.00           H
ATOM   3564  NE  ARG A 222      59.600  34.630  94.700  1.00  0.00           N
ATOM   3565  HE  ARG A 222      58.860  34.150  94.220  1.00  0.00           H
ATOM   3566  CZ  ARG A 222      59.870  34.270  95.960  1.00  0.00           C
ATOM   3567  NH1 ARG A 222      60.930  34.490  96.780  1.00  0.00           N
ATOM   3568 HH11 ARG A 222      61.530  35.190  96.400  1.00  0.00           H
ATOM   3569 HH12 ARG A 222      60.820  34.380  97.760  1.00  0.00           H
ATOM   3570  NH2 ARG A 222      58.880  33.680  96.620  1.00  0.00           N
ATOM   3571 HH21 ARG A 222      58.060  33.380  96.120  1.00  0.00           H
ATOM   3572 HH22 ARG A 222      59.140  33.550  97.580  1.00  0.00           H
ATOM   3573  C   ARG A 222      58.740  38.320  91.920  1.00  0.00           C
ATOM   3574  O   ARG A 222      57.670  39.030  91.970  1.00  0.00           O
ATOM   3575  N   HSD A 223      58.940  37.340  90.970  1.00  0.00           N
ATOM   3576  HN  HSD A 223      59.800  36.850  90.940  1.00  0.00           H
ATOM   3577  CA  HSD A 223      58.000  36.870  89.920  1.00  0.00           C
ATOM   3578  HA  HSD A 223      58.520  36.130  89.330  1.00  0.00           H
ATOM   3579  CB  HSD A 223      56.650  36.240  90.420  1.00  0.00           C
ATOM   3580  HB1 HSD A 223      56.080  35.960  89.510  1.00  0.00           H
ATOM   3581  HB2 HSD A 223      56.070  36.800  91.180  1.00  0.00           H
ATOM   3582  ND1 HSD A 223      57.660  33.910  90.780  1.00  0.00           N
ATOM   3583  HD1 HSD A 223      57.970  33.910  89.840  1.00  0.00           H
ATOM   3584  CG  HSD A 223      56.880  34.970  91.270  1.00  0.00           C
ATOM   3585  CE1 HSD A 223      57.910  33.110  91.810  1.00  0.00           C
ATOM   3586  HE1 HSD A 223      58.470  32.170  91.780  1.00  0.00           H
ATOM   3587  NE2 HSD A 223      57.430  33.460  92.980  1.00  0.00           N
ATOM   3588  CD2 HSD A 223      56.800  34.680  92.660  1.00  0.00           C
ATOM   3589  HD2 HSD A 223      56.340  35.290  93.420  1.00  0.00           H
ATOM   3590  C   HSD A 223      57.690  37.940  88.860  1.00  0.00           C
ATOM   3591  O   HSD A 223      56.590  38.090  88.360  1.00  0.00           O
ATOM   3592  N   ALA A 224      58.580  38.870  88.620  1.00  0.00           N
ATOM   3593  HN  ALA A 224      59.380  38.890  89.230  1.00  0.00           H
ATOM   3594  CA  ALA A 224      58.480  39.960  87.800  1.00  0.00           C
ATOM   3595  HA  ALA A 224      57.660  40.600  88.110  1.00  0.00           H
ATOM   3596  CB  ALA A 224      59.730  40.820  87.680  1.00  0.00           C
ATOM   3597  HB1 ALA A 224      59.840  41.330  88.660  1.00  0.00           H
ATOM   3598  HB2 ALA A 224      59.700  41.520  86.810  1.00  0.00           H
ATOM   3599  HB3 ALA A 224      60.630  40.200  87.450  1.00  0.00           H
ATOM   3600  C   ALA A 224      58.240  39.550  86.330  1.00  0.00           C
ATOM   3601  O   ALA A 224      58.730  38.570  85.770  1.00  0.00           O
ATOM   3602  N   LYS A 225      57.350  40.360  85.670  1.00  0.00           N
ATOM   3603  HN  LYS A 225      56.890  41.070  86.200  1.00  0.00           H
ATOM   3604  CA  LYS A 225      56.860  40.090  84.300  1.00  0.00           C
ATOM   3605  HA  LYS A 225      57.060  39.050  84.070  1.00  0.00           H
ATOM   3606  CB  LYS A 225      55.270  40.260  84.220  1.00  0.00           C
ATOM   3607  HB1 LYS A 225      54.980  39.870  83.210  1.00  0.00           H
ATOM   3608  HB2 LYS A 225      55.090  41.350  84.150  1.00  0.00           H
ATOM   3609  CG  LYS A 225      54.400  39.600  85.330  1.00  0.00           C
ATOM   3610  HG1 LYS A 225      53.350  39.970  85.320  1.00  0.00           H
ATOM   3611  HG2 LYS A 225      54.840  39.790  86.330  1.00  0.00           H
ATOM   3612  CD  LYS A 225      54.360  38.090  85.140  1.00  0.00           C
ATOM   3613  HD1 LYS A 225      55.390  37.680  85.280  1.00  0.00           H
ATOM   3614  HD2 LYS A 225      53.860  37.860  84.170  1.00  0.00           H
ATOM   3615  CE  LYS A 225      53.580  37.310  86.150  1.00  0.00           C
ATOM   3616  HE1 LYS A 225      53.650  36.220  85.970  1.00  0.00           H
ATOM   3617  HE2 LYS A 225      52.520  37.620  86.100  1.00  0.00           H
ATOM   3618  NZ  LYS A 225      54.010  37.470  87.610  1.00  0.00           N
ATOM   3619  HZ1 LYS A 225      55.040  37.430  87.750  1.00  0.00           H
ATOM   3620  HZ2 LYS A 225      53.630  36.690  88.190  1.00  0.00           H
ATOM   3621  HZ3 LYS A 225      53.640  38.340  88.030  1.00  0.00           H
ATOM   3622  C   LYS A 225      57.510  40.990  83.280  1.00  0.00           C
ATOM   3623  O   LYS A 225      57.040  41.020  82.120  1.00  0.00           O
ATOM   3624  N   ILE A 226      58.660  41.610  83.680  1.00  0.00           N
ATOM   3625  HN  ILE A 226      58.920  41.390  84.610  1.00  0.00           H
ATOM   3626  CA  ILE A 226      59.520  42.240  82.720  1.00  0.00           C
ATOM   3627  HA  ILE A 226      58.910  43.020  82.280  1.00  0.00           H
ATOM   3628  CB  ILE A 226      60.700  42.830  83.530  1.00  0.00           C
ATOM   3629  HB  ILE A 226      60.970  42.060  84.270  1.00  0.00           H
ATOM   3630  CG2 ILE A 226      61.990  43.140  82.730  1.00  0.00           C
ATOM   3631 HG21 ILE A 226      62.660  43.720  83.410  1.00  0.00           H
ATOM   3632 HG22 ILE A 226      61.830  43.880  81.910  1.00  0.00           H
ATOM   3633 HG23 ILE A 226      62.460  42.180  82.430  1.00  0.00           H
ATOM   3634  CG1 ILE A 226      60.380  44.070  84.370  1.00  0.00           C
ATOM   3635 HG11 ILE A 226      61.170  44.410  85.070  1.00  0.00           H
ATOM   3636 HG12 ILE A 226      59.500  43.830  84.990  1.00  0.00           H
ATOM   3637  CD  ILE A 226      59.990  45.400  83.560  1.00  0.00           C
ATOM   3638  HD1 ILE A 226      60.890  45.820  83.070  1.00  0.00           H
ATOM   3639  HD2 ILE A 226      59.590  46.130  84.300  1.00  0.00           H
ATOM   3640  HD3 ILE A 226      59.260  45.210  82.740  1.00  0.00           H
ATOM   3641  C   ILE A 226      60.130  41.370  81.610  1.00  0.00           C
ATOM   3642  O   ILE A 226      60.020  41.810  80.460  1.00  0.00           O
ATOM   3643  N   LYS A 227      60.640  40.150  81.840  1.00  0.00           N
ATOM   3644  HN  LYS A 227      60.720  39.980  82.820  1.00  0.00           H
ATOM   3645  CA  LYS A 227      61.190  39.190  80.910  1.00  0.00           C
ATOM   3646  HA  LYS A 227      61.890  39.750  80.300  1.00  0.00           H
ATOM   3647  CB  LYS A 227      61.840  37.990  81.570  1.00  0.00           C
ATOM   3648  HB1 LYS A 227      61.060  37.450  82.150  1.00  0.00           H
ATOM   3649  HB2 LYS A 227      62.620  38.300  82.300  1.00  0.00           H
ATOM   3650  CG  LYS A 227      62.480  36.910  80.630  1.00  0.00           C
ATOM   3651  HG1 LYS A 227      63.330  37.400  80.120  1.00  0.00           H
ATOM   3652  HG2 LYS A 227      61.670  36.430  80.050  1.00  0.00           H
ATOM   3653  CD  LYS A 227      63.140  35.660  81.430  1.00  0.00           C
ATOM   3654  HD1 LYS A 227      62.440  35.550  82.280  1.00  0.00           H
ATOM   3655  HD2 LYS A 227      64.120  35.980  81.830  1.00  0.00           H
ATOM   3656  CE  LYS A 227      63.360  34.370  80.660  1.00  0.00           C
ATOM   3657  HE1 LYS A 227      62.380  33.930  80.380  1.00  0.00           H
ATOM   3658  HE2 LYS A 227      63.920  33.630  81.270  1.00  0.00           H
ATOM   3659  NZ  LYS A 227      64.160  34.660  79.490  1.00  0.00           N
ATOM   3660  HZ1 LYS A 227      64.980  35.230  79.780  1.00  0.00           H
ATOM   3661  HZ2 LYS A 227      63.650  35.310  78.890  1.00  0.00           H
ATOM   3662  HZ3 LYS A 227      64.370  33.760  79.020  1.00  0.00           H
ATOM   3663  C   LYS A 227      60.050  38.850  79.850  1.00  0.00           C
ATOM   3664  O   LYS A 227      60.340  38.900  78.680  1.00  0.00           O
ATOM   3665  N   ARG A 228      58.850  38.560  80.260  1.00  0.00           N
ATOM   3666  HN  ARG A 228      58.800  38.530  81.260  1.00  0.00           H
ATOM   3667  CA  ARG A 228      57.710  38.400  79.410  1.00  0.00           C
ATOM   3668  HA  ARG A 228      57.970  37.670  78.660  1.00  0.00           H
ATOM   3669  CB  ARG A 228      56.480  38.020  80.210  1.00  0.00           C
ATOM   3670  HB1 ARG A 228      56.450  38.790  81.000  1.00  0.00           H
ATOM   3671  HB2 ARG A 228      56.510  37.020  80.720  1.00  0.00           H
ATOM   3672  CG  ARG A 228      55.120  38.250  79.360  1.00  0.00           C
ATOM   3673  HG1 ARG A 228      55.330  37.740  78.400  1.00  0.00           H
ATOM   3674  HG2 ARG A 228      54.980  39.320  79.180  1.00  0.00           H
ATOM   3675  CD  ARG A 228      53.890  37.610  79.910  1.00  0.00           C
ATOM   3676  HD1 ARG A 228      54.160  36.800  80.610  1.00  0.00           H
ATOM   3677  HD2 ARG A 228      53.260  37.190  79.090  1.00  0.00           H
ATOM   3678  NE  ARG A 228      53.250  38.640  80.700  1.00  0.00           N
ATOM   3679  HE  ARG A 228      53.480  39.600  80.560  1.00  0.00           H
ATOM   3680  CZ  ARG A 228      52.110  38.490  81.360  1.00  0.00           C
ATOM   3681  NH1 ARG A 228      51.460  37.370  81.370  1.00  0.00           N
ATOM   3682 HH11 ARG A 228      51.910  36.580  80.960  1.00  0.00           H
ATOM   3683 HH12 ARG A 228      50.490  37.440  81.610  1.00  0.00           H
ATOM   3684  NH2 ARG A 228      51.570  39.650  81.820  1.00  0.00           N
ATOM   3685 HH21 ARG A 228      52.170  40.430  81.990  1.00  0.00           H
ATOM   3686 HH22 ARG A 228      51.010  39.470  82.640  1.00  0.00           H
ATOM   3687  C   ARG A 228      57.440  39.580  78.480  1.00  0.00           C
ATOM   3688  O   ARG A 228      57.080  39.360  77.250  1.00  0.00           O
ATOM   3689  N   ALA A 229      57.500  40.770  78.980  1.00  0.00           N
ATOM   3690  HN  ALA A 229      57.800  40.810  79.940  1.00  0.00           H
ATOM   3691  CA  ALA A 229      57.180  42.000  78.330  1.00  0.00           C
ATOM   3692  HA  ALA A 229      56.170  41.840  77.980  1.00  0.00           H
ATOM   3693  CB  ALA A 229      57.230  43.190  79.260  1.00  0.00           C
ATOM   3694  HB1 ALA A 229      57.080  44.100  78.630  1.00  0.00           H
ATOM   3695  HB2 ALA A 229      58.240  43.250  79.710  1.00  0.00           H
ATOM   3696  HB3 ALA A 229      56.470  43.000  80.040  1.00  0.00           H
ATOM   3697  C   ALA A 229      58.060  42.280  77.110  1.00  0.00           C
ATOM   3698  O   ALA A 229      57.450  42.700  76.090  1.00  0.00           O
ATOM   3699  N   ILE A 230      59.340  41.970  77.240  1.00  0.00           N
ATOM   3700  HN  ILE A 230      59.640  41.670  78.140  1.00  0.00           H
ATOM   3701  CA  ILE A 230      60.310  41.960  76.130  1.00  0.00           C
ATOM   3702  HA  ILE A 230      60.390  42.890  75.590  1.00  0.00           H
ATOM   3703  CB  ILE A 230      61.700  41.620  76.700  1.00  0.00           C
ATOM   3704  HB  ILE A 230      61.620  40.700  77.320  1.00  0.00           H
ATOM   3705  CG2 ILE A 230      62.780  41.430  75.640  1.00  0.00           C
ATOM   3706 HG21 ILE A 230      63.790  41.120  76.010  1.00  0.00           H
ATOM   3707 HG22 ILE A 230      63.030  42.420  75.210  1.00  0.00           H
ATOM   3708 HG23 ILE A 230      62.580  40.710  74.820  1.00  0.00           H
ATOM   3709  CG1 ILE A 230      62.270  42.600  77.720  1.00  0.00           C
ATOM   3710 HG11 ILE A 230      61.450  42.850  78.420  1.00  0.00           H
ATOM   3711 HG12 ILE A 230      62.520  43.610  77.320  1.00  0.00           H
ATOM   3712  CD  ILE A 230      63.440  41.950  78.440  1.00  0.00           C
ATOM   3713  HD1 ILE A 230      63.290  40.850  78.530  1.00  0.00           H
ATOM   3714  HD2 ILE A 230      63.570  42.380  79.460  1.00  0.00           H
ATOM   3715  HD3 ILE A 230      64.310  42.190  77.790  1.00  0.00           H
ATOM   3716  C   ILE A 230      59.930  40.960  75.050  1.00  0.00           C
ATOM   3717  O   ILE A 230      59.850  41.270  73.870  1.00  0.00           O
ATOM   3718  N   THR A 231      59.630  39.700  75.460  1.00  0.00           N
ATOM   3719  HN  THR A 231      59.770  39.300  76.370  1.00  0.00           H
ATOM   3720  CA  THR A 231      59.200  38.750  74.470  1.00  0.00           C
ATOM   3721  HA  THR A 231      60.060  38.720  73.820  1.00  0.00           H
ATOM   3722  CB  THR A 231      59.170  37.440  75.270  1.00  0.00           C
ATOM   3723  HB  THR A 231      58.740  37.540  76.290  1.00  0.00           H
ATOM   3724  OG1 THR A 231      60.480  36.880  75.170  1.00  0.00           O
ATOM   3725  HG1 THR A 231      60.630  36.290  75.920  1.00  0.00           H
ATOM   3726  CG2 THR A 231      58.200  36.420  74.600  1.00  0.00           C
ATOM   3727 HG21 THR A 231      58.340  35.420  75.050  1.00  0.00           H
ATOM   3728 HG22 THR A 231      58.440  36.370  73.510  1.00  0.00           H
ATOM   3729 HG23 THR A 231      57.170  36.830  74.700  1.00  0.00           H
ATOM   3730  C   THR A 231      57.990  39.120  73.670  1.00  0.00           C
ATOM   3731  O   THR A 231      57.920  38.900  72.440  1.00  0.00           O
ATOM   3732  N   PHE A 232      56.890  39.690  74.320  1.00  0.00           N
ATOM   3733  HN  PHE A 232      57.020  39.870  75.290  1.00  0.00           H
ATOM   3734  CA  PHE A 232      55.830  40.340  73.610  1.00  0.00           C
ATOM   3735  HA  PHE A 232      55.330  39.630  72.960  1.00  0.00           H
ATOM   3736  CB  PHE A 232      54.740  40.820  74.680  1.00  0.00           C
ATOM   3737  HB1 PHE A 232      55.080  41.620  75.370  1.00  0.00           H
ATOM   3738  HB2 PHE A 232      54.390  40.030  75.380  1.00  0.00           H
ATOM   3739  CG  PHE A 232      53.480  41.250  73.930  1.00  0.00           C
ATOM   3740  CD1 PHE A 232      52.600  40.280  73.460  1.00  0.00           C
ATOM   3741  HD1 PHE A 232      52.870  39.250  73.670  1.00  0.00           H
ATOM   3742  CE1 PHE A 232      51.430  40.640  72.740  1.00  0.00           C
ATOM   3743  HE1 PHE A 232      50.700  39.900  72.450  1.00  0.00           H
ATOM   3744  CZ  PHE A 232      51.210  41.970  72.530  1.00  0.00           C
ATOM   3745  HZ  PHE A 232      50.280  42.230  72.040  1.00  0.00           H
ATOM   3746  CD2 PHE A 232      53.220  42.560  73.720  1.00  0.00           C
ATOM   3747  HD2 PHE A 232      53.830  43.320  74.170  1.00  0.00           H
ATOM   3748  CE2 PHE A 232      52.090  42.930  73.060  1.00  0.00           C
ATOM   3749  HE2 PHE A 232      51.920  43.980  72.860  1.00  0.00           H
ATOM   3750  C   PHE A 232      56.180  41.520  72.720  1.00  0.00           C
ATOM   3751  O   PHE A 232      55.770  41.480  71.510  1.00  0.00           O
ATOM   3752  N   ILE A 233      57.040  42.480  73.100  1.00  0.00           N
ATOM   3753  HN  ILE A 233      57.480  42.450  73.980  1.00  0.00           H
ATOM   3754  CA  ILE A 233      57.490  43.700  72.410  1.00  0.00           C
ATOM   3755  HA  ILE A 233      56.600  44.170  72.010  1.00  0.00           H
ATOM   3756  CB  ILE A 233      58.010  44.740  73.350  1.00  0.00           C
ATOM   3757  HB  ILE A 233      58.770  44.280  74.020  1.00  0.00           H
ATOM   3758  CG2 ILE A 233      58.620  45.810  72.480  1.00  0.00           C
ATOM   3759 HG21 ILE A 233      59.610  45.670  71.980  1.00  0.00           H
ATOM   3760 HG22 ILE A 233      58.700  46.730  73.090  1.00  0.00           H
ATOM   3761 HG23 ILE A 233      57.920  46.160  71.690  1.00  0.00           H
ATOM   3762  CG1 ILE A 233      56.960  45.290  74.300  1.00  0.00           C
ATOM   3763 HG11 ILE A 233      57.460  46.090  74.900  1.00  0.00           H
ATOM   3764 HG12 ILE A 233      56.700  44.450  74.960  1.00  0.00           H
ATOM   3765  CD  ILE A 233      55.660  45.980  73.730  1.00  0.00           C
ATOM   3766  HD1 ILE A 233      55.050  45.350  73.060  1.00  0.00           H
ATOM   3767  HD2 ILE A 233      55.950  46.830  73.070  1.00  0.00           H
ATOM   3768  HD3 ILE A 233      55.050  46.380  74.570  1.00  0.00           H
ATOM   3769  C   ILE A 233      58.310  43.300  71.170  1.00  0.00           C
ATOM   3770  O   ILE A 233      58.020  43.760  70.060  1.00  0.00           O
ATOM   3771  N   MET A 234      59.210  42.270  71.320  1.00  0.00           N
ATOM   3772  HN  MET A 234      59.260  41.960  72.260  1.00  0.00           H
ATOM   3773  CA  MET A 234      60.060  41.530  70.350  1.00  0.00           C
ATOM   3774  HA  MET A 234      60.680  42.310  69.950  1.00  0.00           H
ATOM   3775  CB  MET A 234      60.900  40.400  71.080  1.00  0.00           C
ATOM   3776  HB1 MET A 234      60.150  39.640  71.390  1.00  0.00           H
ATOM   3777  HB2 MET A 234      61.330  40.910  71.960  1.00  0.00           H
ATOM   3778  CG  MET A 234      61.920  39.600  70.200  1.00  0.00           C
ATOM   3779  HG1 MET A 234      61.390  39.010  69.430  1.00  0.00           H
ATOM   3780  HG2 MET A 234      62.250  38.760  70.840  1.00  0.00           H
ATOM   3781  SD  MET A 234      63.390  40.580  69.610  1.00  0.00           S
ATOM   3782  CE  MET A 234      64.080  41.050  71.150  1.00  0.00           C
ATOM   3783  HE1 MET A 234      63.270  41.430  71.820  1.00  0.00           H
ATOM   3784  HE2 MET A 234      64.800  41.900  71.080  1.00  0.00           H
ATOM   3785  HE3 MET A 234      64.500  40.150  71.640  1.00  0.00           H
ATOM   3786  C   MET A 234      59.270  40.780  69.250  1.00  0.00           C
ATOM   3787  O   MET A 234      59.460  41.000  68.080  1.00  0.00           O
ATOM   3788  N   VAL A 235      58.210  39.960  69.640  1.00  0.00           N
ATOM   3789  HN  VAL A 235      58.170  39.720  70.610  1.00  0.00           H
ATOM   3790  CA  VAL A 235      57.220  39.320  68.800  1.00  0.00           C
ATOM   3791  HA  VAL A 235      57.660  38.640  68.080  1.00  0.00           H
ATOM   3792  CB  VAL A 235      56.180  38.550  69.600  1.00  0.00           C
ATOM   3793  HB  VAL A 235      56.010  39.120  70.520  1.00  0.00           H
ATOM   3794  CG1 VAL A 235      54.900  38.260  68.870  1.00  0.00           C
ATOM   3795 HG11 VAL A 235      54.270  37.490  69.340  1.00  0.00           H
ATOM   3796 HG12 VAL A 235      55.000  38.000  67.790  1.00  0.00           H
ATOM   3797 HG13 VAL A 235      54.220  39.130  68.760  1.00  0.00           H
ATOM   3798  CG2 VAL A 235      56.930  37.210  69.960  1.00  0.00           C
ATOM   3799 HG21 VAL A 235      56.240  36.480  70.450  1.00  0.00           H
ATOM   3800 HG22 VAL A 235      57.780  37.450  70.610  1.00  0.00           H
ATOM   3801 HG23 VAL A 235      57.240  36.690  69.040  1.00  0.00           H
ATOM   3802  C   VAL A 235      56.470  40.290  67.890  1.00  0.00           C
ATOM   3803  O   VAL A 235      56.460  40.240  66.630  1.00  0.00           O
ATOM   3804  N   VAL A 236      55.810  41.330  68.490  1.00  0.00           N
ATOM   3805  HN  VAL A 236      55.820  41.390  69.490  1.00  0.00           H
ATOM   3806  CA  VAL A 236      55.080  42.370  67.820  1.00  0.00           C
ATOM   3807  HA  VAL A 236      54.380  41.960  67.110  1.00  0.00           H
ATOM   3808  CB  VAL A 236      54.320  43.080  68.920  1.00  0.00           C
ATOM   3809  HB  VAL A 236      54.940  43.360  69.790  1.00  0.00           H
ATOM   3810  CG1 VAL A 236      53.930  44.510  68.290  1.00  0.00           C
ATOM   3811 HG11 VAL A 236      53.440  45.130  69.070  1.00  0.00           H
ATOM   3812 HG12 VAL A 236      53.200  44.510  67.470  1.00  0.00           H
ATOM   3813 HG13 VAL A 236      54.830  45.110  68.010  1.00  0.00           H
ATOM   3814  CG2 VAL A 236      53.200  42.180  69.480  1.00  0.00           C
ATOM   3815 HG21 VAL A 236      52.620  41.890  68.570  1.00  0.00           H
ATOM   3816 HG22 VAL A 236      52.660  42.910  70.130  1.00  0.00           H
ATOM   3817 HG23 VAL A 236      53.530  41.300  70.080  1.00  0.00           H
ATOM   3818  C   VAL A 236      55.920  43.110  66.840  1.00  0.00           C
ATOM   3819  O   VAL A 236      55.530  43.420  65.700  1.00  0.00           O
ATOM   3820  N   ALA A 237      57.170  43.390  67.160  1.00  0.00           N
ATOM   3821  HN  ALA A 237      57.510  43.070  68.040  1.00  0.00           H
ATOM   3822  CA  ALA A 237      58.140  43.950  66.170  1.00  0.00           C
ATOM   3823  HA  ALA A 237      57.670  44.860  65.790  1.00  0.00           H
ATOM   3824  CB  ALA A 237      59.380  44.490  66.910  1.00  0.00           C
ATOM   3825  HB1 ALA A 237      59.090  45.410  67.450  1.00  0.00           H
ATOM   3826  HB2 ALA A 237      60.180  44.760  66.180  1.00  0.00           H
ATOM   3827  HB3 ALA A 237      59.790  43.690  67.570  1.00  0.00           H
ATOM   3828  C   ALA A 237      58.560  42.990  65.020  1.00  0.00           C
ATOM   3829  O   ALA A 237      58.790  43.270  63.860  1.00  0.00           O
ATOM   3830  N   ILE A 238      58.810  41.700  65.370  1.00  0.00           N
ATOM   3831  HN  ILE A 238      58.760  41.410  66.320  1.00  0.00           H
ATOM   3832  CA  ILE A 238      59.080  40.720  64.360  1.00  0.00           C
ATOM   3833  HA  ILE A 238      59.850  41.170  63.750  1.00  0.00           H
ATOM   3834  CB  ILE A 238      59.690  39.470  64.960  1.00  0.00           C
ATOM   3835  HB  ILE A 238      59.420  39.410  66.040  1.00  0.00           H
ATOM   3836  CG2 ILE A 238      59.140  38.210  64.260  1.00  0.00           C
ATOM   3837 HG21 ILE A 238      59.560  37.290  64.730  1.00  0.00           H
ATOM   3838 HG22 ILE A 238      59.520  38.370  63.230  1.00  0.00           H
ATOM   3839 HG23 ILE A 238      58.040  38.150  64.210  1.00  0.00           H
ATOM   3840  CG1 ILE A 238      61.260  39.660  64.920  1.00  0.00           C
ATOM   3841 HG11 ILE A 238      61.520  40.670  65.300  1.00  0.00           H
ATOM   3842 HG12 ILE A 238      61.720  39.610  63.910  1.00  0.00           H
ATOM   3843  CD  ILE A 238      62.130  38.650  65.790  1.00  0.00           C
ATOM   3844  HD1 ILE A 238      63.110  39.110  66.010  1.00  0.00           H
ATOM   3845  HD2 ILE A 238      62.350  37.690  65.290  1.00  0.00           H
ATOM   3846  HD3 ILE A 238      61.680  38.460  66.790  1.00  0.00           H
ATOM   3847  C   ILE A 238      57.840  40.630  63.420  1.00  0.00           C
ATOM   3848  O   ILE A 238      57.900  40.570  62.190  1.00  0.00           O
ATOM   3849  N   VAL A 239      56.610  40.560  63.890  1.00  0.00           N
ATOM   3850  HN  VAL A 239      56.510  40.550  64.890  1.00  0.00           H
ATOM   3851  CA  VAL A 239      55.440  40.460  63.090  1.00  0.00           C
ATOM   3852  HA  VAL A 239      55.590  39.610  62.440  1.00  0.00           H
ATOM   3853  CB  VAL A 239      54.160  40.010  63.810  1.00  0.00           C
ATOM   3854  HB  VAL A 239      53.980  40.730  64.640  1.00  0.00           H
ATOM   3855  CG1 VAL A 239      52.880  40.110  62.970  1.00  0.00           C
ATOM   3856 HG11 VAL A 239      52.100  39.740  63.670  1.00  0.00           H
ATOM   3857 HG12 VAL A 239      53.010  39.360  62.160  1.00  0.00           H
ATOM   3858 HG13 VAL A 239      52.740  41.160  62.660  1.00  0.00           H
ATOM   3859  CG2 VAL A 239      54.220  38.640  64.540  1.00  0.00           C
ATOM   3860 HG21 VAL A 239      55.180  38.590  65.110  1.00  0.00           H
ATOM   3861 HG22 VAL A 239      54.100  37.970  63.660  1.00  0.00           H
ATOM   3862 HG23 VAL A 239      53.320  38.560  65.190  1.00  0.00           H
ATOM   3863  C   VAL A 239      55.180  41.690  62.210  1.00  0.00           C
ATOM   3864  O   VAL A 239      55.000  41.650  61.020  1.00  0.00           O
ATOM   3865  N   PHE A 240      55.430  42.910  62.670  1.00  0.00           N
ATOM   3866  HN  PHE A 240      55.560  43.090  63.640  1.00  0.00           H
ATOM   3867  CA  PHE A 240      55.530  44.110  61.830  1.00  0.00           C
ATOM   3868  HA  PHE A 240      54.560  44.160  61.360  1.00  0.00           H
ATOM   3869  CB  PHE A 240      55.600  45.290  62.700  1.00  0.00           C
ATOM   3870  HB1 PHE A 240      56.410  45.370  63.450  1.00  0.00           H
ATOM   3871  HB2 PHE A 240      54.690  45.240  63.340  1.00  0.00           H
ATOM   3872  CG  PHE A 240      55.440  46.660  61.990  1.00  0.00           C
ATOM   3873  CD1 PHE A 240      54.230  47.200  61.690  1.00  0.00           C
ATOM   3874  HD1 PHE A 240      53.340  46.600  61.780  1.00  0.00           H
ATOM   3875  CE1 PHE A 240      54.070  48.490  61.260  1.00  0.00           C
ATOM   3876  HE1 PHE A 240      53.090  48.870  61.020  1.00  0.00           H
ATOM   3877  CZ  PHE A 240      55.220  49.300  61.110  1.00  0.00           C
ATOM   3878  HZ  PHE A 240      54.990  50.310  60.800  1.00  0.00           H
ATOM   3879  CD2 PHE A 240      56.570  47.410  61.860  1.00  0.00           C
ATOM   3880  HD2 PHE A 240      57.530  46.970  62.060  1.00  0.00           H
ATOM   3881  CE2 PHE A 240      56.510  48.760  61.390  1.00  0.00           C
ATOM   3882  HE2 PHE A 240      57.360  49.410  61.290  1.00  0.00           H
ATOM   3883  C   PHE A 240      56.540  44.150  60.660  1.00  0.00           C
ATOM   3884  O   PHE A 240      56.280  44.620  59.570  1.00  0.00           O
ATOM   3885  N   VAL A 241      57.820  43.640  60.880  1.00  0.00           N
ATOM   3886  HN  VAL A 241      58.200  43.520  61.800  1.00  0.00           H
ATOM   3887  CA  VAL A 241      58.830  43.270  59.840  1.00  0.00           C
ATOM   3888  HA  VAL A 241      59.090  44.190  59.340  1.00  0.00           H
ATOM   3889  CB  VAL A 241      60.070  42.720  60.470  1.00  0.00           C
ATOM   3890  HB  VAL A 241      59.780  41.960  61.250  1.00  0.00           H
ATOM   3891  CG1 VAL A 241      60.930  41.900  59.510  1.00  0.00           C
ATOM   3892 HG11 VAL A 241      61.920  41.870  60.010  1.00  0.00           H
ATOM   3893 HG12 VAL A 241      61.040  42.310  58.490  1.00  0.00           H
ATOM   3894 HG13 VAL A 241      60.590  40.830  59.430  1.00  0.00           H
ATOM   3895  CG2 VAL A 241      60.900  43.950  60.980  1.00  0.00           C
ATOM   3896 HG21 VAL A 241      60.500  44.310  61.960  1.00  0.00           H
ATOM   3897 HG22 VAL A 241      60.880  44.830  60.320  1.00  0.00           H
ATOM   3898 HG23 VAL A 241      61.910  43.570  61.230  1.00  0.00           H
ATOM   3899  C   VAL A 241      58.210  42.270  58.870  1.00  0.00           C
ATOM   3900  O   VAL A 241      58.210  42.570  57.680  1.00  0.00           O
ATOM   3901  N   ILE A 242      57.500  41.130  59.360  1.00  0.00           N
ATOM   3902  HN  ILE A 242      57.390  40.960  60.330  1.00  0.00           H
ATOM   3903  CA  ILE A 242      56.930  40.160  58.520  1.00  0.00           C
ATOM   3904  HA  ILE A 242      57.600  39.810  57.750  1.00  0.00           H
ATOM   3905  CB  ILE A 242      56.430  38.910  59.290  1.00  0.00           C
ATOM   3906  HB  ILE A 242      55.840  39.250  60.170  1.00  0.00           H
ATOM   3907  CG2 ILE A 242      55.500  38.020  58.490  1.00  0.00           C
ATOM   3908 HG21 ILE A 242      54.670  38.670  58.140  1.00  0.00           H
ATOM   3909 HG22 ILE A 242      55.090  37.170  59.070  1.00  0.00           H
ATOM   3910 HG23 ILE A 242      55.960  37.730  57.530  1.00  0.00           H
ATOM   3911  CG1 ILE A 242      57.540  37.970  59.870  1.00  0.00           C
ATOM   3912 HG11 ILE A 242      57.020  37.070  60.250  1.00  0.00           H
ATOM   3913 HG12 ILE A 242      58.070  38.460  60.700  1.00  0.00           H
ATOM   3914  CD  ILE A 242      58.620  37.640  58.900  1.00  0.00           C
ATOM   3915  HD1 ILE A 242      59.120  38.620  58.770  1.00  0.00           H
ATOM   3916  HD2 ILE A 242      58.250  37.210  57.960  1.00  0.00           H
ATOM   3917  HD3 ILE A 242      59.430  36.960  59.250  1.00  0.00           H
ATOM   3918  C   ILE A 242      55.820  40.820  57.600  1.00  0.00           C
ATOM   3919  O   ILE A 242      55.680  40.510  56.430  1.00  0.00           O
ATOM   3920  N   CYS A 243      55.010  41.710  58.160  1.00  0.00           N
ATOM   3921  HN  CYS A 243      55.160  41.920  59.120  1.00  0.00           H
ATOM   3922  CA  CYS A 243      53.930  42.470  57.550  1.00  0.00           C
ATOM   3923  HA  CYS A 243      53.200  41.800  57.120  1.00  0.00           H
ATOM   3924  CB  CYS A 243      53.270  43.160  58.720  1.00  0.00           C
ATOM   3925  HB1 CYS A 243      54.080  43.620  59.310  1.00  0.00           H
ATOM   3926  HB2 CYS A 243      52.800  42.340  59.310  1.00  0.00           H
ATOM   3927  SG  CYS A 243      51.900  44.360  58.240  1.00  0.00           S
ATOM   3928  HG1 CYS A 243      52.650  45.140  57.460  1.00  0.00           H
ATOM   3929  C   CYS A 243      54.440  43.420  56.450  1.00  0.00           C
ATOM   3930  O   CYS A 243      53.870  43.550  55.420  1.00  0.00           O
ATOM   3931  N   PHE A 244      55.620  44.130  56.640  1.00  0.00           N
ATOM   3932  HN  PHE A 244      56.270  44.020  57.380  1.00  0.00           H
ATOM   3933  CA  PHE A 244      55.920  45.280  55.770  1.00  0.00           C
ATOM   3934  HA  PHE A 244      55.110  45.350  55.060  1.00  0.00           H
ATOM   3935  CB  PHE A 244      55.940  46.590  56.580  1.00  0.00           C
ATOM   3936  HB1 PHE A 244      56.530  47.350  56.020  1.00  0.00           H
ATOM   3937  HB2 PHE A 244      56.450  46.620  57.560  1.00  0.00           H
ATOM   3938  CG  PHE A 244      54.530  47.070  56.660  1.00  0.00           C
ATOM   3939  CD1 PHE A 244      53.920  47.550  55.490  1.00  0.00           C
ATOM   3940  HD1 PHE A 244      54.460  47.550  54.560  1.00  0.00           H
ATOM   3941  CE1 PHE A 244      52.620  48.050  55.480  1.00  0.00           C
ATOM   3942  HE1 PHE A 244      52.160  48.260  54.530  1.00  0.00           H
ATOM   3943  CZ  PHE A 244      51.880  48.050  56.660  1.00  0.00           C
ATOM   3944  HZ  PHE A 244      50.870  48.440  56.660  1.00  0.00           H
ATOM   3945  CD2 PHE A 244      53.770  47.070  57.830  1.00  0.00           C
ATOM   3946  HD2 PHE A 244      54.250  46.690  58.730  1.00  0.00           H
ATOM   3947  CE2 PHE A 244      52.470  47.570  57.880  1.00  0.00           C
ATOM   3948  HE2 PHE A 244      52.050  47.750  58.860  1.00  0.00           H
ATOM   3949  C   PHE A 244      57.260  45.180  55.100  1.00  0.00           C
ATOM   3950  O   PHE A 244      57.430  45.660  53.980  1.00  0.00           O
ATOM   3951  N   LEU A 245      58.360  44.540  55.670  1.00  0.00           N
ATOM   3952  HN  LEU A 245      58.190  44.110  56.550  1.00  0.00           H
ATOM   3953  CA  LEU A 245      59.680  44.460  55.100  1.00  0.00           C
ATOM   3954  HA  LEU A 245      59.920  45.440  54.700  1.00  0.00           H
ATOM   3955  CB  LEU A 245      60.730  44.060  56.160  1.00  0.00           C
ATOM   3956  HB1 LEU A 245      60.550  43.040  56.540  1.00  0.00           H
ATOM   3957  HB2 LEU A 245      60.810  44.860  56.930  1.00  0.00           H
ATOM   3958  CG  LEU A 245      62.280  43.910  55.620  1.00  0.00           C
ATOM   3959  HG  LEU A 245      62.280  43.350  54.660  1.00  0.00           H
ATOM   3960  CD1 LEU A 245      62.800  45.320  55.270  1.00  0.00           C
ATOM   3961 HD11 LEU A 245      62.820  46.060  56.100  1.00  0.00           H
ATOM   3962 HD12 LEU A 245      62.270  45.820  54.430  1.00  0.00           H
ATOM   3963 HD13 LEU A 245      63.870  45.320  54.990  1.00  0.00           H
ATOM   3964  CD2 LEU A 245      63.180  43.250  56.690  1.00  0.00           C
ATOM   3965 HD21 LEU A 245      64.240  43.130  56.410  1.00  0.00           H
ATOM   3966 HD22 LEU A 245      62.760  42.270  56.980  1.00  0.00           H
ATOM   3967 HD23 LEU A 245      63.040  43.880  57.600  1.00  0.00           H
ATOM   3968  C   LEU A 245      59.780  43.680  53.800  1.00  0.00           C
ATOM   3969  O   LEU A 245      60.400  44.260  52.880  1.00  0.00           O
ATOM   3970  N   PRO A 246      59.200  42.470  53.690  1.00  0.00           N
ATOM   3971  CD  PRO A 246      58.700  41.620  54.760  1.00  0.00           C
ATOM   3972  HD1 PRO A 246      57.760  42.010  55.200  1.00  0.00           H
ATOM   3973  HD2 PRO A 246      59.430  41.630  55.590  1.00  0.00           H
ATOM   3974  CA  PRO A 246      59.070  41.820  52.380  1.00  0.00           C
ATOM   3975  HA  PRO A 246      60.050  41.490  52.060  1.00  0.00           H
ATOM   3976  CB  PRO A 246      58.070  40.670  52.650  1.00  0.00           C
ATOM   3977  HB1 PRO A 246      58.070  39.810  51.950  1.00  0.00           H
ATOM   3978  HB2 PRO A 246      57.040  41.090  52.720  1.00  0.00           H
ATOM   3979  CG  PRO A 246      58.460  40.220  54.130  1.00  0.00           C
ATOM   3980  HG1 PRO A 246      57.670  39.650  54.650  1.00  0.00           H
ATOM   3981  HG2 PRO A 246      59.380  39.630  54.040  1.00  0.00           H
ATOM   3982  C   PRO A 246      58.700  42.700  51.210  1.00  0.00           C
ATOM   3983  O   PRO A 246      59.500  42.660  50.240  1.00  0.00           O
ATOM   3984  N   SER A 247      57.610  43.470  51.310  1.00  0.00           N
ATOM   3985  HN  SER A 247      57.120  43.410  52.180  1.00  0.00           H
ATOM   3986  CA  SER A 247      57.160  44.270  50.170  1.00  0.00           C
ATOM   3987  HA  SER A 247      57.200  43.650  49.290  1.00  0.00           H
ATOM   3988  CB  SER A 247      55.720  44.920  50.470  1.00  0.00           C
ATOM   3989  HB1 SER A 247      55.060  44.100  50.830  1.00  0.00           H
ATOM   3990  HB2 SER A 247      55.220  45.310  49.560  1.00  0.00           H
ATOM   3991  OG  SER A 247      55.870  45.840  51.610  1.00  0.00           O
ATOM   3992  HG1 SER A 247      56.220  45.330  52.350  1.00  0.00           H
ATOM   3993  C   SER A 247      58.000  45.390  49.740  1.00  0.00           C
ATOM   3994  O   SER A 247      58.030  45.810  48.580  1.00  0.00           O
ATOM   3995  N   VAL A 248      58.650  45.940  50.680  1.00  0.00           N
ATOM   3996  HN  VAL A 248      58.430  45.660  51.600  1.00  0.00           H
ATOM   3997  CA  VAL A 248      59.600  47.000  50.390  1.00  0.00           C
ATOM   3998  HA  VAL A 248      59.180  47.700  49.680  1.00  0.00           H
ATOM   3999  CB  VAL A 248      59.840  47.750  51.690  1.00  0.00           C
ATOM   4000  HB  VAL A 248      60.100  47.060  52.530  1.00  0.00           H
ATOM   4001  CG1 VAL A 248      61.080  48.700  51.540  1.00  0.00           C
ATOM   4002 HG11 VAL A 248      62.030  48.210  51.820  1.00  0.00           H
ATOM   4003 HG12 VAL A 248      61.060  49.620  52.190  1.00  0.00           H
ATOM   4004 HG13 VAL A 248      61.070  49.200  50.540  1.00  0.00           H
ATOM   4005  CG2 VAL A 248      58.550  48.590  51.990  1.00  0.00           C
ATOM   4006 HG21 VAL A 248      57.650  47.930  52.070  1.00  0.00           H
ATOM   4007 HG22 VAL A 248      58.320  49.350  51.210  1.00  0.00           H
ATOM   4008 HG23 VAL A 248      58.570  49.080  52.980  1.00  0.00           H
ATOM   4009  C   VAL A 248      60.840  46.460  49.730  1.00  0.00           C
ATOM   4010  O   VAL A 248      61.390  46.880  48.750  1.00  0.00           O
ATOM   4011  N   VAL A 249      61.310  45.280  50.300  1.00  0.00           N
ATOM   4012  HN  VAL A 249      60.950  44.890  51.150  1.00  0.00           H
ATOM   4013  CA  VAL A 249      62.390  44.570  49.770  1.00  0.00           C
ATOM   4014  HA  VAL A 249      63.220  45.250  49.660  1.00  0.00           H
ATOM   4015  CB  VAL A 249      62.930  43.410  50.770  1.00  0.00           C
ATOM   4016  HB  VAL A 249      62.090  42.790  51.140  1.00  0.00           H
ATOM   4017  CG1 VAL A 249      63.930  42.420  50.060  1.00  0.00           C
ATOM   4018 HG11 VAL A 249      64.300  41.660  50.790  1.00  0.00           H
ATOM   4019 HG12 VAL A 249      64.780  43.100  49.920  1.00  0.00           H
ATOM   4020 HG13 VAL A 249      63.530  41.970  49.130  1.00  0.00           H
ATOM   4021  CG2 VAL A 249      63.690  44.040  51.920  1.00  0.00           C
ATOM   4022 HG21 VAL A 249      63.890  45.110  51.690  1.00  0.00           H
ATOM   4023 HG22 VAL A 249      64.590  43.500  52.300  1.00  0.00           H
ATOM   4024 HG23 VAL A 249      63.060  44.050  52.830  1.00  0.00           H
ATOM   4025  C   VAL A 249      62.280  44.070  48.300  1.00  0.00           C
ATOM   4026  O   VAL A 249      63.150  44.210  47.500  1.00  0.00           O
ATOM   4027  N   VAL A 250      61.140  43.520  47.980  1.00  0.00           N
ATOM   4028  HN  VAL A 250      60.510  43.260  48.710  1.00  0.00           H
ATOM   4029  CA  VAL A 250      60.690  43.180  46.610  1.00  0.00           C
ATOM   4030  HA  VAL A 250      61.350  42.430  46.180  1.00  0.00           H
ATOM   4031  CB  VAL A 250      59.340  42.580  46.710  1.00  0.00           C
ATOM   4032  HB  VAL A 250      58.750  43.180  47.420  1.00  0.00           H
ATOM   4033  CG1 VAL A 250      58.770  42.390  45.310  1.00  0.00           C
ATOM   4034 HG11 VAL A 250      59.630  42.120  44.680  1.00  0.00           H
ATOM   4035 HG12 VAL A 250      58.360  43.320  44.870  1.00  0.00           H
ATOM   4036 HG13 VAL A 250      57.950  41.640  45.190  1.00  0.00           H
ATOM   4037  CG2 VAL A 250      59.570  41.150  47.240  1.00  0.00           C
ATOM   4038 HG21 VAL A 250      60.110  40.500  46.500  1.00  0.00           H
ATOM   4039 HG22 VAL A 250      58.630  40.650  47.570  1.00  0.00           H
ATOM   4040 HG23 VAL A 250      60.180  41.230  48.160  1.00  0.00           H
ATOM   4041  C   VAL A 250      60.700  44.370  45.650  1.00  0.00           C
ATOM   4042  O   VAL A 250      61.220  44.220  44.560  1.00  0.00           O
ATOM   4043  N   ARG A 251      60.280  45.550  46.110  1.00  0.00           N
ATOM   4044  HN  ARG A 251      60.090  45.560  47.080  1.00  0.00           H
ATOM   4045  CA  ARG A 251      60.240  46.790  45.310  1.00  0.00           C
ATOM   4046  HA  ARG A 251      60.010  46.550  44.290  1.00  0.00           H
ATOM   4047  CB  ARG A 251      59.230  47.790  45.930  1.00  0.00           C
ATOM   4048  HB1 ARG A 251      59.580  48.830  45.750  1.00  0.00           H
ATOM   4049  HB2 ARG A 251      59.220  47.830  47.040  1.00  0.00           H
ATOM   4050  CG  ARG A 251      57.770  47.600  45.460  1.00  0.00           C
ATOM   4051  HG1 ARG A 251      57.100  47.930  46.280  1.00  0.00           H
ATOM   4052  HG2 ARG A 251      57.770  46.490  45.370  1.00  0.00           H
ATOM   4053  CD  ARG A 251      57.340  48.090  44.120  1.00  0.00           C
ATOM   4054  HD1 ARG A 251      56.430  47.520  43.850  1.00  0.00           H
ATOM   4055  HD2 ARG A 251      58.210  48.010  43.440  1.00  0.00           H
ATOM   4056  NE  ARG A 251      56.860  49.450  44.340  1.00  0.00           N
ATOM   4057  HE  ARG A 251      56.780  49.760  45.280  1.00  0.00           H
ATOM   4058  CZ  ARG A 251      56.640  50.250  43.310  1.00  0.00           C
ATOM   4059  NH1 ARG A 251      56.850  49.950  42.030  1.00  0.00           N
ATOM   4060 HH11 ARG A 251      56.660  50.610  41.300  1.00  0.00           H
ATOM   4061 HH12 ARG A 251      57.160  49.050  41.750  1.00  0.00           H
ATOM   4062  NH2 ARG A 251      56.100  51.450  43.560  1.00  0.00           N
ATOM   4063 HH21 ARG A 251      55.820  51.700  44.480  1.00  0.00           H
ATOM   4064 HH22 ARG A 251      56.070  52.080  42.780  1.00  0.00           H
ATOM   4065  C   ARG A 251      61.620  47.380  45.100  1.00  0.00           C
ATOM   4066  O   ARG A 251      61.860  48.000  44.080  1.00  0.00           O
ATOM   4067  N   ILE A 252      62.520  47.230  46.090  1.00  0.00           N
ATOM   4068  HN  ILE A 252      62.230  46.930  47.000  1.00  0.00           H
ATOM   4069  CA  ILE A 252      63.920  47.550  45.910  1.00  0.00           C
ATOM   4070  HA  ILE A 252      63.880  48.560  45.520  1.00  0.00           H
ATOM   4071  CB  ILE A 252      64.780  47.520  47.190  1.00  0.00           C
ATOM   4072  HB  ILE A 252      64.680  46.550  47.710  1.00  0.00           H
ATOM   4073  CG2 ILE A 252      66.270  47.680  46.870  1.00  0.00           C
ATOM   4074 HG21 ILE A 252      66.750  46.860  46.300  1.00  0.00           H
ATOM   4075 HG22 ILE A 252      66.830  47.880  47.800  1.00  0.00           H
ATOM   4076 HG23 ILE A 252      66.380  48.510  46.140  1.00  0.00           H
ATOM   4077  CG1 ILE A 252      64.230  48.500  48.260  1.00  0.00           C
ATOM   4078 HG11 ILE A 252      63.120  48.340  48.320  1.00  0.00           H
ATOM   4079 HG12 ILE A 252      64.550  49.510  47.930  1.00  0.00           H
ATOM   4080  CD  ILE A 252      64.870  48.310  49.580  1.00  0.00           C
ATOM   4081  HD1 ILE A 252      64.450  48.920  50.410  1.00  0.00           H
ATOM   4082  HD2 ILE A 252      65.980  48.420  49.530  1.00  0.00           H
ATOM   4083  HD3 ILE A 252      64.510  47.330  49.960  1.00  0.00           H
ATOM   4084  C   ILE A 252      64.580  46.700  44.830  1.00  0.00           C
ATOM   4085  O   ILE A 252      65.340  47.110  43.910  1.00  0.00           O
ATOM   4086  N   ARG A 253      64.200  45.420  44.820  1.00  0.00           N
ATOM   4087  HN  ARG A 253      63.560  45.210  45.550  1.00  0.00           H
ATOM   4088  CA  ARG A 253      64.560  44.370  43.900  1.00  0.00           C
ATOM   4089  HA  ARG A 253      65.630  44.490  43.890  1.00  0.00           H
ATOM   4090  CB  ARG A 253      64.310  42.930  44.390  1.00  0.00           C
ATOM   4091  HB1 ARG A 253      63.280  42.800  44.800  1.00  0.00           H
ATOM   4092  HB2 ARG A 253      64.940  42.650  45.260  1.00  0.00           H
ATOM   4093  CG  ARG A 253      64.440  41.750  43.350  1.00  0.00           C
ATOM   4094  HG1 ARG A 253      63.880  41.970  42.420  1.00  0.00           H
ATOM   4095  HG2 ARG A 253      64.060  40.830  43.840  1.00  0.00           H
ATOM   4096  CD  ARG A 253      65.940  41.590  43.050  1.00  0.00           C
ATOM   4097  HD1 ARG A 253      66.570  41.260  43.910  1.00  0.00           H
ATOM   4098  HD2 ARG A 253      66.300  42.560  42.640  1.00  0.00           H
ATOM   4099  NE  ARG A 253      66.110  40.680  41.850  1.00  0.00           N
ATOM   4100  HE  ARG A 253      65.380  40.020  41.670  1.00  0.00           H
ATOM   4101  CZ  ARG A 253      67.160  40.670  41.030  1.00  0.00           C
ATOM   4102  NH1 ARG A 253      68.270  41.290  41.270  1.00  0.00           N
ATOM   4103 HH11 ARG A 253      68.430  41.730  42.150  1.00  0.00           H
ATOM   4104 HH12 ARG A 253      69.080  40.980  40.760  1.00  0.00           H
ATOM   4105  NH2 ARG A 253      66.980  39.880  39.970  1.00  0.00           N
ATOM   4106 HH21 ARG A 253      66.280  39.190  40.170  1.00  0.00           H
ATOM   4107 HH22 ARG A 253      67.600  39.870  39.190  1.00  0.00           H
ATOM   4108  C   ARG A 253      64.150  44.670  42.430  1.00  0.00           C
ATOM   4109  O   ARG A 253      64.930  44.590  41.410  1.00  0.00           O
ATOM   4110  N   ILE A 254      62.840  45.020  42.210  1.00  0.00           N
ATOM   4111  HN  ILE A 254      62.200  44.900  42.970  1.00  0.00           H
ATOM   4112  CA  ILE A 254      62.300  45.460  40.920  1.00  0.00           C
ATOM   4113  HA  ILE A 254      62.470  44.630  40.250  1.00  0.00           H
ATOM   4114  CB  ILE A 254      60.780  45.660  40.980  1.00  0.00           C
ATOM   4115  HB  ILE A 254      60.600  46.210  41.930  1.00  0.00           H
ATOM   4116  CG2 ILE A 254      60.330  46.560  39.780  1.00  0.00           C
ATOM   4117 HG21 ILE A 254      60.770  46.220  38.820  1.00  0.00           H
ATOM   4118 HG22 ILE A 254      60.710  47.590  39.940  1.00  0.00           H
ATOM   4119 HG23 ILE A 254      59.210  46.590  39.760  1.00  0.00           H
ATOM   4120  CG1 ILE A 254      60.070  44.300  40.930  1.00  0.00           C
ATOM   4121 HG11 ILE A 254      60.650  43.530  41.470  1.00  0.00           H
ATOM   4122 HG12 ILE A 254      59.820  43.890  39.920  1.00  0.00           H
ATOM   4123  CD  ILE A 254      58.720  44.320  41.690  1.00  0.00           C
ATOM   4124  HD1 ILE A 254      58.080  43.500  41.300  1.00  0.00           H
ATOM   4125  HD2 ILE A 254      58.200  45.300  41.640  1.00  0.00           H
ATOM   4126  HD3 ILE A 254      58.980  44.080  42.750  1.00  0.00           H
ATOM   4127  C   ILE A 254      63.080  46.640  40.310  1.00  0.00           C
ATOM   4128  O   ILE A 254      63.480  46.570  39.170  1.00  0.00           O
ATOM   4129  N   PHE A 255      63.280  47.620  41.150  1.00  0.00           N
ATOM   4130  HN  PHE A 255      62.740  47.530  41.990  1.00  0.00           H
ATOM   4131  CA  PHE A 255      64.090  48.770  40.770  1.00  0.00           C
ATOM   4132  HA  PHE A 255      63.580  49.180  39.900  1.00  0.00           H
ATOM   4133  CB  PHE A 255      64.180  49.910  41.860  1.00  0.00           C
ATOM   4134  HB1 PHE A 255      64.890  50.730  41.610  1.00  0.00           H
ATOM   4135  HB2 PHE A 255      64.570  49.480  42.800  1.00  0.00           H
ATOM   4136  CG  PHE A 255      62.760  50.470  42.170  1.00  0.00           C
ATOM   4137  CD1 PHE A 255      61.730  50.440  41.260  1.00  0.00           C
ATOM   4138  HD1 PHE A 255      61.920  50.170  40.230  1.00  0.00           H
ATOM   4139  CE1 PHE A 255      60.420  50.780  41.610  1.00  0.00           C
ATOM   4140  HE1 PHE A 255      59.620  50.730  40.880  1.00  0.00           H
ATOM   4141  CZ  PHE A 255      60.160  51.250  42.930  1.00  0.00           C
ATOM   4142  HZ  PHE A 255      59.130  51.450  43.200  1.00  0.00           H
ATOM   4143  CD2 PHE A 255      62.470  50.780  43.490  1.00  0.00           C
ATOM   4144  HD2 PHE A 255      63.280  50.720  44.200  1.00  0.00           H
ATOM   4145  CE2 PHE A 255      61.180  51.180  43.840  1.00  0.00           C
ATOM   4146  HE2 PHE A 255      61.010  51.550  44.840  1.00  0.00           H
ATOM   4147  C   PHE A 255      65.530  48.470  40.250  1.00  0.00           C
ATOM   4148  O   PHE A 255      65.920  48.930  39.200  1.00  0.00           O
ATOM   4149  N   TRP A 256      66.230  47.620  40.990  1.00  0.00           N
ATOM   4150  HN  TRP A 256      65.760  47.330  41.820  1.00  0.00           H
ATOM   4151  CA  TRP A 256      67.530  47.110  40.670  1.00  0.00           C
ATOM   4152  HA  TRP A 256      68.230  47.930  40.660  1.00  0.00           H
ATOM   4153  CB  TRP A 256      67.980  46.180  41.850  1.00  0.00           C
ATOM   4154  HB1 TRP A 256      67.480  45.190  41.790  1.00  0.00           H
ATOM   4155  HB2 TRP A 256      67.570  46.610  42.800  1.00  0.00           H
ATOM   4156  CG  TRP A 256      69.470  45.920  41.990  1.00  0.00           C
ATOM   4157  CD1 TRP A 256      70.280  45.300  41.130  1.00  0.00           C
ATOM   4158  HD1 TRP A 256      70.040  44.810  40.200  1.00  0.00           H
ATOM   4159  NE1 TRP A 256      71.530  45.200  41.740  1.00  0.00           N
ATOM   4160  HE1 TRP A 256      72.210  44.580  41.390  1.00  0.00           H
ATOM   4161  CE2 TRP A 256      71.550  45.800  42.960  1.00  0.00           C
ATOM   4162  CD2 TRP A 256      70.210  46.260  43.190  1.00  0.00           C
ATOM   4163  CE3 TRP A 256      69.970  47.050  44.300  1.00  0.00           C
ATOM   4164  HE3 TRP A 256      68.970  47.400  44.500  1.00  0.00           H
ATOM   4165  CZ3 TRP A 256      71.030  47.220  45.200  1.00  0.00           C
ATOM   4166  HZ3 TRP A 256      70.850  47.830  46.060  1.00  0.00           H
ATOM   4167  CZ2 TRP A 256      72.630  46.010  43.810  1.00  0.00           C
ATOM   4168  HZ2 TRP A 256      73.630  45.670  43.630  1.00  0.00           H
ATOM   4169  CH2 TRP A 256      72.320  46.680  44.960  1.00  0.00           C
ATOM   4170  HH2 TRP A 256      73.150  46.960  45.580  1.00  0.00           H
ATOM   4171  C   TRP A 256      67.500  46.360  39.340  1.00  0.00           C
ATOM   4172  O   TRP A 256      68.240  46.720  38.440  1.00  0.00           O
ATOM   4173  N   LEU A 257      66.600  45.400  39.140  1.00  0.00           N
ATOM   4174  HN  LEU A 257      66.070  45.080  39.920  1.00  0.00           H
ATOM   4175  CA  LEU A 257      66.430  44.720  37.920  1.00  0.00           C
ATOM   4176  HA  LEU A 257      67.420  44.370  37.640  1.00  0.00           H
ATOM   4177  CB  LEU A 257      65.570  43.460  37.960  1.00  0.00           C
ATOM   4178  HB1 LEU A 257      64.470  43.610  37.860  1.00  0.00           H
ATOM   4179  HB2 LEU A 257      65.770  43.060  38.970  1.00  0.00           H
ATOM   4180  CG  LEU A 257      65.870  42.540  36.780  1.00  0.00           C
ATOM   4181  HG  LEU A 257      65.720  43.100  35.830  1.00  0.00           H
ATOM   4182  CD1 LEU A 257      67.240  41.940  36.820  1.00  0.00           C
ATOM   4183 HD11 LEU A 257      67.380  41.500  37.830  1.00  0.00           H
ATOM   4184 HD12 LEU A 257      68.040  42.700  36.630  1.00  0.00           H
ATOM   4185 HD13 LEU A 257      67.350  41.020  36.200  1.00  0.00           H
ATOM   4186  CD2 LEU A 257      64.830  41.440  36.720  1.00  0.00           C
ATOM   4187 HD21 LEU A 257      64.630  40.980  37.720  1.00  0.00           H
ATOM   4188 HD22 LEU A 257      65.200  40.700  35.980  1.00  0.00           H
ATOM   4189 HD23 LEU A 257      63.850  41.760  36.330  1.00  0.00           H
ATOM   4190  C   LEU A 257      66.030  45.650  36.750  1.00  0.00           C
ATOM   4191  O   LEU A 257      66.590  45.500  35.660  1.00  0.00           O
ATOM   4192  N   LEU A 258      65.190  46.630  36.930  1.00  0.00           N
ATOM   4193  HN  LEU A 258      64.740  46.640  37.820  1.00  0.00           H
ATOM   4194  CA  LEU A 258      64.860  47.590  35.870  1.00  0.00           C
ATOM   4195  HA  LEU A 258      64.640  47.010  35.000  1.00  0.00           H
ATOM   4196  CB  LEU A 258      63.570  48.440  36.100  1.00  0.00           C
ATOM   4197  HB1 LEU A 258      63.400  49.300  35.420  1.00  0.00           H
ATOM   4198  HB2 LEU A 258      63.690  48.850  37.130  1.00  0.00           H
ATOM   4199  CG  LEU A 258      62.300  47.570  36.110  1.00  0.00           C
ATOM   4200  HG  LEU A 258      62.540  46.570  36.530  1.00  0.00           H
ATOM   4201  CD1 LEU A 258      61.250  48.250  36.980  1.00  0.00           C
ATOM   4202 HD11 LEU A 258      60.390  47.560  36.830  1.00  0.00           H
ATOM   4203 HD12 LEU A 258      61.060  49.250  36.540  1.00  0.00           H
ATOM   4204 HD13 LEU A 258      61.520  48.400  38.050  1.00  0.00           H
ATOM   4205  CD2 LEU A 258      61.820  47.410  34.700  1.00  0.00           C
ATOM   4206 HD21 LEU A 258      61.440  48.320  34.200  1.00  0.00           H
ATOM   4207 HD22 LEU A 258      60.990  46.680  34.610  1.00  0.00           H
ATOM   4208 HD23 LEU A 258      62.650  46.950  34.110  1.00  0.00           H
ATOM   4209  C   LEU A 258      66.090  48.420  35.430  1.00  0.00           C
ATOM   4210  O   LEU A 258      66.490  48.550  34.250  1.00  0.00           O
ATOM   4211  N   HSD A 259      66.810  48.920  36.440  1.00  0.00           N
ATOM   4212  HN  HSD A 259      66.480  48.860  37.380  1.00  0.00           H
ATOM   4213  CA  HSD A 259      67.970  49.680  36.230  1.00  0.00           C
ATOM   4214  HA  HSD A 259      67.800  50.440  35.480  1.00  0.00           H
ATOM   4215  CB  HSD A 259      68.290  50.540  37.500  1.00  0.00           C
ATOM   4216  HB1 HSD A 259      68.130  49.870  38.370  1.00  0.00           H
ATOM   4217  HB2 HSD A 259      67.440  51.250  37.580  1.00  0.00           H
ATOM   4218  ND1 HSD A 259      69.650  52.490  37.750  1.00  0.00           N
ATOM   4219  HD1 HSD A 259      68.920  53.160  37.600  1.00  0.00           H
ATOM   4220  CG  HSD A 259      69.640  51.190  37.540  1.00  0.00           C
ATOM   4221  CE1 HSD A 259      70.840  52.850  38.310  1.00  0.00           C
ATOM   4222  HE1 HSD A 259      71.040  53.910  38.480  1.00  0.00           H
ATOM   4223  NE2 HSD A 259      71.570  51.750  38.530  1.00  0.00           N
ATOM   4224  CD2 HSD A 259      70.780  50.720  38.090  1.00  0.00           C
ATOM   4225  HD2 HSD A 259      71.140  49.750  38.410  1.00  0.00           H
ATOM   4226  C   HSD A 259      69.230  48.970  35.690  1.00  0.00           C
ATOM   4227  O   HSD A 259      70.000  49.560  34.970  1.00  0.00           O
ATOM   4228  N   THR A 260      69.450  47.690  36.090  1.00  0.00           N
ATOM   4229  HN  THR A 260      68.890  47.210  36.770  1.00  0.00           H
ATOM   4230  CA  THR A 260      70.720  47.010  35.790  1.00  0.00           C
ATOM   4231  HA  THR A 260      71.440  47.780  35.590  1.00  0.00           H
ATOM   4232  CB  THR A 260      71.170  46.010  36.840  1.00  0.00           C
ATOM   4233  HB  THR A 260      72.020  45.440  36.390  1.00  0.00           H
ATOM   4234  OG1 THR A 260      70.140  45.140  37.410  1.00  0.00           O
ATOM   4235  HG1 THR A 260      69.450  45.700  37.800  1.00  0.00           H
ATOM   4236  CG2 THR A 260      71.790  46.770  38.030  1.00  0.00           C
ATOM   4237 HG21 THR A 260      71.070  47.310  38.700  1.00  0.00           H
ATOM   4238 HG22 THR A 260      72.500  47.460  37.530  1.00  0.00           H
ATOM   4239 HG23 THR A 260      72.330  46.030  38.650  1.00  0.00           H
ATOM   4240  C   THR A 260      70.600  46.330  34.460  1.00  0.00           C
ATOM   4241  O   THR A 260      71.600  46.250  33.760  1.00  0.00           O
ATOM   4242  N   SER A 261      69.380  45.820  34.160  1.00  0.00           N
ATOM   4243  HN  SER A 261      68.560  46.090  34.670  1.00  0.00           H
ATOM   4244  CA  SER A 261      69.100  45.050  32.910  1.00  0.00           C
ATOM   4245  HA  SER A 261      70.040  44.970  32.370  1.00  0.00           H
ATOM   4246  CB  SER A 261      68.610  43.690  33.280  1.00  0.00           C
ATOM   4247  HB1 SER A 261      67.670  43.760  33.870  1.00  0.00           H
ATOM   4248  HB2 SER A 261      69.350  43.220  33.970  1.00  0.00           H
ATOM   4249  OG  SER A 261      68.510  42.890  32.140  1.00  0.00           O
ATOM   4250  HG1 SER A 261      68.460  42.030  32.540  1.00  0.00           H
ATOM   4251  C   SER A 261      68.110  45.840  32.010  1.00  0.00           C
ATOM   4252  O   SER A 261      67.250  46.530  32.570  1.00  0.00           O
ATOM   4253  N   GLY A 262      68.330  45.830  30.660  1.00  0.00           N
ATOM   4254  HN  GLY A 262      69.120  45.410  30.230  1.00  0.00           H
ATOM   4255  CA  GLY A 262      67.300  46.350  29.700  1.00  0.00           C
ATOM   4256  HA1 GLY A 262      67.650  46.030  28.730  1.00  0.00           H
ATOM   4257  HA2 GLY A 262      67.070  47.390  29.910  1.00  0.00           H
ATOM   4258  C   GLY A 262      65.910  45.660  29.760  1.00  0.00           C
ATOM   4259  O   GLY A 262      65.580  44.760  30.520  1.00  0.00           O
ATOM   4260  N   THR A 263      65.000  46.050  28.800  1.00  0.00           N
ATOM   4261  HN  THR A 263      65.300  46.720  28.120  1.00  0.00           H
ATOM   4262  CA  THR A 263      63.620  45.610  28.800  1.00  0.00           C
ATOM   4263  HA  THR A 263      63.150  45.800  29.760  1.00  0.00           H
ATOM   4264  CB  THR A 263      62.730  46.440  27.930  1.00  0.00           C
ATOM   4265  HB  THR A 263      62.980  46.460  26.840  1.00  0.00           H
ATOM   4266  OG1 THR A 263      62.810  47.810  28.390  1.00  0.00           O
ATOM   4267  HG1 THR A 263      62.150  48.300  27.900  1.00  0.00           H
ATOM   4268  CG2 THR A 263      61.280  46.030  28.050  1.00  0.00           C
ATOM   4269 HG21 THR A 263      61.170  44.960  27.760  1.00  0.00           H
ATOM   4270 HG22 THR A 263      60.550  46.640  27.470  1.00  0.00           H
ATOM   4271 HG23 THR A 263      60.920  46.010  29.090  1.00  0.00           H
ATOM   4272  C   THR A 263      63.400  44.200  28.410  1.00  0.00           C
ATOM   4273  O   THR A 263      63.660  43.730  27.300  1.00  0.00           O
ATOM   4274  N   GLN A 264      62.940  43.380  29.380  1.00  0.00           N
ATOM   4275  HN  GLN A 264      62.850  43.750  30.290  1.00  0.00           H
ATOM   4276  CA  GLN A 264      62.440  42.040  29.200  1.00  0.00           C
ATOM   4277  HA  GLN A 264      62.860  41.670  28.270  1.00  0.00           H
ATOM   4278  CB  GLN A 264      62.730  41.180  30.520  1.00  0.00           C
ATOM   4279  HB1 GLN A 264      62.390  40.140  30.360  1.00  0.00           H
ATOM   4280  HB2 GLN A 264      62.100  41.560  31.360  1.00  0.00           H
ATOM   4281  CG  GLN A 264      64.190  41.280  30.990  1.00  0.00           C
ATOM   4282  HG1 GLN A 264      64.350  40.550  31.800  1.00  0.00           H
ATOM   4283  HG2 GLN A 264      64.310  42.310  31.390  1.00  0.00           H
ATOM   4284  CD  GLN A 264      65.210  41.120  29.860  1.00  0.00           C
ATOM   4285  OE1 GLN A 264      65.060  40.160  29.110  1.00  0.00           O
ATOM   4286  NE2 GLN A 264      66.240  41.940  29.780  1.00  0.00           N
ATOM   4287 HE21 GLN A 264      66.380  42.520  30.590  1.00  0.00           H
ATOM   4288 HE22 GLN A 264      67.050  41.740  29.220  1.00  0.00           H
ATOM   4289  C   GLN A 264      60.910  42.020  29.010  1.00  0.00           C
ATOM   4290  O   GLN A 264      60.210  43.030  29.030  1.00  0.00           O
ATOM   4291  N   ASN A 265      60.400  40.840  28.690  1.00  0.00           N
ATOM   4292  HN  ASN A 265      60.940  40.020  28.520  1.00  0.00           H
ATOM   4293  CA  ASN A 265      59.000  40.660  28.550  1.00  0.00           C
ATOM   4294  HA  ASN A 265      58.540  41.460  27.970  1.00  0.00           H
ATOM   4295  CB  ASN A 265      58.620  39.340  27.680  1.00  0.00           C
ATOM   4296  HB1 ASN A 265      57.540  39.150  27.570  1.00  0.00           H
ATOM   4297  HB2 ASN A 265      59.130  38.450  28.080  1.00  0.00           H
ATOM   4298  CG  ASN A 265      59.130  39.530  26.230  1.00  0.00           C
ATOM   4299  OD1 ASN A 265      59.830  40.450  25.750  1.00  0.00           O
ATOM   4300  ND2 ASN A 265      58.680  38.540  25.380  1.00  0.00           N
ATOM   4301 HD21 ASN A 265      59.080  38.610  24.460  1.00  0.00           H
ATOM   4302 HD22 ASN A 265      58.210  37.710  25.680  1.00  0.00           H
ATOM   4303  C   ASN A 265      58.290  40.590  29.900  1.00  0.00           C
ATOM   4304  O   ASN A 265      58.920  40.220  30.880  1.00  0.00           O
ATOM   4305  N   CYS A 266      56.990  40.940  29.930  1.00  0.00           N
ATOM   4306  HN  CYS A 266      56.490  41.100  29.070  1.00  0.00           H
ATOM   4307  CA  CYS A 266      56.190  40.900  31.100  1.00  0.00           C
ATOM   4308  HA  CYS A 266      56.700  41.570  31.800  1.00  0.00           H
ATOM   4309  CB  CYS A 266      54.770  41.400  30.810  1.00  0.00           C
ATOM   4310  HB1 CYS A 266      54.140  41.160  31.690  1.00  0.00           H
ATOM   4311  HB2 CYS A 266      54.370  40.880  29.910  1.00  0.00           H
ATOM   4312  SG  CYS A 266      54.780  43.180  30.540  1.00  0.00           S
ATOM   4313  C   CYS A 266      56.120  39.530  31.740  1.00  0.00           C
ATOM   4314  O   CYS A 266      56.300  39.360  32.920  1.00  0.00           O
ATOM   4315  N   GLU A 267      56.030  38.470  30.920  1.00  0.00           N
ATOM   4316  HN  GLU A 267      56.110  38.660  29.940  1.00  0.00           H
ATOM   4317  CA  GLU A 267      56.090  37.040  31.240  1.00  0.00           C
ATOM   4318  HA  GLU A 267      55.240  36.760  31.830  1.00  0.00           H
ATOM   4319  CB  GLU A 267      56.030  36.230  29.940  1.00  0.00           C
ATOM   4320  HB1 GLU A 267      56.270  35.150  30.040  1.00  0.00           H
ATOM   4321  HB2 GLU A 267      56.810  36.620  29.250  1.00  0.00           H
ATOM   4322  CG  GLU A 267      54.610  36.350  29.380  1.00  0.00           C
ATOM   4323  HG1 GLU A 267      54.410  37.410  29.110  1.00  0.00           H
ATOM   4324  HG2 GLU A 267      53.810  36.050  30.080  1.00  0.00           H
ATOM   4325  CD  GLU A 267      54.420  35.530  28.180  1.00  0.00           C
ATOM   4326  OE1 GLU A 267      55.180  35.880  27.210  1.00  0.00           O
ATOM   4327  OE2 GLU A 267      53.610  34.590  28.100  1.00  0.00           O
ATOM   4328  C   GLU A 267      57.430  36.700  32.080  1.00  0.00           C
ATOM   4329  O   GLU A 267      57.330  35.900  33.010  1.00  0.00           O
ATOM   4330  N   VAL A 268      58.590  37.340  31.790  1.00  0.00           N
ATOM   4331  HN  VAL A 268      58.580  38.130  31.180  1.00  0.00           H
ATOM   4332  CA  VAL A 268      59.860  37.140  32.410  1.00  0.00           C
ATOM   4333  HA  VAL A 268      59.940  36.140  32.810  1.00  0.00           H
ATOM   4334  CB  VAL A 268      60.960  37.330  31.400  1.00  0.00           C
ATOM   4335  HB  VAL A 268      60.740  38.220  30.770  1.00  0.00           H
ATOM   4336  CG1 VAL A 268      62.420  37.410  31.890  1.00  0.00           C
ATOM   4337 HG11 VAL A 268      63.150  37.670  31.100  1.00  0.00           H
ATOM   4338 HG12 VAL A 268      62.710  36.400  32.270  1.00  0.00           H
ATOM   4339 HG13 VAL A 268      62.510  38.190  32.690  1.00  0.00           H
ATOM   4340  CG2 VAL A 268      60.920  36.140  30.410  1.00  0.00           C
ATOM   4341 HG21 VAL A 268      61.820  36.090  29.770  1.00  0.00           H
ATOM   4342 HG22 VAL A 268      60.030  36.230  29.740  1.00  0.00           H
ATOM   4343 HG23 VAL A 268      60.770  35.180  30.940  1.00  0.00           H
ATOM   4344  C   VAL A 268      60.020  38.090  33.690  1.00  0.00           C
ATOM   4345  O   VAL A 268      60.880  37.930  34.510  1.00  0.00           O
ATOM   4346  N   TYR A 269      59.160  39.110  33.900  1.00  0.00           N
ATOM   4347  HN  TYR A 269      58.680  39.440  33.100  1.00  0.00           H
ATOM   4348  CA  TYR A 269      59.020  39.900  35.120  1.00  0.00           C
ATOM   4349  HA  TYR A 269      59.920  39.760  35.710  1.00  0.00           H
ATOM   4350  CB  TYR A 269      58.650  41.350  34.700  1.00  0.00           C
ATOM   4351  HB1 TYR A 269      58.390  41.990  35.570  1.00  0.00           H
ATOM   4352  HB2 TYR A 269      57.770  41.320  34.030  1.00  0.00           H
ATOM   4353  CG  TYR A 269      59.790  42.140  34.010  1.00  0.00           C
ATOM   4354  CD1 TYR A 269      61.140  42.000  34.380  1.00  0.00           C
ATOM   4355  HD1 TYR A 269      61.400  41.270  35.140  1.00  0.00           H
ATOM   4356  CE1 TYR A 269      62.100  42.840  33.800  1.00  0.00           C
ATOM   4357  HE1 TYR A 269      63.090  42.600  34.150  1.00  0.00           H
ATOM   4358  CZ  TYR A 269      61.740  43.800  32.850  1.00  0.00           C
ATOM   4359  OH  TYR A 269      62.670  44.440  32.070  1.00  0.00           O
ATOM   4360  HH  TYR A 269      63.480  44.430  32.590  1.00  0.00           H
ATOM   4361  CD2 TYR A 269      59.430  43.090  32.980  1.00  0.00           C
ATOM   4362  HD2 TYR A 269      58.410  43.150  32.620  1.00  0.00           H
ATOM   4363  CE2 TYR A 269      60.400  43.980  32.500  1.00  0.00           C
ATOM   4364  HE2 TYR A 269      60.210  44.680  31.700  1.00  0.00           H
ATOM   4365  C   TYR A 269      57.980  39.430  36.070  1.00  0.00           C
ATOM   4366  O   TYR A 269      57.790  40.000  37.200  1.00  0.00           O
ATOM   4367  N   ARG A 270      57.170  38.450  35.650  1.00  0.00           N
ATOM   4368  HN  ARG A 270      57.360  38.080  34.740  1.00  0.00           H
ATOM   4369  CA  ARG A 270      55.920  37.940  36.230  1.00  0.00           C
ATOM   4370  HA  ARG A 270      55.320  38.830  36.330  1.00  0.00           H
ATOM   4371  CB  ARG A 270      55.190  36.970  35.250  1.00  0.00           C
ATOM   4372  HB1 ARG A 270      55.700  35.990  35.390  1.00  0.00           H
ATOM   4373  HB2 ARG A 270      55.280  37.380  34.230  1.00  0.00           H
ATOM   4374  CG  ARG A 270      53.720  36.770  35.630  1.00  0.00           C
ATOM   4375  HG1 ARG A 270      53.140  36.490  34.720  1.00  0.00           H
ATOM   4376  HG2 ARG A 270      53.330  37.780  35.880  1.00  0.00           H
ATOM   4377  CD  ARG A 270      53.220  35.810  36.710  1.00  0.00           C
ATOM   4378  HD1 ARG A 270      53.830  35.670  37.630  1.00  0.00           H
ATOM   4379  HD2 ARG A 270      53.090  34.790  36.300  1.00  0.00           H
ATOM   4380  NE  ARG A 270      51.820  36.180  37.010  1.00  0.00           N
ATOM   4381  HE  ARG A 270      51.080  35.500  36.900  1.00  0.00           H
ATOM   4382  CZ  ARG A 270      51.450  37.110  37.850  1.00  0.00           C
ATOM   4383  NH1 ARG A 270      52.310  37.880  38.530  1.00  0.00           N
ATOM   4384 HH11 ARG A 270      53.290  37.770  38.410  1.00  0.00           H
ATOM   4385 HH12 ARG A 270      51.950  38.620  39.090  1.00  0.00           H
ATOM   4386  NH2 ARG A 270      50.130  37.180  38.120  1.00  0.00           N
ATOM   4387 HH21 ARG A 270      49.770  37.910  38.720  1.00  0.00           H
ATOM   4388 HH22 ARG A 270      49.610  36.650  37.450  1.00  0.00           H
ATOM   4389  C   ARG A 270      56.060  37.360  37.700  1.00  0.00           C
ATOM   4390  O   ARG A 270      55.220  37.550  38.550  1.00  0.00           O
ATOM   4391  N   SER A 271      57.090  36.520  37.900  1.00  0.00           N
ATOM   4392  HN  SER A 271      57.780  36.420  37.200  1.00  0.00           H
ATOM   4393  CA  SER A 271      57.440  35.920  39.190  1.00  0.00           C
ATOM   4394  HA  SER A 271      56.560  35.470  39.620  1.00  0.00           H
ATOM   4395  CB  SER A 271      58.420  34.720  39.170  1.00  0.00           C
ATOM   4396  HB1 SER A 271      59.460  35.050  38.950  1.00  0.00           H
ATOM   4397  HB2 SER A 271      58.180  34.120  38.270  1.00  0.00           H
ATOM   4398  OG  SER A 271      58.370  33.900  40.370  1.00  0.00           O
ATOM   4399  HG1 SER A 271      59.050  33.230  40.300  1.00  0.00           H
ATOM   4400  C   SER A 271      57.910  36.970  40.300  1.00  0.00           C
ATOM   4401  O   SER A 271      57.480  36.870  41.460  1.00  0.00           O
ATOM   4402  N   VAL A 272      58.620  37.970  39.870  1.00  0.00           N
ATOM   4403  HN  VAL A 272      58.780  37.980  38.890  1.00  0.00           H
ATOM   4404  CA  VAL A 272      59.060  39.010  40.830  1.00  0.00           C
ATOM   4405  HA  VAL A 272      59.180  38.600  41.820  1.00  0.00           H
ATOM   4406  CB  VAL A 272      60.440  39.640  40.470  1.00  0.00           C
ATOM   4407  HB  VAL A 272      61.190  38.910  40.130  1.00  0.00           H
ATOM   4408  CG1 VAL A 272      60.250  40.630  39.290  1.00  0.00           C
ATOM   4409 HG11 VAL A 272      59.560  41.490  39.460  1.00  0.00           H
ATOM   4410 HG12 VAL A 272      60.040  40.130  38.310  1.00  0.00           H
ATOM   4411 HG13 VAL A 272      61.230  41.130  39.140  1.00  0.00           H
ATOM   4412  CG2 VAL A 272      61.090  40.280  41.710  1.00  0.00           C
ATOM   4413 HG21 VAL A 272      62.120  40.630  41.520  1.00  0.00           H
ATOM   4414 HG22 VAL A 272      61.230  39.420  42.400  1.00  0.00           H
ATOM   4415 HG23 VAL A 272      60.460  41.050  42.200  1.00  0.00           H
ATOM   4416  C   VAL A 272      57.900  39.980  41.140  1.00  0.00           C
ATOM   4417  O   VAL A 272      57.670  40.410  42.230  1.00  0.00           O
ATOM   4418  N   ASP A 273      56.990  40.210  40.090  1.00  0.00           N
ATOM   4419  HN  ASP A 273      57.180  39.860  39.170  1.00  0.00           H
ATOM   4420  CA  ASP A 273      55.720  40.900  40.240  1.00  0.00           C
ATOM   4421  HA  ASP A 273      56.000  41.790  40.790  1.00  0.00           H
ATOM   4422  CB  ASP A 273      55.190  41.310  38.910  1.00  0.00           C
ATOM   4423  HB1 ASP A 273      54.910  40.400  38.310  1.00  0.00           H
ATOM   4424  HB2 ASP A 273      56.010  41.860  38.410  1.00  0.00           H
ATOM   4425  CG  ASP A 273      54.020  42.280  38.960  1.00  0.00           C
ATOM   4426  OD1 ASP A 273      52.770  42.010  38.610  1.00  0.00           O
ATOM   4427  OD2 ASP A 273      54.260  43.440  39.440  1.00  0.00           O
ATOM   4428  C   ASP A 273      54.770  40.070  41.100  1.00  0.00           C
ATOM   4429  O   ASP A 273      54.040  40.610  41.870  1.00  0.00           O
ATOM   4430  N   LEU A 274      54.670  38.720  41.060  1.00  0.00           N
ATOM   4431  HN  LEU A 274      55.260  38.210  40.450  1.00  0.00           H
ATOM   4432  CA  LEU A 274      53.780  37.820  41.760  1.00  0.00           C
ATOM   4433  HA  LEU A 274      52.740  38.120  41.750  1.00  0.00           H
ATOM   4434  CB  LEU A 274      53.950  36.340  41.320  1.00  0.00           C
ATOM   4435  HB1 LEU A 274      55.050  36.190  41.220  1.00  0.00           H
ATOM   4436  HB2 LEU A 274      53.530  36.060  40.330  1.00  0.00           H
ATOM   4437  CG  LEU A 274      53.510  35.190  42.330  1.00  0.00           C
ATOM   4438  HG  LEU A 274      53.840  35.430  43.360  1.00  0.00           H
ATOM   4439  CD1 LEU A 274      52.020  35.040  42.290  1.00  0.00           C
ATOM   4440 HD11 LEU A 274      51.630  35.780  43.020  1.00  0.00           H
ATOM   4441 HD12 LEU A 274      51.750  33.960  42.340  1.00  0.00           H
ATOM   4442 HD13 LEU A 274      51.630  35.400  41.320  1.00  0.00           H
ATOM   4443  CD2 LEU A 274      54.160  33.960  41.810  1.00  0.00           C
ATOM   4444 HD21 LEU A 274      55.200  33.900  42.190  1.00  0.00           H
ATOM   4445 HD22 LEU A 274      54.200  34.030  40.690  1.00  0.00           H
ATOM   4446 HD23 LEU A 274      53.550  33.070  42.050  1.00  0.00           H
ATOM   4447  C   LEU A 274      54.210  37.930  43.180  1.00  0.00           C
ATOM   4448  O   LEU A 274      53.340  38.040  44.070  1.00  0.00           O
ATOM   4449  N   ALA A 275      55.540  37.820  43.450  1.00  0.00           N
ATOM   4450  HN  ALA A 275      56.220  37.660  42.740  1.00  0.00           H
ATOM   4451  CA  ALA A 275      56.250  38.030  44.720  1.00  0.00           C
ATOM   4452  HA  ALA A 275      56.040  37.310  45.500  1.00  0.00           H
ATOM   4453  CB  ALA A 275      57.770  37.910  44.570  1.00  0.00           C
ATOM   4454  HB1 ALA A 275      57.990  37.130  43.800  1.00  0.00           H
ATOM   4455  HB2 ALA A 275      58.340  37.690  45.510  1.00  0.00           H
ATOM   4456  HB3 ALA A 275      58.160  38.890  44.230  1.00  0.00           H
ATOM   4457  C   ALA A 275      55.830  39.440  45.310  1.00  0.00           C
ATOM   4458  O   ALA A 275      55.490  39.430  46.490  1.00  0.00           O
ATOM   4459  N   PHE A 276      55.810  40.580  44.560  1.00  0.00           N
ATOM   4460  HN  PHE A 276      56.230  40.560  43.660  1.00  0.00           H
ATOM   4461  CA  PHE A 276      55.280  41.810  44.980  1.00  0.00           C
ATOM   4462  HA  PHE A 276      55.710  42.050  45.940  1.00  0.00           H
ATOM   4463  CB  PHE A 276      55.570  42.990  43.970  1.00  0.00           C
ATOM   4464  HB1 PHE A 276      55.120  42.890  42.950  1.00  0.00           H
ATOM   4465  HB2 PHE A 276      56.670  43.130  43.990  1.00  0.00           H
ATOM   4466  CG  PHE A 276      55.030  44.220  44.420  1.00  0.00           C
ATOM   4467  CD1 PHE A 276      54.160  45.050  43.690  1.00  0.00           C
ATOM   4468  HD1 PHE A 276      53.780  44.730  42.720  1.00  0.00           H
ATOM   4469  CE1 PHE A 276      53.690  46.300  44.150  1.00  0.00           C
ATOM   4470  HE1 PHE A 276      53.140  47.080  43.660  1.00  0.00           H
ATOM   4471  CZ  PHE A 276      54.150  46.740  45.440  1.00  0.00           C
ATOM   4472  HZ  PHE A 276      54.060  47.730  45.840  1.00  0.00           H
ATOM   4473  CD2 PHE A 276      55.350  44.690  45.650  1.00  0.00           C
ATOM   4474  HD2 PHE A 276      55.930  44.060  46.310  1.00  0.00           H
ATOM   4475  CE2 PHE A 276      55.080  45.920  46.140  1.00  0.00           C
ATOM   4476  HE2 PHE A 276      55.590  46.210  47.050  1.00  0.00           H
ATOM   4477  C   PHE A 276      53.750  41.690  45.340  1.00  0.00           C
ATOM   4478  O   PHE A 276      53.220  42.120  46.410  1.00  0.00           O
ATOM   4479  N   PHE A 277      52.990  41.050  44.500  1.00  0.00           N
ATOM   4480  HN  PHE A 277      53.420  40.760  43.660  1.00  0.00           H
ATOM   4481  CA  PHE A 277      51.560  41.070  44.650  1.00  0.00           C
ATOM   4482  HA  PHE A 277      51.250  42.080  44.860  1.00  0.00           H
ATOM   4483  CB  PHE A 277      50.730  40.500  43.400  1.00  0.00           C
ATOM   4484  HB1 PHE A 277      51.090  39.480  43.120  1.00  0.00           H
ATOM   4485  HB2 PHE A 277      50.850  41.250  42.590  1.00  0.00           H
ATOM   4486  CG  PHE A 277      49.200  40.460  43.620  1.00  0.00           C
ATOM   4487  CD1 PHE A 277      48.440  41.540  44.200  1.00  0.00           C
ATOM   4488  HD1 PHE A 277      49.070  42.380  44.460  1.00  0.00           H
ATOM   4489  CE1 PHE A 277      47.070  41.550  44.220  1.00  0.00           C
ATOM   4490  HE1 PHE A 277      46.500  42.370  44.620  1.00  0.00           H
ATOM   4491  CZ  PHE A 277      46.390  40.400  43.830  1.00  0.00           C
ATOM   4492  HZ  PHE A 277      45.310  40.370  43.910  1.00  0.00           H
ATOM   4493  CD2 PHE A 277      48.440  39.380  43.190  1.00  0.00           C
ATOM   4494  HD2 PHE A 277      48.960  38.510  42.800  1.00  0.00           H
ATOM   4495  CE2 PHE A 277      47.100  39.300  43.370  1.00  0.00           C
ATOM   4496  HE2 PHE A 277      46.580  38.410  43.040  1.00  0.00           H
ATOM   4497  C   PHE A 277      51.130  40.240  45.930  1.00  0.00           C
ATOM   4498  O   PHE A 277      50.360  40.650  46.760  1.00  0.00           O
ATOM   4499  N   ILE A 278      51.880  39.130  46.140  1.00  0.00           N
ATOM   4500  HN  ILE A 278      52.560  38.910  45.440  1.00  0.00           H
ATOM   4501  CA  ILE A 278      51.830  38.340  47.360  1.00  0.00           C
ATOM   4502  HA  ILE A 278      50.790  38.040  47.450  1.00  0.00           H
ATOM   4503  CB  ILE A 278      52.680  37.060  47.380  1.00  0.00           C
ATOM   4504  HB  ILE A 278      53.710  37.320  47.060  1.00  0.00           H
ATOM   4505  CG2 ILE A 278      52.820  36.500  48.780  1.00  0.00           C
ATOM   4506 HG21 ILE A 278      53.500  35.630  48.660  1.00  0.00           H
ATOM   4507 HG22 ILE A 278      51.840  36.160  49.180  1.00  0.00           H
ATOM   4508 HG23 ILE A 278      53.310  37.170  49.540  1.00  0.00           H
ATOM   4509  CG1 ILE A 278      52.060  35.980  46.450  1.00  0.00           C
ATOM   4510 HG11 ILE A 278      51.710  36.450  45.500  1.00  0.00           H
ATOM   4511 HG12 ILE A 278      51.250  35.390  46.920  1.00  0.00           H
ATOM   4512  CD  ILE A 278      53.070  34.770  46.170  1.00  0.00           C
ATOM   4513  HD1 ILE A 278      53.820  35.210  45.470  1.00  0.00           H
ATOM   4514  HD2 ILE A 278      52.590  33.820  45.820  1.00  0.00           H
ATOM   4515  HD3 ILE A 278      53.510  34.460  47.140  1.00  0.00           H
ATOM   4516  C   ILE A 278      52.210  39.110  48.600  1.00  0.00           C
ATOM   4517  O   ILE A 278      51.370  39.080  49.500  1.00  0.00           O
ATOM   4518  N   THR A 279      53.340  39.840  48.540  1.00  0.00           N
ATOM   4519  HN  THR A 279      53.810  39.870  47.670  1.00  0.00           H
ATOM   4520  CA  THR A 279      53.920  40.470  49.710  1.00  0.00           C
ATOM   4521  HA  THR A 279      53.930  39.690  50.450  1.00  0.00           H
ATOM   4522  CB  THR A 279      55.400  40.910  49.570  1.00  0.00           C
ATOM   4523  HB  THR A 279      55.640  41.670  50.350  1.00  0.00           H
ATOM   4524  OG1 THR A 279      55.750  41.450  48.370  1.00  0.00           O
ATOM   4525  HG1 THR A 279      55.590  40.760  47.710  1.00  0.00           H
ATOM   4526  CG2 THR A 279      56.330  39.730  49.730  1.00  0.00           C
ATOM   4527 HG21 THR A 279      56.390  39.250  50.740  1.00  0.00           H
ATOM   4528 HG22 THR A 279      57.300  40.190  49.510  1.00  0.00           H
ATOM   4529 HG23 THR A 279      56.130  38.930  48.980  1.00  0.00           H
ATOM   4530  C   THR A 279      53.090  41.650  50.220  1.00  0.00           C
ATOM   4531  O   THR A 279      52.950  41.890  51.380  1.00  0.00           O
ATOM   4532  N   LEU A 280      52.330  42.300  49.320  1.00  0.00           N
ATOM   4533  HN  LEU A 280      52.480  42.070  48.360  1.00  0.00           H
ATOM   4534  CA  LEU A 280      51.410  43.340  49.560  1.00  0.00           C
ATOM   4535  HA  LEU A 280      51.980  44.180  49.930  1.00  0.00           H
ATOM   4536  CB  LEU A 280      50.830  43.750  48.150  1.00  0.00           C
ATOM   4537  HB1 LEU A 280      50.310  42.840  47.780  1.00  0.00           H
ATOM   4538  HB2 LEU A 280      51.770  43.970  47.600  1.00  0.00           H
ATOM   4539  CG  LEU A 280      49.970  45.010  48.030  1.00  0.00           C
ATOM   4540  HG  LEU A 280      48.930  44.800  48.330  1.00  0.00           H
ATOM   4541  CD1 LEU A 280      50.610  46.190  48.800  1.00  0.00           C
ATOM   4542 HD11 LEU A 280      50.350  46.080  49.870  1.00  0.00           H
ATOM   4543 HD12 LEU A 280      50.160  47.210  48.680  1.00  0.00           H
ATOM   4544 HD13 LEU A 280      51.700  46.250  48.630  1.00  0.00           H
ATOM   4545  CD2 LEU A 280      49.950  45.290  46.510  1.00  0.00           C
ATOM   4546 HD21 LEU A 280      49.370  44.500  46.000  1.00  0.00           H
ATOM   4547 HD22 LEU A 280      50.940  45.530  46.070  1.00  0.00           H
ATOM   4548 HD23 LEU A 280      49.350  46.230  46.420  1.00  0.00           H
ATOM   4549  C   LEU A 280      50.350  43.000  50.570  1.00  0.00           C
ATOM   4550  O   LEU A 280      49.970  43.840  51.400  1.00  0.00           O
ATOM   4551  N   SER A 281      49.980  41.740  50.650  1.00  0.00           N
ATOM   4552  HN  SER A 281      50.450  41.060  50.110  1.00  0.00           H
ATOM   4553  CA  SER A 281      48.860  41.190  51.460  1.00  0.00           C
ATOM   4554  HA  SER A 281      48.110  41.960  51.520  1.00  0.00           H
ATOM   4555  CB  SER A 281      48.160  39.910  50.870  1.00  0.00           C
ATOM   4556  HB1 SER A 281      47.810  40.120  49.840  1.00  0.00           H
ATOM   4557  HB2 SER A 281      47.320  39.610  51.520  1.00  0.00           H
ATOM   4558  OG  SER A 281      49.020  38.770  50.900  1.00  0.00           O
ATOM   4559  HG1 SER A 281      49.660  38.920  50.200  1.00  0.00           H
ATOM   4560  C   SER A 281      49.260  40.980  52.840  1.00  0.00           C
ATOM   4561  O   SER A 281      48.380  40.760  53.690  1.00  0.00           O
ATOM   4562  N   PHE A 282      50.570  40.950  53.140  1.00  0.00           N
ATOM   4563  HN  PHE A 282      51.180  41.220  52.400  1.00  0.00           H
ATOM   4564  CA  PHE A 282      51.050  40.840  54.490  1.00  0.00           C
ATOM   4565  HA  PHE A 282      50.500  40.120  55.070  1.00  0.00           H
ATOM   4566  CB  PHE A 282      52.590  40.570  54.510  1.00  0.00           C
ATOM   4567  HB1 PHE A 282      53.030  40.280  55.490  1.00  0.00           H
ATOM   4568  HB2 PHE A 282      53.320  41.340  54.160  1.00  0.00           H
ATOM   4569  CG  PHE A 282      52.830  39.350  53.670  1.00  0.00           C
ATOM   4570  CD1 PHE A 282      54.210  39.240  53.280  1.00  0.00           C
ATOM   4571  HD1 PHE A 282      54.980  39.990  53.430  1.00  0.00           H
ATOM   4572  CE1 PHE A 282      54.620  38.120  52.560  1.00  0.00           C
ATOM   4573  HE1 PHE A 282      55.620  38.010  52.160  1.00  0.00           H
ATOM   4574  CZ  PHE A 282      53.780  37.020  52.370  1.00  0.00           C
ATOM   4575  HZ  PHE A 282      54.130  36.050  52.070  1.00  0.00           H
ATOM   4576  CD2 PHE A 282      51.990  38.270  53.460  1.00  0.00           C
ATOM   4577  HD2 PHE A 282      50.920  38.310  53.640  1.00  0.00           H
ATOM   4578  CE2 PHE A 282      52.430  37.070  52.800  1.00  0.00           C
ATOM   4579  HE2 PHE A 282      51.730  36.280  52.590  1.00  0.00           H
ATOM   4580  C   PHE A 282      50.690  42.080  55.280  1.00  0.00           C
ATOM   4581  O   PHE A 282      50.600  42.020  56.480  1.00  0.00           O
ATOM   4582  N   THR A 283      50.470  43.230  54.630  1.00  0.00           N
ATOM   4583  HN  THR A 283      50.700  43.170  53.660  1.00  0.00           H
ATOM   4584  CA  THR A 283      50.130  44.490  55.260  1.00  0.00           C
ATOM   4585  HA  THR A 283      50.930  44.790  55.920  1.00  0.00           H
ATOM   4586  CB  THR A 283      50.190  45.710  54.340  1.00  0.00           C
ATOM   4587  HB  THR A 283      50.210  46.520  55.110  1.00  0.00           H
ATOM   4588  OG1 THR A 283      49.100  45.760  53.440  1.00  0.00           O
ATOM   4589  HG1 THR A 283      49.100  44.900  53.010  1.00  0.00           H
ATOM   4590  CG2 THR A 283      51.470  45.780  53.490  1.00  0.00           C
ATOM   4591 HG21 THR A 283      52.430  45.580  54.030  1.00  0.00           H
ATOM   4592 HG22 THR A 283      51.610  46.790  53.070  1.00  0.00           H
ATOM   4593 HG23 THR A 283      51.600  44.960  52.760  1.00  0.00           H
ATOM   4594  C   THR A 283      48.790  44.510  56.060  1.00  0.00           C
ATOM   4595  O   THR A 283      48.690  45.090  57.110  1.00  0.00           O
ATOM   4596  N   TYR A 284      47.770  43.730  55.630  1.00  0.00           N
ATOM   4597  HN  TYR A 284      47.810  43.220  54.780  1.00  0.00           H
ATOM   4598  CA  TYR A 284      46.600  43.560  56.430  1.00  0.00           C
ATOM   4599  HA  TYR A 284      46.310  44.560  56.720  1.00  0.00           H
ATOM   4600  CB  TYR A 284      45.350  43.020  55.600  1.00  0.00           C
ATOM   4601  HB1 TYR A 284      44.420  43.230  56.170  1.00  0.00           H
ATOM   4602  HB2 TYR A 284      45.460  41.920  55.550  1.00  0.00           H
ATOM   4603  CG  TYR A 284      45.340  43.650  54.210  1.00  0.00           C
ATOM   4604  CD1 TYR A 284      44.890  45.000  54.040  1.00  0.00           C
ATOM   4605  HD1 TYR A 284      44.600  45.620  54.870  1.00  0.00           H
ATOM   4606  CE1 TYR A 284      44.860  45.540  52.710  1.00  0.00           C
ATOM   4607  HE1 TYR A 284      44.610  46.570  52.490  1.00  0.00           H
ATOM   4608  CZ  TYR A 284      45.460  44.790  51.720  1.00  0.00           C
ATOM   4609  OH  TYR A 284      45.580  45.430  50.480  1.00  0.00           O
ATOM   4610  HH  TYR A 284      45.820  44.760  49.840  1.00  0.00           H
ATOM   4611  CD2 TYR A 284      45.790  42.890  53.150  1.00  0.00           C
ATOM   4612  HD2 TYR A 284      46.150  41.910  53.390  1.00  0.00           H
ATOM   4613  CE2 TYR A 284      45.890  43.450  51.830  1.00  0.00           C
ATOM   4614  HE2 TYR A 284      46.330  42.900  51.000  1.00  0.00           H
ATOM   4615  C   TYR A 284      46.830  42.940  57.820  1.00  0.00           C
ATOM   4616  O   TYR A 284      45.980  43.090  58.660  1.00  0.00           O
ATOM   4617  N   MET A 285      47.990  42.320  58.130  1.00  0.00           N
ATOM   4618  HN  MET A 285      48.550  42.020  57.360  1.00  0.00           H
ATOM   4619  CA  MET A 285      48.410  41.880  59.420  1.00  0.00           C
ATOM   4620  HA  MET A 285      47.640  41.230  59.820  1.00  0.00           H
ATOM   4621  CB  MET A 285      49.740  41.110  59.350  1.00  0.00           C
ATOM   4622  HB1 MET A 285      50.120  40.880  60.360  1.00  0.00           H
ATOM   4623  HB2 MET A 285      50.560  41.630  58.830  1.00  0.00           H
ATOM   4624  CG  MET A 285      49.530  39.690  58.700  1.00  0.00           C
ATOM   4625  HG1 MET A 285      49.190  39.740  57.640  1.00  0.00           H
ATOM   4626  HG2 MET A 285      48.850  39.080  59.330  1.00  0.00           H
ATOM   4627  SD  MET A 285      51.060  38.710  58.510  1.00  0.00           S
ATOM   4628  CE  MET A 285      50.520  37.450  57.390  1.00  0.00           C
ATOM   4629  HE1 MET A 285      49.650  37.760  56.760  1.00  0.00           H
ATOM   4630  HE2 MET A 285      50.050  36.630  57.980  1.00  0.00           H
ATOM   4631  HE3 MET A 285      51.310  37.120  56.690  1.00  0.00           H
ATOM   4632  C   MET A 285      48.540  42.960  60.460  1.00  0.00           C
ATOM   4633  O   MET A 285      48.110  42.770  61.610  1.00  0.00           O
ATOM   4634  N   ASN A 286      48.990  44.190  60.050  1.00  0.00           N
ATOM   4635  HN  ASN A 286      49.280  44.340  59.100  1.00  0.00           H
ATOM   4636  CA  ASN A 286      49.070  45.430  60.990  1.00  0.00           C
ATOM   4637  HA  ASN A 286      49.510  45.070  61.910  1.00  0.00           H
ATOM   4638  CB  ASN A 286      49.970  46.570  60.430  1.00  0.00           C
ATOM   4639  HB1 ASN A 286      49.680  46.800  59.380  1.00  0.00           H
ATOM   4640  HB2 ASN A 286      50.950  46.050  60.460  1.00  0.00           H
ATOM   4641  CG  ASN A 286      49.920  47.820  61.280  1.00  0.00           C
ATOM   4642  OD1 ASN A 286      50.270  47.790  62.520  1.00  0.00           O
ATOM   4643  ND2 ASN A 286      49.450  48.970  60.740  1.00  0.00           N
ATOM   4644 HD21 ASN A 286      49.270  49.720  61.380  1.00  0.00           H
ATOM   4645 HD22 ASN A 286      49.190  49.060  59.770  1.00  0.00           H
ATOM   4646  C   ASN A 286      47.640  45.840  61.420  1.00  0.00           C
ATOM   4647  O   ASN A 286      47.410  46.120  62.590  1.00  0.00           O
ATOM   4648  N   SER A 287      46.620  45.750  60.510  1.00  0.00           N
ATOM   4649  HN  SER A 287      46.760  45.600  59.530  1.00  0.00           H
ATOM   4650  CA  SER A 287      45.200  45.980  60.940  1.00  0.00           C
ATOM   4651  HA  SER A 287      45.000  46.940  61.410  1.00  0.00           H
ATOM   4652  CB  SER A 287      44.290  45.840  59.660  1.00  0.00           C
ATOM   4653  HB1 SER A 287      43.220  45.740  59.900  1.00  0.00           H
ATOM   4654  HB2 SER A 287      44.630  44.910  59.140  1.00  0.00           H
ATOM   4655  OG  SER A 287      44.420  46.960  58.810  1.00  0.00           O
ATOM   4656  HG1 SER A 287      45.280  47.050  58.400  1.00  0.00           H
ATOM   4657  C   SER A 287      44.720  44.990  61.950  1.00  0.00           C
ATOM   4658  O   SER A 287      43.840  45.330  62.700  1.00  0.00           O
ATOM   4659  N   MET A 288      45.140  43.770  62.030  1.00  0.00           N
ATOM   4660  HN  MET A 288      45.740  43.410  61.310  1.00  0.00           H
ATOM   4661  CA  MET A 288      44.740  42.860  63.040  1.00  0.00           C
ATOM   4662  HA  MET A 288      43.750  43.070  63.400  1.00  0.00           H
ATOM   4663  CB  MET A 288      44.640  41.450  62.490  1.00  0.00           C
ATOM   4664  HB1 MET A 288      44.300  40.740  63.270  1.00  0.00           H
ATOM   4665  HB2 MET A 288      45.670  41.160  62.200  1.00  0.00           H
ATOM   4666  CG  MET A 288      43.710  41.210  61.350  1.00  0.00           C
ATOM   4667  HG1 MET A 288      44.040  41.880  60.530  1.00  0.00           H
ATOM   4668  HG2 MET A 288      42.730  41.620  61.720  1.00  0.00           H
ATOM   4669  SD  MET A 288      43.570  39.480  60.850  1.00  0.00           S
ATOM   4670  CE  MET A 288      45.010  39.700  59.700  1.00  0.00           C
ATOM   4671  HE1 MET A 288      45.230  38.830  59.040  1.00  0.00           H
ATOM   4672  HE2 MET A 288      45.860  40.050  60.310  1.00  0.00           H
ATOM   4673  HE3 MET A 288      44.740  40.520  58.990  1.00  0.00           H
ATOM   4674  C   MET A 288      45.560  42.900  64.290  1.00  0.00           C
ATOM   4675  O   MET A 288      44.970  42.770  65.330  1.00  0.00           O
ATOM   4676  N   LEU A 289      46.860  43.210  64.150  1.00  0.00           N
ATOM   4677  HN  LEU A 289      47.130  43.250  63.200  1.00  0.00           H
ATOM   4678  CA  LEU A 289      47.880  43.300  65.130  1.00  0.00           C
ATOM   4679  HA  LEU A 289      47.900  42.310  65.570  1.00  0.00           H
ATOM   4680  CB  LEU A 289      49.210  43.550  64.480  1.00  0.00           C
ATOM   4681  HB1 LEU A 289      49.160  44.470  63.850  1.00  0.00           H
ATOM   4682  HB2 LEU A 289      49.440  42.730  63.770  1.00  0.00           H
ATOM   4683  CG  LEU A 289      50.550  43.740  65.260  1.00  0.00           C
ATOM   4684  HG  LEU A 289      50.320  44.550  65.980  1.00  0.00           H
ATOM   4685  CD1 LEU A 289      50.770  42.430  66.100  1.00  0.00           C
ATOM   4686 HD11 LEU A 289      50.410  41.580  65.490  1.00  0.00           H
ATOM   4687 HD12 LEU A 289      50.170  42.550  67.030  1.00  0.00           H
ATOM   4688 HD13 LEU A 289      51.840  42.310  66.390  1.00  0.00           H
ATOM   4689  CD2 LEU A 289      51.690  43.910  64.270  1.00  0.00           C
ATOM   4690 HD21 LEU A 289      51.780  42.950  63.730  1.00  0.00           H
ATOM   4691 HD22 LEU A 289      52.680  44.020  64.770  1.00  0.00           H
ATOM   4692 HD23 LEU A 289      51.570  44.780  63.600  1.00  0.00           H
ATOM   4693  C   LEU A 289      47.490  44.480  66.090  1.00  0.00           C
ATOM   4694  O   LEU A 289      47.560  44.400  67.380  1.00  0.00           O
ATOM   4695  N   ASP A 290      47.130  45.670  65.530  1.00  0.00           N
ATOM   4696  HN  ASP A 290      47.200  45.790  64.540  1.00  0.00           H
ATOM   4697  CA  ASP A 290      46.830  46.830  66.350  1.00  0.00           C
ATOM   4698  HA  ASP A 290      47.750  46.800  66.910  1.00  0.00           H
ATOM   4699  CB  ASP A 290      46.640  48.200  65.610  1.00  0.00           C
ATOM   4700  HB1 ASP A 290      46.570  49.060  66.300  1.00  0.00           H
ATOM   4701  HB2 ASP A 290      45.680  48.120  65.050  1.00  0.00           H
ATOM   4702  CG  ASP A 290      47.690  48.510  64.580  1.00  0.00           C
ATOM   4703  OD1 ASP A 290      47.450  48.910  63.420  1.00  0.00           O
ATOM   4704  OD2 ASP A 290      49.000  48.220  64.900  1.00  0.00           O
ATOM   4705  HD2 ASP A 290      49.560  48.140  64.120  1.00  0.00           H
ATOM   4706  C   ASP A 290      45.720  46.670  67.340  1.00  0.00           C
ATOM   4707  O   ASP A 290      46.020  46.970  68.460  1.00  0.00           O
ATOM   4708  N   PRO A 291      44.510  46.100  67.080  1.00  0.00           N
ATOM   4709  CD  PRO A 291      43.890  46.060  65.760  1.00  0.00           C
ATOM   4710  HD1 PRO A 291      44.380  45.210  65.230  1.00  0.00           H
ATOM   4711  HD2 PRO A 291      43.920  46.980  65.140  1.00  0.00           H
ATOM   4712  CA  PRO A 291      43.620  45.410  68.080  1.00  0.00           C
ATOM   4713  HA  PRO A 291      43.030  46.160  68.590  1.00  0.00           H
ATOM   4714  CB  PRO A 291      42.690  44.600  67.210  1.00  0.00           C
ATOM   4715  HB1 PRO A 291      41.720  44.250  67.590  1.00  0.00           H
ATOM   4716  HB2 PRO A 291      43.230  43.690  66.890  1.00  0.00           H
ATOM   4717  CG  PRO A 291      42.470  45.620  66.070  1.00  0.00           C
ATOM   4718  HG1 PRO A 291      41.920  45.130  65.240  1.00  0.00           H
ATOM   4719  HG2 PRO A 291      42.000  46.550  66.430  1.00  0.00           H
ATOM   4720  C   PRO A 291      44.200  44.750  69.250  1.00  0.00           C
ATOM   4721  O   PRO A 291      43.810  45.090  70.340  1.00  0.00           O
ATOM   4722  N   VAL A 292      45.140  43.780  69.000  1.00  0.00           N
ATOM   4723  HN  VAL A 292      45.400  43.690  68.050  1.00  0.00           H
ATOM   4724  CA  VAL A 292      45.730  42.940  70.080  1.00  0.00           C
ATOM   4725  HA  VAL A 292      44.940  42.600  70.750  1.00  0.00           H
ATOM   4726  CB  VAL A 292      46.340  41.670  69.500  1.00  0.00           C
ATOM   4727  HB  VAL A 292      47.330  41.970  69.090  1.00  0.00           H
ATOM   4728  CG1 VAL A 292      46.410  40.610  70.600  1.00  0.00           C
ATOM   4729 HG11 VAL A 292      46.710  41.050  71.570  1.00  0.00           H
ATOM   4730 HG12 VAL A 292      47.140  39.780  70.470  1.00  0.00           H
ATOM   4731 HG13 VAL A 292      45.390  40.200  70.720  1.00  0.00           H
ATOM   4732  CG2 VAL A 292      45.570  41.050  68.340  1.00  0.00           C
ATOM   4733 HG21 VAL A 292      44.550  40.740  68.670  1.00  0.00           H
ATOM   4734 HG22 VAL A 292      46.080  40.100  68.070  1.00  0.00           H
ATOM   4735 HG23 VAL A 292      45.460  41.730  67.470  1.00  0.00           H
ATOM   4736  C   VAL A 292      46.720  43.800  70.930  1.00  0.00           C
ATOM   4737  O   VAL A 292      46.900  43.570  72.150  1.00  0.00           O
ATOM   4738  N   VAL A 293      47.280  44.850  70.360  1.00  0.00           N
ATOM   4739  HN  VAL A 293      47.170  45.110  69.400  1.00  0.00           H
ATOM   4740  CA  VAL A 293      48.410  45.540  70.980  1.00  0.00           C
ATOM   4741  HA  VAL A 293      48.800  44.960  71.810  1.00  0.00           H
ATOM   4742  CB  VAL A 293      49.550  45.600  69.980  1.00  0.00           C
ATOM   4743  HB  VAL A 293      49.330  46.220  69.100  1.00  0.00           H
ATOM   4744  CG1 VAL A 293      50.780  46.140  70.640  1.00  0.00           C
ATOM   4745 HG11 VAL A 293      51.280  45.350  71.260  1.00  0.00           H
ATOM   4746 HG12 VAL A 293      50.840  47.000  71.350  1.00  0.00           H
ATOM   4747 HG13 VAL A 293      51.600  46.540  70.000  1.00  0.00           H
ATOM   4748  CG2 VAL A 293      49.990  44.160  69.560  1.00  0.00           C
ATOM   4749 HG21 VAL A 293      49.940  43.480  70.450  1.00  0.00           H
ATOM   4750 HG22 VAL A 293      51.070  44.070  69.320  1.00  0.00           H
ATOM   4751 HG23 VAL A 293      49.440  43.770  68.680  1.00  0.00           H
ATOM   4752  C   VAL A 293      48.140  46.980  71.600  1.00  0.00           C
ATOM   4753  O   VAL A 293      48.580  47.250  72.700  1.00  0.00           O
ATOM   4754  N   TYR A 294      47.600  47.900  70.890  1.00  0.00           N
ATOM   4755  HN  TYR A 294      47.120  47.560  70.080  1.00  0.00           H
ATOM   4756  CA  TYR A 294      47.680  49.280  71.330  1.00  0.00           C
ATOM   4757  HA  TYR A 294      48.430  49.600  72.030  1.00  0.00           H
ATOM   4758  CB  TYR A 294      47.980  50.110  70.050  1.00  0.00           C
ATOM   4759  HB1 TYR A 294      48.090  51.170  70.410  1.00  0.00           H
ATOM   4760  HB2 TYR A 294      47.230  50.190  69.230  1.00  0.00           H
ATOM   4761  CG  TYR A 294      49.320  49.810  69.450  1.00  0.00           C
ATOM   4762  CD1 TYR A 294      50.420  50.290  70.140  1.00  0.00           C
ATOM   4763  HD1 TYR A 294      50.230  50.830  71.050  1.00  0.00           H
ATOM   4764  CE1 TYR A 294      51.710  50.070  69.590  1.00  0.00           C
ATOM   4765  HE1 TYR A 294      52.530  50.520  70.130  1.00  0.00           H
ATOM   4766  CZ  TYR A 294      51.860  49.210  68.450  1.00  0.00           C
ATOM   4767  OH  TYR A 294      53.130  49.090  67.830  1.00  0.00           O
ATOM   4768  HH  TYR A 294      53.130  48.500  67.070  1.00  0.00           H
ATOM   4769  CD2 TYR A 294      49.490  48.880  68.440  1.00  0.00           C
ATOM   4770  HD2 TYR A 294      48.650  48.480  67.910  1.00  0.00           H
ATOM   4771  CE2 TYR A 294      50.760  48.670  67.850  1.00  0.00           C
ATOM   4772  HE2 TYR A 294      50.830  48.050  66.960  1.00  0.00           H
ATOM   4773  C   TYR A 294      46.450  49.920  72.010  1.00  0.00           C
ATOM   4774  O   TYR A 294      46.590  50.670  72.970  1.00  0.00           O
ATOM   4775  N   TYR A 295      45.260  49.730  71.390  1.00  0.00           N
ATOM   4776  HN  TYR A 295      45.100  49.060  70.660  1.00  0.00           H
ATOM   4777  CA  TYR A 295      43.980  50.340  71.820  1.00  0.00           C
ATOM   4778  HA  TYR A 295      44.140  51.410  71.840  1.00  0.00           H
ATOM   4779  CB  TYR A 295      42.890  49.900  70.860  1.00  0.00           C
ATOM   4780  HB1 TYR A 295      41.920  50.410  71.120  1.00  0.00           H
ATOM   4781  HB2 TYR A 295      42.700  48.820  71.080  1.00  0.00           H
ATOM   4782  CG  TYR A 295      43.180  50.030  69.400  1.00  0.00           C
ATOM   4783  CD1 TYR A 295      43.820  51.150  68.830  1.00  0.00           C
ATOM   4784  HD1 TYR A 295      44.120  51.910  69.540  1.00  0.00           H
ATOM   4785  CE1 TYR A 295      44.200  51.230  67.460  1.00  0.00           C
ATOM   4786  HE1 TYR A 295      44.600  52.110  66.980  1.00  0.00           H
ATOM   4787  CZ  TYR A 295      43.640  50.300  66.620  1.00  0.00           C
ATOM   4788  OH  TYR A 295      43.720  50.420  65.160  1.00  0.00           O
ATOM   4789  HH  TYR A 295      43.130  49.780  64.760  1.00  0.00           H
ATOM   4790  CD2 TYR A 295      42.790  49.010  68.540  1.00  0.00           C
ATOM   4791  HD2 TYR A 295      42.040  48.300  68.850  1.00  0.00           H
ATOM   4792  CE2 TYR A 295      42.910  49.180  67.100  1.00  0.00           C
ATOM   4793  HE2 TYR A 295      42.550  48.430  66.410  1.00  0.00           H
ATOM   4794  C   TYR A 295      43.430  50.130  73.170  1.00  0.00           C
ATOM   4795  O   TYR A 295      42.750  50.960  73.730  1.00  0.00           O
ATOM   4796  N   PHE A 296      43.650  49.010  73.790  1.00  0.00           N
ATOM   4797  HN  PHE A 296      44.170  48.270  73.390  1.00  0.00           H
ATOM   4798  CA  PHE A 296      42.850  48.490  74.930  1.00  0.00           C
ATOM   4799  HA  PHE A 296      42.060  49.150  75.260  1.00  0.00           H
ATOM   4800  CB  PHE A 296      42.260  47.120  74.550  1.00  0.00           C
ATOM   4801  HB1 PHE A 296      41.640  46.720  75.380  1.00  0.00           H
ATOM   4802  HB2 PHE A 296      43.130  46.460  74.340  1.00  0.00           H
ATOM   4803  CG  PHE A 296      41.380  47.130  73.370  1.00  0.00           C
ATOM   4804  CD1 PHE A 296      40.280  48.040  73.320  1.00  0.00           C
ATOM   4805  HD1 PHE A 296      40.210  48.800  74.080  1.00  0.00           H
ATOM   4806  CE1 PHE A 296      39.380  47.880  72.240  1.00  0.00           C
ATOM   4807  HE1 PHE A 296      38.520  48.520  72.100  1.00  0.00           H
ATOM   4808  CZ  PHE A 296      39.450  46.820  71.320  1.00  0.00           C
ATOM   4809  HZ  PHE A 296      38.760  46.680  70.500  1.00  0.00           H
ATOM   4810  CD2 PHE A 296      41.470  46.130  72.400  1.00  0.00           C
ATOM   4811  HD2 PHE A 296      42.310  45.450  72.390  1.00  0.00           H
ATOM   4812  CE2 PHE A 296      40.430  45.930  71.470  1.00  0.00           C
ATOM   4813  HE2 PHE A 296      40.490  45.030  70.890  1.00  0.00           H
ATOM   4814  C   PHE A 296      43.750  48.300  76.120  1.00  0.00           C
ATOM   4815  O   PHE A 296      43.370  47.750  77.160  1.00  0.00           O
ATOM   4816  N   SER A 297      45.010  48.770  75.980  1.00  0.00           N
ATOM   4817  HN  SER A 297      45.240  49.390  75.230  1.00  0.00           H
ATOM   4818  CA  SER A 297      46.200  48.220  76.620  1.00  0.00           C
ATOM   4819  HA  SER A 297      45.810  47.650  77.440  1.00  0.00           H
ATOM   4820  CB  SER A 297      47.090  47.300  75.660  1.00  0.00           C
ATOM   4821  HB1 SER A 297      47.460  47.990  74.870  1.00  0.00           H
ATOM   4822  HB2 SER A 297      46.620  46.410  75.190  1.00  0.00           H
ATOM   4823  OG  SER A 297      48.310  46.910  76.300  1.00  0.00           O
ATOM   4824  HG1 SER A 297      48.020  46.330  77.000  1.00  0.00           H
ATOM   4825  C   SER A 297      47.040  49.430  77.120  1.00  0.00           C
ATOM   4826  O   SER A 297      47.320  50.360  76.400  1.00  0.00           O
ATOM   4827  N   SER A 298      47.380  49.350  78.420  1.00  0.00           N
ATOM   4828  HN  SER A 298      46.820  48.750  78.990  1.00  0.00           H
ATOM   4829  CA  SER A 298      48.290  50.210  79.170  1.00  0.00           C
ATOM   4830  HA  SER A 298      47.900  51.210  79.090  1.00  0.00           H
ATOM   4831  CB  SER A 298      48.270  49.840  80.630  1.00  0.00           C
ATOM   4832  HB1 SER A 298      48.650  48.800  80.710  1.00  0.00           H
ATOM   4833  HB2 SER A 298      47.220  49.830  81.000  1.00  0.00           H
ATOM   4834  OG  SER A 298      49.020  50.650  81.500  1.00  0.00           O
ATOM   4835  HG1 SER A 298      48.610  51.510  81.540  1.00  0.00           H
ATOM   4836  C   SER A 298      49.810  50.250  78.610  1.00  0.00           C
ATOM   4837  O   SER A 298      50.200  49.190  78.140  1.00  0.00           O
ATOM   4838  N   PRO A 299      50.650  51.300  78.550  1.00  0.00           N
ATOM   4839  CD  PRO A 299      50.250  52.670  78.690  1.00  0.00           C
ATOM   4840  HD1 PRO A 299      50.140  52.930  79.760  1.00  0.00           H
ATOM   4841  HD2 PRO A 299      49.330  52.930  78.130  1.00  0.00           H
ATOM   4842  CA  PRO A 299      52.130  51.190  78.420  1.00  0.00           C
ATOM   4843  HA  PRO A 299      52.310  51.080  77.360  1.00  0.00           H
ATOM   4844  CB  PRO A 299      52.640  52.590  78.860  1.00  0.00           C
ATOM   4845  HB1 PRO A 299      53.660  52.850  78.500  1.00  0.00           H
ATOM   4846  HB2 PRO A 299      52.560  52.590  79.970  1.00  0.00           H
ATOM   4847  CG  PRO A 299      51.510  53.460  78.300  1.00  0.00           C
ATOM   4848  HG1 PRO A 299      51.480  54.510  78.680  1.00  0.00           H
ATOM   4849  HG2 PRO A 299      51.620  53.560  77.210  1.00  0.00           H
ATOM   4850  C   PRO A 299      52.890  50.040  79.140  1.00  0.00           C
ATOM   4851  O   PRO A 299      52.720  49.910  80.340  1.00  0.00           O
ATOM   4852  N   SER A 300      53.820  49.430  78.490  1.00  0.00           N
ATOM   4853  HN  SER A 300      53.900  49.590  77.500  1.00  0.00           H
ATOM   4854  CA  SER A 300      54.570  48.350  79.040  1.00  0.00           C
ATOM   4855  HA  SER A 300      53.790  47.650  79.330  1.00  0.00           H
ATOM   4856  CB  SER A 300      55.280  47.570  77.910  1.00  0.00           C
ATOM   4857  HB1 SER A 300      54.460  47.510  77.160  1.00  0.00           H
ATOM   4858  HB2 SER A 300      55.580  46.530  78.180  1.00  0.00           H
ATOM   4859  OG  SER A 300      56.300  48.210  77.150  1.00  0.00           O
ATOM   4860  HG1 SER A 300      56.930  48.730  77.650  1.00  0.00           H
ATOM   4861  C   SER A 300      55.620  48.570  80.130  1.00  0.00           C
ATOM   4862  O   SER A 300      56.420  49.480  80.100  1.00  0.00           O
ATOM   4863  NT  SER A 300      55.670  47.600  81.060  1.00  0.00           N
ATOM   4864  HNT SER A 300      54.920  46.970  81.200  1.00  0.00           H
ATOM   4865  CAT SER A 300      56.800  47.470  81.990  1.00  0.00           C
ATOM   4866  HT1 SER A 300      56.640  47.910  82.990  1.00  0.00           H
ATOM   4867  HT2 SER A 300      57.730  47.940  81.620  1.00  0.00           H
ATOM   4868  HT3 SER A 300      56.920  46.360  82.090  1.00  0.00           H
ATOM   4869  N1  GSK B 301      46.570  51.000  43.570  1.00  0.00           N
ATOM   4870  C1  GSK B 301      47.250  51.230  42.340  1.00  0.00           C
ATOM   4871  O1  GSK B 301      46.980  50.760  41.180  1.00  0.00           O
ATOM   4872  C2  GSK B 301      46.940  51.650  44.770  1.00  0.00           C
ATOM   4873  C3  GSK B 301      48.150  52.350  44.860  1.00  0.00           C
ATOM   4874  C4  GSK B 301      47.300  52.130  46.730  1.00  0.00           C
ATOM   4875  C5  GSK B 301      45.230  50.240  43.520  1.00  0.00           C
ATOM   4876  C6  GSK B 301      44.000  51.030  43.170  1.00  0.00           C
ATOM   4877  C7  GSK B 301      42.690  50.250  43.080  1.00  0.00           C
ATOM   4878  C8  GSK B 301      42.680  49.370  41.840  1.00  0.00           C
ATOM   4879  C9  GSK B 301      41.300  48.990  41.380  1.00  0.00           C
ATOM   4880  C10 GSK B 301      48.930  52.550  43.730  1.00  0.00           C
ATOM   4881  N2  GSK B 301      48.330  52.680  46.170  1.00  0.00           N
ATOM   4882  N3  GSK B 301      46.460  51.460  46.000  1.00  0.00           N
ATOM   4883  N4  GSK B 301      48.400  52.120  42.520  1.00  0.00           N
ATOM   4884  O2  GSK B 301      50.090  53.070  43.750  1.00  0.00           O
ATOM   4885 CL   GSK B 301      47.260  52.110  48.450  1.00  0.00          Cl
ATOM   4886  H1  GSK B 301      45.080  49.860  44.560  1.00  0.00           H
ATOM   4887  H2  GSK B 301      45.350  49.420  42.780  1.00  0.00           H
ATOM   4888  H3  GSK B 301      44.090  51.560  42.200  1.00  0.00           H
ATOM   4889  H4  GSK B 301      43.880  51.770  44.000  1.00  0.00           H
ATOM   4890  H5  GSK B 301      41.870  50.980  42.990  1.00  0.00           H
ATOM   4891  H6  GSK B 301      42.500  49.610  43.970  1.00  0.00           H
ATOM   4892  H7  GSK B 301      43.470  48.620  42.020  1.00  0.00           H
ATOM   4893  H8  GSK B 301      43.010  50.010  40.990  1.00  0.00           H
ATOM   4894  H9  GSK B 301      41.230  48.270  40.540  1.00  0.00           H
ATOM   4895  H10 GSK B 301      40.780  49.940  41.140  1.00  0.00           H
ATOM   4896  H11 GSK B 301      40.720  48.490  42.170  1.00  0.00           H
ATOM   4897  H12 GSK B 301      49.180  53.060  46.530  1.00  0.00           H
ATOM   4898  H13 GSK B 301      49.030  52.150  41.730  1.00  0.00           H
ATOM   4899  LP1 GSK B 301      47.240  52.100  50.080  1.00  0.00            
TER
ENDMDL
