# Supplementary material for: Structural basis of hydroxycarboxylic acid receptor signaling mechanisms through ligand binding
Source: Nat Commun. 2023 Sep 22;14:5899. doi: 10.1038/s41467-023-41650-7 (PMC10516952; doi:10.1038/s41467-023-41650-7)
Supplement: Supplementary file 4 — Source Data [file 41467_2023_41650_MOESM4_ESM.zip › source file/molecular dynamics simulations trajectories/with_gsk_run1/with_gsk_run1_900ns.pdb]

REMARK    GENERATED BY TRJCONV
TITLE     Title t= 900000.00000 step= 450000000
REMARK    THIS IS A SIMULATION BOX
CRYST1   95.314   95.314  112.904  90.00  90.00  90.00 P 1           1
MODEL        1
ATOM      1  CAY HSD A   9      52.120  38.550  30.180  1.00  0.00           C
ATOM      2  HY1 HSD A   9      53.180  38.680  30.470  1.00  0.00           H
ATOM      3  HY2 HSD A   9      51.960  37.450  30.110  1.00  0.00           H
ATOM      4  HY3 HSD A   9      51.400  38.980  30.910  1.00  0.00           H
ATOM      5  CY  HSD A   9      52.080  39.360  28.890  1.00  0.00           C
ATOM      6  OY  HSD A   9      52.320  38.680  27.850  1.00  0.00           O
ATOM      7  N   HSD A   9      51.910  40.700  29.000  1.00  0.00           N
ATOM      8  HN  HSD A   9      51.980  41.170  29.890  1.00  0.00           H
ATOM      9  CA  HSD A   9      51.970  41.560  27.880  1.00  0.00           C
ATOM     10  HA  HSD A   9      52.980  41.420  27.500  1.00  0.00           H
ATOM     11  CB  HSD A   9      50.920  41.340  26.750  1.00  0.00           C
ATOM     12  HB1 HSD A   9      51.350  40.460  26.220  1.00  0.00           H
ATOM     13  HB2 HSD A   9      50.720  42.090  25.960  1.00  0.00           H
ATOM     14  ND1 HSD A   9      48.550  40.330  26.560  1.00  0.00           N
ATOM     15  HD1 HSD A   9      48.740  39.770  25.740  1.00  0.00           H
ATOM     16  CG  HSD A   9      49.460  41.090  27.180  1.00  0.00           C
ATOM     17  CE1 HSD A   9      47.450  40.350  27.300  1.00  0.00           C
ATOM     18  HE1 HSD A   9      46.570  39.780  26.980  1.00  0.00           H
ATOM     19  NE2 HSD A   9      47.600  41.080  28.360  1.00  0.00           N
ATOM     20  CD2 HSD A   9      48.850  41.600  28.260  1.00  0.00           C
ATOM     21  HD2 HSD A   9      49.340  42.290  28.940  1.00  0.00           H
ATOM     22  C   HSD A   9      51.930  43.020  28.390  1.00  0.00           C
ATOM     23  O   HSD A   9      51.400  43.380  29.410  1.00  0.00           O
ATOM     24  N   PHE A  10      52.470  43.920  27.560  1.00  0.00           N
ATOM     25  HN  PHE A  10      52.920  43.590  26.730  1.00  0.00           H
ATOM     26  CA  PHE A  10      52.450  45.340  27.910  1.00  0.00           C
ATOM     27  HA  PHE A  10      52.580  45.460  28.970  1.00  0.00           H
ATOM     28  CB  PHE A  10      53.580  46.110  27.190  1.00  0.00           C
ATOM     29  HB1 PHE A  10      53.460  47.190  27.420  1.00  0.00           H
ATOM     30  HB2 PHE A  10      53.600  45.900  26.100  1.00  0.00           H
ATOM     31  CG  PHE A  10      54.900  45.720  27.760  1.00  0.00           C
ATOM     32  CD1 PHE A  10      55.810  44.730  27.170  1.00  0.00           C
ATOM     33  HD1 PHE A  10      55.530  44.380  26.200  1.00  0.00           H
ATOM     34  CE1 PHE A  10      57.070  44.480  27.760  1.00  0.00           C
ATOM     35  HE1 PHE A  10      57.780  43.920  27.170  1.00  0.00           H
ATOM     36  CZ  PHE A  10      57.550  45.250  28.810  1.00  0.00           C
ATOM     37  HZ  PHE A  10      58.520  45.100  29.230  1.00  0.00           H
ATOM     38  CD2 PHE A  10      55.360  46.440  28.830  1.00  0.00           C
ATOM     39  HD2 PHE A  10      54.730  47.260  29.120  1.00  0.00           H
ATOM     40  CE2 PHE A  10      56.640  46.220  29.370  1.00  0.00           C
ATOM     41  HE2 PHE A  10      56.980  46.870  30.170  1.00  0.00           H
ATOM     42  C   PHE A  10      51.160  45.970  27.470  1.00  0.00           C
ATOM     43  O   PHE A  10      50.380  45.610  26.620  1.00  0.00           O
ATOM     44  N   LEU A  11      50.790  46.970  28.290  1.00  0.00           N
ATOM     45  HN  LEU A  11      51.260  47.170  29.150  1.00  0.00           H
ATOM     46  CA  LEU A  11      49.640  47.920  28.140  1.00  0.00           C
ATOM     47  HA  LEU A  11      49.390  48.090  27.110  1.00  0.00           H
ATOM     48  CB  LEU A  11      48.400  47.560  29.020  1.00  0.00           C
ATOM     49  HB1 LEU A  11      48.430  48.030  30.030  1.00  0.00           H
ATOM     50  HB2 LEU A  11      48.460  46.450  29.090  1.00  0.00           H
ATOM     51  CG  LEU A  11      47.030  48.050  28.520  1.00  0.00           C
ATOM     52  HG  LEU A  11      47.000  47.860  27.430  1.00  0.00           H
ATOM     53  CD1 LEU A  11      45.890  47.150  29.030  1.00  0.00           C
ATOM     54 HD11 LEU A  11      44.900  47.460  28.620  1.00  0.00           H
ATOM     55 HD12 LEU A  11      45.860  47.330  30.130  1.00  0.00           H
ATOM     56 HD13 LEU A  11      46.030  46.100  28.690  1.00  0.00           H
ATOM     57  CD2 LEU A  11      46.760  49.570  28.780  1.00  0.00           C
ATOM     58 HD21 LEU A  11      47.160  49.760  29.790  1.00  0.00           H
ATOM     59 HD22 LEU A  11      45.680  49.820  28.730  1.00  0.00           H
ATOM     60 HD23 LEU A  11      47.170  50.170  27.940  1.00  0.00           H
ATOM     61  C   LEU A  11      50.260  49.310  28.480  1.00  0.00           C
ATOM     62  O   LEU A  11      51.010  49.560  29.430  1.00  0.00           O
ATOM     63  N   GLU A  12      49.960  50.260  27.580  1.00  0.00           N
ATOM     64  HN  GLU A  12      49.410  50.140  26.770  1.00  0.00           H
ATOM     65  CA  GLU A  12      50.440  51.580  27.740  1.00  0.00           C
ATOM     66  HA  GLU A  12      51.390  51.590  28.260  1.00  0.00           H
ATOM     67  CB  GLU A  12      50.610  52.280  26.400  1.00  0.00           C
ATOM     68  HB1 GLU A  12      49.660  52.800  26.210  1.00  0.00           H
ATOM     69  HB2 GLU A  12      50.680  51.540  25.570  1.00  0.00           H
ATOM     70  CG  GLU A  12      51.780  53.330  26.350  1.00  0.00           C
ATOM     71  HG1 GLU A  12      52.780  52.870  26.470  1.00  0.00           H
ATOM     72  HG2 GLU A  12      51.670  54.060  27.190  1.00  0.00           H
ATOM     73  CD  GLU A  12      51.530  54.100  25.030  1.00  0.00           C
ATOM     74  OE1 GLU A  12      52.100  53.510  24.050  1.00  0.00           O
ATOM     75  OE2 GLU A  12      50.750  55.060  24.900  1.00  0.00           O
ATOM     76  C   GLU A  12      49.530  52.420  28.710  1.00  0.00           C
ATOM     77  O   GLU A  12      48.430  52.690  28.440  1.00  0.00           O
ATOM     78  N   ILE A  13      50.190  52.880  29.790  1.00  0.00           N
ATOM     79  HN  ILE A  13      51.150  52.670  29.970  1.00  0.00           H
ATOM     80  CA  ILE A  13      49.500  53.590  30.900  1.00  0.00           C
ATOM     81  HA  ILE A  13      48.490  53.790  30.560  1.00  0.00           H
ATOM     82  CB  ILE A  13      49.430  52.820  32.280  1.00  0.00           C
ATOM     83  HB  ILE A  13      50.400  52.940  32.810  1.00  0.00           H
ATOM     84  CG2 ILE A  13      48.300  53.350  33.130  1.00  0.00           C
ATOM     85 HG21 ILE A  13      48.340  54.450  33.210  1.00  0.00           H
ATOM     86 HG22 ILE A  13      48.360  53.020  34.200  1.00  0.00           H
ATOM     87 HG23 ILE A  13      47.260  53.110  32.790  1.00  0.00           H
ATOM     88  CG1 ILE A  13      49.190  51.340  32.100  1.00  0.00           C
ATOM     89 HG11 ILE A  13      49.820  50.870  31.310  1.00  0.00           H
ATOM     90 HG12 ILE A  13      48.160  51.370  31.700  1.00  0.00           H
ATOM     91  CD  ILE A  13      49.140  50.470  33.380  1.00  0.00           C
ATOM     92  HD1 ILE A  13      49.880  50.660  34.190  1.00  0.00           H
ATOM     93  HD2 ILE A  13      49.230  49.390  33.140  1.00  0.00           H
ATOM     94  HD3 ILE A  13      48.180  50.670  33.900  1.00  0.00           H
ATOM     95  C   ILE A  13      50.150  55.010  30.950  1.00  0.00           C
ATOM     96  O   ILE A  13      51.360  55.160  31.260  1.00  0.00           O
ATOM     97  N   ASP A  14      49.330  56.040  30.580  1.00  0.00           N
ATOM     98  HN  ASP A  14      48.380  55.890  30.320  1.00  0.00           H
ATOM     99  CA  ASP A  14      49.730  57.420  30.420  1.00  0.00           C
ATOM    100  HA  ASP A  14      49.070  57.760  29.630  1.00  0.00           H
ATOM    101  CB  ASP A  14      49.370  58.320  31.660  1.00  0.00           C
ATOM    102  HB1 ASP A  14      49.770  59.340  31.450  1.00  0.00           H
ATOM    103  HB2 ASP A  14      49.830  57.870  32.560  1.00  0.00           H
ATOM    104  CG  ASP A  14      47.860  58.480  31.860  1.00  0.00           C
ATOM    105  OD1 ASP A  14      46.920  58.120  31.090  1.00  0.00           O
ATOM    106  OD2 ASP A  14      47.550  59.150  32.900  1.00  0.00           O
ATOM    107  C   ASP A  14      51.160  57.640  29.780  1.00  0.00           C
ATOM    108  O   ASP A  14      51.980  58.400  30.290  1.00  0.00           O
ATOM    109  N   LYS A  15      51.370  56.980  28.680  1.00  0.00           N
ATOM    110  HN  LYS A  15      50.620  56.380  28.380  1.00  0.00           H
ATOM    111  CA  LYS A  15      52.600  56.960  27.910  1.00  0.00           C
ATOM    112  HA  LYS A  15      52.430  56.300  27.070  1.00  0.00           H
ATOM    113  CB  LYS A  15      53.040  58.330  27.300  1.00  0.00           C
ATOM    114  HB1 LYS A  15      53.980  58.250  26.710  1.00  0.00           H
ATOM    115  HB2 LYS A  15      53.360  58.970  28.160  1.00  0.00           H
ATOM    116  CG  LYS A  15      51.970  59.110  26.550  1.00  0.00           C
ATOM    117  HG1 LYS A  15      52.460  59.980  26.060  1.00  0.00           H
ATOM    118  HG2 LYS A  15      51.270  59.600  27.250  1.00  0.00           H
ATOM    119  CD  LYS A  15      51.280  58.380  25.450  1.00  0.00           C
ATOM    120  HD1 LYS A  15      50.510  59.090  25.060  1.00  0.00           H
ATOM    121  HD2 LYS A  15      50.780  57.490  25.900  1.00  0.00           H
ATOM    122  CE  LYS A  15      52.240  58.020  24.260  1.00  0.00           C
ATOM    123  HE1 LYS A  15      53.130  57.440  24.610  1.00  0.00           H
ATOM    124  HE2 LYS A  15      52.570  58.830  23.590  1.00  0.00           H
ATOM    125  NZ  LYS A  15      51.400  57.070  23.430  1.00  0.00           N
ATOM    126  HZ1 LYS A  15      52.000  56.780  22.620  1.00  0.00           H
ATOM    127  HZ2 LYS A  15      50.540  57.530  23.080  1.00  0.00           H
ATOM    128  HZ3 LYS A  15      51.200  56.230  24.020  1.00  0.00           H
ATOM    129  C   LYS A  15      53.800  56.170  28.490  1.00  0.00           C
ATOM    130  O   LYS A  15      54.980  56.330  28.080  1.00  0.00           O
ATOM    131  N   LYS A  16      53.630  55.350  29.500  1.00  0.00           N
ATOM    132  HN  LYS A  16      52.740  55.430  29.960  1.00  0.00           H
ATOM    133  CA  LYS A  16      54.610  54.480  29.990  1.00  0.00           C
ATOM    134  HA  LYS A  16      55.570  54.650  29.510  1.00  0.00           H
ATOM    135  CB  LYS A  16      54.830  54.650  31.490  1.00  0.00           C
ATOM    136  HB1 LYS A  16      55.570  53.870  31.790  1.00  0.00           H
ATOM    137  HB2 LYS A  16      53.920  54.520  32.110  1.00  0.00           H
ATOM    138  CG  LYS A  16      55.370  56.070  31.890  1.00  0.00           C
ATOM    139  HG1 LYS A  16      55.380  56.140  33.000  1.00  0.00           H
ATOM    140  HG2 LYS A  16      54.660  56.820  31.500  1.00  0.00           H
ATOM    141  CD  LYS A  16      56.860  56.280  31.400  1.00  0.00           C
ATOM    142  HD1 LYS A  16      56.980  56.490  30.310  1.00  0.00           H
ATOM    143  HD2 LYS A  16      57.340  55.290  31.500  1.00  0.00           H
ATOM    144  CE  LYS A  16      57.740  57.100  32.330  1.00  0.00           C
ATOM    145  HE1 LYS A  16      58.790  57.220  31.980  1.00  0.00           H
ATOM    146  HE2 LYS A  16      57.810  56.680  33.350  1.00  0.00           H
ATOM    147  NZ  LYS A  16      57.160  58.440  32.440  1.00  0.00           N
ATOM    148  HZ1 LYS A  16      57.830  59.220  32.620  1.00  0.00           H
ATOM    149  HZ2 LYS A  16      56.450  58.460  33.200  1.00  0.00           H
ATOM    150  HZ3 LYS A  16      56.700  58.600  31.520  1.00  0.00           H
ATOM    151  C   LYS A  16      54.100  53.020  29.730  1.00  0.00           C
ATOM    152  O   LYS A  16      52.930  52.650  29.850  1.00  0.00           O
ATOM    153  N   ASN A  17      55.020  52.140  29.370  1.00  0.00           N
ATOM    154  HN  ASN A  17      55.970  52.410  29.340  1.00  0.00           H
ATOM    155  CA  ASN A  17      54.750  50.690  28.950  1.00  0.00           C
ATOM    156  HA  ASN A  17      53.750  50.540  28.560  1.00  0.00           H
ATOM    157  CB  ASN A  17      55.760  50.260  27.880  1.00  0.00           C
ATOM    158  HB1 ASN A  17      55.570  49.230  27.490  1.00  0.00           H
ATOM    159  HB2 ASN A  17      56.780  50.270  28.310  1.00  0.00           H
ATOM    160  CG  ASN A  17      55.940  51.260  26.710  1.00  0.00           C
ATOM    161  OD1 ASN A  17      55.260  52.240  26.410  1.00  0.00           O
ATOM    162  ND2 ASN A  17      56.990  51.020  25.870  1.00  0.00           N
ATOM    163 HD21 ASN A  17      57.530  50.180  25.970  1.00  0.00           H
ATOM    164 HD22 ASN A  17      57.120  51.560  25.030  1.00  0.00           H
ATOM    165  C   ASN A  17      54.810  49.860  30.200  1.00  0.00           C
ATOM    166  O   ASN A  17      55.810  49.720  30.850  1.00  0.00           O
ATOM    167  N   CYS A  18      53.670  49.260  30.590  1.00  0.00           N
ATOM    168  HN  CYS A  18      52.820  49.320  30.070  1.00  0.00           H
ATOM    169  CA  CYS A  18      53.560  48.560  31.870  1.00  0.00           C
ATOM    170  HA  CYS A  18      54.500  48.300  32.320  1.00  0.00           H
ATOM    171  CB  CYS A  18      52.610  49.340  32.860  1.00  0.00           C
ATOM    172  HB1 CYS A  18      52.440  48.810  33.830  1.00  0.00           H
ATOM    173  HB2 CYS A  18      51.700  49.560  32.260  1.00  0.00           H
ATOM    174  SG  CYS A  18      53.210  51.040  33.170  1.00  0.00           S
ATOM    175  C   CYS A  18      52.950  47.240  31.600  1.00  0.00           C
ATOM    176  O   CYS A  18      52.200  47.120  30.640  1.00  0.00           O
ATOM    177  N   CYS A  19      53.290  46.180  32.430  1.00  0.00           N
ATOM    178  HN  CYS A  19      54.040  46.350  33.080  1.00  0.00           H
ATOM    179  CA  CYS A  19      52.800  44.870  32.430  1.00  0.00           C
ATOM    180  HA  CYS A  19      52.770  44.590  31.390  1.00  0.00           H
ATOM    181  CB  CYS A  19      53.720  43.880  33.060  1.00  0.00           C
ATOM    182  HB1 CYS A  19      53.310  42.850  32.960  1.00  0.00           H
ATOM    183  HB2 CYS A  19      53.920  44.110  34.130  1.00  0.00           H
ATOM    184  SG  CYS A  19      55.340  43.790  32.160  1.00  0.00           S
ATOM    185  C   CYS A  19      51.410  44.750  32.970  1.00  0.00           C
ATOM    186  O   CYS A  19      51.060  45.270  34.030  1.00  0.00           O
ATOM    187  N   VAL A  20      50.510  44.090  32.210  1.00  0.00           N
ATOM    188  HN  VAL A  20      50.730  43.840  31.270  1.00  0.00           H
ATOM    189  CA  VAL A  20      49.240  43.620  32.720  1.00  0.00           C
ATOM    190  HA  VAL A  20      49.310  43.690  33.790  1.00  0.00           H
ATOM    191  CB  VAL A  20      48.050  44.360  32.100  1.00  0.00           C
ATOM    192  HB  VAL A  20      48.170  45.420  32.430  1.00  0.00           H
ATOM    193  CG1 VAL A  20      47.970  44.290  30.550  1.00  0.00           C
ATOM    194 HG11 VAL A  20      47.230  45.070  30.250  1.00  0.00           H
ATOM    195 HG12 VAL A  20      47.660  43.290  30.200  1.00  0.00           H
ATOM    196 HG13 VAL A  20      48.940  44.550  30.090  1.00  0.00           H
ATOM    197  CG2 VAL A  20      46.680  43.970  32.710  1.00  0.00           C
ATOM    198 HG21 VAL A  20      45.860  44.370  32.060  1.00  0.00           H
ATOM    199 HG22 VAL A  20      46.630  44.460  33.700  1.00  0.00           H
ATOM    200 HG23 VAL A  20      46.530  42.870  32.750  1.00  0.00           H
ATOM    201  C   VAL A  20      49.180  42.080  32.640  1.00  0.00           C
ATOM    202  O   VAL A  20      49.500  41.440  31.680  1.00  0.00           O
ATOM    203  N   PHE A  21      48.720  41.430  33.690  1.00  0.00           N
ATOM    204  HN  PHE A  21      48.250  41.830  34.480  1.00  0.00           H
ATOM    205  CA  PHE A  21      48.690  40.020  33.940  1.00  0.00           C
ATOM    206  HA  PHE A  21      49.050  39.470  33.090  1.00  0.00           H
ATOM    207  CB  PHE A  21      49.470  39.610  35.200  1.00  0.00           C
ATOM    208  HB1 PHE A  21      49.580  38.510  35.310  1.00  0.00           H
ATOM    209  HB2 PHE A  21      49.000  40.050  36.100  1.00  0.00           H
ATOM    210  CG  PHE A  21      50.870  40.070  34.940  1.00  0.00           C
ATOM    211  CD1 PHE A  21      51.400  41.130  35.690  1.00  0.00           C
ATOM    212  HD1 PHE A  21      50.850  41.580  36.500  1.00  0.00           H
ATOM    213  CE1 PHE A  21      52.750  41.360  35.750  1.00  0.00           C
ATOM    214  HE1 PHE A  21      53.070  42.100  36.460  1.00  0.00           H
ATOM    215  CZ  PHE A  21      53.590  40.600  34.860  1.00  0.00           C
ATOM    216  HZ  PHE A  21      54.650  40.710  34.990  1.00  0.00           H
ATOM    217  CD2 PHE A  21      51.690  39.390  34.010  1.00  0.00           C
ATOM    218  HD2 PHE A  21      51.390  38.530  33.420  1.00  0.00           H
ATOM    219  CE2 PHE A  21      53.040  39.700  33.990  1.00  0.00           C
ATOM    220  HE2 PHE A  21      53.720  39.090  33.410  1.00  0.00           H
ATOM    221  C   PHE A  21      47.180  39.670  33.970  1.00  0.00           C
ATOM    222  O   PHE A  21      46.300  40.450  34.410  1.00  0.00           O
ATOM    223  N   ARG A  22      46.860  38.530  33.470  1.00  0.00           N
ATOM    224  HN  ARG A  22      47.580  38.030  32.990  1.00  0.00           H
ATOM    225  CA  ARG A  22      45.540  38.060  33.190  1.00  0.00           C
ATOM    226  HA  ARG A  22      44.760  38.750  33.490  1.00  0.00           H
ATOM    227  CB  ARG A  22      45.210  37.830  31.680  1.00  0.00           C
ATOM    228  HB1 ARG A  22      44.200  37.390  31.490  1.00  0.00           H
ATOM    229  HB2 ARG A  22      46.000  37.180  31.240  1.00  0.00           H
ATOM    230  CG  ARG A  22      45.280  39.090  30.730  1.00  0.00           C
ATOM    231  HG1 ARG A  22      45.030  38.820  29.680  1.00  0.00           H
ATOM    232  HG2 ARG A  22      46.330  39.410  30.610  1.00  0.00           H
ATOM    233  CD  ARG A  22      44.440  40.270  31.210  1.00  0.00           C
ATOM    234  HD1 ARG A  22      44.800  40.590  32.200  1.00  0.00           H
ATOM    235  HD2 ARG A  22      43.370  39.980  31.180  1.00  0.00           H
ATOM    236  NE  ARG A  22      44.670  41.360  30.170  1.00  0.00           N
ATOM    237  HE  ARG A  22      45.470  41.260  29.570  1.00  0.00           H
ATOM    238  CZ  ARG A  22      44.100  42.530  30.400  1.00  0.00           C
ATOM    239  NH1 ARG A  22      43.400  42.730  31.520  1.00  0.00           N
ATOM    240 HH11 ARG A  22      43.140  43.640  31.830  1.00  0.00           H
ATOM    241 HH12 ARG A  22      42.990  41.970  32.030  1.00  0.00           H
ATOM    242  NH2 ARG A  22      44.370  43.600  29.740  1.00  0.00           N
ATOM    243 HH21 ARG A  22      44.890  43.600  28.890  1.00  0.00           H
ATOM    244 HH22 ARG A  22      44.110  44.460  30.170  1.00  0.00           H
ATOM    245  C   ARG A  22      45.390  36.770  33.970  1.00  0.00           C
ATOM    246  O   ARG A  22      44.310  36.100  34.050  1.00  0.00           O
ATOM    247  N   ASP A  23      46.460  36.310  34.610  1.00  0.00           N
ATOM    248  HN  ASP A  23      47.270  36.870  34.750  1.00  0.00           H
ATOM    249  CA  ASP A  23      46.390  35.000  35.370  1.00  0.00           C
ATOM    250  HA  ASP A  23      45.940  34.310  34.660  1.00  0.00           H
ATOM    251  CB  ASP A  23      47.820  34.290  35.470  1.00  0.00           C
ATOM    252  HB1 ASP A  23      48.120  34.000  34.440  1.00  0.00           H
ATOM    253  HB2 ASP A  23      47.710  33.310  35.950  1.00  0.00           H
ATOM    254  CG  ASP A  23      48.890  35.050  36.100  1.00  0.00           C
ATOM    255  OD1 ASP A  23      48.620  36.130  36.700  1.00  0.00           O
ATOM    256  OD2 ASP A  23      50.090  34.580  36.130  1.00  0.00           O
ATOM    257  C   ASP A  23      45.480  34.890  36.630  1.00  0.00           C
ATOM    258  O   ASP A  23      45.240  35.990  37.220  1.00  0.00           O
ATOM    259  N   ASP A  24      44.900  33.730  36.900  1.00  0.00           N
ATOM    260  HN  ASP A  24      45.070  32.950  36.310  1.00  0.00           H
ATOM    261  CA  ASP A  24      43.990  33.540  37.950  1.00  0.00           C
ATOM    262  HA  ASP A  24      44.130  34.340  38.650  1.00  0.00           H
ATOM    263  CB  ASP A  24      42.540  33.440  37.510  1.00  0.00           C
ATOM    264  HB1 ASP A  24      42.350  34.240  36.760  1.00  0.00           H
ATOM    265  HB2 ASP A  24      41.860  33.510  38.390  1.00  0.00           H
ATOM    266  CG  ASP A  24      42.090  32.250  36.720  1.00  0.00           C
ATOM    267  OD1 ASP A  24      42.800  31.900  35.730  1.00  0.00           O
ATOM    268  OD2 ASP A  24      40.980  31.760  37.090  1.00  0.00           O
ATOM    269  C   ASP A  24      44.470  32.410  38.810  1.00  0.00           C
ATOM    270  O   ASP A  24      43.760  31.980  39.760  1.00  0.00           O
ATOM    271  N   PHE A  25      45.740  31.970  38.810  1.00  0.00           N
ATOM    272  HN  PHE A  25      46.360  32.190  38.070  1.00  0.00           H
ATOM    273  CA  PHE A  25      46.410  31.180  39.820  1.00  0.00           C
ATOM    274  HA  PHE A  25      46.020  30.170  39.790  1.00  0.00           H
ATOM    275  CB  PHE A  25      47.870  31.040  39.370  1.00  0.00           C
ATOM    276  HB1 PHE A  25      48.360  31.980  39.030  1.00  0.00           H
ATOM    277  HB2 PHE A  25      47.910  30.300  38.550  1.00  0.00           H
ATOM    278  CG  PHE A  25      48.920  30.460  40.390  1.00  0.00           C
ATOM    279  CD1 PHE A  25      48.470  29.310  41.190  1.00  0.00           C
ATOM    280  HD1 PHE A  25      47.460  28.960  41.120  1.00  0.00           H
ATOM    281  CE1 PHE A  25      49.350  28.750  42.110  1.00  0.00           C
ATOM    282  HE1 PHE A  25      49.030  27.890  42.680  1.00  0.00           H
ATOM    283  CZ  PHE A  25      50.610  29.400  42.370  1.00  0.00           C
ATOM    284  HZ  PHE A  25      51.210  28.930  43.140  1.00  0.00           H
ATOM    285  CD2 PHE A  25      50.180  31.010  40.630  1.00  0.00           C
ATOM    286  HD2 PHE A  25      50.360  31.980  40.170  1.00  0.00           H
ATOM    287  CE2 PHE A  25      51.080  30.460  41.600  1.00  0.00           C
ATOM    288  HE2 PHE A  25      52.060  30.880  41.740  1.00  0.00           H
ATOM    289  C   PHE A  25      46.250  31.600  41.310  1.00  0.00           C
ATOM    290  O   PHE A  25      45.870  30.770  42.090  1.00  0.00           O
ATOM    291  N   ILE A  26      46.420  32.940  41.520  1.00  0.00           N
ATOM    292  HN  ILE A  26      46.510  33.680  40.870  1.00  0.00           H
ATOM    293  CA  ILE A  26      46.320  33.410  42.890  1.00  0.00           C
ATOM    294  HA  ILE A  26      46.640  32.670  43.590  1.00  0.00           H
ATOM    295  CB  ILE A  26      47.260  34.600  43.070  1.00  0.00           C
ATOM    296  HB  ILE A  26      48.250  34.240  42.750  1.00  0.00           H
ATOM    297  CG2 ILE A  26      46.880  35.770  42.100  1.00  0.00           C
ATOM    298 HG21 ILE A  26      46.350  35.390  41.190  1.00  0.00           H
ATOM    299 HG22 ILE A  26      47.750  36.430  41.950  1.00  0.00           H
ATOM    300 HG23 ILE A  26      46.000  36.390  42.390  1.00  0.00           H
ATOM    301  CG1 ILE A  26      47.450  35.090  44.540  1.00  0.00           C
ATOM    302 HG11 ILE A  26      46.440  35.480  44.800  1.00  0.00           H
ATOM    303 HG12 ILE A  26      48.200  35.900  44.660  1.00  0.00           H
ATOM    304  CD  ILE A  26      48.020  34.010  45.530  1.00  0.00           C
ATOM    305  HD1 ILE A  26      47.350  33.130  45.590  1.00  0.00           H
ATOM    306  HD2 ILE A  26      47.980  34.500  46.530  1.00  0.00           H
ATOM    307  HD3 ILE A  26      49.050  33.730  45.240  1.00  0.00           H
ATOM    308  C   ILE A  26      44.870  33.770  43.360  1.00  0.00           C
ATOM    309  O   ILE A  26      44.600  33.860  44.580  1.00  0.00           O
ATOM    310  N   VAL A  27      43.830  33.760  42.430  1.00  0.00           N
ATOM    311  HN  VAL A  27      43.980  33.470  41.490  1.00  0.00           H
ATOM    312  CA  VAL A  27      42.430  33.930  42.810  1.00  0.00           C
ATOM    313  HA  VAL A  27      42.250  34.840  43.370  1.00  0.00           H
ATOM    314  CB  VAL A  27      41.590  34.190  41.530  1.00  0.00           C
ATOM    315  HB  VAL A  27      41.580  33.240  40.960  1.00  0.00           H
ATOM    316  CG1 VAL A  27      40.120  34.600  41.910  1.00  0.00           C
ATOM    317 HG11 VAL A  27      39.480  34.850  41.040  1.00  0.00           H
ATOM    318 HG12 VAL A  27      40.130  35.510  42.560  1.00  0.00           H
ATOM    319 HG13 VAL A  27      39.670  33.820  42.570  1.00  0.00           H
ATOM    320  CG2 VAL A  27      42.130  35.290  40.630  1.00  0.00           C
ATOM    321 HG21 VAL A  27      43.240  35.250  40.610  1.00  0.00           H
ATOM    322 HG22 VAL A  27      41.810  36.230  41.150  1.00  0.00           H
ATOM    323 HG23 VAL A  27      41.660  35.180  39.630  1.00  0.00           H
ATOM    324  C   VAL A  27      41.850  32.700  43.610  1.00  0.00           C
ATOM    325  O   VAL A  27      40.910  32.820  44.360  1.00  0.00           O
ATOM    326  N   LYS A  28      42.470  31.550  43.450  1.00  0.00           N
ATOM    327  HN  LYS A  28      43.210  31.610  42.780  1.00  0.00           H
ATOM    328  CA  LYS A  28      42.060  30.320  44.140  1.00  0.00           C
ATOM    329  HA  LYS A  28      41.020  30.120  43.970  1.00  0.00           H
ATOM    330  CB  LYS A  28      42.790  29.080  43.520  1.00  0.00           C
ATOM    331  HB1 LYS A  28      42.440  28.130  44.000  1.00  0.00           H
ATOM    332  HB2 LYS A  28      43.860  29.270  43.690  1.00  0.00           H
ATOM    333  CG  LYS A  28      42.440  28.860  42.000  1.00  0.00           C
ATOM    334  HG1 LYS A  28      43.180  28.250  41.450  1.00  0.00           H
ATOM    335  HG2 LYS A  28      42.600  29.800  41.430  1.00  0.00           H
ATOM    336  CD  LYS A  28      40.970  28.480  41.740  1.00  0.00           C
ATOM    337  HD1 LYS A  28      40.340  29.370  41.970  1.00  0.00           H
ATOM    338  HD2 LYS A  28      40.660  27.660  42.420  1.00  0.00           H
ATOM    339  CE  LYS A  28      40.730  27.920  40.340  1.00  0.00           C
ATOM    340  HE1 LYS A  28      41.020  26.860  40.300  1.00  0.00           H
ATOM    341  HE2 LYS A  28      41.250  28.450  39.500  1.00  0.00           H
ATOM    342  NZ  LYS A  28      39.270  27.980  40.180  1.00  0.00           N
ATOM    343  HZ1 LYS A  28      38.950  28.950  40.380  1.00  0.00           H
ATOM    344  HZ2 LYS A  28      38.820  27.290  40.820  1.00  0.00           H
ATOM    345  HZ3 LYS A  28      38.870  27.830  39.230  1.00  0.00           H
ATOM    346  C   LYS A  28      42.210  30.270  45.610  1.00  0.00           C
ATOM    347  O   LYS A  28      41.420  29.620  46.310  1.00  0.00           O
ATOM    348  N   VAL A  29      43.190  31.030  46.160  1.00  0.00           N
ATOM    349  HN  VAL A  29      43.860  31.300  45.470  1.00  0.00           H
ATOM    350  CA  VAL A  29      43.540  31.170  47.580  1.00  0.00           C
ATOM    351  HA  VAL A  29      42.860  30.550  48.150  1.00  0.00           H
ATOM    352  CB  VAL A  29      45.090  30.990  47.800  1.00  0.00           C
ATOM    353  HB  VAL A  29      45.780  31.480  47.090  1.00  0.00           H
ATOM    354  CG1 VAL A  29      45.490  31.310  49.270  1.00  0.00           C
ATOM    355 HG11 VAL A  29      45.010  30.590  49.960  1.00  0.00           H
ATOM    356 HG12 VAL A  29      45.210  32.330  49.600  1.00  0.00           H
ATOM    357 HG13 VAL A  29      46.590  31.170  49.250  1.00  0.00           H
ATOM    358  CG2 VAL A  29      45.370  29.470  47.680  1.00  0.00           C
ATOM    359 HG21 VAL A  29      46.240  29.050  48.210  1.00  0.00           H
ATOM    360 HG22 VAL A  29      45.530  29.270  46.590  1.00  0.00           H
ATOM    361 HG23 VAL A  29      44.470  28.910  48.060  1.00  0.00           H
ATOM    362  C   VAL A  29      43.110  32.580  48.170  1.00  0.00           C
ATOM    363  O   VAL A  29      42.360  32.750  49.160  1.00  0.00           O
ATOM    364  N   LEU A  30      43.740  33.650  47.620  1.00  0.00           N
ATOM    365  HN  LEU A  30      44.280  33.540  46.790  1.00  0.00           H
ATOM    366  CA  LEU A  30      43.770  34.990  48.290  1.00  0.00           C
ATOM    367  HA  LEU A  30      44.230  34.830  49.250  1.00  0.00           H
ATOM    368  CB  LEU A  30      44.730  36.000  47.450  1.00  0.00           C
ATOM    369  HB1 LEU A  30      44.380  36.080  46.400  1.00  0.00           H
ATOM    370  HB2 LEU A  30      45.710  35.470  47.400  1.00  0.00           H
ATOM    371  CG  LEU A  30      45.140  37.300  48.130  1.00  0.00           C
ATOM    372  HG  LEU A  30      44.970  37.130  49.210  1.00  0.00           H
ATOM    373  CD1 LEU A  30      46.650  37.630  47.950  1.00  0.00           C
ATOM    374 HD11 LEU A  30      46.990  37.740  46.900  1.00  0.00           H
ATOM    375 HD12 LEU A  30      47.280  36.740  48.200  1.00  0.00           H
ATOM    376 HD13 LEU A  30      46.940  38.470  48.610  1.00  0.00           H
ATOM    377  CD2 LEU A  30      44.230  38.390  47.590  1.00  0.00           C
ATOM    378 HD21 LEU A  30      43.190  38.290  47.950  1.00  0.00           H
ATOM    379 HD22 LEU A  30      44.350  38.450  46.490  1.00  0.00           H
ATOM    380 HD23 LEU A  30      44.460  39.440  47.870  1.00  0.00           H
ATOM    381  C   LEU A  30      42.390  35.680  48.570  1.00  0.00           C
ATOM    382  O   LEU A  30      42.370  36.150  49.720  1.00  0.00           O
ATOM    383  N   PRO A  31      41.320  35.700  47.780  1.00  0.00           N
ATOM    384  CD  PRO A  31      41.380  35.270  46.410  1.00  0.00           C
ATOM    385  HD1 PRO A  31      41.180  34.180  46.330  1.00  0.00           H
ATOM    386  HD2 PRO A  31      42.350  35.500  45.900  1.00  0.00           H
ATOM    387  CA  PRO A  31      40.110  36.420  48.080  1.00  0.00           C
ATOM    388  HA  PRO A  31      40.360  37.450  48.350  1.00  0.00           H
ATOM    389  CB  PRO A  31      39.230  36.360  46.800  1.00  0.00           C
ATOM    390  HB1 PRO A  31      38.580  37.250  46.660  1.00  0.00           H
ATOM    391  HB2 PRO A  31      38.540  35.490  46.820  1.00  0.00           H
ATOM    392  CG  PRO A  31      40.330  36.100  45.740  1.00  0.00           C
ATOM    393  HG1 PRO A  31      39.880  35.580  44.860  1.00  0.00           H
ATOM    394  HG2 PRO A  31      40.650  37.130  45.500  1.00  0.00           H
ATOM    395  C   PRO A  31      39.380  35.780  49.300  1.00  0.00           C
ATOM    396  O   PRO A  31      38.860  36.650  50.050  1.00  0.00           O
ATOM    397  N   PRO A  32      39.200  34.410  49.540  1.00  0.00           N
ATOM    398  CD  PRO A  32      39.480  33.350  48.560  1.00  0.00           C
ATOM    399  HD1 PRO A  32      40.550  33.450  48.260  1.00  0.00           H
ATOM    400  HD2 PRO A  32      38.860  33.450  47.640  1.00  0.00           H
ATOM    401  CA  PRO A  32      38.650  33.970  50.800  1.00  0.00           C
ATOM    402  HA  PRO A  32      37.800  34.520  51.180  1.00  0.00           H
ATOM    403  CB  PRO A  32      38.230  32.530  50.490  1.00  0.00           C
ATOM    404  HB1 PRO A  32      37.200  32.590  50.090  1.00  0.00           H
ATOM    405  HB2 PRO A  32      38.250  31.850  51.370  1.00  0.00           H
ATOM    406  CG  PRO A  32      39.130  32.060  49.360  1.00  0.00           C
ATOM    407  HG1 PRO A  32      39.980  31.570  49.870  1.00  0.00           H
ATOM    408  HG2 PRO A  32      38.750  31.240  48.720  1.00  0.00           H
ATOM    409  C   PRO A  32      39.600  34.090  51.980  1.00  0.00           C
ATOM    410  O   PRO A  32      39.060  34.170  53.090  1.00  0.00           O
ATOM    411  N   VAL A  33      40.920  34.050  51.820  1.00  0.00           N
ATOM    412  HN  VAL A  33      41.410  34.010  50.950  1.00  0.00           H
ATOM    413  CA  VAL A  33      41.800  34.110  53.000  1.00  0.00           C
ATOM    414  HA  VAL A  33      41.290  33.640  53.830  1.00  0.00           H
ATOM    415  CB  VAL A  33      43.100  33.360  52.660  1.00  0.00           C
ATOM    416  HB  VAL A  33      43.340  33.620  51.600  1.00  0.00           H
ATOM    417  CG1 VAL A  33      44.280  33.720  53.590  1.00  0.00           C
ATOM    418 HG11 VAL A  33      44.090  33.740  54.680  1.00  0.00           H
ATOM    419 HG12 VAL A  33      44.620  34.760  53.350  1.00  0.00           H
ATOM    420 HG13 VAL A  33      45.140  33.050  53.350  1.00  0.00           H
ATOM    421  CG2 VAL A  33      42.880  31.850  52.770  1.00  0.00           C
ATOM    422 HG21 VAL A  33      42.340  31.550  53.700  1.00  0.00           H
ATOM    423 HG22 VAL A  33      43.800  31.250  52.620  1.00  0.00           H
ATOM    424 HG23 VAL A  33      42.190  31.570  51.950  1.00  0.00           H
ATOM    425  C   VAL A  33      42.050  35.600  53.330  1.00  0.00           C
ATOM    426  O   VAL A  33      42.230  35.870  54.490  1.00  0.00           O
ATOM    427  N   LEU A  34      41.950  36.570  52.410  1.00  0.00           N
ATOM    428  HN  LEU A  34      41.870  36.400  51.430  1.00  0.00           H
ATOM    429  CA  LEU A  34      41.770  37.920  52.870  1.00  0.00           C
ATOM    430  HA  LEU A  34      42.550  38.080  53.610  1.00  0.00           H
ATOM    431  CB  LEU A  34      42.170  38.880  51.760  1.00  0.00           C
ATOM    432  HB1 LEU A  34      41.930  39.910  52.100  1.00  0.00           H
ATOM    433  HB2 LEU A  34      41.590  38.710  50.830  1.00  0.00           H
ATOM    434  CG  LEU A  34      43.620  38.970  51.270  1.00  0.00           C
ATOM    435  HG  LEU A  34      43.790  38.180  50.500  1.00  0.00           H
ATOM    436  CD1 LEU A  34      43.920  40.300  50.580  1.00  0.00           C
ATOM    437 HD11 LEU A  34      45.000  40.470  50.340  1.00  0.00           H
ATOM    438 HD12 LEU A  34      43.570  41.110  51.260  1.00  0.00           H
ATOM    439 HD13 LEU A  34      43.320  40.490  49.670  1.00  0.00           H
ATOM    440  CD2 LEU A  34      44.620  38.830  52.450  1.00  0.00           C
ATOM    441 HD21 LEU A  34      44.380  39.460  53.340  1.00  0.00           H
ATOM    442 HD22 LEU A  34      45.660  38.880  52.070  1.00  0.00           H
ATOM    443 HD23 LEU A  34      44.470  37.800  52.830  1.00  0.00           H
ATOM    444  C   LEU A  34      40.440  38.200  53.510  1.00  0.00           C
ATOM    445  O   LEU A  34      40.240  39.160  54.280  1.00  0.00           O
ATOM    446  N   GLY A  35      39.370  37.410  53.120  1.00  0.00           N
ATOM    447  HN  GLY A  35      39.530  36.780  52.370  1.00  0.00           H
ATOM    448  CA  GLY A  35      38.090  37.360  53.840  1.00  0.00           C
ATOM    449  HA1 GLY A  35      37.590  36.520  53.380  1.00  0.00           H
ATOM    450  HA2 GLY A  35      37.610  38.330  53.820  1.00  0.00           H
ATOM    451  C   GLY A  35      38.260  37.110  55.350  1.00  0.00           C
ATOM    452  O   GLY A  35      37.540  37.740  56.130  1.00  0.00           O
ATOM    453  N   LEU A  36      39.130  36.170  55.730  1.00  0.00           N
ATOM    454  HN  LEU A  36      39.610  35.630  55.050  1.00  0.00           H
ATOM    455  CA  LEU A  36      39.490  35.930  57.120  1.00  0.00           C
ATOM    456  HA  LEU A  36      38.590  35.630  57.620  1.00  0.00           H
ATOM    457  CB  LEU A  36      40.430  34.680  57.320  1.00  0.00           C
ATOM    458  HB1 LEU A  36      40.640  34.520  58.400  1.00  0.00           H
ATOM    459  HB2 LEU A  36      41.410  34.910  56.860  1.00  0.00           H
ATOM    460  CG  LEU A  36      39.930  33.370  56.600  1.00  0.00           C
ATOM    461  HG  LEU A  36      39.440  33.520  55.610  1.00  0.00           H
ATOM    462  CD1 LEU A  36      41.130  32.420  56.540  1.00  0.00           C
ATOM    463 HD11 LEU A  36      42.060  33.030  56.490  1.00  0.00           H
ATOM    464 HD12 LEU A  36      40.920  31.720  55.700  1.00  0.00           H
ATOM    465 HD13 LEU A  36      41.150  31.880  57.520  1.00  0.00           H
ATOM    466  CD2 LEU A  36      38.800  32.710  57.490  1.00  0.00           C
ATOM    467 HD21 LEU A  36      38.570  31.720  57.070  1.00  0.00           H
ATOM    468 HD22 LEU A  36      37.870  33.330  57.380  1.00  0.00           H
ATOM    469 HD23 LEU A  36      39.140  32.510  58.520  1.00  0.00           H
ATOM    470  C   LEU A  36      40.110  37.090  57.760  1.00  0.00           C
ATOM    471  O   LEU A  36      39.750  37.460  58.900  1.00  0.00           O
ATOM    472  N   GLU A  37      41.080  37.740  57.070  1.00  0.00           N
ATOM    473  HN  GLU A  37      41.420  37.390  56.210  1.00  0.00           H
ATOM    474  CA  GLU A  37      41.760  38.920  57.580  1.00  0.00           C
ATOM    475  HA  GLU A  37      42.070  38.660  58.580  1.00  0.00           H
ATOM    476  CB  GLU A  37      42.940  39.260  56.660  1.00  0.00           C
ATOM    477  HB1 GLU A  37      43.400  40.230  56.930  1.00  0.00           H
ATOM    478  HB2 GLU A  37      42.580  39.280  55.610  1.00  0.00           H
ATOM    479  CG  GLU A  37      44.010  38.100  56.800  1.00  0.00           C
ATOM    480  HG1 GLU A  37      43.630  37.200  56.280  1.00  0.00           H
ATOM    481  HG2 GLU A  37      44.250  37.960  57.870  1.00  0.00           H
ATOM    482  CD  GLU A  37      45.280  38.570  56.040  1.00  0.00           C
ATOM    483  OE1 GLU A  37      45.570  39.740  55.820  1.00  0.00           O
ATOM    484  OE2 GLU A  37      45.930  37.540  55.450  1.00  0.00           O
ATOM    485  HE2 GLU A  37      46.680  37.980  55.070  1.00  0.00           H
ATOM    486  C   GLU A  37      40.700  40.150  57.730  1.00  0.00           C
ATOM    487  O   GLU A  37      40.740  40.990  58.690  1.00  0.00           O
ATOM    488  N   PHE A  38      39.710  40.290  56.800  1.00  0.00           N
ATOM    489  HN  PHE A  38      39.650  39.740  55.970  1.00  0.00           H
ATOM    490  CA  PHE A  38      38.700  41.330  56.790  1.00  0.00           C
ATOM    491  HA  PHE A  38      39.200  42.280  56.740  1.00  0.00           H
ATOM    492  CB  PHE A  38      37.920  41.090  55.440  1.00  0.00           C
ATOM    493  HB1 PHE A  38      37.560  40.060  55.310  1.00  0.00           H
ATOM    494  HB2 PHE A  38      38.520  41.300  54.520  1.00  0.00           H
ATOM    495  CG  PHE A  38      36.590  41.800  55.390  1.00  0.00           C
ATOM    496  CD1 PHE A  38      35.370  41.110  55.390  1.00  0.00           C
ATOM    497  HD1 PHE A  38      35.390  40.020  55.370  1.00  0.00           H
ATOM    498  CE1 PHE A  38      34.170  41.780  55.460  1.00  0.00           C
ATOM    499  HE1 PHE A  38      33.290  41.190  55.680  1.00  0.00           H
ATOM    500  CZ  PHE A  38      34.180  43.210  55.310  1.00  0.00           C
ATOM    501  HZ  PHE A  38      33.250  43.770  55.230  1.00  0.00           H
ATOM    502  CD2 PHE A  38      36.630  43.170  55.360  1.00  0.00           C
ATOM    503  HD2 PHE A  38      37.570  43.670  55.210  1.00  0.00           H
ATOM    504  CE2 PHE A  38      35.440  43.860  55.170  1.00  0.00           C
ATOM    505  HE2 PHE A  38      35.480  44.940  55.140  1.00  0.00           H
ATOM    506  C   PHE A  38      37.740  41.480  58.050  1.00  0.00           C
ATOM    507  O   PHE A  38      37.580  42.580  58.620  1.00  0.00           O
ATOM    508  N   ILE A  39      37.190  40.270  58.480  1.00  0.00           N
ATOM    509  HN  ILE A  39      37.370  39.510  57.860  1.00  0.00           H
ATOM    510  CA  ILE A  39      36.210  40.190  59.520  1.00  0.00           C
ATOM    511  HA  ILE A  39      35.430  40.910  59.310  1.00  0.00           H
ATOM    512  CB  ILE A  39      35.550  38.800  59.550  1.00  0.00           C
ATOM    513  HB  ILE A  39      34.870  38.780  60.420  1.00  0.00           H
ATOM    514  CG2 ILE A  39      34.560  38.820  58.370  1.00  0.00           C
ATOM    515 HG21 ILE A  39      35.130  38.690  57.420  1.00  0.00           H
ATOM    516 HG22 ILE A  39      33.930  39.720  58.240  1.00  0.00           H
ATOM    517 HG23 ILE A  39      33.900  37.930  58.410  1.00  0.00           H
ATOM    518  CG1 ILE A  39      36.480  37.620  59.490  1.00  0.00           C
ATOM    519 HG11 ILE A  39      37.150  37.870  60.340  1.00  0.00           H
ATOM    520 HG12 ILE A  39      37.130  37.530  58.600  1.00  0.00           H
ATOM    521  CD  ILE A  39      35.850  36.270  59.780  1.00  0.00           C
ATOM    522  HD1 ILE A  39      35.120  36.310  60.620  1.00  0.00           H
ATOM    523  HD2 ILE A  39      36.690  35.560  59.980  1.00  0.00           H
ATOM    524  HD3 ILE A  39      35.380  35.860  58.860  1.00  0.00           H
ATOM    525  C   ILE A  39      36.680  40.560  60.900  1.00  0.00           C
ATOM    526  O   ILE A  39      35.990  41.210  61.750  1.00  0.00           O
ATOM    527  N   PHE A  40      37.940  40.220  61.210  1.00  0.00           N
ATOM    528  HN  PHE A  40      38.460  39.730  60.530  1.00  0.00           H
ATOM    529  CA  PHE A  40      38.690  40.670  62.350  1.00  0.00           C
ATOM    530  HA  PHE A  40      38.090  40.570  63.250  1.00  0.00           H
ATOM    531  CB  PHE A  40      40.050  39.870  62.550  1.00  0.00           C
ATOM    532  HB1 PHE A  40      40.640  40.570  63.180  1.00  0.00           H
ATOM    533  HB2 PHE A  40      40.540  39.660  61.570  1.00  0.00           H
ATOM    534  CG  PHE A  40      39.680  38.530  63.260  1.00  0.00           C
ATOM    535  CD1 PHE A  40      38.980  38.480  64.530  1.00  0.00           C
ATOM    536  HD1 PHE A  40      38.870  39.380  65.120  1.00  0.00           H
ATOM    537  CE1 PHE A  40      38.370  37.270  64.940  1.00  0.00           C
ATOM    538  HE1 PHE A  40      37.740  37.280  65.820  1.00  0.00           H
ATOM    539  CZ  PHE A  40      38.620  36.050  64.220  1.00  0.00           C
ATOM    540  HZ  PHE A  40      38.140  35.170  64.620  1.00  0.00           H
ATOM    541  CD2 PHE A  40      39.790  37.310  62.530  1.00  0.00           C
ATOM    542  HD2 PHE A  40      40.220  37.350  61.540  1.00  0.00           H
ATOM    543  CE2 PHE A  40      39.370  36.060  63.010  1.00  0.00           C
ATOM    544  HE2 PHE A  40      39.480  35.140  62.450  1.00  0.00           H
ATOM    545  C   PHE A  40      39.040  42.130  62.310  1.00  0.00           C
ATOM    546  O   PHE A  40      39.010  42.780  63.400  1.00  0.00           O
ATOM    547  N   GLY A  41      39.370  42.580  61.140  1.00  0.00           N
ATOM    548  HN  GLY A  41      39.530  41.860  60.470  1.00  0.00           H
ATOM    549  CA  GLY A  41      39.670  44.010  61.000  1.00  0.00           C
ATOM    550  HA1 GLY A  41      39.990  44.180  59.990  1.00  0.00           H
ATOM    551  HA2 GLY A  41      40.430  44.210  61.760  1.00  0.00           H
ATOM    552  C   GLY A  41      38.480  44.910  61.210  1.00  0.00           C
ATOM    553  O   GLY A  41      38.510  45.910  61.840  1.00  0.00           O
ATOM    554  N   LEU A  42      37.250  44.470  60.860  1.00  0.00           N
ATOM    555  HN  LEU A  42      37.170  43.830  60.100  1.00  0.00           H
ATOM    556  CA  LEU A  42      35.920  44.970  61.230  1.00  0.00           C
ATOM    557  HA  LEU A  42      35.900  46.050  61.160  1.00  0.00           H
ATOM    558  CB  LEU A  42      34.660  44.370  60.400  1.00  0.00           C
ATOM    559  HB1 LEU A  42      33.700  44.680  60.870  1.00  0.00           H
ATOM    560  HB2 LEU A  42      34.690  43.260  60.300  1.00  0.00           H
ATOM    561  CG  LEU A  42      34.610  44.870  58.940  1.00  0.00           C
ATOM    562  HG  LEU A  42      35.370  44.310  58.350  1.00  0.00           H
ATOM    563  CD1 LEU A  42      33.290  44.380  58.350  1.00  0.00           C
ATOM    564 HD11 LEU A  42      32.490  44.900  58.910  1.00  0.00           H
ATOM    565 HD12 LEU A  42      33.150  43.290  58.420  1.00  0.00           H
ATOM    566 HD13 LEU A  42      33.310  44.740  57.300  1.00  0.00           H
ATOM    567  CD2 LEU A  42      34.660  46.410  58.800  1.00  0.00           C
ATOM    568 HD21 LEU A  42      35.580  46.770  59.300  1.00  0.00           H
ATOM    569 HD22 LEU A  42      33.710  46.970  58.930  1.00  0.00           H
ATOM    570 HD23 LEU A  42      34.800  46.660  57.720  1.00  0.00           H
ATOM    571  C   LEU A  42      35.590  44.680  62.720  1.00  0.00           C
ATOM    572  O   LEU A  42      34.980  45.610  63.350  1.00  0.00           O
ATOM    573  N   LEU A  43      35.930  43.540  63.310  1.00  0.00           N
ATOM    574  HN  LEU A  43      36.130  42.680  62.850  1.00  0.00           H
ATOM    575  CA  LEU A  43      35.640  43.250  64.760  1.00  0.00           C
ATOM    576  HA  LEU A  43      34.610  43.580  64.880  1.00  0.00           H
ATOM    577  CB  LEU A  43      35.820  41.730  65.040  1.00  0.00           C
ATOM    578  HB1 LEU A  43      36.870  41.490  64.760  1.00  0.00           H
ATOM    579  HB2 LEU A  43      35.270  41.140  64.280  1.00  0.00           H
ATOM    580  CG  LEU A  43      35.500  41.150  66.420  1.00  0.00           C
ATOM    581  HG  LEU A  43      36.170  41.550  67.210  1.00  0.00           H
ATOM    582  CD1 LEU A  43      33.990  41.430  66.720  1.00  0.00           C
ATOM    583 HD11 LEU A  43      33.500  42.420  66.560  1.00  0.00           H
ATOM    584 HD12 LEU A  43      33.810  41.270  67.810  1.00  0.00           H
ATOM    585 HD13 LEU A  43      33.310  40.800  66.130  1.00  0.00           H
ATOM    586  CD2 LEU A  43      35.580  39.610  66.530  1.00  0.00           C
ATOM    587 HD21 LEU A  43      35.080  39.350  67.480  1.00  0.00           H
ATOM    588 HD22 LEU A  43      36.580  39.150  66.600  1.00  0.00           H
ATOM    589 HD23 LEU A  43      35.020  39.350  65.610  1.00  0.00           H
ATOM    590  C   LEU A  43      36.470  44.050  65.700  1.00  0.00           C
ATOM    591  O   LEU A  43      35.920  44.600  66.720  1.00  0.00           O
ATOM    592  N   GLY A  44      37.830  44.240  65.430  1.00  0.00           N
ATOM    593  HN  GLY A  44      38.250  43.810  64.640  1.00  0.00           H
ATOM    594  CA  GLY A  44      38.590  44.980  66.300  1.00  0.00           C
ATOM    595  HA1 GLY A  44      39.610  44.680  66.150  1.00  0.00           H
ATOM    596  HA2 GLY A  44      38.410  44.700  67.330  1.00  0.00           H
ATOM    597  C   GLY A  44      38.500  46.510  66.110  1.00  0.00           C
ATOM    598  O   GLY A  44      38.390  47.250  67.060  1.00  0.00           O
ATOM    599  N   ASN A  45      38.560  47.040  64.840  1.00  0.00           N
ATOM    600  HN  ASN A  45      38.530  46.460  64.020  1.00  0.00           H
ATOM    601  CA  ASN A  45      38.440  48.540  64.630  1.00  0.00           C
ATOM    602  HA  ASN A  45      38.960  49.070  65.420  1.00  0.00           H
ATOM    603  CB  ASN A  45      39.120  48.940  63.290  1.00  0.00           C
ATOM    604  HB1 ASN A  45      39.070  50.000  62.960  1.00  0.00           H
ATOM    605  HB2 ASN A  45      38.690  48.400  62.420  1.00  0.00           H
ATOM    606  CG  ASN A  45      40.560  48.470  63.430  1.00  0.00           C
ATOM    607  OD1 ASN A  45      41.340  49.010  64.150  1.00  0.00           O
ATOM    608  ND2 ASN A  45      40.890  47.370  62.750  1.00  0.00           N
ATOM    609 HD21 ASN A  45      41.750  46.870  62.870  1.00  0.00           H
ATOM    610 HD22 ASN A  45      40.120  46.840  62.400  1.00  0.00           H
ATOM    611  C   ASN A  45      36.970  49.030  64.790  1.00  0.00           C
ATOM    612  O   ASN A  45      36.690  50.130  65.240  1.00  0.00           O
ATOM    613  N   GLY A  46      36.010  48.130  64.690  1.00  0.00           N
ATOM    614  HN  GLY A  46      36.180  47.210  64.330  1.00  0.00           H
ATOM    615  CA  GLY A  46      34.600  48.480  64.830  1.00  0.00           C
ATOM    616  HA1 GLY A  46      34.030  47.760  64.270  1.00  0.00           H
ATOM    617  HA2 GLY A  46      34.430  49.450  64.390  1.00  0.00           H
ATOM    618  C   GLY A  46      34.240  48.540  66.240  1.00  0.00           C
ATOM    619  O   GLY A  46      33.560  49.530  66.640  1.00  0.00           O
ATOM    620  N   LEU A  47      34.540  47.550  67.070  1.00  0.00           N
ATOM    621  HN  LEU A  47      35.020  46.750  66.740  1.00  0.00           H
ATOM    622  CA  LEU A  47      34.360  47.600  68.530  1.00  0.00           C
ATOM    623  HA  LEU A  47      33.300  47.690  68.740  1.00  0.00           H
ATOM    624  CB  LEU A  47      34.810  46.160  69.120  1.00  0.00           C
ATOM    625  HB1 LEU A  47      35.860  46.080  68.780  1.00  0.00           H
ATOM    626  HB2 LEU A  47      34.220  45.340  68.660  1.00  0.00           H
ATOM    627  CG  LEU A  47      34.760  46.000  70.640  1.00  0.00           C
ATOM    628  HG  LEU A  47      35.300  46.790  71.190  1.00  0.00           H
ATOM    629  CD1 LEU A  47      33.300  46.200  71.090  1.00  0.00           C
ATOM    630 HD11 LEU A  47      32.780  47.080  70.660  1.00  0.00           H
ATOM    631 HD12 LEU A  47      33.400  46.290  72.180  1.00  0.00           H
ATOM    632 HD13 LEU A  47      32.700  45.290  70.860  1.00  0.00           H
ATOM    633  CD2 LEU A  47      35.300  44.640  71.020  1.00  0.00           C
ATOM    634 HD21 LEU A  47      35.450  44.550  72.120  1.00  0.00           H
ATOM    635 HD22 LEU A  47      36.260  44.540  70.450  1.00  0.00           H
ATOM    636 HD23 LEU A  47      34.690  43.810  70.600  1.00  0.00           H
ATOM    637  C   LEU A  47      35.060  48.860  69.180  1.00  0.00           C
ATOM    638  O   LEU A  47      34.450  49.570  69.920  1.00  0.00           O
ATOM    639  N   ALA A  48      36.360  49.140  68.860  1.00  0.00           N
ATOM    640  HN  ALA A  48      36.840  48.540  68.230  1.00  0.00           H
ATOM    641  CA  ALA A  48      37.090  50.250  69.350  1.00  0.00           C
ATOM    642  HA  ALA A  48      37.200  49.960  70.390  1.00  0.00           H
ATOM    643  CB  ALA A  48      38.420  50.300  68.760  1.00  0.00           C
ATOM    644  HB1 ALA A  48      39.100  51.060  69.210  1.00  0.00           H
ATOM    645  HB2 ALA A  48      38.350  50.410  67.650  1.00  0.00           H
ATOM    646  HB3 ALA A  48      38.950  49.340  68.910  1.00  0.00           H
ATOM    647  C   ALA A  48      36.430  51.600  69.090  1.00  0.00           C
ATOM    648  O   ALA A  48      36.260  52.390  69.990  1.00  0.00           O
ATOM    649  N   LEU A  49      35.840  51.840  67.920  1.00  0.00           N
ATOM    650  HN  LEU A  49      35.980  51.160  67.210  1.00  0.00           H
ATOM    651  CA  LEU A  49      35.070  52.990  67.560  1.00  0.00           C
ATOM    652  HA  LEU A  49      35.630  53.800  68.000  1.00  0.00           H
ATOM    653  CB  LEU A  49      34.850  53.030  66.030  1.00  0.00           C
ATOM    654  HB1 LEU A  49      34.130  53.820  65.760  1.00  0.00           H
ATOM    655  HB2 LEU A  49      34.440  52.130  65.530  1.00  0.00           H
ATOM    656  CG  LEU A  49      36.140  53.340  65.120  1.00  0.00           C
ATOM    657  HG  LEU A  49      36.810  52.490  65.310  1.00  0.00           H
ATOM    658  CD1 LEU A  49      35.790  53.400  63.620  1.00  0.00           C
ATOM    659 HD11 LEU A  49      35.270  52.470  63.310  1.00  0.00           H
ATOM    660 HD12 LEU A  49      36.740  53.580  63.080  1.00  0.00           H
ATOM    661 HD13 LEU A  49      35.030  54.200  63.490  1.00  0.00           H
ATOM    662  CD2 LEU A  49      36.870  54.680  65.580  1.00  0.00           C
ATOM    663 HD21 LEU A  49      37.330  54.540  66.570  1.00  0.00           H
ATOM    664 HD22 LEU A  49      36.240  55.590  65.450  1.00  0.00           H
ATOM    665 HD23 LEU A  49      37.680  54.810  64.820  1.00  0.00           H
ATOM    666  C   LEU A  49      33.760  53.030  68.300  1.00  0.00           C
ATOM    667  O   LEU A  49      33.320  54.150  68.670  1.00  0.00           O
ATOM    668  N   TRP A  50      33.010  51.920  68.560  1.00  0.00           N
ATOM    669  HN  TRP A  50      33.420  51.070  68.260  1.00  0.00           H
ATOM    670  CA  TRP A  50      31.840  51.890  69.350  1.00  0.00           C
ATOM    671  HA  TRP A  50      31.120  52.650  69.070  1.00  0.00           H
ATOM    672  CB  TRP A  50      31.190  50.470  69.360  1.00  0.00           C
ATOM    673  HB1 TRP A  50      31.800  49.690  69.860  1.00  0.00           H
ATOM    674  HB2 TRP A  50      31.190  50.100  68.300  1.00  0.00           H
ATOM    675  CG  TRP A  50      29.780  50.330  69.800  1.00  0.00           C
ATOM    676  CD1 TRP A  50      29.300  50.220  71.100  1.00  0.00           C
ATOM    677  HD1 TRP A  50      30.030  49.970  71.860  1.00  0.00           H
ATOM    678  NE1 TRP A  50      27.990  50.410  71.180  1.00  0.00           N
ATOM    679  HE1 TRP A  50      27.410  50.450  71.960  1.00  0.00           H
ATOM    680  CE2 TRP A  50      27.540  50.800  69.960  1.00  0.00           C
ATOM    681  CD2 TRP A  50      28.700  50.790  69.090  1.00  0.00           C
ATOM    682  CE3 TRP A  50      28.460  51.090  67.750  1.00  0.00           C
ATOM    683  HE3 TRP A  50      29.200  51.020  66.970  1.00  0.00           H
ATOM    684  CZ3 TRP A  50      27.160  51.530  67.310  1.00  0.00           C
ATOM    685  HZ3 TRP A  50      27.090  51.850  66.270  1.00  0.00           H
ATOM    686  CZ2 TRP A  50      26.260  51.170  69.580  1.00  0.00           C
ATOM    687  HZ2 TRP A  50      25.450  51.370  70.260  1.00  0.00           H
ATOM    688  CH2 TRP A  50      26.110  51.690  68.250  1.00  0.00           C
ATOM    689  HH2 TRP A  50      25.210  52.170  67.920  1.00  0.00           H
ATOM    690  C   TRP A  50      32.130  52.220  70.810  1.00  0.00           C
ATOM    691  O   TRP A  50      31.550  53.110  71.390  1.00  0.00           O
ATOM    692  N   ILE A  51      33.140  51.550  71.420  1.00  0.00           N
ATOM    693  HN  ILE A  51      33.520  50.790  70.900  1.00  0.00           H
ATOM    694  CA  ILE A  51      33.640  51.830  72.770  1.00  0.00           C
ATOM    695  HA  ILE A  51      32.760  51.660  73.380  1.00  0.00           H
ATOM    696  CB  ILE A  51      34.710  50.840  73.030  1.00  0.00           C
ATOM    697  HB  ILE A  51      35.460  50.990  72.240  1.00  0.00           H
ATOM    698  CG2 ILE A  51      35.610  50.940  74.280  1.00  0.00           C
ATOM    699 HG21 ILE A  51      36.090  51.930  74.410  1.00  0.00           H
ATOM    700 HG22 ILE A  51      36.470  50.240  74.270  1.00  0.00           H
ATOM    701 HG23 ILE A  51      35.050  50.680  75.200  1.00  0.00           H
ATOM    702  CG1 ILE A  51      34.320  49.330  72.980  1.00  0.00           C
ATOM    703 HG11 ILE A  51      35.190  48.780  73.400  1.00  0.00           H
ATOM    704 HG12 ILE A  51      34.080  48.810  72.020  1.00  0.00           H
ATOM    705  CD  ILE A  51      33.020  49.080  73.830  1.00  0.00           C
ATOM    706  HD1 ILE A  51      33.000  49.550  74.830  1.00  0.00           H
ATOM    707  HD2 ILE A  51      32.940  48.040  74.190  1.00  0.00           H
ATOM    708  HD3 ILE A  51      32.090  49.290  73.260  1.00  0.00           H
ATOM    709  C   ILE A  51      34.110  53.240  72.920  1.00  0.00           C
ATOM    710  O   ILE A  51      33.780  53.880  73.880  1.00  0.00           O
ATOM    711  N   PHE A  52      34.920  53.730  71.940  1.00  0.00           N
ATOM    712  HN  PHE A  52      35.270  53.080  71.270  1.00  0.00           H
ATOM    713  CA  PHE A  52      35.460  55.100  71.890  1.00  0.00           C
ATOM    714  HA  PHE A  52      35.940  55.270  72.840  1.00  0.00           H
ATOM    715  CB  PHE A  52      36.510  55.380  70.800  1.00  0.00           C
ATOM    716  HB1 PHE A  52      36.690  56.480  70.690  1.00  0.00           H
ATOM    717  HB2 PHE A  52      36.080  55.080  69.820  1.00  0.00           H
ATOM    718  CG  PHE A  52      37.950  54.870  70.960  1.00  0.00           C
ATOM    719  CD1 PHE A  52      38.720  55.000  69.870  1.00  0.00           C
ATOM    720  HD1 PHE A  52      38.340  55.370  68.930  1.00  0.00           H
ATOM    721  CE1 PHE A  52      40.060  54.550  69.850  1.00  0.00           C
ATOM    722  HE1 PHE A  52      40.660  54.750  68.980  1.00  0.00           H
ATOM    723  CZ  PHE A  52      40.570  53.980  71.030  1.00  0.00           C
ATOM    724  HZ  PHE A  52      41.530  53.500  70.910  1.00  0.00           H
ATOM    725  CD2 PHE A  52      38.480  54.270  72.130  1.00  0.00           C
ATOM    726  HD2 PHE A  52      37.880  54.190  73.030  1.00  0.00           H
ATOM    727  CE2 PHE A  52      39.770  53.980  72.200  1.00  0.00           C
ATOM    728  HE2 PHE A  52      40.220  53.520  73.070  1.00  0.00           H
ATOM    729  C   PHE A  52      34.400  56.160  71.870  1.00  0.00           C
ATOM    730  O   PHE A  52      34.600  57.230  72.410  1.00  0.00           O
ATOM    731  N   CYS A  53      33.360  55.900  71.160  1.00  0.00           N
ATOM    732  HN  CYS A  53      33.250  54.990  70.750  1.00  0.00           H
ATOM    733  CA  CYS A  53      32.150  56.650  71.310  1.00  0.00           C
ATOM    734  HA  CYS A  53      32.250  57.720  71.230  1.00  0.00           H
ATOM    735  CB  CYS A  53      31.180  56.330  70.150  1.00  0.00           C
ATOM    736  HB1 CYS A  53      30.180  56.800  70.220  1.00  0.00           H
ATOM    737  HB2 CYS A  53      31.060  55.250  69.910  1.00  0.00           H
ATOM    738  SG  CYS A  53      32.010  57.110  68.650  1.00  0.00           S
ATOM    739  HG1 CYS A  53      32.230  55.890  68.190  1.00  0.00           H
ATOM    740  C   CYS A  53      31.340  56.560  72.660  1.00  0.00           C
ATOM    741  O   CYS A  53      31.030  57.550  73.280  1.00  0.00           O
ATOM    742  N   PHE A  54      30.910  55.340  73.040  1.00  0.00           N
ATOM    743  HN  PHE A  54      31.280  54.630  72.440  1.00  0.00           H
ATOM    744  CA  PHE A  54      29.830  55.110  74.010  1.00  0.00           C
ATOM    745  HA  PHE A  54      29.290  55.980  74.350  1.00  0.00           H
ATOM    746  CB  PHE A  54      28.790  54.170  73.330  1.00  0.00           C
ATOM    747  HB1 PHE A  54      28.070  53.900  74.110  1.00  0.00           H
ATOM    748  HB2 PHE A  54      29.240  53.220  72.980  1.00  0.00           H
ATOM    749  CG  PHE A  54      28.130  54.660  72.050  1.00  0.00           C
ATOM    750  CD1 PHE A  54      27.460  55.910  72.090  1.00  0.00           C
ATOM    751  HD1 PHE A  54      27.430  56.590  72.920  1.00  0.00           H
ATOM    752  CE1 PHE A  54      26.790  56.400  70.970  1.00  0.00           C
ATOM    753  HE1 PHE A  54      26.270  57.350  71.030  1.00  0.00           H
ATOM    754  CZ  PHE A  54      26.880  55.730  69.780  1.00  0.00           C
ATOM    755  HZ  PHE A  54      26.420  56.190  68.910  1.00  0.00           H
ATOM    756  CD2 PHE A  54      28.150  53.950  70.820  1.00  0.00           C
ATOM    757  HD2 PHE A  54      28.530  52.940  70.720  1.00  0.00           H
ATOM    758  CE2 PHE A  54      27.490  54.470  69.680  1.00  0.00           C
ATOM    759  HE2 PHE A  54      27.680  54.020  68.720  1.00  0.00           H
ATOM    760  C   PHE A  54      30.270  54.540  75.360  1.00  0.00           C
ATOM    761  O   PHE A  54      29.420  54.410  76.200  1.00  0.00           O
ATOM    762  N   HSD A  55      31.540  54.180  75.670  1.00  0.00           N
ATOM    763  HN  HSD A  55      32.230  54.290  74.950  1.00  0.00           H
ATOM    764  CA  HSD A  55      32.090  53.450  76.780  1.00  0.00           C
ATOM    765  HA  HSD A  55      31.300  53.380  77.510  1.00  0.00           H
ATOM    766  CB  HSD A  55      32.440  52.050  76.280  1.00  0.00           C
ATOM    767  HB1 HSD A  55      33.290  51.980  75.580  1.00  0.00           H
ATOM    768  HB2 HSD A  55      31.560  51.570  75.780  1.00  0.00           H
ATOM    769  ND1 HSD A  55      33.960  50.470  77.660  1.00  0.00           N
ATOM    770  HD1 HSD A  55      34.820  50.540  77.150  1.00  0.00           H
ATOM    771  CG  HSD A  55      32.730  51.160  77.450  1.00  0.00           C
ATOM    772  CE1 HSD A  55      33.710  49.610  78.710  1.00  0.00           C
ATOM    773  HE1 HSD A  55      34.470  48.860  78.910  1.00  0.00           H
ATOM    774  NE2 HSD A  55      32.480  49.710  79.200  1.00  0.00           N
ATOM    775  CD2 HSD A  55      31.880  50.590  78.330  1.00  0.00           C
ATOM    776  HD2 HSD A  55      30.870  50.900  78.530  1.00  0.00           H
ATOM    777  C   HSD A  55      33.180  54.200  77.510  1.00  0.00           C
ATOM    778  O   HSD A  55      33.270  54.170  78.730  1.00  0.00           O
ATOM    779  N   LEU A  56      34.090  54.860  76.830  1.00  0.00           N
ATOM    780  HN  LEU A  56      33.860  54.890  75.860  1.00  0.00           H
ATOM    781  CA  LEU A  56      35.090  55.690  77.460  1.00  0.00           C
ATOM    782  HA  LEU A  56      35.260  55.440  78.500  1.00  0.00           H
ATOM    783  CB  LEU A  56      36.440  55.580  76.700  1.00  0.00           C
ATOM    784  HB1 LEU A  56      37.100  56.280  77.270  1.00  0.00           H
ATOM    785  HB2 LEU A  56      36.180  55.890  75.670  1.00  0.00           H
ATOM    786  CG  LEU A  56      37.050  54.140  76.690  1.00  0.00           C
ATOM    787  HG  LEU A  56      36.380  53.400  76.200  1.00  0.00           H
ATOM    788  CD1 LEU A  56      38.350  54.280  75.950  1.00  0.00           C
ATOM    789 HD11 LEU A  56      38.910  53.330  75.780  1.00  0.00           H
ATOM    790 HD12 LEU A  56      39.010  54.960  76.520  1.00  0.00           H
ATOM    791 HD13 LEU A  56      38.230  54.780  74.970  1.00  0.00           H
ATOM    792  CD2 LEU A  56      37.190  53.660  78.120  1.00  0.00           C
ATOM    793 HD21 LEU A  56      36.250  53.720  78.700  1.00  0.00           H
ATOM    794 HD22 LEU A  56      37.940  54.300  78.640  1.00  0.00           H
ATOM    795 HD23 LEU A  56      37.800  52.730  78.170  1.00  0.00           H
ATOM    796  C   LEU A  56      34.680  57.170  77.470  1.00  0.00           C
ATOM    797  O   LEU A  56      34.350  57.660  76.370  1.00  0.00           O
ATOM    798  N   LYS A  57      34.620  57.810  78.650  1.00  0.00           N
ATOM    799  HN  LYS A  57      34.860  57.300  79.480  1.00  0.00           H
ATOM    800  CA  LYS A  57      34.230  59.280  78.680  1.00  0.00           C
ATOM    801  HA  LYS A  57      34.090  59.720  77.700  1.00  0.00           H
ATOM    802  CB  LYS A  57      32.830  59.460  79.320  1.00  0.00           C
ATOM    803  HB1 LYS A  57      32.630  60.540  79.450  1.00  0.00           H
ATOM    804  HB2 LYS A  57      32.810  59.080  80.370  1.00  0.00           H
ATOM    805  CG  LYS A  57      31.760  58.830  78.520  1.00  0.00           C
ATOM    806  HG1 LYS A  57      30.840  58.770  79.150  1.00  0.00           H
ATOM    807  HG2 LYS A  57      32.000  57.750  78.440  1.00  0.00           H
ATOM    808  CD  LYS A  57      31.530  59.390  77.080  1.00  0.00           C
ATOM    809  HD1 LYS A  57      32.500  59.360  76.540  1.00  0.00           H
ATOM    810  HD2 LYS A  57      31.140  60.430  77.090  1.00  0.00           H
ATOM    811  CE  LYS A  57      30.560  58.480  76.310  1.00  0.00           C
ATOM    812  HE1 LYS A  57      30.720  57.430  76.610  1.00  0.00           H
ATOM    813  HE2 LYS A  57      30.580  58.700  75.220  1.00  0.00           H
ATOM    814  NZ  LYS A  57      29.170  58.860  76.760  1.00  0.00           N
ATOM    815  HZ1 LYS A  57      29.090  59.900  76.790  1.00  0.00           H
ATOM    816  HZ2 LYS A  57      28.930  58.460  77.690  1.00  0.00           H
ATOM    817  HZ3 LYS A  57      28.460  58.490  76.100  1.00  0.00           H
ATOM    818  C   LYS A  57      35.200  60.230  79.330  1.00  0.00           C
ATOM    819  O   LYS A  57      35.900  59.730  80.220  1.00  0.00           O
ATOM    820  N   SER A  58      35.340  61.440  78.750  1.00  0.00           N
ATOM    821  HN  SER A  58      34.560  61.780  78.230  1.00  0.00           H
ATOM    822  CA  SER A  58      36.520  62.310  78.940  1.00  0.00           C
ATOM    823  HA  SER A  58      36.240  63.270  78.550  1.00  0.00           H
ATOM    824  CB  SER A  58      37.000  62.490  80.410  1.00  0.00           C
ATOM    825  HB1 SER A  58      37.240  61.500  80.860  1.00  0.00           H
ATOM    826  HB2 SER A  58      36.350  62.980  81.160  1.00  0.00           H
ATOM    827  OG  SER A  58      38.290  63.110  80.450  1.00  0.00           O
ATOM    828  HG1 SER A  58      38.200  63.930  79.950  1.00  0.00           H
ATOM    829  C   SER A  58      37.640  61.960  77.940  1.00  0.00           C
ATOM    830  O   SER A  58      38.320  60.880  77.930  1.00  0.00           O
ATOM    831  N   TRP A  59      37.790  62.880  76.930  1.00  0.00           N
ATOM    832  HN  TRP A  59      37.170  63.650  76.880  1.00  0.00           H
ATOM    833  CA  TRP A  59      38.760  62.670  75.850  1.00  0.00           C
ATOM    834  HA  TRP A  59      38.840  61.620  75.640  1.00  0.00           H
ATOM    835  CB  TRP A  59      38.340  63.470  74.470  1.00  0.00           C
ATOM    836  HB1 TRP A  59      39.210  63.660  73.810  1.00  0.00           H
ATOM    837  HB2 TRP A  59      37.900  64.450  74.770  1.00  0.00           H
ATOM    838  CG  TRP A  59      37.250  62.770  73.710  1.00  0.00           C
ATOM    839  CD1 TRP A  59      35.910  62.940  73.900  1.00  0.00           C
ATOM    840  HD1 TRP A  59      35.360  63.540  74.610  1.00  0.00           H
ATOM    841  NE1 TRP A  59      35.250  62.030  73.040  1.00  0.00           N
ATOM    842  HE1 TRP A  59      34.330  61.960  72.750  1.00  0.00           H
ATOM    843  CE2 TRP A  59      36.090  61.410  72.270  1.00  0.00           C
ATOM    844  CD2 TRP A  59      37.390  61.820  72.720  1.00  0.00           C
ATOM    845  CE3 TRP A  59      38.550  61.310  72.100  1.00  0.00           C
ATOM    846  HE3 TRP A  59      39.560  61.450  72.460  1.00  0.00           H
ATOM    847  CZ3 TRP A  59      38.340  60.270  71.170  1.00  0.00           C
ATOM    848  HZ3 TRP A  59      39.260  60.020  70.670  1.00  0.00           H
ATOM    849  CZ2 TRP A  59      35.900  60.320  71.360  1.00  0.00           C
ATOM    850  HZ2 TRP A  59      34.910  59.980  71.100  1.00  0.00           H
ATOM    851  CH2 TRP A  59      37.050  59.860  70.740  1.00  0.00           C
ATOM    852  HH2 TRP A  59      36.980  59.010  70.080  1.00  0.00           H
ATOM    853  C   TRP A  59      40.160  63.100  76.260  1.00  0.00           C
ATOM    854  O   TRP A  59      40.340  63.840  77.170  1.00  0.00           O
ATOM    855  N   LYS A  60      41.140  62.400  75.620  1.00  0.00           N
ATOM    856  HN  LYS A  60      41.010  61.630  75.010  1.00  0.00           H
ATOM    857  CA  LYS A  60      42.550  62.650  75.850  1.00  0.00           C
ATOM    858  HA  LYS A  60      42.590  63.680  76.210  1.00  0.00           H
ATOM    859  CB  LYS A  60      43.160  61.580  76.780  1.00  0.00           C
ATOM    860  HB1 LYS A  60      42.640  61.800  77.740  1.00  0.00           H
ATOM    861  HB2 LYS A  60      44.200  61.930  76.950  1.00  0.00           H
ATOM    862  CG  LYS A  60      43.030  60.140  76.480  1.00  0.00           C
ATOM    863  HG1 LYS A  60      43.310  59.990  75.410  1.00  0.00           H
ATOM    864  HG2 LYS A  60      41.990  59.780  76.560  1.00  0.00           H
ATOM    865  CD  LYS A  60      43.830  59.180  77.360  1.00  0.00           C
ATOM    866  HD1 LYS A  60      44.910  59.490  77.300  1.00  0.00           H
ATOM    867  HD2 LYS A  60      43.790  58.190  76.850  1.00  0.00           H
ATOM    868  CE  LYS A  60      43.440  59.130  78.840  1.00  0.00           C
ATOM    869  HE1 LYS A  60      42.450  58.700  79.110  1.00  0.00           H
ATOM    870  HE2 LYS A  60      43.560  60.170  79.240  1.00  0.00           H
ATOM    871  NZ  LYS A  60      44.380  58.260  79.450  1.00  0.00           N
ATOM    872  HZ1 LYS A  60      44.100  58.070  80.420  1.00  0.00           H
ATOM    873  HZ2 LYS A  60      45.270  58.810  79.520  1.00  0.00           H
ATOM    874  HZ3 LYS A  60      44.510  57.430  78.840  1.00  0.00           H
ATOM    875  C   LYS A  60      43.210  62.610  74.500  1.00  0.00           C
ATOM    876  O   LYS A  60      42.640  62.190  73.490  1.00  0.00           O
ATOM    877  N   SER A  61      44.440  63.150  74.420  1.00  0.00           N
ATOM    878  HN  SER A  61      44.940  63.340  75.270  1.00  0.00           H
ATOM    879  CA  SER A  61      45.170  63.310  73.200  1.00  0.00           C
ATOM    880  HA  SER A  61      44.510  63.840  72.510  1.00  0.00           H
ATOM    881  CB  SER A  61      46.420  64.230  73.560  1.00  0.00           C
ATOM    882  HB1 SER A  61      46.120  65.230  73.920  1.00  0.00           H
ATOM    883  HB2 SER A  61      47.070  64.410  72.660  1.00  0.00           H
ATOM    884  OG  SER A  61      46.990  63.610  74.720  1.00  0.00           O
ATOM    885  HG1 SER A  61      47.690  63.110  74.320  1.00  0.00           H
ATOM    886  C   SER A  61      45.650  62.010  72.530  1.00  0.00           C
ATOM    887  O   SER A  61      45.620  61.820  71.340  1.00  0.00           O
ATOM    888  N   SER A  62      46.000  61.040  73.380  1.00  0.00           N
ATOM    889  HN  SER A  62      46.200  61.200  74.340  1.00  0.00           H
ATOM    890  CA  SER A  62      46.360  59.700  72.840  1.00  0.00           C
ATOM    891  HA  SER A  62      46.940  59.920  71.960  1.00  0.00           H
ATOM    892  CB  SER A  62      46.980  58.740  73.880  1.00  0.00           C
ATOM    893  HB1 SER A  62      48.050  59.000  74.070  1.00  0.00           H
ATOM    894  HB2 SER A  62      47.080  57.760  73.370  1.00  0.00           H
ATOM    895  OG  SER A  62      46.160  58.640  75.090  1.00  0.00           O
ATOM    896  HG1 SER A  62      46.360  59.390  75.630  1.00  0.00           H
ATOM    897  C   SER A  62      45.160  59.000  72.210  1.00  0.00           C
ATOM    898  O   SER A  62      45.280  58.370  71.120  1.00  0.00           O
ATOM    899  N   ARG A  63      43.980  59.210  72.780  1.00  0.00           N
ATOM    900  HN  ARG A  63      43.970  59.660  73.680  1.00  0.00           H
ATOM    901  CA  ARG A  63      42.770  58.630  72.270  1.00  0.00           C
ATOM    902  HA  ARG A  63      42.960  57.570  72.090  1.00  0.00           H
ATOM    903  CB  ARG A  63      41.510  58.650  73.170  1.00  0.00           C
ATOM    904  HB1 ARG A  63      41.090  59.670  73.340  1.00  0.00           H
ATOM    905  HB2 ARG A  63      41.840  58.300  74.170  1.00  0.00           H
ATOM    906  CG  ARG A  63      40.350  57.690  72.760  1.00  0.00           C
ATOM    907  HG1 ARG A  63      40.760  56.680  72.570  1.00  0.00           H
ATOM    908  HG2 ARG A  63      39.980  57.860  71.730  1.00  0.00           H
ATOM    909  CD  ARG A  63      39.190  57.670  73.670  1.00  0.00           C
ATOM    910  HD1 ARG A  63      38.530  56.870  73.290  1.00  0.00           H
ATOM    911  HD2 ARG A  63      38.600  58.620  73.680  1.00  0.00           H
ATOM    912  NE  ARG A  63      39.580  57.300  75.110  1.00  0.00           N
ATOM    913  HE  ARG A  63      40.440  56.790  75.260  1.00  0.00           H
ATOM    914  CZ  ARG A  63      39.280  57.980  76.150  1.00  0.00           C
ATOM    915  NH1 ARG A  63      38.210  58.800  76.120  1.00  0.00           N
ATOM    916 HH11 ARG A  63      37.490  58.610  75.440  1.00  0.00           H
ATOM    917 HH12 ARG A  63      38.130  59.480  76.850  1.00  0.00           H
ATOM    918  NH2 ARG A  63      39.800  57.880  77.280  1.00  0.00           N
ATOM    919 HH21 ARG A  63      40.330  57.030  77.400  1.00  0.00           H
ATOM    920 HH22 ARG A  63      39.280  58.190  78.060  1.00  0.00           H
ATOM    921  C   ARG A  63      42.410  59.240  70.970  1.00  0.00           C
ATOM    922  O   ARG A  63      41.900  58.540  70.160  1.00  0.00           O
ATOM    923  N   ILE A  64      42.760  60.470  70.660  1.00  0.00           N
ATOM    924  HN  ILE A  64      43.260  60.960  71.380  1.00  0.00           H
ATOM    925  CA  ILE A  64      42.490  61.120  69.420  1.00  0.00           C
ATOM    926  HA  ILE A  64      41.460  60.880  69.200  1.00  0.00           H
ATOM    927  CB  ILE A  64      42.530  62.670  69.480  1.00  0.00           C
ATOM    928  HB  ILE A  64      43.410  62.960  70.090  1.00  0.00           H
ATOM    929  CG2 ILE A  64      42.720  63.260  68.060  1.00  0.00           C
ATOM    930 HG21 ILE A  64      42.030  62.980  67.230  1.00  0.00           H
ATOM    931 HG22 ILE A  64      43.740  62.980  67.720  1.00  0.00           H
ATOM    932 HG23 ILE A  64      42.830  64.340  68.230  1.00  0.00           H
ATOM    933  CG1 ILE A  64      41.350  63.210  70.270  1.00  0.00           C
ATOM    934 HG11 ILE A  64      41.170  62.680  71.220  1.00  0.00           H
ATOM    935 HG12 ILE A  64      40.450  63.110  69.610  1.00  0.00           H
ATOM    936  CD  ILE A  64      41.510  64.730  70.610  1.00  0.00           C
ATOM    937  HD1 ILE A  64      41.620  65.410  69.740  1.00  0.00           H
ATOM    938  HD2 ILE A  64      42.380  64.930  71.270  1.00  0.00           H
ATOM    939  HD3 ILE A  64      40.560  65.000  71.110  1.00  0.00           H
ATOM    940  C   ILE A  64      43.370  60.460  68.320  1.00  0.00           C
ATOM    941  O   ILE A  64      42.850  60.250  67.220  1.00  0.00           O
ATOM    942  N   PHE A  65      44.650  60.160  68.630  1.00  0.00           N
ATOM    943  HN  PHE A  65      45.140  60.550  69.410  1.00  0.00           H
ATOM    944  CA  PHE A  65      45.500  59.520  67.610  1.00  0.00           C
ATOM    945  HA  PHE A  65      45.390  60.050  66.670  1.00  0.00           H
ATOM    946  CB  PHE A  65      47.000  59.650  68.030  1.00  0.00           C
ATOM    947  HB1 PHE A  65      47.610  59.220  67.220  1.00  0.00           H
ATOM    948  HB2 PHE A  65      47.170  59.100  68.980  1.00  0.00           H
ATOM    949  CG  PHE A  65      47.390  61.040  68.210  1.00  0.00           C
ATOM    950  CD1 PHE A  65      47.020  62.130  67.370  1.00  0.00           C
ATOM    951  HD1 PHE A  65      46.240  62.080  66.630  1.00  0.00           H
ATOM    952  CE1 PHE A  65      47.600  63.390  67.500  1.00  0.00           C
ATOM    953  HE1 PHE A  65      47.160  64.240  66.990  1.00  0.00           H
ATOM    954  CZ  PHE A  65      48.500  63.620  68.580  1.00  0.00           C
ATOM    955  HZ  PHE A  65      48.770  64.650  68.800  1.00  0.00           H
ATOM    956  CD2 PHE A  65      48.390  61.320  69.210  1.00  0.00           C
ATOM    957  HD2 PHE A  65      48.780  60.500  69.800  1.00  0.00           H
ATOM    958  CE2 PHE A  65      48.910  62.600  69.380  1.00  0.00           C
ATOM    959  HE2 PHE A  65      49.570  62.700  70.230  1.00  0.00           H
ATOM    960  C   PHE A  65      45.100  58.010  67.510  1.00  0.00           C
ATOM    961  O   PHE A  65      45.060  57.500  66.390  1.00  0.00           O
ATOM    962  N   LEU A  66      44.680  57.340  68.630  1.00  0.00           N
ATOM    963  HN  LEU A  66      44.730  57.820  69.500  1.00  0.00           H
ATOM    964  CA  LEU A  66      44.100  55.970  68.550  1.00  0.00           C
ATOM    965  HA  LEU A  66      44.810  55.350  68.020  1.00  0.00           H
ATOM    966  CB  LEU A  66      43.850  55.280  69.900  1.00  0.00           C
ATOM    967  HB1 LEU A  66      43.390  54.280  69.790  1.00  0.00           H
ATOM    968  HB2 LEU A  66      43.000  55.870  70.320  1.00  0.00           H
ATOM    969  CG  LEU A  66      45.000  55.170  70.900  1.00  0.00           C
ATOM    970  HG  LEU A  66      45.610  56.080  70.790  1.00  0.00           H
ATOM    971  CD1 LEU A  66      44.600  54.980  72.350  1.00  0.00           C
ATOM    972 HD11 LEU A  66      45.490  54.820  72.990  1.00  0.00           H
ATOM    973 HD12 LEU A  66      44.020  54.040  72.340  1.00  0.00           H
ATOM    974 HD13 LEU A  66      43.990  55.870  72.640  1.00  0.00           H
ATOM    975  CD2 LEU A  66      46.100  54.100  70.560  1.00  0.00           C
ATOM    976 HD21 LEU A  66      46.910  54.100  71.320  1.00  0.00           H
ATOM    977 HD22 LEU A  66      46.600  54.330  69.590  1.00  0.00           H
ATOM    978 HD23 LEU A  66      45.660  53.090  70.620  1.00  0.00           H
ATOM    979  C   LEU A  66      42.760  55.930  67.720  1.00  0.00           C
ATOM    980  O   LEU A  66      42.510  54.960  67.030  1.00  0.00           O
ATOM    981  N   PHE A  67      41.940  57.020  67.930  1.00  0.00           N
ATOM    982  HN  PHE A  67      42.270  57.810  68.420  1.00  0.00           H
ATOM    983  CA  PHE A  67      40.680  57.200  67.240  1.00  0.00           C
ATOM    984  HA  PHE A  67      40.020  56.380  67.460  1.00  0.00           H
ATOM    985  CB  PHE A  67      39.890  58.390  67.840  1.00  0.00           C
ATOM    986  HB1 PHE A  67      40.620  59.160  68.140  1.00  0.00           H
ATOM    987  HB2 PHE A  67      39.440  58.100  68.820  1.00  0.00           H
ATOM    988  CG  PHE A  67      38.840  59.120  67.020  1.00  0.00           C
ATOM    989  CD1 PHE A  67      37.660  58.500  66.620  1.00  0.00           C
ATOM    990  HD1 PHE A  67      37.520  57.480  66.950  1.00  0.00           H
ATOM    991  CE1 PHE A  67      36.770  59.140  65.820  1.00  0.00           C
ATOM    992  HE1 PHE A  67      35.850  58.610  65.570  1.00  0.00           H
ATOM    993  CZ  PHE A  67      37.040  60.480  65.400  1.00  0.00           C
ATOM    994  HZ  PHE A  67      36.370  60.930  64.690  1.00  0.00           H
ATOM    995  CD2 PHE A  67      39.130  60.440  66.590  1.00  0.00           C
ATOM    996  HD2 PHE A  67      40.080  60.930  66.760  1.00  0.00           H
ATOM    997  CE2 PHE A  67      38.220  61.100  65.830  1.00  0.00           C
ATOM    998  HE2 PHE A  67      38.380  62.130  65.510  1.00  0.00           H
ATOM    999  C   PHE A  67      40.850  57.400  65.700  1.00  0.00           C
ATOM   1000  O   PHE A  67      40.280  56.720  64.870  1.00  0.00           O
ATOM   1001  N   ASN A  68      41.680  58.300  65.290  1.00  0.00           N
ATOM   1002  HN  ASN A  68      42.030  58.940  65.960  1.00  0.00           H
ATOM   1003  CA  ASN A  68      42.120  58.520  63.960  1.00  0.00           C
ATOM   1004  HA  ASN A  68      41.220  58.710  63.390  1.00  0.00           H
ATOM   1005  CB  ASN A  68      43.340  59.550  63.960  1.00  0.00           C
ATOM   1006  HB1 ASN A  68      43.830  59.420  62.970  1.00  0.00           H
ATOM   1007  HB2 ASN A  68      44.150  59.340  64.690  1.00  0.00           H
ATOM   1008  CG  ASN A  68      42.890  61.030  63.920  1.00  0.00           C
ATOM   1009  OD1 ASN A  68      42.490  61.640  62.970  1.00  0.00           O
ATOM   1010  ND2 ASN A  68      43.170  61.680  65.060  1.00  0.00           N
ATOM   1011 HD21 ASN A  68      42.720  62.560  65.120  1.00  0.00           H
ATOM   1012 HD22 ASN A  68      43.280  61.090  65.850  1.00  0.00           H
ATOM   1013  C   ASN A  68      42.760  57.210  63.310  1.00  0.00           C
ATOM   1014  O   ASN A  68      42.630  56.800  62.160  1.00  0.00           O
ATOM   1015  N   LEU A  69      43.600  56.510  64.030  1.00  0.00           N
ATOM   1016  HN  LEU A  69      43.850  56.900  64.900  1.00  0.00           H
ATOM   1017  CA  LEU A  69      44.160  55.240  63.640  1.00  0.00           C
ATOM   1018  HA  LEU A  69      44.690  55.430  62.720  1.00  0.00           H
ATOM   1019  CB  LEU A  69      45.250  54.810  64.690  1.00  0.00           C
ATOM   1020  HB1 LEU A  69      44.710  54.910  65.660  1.00  0.00           H
ATOM   1021  HB2 LEU A  69      46.050  55.570  64.570  1.00  0.00           H
ATOM   1022  CG  LEU A  69      45.980  53.550  64.400  1.00  0.00           C
ATOM   1023  HG  LEU A  69      45.300  52.670  64.510  1.00  0.00           H
ATOM   1024  CD1 LEU A  69      46.410  53.470  63.020  1.00  0.00           C
ATOM   1025 HD11 LEU A  69      45.560  53.540  62.330  1.00  0.00           H
ATOM   1026 HD12 LEU A  69      46.880  52.480  62.810  1.00  0.00           H
ATOM   1027 HD13 LEU A  69      47.160  54.280  62.840  1.00  0.00           H
ATOM   1028  CD2 LEU A  69      47.260  53.350  65.220  1.00  0.00           C
ATOM   1029 HD21 LEU A  69      47.700  52.400  64.850  1.00  0.00           H
ATOM   1030 HD22 LEU A  69      46.990  53.430  66.290  1.00  0.00           H
ATOM   1031 HD23 LEU A  69      48.040  54.110  65.010  1.00  0.00           H
ATOM   1032  C   LEU A  69      43.030  54.140  63.360  1.00  0.00           C
ATOM   1033  O   LEU A  69      43.040  53.570  62.280  1.00  0.00           O
ATOM   1034  N   ALA A  70      42.070  53.970  64.280  1.00  0.00           N
ATOM   1035  HN  ALA A  70      42.300  54.350  65.170  1.00  0.00           H
ATOM   1036  CA  ALA A  70      40.910  53.150  64.210  1.00  0.00           C
ATOM   1037  HA  ALA A  70      41.270  52.130  64.090  1.00  0.00           H
ATOM   1038  CB  ALA A  70      40.170  53.220  65.530  1.00  0.00           C
ATOM   1039  HB1 ALA A  70      39.950  54.310  65.600  1.00  0.00           H
ATOM   1040  HB2 ALA A  70      40.810  53.020  66.410  1.00  0.00           H
ATOM   1041  HB3 ALA A  70      39.220  52.660  65.370  1.00  0.00           H
ATOM   1042  C   ALA A  70      40.020  53.520  63.030  1.00  0.00           C
ATOM   1043  O   ALA A  70      39.550  52.570  62.440  1.00  0.00           O
ATOM   1044  N   VAL A  71      39.740  54.810  62.690  1.00  0.00           N
ATOM   1045  HN  VAL A  71      40.190  55.470  63.290  1.00  0.00           H
ATOM   1046  CA  VAL A  71      39.050  55.290  61.530  1.00  0.00           C
ATOM   1047  HA  VAL A  71      38.060  54.870  61.550  1.00  0.00           H
ATOM   1048  CB  VAL A  71      38.930  56.830  61.730  1.00  0.00           C
ATOM   1049  HB  VAL A  71      39.960  57.220  61.940  1.00  0.00           H
ATOM   1050  CG1 VAL A  71      38.440  57.710  60.530  1.00  0.00           C
ATOM   1051 HG11 VAL A  71      37.400  57.380  60.270  1.00  0.00           H
ATOM   1052 HG12 VAL A  71      39.150  57.680  59.680  1.00  0.00           H
ATOM   1053 HG13 VAL A  71      38.340  58.760  60.880  1.00  0.00           H
ATOM   1054  CG2 VAL A  71      37.970  57.210  62.830  1.00  0.00           C
ATOM   1055 HG21 VAL A  71      36.940  57.270  62.430  1.00  0.00           H
ATOM   1056 HG22 VAL A  71      38.190  58.210  63.250  1.00  0.00           H
ATOM   1057 HG23 VAL A  71      38.020  56.430  63.620  1.00  0.00           H
ATOM   1058  C   VAL A  71      39.710  54.890  60.240  1.00  0.00           C
ATOM   1059  O   VAL A  71      39.120  54.290  59.390  1.00  0.00           O
ATOM   1060  N   ALA A  72      40.990  55.160  60.070  1.00  0.00           N
ATOM   1061  HN  ALA A  72      41.520  55.590  60.800  1.00  0.00           H
ATOM   1062  CA  ALA A  72      41.690  54.830  58.960  1.00  0.00           C
ATOM   1063  HA  ALA A  72      41.090  55.290  58.180  1.00  0.00           H
ATOM   1064  CB  ALA A  72      43.070  55.510  58.920  1.00  0.00           C
ATOM   1065  HB1 ALA A  72      43.560  55.370  57.940  1.00  0.00           H
ATOM   1066  HB2 ALA A  72      43.730  55.110  59.720  1.00  0.00           H
ATOM   1067  HB3 ALA A  72      42.960  56.600  59.090  1.00  0.00           H
ATOM   1068  C   ALA A  72      41.800  53.400  58.840  1.00  0.00           C
ATOM   1069  O   ALA A  72      41.690  52.910  57.720  1.00  0.00           O
ATOM   1070  N   ASP A  73      42.020  52.620  59.910  1.00  0.00           N
ATOM   1071  HN  ASP A  73      42.390  53.060  60.730  1.00  0.00           H
ATOM   1072  CA  ASP A  73      42.030  51.220  59.910  1.00  0.00           C
ATOM   1073  HA  ASP A  73      42.770  50.930  59.200  1.00  0.00           H
ATOM   1074  CB  ASP A  73      42.530  50.650  61.260  1.00  0.00           C
ATOM   1075  HB1 ASP A  73      42.180  49.590  61.130  1.00  0.00           H
ATOM   1076  HB2 ASP A  73      42.060  51.200  62.110  1.00  0.00           H
ATOM   1077  CG  ASP A  73      44.050  50.740  61.320  1.00  0.00           C
ATOM   1078  OD1 ASP A  73      44.800  51.170  60.460  1.00  0.00           O
ATOM   1079  OD2 ASP A  73      44.440  50.240  62.510  1.00  0.00           O
ATOM   1080  HD2 ASP A  73      45.320  49.850  62.500  1.00  0.00           H
ATOM   1081  C   ASP A  73      40.660  50.590  59.500  1.00  0.00           C
ATOM   1082  O   ASP A  73      40.630  49.710  58.660  1.00  0.00           O
ATOM   1083  N   PHE A  74      39.580  51.140  60.000  1.00  0.00           N
ATOM   1084  HN  PHE A  74      39.650  51.960  60.570  1.00  0.00           H
ATOM   1085  CA  PHE A  74      38.210  50.780  59.560  1.00  0.00           C
ATOM   1086  HA  PHE A  74      38.140  49.710  59.690  1.00  0.00           H
ATOM   1087  CB  PHE A  74      37.290  51.510  60.540  1.00  0.00           C
ATOM   1088  HB1 PHE A  74      37.250  52.580  60.250  1.00  0.00           H
ATOM   1089  HB2 PHE A  74      37.690  51.520  61.580  1.00  0.00           H
ATOM   1090  CG  PHE A  74      35.960  50.860  60.650  1.00  0.00           C
ATOM   1091  CD1 PHE A  74      34.770  51.480  60.290  1.00  0.00           C
ATOM   1092  HD1 PHE A  74      34.880  52.490  59.900  1.00  0.00           H
ATOM   1093  CE1 PHE A  74      33.520  50.770  60.230  1.00  0.00           C
ATOM   1094  HE1 PHE A  74      32.630  51.230  59.810  1.00  0.00           H
ATOM   1095  CZ  PHE A  74      33.480  49.460  60.760  1.00  0.00           C
ATOM   1096  HZ  PHE A  74      32.540  48.940  60.820  1.00  0.00           H
ATOM   1097  CD2 PHE A  74      35.840  49.590  61.210  1.00  0.00           C
ATOM   1098  HD2 PHE A  74      36.770  49.130  61.500  1.00  0.00           H
ATOM   1099  CE2 PHE A  74      34.640  48.870  61.280  1.00  0.00           C
ATOM   1100  HE2 PHE A  74      34.570  47.860  61.680  1.00  0.00           H
ATOM   1101  C   PHE A  74      37.900  51.080  58.110  1.00  0.00           C
ATOM   1102  O   PHE A  74      37.430  50.200  57.320  1.00  0.00           O
ATOM   1103  N   LEU A  75      38.330  52.260  57.620  1.00  0.00           N
ATOM   1104  HN  LEU A  75      38.620  53.000  58.230  1.00  0.00           H
ATOM   1105  CA  LEU A  75      38.280  52.570  56.250  1.00  0.00           C
ATOM   1106  HA  LEU A  75      37.320  52.300  55.820  1.00  0.00           H
ATOM   1107  CB  LEU A  75      38.490  54.090  55.980  1.00  0.00           C
ATOM   1108  HB1 LEU A  75      38.680  54.310  54.900  1.00  0.00           H
ATOM   1109  HB2 LEU A  75      39.410  54.380  56.530  1.00  0.00           H
ATOM   1110  CG  LEU A  75      37.450  55.080  56.560  1.00  0.00           C
ATOM   1111  HG  LEU A  75      37.290  54.660  57.580  1.00  0.00           H
ATOM   1112  CD1 LEU A  75      37.890  56.560  56.750  1.00  0.00           C
ATOM   1113 HD11 LEU A  75      38.810  56.570  57.360  1.00  0.00           H
ATOM   1114 HD12 LEU A  75      37.080  57.150  57.250  1.00  0.00           H
ATOM   1115 HD13 LEU A  75      38.080  56.840  55.690  1.00  0.00           H
ATOM   1116  CD2 LEU A  75      36.190  55.000  55.690  1.00  0.00           C
ATOM   1117 HD21 LEU A  75      35.350  55.540  56.170  1.00  0.00           H
ATOM   1118 HD22 LEU A  75      35.840  53.970  55.430  1.00  0.00           H
ATOM   1119 HD23 LEU A  75      36.360  55.590  54.770  1.00  0.00           H
ATOM   1120  C   LEU A  75      39.240  51.730  55.350  1.00  0.00           C
ATOM   1121  O   LEU A  75      38.860  51.270  54.280  1.00  0.00           O
ATOM   1122  N   LEU A  76      40.500  51.490  55.810  1.00  0.00           N
ATOM   1123  HN  LEU A  76      41.020  51.830  56.600  1.00  0.00           H
ATOM   1124  CA  LEU A  76      41.430  50.660  55.100  1.00  0.00           C
ATOM   1125  HA  LEU A  76      41.530  51.010  54.080  1.00  0.00           H
ATOM   1126  CB  LEU A  76      42.930  50.610  55.640  1.00  0.00           C
ATOM   1127  HB1 LEU A  76      42.920  50.390  56.730  1.00  0.00           H
ATOM   1128  HB2 LEU A  76      43.540  51.530  55.560  1.00  0.00           H
ATOM   1129  CG  LEU A  76      43.920  49.580  55.030  1.00  0.00           C
ATOM   1130  HG  LEU A  76      43.510  48.570  55.270  1.00  0.00           H
ATOM   1131  CD1 LEU A  76      44.090  49.850  53.500  1.00  0.00           C
ATOM   1132 HD11 LEU A  76      43.150  49.870  52.910  1.00  0.00           H
ATOM   1133 HD12 LEU A  76      44.830  49.160  53.060  1.00  0.00           H
ATOM   1134 HD13 LEU A  76      44.410  50.910  53.400  1.00  0.00           H
ATOM   1135  CD2 LEU A  76      45.230  49.740  55.780  1.00  0.00           C
ATOM   1136 HD21 LEU A  76      45.710  50.730  55.640  1.00  0.00           H
ATOM   1137 HD22 LEU A  76      45.780  48.820  55.490  1.00  0.00           H
ATOM   1138 HD23 LEU A  76      45.020  49.620  56.870  1.00  0.00           H
ATOM   1139  C   LEU A  76      40.950  49.240  55.010  1.00  0.00           C
ATOM   1140  O   LEU A  76      40.990  48.640  53.960  1.00  0.00           O
ATOM   1141  N   ILE A  77      40.260  48.720  56.040  1.00  0.00           N
ATOM   1142  HN  ILE A  77      40.350  49.090  56.960  1.00  0.00           H
ATOM   1143  CA  ILE A  77      39.560  47.440  55.990  1.00  0.00           C
ATOM   1144  HA  ILE A  77      40.290  46.730  55.640  1.00  0.00           H
ATOM   1145  CB  ILE A  77      39.210  47.030  57.360  1.00  0.00           C
ATOM   1146  HB  ILE A  77      38.800  47.930  57.860  1.00  0.00           H
ATOM   1147  CG2 ILE A  77      38.140  45.900  57.570  1.00  0.00           C
ATOM   1148 HG21 ILE A  77      37.160  46.250  57.170  1.00  0.00           H
ATOM   1149 HG22 ILE A  77      37.940  45.790  58.660  1.00  0.00           H
ATOM   1150 HG23 ILE A  77      38.390  44.890  57.190  1.00  0.00           H
ATOM   1151  CG1 ILE A  77      40.500  46.650  58.210  1.00  0.00           C
ATOM   1152 HG11 ILE A  77      40.260  46.450  59.270  1.00  0.00           H
ATOM   1153 HG12 ILE A  77      41.200  47.490  58.020  1.00  0.00           H
ATOM   1154  CD  ILE A  77      41.140  45.390  57.640  1.00  0.00           C
ATOM   1155  HD1 ILE A  77      40.400  44.570  57.540  1.00  0.00           H
ATOM   1156  HD2 ILE A  77      41.910  44.950  58.310  1.00  0.00           H
ATOM   1157  HD3 ILE A  77      41.610  45.650  56.670  1.00  0.00           H
ATOM   1158  C   ILE A  77      38.330  47.370  55.050  1.00  0.00           C
ATOM   1159  O   ILE A  77      38.120  46.310  54.490  1.00  0.00           O
ATOM   1160  N   ILE A  78      37.560  48.470  54.940  1.00  0.00           N
ATOM   1161  HN  ILE A  78      37.830  49.270  55.470  1.00  0.00           H
ATOM   1162  CA  ILE A  78      36.450  48.720  53.960  1.00  0.00           C
ATOM   1163  HA  ILE A  78      35.840  47.820  53.890  1.00  0.00           H
ATOM   1164  CB  ILE A  78      35.530  49.770  54.640  1.00  0.00           C
ATOM   1165  HB  ILE A  78      36.130  50.620  55.040  1.00  0.00           H
ATOM   1166  CG2 ILE A  78      34.540  50.320  53.570  1.00  0.00           C
ATOM   1167 HG21 ILE A  78      33.820  51.080  53.970  1.00  0.00           H
ATOM   1168 HG22 ILE A  78      33.930  49.540  53.070  1.00  0.00           H
ATOM   1169 HG23 ILE A  78      35.110  50.850  52.780  1.00  0.00           H
ATOM   1170  CG1 ILE A  78      34.660  49.200  55.770  1.00  0.00           C
ATOM   1171 HG11 ILE A  78      33.900  49.970  56.030  1.00  0.00           H
ATOM   1172 HG12 ILE A  78      35.200  49.070  56.720  1.00  0.00           H
ATOM   1173  CD  ILE A  78      33.760  47.980  55.410  1.00  0.00           C
ATOM   1174  HD1 ILE A  78      33.240  47.590  56.310  1.00  0.00           H
ATOM   1175  HD2 ILE A  78      34.450  47.140  55.150  1.00  0.00           H
ATOM   1176  HD3 ILE A  78      33.070  48.220  54.580  1.00  0.00           H
ATOM   1177  C   ILE A  78      36.960  48.920  52.550  1.00  0.00           C
ATOM   1178  O   ILE A  78      36.250  48.950  51.540  1.00  0.00           O
ATOM   1179  N   CYS A  79      38.280  48.970  52.330  1.00  0.00           N
ATOM   1180  HN  CYS A  79      38.860  49.070  53.140  1.00  0.00           H
ATOM   1181  CA  CYS A  79      38.810  48.790  51.000  1.00  0.00           C
ATOM   1182  HA  CYS A  79      38.140  49.340  50.370  1.00  0.00           H
ATOM   1183  CB  CYS A  79      40.240  49.330  50.880  1.00  0.00           C
ATOM   1184  HB1 CYS A  79      40.420  49.280  49.780  1.00  0.00           H
ATOM   1185  HB2 CYS A  79      40.920  48.640  51.420  1.00  0.00           H
ATOM   1186  SG  CYS A  79      40.500  50.990  51.600  1.00  0.00           S
ATOM   1187  HG1 CYS A  79      40.280  50.720  52.880  1.00  0.00           H
ATOM   1188  C   CYS A  79      38.700  47.360  50.440  1.00  0.00           C
ATOM   1189  O   CYS A  79      38.620  47.160  49.220  1.00  0.00           O
ATOM   1190  N   LEU A  80      38.680  46.270  51.280  1.00  0.00           N
ATOM   1191  HN  LEU A  80      38.680  46.420  52.270  1.00  0.00           H
ATOM   1192  CA  LEU A  80      38.720  44.900  50.860  1.00  0.00           C
ATOM   1193  HA  LEU A  80      39.450  44.750  50.090  1.00  0.00           H
ATOM   1194  CB  LEU A  80      39.180  43.970  52.000  1.00  0.00           C
ATOM   1195  HB1 LEU A  80      39.070  42.920  51.630  1.00  0.00           H
ATOM   1196  HB2 LEU A  80      38.460  44.070  52.830  1.00  0.00           H
ATOM   1197  CG  LEU A  80      40.650  44.140  52.420  1.00  0.00           C
ATOM   1198  HG  LEU A  80      40.990  45.200  52.410  1.00  0.00           H
ATOM   1199  CD1 LEU A  80      40.770  43.710  53.930  1.00  0.00           C
ATOM   1200 HD11 LEU A  80      41.810  43.670  54.310  1.00  0.00           H
ATOM   1201 HD12 LEU A  80      40.430  42.660  53.980  1.00  0.00           H
ATOM   1202 HD13 LEU A  80      40.180  44.360  54.610  1.00  0.00           H
ATOM   1203  CD2 LEU A  80      41.530  43.190  51.630  1.00  0.00           C
ATOM   1204 HD21 LEU A  80      41.170  42.170  51.830  1.00  0.00           H
ATOM   1205 HD22 LEU A  80      42.600  43.240  51.900  1.00  0.00           H
ATOM   1206 HD23 LEU A  80      41.410  43.460  50.560  1.00  0.00           H
ATOM   1207  C   LEU A  80      37.450  44.400  50.070  1.00  0.00           C
ATOM   1208  O   LEU A  80      37.670  43.670  49.120  1.00  0.00           O
ATOM   1209  N   PRO A  81      36.110  44.680  50.270  1.00  0.00           N
ATOM   1210  CD  PRO A  81      35.560  45.120  51.490  1.00  0.00           C
ATOM   1211  HD1 PRO A  81      35.710  46.230  51.450  1.00  0.00           H
ATOM   1212  HD2 PRO A  81      36.040  44.680  52.390  1.00  0.00           H
ATOM   1213  CA  PRO A  81      35.040  44.370  49.350  1.00  0.00           C
ATOM   1214  HA  PRO A  81      34.940  43.300  49.380  1.00  0.00           H
ATOM   1215  CB  PRO A  81      33.770  45.020  49.830  1.00  0.00           C
ATOM   1216  HB1 PRO A  81      32.810  44.620  49.420  1.00  0.00           H
ATOM   1217  HB2 PRO A  81      33.740  46.090  49.540  1.00  0.00           H
ATOM   1218  CG  PRO A  81      34.040  44.800  51.410  1.00  0.00           C
ATOM   1219  HG1 PRO A  81      33.400  45.520  51.940  1.00  0.00           H
ATOM   1220  HG2 PRO A  81      33.820  43.720  51.600  1.00  0.00           H
ATOM   1221  C   PRO A  81      35.210  44.640  47.850  1.00  0.00           C
ATOM   1222  O   PRO A  81      34.930  43.690  47.120  1.00  0.00           O
ATOM   1223  N   PHE A  82      35.680  45.870  47.390  1.00  0.00           N
ATOM   1224  HN  PHE A  82      35.820  46.670  47.980  1.00  0.00           H
ATOM   1225  CA  PHE A  82      35.850  46.100  45.940  1.00  0.00           C
ATOM   1226  HA  PHE A  82      34.990  45.720  45.400  1.00  0.00           H
ATOM   1227  CB  PHE A  82      36.050  47.570  45.690  1.00  0.00           C
ATOM   1228  HB1 PHE A  82      35.990  47.780  44.600  1.00  0.00           H
ATOM   1229  HB2 PHE A  82      37.080  47.850  45.970  1.00  0.00           H
ATOM   1230  CG  PHE A  82      35.170  48.510  46.450  1.00  0.00           C
ATOM   1231  CD1 PHE A  82      33.770  48.420  46.340  1.00  0.00           C
ATOM   1232  HD1 PHE A  82      33.440  47.790  45.530  1.00  0.00           H
ATOM   1233  CE1 PHE A  82      32.930  49.150  47.210  1.00  0.00           C
ATOM   1234  HE1 PHE A  82      31.860  49.070  47.100  1.00  0.00           H
ATOM   1235  CZ  PHE A  82      33.440  49.990  48.100  1.00  0.00           C
ATOM   1236  HZ  PHE A  82      32.830  50.550  48.790  1.00  0.00           H
ATOM   1237  CD2 PHE A  82      35.650  49.310  47.550  1.00  0.00           C
ATOM   1238  HD2 PHE A  82      36.730  49.320  47.520  1.00  0.00           H
ATOM   1239  CE2 PHE A  82      34.760  50.150  48.280  1.00  0.00           C
ATOM   1240  HE2 PHE A  82      35.150  50.840  49.010  1.00  0.00           H
ATOM   1241  C   PHE A  82      37.080  45.330  45.360  1.00  0.00           C
ATOM   1242  O   PHE A  82      36.990  44.860  44.220  1.00  0.00           O
ATOM   1243  N   LEU A  83      38.130  45.040  46.220  1.00  0.00           N
ATOM   1244  HN  LEU A  83      38.240  45.570  47.060  1.00  0.00           H
ATOM   1245  CA  LEU A  83      39.240  44.200  45.900  1.00  0.00           C
ATOM   1246  HA  LEU A  83      39.630  44.480  44.930  1.00  0.00           H
ATOM   1247  CB  LEU A  83      40.380  44.430  46.960  1.00  0.00           C
ATOM   1248  HB1 LEU A  83      41.200  43.750  46.620  1.00  0.00           H
ATOM   1249  HB2 LEU A  83      39.980  44.190  47.970  1.00  0.00           H
ATOM   1250  CG  LEU A  83      40.980  45.840  46.980  1.00  0.00           C
ATOM   1251  HG  LEU A  83      40.150  46.540  47.200  1.00  0.00           H
ATOM   1252  CD1 LEU A  83      42.060  46.070  48.100  1.00  0.00           C
ATOM   1253 HD11 LEU A  83      41.650  45.800  49.090  1.00  0.00           H
ATOM   1254 HD12 LEU A  83      42.380  47.120  48.060  1.00  0.00           H
ATOM   1255 HD13 LEU A  83      42.910  45.420  47.840  1.00  0.00           H
ATOM   1256  CD2 LEU A  83      41.490  46.340  45.660  1.00  0.00           C
ATOM   1257 HD21 LEU A  83      41.920  47.370  45.670  1.00  0.00           H
ATOM   1258 HD22 LEU A  83      40.710  46.250  44.870  1.00  0.00           H
ATOM   1259 HD23 LEU A  83      42.410  45.820  45.310  1.00  0.00           H
ATOM   1260  C   LEU A  83      38.820  42.730  45.820  1.00  0.00           C
ATOM   1261  O   LEU A  83      39.070  42.050  44.850  1.00  0.00           O
ATOM   1262  N   MET A  84      38.000  42.230  46.820  1.00  0.00           N
ATOM   1263  HN  MET A  84      37.910  42.750  47.680  1.00  0.00           H
ATOM   1264  CA  MET A  84      37.410  40.930  46.710  1.00  0.00           C
ATOM   1265  HA  MET A  84      38.270  40.290  46.620  1.00  0.00           H
ATOM   1266  CB  MET A  84      36.620  40.550  47.960  1.00  0.00           C
ATOM   1267  HB1 MET A  84      35.750  39.900  47.750  1.00  0.00           H
ATOM   1268  HB2 MET A  84      36.240  41.480  48.460  1.00  0.00           H
ATOM   1269  CG  MET A  84      37.550  39.870  48.970  1.00  0.00           C
ATOM   1270  HG1 MET A  84      38.470  40.470  49.150  1.00  0.00           H
ATOM   1271  HG2 MET A  84      37.960  38.940  48.510  1.00  0.00           H
ATOM   1272  SD  MET A  84      36.770  39.300  50.520  1.00  0.00           S
ATOM   1273  CE  MET A  84      37.160  40.870  51.390  1.00  0.00           C
ATOM   1274  HE1 MET A  84      38.240  41.110  51.200  1.00  0.00           H
ATOM   1275  HE2 MET A  84      36.860  40.980  52.460  1.00  0.00           H
ATOM   1276  HE3 MET A  84      36.650  41.750  50.940  1.00  0.00           H
ATOM   1277  C   MET A  84      36.590  40.650  45.490  1.00  0.00           C
ATOM   1278  O   MET A  84      36.740  39.620  44.800  1.00  0.00           O
ATOM   1279  N   ASP A  85      35.700  41.550  45.140  1.00  0.00           N
ATOM   1280  HN  ASP A  85      35.390  42.290  45.740  1.00  0.00           H
ATOM   1281  CA  ASP A  85      34.960  41.650  43.900  1.00  0.00           C
ATOM   1282  HA  ASP A  85      34.380  40.730  43.800  1.00  0.00           H
ATOM   1283  CB  ASP A  85      33.960  42.710  44.140  1.00  0.00           C
ATOM   1284  HB1 ASP A  85      34.430  43.710  44.230  1.00  0.00           H
ATOM   1285  HB2 ASP A  85      33.390  42.380  45.040  1.00  0.00           H
ATOM   1286  CG  ASP A  85      32.780  42.820  43.140  1.00  0.00           C
ATOM   1287  OD1 ASP A  85      31.830  42.160  43.480  1.00  0.00           O
ATOM   1288  OD2 ASP A  85      32.790  43.450  42.060  1.00  0.00           O
ATOM   1289  C   ASP A  85      35.760  41.810  42.600  1.00  0.00           C
ATOM   1290  O   ASP A  85      35.430  41.270  41.600  1.00  0.00           O
ATOM   1291  N   ASN A  86      36.830  42.620  42.550  1.00  0.00           N
ATOM   1292  HN  ASN A  86      37.050  43.170  43.350  1.00  0.00           H
ATOM   1293  CA  ASN A  86      37.690  42.710  41.390  1.00  0.00           C
ATOM   1294  HA  ASN A  86      37.100  42.870  40.490  1.00  0.00           H
ATOM   1295  CB  ASN A  86      38.690  43.920  41.750  1.00  0.00           C
ATOM   1296  HB1 ASN A  86      39.330  43.730  42.630  1.00  0.00           H
ATOM   1297  HB2 ASN A  86      38.130  44.860  41.890  1.00  0.00           H
ATOM   1298  CG  ASN A  86      39.620  44.150  40.600  1.00  0.00           C
ATOM   1299  OD1 ASN A  86      40.840  44.210  40.740  1.00  0.00           O
ATOM   1300  ND2 ASN A  86      39.030  44.420  39.450  1.00  0.00           N
ATOM   1301 HD21 ASN A  86      39.620  44.750  38.720  1.00  0.00           H
ATOM   1302 HD22 ASN A  86      38.030  44.390  39.530  1.00  0.00           H
ATOM   1303  C   ASN A  86      38.450  41.440  41.110  1.00  0.00           C
ATOM   1304  O   ASN A  86      38.520  40.970  39.960  1.00  0.00           O
ATOM   1305  N   TYR A  87      39.050  40.860  42.140  1.00  0.00           N
ATOM   1306  HN  TYR A  87      38.920  41.210  43.060  1.00  0.00           H
ATOM   1307  CA  TYR A  87      39.790  39.570  42.100  1.00  0.00           C
ATOM   1308  HA  TYR A  87      40.600  39.630  41.380  1.00  0.00           H
ATOM   1309  CB  TYR A  87      40.480  39.320  43.460  1.00  0.00           C
ATOM   1310  HB1 TYR A  87      41.160  38.440  43.560  1.00  0.00           H
ATOM   1311  HB2 TYR A  87      39.690  39.140  44.210  1.00  0.00           H
ATOM   1312  CG  TYR A  87      41.380  40.500  44.040  1.00  0.00           C
ATOM   1313  CD1 TYR A  87      41.870  40.450  45.420  1.00  0.00           C
ATOM   1314  HD1 TYR A  87      41.490  39.820  46.200  1.00  0.00           H
ATOM   1315  CE1 TYR A  87      42.790  41.510  45.880  1.00  0.00           C
ATOM   1316  HE1 TYR A  87      43.230  41.390  46.870  1.00  0.00           H
ATOM   1317  CZ  TYR A  87      43.160  42.550  45.030  1.00  0.00           C
ATOM   1318  OH  TYR A  87      43.910  43.610  45.590  1.00  0.00           O
ATOM   1319  HH  TYR A  87      44.330  44.170  44.920  1.00  0.00           H
ATOM   1320  CD2 TYR A  87      41.750  41.620  43.290  1.00  0.00           C
ATOM   1321  HD2 TYR A  87      41.340  41.600  42.290  1.00  0.00           H
ATOM   1322  CE2 TYR A  87      42.660  42.570  43.680  1.00  0.00           C
ATOM   1323  HE2 TYR A  87      42.900  43.460  43.110  1.00  0.00           H
ATOM   1324  C   TYR A  87      38.950  38.350  41.730  1.00  0.00           C
ATOM   1325  O   TYR A  87      39.510  37.510  41.020  1.00  0.00           O
ATOM   1326  N   VAL A  88      37.680  38.240  42.070  1.00  0.00           N
ATOM   1327  HN  VAL A  88      37.260  38.850  42.750  1.00  0.00           H
ATOM   1328  CA  VAL A  88      36.850  37.060  41.640  1.00  0.00           C
ATOM   1329  HA  VAL A  88      37.430  36.150  41.690  1.00  0.00           H
ATOM   1330  CB  VAL A  88      35.690  36.660  42.560  1.00  0.00           C
ATOM   1331  HB  VAL A  88      35.050  35.950  42.000  1.00  0.00           H
ATOM   1332  CG1 VAL A  88      36.230  36.200  43.910  1.00  0.00           C
ATOM   1333 HG11 VAL A  88      35.460  35.760  44.580  1.00  0.00           H
ATOM   1334 HG12 VAL A  88      36.660  37.080  44.430  1.00  0.00           H
ATOM   1335 HG13 VAL A  88      36.920  35.330  43.810  1.00  0.00           H
ATOM   1336  CG2 VAL A  88      34.800  37.920  42.720  1.00  0.00           C
ATOM   1337 HG21 VAL A  88      33.800  37.730  43.190  1.00  0.00           H
ATOM   1338 HG22 VAL A  88      34.560  38.380  41.740  1.00  0.00           H
ATOM   1339 HG23 VAL A  88      35.370  38.670  43.290  1.00  0.00           H
ATOM   1340  C   VAL A  88      36.440  37.130  40.220  1.00  0.00           C
ATOM   1341  O   VAL A  88      36.280  36.060  39.640  1.00  0.00           O
ATOM   1342  N   ARG A  89      36.290  38.290  39.550  1.00  0.00           N
ATOM   1343  HN  ARG A  89      36.440  39.190  39.960  1.00  0.00           H
ATOM   1344  CA  ARG A  89      35.880  38.410  38.130  1.00  0.00           C
ATOM   1345  HA  ARG A  89      35.330  37.540  37.780  1.00  0.00           H
ATOM   1346  CB  ARG A  89      34.970  39.640  38.030  1.00  0.00           C
ATOM   1347  HB1 ARG A  89      34.700  39.830  36.970  1.00  0.00           H
ATOM   1348  HB2 ARG A  89      35.470  40.530  38.470  1.00  0.00           H
ATOM   1349  CG  ARG A  89      33.730  39.470  38.780  1.00  0.00           C
ATOM   1350  HG1 ARG A  89      33.240  40.460  38.840  1.00  0.00           H
ATOM   1351  HG2 ARG A  89      33.850  39.130  39.830  1.00  0.00           H
ATOM   1352  CD  ARG A  89      32.650  38.550  38.070  1.00  0.00           C
ATOM   1353  HD1 ARG A  89      33.040  37.520  37.990  1.00  0.00           H
ATOM   1354  HD2 ARG A  89      32.400  38.930  37.060  1.00  0.00           H
ATOM   1355  NE  ARG A  89      31.470  38.490  39.050  1.00  0.00           N
ATOM   1356  HE  ARG A  89      31.540  38.820  39.990  1.00  0.00           H
ATOM   1357  CZ  ARG A  89      30.340  37.810  38.780  1.00  0.00           C
ATOM   1358  NH1 ARG A  89      30.140  37.100  37.720  1.00  0.00           N
ATOM   1359 HH11 ARG A  89      31.020  36.720  37.450  1.00  0.00           H
ATOM   1360 HH12 ARG A  89      29.290  36.580  37.840  1.00  0.00           H
ATOM   1361  NH2 ARG A  89      29.430  37.830  39.700  1.00  0.00           N
ATOM   1362 HH21 ARG A  89      28.510  37.510  39.500  1.00  0.00           H
ATOM   1363 HH22 ARG A  89      29.420  38.730  40.140  1.00  0.00           H
ATOM   1364  C   ARG A  89      37.130  38.620  37.320  1.00  0.00           C
ATOM   1365  O   ARG A  89      37.110  38.710  36.080  1.00  0.00           O
ATOM   1366  N   ARG A  90      38.340  38.410  37.940  1.00  0.00           N
ATOM   1367  HN  ARG A  90      38.270  38.190  38.910  1.00  0.00           H
ATOM   1368  CA  ARG A  90      39.630  38.460  37.270  1.00  0.00           C
ATOM   1369  HA  ARG A  90      40.380  38.230  38.020  1.00  0.00           H
ATOM   1370  CB  ARG A  90      39.820  37.340  36.160  1.00  0.00           C
ATOM   1371  HB1 ARG A  90      40.850  37.470  35.780  1.00  0.00           H
ATOM   1372  HB2 ARG A  90      39.010  37.380  35.400  1.00  0.00           H
ATOM   1373  CG  ARG A  90      39.910  35.890  36.720  1.00  0.00           C
ATOM   1374  HG1 ARG A  90      40.860  35.820  37.300  1.00  0.00           H
ATOM   1375  HG2 ARG A  90      40.150  35.270  35.840  1.00  0.00           H
ATOM   1376  CD  ARG A  90      38.680  35.290  37.440  1.00  0.00           C
ATOM   1377  HD1 ARG A  90      37.850  35.290  36.700  1.00  0.00           H
ATOM   1378  HD2 ARG A  90      38.450  35.850  38.370  1.00  0.00           H
ATOM   1379  NE  ARG A  90      39.000  33.870  37.740  1.00  0.00           N
ATOM   1380  HE  ARG A  90      39.730  33.380  37.270  1.00  0.00           H
ATOM   1381  CZ  ARG A  90      38.280  33.070  38.580  1.00  0.00           C
ATOM   1382  NH1 ARG A  90      37.260  33.560  39.260  1.00  0.00           N
ATOM   1383 HH11 ARG A  90      37.150  34.530  39.140  1.00  0.00           H
ATOM   1384 HH12 ARG A  90      37.190  33.110  40.150  1.00  0.00           H
ATOM   1385  NH2 ARG A  90      38.640  31.850  38.900  1.00  0.00           N
ATOM   1386 HH21 ARG A  90      39.480  31.520  38.460  1.00  0.00           H
ATOM   1387 HH22 ARG A  90      38.300  31.320  39.680  1.00  0.00           H
ATOM   1388  C   ARG A  90      40.000  39.840  36.670  1.00  0.00           C
ATOM   1389  O   ARG A  90      40.160  40.030  35.510  1.00  0.00           O
ATOM   1390  N   TRP A  91      40.290  40.800  37.600  1.00  0.00           N
ATOM   1391  HN  TRP A  91      40.180  40.640  38.590  1.00  0.00           H
ATOM   1392  CA  TRP A  91      41.030  42.040  37.380  1.00  0.00           C
ATOM   1393  HA  TRP A  91      41.260  42.400  38.380  1.00  0.00           H
ATOM   1394  CB  TRP A  91      42.440  41.810  36.740  1.00  0.00           C
ATOM   1395  HB1 TRP A  91      43.000  42.680  37.130  1.00  0.00           H
ATOM   1396  HB2 TRP A  91      42.480  41.730  35.640  1.00  0.00           H
ATOM   1397  CG  TRP A  91      43.110  40.540  37.130  1.00  0.00           C
ATOM   1398  CD1 TRP A  91      43.340  39.410  36.290  1.00  0.00           C
ATOM   1399  HD1 TRP A  91      43.190  39.350  35.230  1.00  0.00           H
ATOM   1400  NE1 TRP A  91      43.880  38.420  37.070  1.00  0.00           N
ATOM   1401  HE1 TRP A  91      44.270  37.550  36.880  1.00  0.00           H
ATOM   1402  CE2 TRP A  91      44.050  38.890  38.380  1.00  0.00           C
ATOM   1403  CD2 TRP A  91      43.580  40.190  38.430  1.00  0.00           C
ATOM   1404  CE3 TRP A  91      43.580  40.840  39.640  1.00  0.00           C
ATOM   1405  HE3 TRP A  91      43.140  41.820  39.770  1.00  0.00           H
ATOM   1406  CZ3 TRP A  91      44.220  40.260  40.760  1.00  0.00           C
ATOM   1407  HZ3 TRP A  91      44.320  40.790  41.700  1.00  0.00           H
ATOM   1408  CZ2 TRP A  91      44.680  38.250  39.490  1.00  0.00           C
ATOM   1409  HZ2 TRP A  91      45.050  37.250  39.480  1.00  0.00           H
ATOM   1410  CH2 TRP A  91      44.780  39.020  40.590  1.00  0.00           C
ATOM   1411  HH2 TRP A  91      45.370  38.610  41.390  1.00  0.00           H
ATOM   1412  C   TRP A  91      40.340  43.170  36.680  1.00  0.00           C
ATOM   1413  O   TRP A  91      40.760  44.300  36.760  1.00  0.00           O
ATOM   1414  N   ASP A  92      39.300  42.900  35.910  1.00  0.00           N
ATOM   1415  HN  ASP A  92      39.000  41.960  35.790  1.00  0.00           H
ATOM   1416  CA  ASP A  92      38.430  43.860  35.230  1.00  0.00           C
ATOM   1417  HA  ASP A  92      39.040  44.580  34.700  1.00  0.00           H
ATOM   1418  CB  ASP A  92      37.550  43.100  34.210  1.00  0.00           C
ATOM   1419  HB1 ASP A  92      36.680  43.720  33.890  1.00  0.00           H
ATOM   1420  HB2 ASP A  92      37.110  42.200  34.690  1.00  0.00           H
ATOM   1421  CG  ASP A  92      38.400  42.610  33.040  1.00  0.00           C
ATOM   1422  OD1 ASP A  92      37.890  41.890  32.170  1.00  0.00           O
ATOM   1423  OD2 ASP A  92      39.620  42.940  32.930  1.00  0.00           O
ATOM   1424  C   ASP A  92      37.460  44.730  36.100  1.00  0.00           C
ATOM   1425  O   ASP A  92      36.460  44.180  36.580  1.00  0.00           O
ATOM   1426  N   TRP A  93      37.800  46.030  36.290  1.00  0.00           N
ATOM   1427  HN  TRP A  93      38.610  46.430  35.880  1.00  0.00           H
ATOM   1428  CA  TRP A  93      36.980  46.950  37.000  1.00  0.00           C
ATOM   1429  HA  TRP A  93      36.830  46.430  37.940  1.00  0.00           H
ATOM   1430  CB  TRP A  93      37.770  48.220  37.200  1.00  0.00           C
ATOM   1431  HB1 TRP A  93      38.100  48.580  36.200  1.00  0.00           H
ATOM   1432  HB2 TRP A  93      38.760  47.990  37.650  1.00  0.00           H
ATOM   1433  CG  TRP A  93      37.150  49.410  37.900  1.00  0.00           C
ATOM   1434  CD1 TRP A  93      36.550  50.500  37.320  1.00  0.00           C
ATOM   1435  HD1 TRP A  93      36.460  50.620  36.250  1.00  0.00           H
ATOM   1436  NE1 TRP A  93      36.100  51.330  38.340  1.00  0.00           N
ATOM   1437  HE1 TRP A  93      35.690  52.220  38.270  1.00  0.00           H
ATOM   1438  CE2 TRP A  93      36.350  50.790  39.570  1.00  0.00           C
ATOM   1439  CD2 TRP A  93      36.970  49.520  39.290  1.00  0.00           C
ATOM   1440  CE3 TRP A  93      37.340  48.710  40.320  1.00  0.00           C
ATOM   1441  HE3 TRP A  93      37.930  47.800  40.230  1.00  0.00           H
ATOM   1442  CZ3 TRP A  93      37.040  49.140  41.640  1.00  0.00           C
ATOM   1443  HZ3 TRP A  93      37.350  48.470  42.430  1.00  0.00           H
ATOM   1444  CZ2 TRP A  93      36.100  51.230  40.880  1.00  0.00           C
ATOM   1445  HZ2 TRP A  93      35.640  52.190  41.070  1.00  0.00           H
ATOM   1446  CH2 TRP A  93      36.480  50.330  41.940  1.00  0.00           C
ATOM   1447  HH2 TRP A  93      36.380  50.600  42.980  1.00  0.00           H
ATOM   1448  C   TRP A  93      35.540  47.100  36.480  1.00  0.00           C
ATOM   1449  O   TRP A  93      35.320  47.270  35.300  1.00  0.00           O
ATOM   1450  N   LYS A  94      34.520  47.080  37.390  1.00  0.00           N
ATOM   1451  HN  LYS A  94      34.720  47.090  38.360  1.00  0.00           H
ATOM   1452  CA  LYS A  94      33.140  46.990  36.950  1.00  0.00           C
ATOM   1453  HA  LYS A  94      33.040  46.730  35.900  1.00  0.00           H
ATOM   1454  CB  LYS A  94      32.430  45.780  37.680  1.00  0.00           C
ATOM   1455  HB1 LYS A  94      33.220  45.120  38.110  1.00  0.00           H
ATOM   1456  HB2 LYS A  94      31.830  45.340  36.850  1.00  0.00           H
ATOM   1457  CG  LYS A  94      31.530  46.100  38.880  1.00  0.00           C
ATOM   1458  HG1 LYS A  94      30.690  46.690  38.490  1.00  0.00           H
ATOM   1459  HG2 LYS A  94      32.030  46.730  39.660  1.00  0.00           H
ATOM   1460  CD  LYS A  94      31.040  44.910  39.700  1.00  0.00           C
ATOM   1461  HD1 LYS A  94      31.980  44.370  39.940  1.00  0.00           H
ATOM   1462  HD2 LYS A  94      30.450  44.230  39.050  1.00  0.00           H
ATOM   1463  CE  LYS A  94      30.310  45.330  41.030  1.00  0.00           C
ATOM   1464  HE1 LYS A  94      29.340  45.760  40.730  1.00  0.00           H
ATOM   1465  HE2 LYS A  94      30.970  46.040  41.570  1.00  0.00           H
ATOM   1466  NZ  LYS A  94      30.270  44.200  42.020  1.00  0.00           N
ATOM   1467  HZ1 LYS A  94      31.180  43.740  42.200  1.00  0.00           H
ATOM   1468  HZ2 LYS A  94      29.580  43.420  41.890  1.00  0.00           H
ATOM   1469  HZ3 LYS A  94      29.980  44.680  42.890  1.00  0.00           H
ATOM   1470  C   LYS A  94      32.360  48.360  37.110  1.00  0.00           C
ATOM   1471  O   LYS A  94      31.290  48.490  36.540  1.00  0.00           O
ATOM   1472  N   PHE A  95      32.890  49.430  37.820  1.00  0.00           N
ATOM   1473  HN  PHE A  95      33.840  49.430  38.150  1.00  0.00           H
ATOM   1474  CA  PHE A  95      32.220  50.680  38.060  1.00  0.00           C
ATOM   1475  HA  PHE A  95      31.170  50.510  37.840  1.00  0.00           H
ATOM   1476  CB  PHE A  95      32.540  51.200  39.500  1.00  0.00           C
ATOM   1477  HB1 PHE A  95      32.010  52.150  39.720  1.00  0.00           H
ATOM   1478  HB2 PHE A  95      33.650  51.290  39.580  1.00  0.00           H
ATOM   1479  CG  PHE A  95      31.990  50.250  40.560  1.00  0.00           C
ATOM   1480  CD1 PHE A  95      30.710  49.560  40.400  1.00  0.00           C
ATOM   1481  HD1 PHE A  95      30.220  49.660  39.450  1.00  0.00           H
ATOM   1482  CE1 PHE A  95      30.100  48.960  41.450  1.00  0.00           C
ATOM   1483  HE1 PHE A  95      29.090  48.590  41.300  1.00  0.00           H
ATOM   1484  CZ  PHE A  95      30.760  48.760  42.650  1.00  0.00           C
ATOM   1485  HZ  PHE A  95      30.190  48.270  43.420  1.00  0.00           H
ATOM   1486  CD2 PHE A  95      32.610  50.080  41.820  1.00  0.00           C
ATOM   1487  HD2 PHE A  95      33.500  50.630  42.080  1.00  0.00           H
ATOM   1488  CE2 PHE A  95      31.980  49.360  42.830  1.00  0.00           C
ATOM   1489  HE2 PHE A  95      32.480  49.270  43.780  1.00  0.00           H
ATOM   1490  C   PHE A  95      32.680  51.580  36.920  1.00  0.00           C
ATOM   1491  O   PHE A  95      33.490  51.120  36.100  1.00  0.00           O
ATOM   1492  N   GLY A  96      32.110  52.760  36.800  1.00  0.00           N
ATOM   1493  HN  GLY A  96      31.270  52.880  37.310  1.00  0.00           H
ATOM   1494  CA  GLY A  96      32.550  53.940  35.950  1.00  0.00           C
ATOM   1495  HA1 GLY A  96      31.850  54.710  36.240  1.00  0.00           H
ATOM   1496  HA2 GLY A  96      32.510  53.690  34.900  1.00  0.00           H
ATOM   1497  C   GLY A  96      33.920  54.430  36.300  1.00  0.00           C
ATOM   1498  O   GLY A  96      34.610  53.970  37.230  1.00  0.00           O
ATOM   1499  N   ASP A  97      34.420  55.460  35.470  1.00  0.00           N
ATOM   1500  HN  ASP A  97      33.760  55.710  34.770  1.00  0.00           H
ATOM   1501  CA  ASP A  97      35.590  56.300  35.500  1.00  0.00           C
ATOM   1502  HA  ASP A  97      36.470  55.740  35.210  1.00  0.00           H
ATOM   1503  CB  ASP A  97      35.360  57.310  34.290  1.00  0.00           C
ATOM   1504  HB1 ASP A  97      34.360  57.750  34.470  1.00  0.00           H
ATOM   1505  HB2 ASP A  97      35.380  56.760  33.320  1.00  0.00           H
ATOM   1506  CG  ASP A  97      36.240  58.480  34.280  1.00  0.00           C
ATOM   1507  OD1 ASP A  97      37.370  58.510  34.810  1.00  0.00           O
ATOM   1508  OD2 ASP A  97      36.010  59.330  33.350  1.00  0.00           O
ATOM   1509  C   ASP A  97      35.840  56.970  36.860  1.00  0.00           C
ATOM   1510  O   ASP A  97      36.800  56.730  37.560  1.00  0.00           O
ATOM   1511  N   ILE A  98      34.890  57.830  37.310  1.00  0.00           N
ATOM   1512  HN  ILE A  98      34.060  58.050  36.820  1.00  0.00           H
ATOM   1513  CA  ILE A  98      34.940  58.550  38.610  1.00  0.00           C
ATOM   1514  HA  ILE A  98      35.930  58.960  38.530  1.00  0.00           H
ATOM   1515  CB  ILE A  98      33.930  59.750  38.810  1.00  0.00           C
ATOM   1516  HB  ILE A  98      32.920  59.320  38.980  1.00  0.00           H
ATOM   1517  CG2 ILE A  98      34.340  60.490  40.120  1.00  0.00           C
ATOM   1518 HG21 ILE A  98      33.760  61.430  40.260  1.00  0.00           H
ATOM   1519 HG22 ILE A  98      35.370  60.890  40.140  1.00  0.00           H
ATOM   1520 HG23 ILE A  98      34.090  59.800  40.950  1.00  0.00           H
ATOM   1521  CG1 ILE A  98      33.800  60.800  37.700  1.00  0.00           C
ATOM   1522 HG11 ILE A  98      33.120  61.620  37.990  1.00  0.00           H
ATOM   1523 HG12 ILE A  98      33.330  60.240  36.860  1.00  0.00           H
ATOM   1524  CD  ILE A  98      35.170  61.230  37.160  1.00  0.00           C
ATOM   1525  HD1 ILE A  98      35.610  61.840  37.970  1.00  0.00           H
ATOM   1526  HD2 ILE A  98      34.910  61.710  36.190  1.00  0.00           H
ATOM   1527  HD3 ILE A  98      35.900  60.420  36.990  1.00  0.00           H
ATOM   1528  C   ILE A  98      35.060  57.680  39.860  1.00  0.00           C
ATOM   1529  O   ILE A  98      36.020  57.870  40.600  1.00  0.00           O
ATOM   1530  N   PRO A  99      34.260  56.620  40.110  1.00  0.00           N
ATOM   1531  CD  PRO A  99      33.020  56.310  39.370  1.00  0.00           C
ATOM   1532  HD1 PRO A  99      33.480  56.010  38.410  1.00  0.00           H
ATOM   1533  HD2 PRO A  99      32.340  57.150  39.110  1.00  0.00           H
ATOM   1534  CA  PRO A  99      34.620  55.520  40.990  1.00  0.00           C
ATOM   1535  HA  PRO A  99      34.580  55.880  42.020  1.00  0.00           H
ATOM   1536  CB  PRO A  99      33.560  54.440  40.660  1.00  0.00           C
ATOM   1537  HB1 PRO A  99      33.240  53.760  41.480  1.00  0.00           H
ATOM   1538  HB2 PRO A  99      33.910  53.730  39.880  1.00  0.00           H
ATOM   1539  CG  PRO A  99      32.340  55.180  40.060  1.00  0.00           C
ATOM   1540  HG1 PRO A  99      31.700  54.520  39.440  1.00  0.00           H
ATOM   1541  HG2 PRO A  99      31.820  55.690  40.900  1.00  0.00           H
ATOM   1542  C   PRO A  99      36.050  55.000  40.920  1.00  0.00           C
ATOM   1543  O   PRO A  99      36.560  54.710  42.000  1.00  0.00           O
ATOM   1544  N   CYS A 100      36.740  54.780  39.740  1.00  0.00           N
ATOM   1545  HN  CYS A 100      36.360  54.990  38.850  1.00  0.00           H
ATOM   1546  CA  CYS A 100      38.110  54.350  39.680  1.00  0.00           C
ATOM   1547  HA  CYS A 100      38.240  53.430  40.230  1.00  0.00           H
ATOM   1548  CB  CYS A 100      38.590  54.170  38.180  1.00  0.00           C
ATOM   1549  HB1 CYS A 100      38.640  55.100  37.570  1.00  0.00           H
ATOM   1550  HB2 CYS A 100      37.940  53.420  37.680  1.00  0.00           H
ATOM   1551  SG  CYS A 100      40.340  53.540  38.210  1.00  0.00           S
ATOM   1552  C   CYS A 100      38.990  55.320  40.450  1.00  0.00           C
ATOM   1553  O   CYS A 100      39.810  54.950  41.310  1.00  0.00           O
ATOM   1554  N   ARG A 101      38.900  56.640  40.200  1.00  0.00           N
ATOM   1555  HN  ARG A 101      38.400  56.870  39.350  1.00  0.00           H
ATOM   1556  CA  ARG A 101      39.610  57.630  40.880  1.00  0.00           C
ATOM   1557  HA  ARG A 101      40.640  57.410  40.650  1.00  0.00           H
ATOM   1558  CB  ARG A 101      39.190  58.990  40.260  1.00  0.00           C
ATOM   1559  HB1 ARG A 101      39.990  59.660  40.640  1.00  0.00           H
ATOM   1560  HB2 ARG A 101      38.160  59.350  40.480  1.00  0.00           H
ATOM   1561  CG  ARG A 101      39.260  58.920  38.690  1.00  0.00           C
ATOM   1562  HG1 ARG A 101      38.380  58.370  38.280  1.00  0.00           H
ATOM   1563  HG2 ARG A 101      40.120  58.310  38.330  1.00  0.00           H
ATOM   1564  CD  ARG A 101      39.260  60.230  37.950  1.00  0.00           C
ATOM   1565  HD1 ARG A 101      40.050  60.950  38.260  1.00  0.00           H
ATOM   1566  HD2 ARG A 101      38.310  60.760  38.190  1.00  0.00           H
ATOM   1567  NE  ARG A 101      39.260  59.950  36.480  1.00  0.00           N
ATOM   1568  HE  ARG A 101      38.610  59.310  36.070  1.00  0.00           H
ATOM   1569  CZ  ARG A 101      40.000  60.500  35.600  1.00  0.00           C
ATOM   1570  NH1 ARG A 101      41.080  61.200  35.780  1.00  0.00           N
ATOM   1571 HH11 ARG A 101      41.340  61.220  36.740  1.00  0.00           H
ATOM   1572 HH12 ARG A 101      41.610  61.590  35.030  1.00  0.00           H
ATOM   1573  NH2 ARG A 101      39.670  60.360  34.300  1.00  0.00           N
ATOM   1574 HH21 ARG A 101      40.130  60.780  33.530  1.00  0.00           H
ATOM   1575 HH22 ARG A 101      38.790  59.880  34.250  1.00  0.00           H
ATOM   1576  C   ARG A 101      39.390  57.720  42.330  1.00  0.00           C
ATOM   1577  O   ARG A 101      40.240  57.960  43.120  1.00  0.00           O
ATOM   1578  N   LEU A 102      38.130  57.600  42.720  1.00  0.00           N
ATOM   1579  HN  LEU A 102      37.350  57.490  42.110  1.00  0.00           H
ATOM   1580  CA  LEU A 102      37.740  57.640  44.100  1.00  0.00           C
ATOM   1581  HA  LEU A 102      38.120  58.550  44.530  1.00  0.00           H
ATOM   1582  CB  LEU A 102      36.250  57.590  44.140  1.00  0.00           C
ATOM   1583  HB1 LEU A 102      35.840  57.570  45.180  1.00  0.00           H
ATOM   1584  HB2 LEU A 102      35.830  56.690  43.620  1.00  0.00           H
ATOM   1585  CG  LEU A 102      35.650  58.940  43.660  1.00  0.00           C
ATOM   1586  HG  LEU A 102      35.700  59.060  42.560  1.00  0.00           H
ATOM   1587  CD1 LEU A 102      34.170  59.170  44.160  1.00  0.00           C
ATOM   1588 HD11 LEU A 102      34.190  59.330  45.260  1.00  0.00           H
ATOM   1589 HD12 LEU A 102      33.570  58.270  43.920  1.00  0.00           H
ATOM   1590 HD13 LEU A 102      33.760  60.060  43.640  1.00  0.00           H
ATOM   1591  CD2 LEU A 102      36.400  60.140  44.270  1.00  0.00           C
ATOM   1592 HD21 LEU A 102      37.380  60.200  43.750  1.00  0.00           H
ATOM   1593 HD22 LEU A 102      36.550  60.030  45.370  1.00  0.00           H
ATOM   1594 HD23 LEU A 102      35.870  61.080  43.990  1.00  0.00           H
ATOM   1595  C   LEU A 102      38.350  56.510  44.920  1.00  0.00           C
ATOM   1596  O   LEU A 102      38.860  56.690  46.030  1.00  0.00           O
ATOM   1597  N   MET A 103      38.400  55.300  44.410  1.00  0.00           N
ATOM   1598  HN  MET A 103      37.980  55.150  43.520  1.00  0.00           H
ATOM   1599  CA  MET A 103      38.990  54.160  44.960  1.00  0.00           C
ATOM   1600  HA  MET A 103      38.490  54.030  45.920  1.00  0.00           H
ATOM   1601  CB  MET A 103      38.600  52.950  44.000  1.00  0.00           C
ATOM   1602  HB1 MET A 103      39.050  53.220  43.020  1.00  0.00           H
ATOM   1603  HB2 MET A 103      37.500  52.820  43.910  1.00  0.00           H
ATOM   1604  CG  MET A 103      39.300  51.580  44.360  1.00  0.00           C
ATOM   1605  HG1 MET A 103      40.410  51.660  44.210  1.00  0.00           H
ATOM   1606  HG2 MET A 103      38.930  50.820  43.640  1.00  0.00           H
ATOM   1607  SD  MET A 103      39.100  50.920  46.080  1.00  0.00           S
ATOM   1608  CE  MET A 103      40.560  49.950  46.020  1.00  0.00           C
ATOM   1609  HE1 MET A 103      41.380  50.460  45.460  1.00  0.00           H
ATOM   1610  HE2 MET A 103      40.370  48.930  45.590  1.00  0.00           H
ATOM   1611  HE3 MET A 103      40.920  49.760  47.050  1.00  0.00           H
ATOM   1612  C   MET A 103      40.490  54.260  45.100  1.00  0.00           C
ATOM   1613  O   MET A 103      41.060  53.810  46.140  1.00  0.00           O
ATOM   1614  N   LEU A 104      41.210  54.880  44.150  1.00  0.00           N
ATOM   1615  HN  LEU A 104      40.690  55.190  43.360  1.00  0.00           H
ATOM   1616  CA  LEU A 104      42.610  55.330  44.340  1.00  0.00           C
ATOM   1617  HA  LEU A 104      43.080  54.430  44.710  1.00  0.00           H
ATOM   1618  CB  LEU A 104      43.300  55.790  43.050  1.00  0.00           C
ATOM   1619  HB1 LEU A 104      44.330  56.140  43.210  1.00  0.00           H
ATOM   1620  HB2 LEU A 104      42.910  56.810  42.850  1.00  0.00           H
ATOM   1621  CG  LEU A 104      43.210  54.890  41.770  1.00  0.00           C
ATOM   1622  HG  LEU A 104      42.120  54.900  41.590  1.00  0.00           H
ATOM   1623  CD1 LEU A 104      43.990  55.370  40.570  1.00  0.00           C
ATOM   1624 HD11 LEU A 104      43.720  56.430  40.400  1.00  0.00           H
ATOM   1625 HD12 LEU A 104      43.820  54.850  39.610  1.00  0.00           H
ATOM   1626 HD13 LEU A 104      45.050  55.440  40.920  1.00  0.00           H
ATOM   1627  CD2 LEU A 104      43.640  53.420  42.140  1.00  0.00           C
ATOM   1628 HD21 LEU A 104      43.370  52.760  41.280  1.00  0.00           H
ATOM   1629 HD22 LEU A 104      43.100  52.930  42.990  1.00  0.00           H
ATOM   1630 HD23 LEU A 104      44.720  53.310  42.370  1.00  0.00           H
ATOM   1631  C   LEU A 104      42.800  56.180  45.580  1.00  0.00           C
ATOM   1632  O   LEU A 104      43.650  55.950  46.400  1.00  0.00           O
ATOM   1633  N   PHE A 105      41.900  57.200  45.670  1.00  0.00           N
ATOM   1634  HN  PHE A 105      41.380  57.490  44.870  1.00  0.00           H
ATOM   1635  CA  PHE A 105      42.050  58.080  46.810  1.00  0.00           C
ATOM   1636  HA  PHE A 105      43.020  58.580  46.770  1.00  0.00           H
ATOM   1637  CB  PHE A 105      41.010  59.290  46.640  1.00  0.00           C
ATOM   1638  HB1 PHE A 105      39.950  58.940  46.670  1.00  0.00           H
ATOM   1639  HB2 PHE A 105      41.180  59.800  45.660  1.00  0.00           H
ATOM   1640  CG  PHE A 105      41.260  60.490  47.640  1.00  0.00           C
ATOM   1641  CD1 PHE A 105      42.290  61.420  47.470  1.00  0.00           C
ATOM   1642  HD1 PHE A 105      43.000  61.270  46.660  1.00  0.00           H
ATOM   1643  CE1 PHE A 105      42.480  62.400  48.440  1.00  0.00           C
ATOM   1644  HE1 PHE A 105      43.280  63.120  48.360  1.00  0.00           H
ATOM   1645  CZ  PHE A 105      41.580  62.570  49.460  1.00  0.00           C
ATOM   1646  HZ  PHE A 105      41.700  63.460  50.070  1.00  0.00           H
ATOM   1647  CD2 PHE A 105      40.390  60.600  48.760  1.00  0.00           C
ATOM   1648  HD2 PHE A 105      39.680  59.840  49.040  1.00  0.00           H
ATOM   1649  CE2 PHE A 105      40.580  61.630  49.720  1.00  0.00           C
ATOM   1650  HE2 PHE A 105      40.020  61.660  50.640  1.00  0.00           H
ATOM   1651  C   PHE A 105      41.800  57.420  48.160  1.00  0.00           C
ATOM   1652  O   PHE A 105      42.580  57.430  49.130  1.00  0.00           O
ATOM   1653  N   MET A 106      40.670  56.570  48.170  1.00  0.00           N
ATOM   1654  HN  MET A 106      40.150  56.640  47.320  1.00  0.00           H
ATOM   1655  CA  MET A 106      40.170  55.840  49.310  1.00  0.00           C
ATOM   1656  HA  MET A 106      39.920  56.510  50.110  1.00  0.00           H
ATOM   1657  CB  MET A 106      38.860  55.040  49.020  1.00  0.00           C
ATOM   1658  HB1 MET A 106      39.030  54.440  48.100  1.00  0.00           H
ATOM   1659  HB2 MET A 106      38.030  55.710  48.700  1.00  0.00           H
ATOM   1660  CG  MET A 106      38.350  53.990  50.010  1.00  0.00           C
ATOM   1661  HG1 MET A 106      39.200  53.300  50.230  1.00  0.00           H
ATOM   1662  HG2 MET A 106      37.690  53.270  49.490  1.00  0.00           H
ATOM   1663  SD  MET A 106      37.680  54.450  51.640  1.00  0.00           S
ATOM   1664  CE  MET A 106      37.310  52.830  52.280  1.00  0.00           C
ATOM   1665  HE1 MET A 106      38.210  52.190  52.290  1.00  0.00           H
ATOM   1666  HE2 MET A 106      36.620  52.280  51.620  1.00  0.00           H
ATOM   1667  HE3 MET A 106      36.780  52.850  53.260  1.00  0.00           H
ATOM   1668  C   MET A 106      41.220  54.860  49.900  1.00  0.00           C
ATOM   1669  O   MET A 106      41.520  54.850  51.060  1.00  0.00           O
ATOM   1670  N   LEU A 107      41.840  54.100  48.940  1.00  0.00           N
ATOM   1671  HN  LEU A 107      41.590  54.130  47.970  1.00  0.00           H
ATOM   1672  CA  LEU A 107      42.950  53.220  49.190  1.00  0.00           C
ATOM   1673  HA  LEU A 107      42.720  52.560  50.010  1.00  0.00           H
ATOM   1674  CB  LEU A 107      43.160  52.210  48.010  1.00  0.00           C
ATOM   1675  HB1 LEU A 107      43.440  52.890  47.170  1.00  0.00           H
ATOM   1676  HB2 LEU A 107      42.130  51.860  47.780  1.00  0.00           H
ATOM   1677  CG  LEU A 107      44.210  51.140  48.310  1.00  0.00           C
ATOM   1678  HG  LEU A 107      45.170  51.550  48.690  1.00  0.00           H
ATOM   1679  CD1 LEU A 107      43.580  50.200  49.410  1.00  0.00           C
ATOM   1680 HD11 LEU A 107      42.490  50.090  49.210  1.00  0.00           H
ATOM   1681 HD12 LEU A 107      43.690  50.660  50.410  1.00  0.00           H
ATOM   1682 HD13 LEU A 107      44.100  49.220  49.520  1.00  0.00           H
ATOM   1683  CD2 LEU A 107      44.420  50.400  47.010  1.00  0.00           C
ATOM   1684 HD21 LEU A 107      44.650  51.100  46.180  1.00  0.00           H
ATOM   1685 HD22 LEU A 107      43.450  49.960  46.680  1.00  0.00           H
ATOM   1686 HD23 LEU A 107      45.300  49.740  47.140  1.00  0.00           H
ATOM   1687  C   LEU A 107      44.150  53.940  49.650  1.00  0.00           C
ATOM   1688  O   LEU A 107      44.740  53.550  50.590  1.00  0.00           O
ATOM   1689  N   ALA A 108      44.620  55.010  49.030  1.00  0.00           N
ATOM   1690  HN  ALA A 108      44.200  55.450  48.240  1.00  0.00           H
ATOM   1691  CA  ALA A 108      45.650  55.800  49.420  1.00  0.00           C
ATOM   1692  HA  ALA A 108      46.600  55.280  49.410  1.00  0.00           H
ATOM   1693  CB  ALA A 108      45.760  56.990  48.390  1.00  0.00           C
ATOM   1694  HB1 ALA A 108      44.800  57.550  48.310  1.00  0.00           H
ATOM   1695  HB2 ALA A 108      46.140  56.570  47.430  1.00  0.00           H
ATOM   1696  HB3 ALA A 108      46.470  57.800  48.650  1.00  0.00           H
ATOM   1697  C   ALA A 108      45.610  56.500  50.730  1.00  0.00           C
ATOM   1698  O   ALA A 108      46.610  56.410  51.460  1.00  0.00           O
ATOM   1699  N   MET A 109      44.570  57.210  51.090  1.00  0.00           N
ATOM   1700  HN  MET A 109      43.810  57.290  50.440  1.00  0.00           H
ATOM   1701  CA  MET A 109      44.420  57.810  52.390  1.00  0.00           C
ATOM   1702  HA  MET A 109      45.290  58.460  52.440  1.00  0.00           H
ATOM   1703  CB  MET A 109      43.120  58.650  52.320  1.00  0.00           C
ATOM   1704  HB1 MET A 109      43.000  59.180  53.300  1.00  0.00           H
ATOM   1705  HB2 MET A 109      42.270  57.930  52.300  1.00  0.00           H
ATOM   1706  CG  MET A 109      43.100  59.870  51.340  1.00  0.00           C
ATOM   1707  HG1 MET A 109      42.050  60.150  51.110  1.00  0.00           H
ATOM   1708  HG2 MET A 109      43.530  59.590  50.360  1.00  0.00           H
ATOM   1709  SD  MET A 109      44.130  61.250  51.820  1.00  0.00           S
ATOM   1710  CE  MET A 109      42.950  61.750  53.140  1.00  0.00           C
ATOM   1711  HE1 MET A 109      43.020  62.790  53.520  1.00  0.00           H
ATOM   1712  HE2 MET A 109      43.160  61.050  53.970  1.00  0.00           H
ATOM   1713  HE3 MET A 109      41.900  61.640  52.800  1.00  0.00           H
ATOM   1714  C   MET A 109      44.500  56.940  53.610  1.00  0.00           C
ATOM   1715  O   MET A 109      45.110  57.340  54.620  1.00  0.00           O
ATOM   1716  N   ASN A 110      43.990  55.740  53.570  1.00  0.00           N
ATOM   1717  HN  ASN A 110      43.640  55.340  52.730  1.00  0.00           H
ATOM   1718  CA  ASN A 110      43.800  54.930  54.730  1.00  0.00           C
ATOM   1719  HA  ASN A 110      43.760  55.500  55.650  1.00  0.00           H
ATOM   1720  CB  ASN A 110      42.460  54.230  54.510  1.00  0.00           C
ATOM   1721  HB1 ASN A 110      42.270  53.430  55.250  1.00  0.00           H
ATOM   1722  HB2 ASN A 110      42.520  53.920  53.450  1.00  0.00           H
ATOM   1723  CG  ASN A 110      41.410  55.360  54.590  1.00  0.00           C
ATOM   1724  OD1 ASN A 110      41.340  56.190  55.520  1.00  0.00           O
ATOM   1725  ND2 ASN A 110      40.560  55.430  53.650  1.00  0.00           N
ATOM   1726 HD21 ASN A 110      40.620  54.840  52.850  1.00  0.00           H
ATOM   1727 HD22 ASN A 110      39.960  56.240  53.620  1.00  0.00           H
ATOM   1728  C   ASN A 110      45.070  54.090  54.730  1.00  0.00           C
ATOM   1729  O   ASN A 110      45.600  53.670  55.760  1.00  0.00           O
ATOM   1730  N   ARG A 111      45.730  53.870  53.530  1.00  0.00           N
ATOM   1731  HN  ARG A 111      45.270  53.940  52.650  1.00  0.00           H
ATOM   1732  CA  ARG A 111      47.040  53.160  53.540  1.00  0.00           C
ATOM   1733  HA  ARG A 111      47.060  52.350  54.260  1.00  0.00           H
ATOM   1734  CB  ARG A 111      47.360  52.590  52.160  1.00  0.00           C
ATOM   1735  HB1 ARG A 111      48.460  52.470  52.140  1.00  0.00           H
ATOM   1736  HB2 ARG A 111      47.080  53.210  51.280  1.00  0.00           H
ATOM   1737  CG  ARG A 111      46.830  51.160  51.910  1.00  0.00           C
ATOM   1738  HG1 ARG A 111      45.720  51.200  51.790  1.00  0.00           H
ATOM   1739  HG2 ARG A 111      46.920  50.460  52.760  1.00  0.00           H
ATOM   1740  CD  ARG A 111      47.470  50.490  50.680  1.00  0.00           C
ATOM   1741  HD1 ARG A 111      48.580  50.530  50.690  1.00  0.00           H
ATOM   1742  HD2 ARG A 111      47.280  51.120  49.790  1.00  0.00           H
ATOM   1743  NE  ARG A 111      47.010  49.120  50.480  1.00  0.00           N
ATOM   1744  HE  ARG A 111      46.660  48.550  51.220  1.00  0.00           H
ATOM   1745  CZ  ARG A 111      47.120  48.410  49.300  1.00  0.00           C
ATOM   1746  NH1 ARG A 111      47.880  48.880  48.330  1.00  0.00           N
ATOM   1747 HH11 ARG A 111      48.140  48.160  47.680  1.00  0.00           H
ATOM   1748 HH12 ARG A 111      48.500  49.630  48.530  1.00  0.00           H
ATOM   1749  NH2 ARG A 111      46.550  47.290  49.080  1.00  0.00           N
ATOM   1750 HH21 ARG A 111      45.950  46.930  49.810  1.00  0.00           H
ATOM   1751 HH22 ARG A 111      46.460  47.070  48.110  1.00  0.00           H
ATOM   1752  C   ARG A 111      48.240  53.990  54.030  1.00  0.00           C
ATOM   1753  O   ARG A 111      48.860  53.560  55.000  1.00  0.00           O
ATOM   1754  N   GLN A 112      48.350  55.230  53.480  1.00  0.00           N
ATOM   1755  HN  GLN A 112      47.870  55.420  52.630  1.00  0.00           H
ATOM   1756  CA  GLN A 112      49.120  56.250  54.160  1.00  0.00           C
ATOM   1757  HA  GLN A 112      50.060  55.760  54.340  1.00  0.00           H
ATOM   1758  CB  GLN A 112      49.460  57.460  53.330  1.00  0.00           C
ATOM   1759  HB1 GLN A 112      49.900  58.170  54.060  1.00  0.00           H
ATOM   1760  HB2 GLN A 112      48.550  57.930  52.910  1.00  0.00           H
ATOM   1761  CG  GLN A 112      50.410  57.290  52.150  1.00  0.00           C
ATOM   1762  HG1 GLN A 112      51.360  56.770  52.410  1.00  0.00           H
ATOM   1763  HG2 GLN A 112      50.710  58.310  51.850  1.00  0.00           H
ATOM   1764  CD  GLN A 112      49.870  56.440  50.960  1.00  0.00           C
ATOM   1765  OE1 GLN A 112      50.400  55.320  50.820  1.00  0.00           O
ATOM   1766  NE2 GLN A 112      49.080  57.020  50.030  1.00  0.00           N
ATOM   1767 HE21 GLN A 112      48.910  56.470  49.210  1.00  0.00           H
ATOM   1768 HE22 GLN A 112      48.700  57.940  50.170  1.00  0.00           H
ATOM   1769  C   GLN A 112      48.650  56.580  55.530  1.00  0.00           C
ATOM   1770  O   GLN A 112      49.500  56.750  56.450  1.00  0.00           O
ATOM   1771  N   GLY A 113      47.350  56.760  55.880  1.00  0.00           N
ATOM   1772  HN  GLY A 113      46.620  56.810  55.220  1.00  0.00           H
ATOM   1773  CA  GLY A 113      46.970  57.330  57.170  1.00  0.00           C
ATOM   1774  HA1 GLY A 113      45.930  57.530  57.020  1.00  0.00           H
ATOM   1775  HA2 GLY A 113      47.540  58.190  57.510  1.00  0.00           H
ATOM   1776  C   GLY A 113      47.110  56.330  58.280  1.00  0.00           C
ATOM   1777  O   GLY A 113      47.380  56.660  59.410  1.00  0.00           O
ATOM   1778  N   SER A 114      46.870  55.080  57.980  1.00  0.00           N
ATOM   1779  HN  SER A 114      46.590  54.860  57.040  1.00  0.00           H
ATOM   1780  CA  SER A 114      47.030  54.060  58.990  1.00  0.00           C
ATOM   1781  HA  SER A 114      46.330  54.120  59.810  1.00  0.00           H
ATOM   1782  CB  SER A 114      46.780  52.640  58.420  1.00  0.00           C
ATOM   1783  HB1 SER A 114      47.310  52.510  57.440  1.00  0.00           H
ATOM   1784  HB2 SER A 114      45.710  52.550  58.190  1.00  0.00           H
ATOM   1785  OG  SER A 114      47.100  51.570  59.310  1.00  0.00           O
ATOM   1786  HG1 SER A 114      46.270  51.330  59.730  1.00  0.00           H
ATOM   1787  C   SER A 114      48.480  54.070  59.530  1.00  0.00           C
ATOM   1788  O   SER A 114      48.660  54.060  60.740  1.00  0.00           O
ATOM   1789  N   ILE A 115      49.580  54.150  58.700  1.00  0.00           N
ATOM   1790  HN  ILE A 115      49.360  54.280  57.740  1.00  0.00           H
ATOM   1791  CA  ILE A 115      50.990  54.160  59.050  1.00  0.00           C
ATOM   1792  HA  ILE A 115      51.040  53.350  59.760  1.00  0.00           H
ATOM   1793  CB  ILE A 115      51.930  53.970  57.810  1.00  0.00           C
ATOM   1794  HB  ILE A 115      51.720  54.790  57.090  1.00  0.00           H
ATOM   1795  CG2 ILE A 115      53.350  53.930  58.320  1.00  0.00           C
ATOM   1796 HG21 ILE A 115      53.510  53.250  59.180  1.00  0.00           H
ATOM   1797 HG22 ILE A 115      53.670  54.950  58.610  1.00  0.00           H
ATOM   1798 HG23 ILE A 115      54.010  53.580  57.500  1.00  0.00           H
ATOM   1799  CG1 ILE A 115      51.610  52.670  56.990  1.00  0.00           C
ATOM   1800 HG11 ILE A 115      50.500  52.570  56.880  1.00  0.00           H
ATOM   1801 HG12 ILE A 115      51.970  51.900  57.690  1.00  0.00           H
ATOM   1802  CD  ILE A 115      52.070  52.660  55.570  1.00  0.00           C
ATOM   1803  HD1 ILE A 115      51.950  51.710  55.000  1.00  0.00           H
ATOM   1804  HD2 ILE A 115      53.150  52.870  55.510  1.00  0.00           H
ATOM   1805  HD3 ILE A 115      51.490  53.380  54.950  1.00  0.00           H
ATOM   1806  C   ILE A 115      51.250  55.530  59.770  1.00  0.00           C
ATOM   1807  O   ILE A 115      51.970  55.590  60.790  1.00  0.00           O
ATOM   1808  N   ILE A 116      50.720  56.690  59.310  1.00  0.00           N
ATOM   1809  HN  ILE A 116      50.170  56.740  58.470  1.00  0.00           H
ATOM   1810  CA  ILE A 116      51.020  58.000  59.930  1.00  0.00           C
ATOM   1811  HA  ILE A 116      52.100  58.090  59.830  1.00  0.00           H
ATOM   1812  CB  ILE A 116      50.370  59.110  58.980  1.00  0.00           C
ATOM   1813  HB  ILE A 116      49.440  58.590  58.670  1.00  0.00           H
ATOM   1814  CG2 ILE A 116      50.040  60.560  59.550  1.00  0.00           C
ATOM   1815 HG21 ILE A 116      49.760  61.310  58.790  1.00  0.00           H
ATOM   1816 HG22 ILE A 116      50.940  60.970  60.050  1.00  0.00           H
ATOM   1817 HG23 ILE A 116      49.250  60.560  60.330  1.00  0.00           H
ATOM   1818  CG1 ILE A 116      51.270  59.280  57.760  1.00  0.00           C
ATOM   1819 HG11 ILE A 116      51.680  58.370  57.260  1.00  0.00           H
ATOM   1820 HG12 ILE A 116      52.110  59.910  58.120  1.00  0.00           H
ATOM   1821  CD  ILE A 116      50.600  59.950  56.500  1.00  0.00           C
ATOM   1822  HD1 ILE A 116      51.280  59.850  55.620  1.00  0.00           H
ATOM   1823  HD2 ILE A 116      50.220  60.970  56.720  1.00  0.00           H
ATOM   1824  HD3 ILE A 116      49.670  59.440  56.160  1.00  0.00           H
ATOM   1825  C   ILE A 116      50.550  58.140  61.380  1.00  0.00           C
ATOM   1826  O   ILE A 116      51.310  58.590  62.240  1.00  0.00           O
ATOM   1827  N   PHE A 117      49.290  57.750  61.600  1.00  0.00           N
ATOM   1828  HN  PHE A 117      48.750  57.510  60.790  1.00  0.00           H
ATOM   1829  CA  PHE A 117      48.720  57.680  62.910  1.00  0.00           C
ATOM   1830  HA  PHE A 117      49.110  58.540  63.450  1.00  0.00           H
ATOM   1831  CB  PHE A 117      47.210  57.680  62.820  1.00  0.00           C
ATOM   1832  HB1 PHE A 117      46.710  57.410  63.780  1.00  0.00           H
ATOM   1833  HB2 PHE A 117      46.800  57.040  62.030  1.00  0.00           H
ATOM   1834  CG  PHE A 117      46.700  59.050  62.590  1.00  0.00           C
ATOM   1835  CD1 PHE A 117      46.800  60.020  63.600  1.00  0.00           C
ATOM   1836  HD1 PHE A 117      47.230  59.670  64.520  1.00  0.00           H
ATOM   1837  CE1 PHE A 117      46.620  61.420  63.370  1.00  0.00           C
ATOM   1838  HE1 PHE A 117      46.710  62.070  64.230  1.00  0.00           H
ATOM   1839  CZ  PHE A 117      46.150  61.840  62.110  1.00  0.00           C
ATOM   1840  HZ  PHE A 117      45.870  62.860  61.900  1.00  0.00           H
ATOM   1841  CD2 PHE A 117      46.360  59.580  61.330  1.00  0.00           C
ATOM   1842  HD2 PHE A 117      46.360  58.890  60.500  1.00  0.00           H
ATOM   1843  CE2 PHE A 117      46.160  60.820  61.110  1.00  0.00           C
ATOM   1844  HE2 PHE A 117      46.010  61.100  60.080  1.00  0.00           H
ATOM   1845  C   PHE A 117      49.260  56.620  63.820  1.00  0.00           C
ATOM   1846  O   PHE A 117      49.410  56.710  64.990  1.00  0.00           O
ATOM   1847  N   LEU A 118      49.790  55.480  63.280  1.00  0.00           N
ATOM   1848  HN  LEU A 118      49.680  55.310  62.300  1.00  0.00           H
ATOM   1849  CA  LEU A 118      50.580  54.530  63.930  1.00  0.00           C
ATOM   1850  HA  LEU A 118      49.980  54.170  64.750  1.00  0.00           H
ATOM   1851  CB  LEU A 118      51.020  53.350  63.050  1.00  0.00           C
ATOM   1852  HB1 LEU A 118      51.650  53.670  62.190  1.00  0.00           H
ATOM   1853  HB2 LEU A 118      50.050  52.920  62.690  1.00  0.00           H
ATOM   1854  CG  LEU A 118      51.780  52.160  63.580  1.00  0.00           C
ATOM   1855  HG  LEU A 118      52.810  52.560  63.780  1.00  0.00           H
ATOM   1856  CD1 LEU A 118      51.180  51.600  64.900  1.00  0.00           C
ATOM   1857 HD11 LEU A 118      51.110  52.360  65.710  1.00  0.00           H
ATOM   1858 HD12 LEU A 118      51.760  50.710  65.220  1.00  0.00           H
ATOM   1859 HD13 LEU A 118      50.150  51.220  64.750  1.00  0.00           H
ATOM   1860  CD2 LEU A 118      51.930  51.010  62.510  1.00  0.00           C
ATOM   1861 HD21 LEU A 118      50.920  50.600  62.250  1.00  0.00           H
ATOM   1862 HD22 LEU A 118      52.520  50.100  62.740  1.00  0.00           H
ATOM   1863 HD23 LEU A 118      52.300  51.500  61.590  1.00  0.00           H
ATOM   1864  C   LEU A 118      51.830  55.090  64.580  1.00  0.00           C
ATOM   1865  O   LEU A 118      52.110  54.730  65.670  1.00  0.00           O
ATOM   1866  N   THR A 119      52.640  55.880  63.780  1.00  0.00           N
ATOM   1867  HN  THR A 119      52.200  56.180  62.940  1.00  0.00           H
ATOM   1868  CA  THR A 119      53.960  56.390  64.130  1.00  0.00           C
ATOM   1869  HA  THR A 119      54.690  55.600  64.270  1.00  0.00           H
ATOM   1870  CB  THR A 119      54.590  57.120  62.930  1.00  0.00           C
ATOM   1871  HB  THR A 119      54.170  58.110  62.650  1.00  0.00           H
ATOM   1872  OG1 THR A 119      54.600  56.270  61.760  1.00  0.00           O
ATOM   1873  HG1 THR A 119      53.700  56.180  61.430  1.00  0.00           H
ATOM   1874  CG2 THR A 119      56.060  57.290  63.290  1.00  0.00           C
ATOM   1875 HG21 THR A 119      56.470  56.320  63.630  1.00  0.00           H
ATOM   1876 HG22 THR A 119      56.240  58.000  64.140  1.00  0.00           H
ATOM   1877 HG23 THR A 119      56.620  57.750  62.460  1.00  0.00           H
ATOM   1878  C   THR A 119      53.860  57.330  65.300  1.00  0.00           C
ATOM   1879  O   THR A 119      54.660  57.280  66.240  1.00  0.00           O
ATOM   1880  N   VAL A 120      52.870  58.190  65.360  1.00  0.00           N
ATOM   1881  HN  VAL A 120      52.290  58.280  64.560  1.00  0.00           H
ATOM   1882  CA  VAL A 120      52.630  59.050  66.540  1.00  0.00           C
ATOM   1883  HA  VAL A 120      53.570  59.510  66.800  1.00  0.00           H
ATOM   1884  CB  VAL A 120      51.740  60.210  66.200  1.00  0.00           C
ATOM   1885  HB  VAL A 120      52.250  60.770  65.390  1.00  0.00           H
ATOM   1886  CG1 VAL A 120      50.360  59.680  65.670  1.00  0.00           C
ATOM   1887 HG11 VAL A 120      49.800  59.080  66.420  1.00  0.00           H
ATOM   1888 HG12 VAL A 120      50.470  59.050  64.770  1.00  0.00           H
ATOM   1889 HG13 VAL A 120      49.760  60.610  65.490  1.00  0.00           H
ATOM   1890  CG2 VAL A 120      51.620  61.140  67.450  1.00  0.00           C
ATOM   1891 HG21 VAL A 120      51.050  60.610  68.240  1.00  0.00           H
ATOM   1892 HG22 VAL A 120      51.080  62.100  67.270  1.00  0.00           H
ATOM   1893 HG23 VAL A 120      52.630  61.340  67.870  1.00  0.00           H
ATOM   1894  C   VAL A 120      52.170  58.240  67.690  1.00  0.00           C
ATOM   1895  O   VAL A 120      52.610  58.530  68.810  1.00  0.00           O
ATOM   1896  N   VAL A 121      51.390  57.230  67.500  1.00  0.00           N
ATOM   1897  HN  VAL A 121      50.970  57.030  66.630  1.00  0.00           H
ATOM   1898  CA  VAL A 121      50.930  56.320  68.600  1.00  0.00           C
ATOM   1899  HA  VAL A 121      50.520  56.940  69.380  1.00  0.00           H
ATOM   1900  CB  VAL A 121      49.780  55.320  68.160  1.00  0.00           C
ATOM   1901  HB  VAL A 121      50.100  54.760  67.250  1.00  0.00           H
ATOM   1902  CG1 VAL A 121      49.620  54.170  69.100  1.00  0.00           C
ATOM   1903 HG11 VAL A 121      50.510  53.500  69.170  1.00  0.00           H
ATOM   1904 HG12 VAL A 121      48.720  53.570  68.840  1.00  0.00           H
ATOM   1905 HG13 VAL A 121      49.500  54.570  70.120  1.00  0.00           H
ATOM   1906  CG2 VAL A 121      48.530  56.240  68.140  1.00  0.00           C
ATOM   1907 HG21 VAL A 121      47.740  55.540  67.820  1.00  0.00           H
ATOM   1908 HG22 VAL A 121      48.690  57.060  67.400  1.00  0.00           H
ATOM   1909 HG23 VAL A 121      48.330  56.650  69.160  1.00  0.00           H
ATOM   1910  C   VAL A 121      52.130  55.570  69.270  1.00  0.00           C
ATOM   1911  O   VAL A 121      52.350  55.610  70.480  1.00  0.00           O
ATOM   1912  N   ALA A 122      53.070  55.010  68.390  1.00  0.00           N
ATOM   1913  HN  ALA A 122      52.950  55.080  67.400  1.00  0.00           H
ATOM   1914  CA  ALA A 122      54.240  54.240  68.680  1.00  0.00           C
ATOM   1915  HA  ALA A 122      53.950  53.520  69.420  1.00  0.00           H
ATOM   1916  CB  ALA A 122      54.900  53.690  67.350  1.00  0.00           C
ATOM   1917  HB1 ALA A 122      55.100  54.510  66.630  1.00  0.00           H
ATOM   1918  HB2 ALA A 122      54.230  53.000  66.800  1.00  0.00           H
ATOM   1919  HB3 ALA A 122      55.820  53.150  67.620  1.00  0.00           H
ATOM   1920  C   ALA A 122      55.310  55.000  69.420  1.00  0.00           C
ATOM   1921  O   ALA A 122      55.960  54.520  70.380  1.00  0.00           O
ATOM   1922  N   VAL A 123      55.600  56.200  68.980  1.00  0.00           N
ATOM   1923  HN  VAL A 123      55.080  56.460  68.160  1.00  0.00           H
ATOM   1924  CA  VAL A 123      56.260  57.240  69.740  1.00  0.00           C
ATOM   1925  HA  VAL A 123      57.280  56.940  69.910  1.00  0.00           H
ATOM   1926  CB  VAL A 123      56.320  58.580  69.020  1.00  0.00           C
ATOM   1927  HB  VAL A 123      55.330  58.780  68.580  1.00  0.00           H
ATOM   1928  CG1 VAL A 123      56.790  59.750  69.970  1.00  0.00           C
ATOM   1929 HG11 VAL A 123      57.360  60.530  69.420  1.00  0.00           H
ATOM   1930 HG12 VAL A 123      57.640  59.390  70.580  1.00  0.00           H
ATOM   1931 HG13 VAL A 123      56.040  60.090  70.720  1.00  0.00           H
ATOM   1932  CG2 VAL A 123      57.430  58.530  67.980  1.00  0.00           C
ATOM   1933 HG21 VAL A 123      58.440  58.340  68.400  1.00  0.00           H
ATOM   1934 HG22 VAL A 123      57.360  59.520  67.500  1.00  0.00           H
ATOM   1935 HG23 VAL A 123      57.120  57.740  67.260  1.00  0.00           H
ATOM   1936  C   VAL A 123      55.700  57.440  71.160  1.00  0.00           C
ATOM   1937  O   VAL A 123      56.420  57.260  72.170  1.00  0.00           O
ATOM   1938  N   ASP A 124      54.380  57.690  71.240  1.00  0.00           N
ATOM   1939  HN  ASP A 124      53.870  57.980  70.420  1.00  0.00           H
ATOM   1940  CA  ASP A 124      53.670  57.830  72.540  1.00  0.00           C
ATOM   1941  HA  ASP A 124      54.140  58.660  73.040  1.00  0.00           H
ATOM   1942  CB  ASP A 124      52.110  58.320  72.270  1.00  0.00           C
ATOM   1943  HB1 ASP A 124      51.750  57.830  71.340  1.00  0.00           H
ATOM   1944  HB2 ASP A 124      52.120  59.410  72.030  1.00  0.00           H
ATOM   1945  CG  ASP A 124      51.110  58.080  73.380  1.00  0.00           C
ATOM   1946  OD1 ASP A 124      50.980  56.930  73.830  1.00  0.00           O
ATOM   1947  OD2 ASP A 124      50.510  59.070  73.940  1.00  0.00           O
ATOM   1948  C   ASP A 124      53.790  56.700  73.540  1.00  0.00           C
ATOM   1949  O   ASP A 124      53.930  56.880  74.750  1.00  0.00           O
ATOM   1950  N   ARG A 125      53.720  55.400  73.060  1.00  0.00           N
ATOM   1951  HN  ARG A 125      53.370  55.390  72.120  1.00  0.00           H
ATOM   1952  CA  ARG A 125      53.920  54.150  73.810  1.00  0.00           C
ATOM   1953  HA  ARG A 125      53.290  53.990  74.680  1.00  0.00           H
ATOM   1954  CB  ARG A 125      53.450  52.930  72.980  1.00  0.00           C
ATOM   1955  HB1 ARG A 125      54.100  52.030  73.120  1.00  0.00           H
ATOM   1956  HB2 ARG A 125      53.590  53.210  71.910  1.00  0.00           H
ATOM   1957  CG  ARG A 125      52.020  52.520  73.240  1.00  0.00           C
ATOM   1958  HG1 ARG A 125      51.880  52.160  74.290  1.00  0.00           H
ATOM   1959  HG2 ARG A 125      51.850  51.570  72.690  1.00  0.00           H
ATOM   1960  CD  ARG A 125      50.940  53.580  72.950  1.00  0.00           C
ATOM   1961  HD1 ARG A 125      51.010  53.950  71.910  1.00  0.00           H
ATOM   1962  HD2 ARG A 125      51.120  54.420  73.650  1.00  0.00           H
ATOM   1963  NE  ARG A 125      49.590  52.960  73.290  1.00  0.00           N
ATOM   1964  HE  ARG A 125      49.540  51.970  73.440  1.00  0.00           H
ATOM   1965  CZ  ARG A 125      48.690  53.690  73.900  1.00  0.00           C
ATOM   1966  NH1 ARG A 125      48.750  54.980  74.230  1.00  0.00           N
ATOM   1967 HH11 ARG A 125      49.560  55.550  74.100  1.00  0.00           H
ATOM   1968 HH12 ARG A 125      47.910  55.480  74.450  1.00  0.00           H
ATOM   1969  NH2 ARG A 125      47.650  53.030  74.320  1.00  0.00           N
ATOM   1970 HH21 ARG A 125      47.490  52.170  73.830  1.00  0.00           H
ATOM   1971 HH22 ARG A 125      46.970  53.670  74.670  1.00  0.00           H
ATOM   1972  C   ARG A 125      55.350  54.030  74.380  1.00  0.00           C
ATOM   1973  O   ARG A 125      55.520  53.630  75.570  1.00  0.00           O
ATOM   1974  N   TYR A 126      56.310  54.410  73.530  1.00  0.00           N
ATOM   1975  HN  TYR A 126      56.010  54.690  72.620  1.00  0.00           H
ATOM   1976  CA  TYR A 126      57.770  54.400  73.840  1.00  0.00           C
ATOM   1977  HA  TYR A 126      58.060  53.450  74.240  1.00  0.00           H
ATOM   1978  CB  TYR A 126      58.640  54.560  72.560  1.00  0.00           C
ATOM   1979  HB1 TYR A 126      58.030  55.050  71.760  1.00  0.00           H
ATOM   1980  HB2 TYR A 126      58.830  53.520  72.220  1.00  0.00           H
ATOM   1981  CG  TYR A 126      59.940  55.300  72.620  1.00  0.00           C
ATOM   1982  CD1 TYR A 126      61.130  54.760  73.320  1.00  0.00           C
ATOM   1983  HD1 TYR A 126      61.120  53.780  73.780  1.00  0.00           H
ATOM   1984  CE1 TYR A 126      62.220  55.590  73.380  1.00  0.00           C
ATOM   1985  HE1 TYR A 126      63.120  55.300  73.900  1.00  0.00           H
ATOM   1986  CZ  TYR A 126      62.290  56.870  72.950  1.00  0.00           C
ATOM   1987  OH  TYR A 126      63.480  57.560  72.940  1.00  0.00           O
ATOM   1988  HH  TYR A 126      64.060  57.000  73.470  1.00  0.00           H
ATOM   1989  CD2 TYR A 126      60.090  56.600  72.080  1.00  0.00           C
ATOM   1990  HD2 TYR A 126      59.280  57.040  71.510  1.00  0.00           H
ATOM   1991  CE2 TYR A 126      61.190  57.380  72.320  1.00  0.00           C
ATOM   1992  HE2 TYR A 126      61.300  58.410  72.010  1.00  0.00           H
ATOM   1993  C   TYR A 126      58.090  55.340  74.990  1.00  0.00           C
ATOM   1994  O   TYR A 126      58.750  54.970  75.920  1.00  0.00           O
ATOM   1995  N   PHE A 127      57.530  56.520  74.930  1.00  0.00           N
ATOM   1996  HN  PHE A 127      57.160  56.860  74.060  1.00  0.00           H
ATOM   1997  CA  PHE A 127      57.570  57.440  76.060  1.00  0.00           C
ATOM   1998  HA  PHE A 127      58.590  57.470  76.390  1.00  0.00           H
ATOM   1999  CB  PHE A 127      57.000  58.890  75.750  1.00  0.00           C
ATOM   2000  HB1 PHE A 127      57.030  59.380  76.740  1.00  0.00           H
ATOM   2001  HB2 PHE A 127      55.970  58.850  75.340  1.00  0.00           H
ATOM   2002  CG  PHE A 127      57.870  59.730  74.920  1.00  0.00           C
ATOM   2003  CD1 PHE A 127      59.230  59.970  75.380  1.00  0.00           C
ATOM   2004  HD1 PHE A 127      59.510  59.580  76.360  1.00  0.00           H
ATOM   2005  CE1 PHE A 127      60.030  60.780  74.620  1.00  0.00           C
ATOM   2006  HE1 PHE A 127      61.040  60.870  74.990  1.00  0.00           H
ATOM   2007  CZ  PHE A 127      59.630  61.290  73.420  1.00  0.00           C
ATOM   2008  HZ  PHE A 127      60.310  61.980  72.910  1.00  0.00           H
ATOM   2009  CD2 PHE A 127      57.460  60.250  73.660  1.00  0.00           C
ATOM   2010  HD2 PHE A 127      56.450  60.130  73.270  1.00  0.00           H
ATOM   2011  CE2 PHE A 127      58.300  61.200  72.950  1.00  0.00           C
ATOM   2012  HE2 PHE A 127      58.050  61.430  71.930  1.00  0.00           H
ATOM   2013  C   PHE A 127      56.840  56.880  77.280  1.00  0.00           C
ATOM   2014  O   PHE A 127      57.360  57.000  78.430  1.00  0.00           O
ATOM   2015  N   ARG A 128      55.700  56.200  77.200  1.00  0.00           N
ATOM   2016  HN  ARG A 128      55.220  56.090  76.320  1.00  0.00           H
ATOM   2017  CA  ARG A 128      55.090  55.480  78.260  1.00  0.00           C
ATOM   2018  HA  ARG A 128      54.950  56.130  79.110  1.00  0.00           H
ATOM   2019  CB  ARG A 128      53.590  55.010  77.850  1.00  0.00           C
ATOM   2020  HB1 ARG A 128      53.290  54.230  78.600  1.00  0.00           H
ATOM   2021  HB2 ARG A 128      53.680  54.440  76.890  1.00  0.00           H
ATOM   2022  CG  ARG A 128      52.530  56.060  77.850  1.00  0.00           C
ATOM   2023  HG1 ARG A 128      52.990  56.900  77.280  1.00  0.00           H
ATOM   2024  HG2 ARG A 128      52.330  56.380  78.890  1.00  0.00           H
ATOM   2025  CD  ARG A 128      51.180  55.560  77.300  1.00  0.00           C
ATOM   2026  HD1 ARG A 128      50.710  55.000  78.140  1.00  0.00           H
ATOM   2027  HD2 ARG A 128      51.480  54.810  76.530  1.00  0.00           H
ATOM   2028  NE  ARG A 128      50.490  56.660  76.710  1.00  0.00           N
ATOM   2029  HE  ARG A 128      50.780  56.790  75.780  1.00  0.00           H
ATOM   2030  CZ  ARG A 128      49.790  57.620  77.330  1.00  0.00           C
ATOM   2031  NH1 ARG A 128      49.550  57.560  78.660  1.00  0.00           N
ATOM   2032 HH11 ARG A 128      49.860  56.730  79.110  1.00  0.00           H
ATOM   2033 HH12 ARG A 128      48.800  58.200  78.880  1.00  0.00           H
ATOM   2034  NH2 ARG A 128      49.280  58.550  76.580  1.00  0.00           N
ATOM   2035 HH21 ARG A 128      49.520  58.540  75.600  1.00  0.00           H
ATOM   2036 HH22 ARG A 128      48.790  59.280  77.040  1.00  0.00           H
ATOM   2037  C   ARG A 128      55.850  54.360  78.860  1.00  0.00           C
ATOM   2038  O   ARG A 128      55.780  54.160  80.050  1.00  0.00           O
ATOM   2039  N   VAL A 129      56.570  53.590  78.030  1.00  0.00           N
ATOM   2040  HN  VAL A 129      56.510  53.720  77.050  1.00  0.00           H
ATOM   2041  CA  VAL A 129      57.560  52.650  78.500  1.00  0.00           C
ATOM   2042  HA  VAL A 129      57.060  51.910  79.110  1.00  0.00           H
ATOM   2043  CB  VAL A 129      58.090  51.860  77.290  1.00  0.00           C
ATOM   2044  HB  VAL A 129      58.260  52.560  76.440  1.00  0.00           H
ATOM   2045  CG1 VAL A 129      59.370  51.070  77.660  1.00  0.00           C
ATOM   2046 HG11 VAL A 129      60.240  51.720  77.840  1.00  0.00           H
ATOM   2047 HG12 VAL A 129      59.720  50.520  76.750  1.00  0.00           H
ATOM   2048 HG13 VAL A 129      59.230  50.370  78.510  1.00  0.00           H
ATOM   2049  CG2 VAL A 129      57.160  50.650  76.790  1.00  0.00           C
ATOM   2050 HG21 VAL A 129      57.790  49.950  76.190  1.00  0.00           H
ATOM   2051 HG22 VAL A 129      56.200  50.960  76.340  1.00  0.00           H
ATOM   2052 HG23 VAL A 129      56.890  50.230  77.790  1.00  0.00           H
ATOM   2053  C   VAL A 129      58.740  53.330  79.220  1.00  0.00           C
ATOM   2054  O   VAL A 129      59.140  52.970  80.340  1.00  0.00           O
ATOM   2055  N   VAL A 130      59.240  54.420  78.640  1.00  0.00           N
ATOM   2056  HN  VAL A 130      58.950  54.550  77.690  1.00  0.00           H
ATOM   2057  CA  VAL A 130      60.430  55.080  79.170  1.00  0.00           C
ATOM   2058  HA  VAL A 130      61.060  54.210  79.240  1.00  0.00           H
ATOM   2059  CB  VAL A 130      60.930  56.160  78.170  1.00  0.00           C
ATOM   2060  HB  VAL A 130      60.060  56.800  77.950  1.00  0.00           H
ATOM   2061  CG1 VAL A 130      62.000  57.090  78.850  1.00  0.00           C
ATOM   2062 HG11 VAL A 130      62.340  57.720  77.980  1.00  0.00           H
ATOM   2063 HG12 VAL A 130      62.840  56.500  79.270  1.00  0.00           H
ATOM   2064 HG13 VAL A 130      61.620  57.810  79.610  1.00  0.00           H
ATOM   2065  CG2 VAL A 130      61.590  55.540  76.970  1.00  0.00           C
ATOM   2066 HG21 VAL A 130      62.510  54.980  77.270  1.00  0.00           H
ATOM   2067 HG22 VAL A 130      61.950  56.350  76.310  1.00  0.00           H
ATOM   2068 HG23 VAL A 130      60.940  54.840  76.400  1.00  0.00           H
ATOM   2069  C   VAL A 130      60.120  55.730  80.550  1.00  0.00           C
ATOM   2070  O   VAL A 130      60.950  55.490  81.460  1.00  0.00           O
ATOM   2071  N   HSD A 131      58.970  56.400  80.710  1.00  0.00           N
ATOM   2072  HN  HSD A 131      58.300  56.330  79.970  1.00  0.00           H
ATOM   2073  CA  HSD A 131      58.530  57.270  81.750  1.00  0.00           C
ATOM   2074  HA  HSD A 131      58.360  56.640  82.610  1.00  0.00           H
ATOM   2075  CB  HSD A 131      59.630  58.350  82.140  1.00  0.00           C
ATOM   2076  HB1 HSD A 131      59.790  59.020  81.270  1.00  0.00           H
ATOM   2077  HB2 HSD A 131      60.630  57.960  82.390  1.00  0.00           H
ATOM   2078  ND1 HSD A 131      59.110  58.770  84.600  1.00  0.00           N
ATOM   2079  HD1 HSD A 131      59.150  57.830  84.930  1.00  0.00           H
ATOM   2080  CG  HSD A 131      59.150  59.200  83.300  1.00  0.00           C
ATOM   2081  CE1 HSD A 131      59.160  59.810  85.400  1.00  0.00           C
ATOM   2082  HE1 HSD A 131      59.150  59.690  86.480  1.00  0.00           H
ATOM   2083  NE2 HSD A 131      59.260  60.960  84.760  1.00  0.00           N
ATOM   2084  CD2 HSD A 131      59.290  60.570  83.420  1.00  0.00           C
ATOM   2085  HD2 HSD A 131      59.600  61.270  82.660  1.00  0.00           H
ATOM   2086  C   HSD A 131      57.240  58.000  81.450  1.00  0.00           C
ATOM   2087  O   HSD A 131      57.310  59.000  80.750  1.00  0.00           O
ATOM   2088  N   PRO A 132      56.080  57.750  81.860  1.00  0.00           N
ATOM   2089  CD  PRO A 132      55.780  56.690  82.820  1.00  0.00           C
ATOM   2090  HD1 PRO A 132      56.300  56.830  83.790  1.00  0.00           H
ATOM   2091  HD2 PRO A 132      55.990  55.720  82.290  1.00  0.00           H
ATOM   2092  CA  PRO A 132      54.860  58.190  81.180  1.00  0.00           C
ATOM   2093  HA  PRO A 132      55.130  58.190  80.130  1.00  0.00           H
ATOM   2094  CB  PRO A 132      53.830  57.090  81.630  1.00  0.00           C
ATOM   2095  HB1 PRO A 132      53.980  56.190  80.990  1.00  0.00           H
ATOM   2096  HB2 PRO A 132      52.810  57.540  81.590  1.00  0.00           H
ATOM   2097  CG  PRO A 132      54.310  56.760  82.990  1.00  0.00           C
ATOM   2098  HG1 PRO A 132      53.990  57.610  83.630  1.00  0.00           H
ATOM   2099  HG2 PRO A 132      53.740  55.850  83.270  1.00  0.00           H
ATOM   2100  C   PRO A 132      54.390  59.630  81.440  1.00  0.00           C
ATOM   2101  O   PRO A 132      53.210  59.900  81.280  1.00  0.00           O
ATOM   2102  N   HSD A 133      55.230  60.580  81.790  1.00  0.00           N
ATOM   2103  HN  HSD A 133      56.210  60.380  81.780  1.00  0.00           H
ATOM   2104  CA  HSD A 133      54.880  61.970  82.150  1.00  0.00           C
ATOM   2105  HA  HSD A 133      53.820  62.140  82.020  1.00  0.00           H
ATOM   2106  CB  HSD A 133      55.140  62.570  83.520  1.00  0.00           C
ATOM   2107  HB1 HSD A 133      54.680  63.540  83.740  1.00  0.00           H
ATOM   2108  HB2 HSD A 133      56.230  62.750  83.640  1.00  0.00           H
ATOM   2109  ND1 HSD A 133      53.450  61.840  85.250  1.00  0.00           N
ATOM   2110  HD1 HSD A 133      52.770  62.560  85.060  1.00  0.00           H
ATOM   2111  CG  HSD A 133      54.670  61.700  84.610  1.00  0.00           C
ATOM   2112  CE1 HSD A 133      53.410  60.900  86.230  1.00  0.00           C
ATOM   2113  HE1 HSD A 133      52.480  60.850  86.770  1.00  0.00           H
ATOM   2114  NE2 HSD A 133      54.500  60.150  86.310  1.00  0.00           N
ATOM   2115  CD2 HSD A 133      55.360  60.770  85.330  1.00  0.00           C
ATOM   2116  HD2 HSD A 133      56.340  60.300  85.340  1.00  0.00           H
ATOM   2117  C   HSD A 133      55.520  62.870  81.190  1.00  0.00           C
ATOM   2118  O   HSD A 133      55.550  64.110  81.340  1.00  0.00           O
ATOM   2119  N   HSD A 134      56.100  62.410  80.010  1.00  0.00           N
ATOM   2120  HN  HSD A 134      55.970  61.430  79.830  1.00  0.00           H
ATOM   2121  CA  HSD A 134      56.510  63.210  78.920  1.00  0.00           C
ATOM   2122  HA  HSD A 134      57.310  63.870  79.230  1.00  0.00           H
ATOM   2123  CB  HSD A 134      57.280  62.320  77.870  1.00  0.00           C
ATOM   2124  HB1 HSD A 134      57.540  62.960  77.000  1.00  0.00           H
ATOM   2125  HB2 HSD A 134      56.570  61.570  77.470  1.00  0.00           H
ATOM   2126  ND1 HSD A 134      58.750  60.590  78.830  1.00  0.00           N
ATOM   2127  HD1 HSD A 134      58.030  60.080  79.300  1.00  0.00           H
ATOM   2128  CG  HSD A 134      58.600  61.810  78.330  1.00  0.00           C
ATOM   2129  CE1 HSD A 134      60.060  60.320  78.970  1.00  0.00           C
ATOM   2130  HE1 HSD A 134      60.370  59.320  79.280  1.00  0.00           H
ATOM   2131  NE2 HSD A 134      60.800  61.380  78.540  1.00  0.00           N
ATOM   2132  CD2 HSD A 134      59.850  62.290  78.140  1.00  0.00           C
ATOM   2133  HD2 HSD A 134      60.100  63.220  77.640  1.00  0.00           H
ATOM   2134  C   HSD A 134      55.460  64.010  78.230  1.00  0.00           C
ATOM   2135  O   HSD A 134      54.260  63.750  78.340  1.00  0.00           O
ATOM   2136  N   ALA A 135      55.800  65.090  77.480  1.00  0.00           N
ATOM   2137  HN  ALA A 135      56.730  65.320  77.200  1.00  0.00           H
ATOM   2138  CA  ALA A 135      54.840  66.120  77.050  1.00  0.00           C
ATOM   2139  HA  ALA A 135      54.370  66.560  77.920  1.00  0.00           H
ATOM   2140  CB  ALA A 135      55.690  67.180  76.370  1.00  0.00           C
ATOM   2141  HB1 ALA A 135      56.440  67.690  77.000  1.00  0.00           H
ATOM   2142  HB2 ALA A 135      55.030  67.940  75.870  1.00  0.00           H
ATOM   2143  HB3 ALA A 135      56.170  66.750  75.460  1.00  0.00           H
ATOM   2144  C   ALA A 135      53.760  65.570  76.120  1.00  0.00           C
ATOM   2145  O   ALA A 135      52.570  65.780  76.360  1.00  0.00           O
ATOM   2146  N   LEU A 136      54.120  64.750  75.080  1.00  0.00           N
ATOM   2147  HN  LEU A 136      55.070  64.480  74.930  1.00  0.00           H
ATOM   2148  CA  LEU A 136      53.170  64.120  74.210  1.00  0.00           C
ATOM   2149  HA  LEU A 136      52.560  64.860  73.720  1.00  0.00           H
ATOM   2150  CB  LEU A 136      53.910  63.360  73.170  1.00  0.00           C
ATOM   2151  HB1 LEU A 136      54.620  62.720  73.750  1.00  0.00           H
ATOM   2152  HB2 LEU A 136      54.510  64.150  72.650  1.00  0.00           H
ATOM   2153  CG  LEU A 136      53.100  62.550  72.030  1.00  0.00           C
ATOM   2154  HG  LEU A 136      52.210  62.000  72.410  1.00  0.00           H
ATOM   2155  CD1 LEU A 136      52.480  63.550  71.070  1.00  0.00           C
ATOM   2156 HD11 LEU A 136      53.260  64.280  70.800  1.00  0.00           H
ATOM   2157 HD12 LEU A 136      51.630  64.030  71.610  1.00  0.00           H
ATOM   2158 HD13 LEU A 136      52.040  62.970  70.230  1.00  0.00           H
ATOM   2159  CD2 LEU A 136      53.800  61.500  71.180  1.00  0.00           C
ATOM   2160 HD21 LEU A 136      53.230  61.200  70.270  1.00  0.00           H
ATOM   2161 HD22 LEU A 136      53.940  60.550  71.740  1.00  0.00           H
ATOM   2162 HD23 LEU A 136      54.790  61.890  70.870  1.00  0.00           H
ATOM   2163  C   LEU A 136      52.010  63.360  74.820  1.00  0.00           C
ATOM   2164  O   LEU A 136      50.970  63.130  74.200  1.00  0.00           O
ATOM   2165  N   ASN A 137      52.200  62.820  76.070  1.00  0.00           N
ATOM   2166  HN  ASN A 137      53.060  62.750  76.570  1.00  0.00           H
ATOM   2167  CA  ASN A 137      51.260  61.960  76.690  1.00  0.00           C
ATOM   2168  HA  ASN A 137      50.630  61.510  75.930  1.00  0.00           H
ATOM   2169  CB  ASN A 137      51.960  60.900  77.580  1.00  0.00           C
ATOM   2170  HB1 ASN A 137      51.310  60.090  77.960  1.00  0.00           H
ATOM   2171  HB2 ASN A 137      52.450  61.450  78.420  1.00  0.00           H
ATOM   2172  CG  ASN A 137      53.130  60.170  76.870  1.00  0.00           C
ATOM   2173  OD1 ASN A 137      54.310  60.280  77.130  1.00  0.00           O
ATOM   2174  ND2 ASN A 137      52.840  59.490  75.730  1.00  0.00           N
ATOM   2175 HD21 ASN A 137      53.610  59.040  75.280  1.00  0.00           H
ATOM   2176 HD22 ASN A 137      51.910  59.300  75.420  1.00  0.00           H
ATOM   2177  C   ASN A 137      50.240  62.800  77.470  1.00  0.00           C
ATOM   2178  O   ASN A 137      49.310  62.290  78.040  1.00  0.00           O
ATOM   2179  N   LYS A 138      50.490  64.140  77.590  1.00  0.00           N
ATOM   2180  HN  LYS A 138      51.340  64.550  77.290  1.00  0.00           H
ATOM   2181  CA  LYS A 138      49.600  64.970  78.410  1.00  0.00           C
ATOM   2182  HA  LYS A 138      48.710  64.390  78.590  1.00  0.00           H
ATOM   2183  CB  LYS A 138      50.210  65.300  79.740  1.00  0.00           C
ATOM   2184  HB1 LYS A 138      50.420  64.350  80.270  1.00  0.00           H
ATOM   2185  HB2 LYS A 138      49.510  65.910  80.350  1.00  0.00           H
ATOM   2186  CG  LYS A 138      51.540  66.080  79.690  1.00  0.00           C
ATOM   2187  HG1 LYS A 138      51.340  67.150  79.490  1.00  0.00           H
ATOM   2188  HG2 LYS A 138      52.120  65.710  78.810  1.00  0.00           H
ATOM   2189  CD  LYS A 138      52.510  65.840  80.910  1.00  0.00           C
ATOM   2190  HD1 LYS A 138      53.510  66.270  80.770  1.00  0.00           H
ATOM   2191  HD2 LYS A 138      52.630  64.740  80.950  1.00  0.00           H
ATOM   2192  CE  LYS A 138      52.010  66.280  82.270  1.00  0.00           C
ATOM   2193  HE1 LYS A 138      52.750  66.080  83.070  1.00  0.00           H
ATOM   2194  HE2 LYS A 138      51.050  65.750  82.480  1.00  0.00           H
ATOM   2195  NZ  LYS A 138      51.700  67.770  82.300  1.00  0.00           N
ATOM   2196  HZ1 LYS A 138      51.020  68.070  81.580  1.00  0.00           H
ATOM   2197  HZ2 LYS A 138      52.530  68.380  82.290  1.00  0.00           H
ATOM   2198  HZ3 LYS A 138      51.180  67.810  83.210  1.00  0.00           H
ATOM   2199  C   LYS A 138      49.250  66.300  77.800  1.00  0.00           C
ATOM   2200  O   LYS A 138      48.720  67.230  78.440  1.00  0.00           O
ATOM   2201  N   ILE A 139      49.540  66.410  76.540  1.00  0.00           N
ATOM   2202  HN  ILE A 139      50.010  65.670  76.050  1.00  0.00           H
ATOM   2203  CA  ILE A 139      49.190  67.550  75.690  1.00  0.00           C
ATOM   2204  HA  ILE A 139      49.570  68.430  76.190  1.00  0.00           H
ATOM   2205  CB  ILE A 139      49.780  67.490  74.300  1.00  0.00           C
ATOM   2206  HB  ILE A 139      49.270  68.210  73.620  1.00  0.00           H
ATOM   2207  CG2 ILE A 139      51.170  68.110  74.410  1.00  0.00           C
ATOM   2208 HG21 ILE A 139      51.870  67.540  75.050  1.00  0.00           H
ATOM   2209 HG22 ILE A 139      51.140  69.180  74.670  1.00  0.00           H
ATOM   2210 HG23 ILE A 139      51.620  68.040  73.390  1.00  0.00           H
ATOM   2211  CG1 ILE A 139      49.680  66.030  73.650  1.00  0.00           C
ATOM   2212 HG11 ILE A 139      48.710  65.570  73.920  1.00  0.00           H
ATOM   2213 HG12 ILE A 139      50.400  65.360  74.190  1.00  0.00           H
ATOM   2214  CD  ILE A 139      49.700  66.040  72.110  1.00  0.00           C
ATOM   2215  HD1 ILE A 139      50.690  66.370  71.740  1.00  0.00           H
ATOM   2216  HD2 ILE A 139      48.880  66.650  71.660  1.00  0.00           H
ATOM   2217  HD3 ILE A 139      49.520  65.010  71.750  1.00  0.00           H
ATOM   2218  C   ILE A 139      47.660  67.630  75.600  1.00  0.00           C
ATOM   2219  O   ILE A 139      46.930  66.610  75.680  1.00  0.00           O
ATOM   2220  N   SER A 140      47.130  68.810  75.410  1.00  0.00           N
ATOM   2221  HN  SER A 140      47.690  69.630  75.460  1.00  0.00           H
ATOM   2222  CA  SER A 140      45.740  69.100  75.130  1.00  0.00           C
ATOM   2223  HA  SER A 140      45.170  68.600  75.910  1.00  0.00           H
ATOM   2224  CB  SER A 140      45.420  70.650  75.250  1.00  0.00           C
ATOM   2225  HB1 SER A 140      45.820  71.110  76.180  1.00  0.00           H
ATOM   2226  HB2 SER A 140      44.320  70.790  75.310  1.00  0.00           H
ATOM   2227  OG  SER A 140      45.870  71.390  74.080  1.00  0.00           O
ATOM   2228  HG1 SER A 140      45.450  72.250  74.150  1.00  0.00           H
ATOM   2229  C   SER A 140      45.090  68.390  73.940  1.00  0.00           C
ATOM   2230  O   SER A 140      45.620  68.160  72.870  1.00  0.00           O
ATOM   2231  N   ASN A 141      43.770  68.280  74.100  1.00  0.00           N
ATOM   2232  HN  ASN A 141      43.300  68.570  74.910  1.00  0.00           H
ATOM   2233  CA  ASN A 141      42.980  67.800  73.020  1.00  0.00           C
ATOM   2234  HA  ASN A 141      43.370  66.840  72.710  1.00  0.00           H
ATOM   2235  CB  ASN A 141      41.550  67.530  73.490  1.00  0.00           C
ATOM   2236  HB1 ASN A 141      40.970  67.090  72.650  1.00  0.00           H
ATOM   2237  HB2 ASN A 141      41.110  68.500  73.800  1.00  0.00           H
ATOM   2238  CG  ASN A 141      41.530  66.570  74.610  1.00  0.00           C
ATOM   2239  OD1 ASN A 141      42.190  65.510  74.430  1.00  0.00           O
ATOM   2240  ND2 ASN A 141      40.740  66.740  75.670  1.00  0.00           N
ATOM   2241 HD21 ASN A 141      40.810  66.050  76.400  1.00  0.00           H
ATOM   2242 HD22 ASN A 141      39.990  67.410  75.700  1.00  0.00           H
ATOM   2243  C   ASN A 141      42.940  68.640  71.760  1.00  0.00           C
ATOM   2244  O   ASN A 141      43.040  68.160  70.610  1.00  0.00           O
ATOM   2245  N   ARG A 142      42.860  70.000  71.960  1.00  0.00           N
ATOM   2246  HN  ARG A 142      42.680  70.460  72.820  1.00  0.00           H
ATOM   2247  CA  ARG A 142      43.010  70.890  70.770  1.00  0.00           C
ATOM   2248  HA  ARG A 142      42.410  70.460  69.990  1.00  0.00           H
ATOM   2249  CB  ARG A 142      42.590  72.430  70.840  1.00  0.00           C
ATOM   2250  HB1 ARG A 142      43.010  73.030  70.000  1.00  0.00           H
ATOM   2251  HB2 ARG A 142      42.930  72.790  71.830  1.00  0.00           H
ATOM   2252  CG  ARG A 142      41.030  72.620  71.090  1.00  0.00           C
ATOM   2253  HG1 ARG A 142      40.630  71.850  71.770  1.00  0.00           H
ATOM   2254  HG2 ARG A 142      40.470  72.500  70.130  1.00  0.00           H
ATOM   2255  CD  ARG A 142      40.640  73.990  71.640  1.00  0.00           C
ATOM   2256  HD1 ARG A 142      40.860  74.680  70.810  1.00  0.00           H
ATOM   2257  HD2 ARG A 142      41.270  74.290  72.520  1.00  0.00           H
ATOM   2258  NE  ARG A 142      39.140  74.040  71.910  1.00  0.00           N
ATOM   2259  HE  ARG A 142      38.620  73.190  71.920  1.00  0.00           H
ATOM   2260  CZ  ARG A 142      38.410  75.120  72.080  1.00  0.00           C
ATOM   2261  NH1 ARG A 142      38.890  76.360  72.030  1.00  0.00           N
ATOM   2262 HH11 ARG A 142      39.720  76.620  71.540  1.00  0.00           H
ATOM   2263 HH12 ARG A 142      38.220  77.070  72.240  1.00  0.00           H
ATOM   2264  NH2 ARG A 142      37.110  75.020  72.140  1.00  0.00           N
ATOM   2265 HH21 ARG A 142      36.760  74.090  72.010  1.00  0.00           H
ATOM   2266 HH22 ARG A 142      36.560  75.840  72.310  1.00  0.00           H
ATOM   2267  C   ARG A 142      44.360  70.790  70.120  1.00  0.00           C
ATOM   2268  O   ARG A 142      44.430  70.780  68.910  1.00  0.00           O
ATOM   2269  N   THR A 143      45.440  70.650  71.000  1.00  0.00           N
ATOM   2270  HN  THR A 143      45.180  70.560  71.960  1.00  0.00           H
ATOM   2271  CA  THR A 143      46.760  70.350  70.470  1.00  0.00           C
ATOM   2272  HA  THR A 143      47.050  71.100  69.750  1.00  0.00           H
ATOM   2273  CB  THR A 143      47.710  70.450  71.630  1.00  0.00           C
ATOM   2274  HB  THR A 143      47.360  69.770  72.440  1.00  0.00           H
ATOM   2275  OG1 THR A 143      47.750  71.740  72.140  1.00  0.00           O
ATOM   2276  HG1 THR A 143      47.250  71.660  72.950  1.00  0.00           H
ATOM   2277  CG2 THR A 143      49.200  70.170  71.270  1.00  0.00           C
ATOM   2278 HG21 THR A 143      49.310  69.130  70.920  1.00  0.00           H
ATOM   2279 HG22 THR A 143      49.770  70.160  72.230  1.00  0.00           H
ATOM   2280 HG23 THR A 143      49.590  70.990  70.630  1.00  0.00           H
ATOM   2281  C   THR A 143      46.840  69.090  69.760  1.00  0.00           C
ATOM   2282  O   THR A 143      47.350  69.020  68.640  1.00  0.00           O
ATOM   2283  N   ALA A 144      46.250  67.930  70.280  1.00  0.00           N
ATOM   2284  HN  ALA A 144      45.870  67.960  71.190  1.00  0.00           H
ATOM   2285  CA  ALA A 144      46.120  66.690  69.530  1.00  0.00           C
ATOM   2286  HA  ALA A 144      47.110  66.390  69.230  1.00  0.00           H
ATOM   2287  CB  ALA A 144      45.460  65.610  70.400  1.00  0.00           C
ATOM   2288  HB1 ALA A 144      45.890  65.590  71.430  1.00  0.00           H
ATOM   2289  HB2 ALA A 144      45.440  64.570  69.990  1.00  0.00           H
ATOM   2290  HB3 ALA A 144      44.400  65.870  70.620  1.00  0.00           H
ATOM   2291  C   ALA A 144      45.350  66.770  68.240  1.00  0.00           C
ATOM   2292  O   ALA A 144      45.840  66.290  67.220  1.00  0.00           O
ATOM   2293  N   ALA A 145      44.160  67.470  68.140  1.00  0.00           N
ATOM   2294  HN  ALA A 145      43.650  67.710  68.960  1.00  0.00           H
ATOM   2295  CA  ALA A 145      43.490  67.810  66.910  1.00  0.00           C
ATOM   2296  HA  ALA A 145      43.350  66.820  66.500  1.00  0.00           H
ATOM   2297  CB  ALA A 145      42.080  68.370  67.180  1.00  0.00           C
ATOM   2298  HB1 ALA A 145      41.560  68.370  66.200  1.00  0.00           H
ATOM   2299  HB2 ALA A 145      42.240  69.390  67.590  1.00  0.00           H
ATOM   2300  HB3 ALA A 145      41.580  67.740  67.940  1.00  0.00           H
ATOM   2301  C   ALA A 145      44.270  68.640  65.850  1.00  0.00           C
ATOM   2302  O   ALA A 145      44.260  68.290  64.670  1.00  0.00           O
ATOM   2303  N   ILE A 146      44.910  69.750  66.300  1.00  0.00           N
ATOM   2304  HN  ILE A 146      44.820  69.990  67.270  1.00  0.00           H
ATOM   2305  CA  ILE A 146      45.910  70.440  65.480  1.00  0.00           C
ATOM   2306  HA  ILE A 146      45.230  70.830  64.740  1.00  0.00           H
ATOM   2307  CB  ILE A 146      46.470  71.640  66.240  1.00  0.00           C
ATOM   2308  HB  ILE A 146      46.760  71.220  67.230  1.00  0.00           H
ATOM   2309  CG2 ILE A 146      47.790  72.190  65.670  1.00  0.00           C
ATOM   2310 HG21 ILE A 146      48.590  71.460  65.440  1.00  0.00           H
ATOM   2311 HG22 ILE A 146      48.290  73.000  66.230  1.00  0.00           H
ATOM   2312 HG23 ILE A 146      47.500  72.660  64.700  1.00  0.00           H
ATOM   2313  CG1 ILE A 146      45.400  72.740  66.420  1.00  0.00           C
ATOM   2314 HG11 ILE A 146      45.670  73.570  67.120  1.00  0.00           H
ATOM   2315 HG12 ILE A 146      44.620  72.240  67.030  1.00  0.00           H
ATOM   2316  CD  ILE A 146      44.870  73.300  65.080  1.00  0.00           C
ATOM   2317  HD1 ILE A 146      45.630  73.930  64.570  1.00  0.00           H
ATOM   2318  HD2 ILE A 146      44.120  74.080  65.340  1.00  0.00           H
ATOM   2319  HD3 ILE A 146      44.490  72.540  64.350  1.00  0.00           H
ATOM   2320  C   ILE A 146      46.960  69.570  64.920  1.00  0.00           C
ATOM   2321  O   ILE A 146      47.300  69.620  63.730  1.00  0.00           O
ATOM   2322  N   ILE A 147      47.480  68.810  65.830  1.00  0.00           N
ATOM   2323  HN  ILE A 147      47.310  68.800  66.810  1.00  0.00           H
ATOM   2324  CA  ILE A 147      48.520  67.870  65.440  1.00  0.00           C
ATOM   2325  HA  ILE A 147      49.180  68.500  64.840  1.00  0.00           H
ATOM   2326  CB  ILE A 147      49.260  67.180  66.660  1.00  0.00           C
ATOM   2327  HB  ILE A 147      48.550  66.800  67.420  1.00  0.00           H
ATOM   2328  CG2 ILE A 147      49.950  65.860  66.180  1.00  0.00           C
ATOM   2329 HG21 ILE A 147      50.660  65.870  65.330  1.00  0.00           H
ATOM   2330 HG22 ILE A 147      49.180  65.110  65.890  1.00  0.00           H
ATOM   2331 HG23 ILE A 147      50.510  65.440  67.050  1.00  0.00           H
ATOM   2332  CG1 ILE A 147      50.190  68.300  67.320  1.00  0.00           C
ATOM   2333 HG11 ILE A 147      50.570  68.090  68.340  1.00  0.00           H
ATOM   2334 HG12 ILE A 147      49.600  69.240  67.340  1.00  0.00           H
ATOM   2335  CD  ILE A 147      51.450  68.540  66.560  1.00  0.00           C
ATOM   2336  HD1 ILE A 147      51.810  69.540  66.900  1.00  0.00           H
ATOM   2337  HD2 ILE A 147      51.200  68.500  65.470  1.00  0.00           H
ATOM   2338  HD3 ILE A 147      52.250  67.790  66.750  1.00  0.00           H
ATOM   2339  C   ILE A 147      48.020  66.910  64.370  1.00  0.00           C
ATOM   2340  O   ILE A 147      48.520  66.800  63.200  1.00  0.00           O
ATOM   2341  N   SER A 148      46.890  66.240  64.680  1.00  0.00           N
ATOM   2342  HN  SER A 148      46.400  66.400  65.530  1.00  0.00           H
ATOM   2343  CA  SER A 148      46.160  65.390  63.820  1.00  0.00           C
ATOM   2344  HA  SER A 148      46.800  64.530  63.700  1.00  0.00           H
ATOM   2345  CB  SER A 148      44.730  65.040  64.330  1.00  0.00           C
ATOM   2346  HB1 SER A 148      44.250  64.380  63.570  1.00  0.00           H
ATOM   2347  HB2 SER A 148      44.060  65.920  64.300  1.00  0.00           H
ATOM   2348  OG  SER A 148      44.720  64.380  65.570  1.00  0.00           O
ATOM   2349  HG1 SER A 148      45.120  64.960  66.230  1.00  0.00           H
ATOM   2350  C   SER A 148      45.850  66.010  62.460  1.00  0.00           C
ATOM   2351  O   SER A 148      46.040  65.310  61.460  1.00  0.00           O
ATOM   2352  N   CYS A 149      45.420  67.330  62.370  1.00  0.00           N
ATOM   2353  HN  CYS A 149      45.130  67.770  63.210  1.00  0.00           H
ATOM   2354  CA  CYS A 149      45.130  68.080  61.200  1.00  0.00           C
ATOM   2355  HA  CYS A 149      44.390  67.530  60.640  1.00  0.00           H
ATOM   2356  CB  CYS A 149      44.600  69.510  61.470  1.00  0.00           C
ATOM   2357  HB1 CYS A 149      44.590  70.140  60.560  1.00  0.00           H
ATOM   2358  HB2 CYS A 149      45.300  69.990  62.190  1.00  0.00           H
ATOM   2359  SG  CYS A 149      42.930  69.490  62.240  1.00  0.00           S
ATOM   2360  HG1 CYS A 149      43.350  69.100  63.430  1.00  0.00           H
ATOM   2361  C   CYS A 149      46.400  68.160  60.270  1.00  0.00           C
ATOM   2362  O   CYS A 149      46.290  67.920  59.080  1.00  0.00           O
ATOM   2363  N   LEU A 150      47.590  68.480  60.860  1.00  0.00           N
ATOM   2364  HN  LEU A 150      47.630  68.650  61.840  1.00  0.00           H
ATOM   2365  CA  LEU A 150      48.880  68.480  60.210  1.00  0.00           C
ATOM   2366  HA  LEU A 150      48.820  69.130  59.350  1.00  0.00           H
ATOM   2367  CB  LEU A 150      49.970  69.040  61.180  1.00  0.00           C
ATOM   2368  HB1 LEU A 150      49.790  68.790  62.260  1.00  0.00           H
ATOM   2369  HB2 LEU A 150      49.850  70.140  61.120  1.00  0.00           H
ATOM   2370  CG  LEU A 150      51.430  68.880  60.870  1.00  0.00           C
ATOM   2371  HG  LEU A 150      51.590  67.780  60.870  1.00  0.00           H
ATOM   2372  CD1 LEU A 150      51.740  69.510  59.460  1.00  0.00           C
ATOM   2373 HD11 LEU A 150      51.880  70.610  59.430  1.00  0.00           H
ATOM   2374 HD12 LEU A 150      51.130  69.210  58.580  1.00  0.00           H
ATOM   2375 HD13 LEU A 150      52.720  69.110  59.150  1.00  0.00           H
ATOM   2376  CD2 LEU A 150      52.390  69.560  61.820  1.00  0.00           C
ATOM   2377 HD21 LEU A 150      53.410  69.110  61.820  1.00  0.00           H
ATOM   2378 HD22 LEU A 150      51.960  69.520  62.840  1.00  0.00           H
ATOM   2379 HD23 LEU A 150      52.410  70.620  61.500  1.00  0.00           H
ATOM   2380  C   LEU A 150      49.250  67.150  59.580  1.00  0.00           C
ATOM   2381  O   LEU A 150      49.700  67.080  58.430  1.00  0.00           O
ATOM   2382  N   LEU A 151      49.090  66.030  60.290  1.00  0.00           N
ATOM   2383  HN  LEU A 151      48.670  66.090  61.180  1.00  0.00           H
ATOM   2384  CA  LEU A 151      49.310  64.650  59.820  1.00  0.00           C
ATOM   2385  HA  LEU A 151      50.350  64.620  59.510  1.00  0.00           H
ATOM   2386  CB  LEU A 151      49.150  63.740  61.050  1.00  0.00           C
ATOM   2387  HB1 LEU A 151      49.110  62.680  60.710  1.00  0.00           H
ATOM   2388  HB2 LEU A 151      48.170  63.960  61.500  1.00  0.00           H
ATOM   2389  CG  LEU A 151      50.290  63.750  62.090  1.00  0.00           C
ATOM   2390  HG  LEU A 151      50.350  64.800  62.450  1.00  0.00           H
ATOM   2391  CD1 LEU A 151      49.950  62.860  63.290  1.00  0.00           C
ATOM   2392 HD11 LEU A 151      48.920  63.130  63.580  1.00  0.00           H
ATOM   2393 HD12 LEU A 151      50.720  62.960  64.100  1.00  0.00           H
ATOM   2394 HD13 LEU A 151      50.010  61.770  63.030  1.00  0.00           H
ATOM   2395  CD2 LEU A 151      51.700  63.510  61.530  1.00  0.00           C
ATOM   2396 HD21 LEU A 151      52.240  63.010  62.370  1.00  0.00           H
ATOM   2397 HD22 LEU A 151      52.280  64.390  61.190  1.00  0.00           H
ATOM   2398 HD23 LEU A 151      51.550  62.760  60.730  1.00  0.00           H
ATOM   2399  C   LEU A 151      48.350  64.350  58.650  1.00  0.00           C
ATOM   2400  O   LEU A 151      48.690  63.730  57.630  1.00  0.00           O
ATOM   2401  N   TRP A 152      47.120  64.760  58.730  1.00  0.00           N
ATOM   2402  HN  TRP A 152      46.720  65.150  59.550  1.00  0.00           H
ATOM   2403  CA  TRP A 152      46.230  64.500  57.670  1.00  0.00           C
ATOM   2404  HA  TRP A 152      46.350  63.480  57.350  1.00  0.00           H
ATOM   2405  CB  TRP A 152      44.710  64.690  57.920  1.00  0.00           C
ATOM   2406  HB1 TRP A 152      44.170  64.560  56.950  1.00  0.00           H
ATOM   2407  HB2 TRP A 152      44.600  65.710  58.330  1.00  0.00           H
ATOM   2408  CG  TRP A 152      44.090  63.590  58.840  1.00  0.00           C
ATOM   2409  CD1 TRP A 152      43.670  63.740  60.150  1.00  0.00           C
ATOM   2410  HD1 TRP A 152      43.750  64.650  60.720  1.00  0.00           H
ATOM   2411  NE1 TRP A 152      43.080  62.570  60.540  1.00  0.00           N
ATOM   2412  HE1 TRP A 152      42.780  62.340  61.440  1.00  0.00           H
ATOM   2413  CE2 TRP A 152      43.230  61.660  59.530  1.00  0.00           C
ATOM   2414  CD2 TRP A 152      43.850  62.270  58.430  1.00  0.00           C
ATOM   2415  CE3 TRP A 152      44.150  61.540  57.320  1.00  0.00           C
ATOM   2416  HE3 TRP A 152      44.740  61.990  56.540  1.00  0.00           H
ATOM   2417  CZ3 TRP A 152      43.730  60.210  57.210  1.00  0.00           C
ATOM   2418  HZ3 TRP A 152      43.890  59.560  56.360  1.00  0.00           H
ATOM   2419  CZ2 TRP A 152      42.870  60.330  59.490  1.00  0.00           C
ATOM   2420  HZ2 TRP A 152      42.290  59.840  60.250  1.00  0.00           H
ATOM   2421  CH2 TRP A 152      43.030  59.640  58.290  1.00  0.00           C
ATOM   2422  HH2 TRP A 152      42.730  58.610  58.210  1.00  0.00           H
ATOM   2423  C   TRP A 152      46.570  65.350  56.330  1.00  0.00           C
ATOM   2424  O   TRP A 152      46.420  64.920  55.200  1.00  0.00           O
ATOM   2425  N   GLY A 153      47.110  66.630  56.580  1.00  0.00           N
ATOM   2426  HN  GLY A 153      47.110  66.900  57.540  1.00  0.00           H
ATOM   2427  CA  GLY A 153      47.700  67.540  55.580  1.00  0.00           C
ATOM   2428  HA1 GLY A 153      48.040  68.440  56.080  1.00  0.00           H
ATOM   2429  HA2 GLY A 153      46.970  67.650  54.790  1.00  0.00           H
ATOM   2430  C   GLY A 153      48.850  66.870  54.840  1.00  0.00           C
ATOM   2431  O   GLY A 153      48.930  66.760  53.640  1.00  0.00           O
ATOM   2432  N   ILE A 154      49.670  66.060  55.600  1.00  0.00           N
ATOM   2433  HN  ILE A 154      49.500  66.050  56.570  1.00  0.00           H
ATOM   2434  CA  ILE A 154      50.740  65.200  55.130  1.00  0.00           C
ATOM   2435  HA  ILE A 154      51.400  65.700  54.430  1.00  0.00           H
ATOM   2436  CB  ILE A 154      51.620  64.560  56.170  1.00  0.00           C
ATOM   2437  HB  ILE A 154      51.020  64.030  56.940  1.00  0.00           H
ATOM   2438  CG2 ILE A 154      52.550  63.450  55.510  1.00  0.00           C
ATOM   2439 HG21 ILE A 154      51.860  62.600  55.330  1.00  0.00           H
ATOM   2440 HG22 ILE A 154      53.220  63.080  56.310  1.00  0.00           H
ATOM   2441 HG23 ILE A 154      53.120  63.880  54.660  1.00  0.00           H
ATOM   2442  CG1 ILE A 154      52.420  65.660  56.920  1.00  0.00           C
ATOM   2443 HG11 ILE A 154      51.680  66.440  57.220  1.00  0.00           H
ATOM   2444 HG12 ILE A 154      53.200  66.050  56.240  1.00  0.00           H
ATOM   2445  CD  ILE A 154      53.220  65.190  58.160  1.00  0.00           C
ATOM   2446  HD1 ILE A 154      54.010  64.460  57.910  1.00  0.00           H
ATOM   2447  HD2 ILE A 154      52.510  64.570  58.740  1.00  0.00           H
ATOM   2448  HD3 ILE A 154      53.560  66.090  58.720  1.00  0.00           H
ATOM   2449  C   ILE A 154      50.140  64.110  54.240  1.00  0.00           C
ATOM   2450  O   ILE A 154      50.610  63.840  53.120  1.00  0.00           O
ATOM   2451  N   THR A 155      49.020  63.450  54.640  1.00  0.00           N
ATOM   2452  HN  THR A 155      48.760  63.500  55.600  1.00  0.00           H
ATOM   2453  CA  THR A 155      48.330  62.340  53.960  1.00  0.00           C
ATOM   2454  HA  THR A 155      49.180  61.680  53.840  1.00  0.00           H
ATOM   2455  CB  THR A 155      47.240  61.730  54.760  1.00  0.00           C
ATOM   2456  HB  THR A 155      46.310  62.340  54.750  1.00  0.00           H
ATOM   2457  OG1 THR A 155      47.720  61.570  56.070  1.00  0.00           O
ATOM   2458  HG1 THR A 155      47.610  62.410  56.510  1.00  0.00           H
ATOM   2459  CG2 THR A 155      46.950  60.400  54.150  1.00  0.00           C
ATOM   2460 HG21 THR A 155      46.300  59.720  54.740  1.00  0.00           H
ATOM   2461 HG22 THR A 155      47.900  59.830  54.280  1.00  0.00           H
ATOM   2462 HG23 THR A 155      46.700  60.470  53.060  1.00  0.00           H
ATOM   2463  C   THR A 155      47.840  62.770  52.570  1.00  0.00           C
ATOM   2464  O   THR A 155      47.990  62.030  51.660  1.00  0.00           O
ATOM   2465  N   ILE A 156      47.230  63.940  52.470  1.00  0.00           N
ATOM   2466  HN  ILE A 156      47.080  64.470  53.300  1.00  0.00           H
ATOM   2467  CA  ILE A 156      46.660  64.460  51.210  1.00  0.00           C
ATOM   2468  HA  ILE A 156      46.000  63.750  50.750  1.00  0.00           H
ATOM   2469  CB  ILE A 156      45.730  65.610  51.540  1.00  0.00           C
ATOM   2470  HB  ILE A 156      46.220  66.330  52.230  1.00  0.00           H
ATOM   2471  CG2 ILE A 156      45.210  66.290  50.260  1.00  0.00           C
ATOM   2472 HG21 ILE A 156      44.780  65.510  49.600  1.00  0.00           H
ATOM   2473 HG22 ILE A 156      46.050  66.780  49.730  1.00  0.00           H
ATOM   2474 HG23 ILE A 156      44.440  67.070  50.390  1.00  0.00           H
ATOM   2475  CG1 ILE A 156      44.510  64.930  52.290  1.00  0.00           C
ATOM   2476 HG11 ILE A 156      44.960  64.300  53.090  1.00  0.00           H
ATOM   2477 HG12 ILE A 156      43.920  64.310  51.590  1.00  0.00           H
ATOM   2478  CD  ILE A 156      43.560  65.980  52.970  1.00  0.00           C
ATOM   2479  HD1 ILE A 156      43.090  66.580  52.160  1.00  0.00           H
ATOM   2480  HD2 ILE A 156      44.100  66.630  53.670  1.00  0.00           H
ATOM   2481  HD3 ILE A 156      42.700  65.490  53.490  1.00  0.00           H
ATOM   2482  C   ILE A 156      47.860  64.800  50.350  1.00  0.00           C
ATOM   2483  O   ILE A 156      47.830  64.350  49.200  1.00  0.00           O
ATOM   2484  N   GLY A 157      48.880  65.360  50.940  1.00  0.00           N
ATOM   2485  HN  GLY A 157      48.820  65.590  51.910  1.00  0.00           H
ATOM   2486  CA  GLY A 157      50.210  65.560  50.260  1.00  0.00           C
ATOM   2487  HA1 GLY A 157      50.880  65.870  51.050  1.00  0.00           H
ATOM   2488  HA2 GLY A 157      50.070  66.330  49.520  1.00  0.00           H
ATOM   2489  C   GLY A 157      50.930  64.430  49.580  1.00  0.00           C
ATOM   2490  O   GLY A 157      51.620  64.590  48.560  1.00  0.00           O
ATOM   2491  N   LEU A 158      50.780  63.240  50.180  1.00  0.00           N
ATOM   2492  HN  LEU A 158      50.440  63.210  51.120  1.00  0.00           H
ATOM   2493  CA  LEU A 158      51.340  62.040  49.590  1.00  0.00           C
ATOM   2494  HA  LEU A 158      52.220  62.200  49.010  1.00  0.00           H
ATOM   2495  CB  LEU A 158      51.540  60.900  50.720  1.00  0.00           C
ATOM   2496  HB1 LEU A 158      51.900  59.960  50.250  1.00  0.00           H
ATOM   2497  HB2 LEU A 158      50.660  60.820  51.400  1.00  0.00           H
ATOM   2498  CG  LEU A 158      52.670  61.360  51.730  1.00  0.00           C
ATOM   2499  HG  LEU A 158      52.270  62.280  52.210  1.00  0.00           H
ATOM   2500  CD1 LEU A 158      52.780  60.240  52.830  1.00  0.00           C
ATOM   2501 HD11 LEU A 158      53.440  60.560  53.670  1.00  0.00           H
ATOM   2502 HD12 LEU A 158      53.140  59.280  52.390  1.00  0.00           H
ATOM   2503 HD13 LEU A 158      51.850  59.930  53.340  1.00  0.00           H
ATOM   2504  CD2 LEU A 158      54.030  61.620  51.130  1.00  0.00           C
ATOM   2505 HD21 LEU A 158      54.820  61.940  51.840  1.00  0.00           H
ATOM   2506 HD22 LEU A 158      53.930  62.370  50.320  1.00  0.00           H
ATOM   2507 HD23 LEU A 158      54.570  60.740  50.710  1.00  0.00           H
ATOM   2508  C   LEU A 158      50.420  61.390  48.700  1.00  0.00           C
ATOM   2509  O   LEU A 158      50.700  60.450  47.920  1.00  0.00           O
ATOM   2510  N   THR A 159      49.220  61.900  48.510  1.00  0.00           N
ATOM   2511  HN  THR A 159      48.990  62.800  48.880  1.00  0.00           H
ATOM   2512  CA  THR A 159      48.190  61.340  47.530  1.00  0.00           C
ATOM   2513  HA  THR A 159      48.480  60.390  47.100  1.00  0.00           H
ATOM   2514  CB  THR A 159      46.790  61.350  48.150  1.00  0.00           C
ATOM   2515  HB  THR A 159      46.370  62.380  48.200  1.00  0.00           H
ATOM   2516  OG1 THR A 159      46.850  60.780  49.380  1.00  0.00           O
ATOM   2517  HG1 THR A 159      47.150  61.410  50.040  1.00  0.00           H
ATOM   2518  CG2 THR A 159      45.770  60.390  47.330  1.00  0.00           C
ATOM   2519 HG21 THR A 159      45.340  60.760  46.380  1.00  0.00           H
ATOM   2520 HG22 THR A 159      44.980  60.050  48.030  1.00  0.00           H
ATOM   2521 HG23 THR A 159      46.370  59.470  47.190  1.00  0.00           H
ATOM   2522  C   THR A 159      48.100  62.190  46.280  1.00  0.00           C
ATOM   2523  O   THR A 159      47.620  61.760  45.250  1.00  0.00           O
ATOM   2524  N   VAL A 160      48.690  63.390  46.230  1.00  0.00           N
ATOM   2525  HN  VAL A 160      49.260  63.790  46.950  1.00  0.00           H
ATOM   2526  CA  VAL A 160      48.540  64.300  45.100  1.00  0.00           C
ATOM   2527  HA  VAL A 160      47.480  64.540  45.010  1.00  0.00           H
ATOM   2528  CB  VAL A 160      49.360  65.580  45.310  1.00  0.00           C
ATOM   2529  HB  VAL A 160      50.450  65.380  45.360  1.00  0.00           H
ATOM   2530  CG1 VAL A 160      49.060  66.550  44.180  1.00  0.00           C
ATOM   2531 HG11 VAL A 160      48.040  66.290  43.850  1.00  0.00           H
ATOM   2532 HG12 VAL A 160      49.780  66.390  43.350  1.00  0.00           H
ATOM   2533 HG13 VAL A 160      49.130  67.610  44.490  1.00  0.00           H
ATOM   2534  CG2 VAL A 160      48.930  66.250  46.570  1.00  0.00           C
ATOM   2535 HG21 VAL A 160      47.860  66.550  46.510  1.00  0.00           H
ATOM   2536 HG22 VAL A 160      49.500  67.200  46.620  1.00  0.00           H
ATOM   2537 HG23 VAL A 160      49.080  65.620  47.460  1.00  0.00           H
ATOM   2538  C   VAL A 160      49.070  63.740  43.740  1.00  0.00           C
ATOM   2539  O   VAL A 160      48.360  63.750  42.740  1.00  0.00           O
ATOM   2540  N   HSD A 161      50.250  63.040  43.790  1.00  0.00           N
ATOM   2541  HN  HSD A 161      50.690  62.940  44.670  1.00  0.00           H
ATOM   2542  CA  HSD A 161      50.890  62.350  42.700  1.00  0.00           C
ATOM   2543  HA  HSD A 161      50.940  63.070  41.900  1.00  0.00           H
ATOM   2544  CB  HSD A 161      52.220  61.760  43.060  1.00  0.00           C
ATOM   2545  HB1 HSD A 161      52.860  62.510  43.580  1.00  0.00           H
ATOM   2546  HB2 HSD A 161      52.690  61.460  42.100  1.00  0.00           H
ATOM   2547  ND1 HSD A 161      52.320  60.560  45.310  1.00  0.00           N
ATOM   2548  HD1 HSD A 161      52.160  61.410  45.810  1.00  0.00           H
ATOM   2549  CG  HSD A 161      52.200  60.550  43.930  1.00  0.00           C
ATOM   2550  CE1 HSD A 161      52.510  59.310  45.770  1.00  0.00           C
ATOM   2551  HE1 HSD A 161      52.670  58.960  46.790  1.00  0.00           H
ATOM   2552  NE2 HSD A 161      52.560  58.490  44.690  1.00  0.00           N
ATOM   2553  CD2 HSD A 161      52.340  59.260  43.570  1.00  0.00           C
ATOM   2554  HD2 HSD A 161      52.400  58.830  42.580  1.00  0.00           H
ATOM   2555  C   HSD A 161      50.120  61.160  42.100  1.00  0.00           C
ATOM   2556  O   HSD A 161      50.370  60.670  40.940  1.00  0.00           O
ATOM   2557  N   LEU A 162      49.030  60.730  42.820  1.00  0.00           N
ATOM   2558  HN  LEU A 162      48.720  61.160  43.670  1.00  0.00           H
ATOM   2559  CA  LEU A 162      48.160  59.650  42.490  1.00  0.00           C
ATOM   2560  HA  LEU A 162      48.600  59.050  41.700  1.00  0.00           H
ATOM   2561  CB  LEU A 162      48.000  58.670  43.780  1.00  0.00           C
ATOM   2562  HB1 LEU A 162      47.590  59.270  44.620  1.00  0.00           H
ATOM   2563  HB2 LEU A 162      49.000  58.440  44.200  1.00  0.00           H
ATOM   2564  CG  LEU A 162      47.200  57.440  43.490  1.00  0.00           C
ATOM   2565  HG  LEU A 162      46.190  57.680  43.110  1.00  0.00           H
ATOM   2566  CD1 LEU A 162      47.940  56.620  42.380  1.00  0.00           C
ATOM   2567 HD11 LEU A 162      47.620  55.550  42.480  1.00  0.00           H
ATOM   2568 HD12 LEU A 162      49.010  56.720  42.640  1.00  0.00           H
ATOM   2569 HD13 LEU A 162      47.920  56.990  41.340  1.00  0.00           H
ATOM   2570  CD2 LEU A 162      47.100  56.580  44.760  1.00  0.00           C
ATOM   2571 HD21 LEU A 162      48.070  56.210  45.140  1.00  0.00           H
ATOM   2572 HD22 LEU A 162      46.420  55.720  44.550  1.00  0.00           H
ATOM   2573 HD23 LEU A 162      46.580  57.130  45.570  1.00  0.00           H
ATOM   2574  C   LEU A 162      46.830  60.190  41.960  1.00  0.00           C
ATOM   2575  O   LEU A 162      46.000  59.530  41.350  1.00  0.00           O
ATOM   2576  N   LEU A 163      46.470  61.500  42.290  1.00  0.00           N
ATOM   2577  HN  LEU A 163      47.070  62.020  42.890  1.00  0.00           H
ATOM   2578  CA  LEU A 163      45.260  62.140  41.720  1.00  0.00           C
ATOM   2579  HA  LEU A 163      44.470  61.440  41.920  1.00  0.00           H
ATOM   2580  CB  LEU A 163      45.030  63.540  42.470  1.00  0.00           C
ATOM   2581  HB1 LEU A 163      44.340  64.180  41.880  1.00  0.00           H
ATOM   2582  HB2 LEU A 163      45.950  64.140  42.360  1.00  0.00           H
ATOM   2583  CG  LEU A 163      44.730  63.540  43.940  1.00  0.00           C
ATOM   2584  HG  LEU A 163      45.540  62.970  44.450  1.00  0.00           H
ATOM   2585  CD1 LEU A 163      44.840  64.910  44.620  1.00  0.00           C
ATOM   2586 HD11 LEU A 163      44.010  65.550  44.280  1.00  0.00           H
ATOM   2587 HD12 LEU A 163      45.810  65.400  44.390  1.00  0.00           H
ATOM   2588 HD13 LEU A 163      44.730  64.870  45.730  1.00  0.00           H
ATOM   2589  CD2 LEU A 163      43.310  62.980  44.090  1.00  0.00           C
ATOM   2590 HD21 LEU A 163      43.250  61.880  43.860  1.00  0.00           H
ATOM   2591 HD22 LEU A 163      42.610  63.650  43.570  1.00  0.00           H
ATOM   2592 HD23 LEU A 163      43.160  63.150  45.180  1.00  0.00           H
ATOM   2593  C   LEU A 163      45.340  62.430  40.200  1.00  0.00           C
ATOM   2594  O   LEU A 163      44.310  62.500  39.520  1.00  0.00           O
ATOM   2595  N   LYS A 164      46.540  62.440  39.700  1.00  0.00           N
ATOM   2596  HN  LYS A 164      47.330  62.590  40.300  1.00  0.00           H
ATOM   2597  CA  LYS A 164      46.700  62.620  38.310  1.00  0.00           C
ATOM   2598  HA  LYS A 164      45.930  63.240  37.890  1.00  0.00           H
ATOM   2599  CB  LYS A 164      48.110  63.230  38.010  1.00  0.00           C
ATOM   2600  HB1 LYS A 164      48.370  63.150  36.940  1.00  0.00           H
ATOM   2601  HB2 LYS A 164      48.810  62.470  38.390  1.00  0.00           H
ATOM   2602  CG  LYS A 164      48.240  64.570  38.590  1.00  0.00           C
ATOM   2603  HG1 LYS A 164      47.900  64.650  39.640  1.00  0.00           H
ATOM   2604  HG2 LYS A 164      47.670  65.260  37.940  1.00  0.00           H
ATOM   2605  CD  LYS A 164      49.730  65.140  38.530  1.00  0.00           C
ATOM   2606  HD1 LYS A 164      50.300  64.660  39.350  1.00  0.00           H
ATOM   2607  HD2 LYS A 164      49.710  66.230  38.740  1.00  0.00           H
ATOM   2608  CE  LYS A 164      50.400  64.860  37.170  1.00  0.00           C
ATOM   2609  HE1 LYS A 164      49.890  65.350  36.320  1.00  0.00           H
ATOM   2610  HE2 LYS A 164      50.670  63.800  36.980  1.00  0.00           H
ATOM   2611  NZ  LYS A 164      51.750  65.430  37.220  1.00  0.00           N
ATOM   2612  HZ1 LYS A 164      51.780  66.440  37.470  1.00  0.00           H
ATOM   2613  HZ2 LYS A 164      52.020  65.350  36.220  1.00  0.00           H
ATOM   2614  HZ3 LYS A 164      52.450  64.870  37.750  1.00  0.00           H
ATOM   2615  C   LYS A 164      46.560  61.280  37.560  1.00  0.00           C
ATOM   2616  O   LYS A 164      46.800  61.320  36.360  1.00  0.00           O
ATOM   2617  N   LYS A 165      46.260  60.140  38.230  1.00  0.00           N
ATOM   2618  HN  LYS A 165      46.020  60.240  39.190  1.00  0.00           H
ATOM   2619  CA  LYS A 165      46.340  58.760  37.690  1.00  0.00           C
ATOM   2620  HA  LYS A 165      46.690  58.740  36.670  1.00  0.00           H
ATOM   2621  CB  LYS A 165      47.150  57.830  38.590  1.00  0.00           C
ATOM   2622  HB1 LYS A 165      47.090  56.810  38.190  1.00  0.00           H
ATOM   2623  HB2 LYS A 165      46.690  57.800  39.610  1.00  0.00           H
ATOM   2624  CG  LYS A 165      48.570  58.390  38.870  1.00  0.00           C
ATOM   2625  HG1 LYS A 165      49.120  57.660  39.510  1.00  0.00           H
ATOM   2626  HG2 LYS A 165      48.620  59.330  39.470  1.00  0.00           H
ATOM   2627  CD  LYS A 165      49.500  58.650  37.630  1.00  0.00           C
ATOM   2628  HD1 LYS A 165      50.540  58.680  38.040  1.00  0.00           H
ATOM   2629  HD2 LYS A 165      49.160  59.600  37.150  1.00  0.00           H
ATOM   2630  CE  LYS A 165      49.440  57.500  36.640  1.00  0.00           C
ATOM   2631  HE1 LYS A 165      48.380  57.480  36.290  1.00  0.00           H
ATOM   2632  HE2 LYS A 165      49.670  56.530  37.110  1.00  0.00           H
ATOM   2633  NZ  LYS A 165      50.370  57.760  35.550  1.00  0.00           N
ATOM   2634  HZ1 LYS A 165      50.070  58.570  34.960  1.00  0.00           H
ATOM   2635  HZ2 LYS A 165      50.490  56.940  34.920  1.00  0.00           H
ATOM   2636  HZ3 LYS A 165      51.280  57.900  36.030  1.00  0.00           H
ATOM   2637  C   LYS A 165      44.960  58.090  37.520  1.00  0.00           C
ATOM   2638  O   LYS A 165      44.010  58.230  38.310  1.00  0.00           O
ATOM   2639  N   LYS A 166      44.810  57.440  36.370  1.00  0.00           N
ATOM   2640  HN  LYS A 166      45.600  57.040  35.910  1.00  0.00           H
ATOM   2641  CA  LYS A 166      43.440  57.160  35.860  1.00  0.00           C
ATOM   2642  HA  LYS A 166      42.820  57.020  36.730  1.00  0.00           H
ATOM   2643  CB  LYS A 166      42.830  58.450  35.260  1.00  0.00           C
ATOM   2644  HB1 LYS A 166      42.980  59.240  36.030  1.00  0.00           H
ATOM   2645  HB2 LYS A 166      41.770  58.370  34.940  1.00  0.00           H
ATOM   2646  CG  LYS A 166      43.640  59.150  34.100  1.00  0.00           C
ATOM   2647  HG1 LYS A 166      44.680  59.120  34.500  1.00  0.00           H
ATOM   2648  HG2 LYS A 166      43.320  60.210  33.990  1.00  0.00           H
ATOM   2649  CD  LYS A 166      43.400  58.460  32.780  1.00  0.00           C
ATOM   2650  HD1 LYS A 166      42.350  58.070  32.740  1.00  0.00           H
ATOM   2651  HD2 LYS A 166      44.010  57.540  32.690  1.00  0.00           H
ATOM   2652  CE  LYS A 166      43.680  59.350  31.590  1.00  0.00           C
ATOM   2653  HE1 LYS A 166      42.890  60.120  31.530  1.00  0.00           H
ATOM   2654  HE2 LYS A 166      43.640  58.720  30.670  1.00  0.00           H
ATOM   2655  NZ  LYS A 166      45.030  60.040  31.650  1.00  0.00           N
ATOM   2656  HZ1 LYS A 166      45.150  60.600  32.520  1.00  0.00           H
ATOM   2657  HZ2 LYS A 166      45.190  60.630  30.810  1.00  0.00           H
ATOM   2658  HZ3 LYS A 166      45.760  59.310  31.580  1.00  0.00           H
ATOM   2659  C   LYS A 166      43.340  55.940  34.940  1.00  0.00           C
ATOM   2660  O   LYS A 166      44.350  55.320  34.580  1.00  0.00           O
ATOM   2661  N   MET A 167      42.140  55.440  34.540  1.00  0.00           N
ATOM   2662  HN  MET A 167      41.300  55.850  34.890  1.00  0.00           H
ATOM   2663  CA  MET A 167      42.010  54.280  33.590  1.00  0.00           C
ATOM   2664  HA  MET A 167      42.600  53.450  33.970  1.00  0.00           H
ATOM   2665  CB  MET A 167      40.550  53.720  33.450  1.00  0.00           C
ATOM   2666  HB1 MET A 167      40.620  52.910  32.680  1.00  0.00           H
ATOM   2667  HB2 MET A 167      39.930  54.560  33.090  1.00  0.00           H
ATOM   2668  CG  MET A 167      40.050  53.130  34.740  1.00  0.00           C
ATOM   2669  HG1 MET A 167      39.600  53.970  35.310  1.00  0.00           H
ATOM   2670  HG2 MET A 167      40.970  52.830  35.300  1.00  0.00           H
ATOM   2671  SD  MET A 167      38.820  51.740  34.700  1.00  0.00           S
ATOM   2672  CE  MET A 167      37.290  52.660  34.390  1.00  0.00           C
ATOM   2673  HE1 MET A 167      37.220  53.550  35.080  1.00  0.00           H
ATOM   2674  HE2 MET A 167      36.360  52.060  34.550  1.00  0.00           H
ATOM   2675  HE3 MET A 167      37.240  52.990  33.340  1.00  0.00           H
ATOM   2676  C   MET A 167      42.530  54.530  32.120  1.00  0.00           C
ATOM   2677  O   MET A 167      42.320  55.680  31.600  1.00  0.00           O
ATOM   2678  N   PRO A 168      43.080  53.520  31.370  1.00  0.00           N
ATOM   2679  CD  PRO A 168      43.830  52.380  32.070  1.00  0.00           C
ATOM   2680  HD1 PRO A 168      42.950  51.750  32.310  1.00  0.00           H
ATOM   2681  HD2 PRO A 168      44.370  52.680  32.980  1.00  0.00           H
ATOM   2682  CA  PRO A 168      43.200  53.560  29.930  1.00  0.00           C
ATOM   2683  HA  PRO A 168      43.700  54.460  29.610  1.00  0.00           H
ATOM   2684  CB  PRO A 168      43.980  52.240  29.680  1.00  0.00           C
ATOM   2685  HB1 PRO A 168      44.540  52.340  28.730  1.00  0.00           H
ATOM   2686  HB2 PRO A 168      43.240  51.430  29.480  1.00  0.00           H
ATOM   2687  CG  PRO A 168      44.780  51.900  30.950  1.00  0.00           C
ATOM   2688  HG1 PRO A 168      45.040  50.840  31.110  1.00  0.00           H
ATOM   2689  HG2 PRO A 168      45.640  52.570  30.760  1.00  0.00           H
ATOM   2690  C   PRO A 168      41.910  53.700  29.260  1.00  0.00           C
ATOM   2691  O   PRO A 168      40.890  53.220  29.700  1.00  0.00           O
ATOM   2692  N   ILE A 169      41.920  54.420  28.150  1.00  0.00           N
ATOM   2693  HN  ILE A 169      42.750  54.890  27.860  1.00  0.00           H
ATOM   2694  CA  ILE A 169      40.850  54.490  27.100  1.00  0.00           C
ATOM   2695  HA  ILE A 169      39.940  54.060  27.470  1.00  0.00           H
ATOM   2696  CB  ILE A 169      40.430  55.860  26.560  1.00  0.00           C
ATOM   2697  HB  ILE A 169      40.330  56.470  27.490  1.00  0.00           H
ATOM   2698  CG2 ILE A 169      41.470  56.520  25.640  1.00  0.00           C
ATOM   2699 HG21 ILE A 169      41.280  56.090  24.630  1.00  0.00           H
ATOM   2700 HG22 ILE A 169      42.480  56.280  26.050  1.00  0.00           H
ATOM   2701 HG23 ILE A 169      41.400  57.620  25.600  1.00  0.00           H
ATOM   2702  CG1 ILE A 169      38.950  55.800  25.920  1.00  0.00           C
ATOM   2703 HG11 ILE A 169      38.360  55.380  26.750  1.00  0.00           H
ATOM   2704 HG12 ILE A 169      38.850  55.260  24.950  1.00  0.00           H
ATOM   2705  CD  ILE A 169      38.360  57.220  25.660  1.00  0.00           C
ATOM   2706  HD1 ILE A 169      38.500  57.870  26.550  1.00  0.00           H
ATOM   2707  HD2 ILE A 169      37.280  57.290  25.410  1.00  0.00           H
ATOM   2708  HD3 ILE A 169      38.900  57.830  24.900  1.00  0.00           H
ATOM   2709  C   ILE A 169      41.250  53.570  25.910  1.00  0.00           C
ATOM   2710  O   ILE A 169      40.490  53.410  24.980  1.00  0.00           O
ATOM   2711  N   GLN A 170      42.340  52.840  26.060  1.00  0.00           N
ATOM   2712  HN  GLN A 170      42.960  52.850  26.840  1.00  0.00           H
ATOM   2713  CA  GLN A 170      42.800  51.860  25.060  1.00  0.00           C
ATOM   2714  HA  GLN A 170      42.760  52.270  24.070  1.00  0.00           H
ATOM   2715  CB  GLN A 170      44.330  51.350  25.360  1.00  0.00           C
ATOM   2716  HB1 GLN A 170      44.630  50.820  24.430  1.00  0.00           H
ATOM   2717  HB2 GLN A 170      44.370  50.660  26.230  1.00  0.00           H
ATOM   2718  CG  GLN A 170      45.280  52.500  25.620  1.00  0.00           C
ATOM   2719  HG1 GLN A 170      46.360  52.290  25.460  1.00  0.00           H
ATOM   2720  HG2 GLN A 170      45.140  52.750  26.700  1.00  0.00           H
ATOM   2721  CD  GLN A 170      45.000  53.680  24.710  1.00  0.00           C
ATOM   2722  OE1 GLN A 170      44.490  54.780  25.150  1.00  0.00           O
ATOM   2723  NE2 GLN A 170      45.400  53.580  23.370  1.00  0.00           N
ATOM   2724 HE21 GLN A 170      45.950  52.810  23.050  1.00  0.00           H
ATOM   2725 HE22 GLN A 170      45.030  54.220  22.700  1.00  0.00           H
ATOM   2726  C   GLN A 170      41.960  50.650  25.030  1.00  0.00           C
ATOM   2727  O   GLN A 170      41.340  50.160  25.970  1.00  0.00           O
ATOM   2728  N   ASN A 171      41.930  50.050  23.780  1.00  0.00           N
ATOM   2729  HN  ASN A 171      42.200  50.520  22.940  1.00  0.00           H
ATOM   2730  CA  ASN A 171      41.330  48.780  23.570  1.00  0.00           C
ATOM   2731  HA  ASN A 171      40.340  48.950  23.950  1.00  0.00           H
ATOM   2732  CB  ASN A 171      41.290  48.380  22.040  1.00  0.00           C
ATOM   2733  HB1 ASN A 171      40.860  47.380  21.770  1.00  0.00           H
ATOM   2734  HB2 ASN A 171      42.350  48.400  21.730  1.00  0.00           H
ATOM   2735  CG  ASN A 171      40.390  49.330  21.250  1.00  0.00           C
ATOM   2736  OD1 ASN A 171      39.810  50.250  21.830  1.00  0.00           O
ATOM   2737  ND2 ASN A 171      40.420  49.150  19.950  1.00  0.00           N
ATOM   2738 HD21 ASN A 171      40.940  48.440  19.480  1.00  0.00           H
ATOM   2739 HD22 ASN A 171      39.840  49.710  19.350  1.00  0.00           H
ATOM   2740  C   ASN A 171      41.970  47.730  24.380  1.00  0.00           C
ATOM   2741  O   ASN A 171      43.180  47.640  24.490  1.00  0.00           O
ATOM   2742  N   GLY A 172      41.160  46.810  25.040  1.00  0.00           N
ATOM   2743  HN  GLY A 172      40.200  47.070  25.210  1.00  0.00           H
ATOM   2744  CA  GLY A 172      41.640  45.940  26.060  1.00  0.00           C
ATOM   2745  HA1 GLY A 172      42.390  45.330  25.560  1.00  0.00           H
ATOM   2746  HA2 GLY A 172      40.750  45.410  26.320  1.00  0.00           H
ATOM   2747  C   GLY A 172      42.170  46.490  27.320  1.00  0.00           C
ATOM   2748  O   GLY A 172      42.570  45.740  28.200  1.00  0.00           O
ATOM   2749  N   GLY A 173      42.160  47.810  27.510  1.00  0.00           N
ATOM   2750  HN  GLY A 173      42.080  48.410  26.710  1.00  0.00           H
ATOM   2751  CA  GLY A 173      42.540  48.390  28.820  1.00  0.00           C
ATOM   2752  HA1 GLY A 173      43.340  49.070  28.550  1.00  0.00           H
ATOM   2753  HA2 GLY A 173      42.940  47.670  29.510  1.00  0.00           H
ATOM   2754  C   GLY A 173      41.430  49.220  29.460  1.00  0.00           C
ATOM   2755  O   GLY A 173      41.610  49.780  30.540  1.00  0.00           O
ATOM   2756  N   ALA A 174      40.210  49.290  28.820  1.00  0.00           N
ATOM   2757  HN  ALA A 174      40.000  48.730  28.020  1.00  0.00           H
ATOM   2758  CA  ALA A 174      39.200  50.280  29.280  1.00  0.00           C
ATOM   2759  HA  ALA A 174      39.610  51.270  29.360  1.00  0.00           H
ATOM   2760  CB  ALA A 174      38.230  50.580  28.120  1.00  0.00           C
ATOM   2761  HB1 ALA A 174      38.810  50.950  27.230  1.00  0.00           H
ATOM   2762  HB2 ALA A 174      37.400  51.250  28.420  1.00  0.00           H
ATOM   2763  HB3 ALA A 174      37.800  49.590  27.860  1.00  0.00           H
ATOM   2764  C   ALA A 174      38.440  49.980  30.660  1.00  0.00           C
ATOM   2765  O   ALA A 174      37.880  50.950  31.160  1.00  0.00           O
ATOM   2766  N   ASN A 175      38.650  48.770  31.250  1.00  0.00           N
ATOM   2767  HN  ASN A 175      39.080  48.030  30.750  1.00  0.00           H
ATOM   2768  CA  ASN A 175      38.340  48.390  32.650  1.00  0.00           C
ATOM   2769  HA  ASN A 175      37.820  49.250  33.030  1.00  0.00           H
ATOM   2770  CB  ASN A 175      37.510  47.060  32.630  1.00  0.00           C
ATOM   2771  HB1 ASN A 175      37.050  46.920  33.630  1.00  0.00           H
ATOM   2772  HB2 ASN A 175      38.210  46.240  32.340  1.00  0.00           H
ATOM   2773  CG  ASN A 175      36.310  47.180  31.770  1.00  0.00           C
ATOM   2774  OD1 ASN A 175      35.980  46.440  30.840  1.00  0.00           O
ATOM   2775  ND2 ASN A 175      35.500  48.150  32.190  1.00  0.00           N
ATOM   2776 HD21 ASN A 175      34.540  48.190  31.890  1.00  0.00           H
ATOM   2777 HD22 ASN A 175      35.770  48.600  33.040  1.00  0.00           H
ATOM   2778  C   ASN A 175      39.490  48.170  33.500  1.00  0.00           C
ATOM   2779  O   ASN A 175      39.290  47.490  34.490  1.00  0.00           O
ATOM   2780  N   LEU A 176      40.670  48.830  33.210  1.00  0.00           N
ATOM   2781  HN  LEU A 176      40.840  49.290  32.340  1.00  0.00           H
ATOM   2782  CA  LEU A 176      41.860  48.710  34.090  1.00  0.00           C
ATOM   2783  HA  LEU A 176      41.660  47.790  34.630  1.00  0.00           H
ATOM   2784  CB  LEU A 176      43.190  48.660  33.310  1.00  0.00           C
ATOM   2785  HB1 LEU A 176      43.280  49.570  32.670  1.00  0.00           H
ATOM   2786  HB2 LEU A 176      43.220  47.820  32.580  1.00  0.00           H
ATOM   2787  CG  LEU A 176      44.460  48.420  34.050  1.00  0.00           C
ATOM   2788  HG  LEU A 176      44.570  49.160  34.880  1.00  0.00           H
ATOM   2789  CD1 LEU A 176      44.520  47.100  34.680  1.00  0.00           C
ATOM   2790 HD11 LEU A 176      45.530  46.720  34.960  1.00  0.00           H
ATOM   2791 HD12 LEU A 176      44.170  46.330  33.960  1.00  0.00           H
ATOM   2792 HD13 LEU A 176      43.830  47.060  35.550  1.00  0.00           H
ATOM   2793  CD2 LEU A 176      45.710  48.570  33.170  1.00  0.00           C
ATOM   2794 HD21 LEU A 176      46.660  48.350  33.700  1.00  0.00           H
ATOM   2795 HD22 LEU A 176      45.890  49.610  32.810  1.00  0.00           H
ATOM   2796 HD23 LEU A 176      45.580  47.880  32.310  1.00  0.00           H
ATOM   2797  C   LEU A 176      42.000  49.810  35.140  1.00  0.00           C
ATOM   2798  O   LEU A 176      42.490  50.920  34.900  1.00  0.00           O
ATOM   2799  N   CYS A 177      41.720  49.590  36.410  1.00  0.00           N
ATOM   2800  HN  CYS A 177      41.380  48.680  36.640  1.00  0.00           H
ATOM   2801  CA  CYS A 177      41.880  50.550  37.450  1.00  0.00           C
ATOM   2802  HA  CYS A 177      42.020  51.550  37.050  1.00  0.00           H
ATOM   2803  CB  CYS A 177      40.540  50.590  38.210  1.00  0.00           C
ATOM   2804  HB1 CYS A 177      40.300  49.590  38.640  1.00  0.00           H
ATOM   2805  HB2 CYS A 177      39.720  50.840  37.500  1.00  0.00           H
ATOM   2806  SG  CYS A 177      40.420  51.910  39.480  1.00  0.00           S
ATOM   2807  C   CYS A 177      43.150  50.290  38.280  1.00  0.00           C
ATOM   2808  O   CYS A 177      43.720  51.100  39.070  1.00  0.00           O
ATOM   2809  N   SER A 178      43.780  49.120  38.020  1.00  0.00           N
ATOM   2810  HN  SER A 178      43.270  48.480  37.460  1.00  0.00           H
ATOM   2811  CA  SER A 178      45.080  48.800  38.530  1.00  0.00           C
ATOM   2812  HA  SER A 178      45.220  49.200  39.520  1.00  0.00           H
ATOM   2813  CB  SER A 178      45.280  47.230  38.620  1.00  0.00           C
ATOM   2814  HB1 SER A 178      44.880  46.630  37.770  1.00  0.00           H
ATOM   2815  HB2 SER A 178      44.650  46.940  39.490  1.00  0.00           H
ATOM   2816  OG  SER A 178      46.610  46.870  38.810  1.00  0.00           O
ATOM   2817  HG1 SER A 178      47.070  47.000  37.990  1.00  0.00           H
ATOM   2818  C   SER A 178      46.200  49.480  37.660  1.00  0.00           C
ATOM   2819  O   SER A 178      46.120  49.590  36.420  1.00  0.00           O
ATOM   2820  N   SER A 179      47.210  49.980  38.400  1.00  0.00           N
ATOM   2821  HN  SER A 179      47.090  49.990  39.380  1.00  0.00           H
ATOM   2822  CA  SER A 179      48.520  50.370  37.870  1.00  0.00           C
ATOM   2823  HA  SER A 179      48.600  50.030  36.850  1.00  0.00           H
ATOM   2824  CB  SER A 179      48.710  51.950  37.810  1.00  0.00           C
ATOM   2825  HB1 SER A 179      47.930  52.350  37.130  1.00  0.00           H
ATOM   2826  HB2 SER A 179      49.690  52.280  37.390  1.00  0.00           H
ATOM   2827  OG  SER A 179      48.670  52.570  39.090  1.00  0.00           O
ATOM   2828  HG1 SER A 179      47.720  52.540  39.220  1.00  0.00           H
ATOM   2829  C   SER A 179      49.780  49.710  38.550  1.00  0.00           C
ATOM   2830  O   SER A 179      50.920  49.810  38.040  1.00  0.00           O
ATOM   2831  N   PHE A 180      49.610  48.940  39.730  1.00  0.00           N
ATOM   2832  HN  PHE A 180      48.660  48.740  39.960  1.00  0.00           H
ATOM   2833  CA  PHE A 180      50.660  48.410  40.510  1.00  0.00           C
ATOM   2834  HA  PHE A 180      51.370  49.200  40.680  1.00  0.00           H
ATOM   2835  CB  PHE A 180      50.140  47.750  41.840  1.00  0.00           C
ATOM   2836  HB1 PHE A 180      50.710  46.820  42.070  1.00  0.00           H
ATOM   2837  HB2 PHE A 180      49.060  47.520  41.770  1.00  0.00           H
ATOM   2838  CG  PHE A 180      50.390  48.640  43.030  1.00  0.00           C
ATOM   2839  CD1 PHE A 180      51.570  49.320  43.220  1.00  0.00           C
ATOM   2840  HD1 PHE A 180      52.360  49.270  42.490  1.00  0.00           H
ATOM   2841  CE1 PHE A 180      51.800  50.210  44.320  1.00  0.00           C
ATOM   2842  HE1 PHE A 180      52.770  50.650  44.460  1.00  0.00           H
ATOM   2843  CZ  PHE A 180      50.820  50.270  45.320  1.00  0.00           C
ATOM   2844  HZ  PHE A 180      51.010  50.910  46.180  1.00  0.00           H
ATOM   2845  CD2 PHE A 180      49.420  48.600  44.090  1.00  0.00           C
ATOM   2846  HD2 PHE A 180      48.510  48.100  43.810  1.00  0.00           H
ATOM   2847  CE2 PHE A 180      49.670  49.450  45.210  1.00  0.00           C
ATOM   2848  HE2 PHE A 180      48.900  49.610  45.950  1.00  0.00           H
ATOM   2849  C   PHE A 180      51.500  47.390  39.830  1.00  0.00           C
ATOM   2850  O   PHE A 180      52.680  47.240  40.200  1.00  0.00           O
ATOM   2851  N   SER A 181      50.970  46.700  38.910  1.00  0.00           N
ATOM   2852  HN  SER A 181      50.000  46.730  38.700  1.00  0.00           H
ATOM   2853  CA  SER A 181      51.860  45.820  38.080  1.00  0.00           C
ATOM   2854  HA  SER A 181      52.390  45.230  38.810  1.00  0.00           H
ATOM   2855  CB  SER A 181      50.980  44.710  37.290  1.00  0.00           C
ATOM   2856  HB1 SER A 181      51.510  44.120  36.510  1.00  0.00           H
ATOM   2857  HB2 SER A 181      50.230  45.330  36.750  1.00  0.00           H
ATOM   2858  OG  SER A 181      50.360  43.800  38.200  1.00  0.00           O
ATOM   2859  HG1 SER A 181      51.090  43.230  38.420  1.00  0.00           H
ATOM   2860  C   SER A 181      52.940  46.520  37.300  1.00  0.00           C
ATOM   2861  O   SER A 181      52.710  47.520  36.670  1.00  0.00           O
ATOM   2862  N   ILE A 182      54.140  45.980  37.410  1.00  0.00           N
ATOM   2863  HN  ILE A 182      54.220  45.250  38.080  1.00  0.00           H
ATOM   2864  CA  ILE A 182      55.430  46.440  36.860  1.00  0.00           C
ATOM   2865  HA  ILE A 182      55.740  47.180  37.600  1.00  0.00           H
ATOM   2866  CB  ILE A 182      56.560  45.460  36.820  1.00  0.00           C
ATOM   2867  HB  ILE A 182      56.210  44.620  36.170  1.00  0.00           H
ATOM   2868  CG2 ILE A 182      57.950  46.010  36.290  1.00  0.00           C
ATOM   2869 HG21 ILE A 182      57.920  46.430  35.270  1.00  0.00           H
ATOM   2870 HG22 ILE A 182      58.670  45.180  36.190  1.00  0.00           H
ATOM   2871 HG23 ILE A 182      58.360  46.780  36.980  1.00  0.00           H
ATOM   2872  CG1 ILE A 182      56.690  44.760  38.290  1.00  0.00           C
ATOM   2873 HG11 ILE A 182      55.780  44.130  38.390  1.00  0.00           H
ATOM   2874 HG12 ILE A 182      56.700  45.590  39.030  1.00  0.00           H
ATOM   2875  CD  ILE A 182      57.980  44.090  38.530  1.00  0.00           C
ATOM   2876  HD1 ILE A 182      58.310  43.460  37.680  1.00  0.00           H
ATOM   2877  HD2 ILE A 182      57.920  43.490  39.460  1.00  0.00           H
ATOM   2878  HD3 ILE A 182      58.780  44.860  38.580  1.00  0.00           H
ATOM   2879  C   ILE A 182      55.400  47.290  35.610  1.00  0.00           C
ATOM   2880  O   ILE A 182      54.850  46.950  34.570  1.00  0.00           O
ATOM   2881  N   CYS A 183      56.020  48.510  35.620  1.00  0.00           N
ATOM   2882  HN  CYS A 183      56.280  48.820  36.530  1.00  0.00           H
ATOM   2883  CA  CYS A 183      56.170  49.380  34.490  1.00  0.00           C
ATOM   2884  HA  CYS A 183      55.560  49.000  33.680  1.00  0.00           H
ATOM   2885  CB  CYS A 183      55.750  50.810  34.840  1.00  0.00           C
ATOM   2886  HB1 CYS A 183      56.160  51.410  34.000  1.00  0.00           H
ATOM   2887  HB2 CYS A 183      56.290  51.040  35.780  1.00  0.00           H
ATOM   2888  SG  CYS A 183      53.980  51.040  35.050  1.00  0.00           S
ATOM   2889  C   CYS A 183      57.650  49.380  34.100  1.00  0.00           C
ATOM   2890  O   CYS A 183      58.580  49.250  34.910  1.00  0.00           O
ATOM   2891  N   HSD A 184      57.870  49.540  32.770  1.00  0.00           N
ATOM   2892  HN  HSD A 184      57.130  49.610  32.110  1.00  0.00           H
ATOM   2893  CA  HSD A 184      59.260  49.610  32.270  1.00  0.00           C
ATOM   2894  HA  HSD A 184      59.790  48.790  32.710  1.00  0.00           H
ATOM   2895  CB  HSD A 184      59.240  49.390  30.740  1.00  0.00           C
ATOM   2896  HB1 HSD A 184      58.580  48.510  30.570  1.00  0.00           H
ATOM   2897  HB2 HSD A 184      60.250  49.140  30.380  1.00  0.00           H
ATOM   2898  ND1 HSD A 184      59.320  51.100  28.850  1.00  0.00           N
ATOM   2899  HD1 HSD A 184      59.800  50.560  28.160  1.00  0.00           H
ATOM   2900  CG  HSD A 184      58.760  50.620  30.010  1.00  0.00           C
ATOM   2901  CE1 HSD A 184      58.760  52.280  28.600  1.00  0.00           C
ATOM   2902  HE1 HSD A 184      59.030  52.990  27.830  1.00  0.00           H
ATOM   2903  NE2 HSD A 184      57.900  52.650  29.570  1.00  0.00           N
ATOM   2904  CD2 HSD A 184      57.900  51.580  30.490  1.00  0.00           C
ATOM   2905  HD2 HSD A 184      57.420  51.750  31.450  1.00  0.00           H
ATOM   2906  C   HSD A 184      60.100  50.840  32.760  1.00  0.00           C
ATOM   2907  O   HSD A 184      59.530  51.830  33.000  1.00  0.00           O
ATOM   2908  N   THR A 185      61.430  50.680  32.800  1.00  0.00           N
ATOM   2909  HN  THR A 185      61.790  49.790  32.520  1.00  0.00           H
ATOM   2910  CA  THR A 185      62.320  51.830  32.980  1.00  0.00           C
ATOM   2911  HA  THR A 185      63.330  51.450  32.840  1.00  0.00           H
ATOM   2912  CB  THR A 185      62.360  52.880  31.870  1.00  0.00           C
ATOM   2913  HB  THR A 185      63.160  53.630  31.980  1.00  0.00           H
ATOM   2914  OG1 THR A 185      61.240  53.690  32.050  1.00  0.00           O
ATOM   2915  HG1 THR A 185      60.530  53.100  32.350  1.00  0.00           H
ATOM   2916  CG2 THR A 185      62.490  52.390  30.440  1.00  0.00           C
ATOM   2917 HG21 THR A 185      62.870  53.250  29.860  1.00  0.00           H
ATOM   2918 HG22 THR A 185      61.600  51.910  29.980  1.00  0.00           H
ATOM   2919 HG23 THR A 185      63.250  51.580  30.450  1.00  0.00           H
ATOM   2920  C   THR A 185      62.250  52.430  34.430  1.00  0.00           C
ATOM   2921  O   THR A 185      61.220  52.410  35.020  1.00  0.00           O
ATOM   2922  N   PHE A 186      63.370  53.090  34.850  1.00  0.00           N
ATOM   2923  HN  PHE A 186      64.090  53.270  34.180  1.00  0.00           H
ATOM   2924  CA  PHE A 186      63.620  53.620  36.160  1.00  0.00           C
ATOM   2925  HA  PHE A 186      63.130  52.960  36.850  1.00  0.00           H
ATOM   2926  CB  PHE A 186      65.160  53.590  36.470  1.00  0.00           C
ATOM   2927  HB1 PHE A 186      65.830  54.060  35.730  1.00  0.00           H
ATOM   2928  HB2 PHE A 186      65.310  52.500  36.670  1.00  0.00           H
ATOM   2929  CG  PHE A 186      65.500  54.190  37.760  1.00  0.00           C
ATOM   2930  CD1 PHE A 186      65.840  55.530  37.780  1.00  0.00           C
ATOM   2931  HD1 PHE A 186      66.100  56.070  36.880  1.00  0.00           H
ATOM   2932  CE1 PHE A 186      65.950  56.180  39.030  1.00  0.00           C
ATOM   2933  HE1 PHE A 186      66.370  57.170  39.020  1.00  0.00           H
ATOM   2934  CZ  PHE A 186      65.730  55.540  40.240  1.00  0.00           C
ATOM   2935  HZ  PHE A 186      65.950  56.130  41.120  1.00  0.00           H
ATOM   2936  CD2 PHE A 186      65.090  53.580  39.010  1.00  0.00           C
ATOM   2937  HD2 PHE A 186      64.620  52.620  39.090  1.00  0.00           H
ATOM   2938  CE2 PHE A 186      65.280  54.190  40.230  1.00  0.00           C
ATOM   2939  HE2 PHE A 186      65.090  53.780  41.220  1.00  0.00           H
ATOM   2940  C   PHE A 186      62.970  55.000  36.270  1.00  0.00           C
ATOM   2941  O   PHE A 186      63.220  55.890  35.470  1.00  0.00           O
ATOM   2942  N   GLN A 187      62.290  55.150  37.450  1.00  0.00           N
ATOM   2943  HN  GLN A 187      62.070  54.360  38.020  1.00  0.00           H
ATOM   2944  CA  GLN A 187      61.650  56.400  37.680  1.00  0.00           C
ATOM   2945  HA  GLN A 187      61.830  57.130  36.910  1.00  0.00           H
ATOM   2946  CB  GLN A 187      60.070  56.010  37.550  1.00  0.00           C
ATOM   2947  HB1 GLN A 187      59.540  56.970  37.760  1.00  0.00           H
ATOM   2948  HB2 GLN A 187      59.830  55.170  38.230  1.00  0.00           H
ATOM   2949  CG  GLN A 187      59.700  55.640  36.100  1.00  0.00           C
ATOM   2950  HG1 GLN A 187      58.630  55.360  36.070  1.00  0.00           H
ATOM   2951  HG2 GLN A 187      60.250  54.730  35.780  1.00  0.00           H
ATOM   2952  CD  GLN A 187      60.040  56.720  35.130  1.00  0.00           C
ATOM   2953  OE1 GLN A 187      59.740  57.910  35.270  1.00  0.00           O
ATOM   2954  NE2 GLN A 187      60.760  56.410  33.990  1.00  0.00           N
ATOM   2955 HE21 GLN A 187      61.190  57.240  33.630  1.00  0.00           H
ATOM   2956 HE22 GLN A 187      60.950  55.440  33.860  1.00  0.00           H
ATOM   2957  C   GLN A 187      61.940  57.010  39.010  1.00  0.00           C
ATOM   2958  O   GLN A 187      61.640  56.460  40.040  1.00  0.00           O
ATOM   2959  N   TRP A 188      62.620  58.180  39.020  1.00  0.00           N
ATOM   2960  HN  TRP A 188      62.860  58.630  38.160  1.00  0.00           H
ATOM   2961  CA  TRP A 188      63.060  58.900  40.210  1.00  0.00           C
ATOM   2962  HA  TRP A 188      63.670  58.190  40.760  1.00  0.00           H
ATOM   2963  CB  TRP A 188      63.940  60.180  39.740  1.00  0.00           C
ATOM   2964  HB1 TRP A 188      63.250  60.800  39.120  1.00  0.00           H
ATOM   2965  HB2 TRP A 188      64.770  59.840  39.100  1.00  0.00           H
ATOM   2966  CG  TRP A 188      64.430  61.060  40.920  1.00  0.00           C
ATOM   2967  CD1 TRP A 188      65.590  60.680  41.600  1.00  0.00           C
ATOM   2968  HD1 TRP A 188      66.340  60.030  41.180  1.00  0.00           H
ATOM   2969  NE1 TRP A 188      65.810  61.520  42.720  1.00  0.00           N
ATOM   2970  HE1 TRP A 188      66.630  61.570  43.250  1.00  0.00           H
ATOM   2971  CE2 TRP A 188      64.800  62.380  42.840  1.00  0.00           C
ATOM   2972  CD2 TRP A 188      63.830  62.110  41.750  1.00  0.00           C
ATOM   2973  CE3 TRP A 188      62.670  62.860  41.590  1.00  0.00           C
ATOM   2974  HE3 TRP A 188      61.960  62.480  40.860  1.00  0.00           H
ATOM   2975  CZ3 TRP A 188      62.460  63.930  42.450  1.00  0.00           C
ATOM   2976  HZ3 TRP A 188      61.600  64.580  42.460  1.00  0.00           H
ATOM   2977  CZ2 TRP A 188      64.610  63.470  43.650  1.00  0.00           C
ATOM   2978  HZ2 TRP A 188      65.340  63.740  44.390  1.00  0.00           H
ATOM   2979  CH2 TRP A 188      63.370  64.130  43.540  1.00  0.00           C
ATOM   2980  HH2 TRP A 188      63.150  64.940  44.210  1.00  0.00           H
ATOM   2981  C   TRP A 188      62.030  59.310  41.250  1.00  0.00           C
ATOM   2982  O   TRP A 188      62.360  59.180  42.460  1.00  0.00           O
ATOM   2983  N   HSE A 189      60.810  59.710  40.780  1.00  0.00           N
ATOM   2984  HN  HSE A 189      60.580  59.800  39.820  1.00  0.00           H
ATOM   2985  CA  HSE A 189      59.700  60.010  41.570  1.00  0.00           C
ATOM   2986  HA  HSE A 189      59.950  60.860  42.200  1.00  0.00           H
ATOM   2987  CB  HSE A 189      58.580  60.490  40.740  1.00  0.00           C
ATOM   2988  HB1 HSE A 189      58.950  61.350  40.150  1.00  0.00           H
ATOM   2989  HB2 HSE A 189      57.750  60.970  41.300  1.00  0.00           H
ATOM   2990  ND1 HSE A 189      58.870  59.740  38.410  1.00  0.00           N
ATOM   2991  CG  HSE A 189      58.130  59.580  39.610  1.00  0.00           C
ATOM   2992  CE1 HSE A 189      58.210  59.170  37.430  1.00  0.00           C
ATOM   2993  HE1 HSE A 189      58.500  58.970  36.390  1.00  0.00           H
ATOM   2994  NE2 HSE A 189      57.160  58.520  37.960  1.00  0.00           N
ATOM   2995  HE2 HSE A 189      56.670  57.840  37.400  1.00  0.00           H
ATOM   2996  CD2 HSE A 189      57.070  58.770  39.310  1.00  0.00           C
ATOM   2997  HD2 HSE A 189      56.390  58.400  40.060  1.00  0.00           H
ATOM   2998  C   HSE A 189      59.220  58.890  42.450  1.00  0.00           C
ATOM   2999  O   HSE A 189      58.940  59.090  43.610  1.00  0.00           O
ATOM   3000  N   GLU A 190      59.210  57.700  41.860  1.00  0.00           N
ATOM   3001  HN  GLU A 190      59.270  57.700  40.880  1.00  0.00           H
ATOM   3002  CA  GLU A 190      58.880  56.460  42.490  1.00  0.00           C
ATOM   3003  HA  GLU A 190      57.920  56.560  42.980  1.00  0.00           H
ATOM   3004  CB  GLU A 190      58.630  55.340  41.450  1.00  0.00           C
ATOM   3005  HB1 GLU A 190      58.320  54.460  42.050  1.00  0.00           H
ATOM   3006  HB2 GLU A 190      59.560  55.050  40.900  1.00  0.00           H
ATOM   3007  CG  GLU A 190      57.510  55.640  40.370  1.00  0.00           C
ATOM   3008  HG1 GLU A 190      57.960  56.200  39.520  1.00  0.00           H
ATOM   3009  HG2 GLU A 190      56.660  56.240  40.770  1.00  0.00           H
ATOM   3010  CD  GLU A 190      56.680  54.490  39.790  1.00  0.00           C
ATOM   3011  OE1 GLU A 190      55.790  54.710  38.880  1.00  0.00           O
ATOM   3012  OE2 GLU A 190      56.900  53.310  40.140  1.00  0.00           O
ATOM   3013  C   GLU A 190      59.890  55.970  43.520  1.00  0.00           C
ATOM   3014  O   GLU A 190      59.560  55.630  44.640  1.00  0.00           O
ATOM   3015  N   ALA A 191      61.240  56.120  43.200  1.00  0.00           N
ATOM   3016  HN  ALA A 191      61.520  56.320  42.270  1.00  0.00           H
ATOM   3017  CA  ALA A 191      62.370  56.020  44.110  1.00  0.00           C
ATOM   3018  HA  ALA A 191      62.290  55.040  44.580  1.00  0.00           H
ATOM   3019  CB  ALA A 191      63.710  55.890  43.280  1.00  0.00           C
ATOM   3020  HB1 ALA A 191      63.550  55.060  42.540  1.00  0.00           H
ATOM   3021  HB2 ALA A 191      64.450  55.620  44.070  1.00  0.00           H
ATOM   3022  HB3 ALA A 191      63.860  56.910  42.870  1.00  0.00           H
ATOM   3023  C   ALA A 191      62.480  57.000  45.290  1.00  0.00           C
ATOM   3024  O   ALA A 191      62.810  56.560  46.370  1.00  0.00           O
ATOM   3025  N   MET A 192      62.210  58.300  45.030  1.00  0.00           N
ATOM   3026  HN  MET A 192      62.070  58.590  44.080  1.00  0.00           H
ATOM   3027  CA  MET A 192      62.070  59.350  46.040  1.00  0.00           C
ATOM   3028  HA  MET A 192      62.970  59.320  46.630  1.00  0.00           H
ATOM   3029  CB  MET A 192      62.030  60.820  45.340  1.00  0.00           C
ATOM   3030  HB1 MET A 192      61.140  60.800  44.690  1.00  0.00           H
ATOM   3031  HB2 MET A 192      62.930  60.930  44.690  1.00  0.00           H
ATOM   3032  CG  MET A 192      62.130  62.110  46.210  1.00  0.00           C
ATOM   3033  HG1 MET A 192      61.230  62.000  46.840  1.00  0.00           H
ATOM   3034  HG2 MET A 192      62.160  63.010  45.560  1.00  0.00           H
ATOM   3035  SD  MET A 192      63.560  62.120  47.210  1.00  0.00           S
ATOM   3036  CE  MET A 192      63.520  63.580  48.240  1.00  0.00           C
ATOM   3037  HE1 MET A 192      64.490  63.710  48.770  1.00  0.00           H
ATOM   3038  HE2 MET A 192      62.580  63.520  48.830  1.00  0.00           H
ATOM   3039  HE3 MET A 192      63.330  64.440  47.570  1.00  0.00           H
ATOM   3040  C   MET A 192      60.880  59.140  46.940  1.00  0.00           C
ATOM   3041  O   MET A 192      60.870  59.390  48.150  1.00  0.00           O
ATOM   3042  N   PHE A 193      59.760  58.740  46.220  1.00  0.00           N
ATOM   3043  HN  PHE A 193      59.720  58.640  45.220  1.00  0.00           H
ATOM   3044  CA  PHE A 193      58.510  58.460  46.960  1.00  0.00           C
ATOM   3045  HA  PHE A 193      58.290  59.290  47.620  1.00  0.00           H
ATOM   3046  CB  PHE A 193      57.290  58.290  46.010  1.00  0.00           C
ATOM   3047  HB1 PHE A 193      57.430  57.490  45.250  1.00  0.00           H
ATOM   3048  HB2 PHE A 193      57.020  59.280  45.590  1.00  0.00           H
ATOM   3049  CG  PHE A 193      56.020  57.870  46.700  1.00  0.00           C
ATOM   3050  CD1 PHE A 193      55.450  58.800  47.540  1.00  0.00           C
ATOM   3051  HD1 PHE A 193      55.830  59.810  47.550  1.00  0.00           H
ATOM   3052  CE1 PHE A 193      54.390  58.430  48.390  1.00  0.00           C
ATOM   3053  HE1 PHE A 193      53.900  59.130  49.040  1.00  0.00           H
ATOM   3054  CZ  PHE A 193      53.910  57.090  48.350  1.00  0.00           C
ATOM   3055  HZ  PHE A 193      53.120  56.780  49.000  1.00  0.00           H
ATOM   3056  CD2 PHE A 193      55.520  56.570  46.580  1.00  0.00           C
ATOM   3057  HD2 PHE A 193      55.830  55.820  45.870  1.00  0.00           H
ATOM   3058  CE2 PHE A 193      54.450  56.210  47.400  1.00  0.00           C
ATOM   3059  HE2 PHE A 193      54.090  55.190  47.290  1.00  0.00           H
ATOM   3060  C   PHE A 193      58.630  57.290  47.900  1.00  0.00           C
ATOM   3061  O   PHE A 193      58.320  57.400  49.060  1.00  0.00           O
ATOM   3062  N   LEU A 194      59.240  56.180  47.450  1.00  0.00           N
ATOM   3063  HN  LEU A 194      59.760  56.220  46.610  1.00  0.00           H
ATOM   3064  CA  LEU A 194      59.570  55.070  48.380  1.00  0.00           C
ATOM   3065  HA  LEU A 194      58.580  54.830  48.760  1.00  0.00           H
ATOM   3066  CB  LEU A 194      60.080  53.830  47.490  1.00  0.00           C
ATOM   3067  HB1 LEU A 194      60.980  54.090  46.890  1.00  0.00           H
ATOM   3068  HB2 LEU A 194      59.260  53.700  46.750  1.00  0.00           H
ATOM   3069  CG  LEU A 194      60.100  52.480  48.290  1.00  0.00           C
ATOM   3070  HG  LEU A 194      60.610  52.680  49.260  1.00  0.00           H
ATOM   3071  CD1 LEU A 194      58.660  51.940  48.590  1.00  0.00           C
ATOM   3072 HD11 LEU A 194      58.260  52.700  49.300  1.00  0.00           H
ATOM   3073 HD12 LEU A 194      58.740  50.970  49.120  1.00  0.00           H
ATOM   3074 HD13 LEU A 194      57.960  51.850  47.740  1.00  0.00           H
ATOM   3075  CD2 LEU A 194      60.880  51.450  47.530  1.00  0.00           C
ATOM   3076 HD21 LEU A 194      61.950  51.750  47.530  1.00  0.00           H
ATOM   3077 HD22 LEU A 194      60.380  51.490  46.540  1.00  0.00           H
ATOM   3078 HD23 LEU A 194      60.870  50.420  47.930  1.00  0.00           H
ATOM   3079  C   LEU A 194      60.520  55.410  49.570  1.00  0.00           C
ATOM   3080  O   LEU A 194      60.240  54.970  50.700  1.00  0.00           O
ATOM   3081  N   LEU A 195      61.590  56.290  49.410  1.00  0.00           N
ATOM   3082  HN  LEU A 195      61.700  56.760  48.530  1.00  0.00           H
ATOM   3083  CA  LEU A 195      62.270  56.760  50.560  1.00  0.00           C
ATOM   3084  HA  LEU A 195      62.730  55.960  51.130  1.00  0.00           H
ATOM   3085  CB  LEU A 195      63.450  57.720  50.130  1.00  0.00           C
ATOM   3086  HB1 LEU A 195      63.020  58.540  49.530  1.00  0.00           H
ATOM   3087  HB2 LEU A 195      64.130  57.120  49.490  1.00  0.00           H
ATOM   3088  CG  LEU A 195      64.340  58.320  51.300  1.00  0.00           C
ATOM   3089  HG  LEU A 195      63.710  58.900  52.000  1.00  0.00           H
ATOM   3090  CD1 LEU A 195      64.990  57.230  52.210  1.00  0.00           C
ATOM   3091 HD11 LEU A 195      65.810  56.690  51.700  1.00  0.00           H
ATOM   3092 HD12 LEU A 195      64.210  56.450  52.370  1.00  0.00           H
ATOM   3093 HD13 LEU A 195      65.430  57.580  53.170  1.00  0.00           H
ATOM   3094  CD2 LEU A 195      65.470  59.250  50.800  1.00  0.00           C
ATOM   3095 HD21 LEU A 195      66.220  59.600  51.540  1.00  0.00           H
ATOM   3096 HD22 LEU A 195      65.000  60.060  50.210  1.00  0.00           H
ATOM   3097 HD23 LEU A 195      66.060  58.610  50.100  1.00  0.00           H
ATOM   3098  C   LEU A 195      61.330  57.470  51.520  1.00  0.00           C
ATOM   3099  O   LEU A 195      61.270  57.190  52.740  1.00  0.00           O
ATOM   3100  N   GLU A 196      60.470  58.420  51.060  1.00  0.00           N
ATOM   3101  HN  GLU A 196      60.460  58.880  50.170  1.00  0.00           H
ATOM   3102  CA  GLU A 196      59.550  59.080  51.990  1.00  0.00           C
ATOM   3103  HA  GLU A 196      60.240  59.530  52.690  1.00  0.00           H
ATOM   3104  CB  GLU A 196      59.060  60.350  51.350  1.00  0.00           C
ATOM   3105  HB1 GLU A 196      58.190  60.740  51.920  1.00  0.00           H
ATOM   3106  HB2 GLU A 196      58.480  60.070  50.430  1.00  0.00           H
ATOM   3107  CG  GLU A 196      60.150  61.350  51.080  1.00  0.00           C
ATOM   3108  HG1 GLU A 196      60.930  60.830  50.480  1.00  0.00           H
ATOM   3109  HG2 GLU A 196      60.570  61.720  52.040  1.00  0.00           H
ATOM   3110  CD  GLU A 196      59.710  62.580  50.340  1.00  0.00           C
ATOM   3111  OE1 GLU A 196      59.930  63.730  50.700  1.00  0.00           O
ATOM   3112  OE2 GLU A 196      59.310  62.150  49.160  1.00  0.00           O
ATOM   3113  HE2 GLU A 196      59.060  62.860  48.560  1.00  0.00           H
ATOM   3114  C   GLU A 196      58.430  58.290  52.620  1.00  0.00           C
ATOM   3115  O   GLU A 196      58.010  58.520  53.780  1.00  0.00           O
ATOM   3116  N   PHE A 197      57.920  57.250  51.950  1.00  0.00           N
ATOM   3117  HN  PHE A 197      58.160  57.040  51.010  1.00  0.00           H
ATOM   3118  CA  PHE A 197      57.070  56.160  52.490  1.00  0.00           C
ATOM   3119  HA  PHE A 197      56.260  56.600  53.060  1.00  0.00           H
ATOM   3120  CB  PHE A 197      56.630  55.300  51.220  1.00  0.00           C
ATOM   3121  HB1 PHE A 197      57.460  54.740  50.750  1.00  0.00           H
ATOM   3122  HB2 PHE A 197      56.120  55.990  50.510  1.00  0.00           H
ATOM   3123  CG  PHE A 197      55.560  54.280  51.760  1.00  0.00           C
ATOM   3124  CD1 PHE A 197      55.890  52.940  51.860  1.00  0.00           C
ATOM   3125  HD1 PHE A 197      56.890  52.570  51.860  1.00  0.00           H
ATOM   3126  CE1 PHE A 197      54.860  51.960  52.210  1.00  0.00           C
ATOM   3127  HE1 PHE A 197      55.150  50.950  52.470  1.00  0.00           H
ATOM   3128  CZ  PHE A 197      53.610  52.450  52.520  1.00  0.00           C
ATOM   3129  HZ  PHE A 197      52.840  51.710  52.670  1.00  0.00           H
ATOM   3130  CD2 PHE A 197      54.280  54.720  52.260  1.00  0.00           C
ATOM   3131  HD2 PHE A 197      54.020  55.740  52.090  1.00  0.00           H
ATOM   3132  CE2 PHE A 197      53.250  53.840  52.550  1.00  0.00           C
ATOM   3133  HE2 PHE A 197      52.210  54.120  52.620  1.00  0.00           H
ATOM   3134  C   PHE A 197      57.760  55.370  53.590  1.00  0.00           C
ATOM   3135  O   PHE A 197      57.130  54.850  54.560  1.00  0.00           O
ATOM   3136  N   PHE A 198      59.080  55.260  53.400  1.00  0.00           N
ATOM   3137  HN  PHE A 198      59.460  55.700  52.600  1.00  0.00           H
ATOM   3138  CA  PHE A 198      59.870  54.380  54.300  1.00  0.00           C
ATOM   3139  HA  PHE A 198      59.290  53.510  54.590  1.00  0.00           H
ATOM   3140  CB  PHE A 198      61.180  54.030  53.510  1.00  0.00           C
ATOM   3141  HB1 PHE A 198      61.750  54.930  53.160  1.00  0.00           H
ATOM   3142  HB2 PHE A 198      60.800  53.440  52.660  1.00  0.00           H
ATOM   3143  CG  PHE A 198      62.190  53.050  54.160  1.00  0.00           C
ATOM   3144  CD1 PHE A 198      61.830  51.710  54.410  1.00  0.00           C
ATOM   3145  HD1 PHE A 198      60.890  51.330  54.070  1.00  0.00           H
ATOM   3146  CE1 PHE A 198      62.850  50.930  55.100  1.00  0.00           C
ATOM   3147  HE1 PHE A 198      62.740  49.860  55.220  1.00  0.00           H
ATOM   3148  CZ  PHE A 198      64.040  51.500  55.590  1.00  0.00           C
ATOM   3149  HZ  PHE A 198      64.770  50.920  56.110  1.00  0.00           H
ATOM   3150  CD2 PHE A 198      63.420  53.580  54.630  1.00  0.00           C
ATOM   3151  HD2 PHE A 198      63.540  54.660  54.670  1.00  0.00           H
ATOM   3152  CE2 PHE A 198      64.310  52.880  55.340  1.00  0.00           C
ATOM   3153  HE2 PHE A 198      65.160  53.350  55.800  1.00  0.00           H
ATOM   3154  C   PHE A 198      60.320  54.900  55.640  1.00  0.00           C
ATOM   3155  O   PHE A 198      60.760  54.210  56.590  1.00  0.00           O
ATOM   3156  N   LEU A 199      60.380  56.210  55.770  1.00  0.00           N
ATOM   3157  HN  LEU A 199      60.130  56.770  54.980  1.00  0.00           H
ATOM   3158  CA  LEU A 199      60.710  56.980  56.970  1.00  0.00           C
ATOM   3159  HA  LEU A 199      61.660  56.640  57.330  1.00  0.00           H
ATOM   3160  CB  LEU A 199      60.880  58.490  56.490  1.00  0.00           C
ATOM   3161  HB1 LEU A 199      59.890  58.910  56.230  1.00  0.00           H
ATOM   3162  HB2 LEU A 199      61.500  58.380  55.570  1.00  0.00           H
ATOM   3163  CG  LEU A 199      61.410  59.510  57.510  1.00  0.00           C
ATOM   3164  HG  LEU A 199      62.340  59.170  58.020  1.00  0.00           H
ATOM   3165  CD1 LEU A 199      61.880  60.670  56.720  1.00  0.00           C
ATOM   3166 HD11 LEU A 199      61.060  61.030  56.080  1.00  0.00           H
ATOM   3167 HD12 LEU A 199      62.840  60.450  56.180  1.00  0.00           H
ATOM   3168 HD13 LEU A 199      62.040  61.550  57.360  1.00  0.00           H
ATOM   3169  CD2 LEU A 199      60.370  60.030  58.530  1.00  0.00           C
ATOM   3170 HD21 LEU A 199      59.800  60.800  57.970  1.00  0.00           H
ATOM   3171 HD22 LEU A 199      60.850  60.450  59.440  1.00  0.00           H
ATOM   3172 HD23 LEU A 199      59.580  59.330  58.880  1.00  0.00           H
ATOM   3173  C   LEU A 199      59.710  56.780  58.100  1.00  0.00           C
ATOM   3174  O   LEU A 199      60.220  56.550  59.250  1.00  0.00           O
ATOM   3175  N   PRO A 200      58.360  56.660  57.970  1.00  0.00           N
ATOM   3176  CD  PRO A 200      57.560  57.130  56.880  1.00  0.00           C
ATOM   3177  HD1 PRO A 200      57.920  56.720  55.910  1.00  0.00           H
ATOM   3178  HD2 PRO A 200      57.610  58.230  56.700  1.00  0.00           H
ATOM   3179  CA  PRO A 200      57.520  56.440  59.150  1.00  0.00           C
ATOM   3180  HA  PRO A 200      57.920  57.060  59.940  1.00  0.00           H
ATOM   3181  CB  PRO A 200      56.030  56.870  58.720  1.00  0.00           C
ATOM   3182  HB1 PRO A 200      55.930  57.950  58.980  1.00  0.00           H
ATOM   3183  HB2 PRO A 200      55.290  56.260  59.290  1.00  0.00           H
ATOM   3184  CG  PRO A 200      56.110  56.650  57.250  1.00  0.00           C
ATOM   3185  HG1 PRO A 200      56.000  55.560  57.030  1.00  0.00           H
ATOM   3186  HG2 PRO A 200      55.340  57.270  56.740  1.00  0.00           H
ATOM   3187  C   PRO A 200      57.640  54.980  59.570  1.00  0.00           C
ATOM   3188  O   PRO A 200      57.520  54.630  60.730  1.00  0.00           O
ATOM   3189  N   LEU A 201      58.010  54.060  58.640  1.00  0.00           N
ATOM   3190  HN  LEU A 201      58.210  54.320  57.690  1.00  0.00           H
ATOM   3191  CA  LEU A 201      58.170  52.620  58.880  1.00  0.00           C
ATOM   3192  HA  LEU A 201      57.360  52.340  59.530  1.00  0.00           H
ATOM   3193  CB  LEU A 201      58.400  51.750  57.570  1.00  0.00           C
ATOM   3194  HB1 LEU A 201      58.450  50.660  57.820  1.00  0.00           H
ATOM   3195  HB2 LEU A 201      59.360  51.980  57.050  1.00  0.00           H
ATOM   3196  CG  LEU A 201      57.190  51.820  56.550  1.00  0.00           C
ATOM   3197  HG  LEU A 201      56.990  52.860  56.220  1.00  0.00           H
ATOM   3198  CD1 LEU A 201      57.380  50.990  55.230  1.00  0.00           C
ATOM   3199 HD11 LEU A 201      58.250  51.420  54.680  1.00  0.00           H
ATOM   3200 HD12 LEU A 201      56.480  51.020  54.580  1.00  0.00           H
ATOM   3201 HD13 LEU A 201      57.590  49.920  55.440  1.00  0.00           H
ATOM   3202  CD2 LEU A 201      55.900  51.270  57.280  1.00  0.00           C
ATOM   3203 HD21 LEU A 201      56.170  50.400  57.910  1.00  0.00           H
ATOM   3204 HD22 LEU A 201      55.210  50.900  56.500  1.00  0.00           H
ATOM   3205 HD23 LEU A 201      55.320  52.010  57.880  1.00  0.00           H
ATOM   3206  C   LEU A 201      59.450  52.400  59.790  1.00  0.00           C
ATOM   3207  O   LEU A 201      59.450  51.430  60.610  1.00  0.00           O
ATOM   3208  N   GLY A 202      60.530  53.240  59.560  1.00  0.00           N
ATOM   3209  HN  GLY A 202      60.370  53.970  58.900  1.00  0.00           H
ATOM   3210  CA  GLY A 202      61.760  53.110  60.270  1.00  0.00           C
ATOM   3211  HA1 GLY A 202      62.540  53.560  59.690  1.00  0.00           H
ATOM   3212  HA2 GLY A 202      61.760  52.060  60.500  1.00  0.00           H
ATOM   3213  C   GLY A 202      61.560  53.770  61.590  1.00  0.00           C
ATOM   3214  O   GLY A 202      62.070  53.280  62.580  1.00  0.00           O
ATOM   3215  N   ILE A 203      60.750  54.830  61.760  1.00  0.00           N
ATOM   3216  HN  ILE A 203      60.300  55.250  60.980  1.00  0.00           H
ATOM   3217  CA  ILE A 203      60.440  55.370  63.100  1.00  0.00           C
ATOM   3218  HA  ILE A 203      61.350  55.710  63.570  1.00  0.00           H
ATOM   3219  CB  ILE A 203      59.640  56.710  63.040  1.00  0.00           C
ATOM   3220  HB  ILE A 203      58.720  56.580  62.440  1.00  0.00           H
ATOM   3221  CG2 ILE A 203      59.180  57.150  64.510  1.00  0.00           C
ATOM   3222 HG21 ILE A 203      58.640  58.120  64.450  1.00  0.00           H
ATOM   3223 HG22 ILE A 203      59.990  57.360  65.220  1.00  0.00           H
ATOM   3224 HG23 ILE A 203      58.470  56.410  64.920  1.00  0.00           H
ATOM   3225  CG1 ILE A 203      60.560  57.810  62.320  1.00  0.00           C
ATOM   3226 HG11 ILE A 203      60.850  57.330  61.370  1.00  0.00           H
ATOM   3227 HG12 ILE A 203      61.530  57.810  62.860  1.00  0.00           H
ATOM   3228  CD  ILE A 203      59.880  59.190  62.140  1.00  0.00           C
ATOM   3229  HD1 ILE A 203      60.550  59.840  61.530  1.00  0.00           H
ATOM   3230  HD2 ILE A 203      59.740  59.610  63.160  1.00  0.00           H
ATOM   3231  HD3 ILE A 203      58.910  59.100  61.620  1.00  0.00           H
ATOM   3232  C   ILE A 203      59.760  54.390  64.040  1.00  0.00           C
ATOM   3233  O   ILE A 203      60.180  54.280  65.210  1.00  0.00           O
ATOM   3234  N   ILE A 204      58.660  53.690  63.580  1.00  0.00           N
ATOM   3235  HN  ILE A 204      58.220  53.980  62.730  1.00  0.00           H
ATOM   3236  CA  ILE A 204      57.950  52.760  64.410  1.00  0.00           C
ATOM   3237  HA  ILE A 204      57.400  53.310  65.170  1.00  0.00           H
ATOM   3238  CB  ILE A 204      56.800  52.130  63.570  1.00  0.00           C
ATOM   3239  HB  ILE A 204      57.360  51.730  62.700  1.00  0.00           H
ATOM   3240  CG2 ILE A 204      56.090  50.950  64.300  1.00  0.00           C
ATOM   3241 HG21 ILE A 204      56.790  50.190  64.690  1.00  0.00           H
ATOM   3242 HG22 ILE A 204      55.330  50.370  63.730  1.00  0.00           H
ATOM   3243 HG23 ILE A 204      55.480  51.380  65.140  1.00  0.00           H
ATOM   3244  CG1 ILE A 204      55.820  53.190  63.090  1.00  0.00           C
ATOM   3245 HG11 ILE A 204      56.280  54.200  63.010  1.00  0.00           H
ATOM   3246 HG12 ILE A 204      54.960  53.280  63.780  1.00  0.00           H
ATOM   3247  CD  ILE A 204      55.120  52.880  61.740  1.00  0.00           C
ATOM   3248  HD1 ILE A 204      54.380  52.070  61.920  1.00  0.00           H
ATOM   3249  HD2 ILE A 204      55.860  52.640  60.960  1.00  0.00           H
ATOM   3250  HD3 ILE A 204      54.500  53.770  61.490  1.00  0.00           H
ATOM   3251  C   ILE A 204      58.910  51.670  64.890  1.00  0.00           C
ATOM   3252  O   ILE A 204      59.070  51.320  66.080  1.00  0.00           O
ATOM   3253  N   LEU A 205      59.700  51.110  63.960  1.00  0.00           N
ATOM   3254  HN  LEU A 205      59.580  51.420  63.020  1.00  0.00           H
ATOM   3255  CA  LEU A 205      60.690  49.980  64.310  1.00  0.00           C
ATOM   3256  HA  LEU A 205      60.220  49.300  65.000  1.00  0.00           H
ATOM   3257  CB  LEU A 205      61.390  49.370  63.060  1.00  0.00           C
ATOM   3258  HB1 LEU A 205      61.930  50.210  62.580  1.00  0.00           H
ATOM   3259  HB2 LEU A 205      60.620  49.030  62.330  1.00  0.00           H
ATOM   3260  CG  LEU A 205      62.300  48.150  63.370  1.00  0.00           C
ATOM   3261  HG  LEU A 205      63.040  48.420  64.160  1.00  0.00           H
ATOM   3262  CD1 LEU A 205      61.520  46.970  63.900  1.00  0.00           C
ATOM   3263 HD11 LEU A 205      61.010  47.190  64.870  1.00  0.00           H
ATOM   3264 HD12 LEU A 205      62.150  46.060  64.010  1.00  0.00           H
ATOM   3265 HD13 LEU A 205      60.790  46.710  63.100  1.00  0.00           H
ATOM   3266  CD2 LEU A 205      63.160  47.740  62.220  1.00  0.00           C
ATOM   3267 HD21 LEU A 205      62.550  47.740  61.290  1.00  0.00           H
ATOM   3268 HD22 LEU A 205      63.560  46.720  62.370  1.00  0.00           H
ATOM   3269 HD23 LEU A 205      63.990  48.470  62.050  1.00  0.00           H
ATOM   3270  C   LEU A 205      61.800  50.470  65.310  1.00  0.00           C
ATOM   3271  O   LEU A 205      62.190  49.770  66.320  1.00  0.00           O
ATOM   3272  N   PHE A 206      62.350  51.670  64.980  1.00  0.00           N
ATOM   3273  HN  PHE A 206      62.070  52.100  64.130  1.00  0.00           H
ATOM   3274  CA  PHE A 206      63.460  52.260  65.790  1.00  0.00           C
ATOM   3275  HA  PHE A 206      64.320  51.630  65.940  1.00  0.00           H
ATOM   3276  CB  PHE A 206      64.020  53.580  65.110  1.00  0.00           C
ATOM   3277  HB1 PHE A 206      63.200  54.270  64.820  1.00  0.00           H
ATOM   3278  HB2 PHE A 206      64.500  53.350  64.140  1.00  0.00           H
ATOM   3279  CG  PHE A 206      64.860  54.350  66.050  1.00  0.00           C
ATOM   3280  CD1 PHE A 206      64.430  55.620  66.470  1.00  0.00           C
ATOM   3281  HD1 PHE A 206      63.510  56.070  66.140  1.00  0.00           H
ATOM   3282  CE1 PHE A 206      65.290  56.350  67.330  1.00  0.00           C
ATOM   3283  HE1 PHE A 206      64.960  57.230  67.870  1.00  0.00           H
ATOM   3284  CZ  PHE A 206      66.600  55.900  67.610  1.00  0.00           C
ATOM   3285  HZ  PHE A 206      67.350  56.530  68.080  1.00  0.00           H
ATOM   3286  CD2 PHE A 206      66.110  53.860  66.470  1.00  0.00           C
ATOM   3287  HD2 PHE A 206      66.440  52.920  66.050  1.00  0.00           H
ATOM   3288  CE2 PHE A 206      66.980  54.640  67.210  1.00  0.00           C
ATOM   3289  HE2 PHE A 206      67.990  54.240  67.230  1.00  0.00           H
ATOM   3290  C   PHE A 206      62.910  52.460  67.210  1.00  0.00           C
ATOM   3291  O   PHE A 206      63.640  52.130  68.090  1.00  0.00           O
ATOM   3292  N   CYS A 207      61.680  52.960  67.420  1.00  0.00           N
ATOM   3293  HN  CYS A 207      61.120  53.140  66.610  1.00  0.00           H
ATOM   3294  CA  CYS A 207      61.090  52.980  68.760  1.00  0.00           C
ATOM   3295  HA  CYS A 207      61.820  53.450  69.400  1.00  0.00           H
ATOM   3296  CB  CYS A 207      59.740  53.820  68.840  1.00  0.00           C
ATOM   3297  HB1 CYS A 207      59.400  53.770  69.900  1.00  0.00           H
ATOM   3298  HB2 CYS A 207      58.890  53.320  68.330  1.00  0.00           H
ATOM   3299  SG  CYS A 207      59.930  55.540  68.460  1.00  0.00           S
ATOM   3300  HG1 CYS A 207      60.150  55.250  67.190  1.00  0.00           H
ATOM   3301  C   CYS A 207      61.020  51.610  69.390  1.00  0.00           C
ATOM   3302  O   CYS A 207      61.410  51.560  70.520  1.00  0.00           O
ATOM   3303  N   SER A 208      60.630  50.440  68.690  1.00  0.00           N
ATOM   3304  HN  SER A 208      60.170  50.510  67.810  1.00  0.00           H
ATOM   3305  CA  SER A 208      60.590  49.080  69.320  1.00  0.00           C
ATOM   3306  HA  SER A 208      59.890  49.190  70.140  1.00  0.00           H
ATOM   3307  CB  SER A 208      60.060  47.980  68.370  1.00  0.00           C
ATOM   3308  HB1 SER A 208      60.040  46.990  68.890  1.00  0.00           H
ATOM   3309  HB2 SER A 208      60.680  48.010  67.450  1.00  0.00           H
ATOM   3310  OG  SER A 208      58.770  48.320  68.030  1.00  0.00           O
ATOM   3311  HG1 SER A 208      58.270  47.920  68.750  1.00  0.00           H
ATOM   3312  C   SER A 208      61.950  48.700  69.800  1.00  0.00           C
ATOM   3313  O   SER A 208      62.160  48.000  70.840  1.00  0.00           O
ATOM   3314  N   ALA A 209      62.930  49.060  68.950  1.00  0.00           N
ATOM   3315  HN  ALA A 209      62.610  49.540  68.130  1.00  0.00           H
ATOM   3316  CA  ALA A 209      64.380  48.780  69.210  1.00  0.00           C
ATOM   3317  HA  ALA A 209      64.570  47.760  69.510  1.00  0.00           H
ATOM   3318  CB  ALA A 209      65.220  49.170  68.000  1.00  0.00           C
ATOM   3319  HB1 ALA A 209      64.910  48.650  67.070  1.00  0.00           H
ATOM   3320  HB2 ALA A 209      66.300  49.070  68.240  1.00  0.00           H
ATOM   3321  HB3 ALA A 209      65.250  50.260  67.770  1.00  0.00           H
ATOM   3322  C   ALA A 209      64.940  49.500  70.490  1.00  0.00           C
ATOM   3323  O   ALA A 209      65.670  48.910  71.280  1.00  0.00           O
ATOM   3324  N   ARG A 210      64.510  50.810  70.700  1.00  0.00           N
ATOM   3325  HN  ARG A 210      63.860  51.300  70.150  1.00  0.00           H
ATOM   3326  CA  ARG A 210      64.770  51.460  71.940  1.00  0.00           C
ATOM   3327  HA  ARG A 210      65.830  51.350  72.120  1.00  0.00           H
ATOM   3328  CB  ARG A 210      64.480  53.010  71.980  1.00  0.00           C
ATOM   3329  HB1 ARG A 210      64.900  53.370  72.950  1.00  0.00           H
ATOM   3330  HB2 ARG A 210      63.430  53.330  71.770  1.00  0.00           H
ATOM   3331  CG  ARG A 210      65.320  53.820  70.900  1.00  0.00           C
ATOM   3332  HG1 ARG A 210      65.350  54.900  71.180  1.00  0.00           H
ATOM   3333  HG2 ARG A 210      64.940  53.740  69.860  1.00  0.00           H
ATOM   3334  CD  ARG A 210      66.790  53.410  70.710  1.00  0.00           C
ATOM   3335  HD1 ARG A 210      67.400  54.160  70.140  1.00  0.00           H
ATOM   3336  HD2 ARG A 210      66.860  52.400  70.230  1.00  0.00           H
ATOM   3337  NE  ARG A 210      67.450  53.340  72.000  1.00  0.00           N
ATOM   3338  HE  ARG A 210      66.970  53.770  72.760  1.00  0.00           H
ATOM   3339  CZ  ARG A 210      68.700  53.070  72.180  1.00  0.00           C
ATOM   3340  NH1 ARG A 210      69.560  52.770  71.210  1.00  0.00           N
ATOM   3341 HH11 ARG A 210      69.220  52.660  70.270  1.00  0.00           H
ATOM   3342 HH12 ARG A 210      70.390  52.220  71.370  1.00  0.00           H
ATOM   3343  NH2 ARG A 210      69.220  53.140  73.360  1.00  0.00           N
ATOM   3344 HH21 ARG A 210      68.670  53.610  74.060  1.00  0.00           H
ATOM   3345 HH22 ARG A 210      70.190  52.940  73.550  1.00  0.00           H
ATOM   3346  C   ARG A 210      64.000  50.830  73.120  1.00  0.00           C
ATOM   3347  O   ARG A 210      64.450  50.770  74.260  1.00  0.00           O
ATOM   3348  N   ILE A 211      62.830  50.220  72.870  1.00  0.00           N
ATOM   3349  HN  ILE A 211      62.370  50.260  72.000  1.00  0.00           H
ATOM   3350  CA  ILE A 211      62.130  49.560  73.990  1.00  0.00           C
ATOM   3351  HA  ILE A 211      62.040  50.250  74.810  1.00  0.00           H
ATOM   3352  CB  ILE A 211      60.640  49.340  73.670  1.00  0.00           C
ATOM   3353  HB  ILE A 211      60.550  48.830  72.680  1.00  0.00           H
ATOM   3354  CG2 ILE A 211      60.050  48.300  74.610  1.00  0.00           C
ATOM   3355 HG21 ILE A 211      60.350  47.300  74.210  1.00  0.00           H
ATOM   3356 HG22 ILE A 211      58.940  48.270  74.610  1.00  0.00           H
ATOM   3357 HG23 ILE A 211      60.380  48.360  75.660  1.00  0.00           H
ATOM   3358  CG1 ILE A 211      59.890  50.670  73.490  1.00  0.00           C
ATOM   3359 HG11 ILE A 211      60.470  51.410  72.890  1.00  0.00           H
ATOM   3360 HG12 ILE A 211      59.850  51.120  74.500  1.00  0.00           H
ATOM   3361  CD  ILE A 211      58.510  50.550  72.860  1.00  0.00           C
ATOM   3362  HD1 ILE A 211      58.650  50.080  71.870  1.00  0.00           H
ATOM   3363  HD2 ILE A 211      57.860  51.450  72.810  1.00  0.00           H
ATOM   3364  HD3 ILE A 211      57.940  49.760  73.390  1.00  0.00           H
ATOM   3365  C   ILE A 211      62.830  48.270  74.560  1.00  0.00           C
ATOM   3366  O   ILE A 211      62.860  48.010  75.750  1.00  0.00           O
ATOM   3367  N   ILE A 212      63.310  47.450  73.660  1.00  0.00           N
ATOM   3368  HN  ILE A 212      63.190  47.560  72.670  1.00  0.00           H
ATOM   3369  CA  ILE A 212      64.030  46.240  74.090  1.00  0.00           C
ATOM   3370  HA  ILE A 212      63.370  45.800  74.820  1.00  0.00           H
ATOM   3371  CB  ILE A 212      64.440  45.360  73.030  1.00  0.00           C
ATOM   3372  HB  ILE A 212      65.020  45.950  72.280  1.00  0.00           H
ATOM   3373  CG2 ILE A 212      65.410  44.180  73.470  1.00  0.00           C
ATOM   3374 HG21 ILE A 212      66.360  44.550  73.920  1.00  0.00           H
ATOM   3375 HG22 ILE A 212      65.680  43.470  72.660  1.00  0.00           H
ATOM   3376 HG23 ILE A 212      64.910  43.580  74.270  1.00  0.00           H
ATOM   3377  CG1 ILE A 212      63.210  44.770  72.310  1.00  0.00           C
ATOM   3378 HG11 ILE A 212      63.600  44.040  71.570  1.00  0.00           H
ATOM   3379 HG12 ILE A 212      62.550  45.480  71.780  1.00  0.00           H
ATOM   3380  CD  ILE A 212      62.210  44.110  73.230  1.00  0.00           C
ATOM   3381  HD1 ILE A 212      61.710  44.850  73.890  1.00  0.00           H
ATOM   3382  HD2 ILE A 212      62.680  43.390  73.940  1.00  0.00           H
ATOM   3383  HD3 ILE A 212      61.410  43.600  72.640  1.00  0.00           H
ATOM   3384  C   ILE A 212      65.160  46.610  75.000  1.00  0.00           C
ATOM   3385  O   ILE A 212      65.390  46.070  76.040  1.00  0.00           O
ATOM   3386  N   TRP A 213      65.880  47.690  74.680  1.00  0.00           N
ATOM   3387  HN  TRP A 213      65.720  48.180  73.830  1.00  0.00           H
ATOM   3388  CA  TRP A 213      66.920  48.340  75.400  1.00  0.00           C
ATOM   3389  HA  TRP A 213      67.750  47.670  75.610  1.00  0.00           H
ATOM   3390  CB  TRP A 213      67.640  49.440  74.590  1.00  0.00           C
ATOM   3391  HB1 TRP A 213      66.890  50.080  74.080  1.00  0.00           H
ATOM   3392  HB2 TRP A 213      68.160  48.920  73.760  1.00  0.00           H
ATOM   3393  CG  TRP A 213      68.620  50.330  75.380  1.00  0.00           C
ATOM   3394  CD1 TRP A 213      69.960  50.140  75.490  1.00  0.00           C
ATOM   3395  HD1 TRP A 213      70.610  49.420  75.020  1.00  0.00           H
ATOM   3396  NE1 TRP A 213      70.510  51.010  76.340  1.00  0.00           N
ATOM   3397  HE1 TRP A 213      71.470  51.120  76.490  1.00  0.00           H
ATOM   3398  CE2 TRP A 213      69.500  51.910  76.830  1.00  0.00           C
ATOM   3399  CD2 TRP A 213      68.240  51.480  76.230  1.00  0.00           C
ATOM   3400  CE3 TRP A 213      67.090  52.230  76.480  1.00  0.00           C
ATOM   3401  HE3 TRP A 213      66.120  52.100  76.010  1.00  0.00           H
ATOM   3402  CZ3 TRP A 213      67.140  53.310  77.420  1.00  0.00           C
ATOM   3403  HZ3 TRP A 213      66.170  53.790  77.540  1.00  0.00           H
ATOM   3404  CZ2 TRP A 213      69.520  52.910  77.750  1.00  0.00           C
ATOM   3405  HZ2 TRP A 213      70.450  52.940  78.330  1.00  0.00           H
ATOM   3406  CH2 TRP A 213      68.310  53.640  78.060  1.00  0.00           C
ATOM   3407  HH2 TRP A 213      68.330  54.430  78.800  1.00  0.00           H
ATOM   3408  C   TRP A 213      66.470  48.820  76.710  1.00  0.00           C
ATOM   3409  O   TRP A 213      67.010  48.450  77.770  1.00  0.00           O
ATOM   3410  N   SER A 214      65.350  49.560  76.760  1.00  0.00           N
ATOM   3411  HN  SER A 214      64.940  49.830  75.890  1.00  0.00           H
ATOM   3412  CA  SER A 214      64.760  50.090  77.980  1.00  0.00           C
ATOM   3413  HA  SER A 214      65.490  50.590  78.600  1.00  0.00           H
ATOM   3414  CB  SER A 214      63.490  51.000  77.650  1.00  0.00           C
ATOM   3415  HB1 SER A 214      62.780  50.360  77.100  1.00  0.00           H
ATOM   3416  HB2 SER A 214      63.750  51.850  76.980  1.00  0.00           H
ATOM   3417  OG  SER A 214      62.770  51.440  78.870  1.00  0.00           O
ATOM   3418  HG1 SER A 214      63.220  52.220  79.210  1.00  0.00           H
ATOM   3419  C   SER A 214      64.300  48.940  78.920  1.00  0.00           C
ATOM   3420  O   SER A 214      64.430  49.120  80.170  1.00  0.00           O
ATOM   3421  N   LEU A 215      63.610  47.840  78.380  1.00  0.00           N
ATOM   3422  HN  LEU A 215      63.340  47.960  77.430  1.00  0.00           H
ATOM   3423  CA  LEU A 215      63.210  46.660  79.150  1.00  0.00           C
ATOM   3424  HA  LEU A 215      62.720  46.990  80.040  1.00  0.00           H
ATOM   3425  CB  LEU A 215      62.220  45.800  78.360  1.00  0.00           C
ATOM   3426  HB1 LEU A 215      61.820  44.900  78.890  1.00  0.00           H
ATOM   3427  HB2 LEU A 215      62.800  45.440  77.490  1.00  0.00           H
ATOM   3428  CG  LEU A 215      60.920  46.580  78.050  1.00  0.00           C
ATOM   3429  HG  LEU A 215      61.140  47.570  77.600  1.00  0.00           H
ATOM   3430  CD1 LEU A 215      60.160  45.760  76.970  1.00  0.00           C
ATOM   3431 HD11 LEU A 215      59.970  44.680  77.150  1.00  0.00           H
ATOM   3432 HD12 LEU A 215      60.810  45.720  76.060  1.00  0.00           H
ATOM   3433 HD13 LEU A 215      59.230  46.350  76.810  1.00  0.00           H
ATOM   3434  CD2 LEU A 215      60.070  46.730  79.390  1.00  0.00           C
ATOM   3435 HD21 LEU A 215      59.040  47.020  79.110  1.00  0.00           H
ATOM   3436 HD22 LEU A 215      60.550  47.460  80.070  1.00  0.00           H
ATOM   3437 HD23 LEU A 215      60.020  45.730  79.880  1.00  0.00           H
ATOM   3438  C   LEU A 215      64.380  45.900  79.760  1.00  0.00           C
ATOM   3439  O   LEU A 215      64.290  45.620  80.970  1.00  0.00           O
ATOM   3440  N   ARG A 216      65.450  45.540  78.980  1.00  0.00           N
ATOM   3441  HN  ARG A 216      65.400  45.920  78.060  1.00  0.00           H
ATOM   3442  CA  ARG A 216      66.740  44.950  79.390  1.00  0.00           C
ATOM   3443  HA  ARG A 216      66.550  43.990  79.860  1.00  0.00           H
ATOM   3444  CB  ARG A 216      67.790  44.650  78.340  1.00  0.00           C
ATOM   3445  HB1 ARG A 216      68.720  44.320  78.850  1.00  0.00           H
ATOM   3446  HB2 ARG A 216      68.180  45.650  78.050  1.00  0.00           H
ATOM   3447  CG  ARG A 216      67.390  43.610  77.260  1.00  0.00           C
ATOM   3448  HG1 ARG A 216      66.360  43.840  76.910  1.00  0.00           H
ATOM   3449  HG2 ARG A 216      67.270  42.580  77.660  1.00  0.00           H
ATOM   3450  CD  ARG A 216      68.300  43.660  75.950  1.00  0.00           C
ATOM   3451  HD1 ARG A 216      68.300  44.750  75.730  1.00  0.00           H
ATOM   3452  HD2 ARG A 216      68.030  43.070  75.050  1.00  0.00           H
ATOM   3453  NE  ARG A 216      69.660  43.190  76.510  1.00  0.00           N
ATOM   3454  HE  ARG A 216      69.700  43.070  77.510  1.00  0.00           H
ATOM   3455  CZ  ARG A 216      70.770  42.870  75.750  1.00  0.00           C
ATOM   3456  NH1 ARG A 216      70.790  42.930  74.440  1.00  0.00           N
ATOM   3457 HH11 ARG A 216      70.090  43.540  74.070  1.00  0.00           H
ATOM   3458 HH12 ARG A 216      71.660  42.700  73.990  1.00  0.00           H
ATOM   3459  NH2 ARG A 216      71.820  42.490  76.440  1.00  0.00           N
ATOM   3460 HH21 ARG A 216      71.770  42.210  77.400  1.00  0.00           H
ATOM   3461 HH22 ARG A 216      72.620  42.090  75.970  1.00  0.00           H
ATOM   3462  C   ARG A 216      67.410  45.770  80.520  1.00  0.00           C
ATOM   3463  O   ARG A 216      68.100  45.230  81.380  1.00  0.00           O
ATOM   3464  N   GLN A 217      67.190  47.110  80.610  1.00  0.00           N
ATOM   3465  HN  GLN A 217      66.620  47.580  79.940  1.00  0.00           H
ATOM   3466  CA  GLN A 217      67.710  47.930  81.730  1.00  0.00           C
ATOM   3467  HA  GLN A 217      68.780  47.800  81.790  1.00  0.00           H
ATOM   3468  CB  GLN A 217      67.620  49.440  81.430  1.00  0.00           C
ATOM   3469  HB1 GLN A 217      67.810  50.050  82.340  1.00  0.00           H
ATOM   3470  HB2 GLN A 217      66.600  49.640  81.050  1.00  0.00           H
ATOM   3471  CG  GLN A 217      68.710  49.950  80.460  1.00  0.00           C
ATOM   3472  HG1 GLN A 217      69.150  50.880  80.850  1.00  0.00           H
ATOM   3473  HG2 GLN A 217      68.090  50.310  79.600  1.00  0.00           H
ATOM   3474  CD  GLN A 217      69.740  48.970  79.960  1.00  0.00           C
ATOM   3475  OE1 GLN A 217      70.680  48.610  80.660  1.00  0.00           O
ATOM   3476  NE2 GLN A 217      69.610  48.470  78.650  1.00  0.00           N
ATOM   3477 HE21 GLN A 217      70.290  47.810  78.330  1.00  0.00           H
ATOM   3478 HE22 GLN A 217      68.780  48.730  78.150  1.00  0.00           H
ATOM   3479  C   GLN A 217      67.090  47.590  83.110  1.00  0.00           C
ATOM   3480  O   GLN A 217      67.650  47.840  84.190  1.00  0.00           O
ATOM   3481  N   ARG A 218      65.880  47.130  83.100  1.00  0.00           N
ATOM   3482  HN  ARG A 218      65.470  46.790  82.260  1.00  0.00           H
ATOM   3483  CA  ARG A 218      64.970  46.980  84.250  1.00  0.00           C
ATOM   3484  HA  ARG A 218      65.030  47.980  84.650  1.00  0.00           H
ATOM   3485  CB  ARG A 218      63.520  46.640  83.910  1.00  0.00           C
ATOM   3486  HB1 ARG A 218      62.930  46.470  84.840  1.00  0.00           H
ATOM   3487  HB2 ARG A 218      63.470  45.630  83.440  1.00  0.00           H
ATOM   3488  CG  ARG A 218      62.850  47.670  83.000  1.00  0.00           C
ATOM   3489  HG1 ARG A 218      61.760  47.460  83.050  1.00  0.00           H
ATOM   3490  HG2 ARG A 218      63.400  47.580  82.030  1.00  0.00           H
ATOM   3491  CD  ARG A 218      63.040  49.080  83.370  1.00  0.00           C
ATOM   3492  HD1 ARG A 218      64.080  49.370  83.610  1.00  0.00           H
ATOM   3493  HD2 ARG A 218      62.470  49.440  84.250  1.00  0.00           H
ATOM   3494  NE  ARG A 218      62.560  49.910  82.240  1.00  0.00           N
ATOM   3495  HE  ARG A 218      63.180  49.970  81.460  1.00  0.00           H
ATOM   3496  CZ  ARG A 218      61.300  50.250  82.030  1.00  0.00           C
ATOM   3497  NH1 ARG A 218      60.360  50.120  82.940  1.00  0.00           N
ATOM   3498 HH11 ARG A 218      60.660  49.800  83.830  1.00  0.00           H
ATOM   3499 HH12 ARG A 218      59.400  50.220  82.660  1.00  0.00           H
ATOM   3500  NH2 ARG A 218      60.890  50.650  80.880  1.00  0.00           N
ATOM   3501 HH21 ARG A 218      61.520  50.800  80.120  1.00  0.00           H
ATOM   3502 HH22 ARG A 218      59.910  50.600  80.670  1.00  0.00           H
ATOM   3503  C   ARG A 218      65.460  45.950  85.250  1.00  0.00           C
ATOM   3504  O   ARG A 218      65.870  44.860  84.960  1.00  0.00           O
ATOM   3505  N   GLN A 219      65.440  46.300  86.530  1.00  0.00           N
ATOM   3506  HN  GLN A 219      65.230  47.250  86.700  1.00  0.00           H
ATOM   3507  CA  GLN A 219      65.620  45.190  87.510  1.00  0.00           C
ATOM   3508  HA  GLN A 219      66.510  44.630  87.240  1.00  0.00           H
ATOM   3509  CB  GLN A 219      65.780  45.590  89.030  1.00  0.00           C
ATOM   3510  HB1 GLN A 219      65.850  44.700  89.690  1.00  0.00           H
ATOM   3511  HB2 GLN A 219      64.840  46.160  89.230  1.00  0.00           H
ATOM   3512  CG  GLN A 219      67.120  46.420  89.280  1.00  0.00           C
ATOM   3513  HG1 GLN A 219      67.410  46.310  90.350  1.00  0.00           H
ATOM   3514  HG2 GLN A 219      67.000  47.500  89.050  1.00  0.00           H
ATOM   3515  CD  GLN A 219      68.400  45.870  88.490  1.00  0.00           C
ATOM   3516  OE1 GLN A 219      68.580  44.670  88.610  1.00  0.00           O
ATOM   3517  NE2 GLN A 219      69.150  46.730  87.770  1.00  0.00           N
ATOM   3518 HE21 GLN A 219      69.990  46.400  87.350  1.00  0.00           H
ATOM   3519 HE22 GLN A 219      68.930  47.700  87.830  1.00  0.00           H
ATOM   3520  C   GLN A 219      64.570  44.160  87.460  1.00  0.00           C
ATOM   3521  O   GLN A 219      63.390  44.500  87.300  1.00  0.00           O
ATOM   3522  N   MET A 220      64.930  42.880  87.710  1.00  0.00           N
ATOM   3523  HN  MET A 220      65.890  42.670  87.720  1.00  0.00           H
ATOM   3524  CA  MET A 220      63.930  41.880  87.760  1.00  0.00           C
ATOM   3525  HA  MET A 220      63.010  42.170  87.270  1.00  0.00           H
ATOM   3526  CB  MET A 220      64.450  40.550  87.260  1.00  0.00           C
ATOM   3527  HB1 MET A 220      63.660  39.780  87.410  1.00  0.00           H
ATOM   3528  HB2 MET A 220      65.360  40.160  87.760  1.00  0.00           H
ATOM   3529  CG  MET A 220      64.610  40.710  85.760  1.00  0.00           C
ATOM   3530  HG1 MET A 220      65.320  41.510  85.440  1.00  0.00           H
ATOM   3531  HG2 MET A 220      63.650  40.940  85.260  1.00  0.00           H
ATOM   3532  SD  MET A 220      65.230  39.200  84.920  1.00  0.00           S
ATOM   3533  CE  MET A 220      65.280  40.090  83.350  1.00  0.00           C
ATOM   3534  HE1 MET A 220      65.720  41.110  83.340  1.00  0.00           H
ATOM   3535  HE2 MET A 220      64.220  40.180  82.990  1.00  0.00           H
ATOM   3536  HE3 MET A 220      65.880  39.540  82.600  1.00  0.00           H
ATOM   3537  C   MET A 220      63.480  41.600  89.260  1.00  0.00           C
ATOM   3538  O   MET A 220      62.650  40.710  89.530  1.00  0.00           O
ATOM   3539  N   ASP A 221      63.940  42.410  90.220  1.00  0.00           N
ATOM   3540  HN  ASP A 221      64.490  43.210  89.970  1.00  0.00           H
ATOM   3541  CA  ASP A 221      63.500  42.350  91.610  1.00  0.00           C
ATOM   3542  HA  ASP A 221      63.710  41.390  92.040  1.00  0.00           H
ATOM   3543  CB  ASP A 221      64.140  43.500  92.360  1.00  0.00           C
ATOM   3544  HB1 ASP A 221      63.690  43.570  93.370  1.00  0.00           H
ATOM   3545  HB2 ASP A 221      63.950  44.470  91.860  1.00  0.00           H
ATOM   3546  CG  ASP A 221      65.660  43.360  92.730  1.00  0.00           C
ATOM   3547  OD1 ASP A 221      66.080  43.930  93.750  1.00  0.00           O
ATOM   3548  OD2 ASP A 221      66.420  42.530  92.120  1.00  0.00           O
ATOM   3549  C   ASP A 221      62.010  42.660  91.740  1.00  0.00           C
ATOM   3550  O   ASP A 221      61.360  43.470  91.010  1.00  0.00           O
ATOM   3551  N   ARG A 222      61.420  41.900  92.660  1.00  0.00           N
ATOM   3552  HN  ARG A 222      61.920  41.260  93.230  1.00  0.00           H
ATOM   3553  CA  ARG A 222      60.060  41.930  93.050  1.00  0.00           C
ATOM   3554  HA  ARG A 222      60.020  41.420  94.000  1.00  0.00           H
ATOM   3555  CB  ARG A 222      59.490  43.390  93.250  1.00  0.00           C
ATOM   3556  HB1 ARG A 222      58.450  43.390  93.650  1.00  0.00           H
ATOM   3557  HB2 ARG A 222      59.450  44.020  92.340  1.00  0.00           H
ATOM   3558  CG  ARG A 222      60.380  44.050  94.350  1.00  0.00           C
ATOM   3559  HG1 ARG A 222      61.470  44.200  94.190  1.00  0.00           H
ATOM   3560  HG2 ARG A 222      60.350  43.330  95.200  1.00  0.00           H
ATOM   3561  CD  ARG A 222      59.830  45.430  94.680  1.00  0.00           C
ATOM   3562  HD1 ARG A 222      60.270  45.900  95.590  1.00  0.00           H
ATOM   3563  HD2 ARG A 222      58.730  45.320  94.760  1.00  0.00           H
ATOM   3564  NE  ARG A 222      60.140  46.360  93.580  1.00  0.00           N
ATOM   3565  HE  ARG A 222      59.590  46.250  92.740  1.00  0.00           H
ATOM   3566  CZ  ARG A 222      61.160  47.180  93.510  1.00  0.00           C
ATOM   3567  NH1 ARG A 222      62.010  47.360  94.490  1.00  0.00           N
ATOM   3568 HH11 ARG A 222      61.950  46.770  95.300  1.00  0.00           H
ATOM   3569 HH12 ARG A 222      62.830  47.920  94.380  1.00  0.00           H
ATOM   3570  NH2 ARG A 222      61.390  47.880  92.460  1.00  0.00           N
ATOM   3571 HH21 ARG A 222      61.040  47.440  91.640  1.00  0.00           H
ATOM   3572 HH22 ARG A 222      62.310  48.270  92.480  1.00  0.00           H
ATOM   3573  C   ARG A 222      59.110  41.130  92.160  1.00  0.00           C
ATOM   3574  O   ARG A 222      57.900  41.440  92.120  1.00  0.00           O
ATOM   3575  N   HSD A 223      59.590  39.990  91.580  1.00  0.00           N
ATOM   3576  HN  HSD A 223      60.510  39.770  91.910  1.00  0.00           H
ATOM   3577  CA  HSD A 223      58.850  39.100  90.750  1.00  0.00           C
ATOM   3578  HA  HSD A 223      59.580  38.350  90.470  1.00  0.00           H
ATOM   3579  CB  HSD A 223      57.770  38.340  91.520  1.00  0.00           C
ATOM   3580  HB1 HSD A 223      57.440  37.480  90.900  1.00  0.00           H
ATOM   3581  HB2 HSD A 223      56.910  38.970  91.810  1.00  0.00           H
ATOM   3582  ND1 HSD A 223      58.930  36.700  93.010  1.00  0.00           N
ATOM   3583  HD1 HSD A 223      59.280  36.130  92.270  1.00  0.00           H
ATOM   3584  CG  HSD A 223      58.230  37.830  92.870  1.00  0.00           C
ATOM   3585  CE1 HSD A 223      59.160  36.560  94.380  1.00  0.00           C
ATOM   3586  HE1 HSD A 223      59.670  35.690  94.770  1.00  0.00           H
ATOM   3587  NE2 HSD A 223      58.640  37.560  95.050  1.00  0.00           N
ATOM   3588  CD2 HSD A 223      58.030  38.400  94.070  1.00  0.00           C
ATOM   3589  HD2 HSD A 223      57.510  39.310  94.340  1.00  0.00           H
ATOM   3590  C   HSD A 223      58.370  39.730  89.440  1.00  0.00           C
ATOM   3591  O   HSD A 223      57.310  39.370  88.880  1.00  0.00           O
ATOM   3592  N   ALA A 224      59.050  40.710  88.940  1.00  0.00           N
ATOM   3593  HN  ALA A 224      59.780  41.000  89.560  1.00  0.00           H
ATOM   3594  CA  ALA A 224      58.630  41.580  87.870  1.00  0.00           C
ATOM   3595  HA  ALA A 224      57.640  41.940  88.070  1.00  0.00           H
ATOM   3596  CB  ALA A 224      59.520  42.810  87.790  1.00  0.00           C
ATOM   3597  HB1 ALA A 224      59.380  43.370  88.730  1.00  0.00           H
ATOM   3598  HB2 ALA A 224      59.110  43.490  87.010  1.00  0.00           H
ATOM   3599  HB3 ALA A 224      60.590  42.580  87.580  1.00  0.00           H
ATOM   3600  C   ALA A 224      58.650  40.940  86.430  1.00  0.00           C
ATOM   3601  O   ALA A 224      59.590  40.320  86.000  1.00  0.00           O
ATOM   3602  N   LYS A 225      57.560  41.190  85.580  1.00  0.00           N
ATOM   3603  HN  LYS A 225      56.880  41.870  85.860  1.00  0.00           H
ATOM   3604  CA  LYS A 225      57.480  40.420  84.370  1.00  0.00           C
ATOM   3605  HA  LYS A 225      57.950  39.470  84.600  1.00  0.00           H
ATOM   3606  CB  LYS A 225      55.990  40.190  84.090  1.00  0.00           C
ATOM   3607  HB1 LYS A 225      55.940  39.460  83.260  1.00  0.00           H
ATOM   3608  HB2 LYS A 225      55.220  40.970  83.940  1.00  0.00           H
ATOM   3609  CG  LYS A 225      55.130  39.480  85.190  1.00  0.00           C
ATOM   3610  HG1 LYS A 225      54.190  39.220  84.660  1.00  0.00           H
ATOM   3611  HG2 LYS A 225      54.880  40.290  85.910  1.00  0.00           H
ATOM   3612  CD  LYS A 225      55.940  38.240  85.750  1.00  0.00           C
ATOM   3613  HD1 LYS A 225      56.950  38.600  86.030  1.00  0.00           H
ATOM   3614  HD2 LYS A 225      56.110  37.450  84.990  1.00  0.00           H
ATOM   3615  CE  LYS A 225      55.310  37.650  87.020  1.00  0.00           C
ATOM   3616  HE1 LYS A 225      54.250  37.420  86.800  1.00  0.00           H
ATOM   3617  HE2 LYS A 225      55.510  38.440  87.780  1.00  0.00           H
ATOM   3618  NZ  LYS A 225      55.940  36.430  87.660  1.00  0.00           N
ATOM   3619  HZ1 LYS A 225      56.960  36.570  87.840  1.00  0.00           H
ATOM   3620  HZ2 LYS A 225      55.890  35.570  87.080  1.00  0.00           H
ATOM   3621  HZ3 LYS A 225      55.480  36.230  88.580  1.00  0.00           H
ATOM   3622  C   LYS A 225      58.160  41.090  83.210  1.00  0.00           C
ATOM   3623  O   LYS A 225      57.600  41.270  82.080  1.00  0.00           O
ATOM   3624  N   ILE A 226      59.400  41.550  83.420  1.00  0.00           N
ATOM   3625  HN  ILE A 226      59.740  41.330  84.320  1.00  0.00           H
ATOM   3626  CA  ILE A 226      60.170  42.190  82.330  1.00  0.00           C
ATOM   3627  HA  ILE A 226      59.740  43.090  81.940  1.00  0.00           H
ATOM   3628  CB  ILE A 226      61.510  42.550  82.950  1.00  0.00           C
ATOM   3629  HB  ILE A 226      62.130  41.690  83.260  1.00  0.00           H
ATOM   3630  CG2 ILE A 226      62.230  43.330  81.840  1.00  0.00           C
ATOM   3631 HG21 ILE A 226      62.840  42.680  81.200  1.00  0.00           H
ATOM   3632 HG22 ILE A 226      63.040  43.950  82.260  1.00  0.00           H
ATOM   3633 HG23 ILE A 226      61.700  44.040  81.170  1.00  0.00           H
ATOM   3634  CG1 ILE A 226      61.240  43.490  84.210  1.00  0.00           C
ATOM   3635 HG11 ILE A 226      62.230  43.900  84.490  1.00  0.00           H
ATOM   3636 HG12 ILE A 226      60.860  42.950  85.100  1.00  0.00           H
ATOM   3637  CD  ILE A 226      60.330  44.780  84.070  1.00  0.00           C
ATOM   3638  HD1 ILE A 226      59.290  44.500  83.780  1.00  0.00           H
ATOM   3639  HD2 ILE A 226      60.720  45.380  83.220  1.00  0.00           H
ATOM   3640  HD3 ILE A 226      60.330  45.490  84.920  1.00  0.00           H
ATOM   3641  C   ILE A 226      60.410  41.240  81.200  1.00  0.00           C
ATOM   3642  O   ILE A 226      60.320  41.670  80.040  1.00  0.00           O
ATOM   3643  N   LYS A 227      60.680  39.970  81.430  1.00  0.00           N
ATOM   3644  HN  LYS A 227      60.680  39.650  82.370  1.00  0.00           H
ATOM   3645  CA  LYS A 227      60.900  38.930  80.390  1.00  0.00           C
ATOM   3646  HA  LYS A 227      61.620  39.370  79.720  1.00  0.00           H
ATOM   3647  CB  LYS A 227      61.300  37.590  81.110  1.00  0.00           C
ATOM   3648  HB1 LYS A 227      61.310  36.750  80.400  1.00  0.00           H
ATOM   3649  HB2 LYS A 227      60.580  37.390  81.940  1.00  0.00           H
ATOM   3650  CG  LYS A 227      62.760  37.710  81.680  1.00  0.00           C
ATOM   3651  HG1 LYS A 227      62.870  38.680  82.230  1.00  0.00           H
ATOM   3652  HG2 LYS A 227      63.400  37.570  80.790  1.00  0.00           H
ATOM   3653  CD  LYS A 227      63.120  36.510  82.510  1.00  0.00           C
ATOM   3654  HD1 LYS A 227      62.380  36.330  83.320  1.00  0.00           H
ATOM   3655  HD2 LYS A 227      64.110  36.640  82.980  1.00  0.00           H
ATOM   3656  CE  LYS A 227      63.230  35.230  81.720  1.00  0.00           C
ATOM   3657  HE1 LYS A 227      64.060  35.090  81.000  1.00  0.00           H
ATOM   3658  HE2 LYS A 227      62.350  35.220  81.040  1.00  0.00           H
ATOM   3659  NZ  LYS A 227      63.280  34.060  82.540  1.00  0.00           N
ATOM   3660  HZ1 LYS A 227      63.160  33.180  82.010  1.00  0.00           H
ATOM   3661  HZ2 LYS A 227      62.500  34.020  83.230  1.00  0.00           H
ATOM   3662  HZ3 LYS A 227      64.220  34.020  82.980  1.00  0.00           H
ATOM   3663  C   LYS A 227      59.720  38.650  79.390  1.00  0.00           C
ATOM   3664  O   LYS A 227      59.930  38.580  78.190  1.00  0.00           O
ATOM   3665  N   ARG A 228      58.490  38.570  79.980  1.00  0.00           N
ATOM   3666  HN  ARG A 228      58.460  38.430  80.970  1.00  0.00           H
ATOM   3667  CA  ARG A 228      57.300  38.560  79.170  1.00  0.00           C
ATOM   3668  HA  ARG A 228      57.310  37.700  78.530  1.00  0.00           H
ATOM   3669  CB  ARG A 228      56.040  38.430  80.100  1.00  0.00           C
ATOM   3670  HB1 ARG A 228      55.900  39.370  80.670  1.00  0.00           H
ATOM   3671  HB2 ARG A 228      56.280  37.660  80.870  1.00  0.00           H
ATOM   3672  CG  ARG A 228      54.720  38.130  79.500  1.00  0.00           C
ATOM   3673  HG1 ARG A 228      54.160  37.570  80.260  1.00  0.00           H
ATOM   3674  HG2 ARG A 228      54.830  37.580  78.530  1.00  0.00           H
ATOM   3675  CD  ARG A 228      53.830  39.390  79.150  1.00  0.00           C
ATOM   3676  HD1 ARG A 228      54.370  40.200  78.610  1.00  0.00           H
ATOM   3677  HD2 ARG A 228      53.470  39.890  80.070  1.00  0.00           H
ATOM   3678  NE  ARG A 228      52.770  38.870  78.250  1.00  0.00           N
ATOM   3679  HE  ARG A 228      52.440  37.940  78.270  1.00  0.00           H
ATOM   3680  CZ  ARG A 228      51.960  39.600  77.510  1.00  0.00           C
ATOM   3681  NH1 ARG A 228      52.110  40.940  77.340  1.00  0.00           N
ATOM   3682 HH11 ARG A 228      52.880  41.390  77.780  1.00  0.00           H
ATOM   3683 HH12 ARG A 228      51.380  41.410  76.830  1.00  0.00           H
ATOM   3684  NH2 ARG A 228      50.840  39.100  77.030  1.00  0.00           N
ATOM   3685 HH21 ARG A 228      50.740  38.110  77.150  1.00  0.00           H
ATOM   3686 HH22 ARG A 228      50.170  39.600  76.500  1.00  0.00           H
ATOM   3687  C   ARG A 228      57.160  39.820  78.340  1.00  0.00           C
ATOM   3688  O   ARG A 228      56.650  39.710  77.230  1.00  0.00           O
ATOM   3689  N   ALA A 229      57.540  40.990  78.870  1.00  0.00           N
ATOM   3690  HN  ALA A 229      57.870  41.040  79.810  1.00  0.00           H
ATOM   3691  CA  ALA A 229      57.470  42.240  78.090  1.00  0.00           C
ATOM   3692  HA  ALA A 229      56.430  42.270  77.810  1.00  0.00           H
ATOM   3693  CB  ALA A 229      57.680  43.410  79.050  1.00  0.00           C
ATOM   3694  HB1 ALA A 229      58.680  43.360  79.550  1.00  0.00           H
ATOM   3695  HB2 ALA A 229      56.980  43.550  79.900  1.00  0.00           H
ATOM   3696  HB3 ALA A 229      57.640  44.430  78.620  1.00  0.00           H
ATOM   3697  C   ALA A 229      58.440  42.270  76.930  1.00  0.00           C
ATOM   3698  O   ALA A 229      58.030  42.590  75.800  1.00  0.00           O
ATOM   3699  N   ILE A 230      59.650  41.860  77.140  1.00  0.00           N
ATOM   3700  HN  ILE A 230      59.990  41.780  78.080  1.00  0.00           H
ATOM   3701  CA  ILE A 230      60.700  41.730  76.110  1.00  0.00           C
ATOM   3702  HA  ILE A 230      60.820  42.640  75.540  1.00  0.00           H
ATOM   3703  CB  ILE A 230      62.070  41.230  76.610  1.00  0.00           C
ATOM   3704  HB  ILE A 230      61.930  40.250  77.130  1.00  0.00           H
ATOM   3705  CG2 ILE A 230      62.980  40.850  75.390  1.00  0.00           C
ATOM   3706 HG21 ILE A 230      62.460  40.090  74.770  1.00  0.00           H
ATOM   3707 HG22 ILE A 230      64.010  40.600  75.750  1.00  0.00           H
ATOM   3708 HG23 ILE A 230      63.150  41.820  74.870  1.00  0.00           H
ATOM   3709  CG1 ILE A 230      62.760  42.310  77.530  1.00  0.00           C
ATOM   3710 HG11 ILE A 230      61.960  42.620  78.220  1.00  0.00           H
ATOM   3711 HG12 ILE A 230      63.160  43.050  76.810  1.00  0.00           H
ATOM   3712  CD  ILE A 230      63.830  41.740  78.530  1.00  0.00           C
ATOM   3713  HD1 ILE A 230      64.660  41.270  77.980  1.00  0.00           H
ATOM   3714  HD2 ILE A 230      63.310  40.940  79.120  1.00  0.00           H
ATOM   3715  HD3 ILE A 230      64.170  42.510  79.230  1.00  0.00           H
ATOM   3716  C   ILE A 230      60.160  40.760  74.990  1.00  0.00           C
ATOM   3717  O   ILE A 230      60.310  41.120  73.820  1.00  0.00           O
ATOM   3718  N   THR A 231      59.560  39.630  75.440  1.00  0.00           N
ATOM   3719  HN  THR A 231      59.630  39.460  76.420  1.00  0.00           H
ATOM   3720  CA  THR A 231      58.860  38.670  74.510  1.00  0.00           C
ATOM   3721  HA  THR A 231      59.530  38.510  73.680  1.00  0.00           H
ATOM   3722  CB  THR A 231      58.510  37.270  75.150  1.00  0.00           C
ATOM   3723  HB  THR A 231      57.690  37.380  75.890  1.00  0.00           H
ATOM   3724  OG1 THR A 231      59.640  36.800  75.830  1.00  0.00           O
ATOM   3725  HG1 THR A 231      59.720  37.260  76.660  1.00  0.00           H
ATOM   3726  CG2 THR A 231      58.110  36.270  74.050  1.00  0.00           C
ATOM   3727 HG21 THR A 231      59.030  36.010  73.480  1.00  0.00           H
ATOM   3728 HG22 THR A 231      57.370  36.600  73.290  1.00  0.00           H
ATOM   3729 HG23 THR A 231      57.710  35.360  74.530  1.00  0.00           H
ATOM   3730  C   THR A 231      57.630  39.130  73.860  1.00  0.00           C
ATOM   3731  O   THR A 231      57.590  38.990  72.670  1.00  0.00           O
ATOM   3732  N   PHE A 232      56.730  39.930  74.500  1.00  0.00           N
ATOM   3733  HN  PHE A 232      56.710  40.110  75.480  1.00  0.00           H
ATOM   3734  CA  PHE A 232      55.630  40.640  73.870  1.00  0.00           C
ATOM   3735  HA  PHE A 232      55.080  39.850  73.360  1.00  0.00           H
ATOM   3736  CB  PHE A 232      54.830  41.250  75.030  1.00  0.00           C
ATOM   3737  HB1 PHE A 232      55.580  41.840  75.590  1.00  0.00           H
ATOM   3738  HB2 PHE A 232      54.350  40.450  75.640  1.00  0.00           H
ATOM   3739  CG  PHE A 232      53.860  42.200  74.440  1.00  0.00           C
ATOM   3740  CD1 PHE A 232      54.080  43.590  74.460  1.00  0.00           C
ATOM   3741  HD1 PHE A 232      54.940  44.090  74.900  1.00  0.00           H
ATOM   3742  CE1 PHE A 232      53.120  44.410  73.840  1.00  0.00           C
ATOM   3743  HE1 PHE A 232      53.260  45.470  73.770  1.00  0.00           H
ATOM   3744  CZ  PHE A 232      51.860  43.930  73.470  1.00  0.00           C
ATOM   3745  HZ  PHE A 232      51.130  44.590  73.010  1.00  0.00           H
ATOM   3746  CD2 PHE A 232      52.660  41.680  73.950  1.00  0.00           C
ATOM   3747  HD2 PHE A 232      52.420  40.630  74.030  1.00  0.00           H
ATOM   3748  CE2 PHE A 232      51.700  42.550  73.410  1.00  0.00           C
ATOM   3749  HE2 PHE A 232      50.750  42.160  73.070  1.00  0.00           H
ATOM   3750  C   PHE A 232      56.050  41.620  72.740  1.00  0.00           C
ATOM   3751  O   PHE A 232      55.600  41.510  71.590  1.00  0.00           O
ATOM   3752  N   ILE A 233      56.940  42.510  73.030  1.00  0.00           N
ATOM   3753  HN  ILE A 233      57.360  42.420  73.930  1.00  0.00           H
ATOM   3754  CA  ILE A 233      57.530  43.460  72.100  1.00  0.00           C
ATOM   3755  HA  ILE A 233      56.710  44.020  71.690  1.00  0.00           H
ATOM   3756  CB  ILE A 233      58.380  44.550  72.850  1.00  0.00           C
ATOM   3757  HB  ILE A 233      59.190  44.090  73.440  1.00  0.00           H
ATOM   3758  CG2 ILE A 233      59.050  45.410  71.740  1.00  0.00           C
ATOM   3759 HG21 ILE A 233      58.330  45.820  71.000  1.00  0.00           H
ATOM   3760 HG22 ILE A 233      59.740  44.800  71.130  1.00  0.00           H
ATOM   3761 HG23 ILE A 233      59.770  46.170  72.130  1.00  0.00           H
ATOM   3762  CG1 ILE A 233      57.480  45.460  73.770  1.00  0.00           C
ATOM   3763 HG11 ILE A 233      58.140  46.220  74.250  1.00  0.00           H
ATOM   3764 HG12 ILE A 233      57.150  44.730  74.540  1.00  0.00           H
ATOM   3765  CD  ILE A 233      56.320  46.160  73.070  1.00  0.00           C
ATOM   3766  HD1 ILE A 233      55.610  45.380  72.730  1.00  0.00           H
ATOM   3767  HD2 ILE A 233      56.730  46.850  72.310  1.00  0.00           H
ATOM   3768  HD3 ILE A 233      55.760  46.830  73.750  1.00  0.00           H
ATOM   3769  C   ILE A 233      58.300  42.840  70.970  1.00  0.00           C
ATOM   3770  O   ILE A 233      58.010  43.280  69.820  1.00  0.00           O
ATOM   3771  N   MET A 234      59.100  41.810  71.150  1.00  0.00           N
ATOM   3772  HN  MET A 234      59.330  41.300  71.970  1.00  0.00           H
ATOM   3773  CA  MET A 234      59.540  41.010  70.010  1.00  0.00           C
ATOM   3774  HA  MET A 234      60.230  41.670  69.520  1.00  0.00           H
ATOM   3775  CB  MET A 234      60.520  40.020  70.450  1.00  0.00           C
ATOM   3776  HB1 MET A 234      60.820  39.420  69.560  1.00  0.00           H
ATOM   3777  HB2 MET A 234      60.050  39.350  71.200  1.00  0.00           H
ATOM   3778  CG  MET A 234      61.870  40.650  71.070  1.00  0.00           C
ATOM   3779  HG1 MET A 234      61.660  41.330  71.920  1.00  0.00           H
ATOM   3780  HG2 MET A 234      62.270  41.410  70.360  1.00  0.00           H
ATOM   3781  SD  MET A 234      63.080  39.400  71.550  1.00  0.00           S
ATOM   3782  CE  MET A 234      64.320  40.560  72.070  1.00  0.00           C
ATOM   3783  HE1 MET A 234      65.150  39.950  72.470  1.00  0.00           H
ATOM   3784  HE2 MET A 234      63.970  41.360  72.750  1.00  0.00           H
ATOM   3785  HE3 MET A 234      64.690  41.120  71.180  1.00  0.00           H
ATOM   3786  C   MET A 234      58.540  40.380  69.060  1.00  0.00           C
ATOM   3787  O   MET A 234      58.730  40.360  67.910  1.00  0.00           O
ATOM   3788  N   VAL A 235      57.470  39.850  69.580  1.00  0.00           N
ATOM   3789  HN  VAL A 235      57.220  39.740  70.540  1.00  0.00           H
ATOM   3790  CA  VAL A 235      56.390  39.280  68.770  1.00  0.00           C
ATOM   3791  HA  VAL A 235      56.900  38.600  68.110  1.00  0.00           H
ATOM   3792  CB  VAL A 235      55.380  38.490  69.630  1.00  0.00           C
ATOM   3793  HB  VAL A 235      55.120  39.130  70.500  1.00  0.00           H
ATOM   3794  CG1 VAL A 235      54.110  38.000  68.860  1.00  0.00           C
ATOM   3795 HG11 VAL A 235      54.300  37.700  67.800  1.00  0.00           H
ATOM   3796 HG12 VAL A 235      53.450  38.890  68.800  1.00  0.00           H
ATOM   3797 HG13 VAL A 235      53.470  37.260  69.400  1.00  0.00           H
ATOM   3798  CG2 VAL A 235      56.110  37.290  70.200  1.00  0.00           C
ATOM   3799 HG21 VAL A 235      55.450  36.580  70.740  1.00  0.00           H
ATOM   3800 HG22 VAL A 235      57.050  37.570  70.730  1.00  0.00           H
ATOM   3801 HG23 VAL A 235      56.570  36.720  69.360  1.00  0.00           H
ATOM   3802  C   VAL A 235      55.670  40.390  68.000  1.00  0.00           C
ATOM   3803  O   VAL A 235      55.410  40.320  66.790  1.00  0.00           O
ATOM   3804  N   VAL A 236      55.520  41.570  68.640  1.00  0.00           N
ATOM   3805  HN  VAL A 236      55.490  41.640  69.630  1.00  0.00           H
ATOM   3806  CA  VAL A 236      55.030  42.790  67.970  1.00  0.00           C
ATOM   3807  HA  VAL A 236      54.140  42.490  67.450  1.00  0.00           H
ATOM   3808  CB  VAL A 236      54.680  43.920  68.890  1.00  0.00           C
ATOM   3809  HB  VAL A 236      55.500  44.210  69.580  1.00  0.00           H
ATOM   3810  CG1 VAL A 236      54.390  45.200  68.070  1.00  0.00           C
ATOM   3811 HG11 VAL A 236      53.970  45.970  68.750  1.00  0.00           H
ATOM   3812 HG12 VAL A 236      53.560  45.080  67.350  1.00  0.00           H
ATOM   3813 HG13 VAL A 236      55.240  45.600  67.510  1.00  0.00           H
ATOM   3814  CG2 VAL A 236      53.600  43.470  69.890  1.00  0.00           C
ATOM   3815 HG21 VAL A 236      53.850  42.550  70.440  1.00  0.00           H
ATOM   3816 HG22 VAL A 236      52.610  43.330  69.400  1.00  0.00           H
ATOM   3817 HG23 VAL A 236      53.420  44.330  70.570  1.00  0.00           H
ATOM   3818  C   VAL A 236      55.990  43.120  66.790  1.00  0.00           C
ATOM   3819  O   VAL A 236      55.630  43.300  65.670  1.00  0.00           O
ATOM   3820  N   ALA A 237      57.270  43.300  67.040  1.00  0.00           N
ATOM   3821  HN  ALA A 237      57.530  43.150  68.000  1.00  0.00           H
ATOM   3822  CA  ALA A 237      58.290  43.850  66.150  1.00  0.00           C
ATOM   3823  HA  ALA A 237      57.990  44.790  65.750  1.00  0.00           H
ATOM   3824  CB  ALA A 237      59.540  44.010  66.970  1.00  0.00           C
ATOM   3825  HB1 ALA A 237      59.840  43.010  67.350  1.00  0.00           H
ATOM   3826  HB2 ALA A 237      59.270  44.590  67.880  1.00  0.00           H
ATOM   3827  HB3 ALA A 237      60.410  44.490  66.490  1.00  0.00           H
ATOM   3828  C   ALA A 237      58.500  42.910  64.950  1.00  0.00           C
ATOM   3829  O   ALA A 237      58.640  43.370  63.850  1.00  0.00           O
ATOM   3830  N   ILE A 238      58.510  41.540  65.190  1.00  0.00           N
ATOM   3831  HN  ILE A 238      58.260  41.150  66.070  1.00  0.00           H
ATOM   3832  CA  ILE A 238      58.610  40.620  64.050  1.00  0.00           C
ATOM   3833  HA  ILE A 238      59.450  40.990  63.510  1.00  0.00           H
ATOM   3834  CB  ILE A 238      58.950  39.210  64.500  1.00  0.00           C
ATOM   3835  HB  ILE A 238      59.810  39.210  65.210  1.00  0.00           H
ATOM   3836  CG2 ILE A 238      57.820  38.420  65.210  1.00  0.00           C
ATOM   3837 HG21 ILE A 238      56.920  38.280  64.570  1.00  0.00           H
ATOM   3838 HG22 ILE A 238      57.520  38.960  66.140  1.00  0.00           H
ATOM   3839 HG23 ILE A 238      58.300  37.480  65.550  1.00  0.00           H
ATOM   3840  CG1 ILE A 238      59.400  38.380  63.240  1.00  0.00           C
ATOM   3841 HG11 ILE A 238      58.650  38.550  62.440  1.00  0.00           H
ATOM   3842 HG12 ILE A 238      59.380  37.310  63.540  1.00  0.00           H
ATOM   3843  CD  ILE A 238      60.840  38.810  62.880  1.00  0.00           C
ATOM   3844  HD1 ILE A 238      60.720  39.720  62.270  1.00  0.00           H
ATOM   3845  HD2 ILE A 238      61.420  38.040  62.320  1.00  0.00           H
ATOM   3846  HD3 ILE A 238      61.520  39.060  63.730  1.00  0.00           H
ATOM   3847  C   ILE A 238      57.440  40.690  63.100  1.00  0.00           C
ATOM   3848  O   ILE A 238      57.600  40.670  61.850  1.00  0.00           O
ATOM   3849  N   VAL A 239      56.190  40.820  63.670  1.00  0.00           N
ATOM   3850  HN  VAL A 239      56.110  40.780  64.660  1.00  0.00           H
ATOM   3851  CA  VAL A 239      54.910  40.810  62.980  1.00  0.00           C
ATOM   3852  HA  VAL A 239      54.940  40.120  62.140  1.00  0.00           H
ATOM   3853  CB  VAL A 239      53.630  40.360  63.780  1.00  0.00           C
ATOM   3854  HB  VAL A 239      53.550  41.070  64.630  1.00  0.00           H
ATOM   3855  CG1 VAL A 239      52.390  40.410  62.830  1.00  0.00           C
ATOM   3856 HG11 VAL A 239      52.480  39.560  62.120  1.00  0.00           H
ATOM   3857 HG12 VAL A 239      52.330  41.360  62.250  1.00  0.00           H
ATOM   3858 HG13 VAL A 239      51.460  40.350  63.440  1.00  0.00           H
ATOM   3859  CG2 VAL A 239      53.880  38.940  64.230  1.00  0.00           C
ATOM   3860 HG21 VAL A 239      53.950  38.320  63.310  1.00  0.00           H
ATOM   3861 HG22 VAL A 239      52.970  38.610  64.770  1.00  0.00           H
ATOM   3862 HG23 VAL A 239      54.750  38.860  64.910  1.00  0.00           H
ATOM   3863  C   VAL A 239      54.790  42.130  62.180  1.00  0.00           C
ATOM   3864  O   VAL A 239      54.400  42.160  61.030  1.00  0.00           O
ATOM   3865  N   PHE A 240      55.180  43.220  62.890  1.00  0.00           N
ATOM   3866  HN  PHE A 240      55.520  43.170  63.830  1.00  0.00           H
ATOM   3867  CA  PHE A 240      55.360  44.470  62.260  1.00  0.00           C
ATOM   3868  HA  PHE A 240      54.420  44.850  61.900  1.00  0.00           H
ATOM   3869  CB  PHE A 240      55.810  45.540  63.340  1.00  0.00           C
ATOM   3870  HB1 PHE A 240      56.700  45.150  63.880  1.00  0.00           H
ATOM   3871  HB2 PHE A 240      54.930  45.590  64.030  1.00  0.00           H
ATOM   3872  CG  PHE A 240      56.100  46.860  62.630  1.00  0.00           C
ATOM   3873  CD1 PHE A 240      55.000  47.780  62.380  1.00  0.00           C
ATOM   3874  HD1 PHE A 240      54.070  47.620  62.910  1.00  0.00           H
ATOM   3875  CE1 PHE A 240      55.300  48.940  61.640  1.00  0.00           C
ATOM   3876  HE1 PHE A 240      54.460  49.610  61.550  1.00  0.00           H
ATOM   3877  CZ  PHE A 240      56.570  49.220  61.180  1.00  0.00           C
ATOM   3878  HZ  PHE A 240      56.690  50.050  60.510  1.00  0.00           H
ATOM   3879  CD2 PHE A 240      57.370  47.100  62.180  1.00  0.00           C
ATOM   3880  HD2 PHE A 240      58.220  46.480  62.390  1.00  0.00           H
ATOM   3881  CE2 PHE A 240      57.630  48.310  61.490  1.00  0.00           C
ATOM   3882  HE2 PHE A 240      58.660  48.470  61.190  1.00  0.00           H
ATOM   3883  C   PHE A 240      56.340  44.460  61.060  1.00  0.00           C
ATOM   3884  O   PHE A 240      56.110  44.980  59.960  1.00  0.00           O
ATOM   3885  N   VAL A 241      57.480  43.770  61.240  1.00  0.00           N
ATOM   3886  HN  VAL A 241      57.660  43.400  62.150  1.00  0.00           H
ATOM   3887  CA  VAL A 241      58.460  43.360  60.190  1.00  0.00           C
ATOM   3888  HA  VAL A 241      58.730  44.230  59.600  1.00  0.00           H
ATOM   3889  CB  VAL A 241      59.700  42.800  60.770  1.00  0.00           C
ATOM   3890  HB  VAL A 241      59.690  42.110  61.630  1.00  0.00           H
ATOM   3891  CG1 VAL A 241      60.390  42.000  59.620  1.00  0.00           C
ATOM   3892 HG11 VAL A 241      61.450  41.830  59.910  1.00  0.00           H
ATOM   3893 HG12 VAL A 241      60.410  42.590  58.680  1.00  0.00           H
ATOM   3894 HG13 VAL A 241      59.980  40.980  59.510  1.00  0.00           H
ATOM   3895  CG2 VAL A 241      60.680  43.910  61.040  1.00  0.00           C
ATOM   3896 HG21 VAL A 241      60.280  44.690  61.710  1.00  0.00           H
ATOM   3897 HG22 VAL A 241      60.920  44.400  60.070  1.00  0.00           H
ATOM   3898 HG23 VAL A 241      61.610  43.460  61.430  1.00  0.00           H
ATOM   3899  C   VAL A 241      57.710  42.450  59.110  1.00  0.00           C
ATOM   3900  O   VAL A 241      57.960  42.670  57.940  1.00  0.00           O
ATOM   3901  N   ILE A 242      56.880  41.460  59.400  1.00  0.00           N
ATOM   3902  HN  ILE A 242      56.810  41.120  60.340  1.00  0.00           H
ATOM   3903  CA  ILE A 242      56.150  40.550  58.410  1.00  0.00           C
ATOM   3904  HA  ILE A 242      56.790  40.030  57.720  1.00  0.00           H
ATOM   3905  CB  ILE A 242      55.440  39.270  59.050  1.00  0.00           C
ATOM   3906  HB  ILE A 242      54.750  39.580  59.860  1.00  0.00           H
ATOM   3907  CG2 ILE A 242      54.650  38.540  57.910  1.00  0.00           C
ATOM   3908 HG21 ILE A 242      54.300  37.520  58.150  1.00  0.00           H
ATOM   3909 HG22 ILE A 242      55.390  38.350  57.100  1.00  0.00           H
ATOM   3910 HG23 ILE A 242      53.780  39.050  57.460  1.00  0.00           H
ATOM   3911  CG1 ILE A 242      56.520  38.440  59.690  1.00  0.00           C
ATOM   3912 HG11 ILE A 242      57.140  39.110  60.330  1.00  0.00           H
ATOM   3913 HG12 ILE A 242      57.170  37.960  58.920  1.00  0.00           H
ATOM   3914  CD  ILE A 242      56.000  37.310  60.570  1.00  0.00           C
ATOM   3915  HD1 ILE A 242      55.150  37.590  61.220  1.00  0.00           H
ATOM   3916  HD2 ILE A 242      56.820  37.050  61.290  1.00  0.00           H
ATOM   3917  HD3 ILE A 242      55.700  36.430  59.980  1.00  0.00           H
ATOM   3918  C   ILE A 242      55.200  41.340  57.500  1.00  0.00           C
ATOM   3919  O   ILE A 242      55.290  41.260  56.280  1.00  0.00           O
ATOM   3920  N   CYS A 243      54.410  42.250  58.140  1.00  0.00           N
ATOM   3921  HN  CYS A 243      54.440  42.250  59.130  1.00  0.00           H
ATOM   3922  CA  CYS A 243      53.550  43.270  57.480  1.00  0.00           C
ATOM   3923  HA  CYS A 243      52.750  42.740  56.990  1.00  0.00           H
ATOM   3924  CB  CYS A 243      52.890  44.250  58.590  1.00  0.00           C
ATOM   3925  HB1 CYS A 243      52.290  45.030  58.070  1.00  0.00           H
ATOM   3926  HB2 CYS A 243      53.780  44.740  59.050  1.00  0.00           H
ATOM   3927  SG  CYS A 243      51.800  43.400  59.780  1.00  0.00           S
ATOM   3928  HG1 CYS A 243      52.790  43.000  60.560  1.00  0.00           H
ATOM   3929  C   CYS A 243      54.110  44.120  56.400  1.00  0.00           C
ATOM   3930  O   CYS A 243      53.600  44.170  55.280  1.00  0.00           O
ATOM   3931  N   PHE A 244      55.210  44.830  56.660  1.00  0.00           N
ATOM   3932  HN  PHE A 244      55.630  44.790  57.560  1.00  0.00           H
ATOM   3933  CA  PHE A 244      55.720  45.890  55.750  1.00  0.00           C
ATOM   3934  HA  PHE A 244      55.100  45.960  54.870  1.00  0.00           H
ATOM   3935  CB  PHE A 244      55.910  47.160  56.580  1.00  0.00           C
ATOM   3936  HB1 PHE A 244      56.310  47.920  55.860  1.00  0.00           H
ATOM   3937  HB2 PHE A 244      56.520  46.960  57.490  1.00  0.00           H
ATOM   3938  CG  PHE A 244      54.530  47.560  57.010  1.00  0.00           C
ATOM   3939  CD1 PHE A 244      53.620  48.260  56.150  1.00  0.00           C
ATOM   3940  HD1 PHE A 244      53.870  48.260  55.090  1.00  0.00           H
ATOM   3941  CE1 PHE A 244      52.470  48.850  56.750  1.00  0.00           C
ATOM   3942  HE1 PHE A 244      51.760  49.410  56.180  1.00  0.00           H
ATOM   3943  CZ  PHE A 244      52.210  48.670  58.140  1.00  0.00           C
ATOM   3944  HZ  PHE A 244      51.410  49.290  58.550  1.00  0.00           H
ATOM   3945  CD2 PHE A 244      54.240  47.390  58.420  1.00  0.00           C
ATOM   3946  HD2 PHE A 244      54.930  46.860  59.050  1.00  0.00           H
ATOM   3947  CE2 PHE A 244      53.030  47.950  58.980  1.00  0.00           C
ATOM   3948  HE2 PHE A 244      52.870  47.940  60.040  1.00  0.00           H
ATOM   3949  C   PHE A 244      57.020  45.480  55.040  1.00  0.00           C
ATOM   3950  O   PHE A 244      57.300  45.780  53.840  1.00  0.00           O
ATOM   3951  N   LEU A 245      57.950  44.730  55.700  1.00  0.00           N
ATOM   3952  HN  LEU A 245      57.710  44.400  56.610  1.00  0.00           H
ATOM   3953  CA  LEU A 245      59.230  44.300  55.180  1.00  0.00           C
ATOM   3954  HA  LEU A 245      59.760  45.160  54.790  1.00  0.00           H
ATOM   3955  CB  LEU A 245      60.260  43.760  56.230  1.00  0.00           C
ATOM   3956  HB1 LEU A 245      60.050  42.670  56.360  1.00  0.00           H
ATOM   3957  HB2 LEU A 245      60.210  44.220  57.230  1.00  0.00           H
ATOM   3958  CG  LEU A 245      61.840  43.660  55.770  1.00  0.00           C
ATOM   3959  HG  LEU A 245      61.900  43.230  54.750  1.00  0.00           H
ATOM   3960  CD1 LEU A 245      62.400  45.080  55.520  1.00  0.00           C
ATOM   3961 HD11 LEU A 245      62.390  45.570  56.520  1.00  0.00           H
ATOM   3962 HD12 LEU A 245      61.720  45.570  54.790  1.00  0.00           H
ATOM   3963 HD13 LEU A 245      63.440  45.000  55.150  1.00  0.00           H
ATOM   3964  CD2 LEU A 245      62.700  42.940  56.810  1.00  0.00           C
ATOM   3965 HD21 LEU A 245      62.790  43.370  57.830  1.00  0.00           H
ATOM   3966 HD22 LEU A 245      63.720  43.060  56.410  1.00  0.00           H
ATOM   3967 HD23 LEU A 245      62.560  41.840  56.930  1.00  0.00           H
ATOM   3968  C   LEU A 245      59.300  43.530  53.840  1.00  0.00           C
ATOM   3969  O   LEU A 245      60.160  43.800  53.080  1.00  0.00           O
ATOM   3970  N   PRO A 246      58.490  42.580  53.550  1.00  0.00           N
ATOM   3971  CD  PRO A 246      57.660  41.880  54.610  1.00  0.00           C
ATOM   3972  HD1 PRO A 246      56.620  42.170  54.380  1.00  0.00           H
ATOM   3973  HD2 PRO A 246      57.920  42.000  55.680  1.00  0.00           H
ATOM   3974  CA  PRO A 246      58.730  41.730  52.420  1.00  0.00           C
ATOM   3975  HA  PRO A 246      59.800  41.510  52.390  1.00  0.00           H
ATOM   3976  CB  PRO A 246      57.920  40.400  52.740  1.00  0.00           C
ATOM   3977  HB1 PRO A 246      58.350  39.490  52.250  1.00  0.00           H
ATOM   3978  HB2 PRO A 246      56.910  40.620  52.330  1.00  0.00           H
ATOM   3979  CG  PRO A 246      57.840  40.350  54.270  1.00  0.00           C
ATOM   3980  HG1 PRO A 246      57.040  39.790  54.800  1.00  0.00           H
ATOM   3981  HG2 PRO A 246      58.850  40.030  54.580  1.00  0.00           H
ATOM   3982  C   PRO A 246      58.380  42.490  51.170  1.00  0.00           C
ATOM   3983  O   PRO A 246      59.150  42.460  50.210  1.00  0.00           O
ATOM   3984  N   SER A 247      57.260  43.240  51.150  1.00  0.00           N
ATOM   3985  HN  SER A 247      56.530  43.220  51.830  1.00  0.00           H
ATOM   3986  CA  SER A 247      56.970  44.080  50.000  1.00  0.00           C
ATOM   3987  HA  SER A 247      57.130  43.430  49.150  1.00  0.00           H
ATOM   3988  CB  SER A 247      55.470  44.710  49.990  1.00  0.00           C
ATOM   3989  HB1 SER A 247      54.730  43.880  49.910  1.00  0.00           H
ATOM   3990  HB2 SER A 247      55.410  45.360  49.090  1.00  0.00           H
ATOM   3991  OG  SER A 247      55.130  45.400  51.200  1.00  0.00           O
ATOM   3992  HG1 SER A 247      54.920  44.770  51.910  1.00  0.00           H
ATOM   3993  C   SER A 247      57.940  45.170  49.710  1.00  0.00           C
ATOM   3994  O   SER A 247      58.180  45.330  48.540  1.00  0.00           O
ATOM   3995  N   VAL A 248      58.470  45.830  50.730  1.00  0.00           N
ATOM   3996  HN  VAL A 248      58.100  45.580  51.620  1.00  0.00           H
ATOM   3997  CA  VAL A 248      59.440  46.820  50.660  1.00  0.00           C
ATOM   3998  HA  VAL A 248      59.080  47.550  49.950  1.00  0.00           H
ATOM   3999  CB  VAL A 248      59.660  47.490  52.010  1.00  0.00           C
ATOM   4000  HB  VAL A 248      59.750  46.670  52.770  1.00  0.00           H
ATOM   4001  CG1 VAL A 248      60.960  48.370  52.110  1.00  0.00           C
ATOM   4002 HG11 VAL A 248      60.990  49.040  51.220  1.00  0.00           H
ATOM   4003 HG12 VAL A 248      61.900  47.800  52.270  1.00  0.00           H
ATOM   4004 HG13 VAL A 248      60.860  49.050  52.970  1.00  0.00           H
ATOM   4005  CG2 VAL A 248      58.440  48.420  52.460  1.00  0.00           C
ATOM   4006 HG21 VAL A 248      57.480  47.870  52.370  1.00  0.00           H
ATOM   4007 HG22 VAL A 248      58.400  49.300  51.790  1.00  0.00           H
ATOM   4008 HG23 VAL A 248      58.550  48.780  53.500  1.00  0.00           H
ATOM   4009  C   VAL A 248      60.750  46.290  50.110  1.00  0.00           C
ATOM   4010  O   VAL A 248      61.330  46.830  49.130  1.00  0.00           O
ATOM   4011  N   VAL A 249      61.240  45.080  50.540  1.00  0.00           N
ATOM   4012  HN  VAL A 249      60.940  44.640  51.370  1.00  0.00           H
ATOM   4013  CA  VAL A 249      62.420  44.510  49.900  1.00  0.00           C
ATOM   4014  HA  VAL A 249      63.290  45.130  49.970  1.00  0.00           H
ATOM   4015  CB  VAL A 249      62.920  43.190  50.520  1.00  0.00           C
ATOM   4016  HB  VAL A 249      62.120  42.420  50.530  1.00  0.00           H
ATOM   4017  CG1 VAL A 249      64.090  42.520  49.810  1.00  0.00           C
ATOM   4018 HG11 VAL A 249      64.520  41.730  50.450  1.00  0.00           H
ATOM   4019 HG12 VAL A 249      64.850  43.220  49.390  1.00  0.00           H
ATOM   4020 HG13 VAL A 249      63.740  42.070  48.850  1.00  0.00           H
ATOM   4021  CG2 VAL A 249      63.340  43.520  51.950  1.00  0.00           C
ATOM   4022 HG21 VAL A 249      64.100  44.330  52.000  1.00  0.00           H
ATOM   4023 HG22 VAL A 249      63.540  42.620  52.550  1.00  0.00           H
ATOM   4024 HG23 VAL A 249      62.530  44.000  52.530  1.00  0.00           H
ATOM   4025  C   VAL A 249      62.300  44.250  48.410  1.00  0.00           C
ATOM   4026  O   VAL A 249      63.110  44.670  47.580  1.00  0.00           O
ATOM   4027  N   VAL A 250      61.120  43.690  48.060  1.00  0.00           N
ATOM   4028  HN  VAL A 250      60.440  43.500  48.760  1.00  0.00           H
ATOM   4029  CA  VAL A 250      60.680  43.390  46.640  1.00  0.00           C
ATOM   4030  HA  VAL A 250      61.550  42.960  46.160  1.00  0.00           H
ATOM   4031  CB  VAL A 250      59.580  42.360  46.410  1.00  0.00           C
ATOM   4032  HB  VAL A 250      58.670  42.600  47.000  1.00  0.00           H
ATOM   4033  CG1 VAL A 250      59.110  42.360  44.940  1.00  0.00           C
ATOM   4034 HG11 VAL A 250      58.460  41.470  44.790  1.00  0.00           H
ATOM   4035 HG12 VAL A 250      59.880  42.140  44.160  1.00  0.00           H
ATOM   4036 HG13 VAL A 250      58.650  43.370  44.850  1.00  0.00           H
ATOM   4037  CG2 VAL A 250      60.000  40.960  46.880  1.00  0.00           C
ATOM   4038 HG21 VAL A 250      60.490  40.940  47.880  1.00  0.00           H
ATOM   4039 HG22 VAL A 250      60.620  40.470  46.080  1.00  0.00           H
ATOM   4040 HG23 VAL A 250      59.120  40.280  46.840  1.00  0.00           H
ATOM   4041  C   VAL A 250      60.570  44.680  45.910  1.00  0.00           C
ATOM   4042  O   VAL A 250      61.130  44.840  44.790  1.00  0.00           O
ATOM   4043  N   ARG A 251      59.880  45.670  46.330  1.00  0.00           N
ATOM   4044  HN  ARG A 251      59.350  45.540  47.160  1.00  0.00           H
ATOM   4045  CA  ARG A 251      59.900  46.980  45.680  1.00  0.00           C
ATOM   4046  HA  ARG A 251      59.540  46.710  44.690  1.00  0.00           H
ATOM   4047  CB  ARG A 251      58.990  47.900  46.500  1.00  0.00           C
ATOM   4048  HB1 ARG A 251      59.590  48.150  47.390  1.00  0.00           H
ATOM   4049  HB2 ARG A 251      58.090  47.300  46.780  1.00  0.00           H
ATOM   4050  CG  ARG A 251      58.430  49.150  45.890  1.00  0.00           C
ATOM   4051  HG1 ARG A 251      59.300  49.760  45.590  1.00  0.00           H
ATOM   4052  HG2 ARG A 251      57.700  49.740  46.470  1.00  0.00           H
ATOM   4053  CD  ARG A 251      57.710  48.920  44.540  1.00  0.00           C
ATOM   4054  HD1 ARG A 251      57.030  48.040  44.570  1.00  0.00           H
ATOM   4055  HD2 ARG A 251      58.480  48.800  43.760  1.00  0.00           H
ATOM   4056  NE  ARG A 251      56.990  50.240  44.270  1.00  0.00           N
ATOM   4057  HE  ARG A 251      56.730  50.960  44.930  1.00  0.00           H
ATOM   4058  CZ  ARG A 251      56.890  50.730  43.050  1.00  0.00           C
ATOM   4059  NH1 ARG A 251      56.960  49.920  42.000  1.00  0.00           N
ATOM   4060 HH11 ARG A 251      57.030  50.300  41.080  1.00  0.00           H
ATOM   4061 HH12 ARG A 251      56.700  48.960  42.060  1.00  0.00           H
ATOM   4062  NH2 ARG A 251      56.720  52.010  42.760  1.00  0.00           N
ATOM   4063 HH21 ARG A 251      56.550  52.700  43.460  1.00  0.00           H
ATOM   4064 HH22 ARG A 251      56.850  52.250  41.800  1.00  0.00           H
ATOM   4065  C   ARG A 251      61.280  47.650  45.420  1.00  0.00           C
ATOM   4066  O   ARG A 251      61.380  48.270  44.400  1.00  0.00           O
ATOM   4067  N   ILE A 252      62.280  47.550  46.390  1.00  0.00           N
ATOM   4068  HN  ILE A 252      62.100  47.050  47.240  1.00  0.00           H
ATOM   4069  CA  ILE A 252      63.640  48.070  46.140  1.00  0.00           C
ATOM   4070  HA  ILE A 252      63.580  49.040  45.670  1.00  0.00           H
ATOM   4071  CB  ILE A 252      64.530  48.160  47.350  1.00  0.00           C
ATOM   4072  HB  ILE A 252      64.670  47.120  47.750  1.00  0.00           H
ATOM   4073  CG2 ILE A 252      65.930  48.680  46.890  1.00  0.00           C
ATOM   4074 HG21 ILE A 252      65.900  49.510  46.160  1.00  0.00           H
ATOM   4075 HG22 ILE A 252      66.560  47.920  46.380  1.00  0.00           H
ATOM   4076 HG23 ILE A 252      66.540  48.990  47.760  1.00  0.00           H
ATOM   4077  CG1 ILE A 252      63.850  49.040  48.340  1.00  0.00           C
ATOM   4078 HG11 ILE A 252      62.750  49.080  48.210  1.00  0.00           H
ATOM   4079 HG12 ILE A 252      64.310  50.030  48.070  1.00  0.00           H
ATOM   4080  CD  ILE A 252      64.260  48.850  49.770  1.00  0.00           C
ATOM   4081  HD1 ILE A 252      65.310  49.050  50.060  1.00  0.00           H
ATOM   4082  HD2 ILE A 252      64.030  47.810  50.080  1.00  0.00           H
ATOM   4083  HD3 ILE A 252      63.600  49.500  50.370  1.00  0.00           H
ATOM   4084  C   ILE A 252      64.330  47.220  45.050  1.00  0.00           C
ATOM   4085  O   ILE A 252      64.940  47.670  44.110  1.00  0.00           O
ATOM   4086  N   ARG A 253      64.180  45.910  45.190  1.00  0.00           N
ATOM   4087  HN  ARG A 253      63.710  45.510  45.960  1.00  0.00           H
ATOM   4088  CA  ARG A 253      64.640  44.960  44.210  1.00  0.00           C
ATOM   4089  HA  ARG A 253      65.720  45.010  44.160  1.00  0.00           H
ATOM   4090  CB  ARG A 253      64.210  43.480  44.670  1.00  0.00           C
ATOM   4091  HB1 ARG A 253      63.110  43.400  44.720  1.00  0.00           H
ATOM   4092  HB2 ARG A 253      64.620  43.440  45.720  1.00  0.00           H
ATOM   4093  CG  ARG A 253      64.690  42.290  43.800  1.00  0.00           C
ATOM   4094  HG1 ARG A 253      64.220  42.490  42.810  1.00  0.00           H
ATOM   4095  HG2 ARG A 253      64.260  41.440  44.350  1.00  0.00           H
ATOM   4096  CD  ARG A 253      66.230  42.080  43.600  1.00  0.00           C
ATOM   4097  HD1 ARG A 253      66.650  41.880  44.600  1.00  0.00           H
ATOM   4098  HD2 ARG A 253      66.730  42.930  43.080  1.00  0.00           H
ATOM   4099  NE  ARG A 253      66.430  40.810  42.740  1.00  0.00           N
ATOM   4100  HE  ARG A 253      65.630  40.210  42.670  1.00  0.00           H
ATOM   4101  CZ  ARG A 253      67.540  40.570  42.030  1.00  0.00           C
ATOM   4102  NH1 ARG A 253      68.550  41.340  42.140  1.00  0.00           N
ATOM   4103 HH11 ARG A 253      68.620  42.040  42.840  1.00  0.00           H
ATOM   4104 HH12 ARG A 253      69.340  41.310  41.520  1.00  0.00           H
ATOM   4105  NH2 ARG A 253      67.420  39.630  41.090  1.00  0.00           N
ATOM   4106 HH21 ARG A 253      66.540  39.220  40.840  1.00  0.00           H
ATOM   4107 HH22 ARG A 253      68.330  39.510  40.690  1.00  0.00           H
ATOM   4108  C   ARG A 253      64.110  45.170  42.790  1.00  0.00           C
ATOM   4109  O   ARG A 253      64.890  45.130  41.850  1.00  0.00           O
ATOM   4110  N   ILE A 254      62.830  45.510  42.630  1.00  0.00           N
ATOM   4111  HN  ILE A 254      62.340  45.680  43.480  1.00  0.00           H
ATOM   4112  CA  ILE A 254      62.180  46.040  41.460  1.00  0.00           C
ATOM   4113  HA  ILE A 254      62.290  45.270  40.720  1.00  0.00           H
ATOM   4114  CB  ILE A 254      60.670  46.240  41.650  1.00  0.00           C
ATOM   4115  HB  ILE A 254      60.460  46.750  42.620  1.00  0.00           H
ATOM   4116  CG2 ILE A 254      60.030  47.100  40.540  1.00  0.00           C
ATOM   4117 HG21 ILE A 254      58.930  47.200  40.560  1.00  0.00           H
ATOM   4118 HG22 ILE A 254      60.270  46.550  39.600  1.00  0.00           H
ATOM   4119 HG23 ILE A 254      60.520  48.090  40.400  1.00  0.00           H
ATOM   4120  CG1 ILE A 254      60.070  44.810  41.590  1.00  0.00           C
ATOM   4121 HG11 ILE A 254      60.680  44.110  42.200  1.00  0.00           H
ATOM   4122 HG12 ILE A 254      60.220  44.560  40.510  1.00  0.00           H
ATOM   4123  CD  ILE A 254      58.630  44.770  42.000  1.00  0.00           C
ATOM   4124  HD1 ILE A 254      57.870  45.310  41.390  1.00  0.00           H
ATOM   4125  HD2 ILE A 254      58.560  45.220  43.010  1.00  0.00           H
ATOM   4126  HD3 ILE A 254      58.220  43.750  42.040  1.00  0.00           H
ATOM   4127  C   ILE A 254      62.840  47.220  40.900  1.00  0.00           C
ATOM   4128  O   ILE A 254      63.130  47.190  39.720  1.00  0.00           O
ATOM   4129  N   PHE A 255      63.220  48.230  41.700  1.00  0.00           N
ATOM   4130  HN  PHE A 255      62.930  48.190  42.660  1.00  0.00           H
ATOM   4131  CA  PHE A 255      63.940  49.410  41.200  1.00  0.00           C
ATOM   4132  HA  PHE A 255      63.420  49.760  40.310  1.00  0.00           H
ATOM   4133  CB  PHE A 255      64.040  50.680  42.170  1.00  0.00           C
ATOM   4134  HB1 PHE A 255      64.640  51.390  41.550  1.00  0.00           H
ATOM   4135  HB2 PHE A 255      64.590  50.450  43.100  1.00  0.00           H
ATOM   4136  CG  PHE A 255      62.710  51.210  42.550  1.00  0.00           C
ATOM   4137  CD1 PHE A 255      62.560  52.130  43.650  1.00  0.00           C
ATOM   4138  HD1 PHE A 255      63.360  52.570  44.230  1.00  0.00           H
ATOM   4139  CE1 PHE A 255      61.290  52.480  44.070  1.00  0.00           C
ATOM   4140  HE1 PHE A 255      61.190  53.260  44.820  1.00  0.00           H
ATOM   4141  CZ  PHE A 255      60.110  52.040  43.390  1.00  0.00           C
ATOM   4142  HZ  PHE A 255      59.210  52.480  43.790  1.00  0.00           H
ATOM   4143  CD2 PHE A 255      61.500  50.820  41.850  1.00  0.00           C
ATOM   4144  HD2 PHE A 255      61.500  50.180  40.980  1.00  0.00           H
ATOM   4145  CE2 PHE A 255      60.210  51.230  42.280  1.00  0.00           C
ATOM   4146  HE2 PHE A 255      59.300  50.910  41.790  1.00  0.00           H
ATOM   4147  C   PHE A 255      65.380  49.040  40.780  1.00  0.00           C
ATOM   4148  O   PHE A 255      65.820  49.470  39.730  1.00  0.00           O
ATOM   4149  N   TRP A 256      66.150  48.190  41.520  1.00  0.00           N
ATOM   4150  HN  TRP A 256      65.890  47.860  42.430  1.00  0.00           H
ATOM   4151  CA  TRP A 256      67.390  47.660  41.160  1.00  0.00           C
ATOM   4152  HA  TRP A 256      68.010  48.540  41.020  1.00  0.00           H
ATOM   4153  CB  TRP A 256      67.870  46.830  42.360  1.00  0.00           C
ATOM   4154  HB1 TRP A 256      67.590  45.770  42.190  1.00  0.00           H
ATOM   4155  HB2 TRP A 256      67.320  47.130  43.270  1.00  0.00           H
ATOM   4156  CG  TRP A 256      69.260  46.960  42.680  1.00  0.00           C
ATOM   4157  CD1 TRP A 256      70.250  46.410  41.970  1.00  0.00           C
ATOM   4158  HD1 TRP A 256      70.090  45.650  41.220  1.00  0.00           H
ATOM   4159  NE1 TRP A 256      71.450  46.870  42.490  1.00  0.00           N
ATOM   4160  HE1 TRP A 256      72.260  46.880  41.930  1.00  0.00           H
ATOM   4161  CE2 TRP A 256      71.200  47.750  43.490  1.00  0.00           C
ATOM   4162  CD2 TRP A 256      69.830  47.820  43.710  1.00  0.00           C
ATOM   4163  CE3 TRP A 256      69.360  48.730  44.710  1.00  0.00           C
ATOM   4164  HE3 TRP A 256      68.280  48.800  44.810  1.00  0.00           H
ATOM   4165  CZ3 TRP A 256      70.260  49.580  45.390  1.00  0.00           C
ATOM   4166  HZ3 TRP A 256      69.860  50.290  46.100  1.00  0.00           H
ATOM   4167  CZ2 TRP A 256      72.100  48.460  44.270  1.00  0.00           C
ATOM   4168  HZ2 TRP A 256      73.130  48.390  43.960  1.00  0.00           H
ATOM   4169  CH2 TRP A 256      71.610  49.410  45.150  1.00  0.00           C
ATOM   4170  HH2 TRP A 256      72.330  50.030  45.680  1.00  0.00           H
ATOM   4171  C   TRP A 256      67.470  46.900  39.880  1.00  0.00           C
ATOM   4172  O   TRP A 256      68.310  47.150  39.040  1.00  0.00           O
ATOM   4173  N   LEU A 257      66.520  46.000  39.590  1.00  0.00           N
ATOM   4174  HN  LEU A 257      65.880  45.620  40.270  1.00  0.00           H
ATOM   4175  CA  LEU A 257      66.320  45.290  38.290  1.00  0.00           C
ATOM   4176  HA  LEU A 257      67.210  44.710  38.070  1.00  0.00           H
ATOM   4177  CB  LEU A 257      65.250  44.260  38.430  1.00  0.00           C
ATOM   4178  HB1 LEU A 257      64.990  43.860  37.420  1.00  0.00           H
ATOM   4179  HB2 LEU A 257      64.300  44.640  38.850  1.00  0.00           H
ATOM   4180  CG  LEU A 257      65.520  43.040  39.270  1.00  0.00           C
ATOM   4181  HG  LEU A 257      66.130  43.320  40.150  1.00  0.00           H
ATOM   4182  CD1 LEU A 257      64.170  42.470  39.780  1.00  0.00           C
ATOM   4183 HD11 LEU A 257      64.270  41.570  40.420  1.00  0.00           H
ATOM   4184 HD12 LEU A 257      63.580  42.050  38.930  1.00  0.00           H
ATOM   4185 HD13 LEU A 257      63.570  43.180  40.360  1.00  0.00           H
ATOM   4186  CD2 LEU A 257      66.350  42.000  38.570  1.00  0.00           C
ATOM   4187 HD21 LEU A 257      67.380  42.380  38.350  1.00  0.00           H
ATOM   4188 HD22 LEU A 257      65.850  41.680  37.630  1.00  0.00           H
ATOM   4189 HD23 LEU A 257      66.480  41.050  39.120  1.00  0.00           H
ATOM   4190  C   LEU A 257      66.060  46.190  37.130  1.00  0.00           C
ATOM   4191  O   LEU A 257      66.680  46.050  36.090  1.00  0.00           O
ATOM   4192  N   LEU A 258      65.140  47.170  37.270  1.00  0.00           N
ATOM   4193  HN  LEU A 258      64.390  47.090  37.910  1.00  0.00           H
ATOM   4194  CA  LEU A 258      64.810  48.130  36.170  1.00  0.00           C
ATOM   4195  HA  LEU A 258      64.540  47.530  35.310  1.00  0.00           H
ATOM   4196  CB  LEU A 258      63.580  49.020  36.560  1.00  0.00           C
ATOM   4197  HB1 LEU A 258      63.590  49.860  35.830  1.00  0.00           H
ATOM   4198  HB2 LEU A 258      63.790  49.510  37.530  1.00  0.00           H
ATOM   4199  CG  LEU A 258      62.260  48.210  36.540  1.00  0.00           C
ATOM   4200  HG  LEU A 258      62.420  47.390  37.280  1.00  0.00           H
ATOM   4201  CD1 LEU A 258      61.070  49.020  37.130  1.00  0.00           C
ATOM   4202 HD11 LEU A 258      60.170  48.380  37.240  1.00  0.00           H
ATOM   4203 HD12 LEU A 258      60.920  49.850  36.410  1.00  0.00           H
ATOM   4204 HD13 LEU A 258      61.360  49.390  38.140  1.00  0.00           H
ATOM   4205  CD2 LEU A 258      61.810  47.760  35.120  1.00  0.00           C
ATOM   4206 HD21 LEU A 258      61.860  48.770  34.640  1.00  0.00           H
ATOM   4207 HD22 LEU A 258      60.770  47.380  35.010  1.00  0.00           H
ATOM   4208 HD23 LEU A 258      62.540  47.020  34.740  1.00  0.00           H
ATOM   4209  C   LEU A 258      65.990  48.960  35.770  1.00  0.00           C
ATOM   4210  O   LEU A 258      66.370  49.040  34.610  1.00  0.00           O
ATOM   4211  N   HSD A 259      66.590  49.580  36.860  1.00  0.00           N
ATOM   4212  HN  HSD A 259      66.280  49.440  37.790  1.00  0.00           H
ATOM   4213  CA  HSD A 259      67.820  50.360  36.650  1.00  0.00           C
ATOM   4214  HA  HSD A 259      67.670  51.100  35.880  1.00  0.00           H
ATOM   4215  CB  HSD A 259      68.260  50.930  38.050  1.00  0.00           C
ATOM   4216  HB1 HSD A 259      68.640  50.090  38.680  1.00  0.00           H
ATOM   4217  HB2 HSD A 259      67.300  51.320  38.450  1.00  0.00           H
ATOM   4218  ND1 HSD A 259      70.520  52.000  37.830  1.00  0.00           N
ATOM   4219  HD1 HSD A 259      70.900  51.330  37.190  1.00  0.00           H
ATOM   4220  CG  HSD A 259      69.220  52.090  38.050  1.00  0.00           C
ATOM   4221  CE1 HSD A 259      71.100  53.140  38.160  1.00  0.00           C
ATOM   4222  HE1 HSD A 259      72.140  53.380  38.370  1.00  0.00           H
ATOM   4223  NE2 HSD A 259      70.120  54.020  38.630  1.00  0.00           N
ATOM   4224  CD2 HSD A 259      68.930  53.340  38.510  1.00  0.00           C
ATOM   4225  HD2 HSD A 259      68.110  54.000  38.750  1.00  0.00           H
ATOM   4226  C   HSD A 259      69.030  49.480  36.150  1.00  0.00           C
ATOM   4227  O   HSD A 259      69.770  49.850  35.230  1.00  0.00           O
ATOM   4228  N   THR A 260      69.250  48.240  36.580  1.00  0.00           N
ATOM   4229  HN  THR A 260      68.610  47.790  37.190  1.00  0.00           H
ATOM   4230  CA  THR A 260      70.380  47.430  36.020  1.00  0.00           C
ATOM   4231  HA  THR A 260      71.150  48.170  35.830  1.00  0.00           H
ATOM   4232  CB  THR A 260      70.900  46.480  37.060  1.00  0.00           C
ATOM   4233  HB  THR A 260      71.680  45.780  36.680  1.00  0.00           H
ATOM   4234  OG1 THR A 260      69.880  45.580  37.590  1.00  0.00           O
ATOM   4235  HG1 THR A 260      69.210  46.070  38.070  1.00  0.00           H
ATOM   4236  CG2 THR A 260      71.530  47.280  38.270  1.00  0.00           C
ATOM   4237 HG21 THR A 260      72.120  46.560  38.870  1.00  0.00           H
ATOM   4238 HG22 THR A 260      70.760  47.750  38.920  1.00  0.00           H
ATOM   4239 HG23 THR A 260      72.180  48.070  37.800  1.00  0.00           H
ATOM   4240  C   THR A 260      70.110  46.620  34.760  1.00  0.00           C
ATOM   4241  O   THR A 260      70.940  45.890  34.350  1.00  0.00           O
ATOM   4242  N   SER A 261      68.900  46.890  34.170  1.00  0.00           N
ATOM   4243  HN  SER A 261      68.180  47.470  34.540  1.00  0.00           H
ATOM   4244  CA  SER A 261      68.610  46.260  32.830  1.00  0.00           C
ATOM   4245  HA  SER A 261      69.540  46.260  32.290  1.00  0.00           H
ATOM   4246  CB  SER A 261      68.140  44.820  32.920  1.00  0.00           C
ATOM   4247  HB1 SER A 261      68.970  44.160  33.230  1.00  0.00           H
ATOM   4248  HB2 SER A 261      67.850  44.490  31.890  1.00  0.00           H
ATOM   4249  OG  SER A 261      67.000  44.550  33.810  1.00  0.00           O
ATOM   4250  HG1 SER A 261      67.220  44.980  34.620  1.00  0.00           H
ATOM   4251  C   SER A 261      67.580  47.020  31.950  1.00  0.00           C
ATOM   4252  O   SER A 261      66.580  47.500  32.390  1.00  0.00           O
ATOM   4253  N   GLY A 262      67.760  46.840  30.600  1.00  0.00           N
ATOM   4254  HN  GLY A 262      68.480  46.220  30.270  1.00  0.00           H
ATOM   4255  CA  GLY A 262      66.700  47.260  29.660  1.00  0.00           C
ATOM   4256  HA1 GLY A 262      67.080  47.280  28.660  1.00  0.00           H
ATOM   4257  HA2 GLY A 262      66.410  48.240  30.000  1.00  0.00           H
ATOM   4258  C   GLY A 262      65.500  46.380  29.700  1.00  0.00           C
ATOM   4259  O   GLY A 262      65.440  45.400  30.410  1.00  0.00           O
ATOM   4260  N   THR A 263      64.540  46.770  28.890  1.00  0.00           N
ATOM   4261  HN  THR A 263      64.710  47.550  28.290  1.00  0.00           H
ATOM   4262  CA  THR A 263      63.270  46.210  28.960  1.00  0.00           C
ATOM   4263  HA  THR A 263      62.950  46.340  29.980  1.00  0.00           H
ATOM   4264  CB  THR A 263      62.170  47.000  28.180  1.00  0.00           C
ATOM   4265  HB  THR A 263      62.300  46.860  27.090  1.00  0.00           H
ATOM   4266  OG1 THR A 263      62.340  48.400  28.290  1.00  0.00           O
ATOM   4267  HG1 THR A 263      61.760  48.750  27.620  1.00  0.00           H
ATOM   4268  CG2 THR A 263      60.730  46.630  28.600  1.00  0.00           C
ATOM   4269 HG21 THR A 263      59.940  47.280  28.150  1.00  0.00           H
ATOM   4270 HG22 THR A 263      60.720  46.880  29.680  1.00  0.00           H
ATOM   4271 HG23 THR A 263      60.460  45.570  28.410  1.00  0.00           H
ATOM   4272  C   THR A 263      63.170  44.740  28.510  1.00  0.00           C
ATOM   4273  O   THR A 263      63.460  44.330  27.380  1.00  0.00           O
ATOM   4274  N   GLN A 264      62.540  43.900  29.350  1.00  0.00           N
ATOM   4275  HN  GLN A 264      62.140  44.220  30.200  1.00  0.00           H
ATOM   4276  CA  GLN A 264      62.310  42.470  29.070  1.00  0.00           C
ATOM   4277  HA  GLN A 264      62.920  42.090  28.260  1.00  0.00           H
ATOM   4278  CB  GLN A 264      62.710  41.750  30.380  1.00  0.00           C
ATOM   4279  HB1 GLN A 264      62.440  40.670  30.270  1.00  0.00           H
ATOM   4280  HB2 GLN A 264      62.210  42.150  31.280  1.00  0.00           H
ATOM   4281  CG  GLN A 264      64.300  41.720  30.690  1.00  0.00           C
ATOM   4282  HG1 GLN A 264      64.510  40.930  31.440  1.00  0.00           H
ATOM   4283  HG2 GLN A 264      64.560  42.730  31.070  1.00  0.00           H
ATOM   4284  CD  GLN A 264      65.190  41.510  29.450  1.00  0.00           C
ATOM   4285  OE1 GLN A 264      65.220  40.540  28.750  1.00  0.00           O
ATOM   4286  NE2 GLN A 264      65.830  42.680  29.050  1.00  0.00           N
ATOM   4287 HE21 GLN A 264      65.910  43.430  29.690  1.00  0.00           H
ATOM   4288 HE22 GLN A 264      66.150  42.710  28.100  1.00  0.00           H
ATOM   4289  C   GLN A 264      60.890  42.140  28.760  1.00  0.00           C
ATOM   4290  O   GLN A 264      59.990  42.950  29.010  1.00  0.00           O
ATOM   4291  N   ASN A 265      60.600  40.990  28.200  1.00  0.00           N
ATOM   4292  HN  ASN A 265      61.410  40.450  28.000  1.00  0.00           H
ATOM   4293  CA  ASN A 265      59.250  40.470  28.260  1.00  0.00           C
ATOM   4294  HA  ASN A 265      58.570  41.230  27.920  1.00  0.00           H
ATOM   4295  CB  ASN A 265      59.250  39.090  27.530  1.00  0.00           C
ATOM   4296  HB1 ASN A 265      58.190  38.740  27.550  1.00  0.00           H
ATOM   4297  HB2 ASN A 265      59.950  38.390  28.040  1.00  0.00           H
ATOM   4298  CG  ASN A 265      59.560  39.260  26.100  1.00  0.00           C
ATOM   4299  OD1 ASN A 265      59.650  40.450  25.620  1.00  0.00           O
ATOM   4300  ND2 ASN A 265      59.710  38.140  25.360  1.00  0.00           N
ATOM   4301 HD21 ASN A 265      59.870  38.240  24.380  1.00  0.00           H
ATOM   4302 HD22 ASN A 265      59.620  37.260  25.830  1.00  0.00           H
ATOM   4303  C   ASN A 265      58.660  40.360  29.680  1.00  0.00           C
ATOM   4304  O   ASN A 265      59.330  40.040  30.640  1.00  0.00           O
ATOM   4305  N   CYS A 266      57.340  40.660  29.890  1.00  0.00           N
ATOM   4306  HN  CYS A 266      56.730  40.880  29.140  1.00  0.00           H
ATOM   4307  CA  CYS A 266      56.600  40.600  31.180  1.00  0.00           C
ATOM   4308  HA  CYS A 266      56.930  41.350  31.880  1.00  0.00           H
ATOM   4309  CB  CYS A 266      55.080  40.930  31.040  1.00  0.00           C
ATOM   4310  HB1 CYS A 266      54.600  40.770  32.020  1.00  0.00           H
ATOM   4311  HB2 CYS A 266      54.640  40.300  30.240  1.00  0.00           H
ATOM   4312  SG  CYS A 266      54.720  42.720  30.650  1.00  0.00           S
ATOM   4313  C   CYS A 266      56.690  39.300  31.910  1.00  0.00           C
ATOM   4314  O   CYS A 266      56.780  39.270  33.140  1.00  0.00           O
ATOM   4315  N   GLU A 267      56.740  38.140  31.230  1.00  0.00           N
ATOM   4316  HN  GLU A 267      56.570  38.220  30.250  1.00  0.00           H
ATOM   4317  CA  GLU A 267      57.190  36.840  31.790  1.00  0.00           C
ATOM   4318  HA  GLU A 267      56.440  36.540  32.510  1.00  0.00           H
ATOM   4319  CB  GLU A 267      57.240  35.770  30.640  1.00  0.00           C
ATOM   4320  HB1 GLU A 267      57.870  36.210  29.840  1.00  0.00           H
ATOM   4321  HB2 GLU A 267      56.200  35.670  30.240  1.00  0.00           H
ATOM   4322  CG  GLU A 267      57.840  34.420  31.090  1.00  0.00           C
ATOM   4323  HG1 GLU A 267      57.350  33.880  31.930  1.00  0.00           H
ATOM   4324  HG2 GLU A 267      58.930  34.540  31.290  1.00  0.00           H
ATOM   4325  CD  GLU A 267      57.740  33.520  29.850  1.00  0.00           C
ATOM   4326  OE1 GLU A 267      58.850  33.080  29.380  1.00  0.00           O
ATOM   4327  OE2 GLU A 267      56.630  33.170  29.380  1.00  0.00           O
ATOM   4328  C   GLU A 267      58.470  36.960  32.610  1.00  0.00           C
ATOM   4329  O   GLU A 267      58.580  36.370  33.740  1.00  0.00           O
ATOM   4330  N   VAL A 268      59.470  37.760  32.200  1.00  0.00           N
ATOM   4331  HN  VAL A 268      59.510  38.280  31.350  1.00  0.00           H
ATOM   4332  CA  VAL A 268      60.710  37.860  33.020  1.00  0.00           C
ATOM   4333  HA  VAL A 268      60.910  36.880  33.410  1.00  0.00           H
ATOM   4334  CB  VAL A 268      61.900  38.250  32.130  1.00  0.00           C
ATOM   4335  HB  VAL A 268      61.760  39.310  31.830  1.00  0.00           H
ATOM   4336  CG1 VAL A 268      63.250  37.940  32.880  1.00  0.00           C
ATOM   4337 HG11 VAL A 268      63.390  38.680  33.700  1.00  0.00           H
ATOM   4338 HG12 VAL A 268      64.130  37.990  32.210  1.00  0.00           H
ATOM   4339 HG13 VAL A 268      63.160  36.890  33.260  1.00  0.00           H
ATOM   4340  CG2 VAL A 268      61.790  37.340  30.880  1.00  0.00           C
ATOM   4341 HG21 VAL A 268      60.880  37.630  30.330  1.00  0.00           H
ATOM   4342 HG22 VAL A 268      61.670  36.270  31.160  1.00  0.00           H
ATOM   4343 HG23 VAL A 268      62.660  37.440  30.190  1.00  0.00           H
ATOM   4344  C   VAL A 268      60.580  38.850  34.190  1.00  0.00           C
ATOM   4345  O   VAL A 268      61.370  38.860  35.110  1.00  0.00           O
ATOM   4346  N   TYR A 269      59.450  39.650  34.220  1.00  0.00           N
ATOM   4347  HN  TYR A 269      58.840  39.580  33.430  1.00  0.00           H
ATOM   4348  CA  TYR A 269      59.020  40.540  35.250  1.00  0.00           C
ATOM   4349  HA  TYR A 269      59.830  40.810  35.930  1.00  0.00           H
ATOM   4350  CB  TYR A 269      58.460  41.860  34.810  1.00  0.00           C
ATOM   4351  HB1 TYR A 269      58.180  42.300  35.790  1.00  0.00           H
ATOM   4352  HB2 TYR A 269      57.530  41.750  34.220  1.00  0.00           H
ATOM   4353  CG  TYR A 269      59.350  42.760  34.090  1.00  0.00           C
ATOM   4354  CD1 TYR A 269      60.470  43.300  34.830  1.00  0.00           C
ATOM   4355  HD1 TYR A 269      60.640  43.130  35.880  1.00  0.00           H
ATOM   4356  CE1 TYR A 269      61.290  44.340  34.210  1.00  0.00           C
ATOM   4357  HE1 TYR A 269      62.160  44.700  34.740  1.00  0.00           H
ATOM   4358  CZ  TYR A 269      61.070  44.650  32.930  1.00  0.00           C
ATOM   4359  OH  TYR A 269      61.840  45.520  32.240  1.00  0.00           O
ATOM   4360  HH  TYR A 269      62.590  45.770  32.800  1.00  0.00           H
ATOM   4361  CD2 TYR A 269      59.290  43.130  32.750  1.00  0.00           C
ATOM   4362  HD2 TYR A 269      58.480  42.580  32.290  1.00  0.00           H
ATOM   4363  CE2 TYR A 269      60.120  44.010  32.110  1.00  0.00           C
ATOM   4364  HE2 TYR A 269      59.970  44.260  31.070  1.00  0.00           H
ATOM   4365  C   TYR A 269      58.050  39.850  36.170  1.00  0.00           C
ATOM   4366  O   TYR A 269      57.530  40.380  37.130  1.00  0.00           O
ATOM   4367  N   ARG A 270      57.520  38.650  35.820  1.00  0.00           N
ATOM   4368  HN  ARG A 270      57.690  38.320  34.900  1.00  0.00           H
ATOM   4369  CA  ARG A 270      56.320  38.090  36.410  1.00  0.00           C
ATOM   4370  HA  ARG A 270      55.520  38.810  36.480  1.00  0.00           H
ATOM   4371  CB  ARG A 270      55.830  36.880  35.630  1.00  0.00           C
ATOM   4372  HB1 ARG A 270      56.300  35.940  35.990  1.00  0.00           H
ATOM   4373  HB2 ARG A 270      56.080  37.010  34.560  1.00  0.00           H
ATOM   4374  CG  ARG A 270      54.310  36.610  35.610  1.00  0.00           C
ATOM   4375  HG1 ARG A 270      54.020  35.960  34.740  1.00  0.00           H
ATOM   4376  HG2 ARG A 270      53.750  37.560  35.510  1.00  0.00           H
ATOM   4377  CD  ARG A 270      53.650  35.900  36.830  1.00  0.00           C
ATOM   4378  HD1 ARG A 270      54.120  35.980  37.830  1.00  0.00           H
ATOM   4379  HD2 ARG A 270      53.620  34.790  36.730  1.00  0.00           H
ATOM   4380  NE  ARG A 270      52.250  36.420  36.990  1.00  0.00           N
ATOM   4381  HE  ARG A 270      51.520  35.840  36.620  1.00  0.00           H
ATOM   4382  CZ  ARG A 270      51.840  37.490  37.610  1.00  0.00           C
ATOM   4383  NH1 ARG A 270      52.800  38.290  38.080  1.00  0.00           N
ATOM   4384 HH11 ARG A 270      53.760  38.020  38.090  1.00  0.00           H
ATOM   4385 HH12 ARG A 270      52.500  39.100  38.590  1.00  0.00           H
ATOM   4386  NH2 ARG A 270      50.610  37.830  37.710  1.00  0.00           N
ATOM   4387 HH21 ARG A 270      50.450  38.800  37.930  1.00  0.00           H
ATOM   4388 HH22 ARG A 270      49.960  37.240  37.230  1.00  0.00           H
ATOM   4389  C   ARG A 270      56.440  37.670  37.780  1.00  0.00           C
ATOM   4390  O   ARG A 270      55.560  37.880  38.590  1.00  0.00           O
ATOM   4391  N   SER A 271      57.590  37.040  38.150  1.00  0.00           N
ATOM   4392  HN  SER A 271      58.320  36.750  37.520  1.00  0.00           H
ATOM   4393  CA  SER A 271      57.750  36.520  39.500  1.00  0.00           C
ATOM   4394  HA  SER A 271      56.810  36.090  39.820  1.00  0.00           H
ATOM   4395  CB  SER A 271      58.720  35.410  39.660  1.00  0.00           C
ATOM   4396  HB1 SER A 271      59.020  35.290  40.720  1.00  0.00           H
ATOM   4397  HB2 SER A 271      59.660  35.670  39.130  1.00  0.00           H
ATOM   4398  OG  SER A 271      58.230  34.140  39.080  1.00  0.00           O
ATOM   4399  HG1 SER A 271      58.740  34.120  38.260  1.00  0.00           H
ATOM   4400  C   SER A 271      57.900  37.560  40.590  1.00  0.00           C
ATOM   4401  O   SER A 271      57.280  37.360  41.630  1.00  0.00           O
ATOM   4402  N   VAL A 272      58.650  38.640  40.280  1.00  0.00           N
ATOM   4403  HN  VAL A 272      59.210  38.720  39.450  1.00  0.00           H
ATOM   4404  CA  VAL A 272      58.750  39.740  41.170  1.00  0.00           C
ATOM   4405  HA  VAL A 272      58.950  39.320  42.150  1.00  0.00           H
ATOM   4406  CB  VAL A 272      59.870  40.800  41.000  1.00  0.00           C
ATOM   4407  HB  VAL A 272      59.740  41.670  41.670  1.00  0.00           H
ATOM   4408  CG1 VAL A 272      61.240  40.190  41.410  1.00  0.00           C
ATOM   4409 HG11 VAL A 272      62.050  40.920  41.190  1.00  0.00           H
ATOM   4410 HG12 VAL A 272      61.430  39.220  40.920  1.00  0.00           H
ATOM   4411 HG13 VAL A 272      61.270  39.970  42.490  1.00  0.00           H
ATOM   4412  CG2 VAL A 272      60.020  41.330  39.500  1.00  0.00           C
ATOM   4413 HG21 VAL A 272      60.710  42.190  39.540  1.00  0.00           H
ATOM   4414 HG22 VAL A 272      59.100  41.560  38.920  1.00  0.00           H
ATOM   4415 HG23 VAL A 272      60.460  40.550  38.830  1.00  0.00           H
ATOM   4416  C   VAL A 272      57.460  40.470  41.350  1.00  0.00           C
ATOM   4417  O   VAL A 272      57.060  40.830  42.440  1.00  0.00           O
ATOM   4418  N   ASP A 273      56.690  40.740  40.240  1.00  0.00           N
ATOM   4419  HN  ASP A 273      56.940  40.410  39.330  1.00  0.00           H
ATOM   4420  CA  ASP A 273      55.330  41.260  40.420  1.00  0.00           C
ATOM   4421  HA  ASP A 273      55.410  42.190  40.970  1.00  0.00           H
ATOM   4422  CB  ASP A 273      54.670  41.550  39.040  1.00  0.00           C
ATOM   4423  HB1 ASP A 273      54.230  40.650  38.560  1.00  0.00           H
ATOM   4424  HB2 ASP A 273      55.390  41.860  38.260  1.00  0.00           H
ATOM   4425  CG  ASP A 273      53.600  42.660  39.240  1.00  0.00           C
ATOM   4426  OD1 ASP A 273      52.420  42.450  38.850  1.00  0.00           O
ATOM   4427  OD2 ASP A 273      53.940  43.700  39.780  1.00  0.00           O
ATOM   4428  C   ASP A 273      54.310  40.340  41.230  1.00  0.00           C
ATOM   4429  O   ASP A 273      53.510  40.820  42.100  1.00  0.00           O
ATOM   4430  N   LEU A 274      54.350  39.000  40.990  1.00  0.00           N
ATOM   4431  HN  LEU A 274      54.930  38.480  40.360  1.00  0.00           H
ATOM   4432  CA  LEU A 274      53.580  38.050  41.720  1.00  0.00           C
ATOM   4433  HA  LEU A 274      52.500  38.220  41.730  1.00  0.00           H
ATOM   4434  CB  LEU A 274      53.720  36.650  41.040  1.00  0.00           C
ATOM   4435  HB1 LEU A 274      54.770  36.330  40.850  1.00  0.00           H
ATOM   4436  HB2 LEU A 274      53.330  36.690  40.010  1.00  0.00           H
ATOM   4437  CG  LEU A 274      52.850  35.520  41.700  1.00  0.00           C
ATOM   4438  HG  LEU A 274      53.080  35.390  42.770  1.00  0.00           H
ATOM   4439  CD1 LEU A 274      51.350  35.770  41.560  1.00  0.00           C
ATOM   4440 HD11 LEU A 274      50.790  34.980  42.100  1.00  0.00           H
ATOM   4441 HD12 LEU A 274      51.130  35.650  40.490  1.00  0.00           H
ATOM   4442 HD13 LEU A 274      51.020  36.750  41.980  1.00  0.00           H
ATOM   4443  CD2 LEU A 274      53.190  34.180  41.110  1.00  0.00           C
ATOM   4444 HD21 LEU A 274      53.310  34.180  40.010  1.00  0.00           H
ATOM   4445 HD22 LEU A 274      52.530  33.350  41.390  1.00  0.00           H
ATOM   4446 HD23 LEU A 274      54.210  33.820  41.390  1.00  0.00           H
ATOM   4447  C   LEU A 274      53.900  38.000  43.200  1.00  0.00           C
ATOM   4448  O   LEU A 274      53.050  38.100  44.070  1.00  0.00           O
ATOM   4449  N   ALA A 275      55.180  38.050  43.480  1.00  0.00           N
ATOM   4450  HN  ALA A 275      55.810  37.880  42.720  1.00  0.00           H
ATOM   4451  CA  ALA A 275      55.800  38.220  44.810  1.00  0.00           C
ATOM   4452  HA  ALA A 275      55.510  37.390  45.430  1.00  0.00           H
ATOM   4453  CB  ALA A 275      57.320  38.390  44.700  1.00  0.00           C
ATOM   4454  HB1 ALA A 275      57.720  38.510  45.730  1.00  0.00           H
ATOM   4455  HB2 ALA A 275      57.470  39.310  44.100  1.00  0.00           H
ATOM   4456  HB3 ALA A 275      57.770  37.530  44.170  1.00  0.00           H
ATOM   4457  C   ALA A 275      55.350  39.510  45.510  1.00  0.00           C
ATOM   4458  O   ALA A 275      54.880  39.560  46.600  1.00  0.00           O
ATOM   4459  N   PHE A 276      55.420  40.620  44.740  1.00  0.00           N
ATOM   4460  HN  PHE A 276      55.790  40.580  43.820  1.00  0.00           H
ATOM   4461  CA  PHE A 276      55.030  42.000  45.070  1.00  0.00           C
ATOM   4462  HA  PHE A 276      55.560  42.180  45.990  1.00  0.00           H
ATOM   4463  CB  PHE A 276      55.310  43.110  44.030  1.00  0.00           C
ATOM   4464  HB1 PHE A 276      54.650  42.910  43.160  1.00  0.00           H
ATOM   4465  HB2 PHE A 276      56.330  43.110  43.560  1.00  0.00           H
ATOM   4466  CG  PHE A 276      54.930  44.480  44.590  1.00  0.00           C
ATOM   4467  CD1 PHE A 276      54.040  45.270  44.000  1.00  0.00           C
ATOM   4468  HD1 PHE A 276      53.520  44.990  43.090  1.00  0.00           H
ATOM   4469  CE1 PHE A 276      53.620  46.510  44.560  1.00  0.00           C
ATOM   4470  HE1 PHE A 276      52.930  47.160  44.060  1.00  0.00           H
ATOM   4471  CZ  PHE A 276      54.380  47.010  45.640  1.00  0.00           C
ATOM   4472  HZ  PHE A 276      54.070  47.950  46.080  1.00  0.00           H
ATOM   4473  CD2 PHE A 276      55.550  44.950  45.780  1.00  0.00           C
ATOM   4474  HD2 PHE A 276      56.320  44.350  46.240  1.00  0.00           H
ATOM   4475  CE2 PHE A 276      55.280  46.210  46.350  1.00  0.00           C
ATOM   4476  HE2 PHE A 276      55.840  46.550  47.210  1.00  0.00           H
ATOM   4477  C   PHE A 276      53.530  41.900  45.420  1.00  0.00           C
ATOM   4478  O   PHE A 276      53.200  42.320  46.520  1.00  0.00           O
ATOM   4479  N   PHE A 277      52.600  41.290  44.670  1.00  0.00           N
ATOM   4480  HN  PHE A 277      52.910  41.040  43.750  1.00  0.00           H
ATOM   4481  CA  PHE A 277      51.160  41.110  44.980  1.00  0.00           C
ATOM   4482  HA  PHE A 277      50.750  42.120  45.010  1.00  0.00           H
ATOM   4483  CB  PHE A 277      50.480  40.400  43.710  1.00  0.00           C
ATOM   4484  HB1 PHE A 277      50.840  39.400  43.360  1.00  0.00           H
ATOM   4485  HB2 PHE A 277      50.800  41.030  42.860  1.00  0.00           H
ATOM   4486  CG  PHE A 277      48.900  40.350  43.790  1.00  0.00           C
ATOM   4487  CD1 PHE A 277      48.210  39.140  43.800  1.00  0.00           C
ATOM   4488  HD1 PHE A 277      48.760  38.210  43.680  1.00  0.00           H
ATOM   4489  CE1 PHE A 277      46.820  39.190  43.960  1.00  0.00           C
ATOM   4490  HE1 PHE A 277      46.440  38.190  43.990  1.00  0.00           H
ATOM   4491  CZ  PHE A 277      46.160  40.410  44.170  1.00  0.00           C
ATOM   4492  HZ  PHE A 277      45.130  40.410  44.460  1.00  0.00           H
ATOM   4493  CD2 PHE A 277      48.220  41.540  44.030  1.00  0.00           C
ATOM   4494  HD2 PHE A 277      48.850  42.400  43.950  1.00  0.00           H
ATOM   4495  CE2 PHE A 277      46.860  41.600  44.160  1.00  0.00           C
ATOM   4496  HE2 PHE A 277      46.360  42.530  44.390  1.00  0.00           H
ATOM   4497  C   PHE A 277      50.870  40.370  46.220  1.00  0.00           C
ATOM   4498  O   PHE A 277      50.030  40.680  47.060  1.00  0.00           O
ATOM   4499  N   ILE A 278      51.620  39.220  46.410  1.00  0.00           N
ATOM   4500  HN  ILE A 278      52.160  38.820  45.660  1.00  0.00           H
ATOM   4501  CA  ILE A 278      51.510  38.410  47.630  1.00  0.00           C
ATOM   4502  HA  ILE A 278      50.450  38.170  47.590  1.00  0.00           H
ATOM   4503  CB  ILE A 278      52.290  37.090  47.450  1.00  0.00           C
ATOM   4504  HB  ILE A 278      53.340  37.280  47.130  1.00  0.00           H
ATOM   4505  CG2 ILE A 278      52.390  36.320  48.810  1.00  0.00           C
ATOM   4506 HG21 ILE A 278      51.380  36.260  49.270  1.00  0.00           H
ATOM   4507 HG22 ILE A 278      53.030  36.820  49.570  1.00  0.00           H
ATOM   4508 HG23 ILE A 278      52.940  35.370  48.710  1.00  0.00           H
ATOM   4509  CG1 ILE A 278      51.570  36.190  46.390  1.00  0.00           C
ATOM   4510 HG11 ILE A 278      51.040  36.770  45.600  1.00  0.00           H
ATOM   4511 HG12 ILE A 278      50.710  35.680  46.880  1.00  0.00           H
ATOM   4512  CD  ILE A 278      52.550  35.230  45.620  1.00  0.00           C
ATOM   4513  HD1 ILE A 278      51.960  34.650  44.880  1.00  0.00           H
ATOM   4514  HD2 ILE A 278      53.070  34.560  46.330  1.00  0.00           H
ATOM   4515  HD3 ILE A 278      53.330  35.820  45.090  1.00  0.00           H
ATOM   4516  C   ILE A 278      51.910  39.140  48.840  1.00  0.00           C
ATOM   4517  O   ILE A 278      51.120  39.300  49.800  1.00  0.00           O
ATOM   4518  N   THR A 279      53.080  39.760  48.770  1.00  0.00           N
ATOM   4519  HN  THR A 279      53.700  39.610  48.000  1.00  0.00           H
ATOM   4520  CA  THR A 279      53.660  40.370  49.960  1.00  0.00           C
ATOM   4521  HA  THR A 279      53.710  39.630  50.750  1.00  0.00           H
ATOM   4522  CB  THR A 279      55.200  40.680  49.720  1.00  0.00           C
ATOM   4523  HB  THR A 279      55.620  41.230  50.580  1.00  0.00           H
ATOM   4524  OG1 THR A 279      55.520  41.480  48.580  1.00  0.00           O
ATOM   4525  HG1 THR A 279      55.200  41.000  47.820  1.00  0.00           H
ATOM   4526  CG2 THR A 279      55.990  39.330  49.750  1.00  0.00           C
ATOM   4527 HG21 THR A 279      55.600  38.580  49.030  1.00  0.00           H
ATOM   4528 HG22 THR A 279      55.740  38.890  50.730  1.00  0.00           H
ATOM   4529 HG23 THR A 279      57.080  39.520  49.660  1.00  0.00           H
ATOM   4530  C   THR A 279      52.980  41.590  50.520  1.00  0.00           C
ATOM   4531  O   THR A 279      52.920  41.750  51.770  1.00  0.00           O
ATOM   4532  N   LEU A 280      52.450  42.420  49.560  1.00  0.00           N
ATOM   4533  HN  LEU A 280      52.620  42.310  48.580  1.00  0.00           H
ATOM   4534  CA  LEU A 280      51.790  43.700  49.850  1.00  0.00           C
ATOM   4535  HA  LEU A 280      52.390  44.350  50.460  1.00  0.00           H
ATOM   4536  CB  LEU A 280      51.470  44.410  48.540  1.00  0.00           C
ATOM   4537  HB1 LEU A 280      50.680  43.810  48.000  1.00  0.00           H
ATOM   4538  HB2 LEU A 280      52.400  44.310  47.950  1.00  0.00           H
ATOM   4539  CG  LEU A 280      51.010  45.860  48.570  1.00  0.00           C
ATOM   4540  HG  LEU A 280      50.150  45.960  49.250  1.00  0.00           H
ATOM   4541  CD1 LEU A 280      52.040  46.770  49.150  1.00  0.00           C
ATOM   4542 HD11 LEU A 280      52.050  46.700  50.270  1.00  0.00           H
ATOM   4543 HD12 LEU A 280      51.840  47.860  49.050  1.00  0.00           H
ATOM   4544 HD13 LEU A 280      53.060  46.610  48.760  1.00  0.00           H
ATOM   4545  CD2 LEU A 280      50.630  46.390  47.180  1.00  0.00           C
ATOM   4546 HD21 LEU A 280      50.240  47.430  47.230  1.00  0.00           H
ATOM   4547 HD22 LEU A 280      49.820  45.820  46.670  1.00  0.00           H
ATOM   4548 HD23 LEU A 280      51.560  46.300  46.570  1.00  0.00           H
ATOM   4549  C   LEU A 280      50.570  43.470  50.720  1.00  0.00           C
ATOM   4550  O   LEU A 280      50.170  44.240  51.650  1.00  0.00           O
ATOM   4551  N   SER A 281      49.890  42.280  50.430  1.00  0.00           N
ATOM   4552  HN  SER A 281      50.070  41.740  49.610  1.00  0.00           H
ATOM   4553  CA  SER A 281      48.870  41.810  51.310  1.00  0.00           C
ATOM   4554  HA  SER A 281      48.070  42.520  51.220  1.00  0.00           H
ATOM   4555  CB  SER A 281      48.340  40.410  50.780  1.00  0.00           C
ATOM   4556  HB1 SER A 281      48.450  40.490  49.670  1.00  0.00           H
ATOM   4557  HB2 SER A 281      47.230  40.300  50.850  1.00  0.00           H
ATOM   4558  OG  SER A 281      48.970  39.230  51.250  1.00  0.00           O
ATOM   4559  HG1 SER A 281      49.840  39.180  50.860  1.00  0.00           H
ATOM   4560  C   SER A 281      49.180  41.590  52.810  1.00  0.00           C
ATOM   4561  O   SER A 281      48.250  41.490  53.650  1.00  0.00           O
ATOM   4562  N   PHE A 282      50.490  41.530  53.240  1.00  0.00           N
ATOM   4563  HN  PHE A 282      51.270  41.490  52.630  1.00  0.00           H
ATOM   4564  CA  PHE A 282      50.810  41.340  54.680  1.00  0.00           C
ATOM   4565  HA  PHE A 282      50.100  40.620  55.050  1.00  0.00           H
ATOM   4566  CB  PHE A 282      52.250  40.750  54.750  1.00  0.00           C
ATOM   4567  HB1 PHE A 282      52.460  40.610  55.840  1.00  0.00           H
ATOM   4568  HB2 PHE A 282      53.050  41.460  54.460  1.00  0.00           H
ATOM   4569  CG  PHE A 282      52.460  39.430  54.060  1.00  0.00           C
ATOM   4570  CD1 PHE A 282      51.350  38.690  53.570  1.00  0.00           C
ATOM   4571  HD1 PHE A 282      50.340  38.970  53.790  1.00  0.00           H
ATOM   4572  CE1 PHE A 282      51.570  37.630  52.690  1.00  0.00           C
ATOM   4573  HE1 PHE A 282      50.660  37.130  52.400  1.00  0.00           H
ATOM   4574  CZ  PHE A 282      52.820  37.270  52.250  1.00  0.00           C
ATOM   4575  HZ  PHE A 282      53.010  36.430  51.600  1.00  0.00           H
ATOM   4576  CD2 PHE A 282      53.770  39.050  53.600  1.00  0.00           C
ATOM   4577  HD2 PHE A 282      54.660  39.550  53.960  1.00  0.00           H
ATOM   4578  CE2 PHE A 282      53.930  37.900  52.820  1.00  0.00           C
ATOM   4579  HE2 PHE A 282      54.890  37.500  52.540  1.00  0.00           H
ATOM   4580  C   PHE A 282      50.630  42.670  55.470  1.00  0.00           C
ATOM   4581  O   PHE A 282      50.610  42.750  56.700  1.00  0.00           O
ATOM   4582  N   THR A 283      50.410  43.810  54.740  1.00  0.00           N
ATOM   4583  HN  THR A 283      50.550  43.810  53.750  1.00  0.00           H
ATOM   4584  CA  THR A 283      50.020  45.140  55.260  1.00  0.00           C
ATOM   4585  HA  THR A 283      50.780  45.340  56.000  1.00  0.00           H
ATOM   4586  CB  THR A 283      50.120  46.390  54.300  1.00  0.00           C
ATOM   4587  HB  THR A 283      49.690  47.230  54.870  1.00  0.00           H
ATOM   4588  OG1 THR A 283      49.370  46.300  53.090  1.00  0.00           O
ATOM   4589  HG1 THR A 283      49.530  45.490  52.610  1.00  0.00           H
ATOM   4590  CG2 THR A 283      51.530  46.670  53.930  1.00  0.00           C
ATOM   4591 HG21 THR A 283      52.030  46.670  54.920  1.00  0.00           H
ATOM   4592 HG22 THR A 283      51.770  47.610  53.390  1.00  0.00           H
ATOM   4593 HG23 THR A 283      51.930  45.820  53.350  1.00  0.00           H
ATOM   4594  C   THR A 283      48.690  45.110  55.870  1.00  0.00           C
ATOM   4595  O   THR A 283      48.510  45.850  56.780  1.00  0.00           O
ATOM   4596  N   TYR A 284      47.780  44.150  55.570  1.00  0.00           N
ATOM   4597  HN  TYR A 284      48.030  43.460  54.890  1.00  0.00           H
ATOM   4598  CA  TYR A 284      46.510  43.940  56.170  1.00  0.00           C
ATOM   4599  HA  TYR A 284      46.020  44.900  56.300  1.00  0.00           H
ATOM   4600  CB  TYR A 284      45.560  43.160  55.260  1.00  0.00           C
ATOM   4601  HB1 TYR A 284      44.590  42.900  55.740  1.00  0.00           H
ATOM   4602  HB2 TYR A 284      46.020  42.180  55.050  1.00  0.00           H
ATOM   4603  CG  TYR A 284      45.340  43.920  53.970  1.00  0.00           C
ATOM   4604  CD1 TYR A 284      44.690  45.170  54.180  1.00  0.00           C
ATOM   4605  HD1 TYR A 284      44.410  45.500  55.180  1.00  0.00           H
ATOM   4606  CE1 TYR A 284      44.340  46.050  53.160  1.00  0.00           C
ATOM   4607  HE1 TYR A 284      43.920  47.030  53.250  1.00  0.00           H
ATOM   4608  CZ  TYR A 284      44.770  45.660  51.820  1.00  0.00           C
ATOM   4609  OH  TYR A 284      44.440  46.600  50.780  1.00  0.00           O
ATOM   4610  HH  TYR A 284      43.790  47.200  51.150  1.00  0.00           H
ATOM   4611  CD2 TYR A 284      45.830  43.620  52.720  1.00  0.00           C
ATOM   4612  HD2 TYR A 284      46.440  42.720  52.650  1.00  0.00           H
ATOM   4613  CE2 TYR A 284      45.500  44.460  51.610  1.00  0.00           C
ATOM   4614  HE2 TYR A 284      45.810  44.360  50.590  1.00  0.00           H
ATOM   4615  C   TYR A 284      46.590  43.410  57.590  1.00  0.00           C
ATOM   4616  O   TYR A 284      45.700  43.570  58.410  1.00  0.00           O
ATOM   4617  N   MET A 285      47.710  42.760  57.980  1.00  0.00           N
ATOM   4618  HN  MET A 285      48.450  42.470  57.400  1.00  0.00           H
ATOM   4619  CA  MET A 285      47.990  42.360  59.350  1.00  0.00           C
ATOM   4620  HA  MET A 285      47.050  41.900  59.640  1.00  0.00           H
ATOM   4621  CB  MET A 285      49.090  41.280  59.370  1.00  0.00           C
ATOM   4622  HB1 MET A 285      49.360  41.020  60.420  1.00  0.00           H
ATOM   4623  HB2 MET A 285      49.990  41.730  58.920  1.00  0.00           H
ATOM   4624  CG  MET A 285      48.610  39.920  58.750  1.00  0.00           C
ATOM   4625  HG1 MET A 285      47.510  39.900  58.590  1.00  0.00           H
ATOM   4626  HG2 MET A 285      48.760  39.120  59.510  1.00  0.00           H
ATOM   4627  SD  MET A 285      49.410  39.360  57.270  1.00  0.00           S
ATOM   4628  CE  MET A 285      50.890  38.770  58.160  1.00  0.00           C
ATOM   4629  HE1 MET A 285      51.680  38.400  57.480  1.00  0.00           H
ATOM   4630  HE2 MET A 285      50.720  37.830  58.740  1.00  0.00           H
ATOM   4631  HE3 MET A 285      51.340  39.470  58.900  1.00  0.00           H
ATOM   4632  C   MET A 285      48.180  43.470  60.330  1.00  0.00           C
ATOM   4633  O   MET A 285      47.900  43.270  61.480  1.00  0.00           O
ATOM   4634  N   ASN A 286      48.480  44.630  59.860  1.00  0.00           N
ATOM   4635  HN  ASN A 286      48.520  44.780  58.880  1.00  0.00           H
ATOM   4636  CA  ASN A 286      48.520  45.790  60.730  1.00  0.00           C
ATOM   4637  HA  ASN A 286      49.030  45.440  61.620  1.00  0.00           H
ATOM   4638  CB  ASN A 286      49.300  46.990  60.110  1.00  0.00           C
ATOM   4639  HB1 ASN A 286      48.780  47.220  59.150  1.00  0.00           H
ATOM   4640  HB2 ASN A 286      50.300  46.760  59.700  1.00  0.00           H
ATOM   4641  CG  ASN A 286      49.480  48.230  61.010  1.00  0.00           C
ATOM   4642  OD1 ASN A 286      49.910  48.240  62.190  1.00  0.00           O
ATOM   4643  ND2 ASN A 286      49.110  49.330  60.400  1.00  0.00           N
ATOM   4644 HD21 ASN A 286      48.940  50.110  60.990  1.00  0.00           H
ATOM   4645 HD22 ASN A 286      48.840  49.160  59.450  1.00  0.00           H
ATOM   4646  C   ASN A 286      47.160  46.190  61.390  1.00  0.00           C
ATOM   4647  O   ASN A 286      47.170  46.520  62.520  1.00  0.00           O
ATOM   4648  N   SER A 287      46.000  46.200  60.750  1.00  0.00           N
ATOM   4649  HN  SER A 287      46.010  45.990  59.770  1.00  0.00           H
ATOM   4650  CA  SER A 287      44.700  46.600  61.350  1.00  0.00           C
ATOM   4651  HA  SER A 287      44.880  47.290  62.170  1.00  0.00           H
ATOM   4652  CB  SER A 287      43.740  47.210  60.320  1.00  0.00           C
ATOM   4653  HB1 SER A 287      42.790  47.640  60.730  1.00  0.00           H
ATOM   4654  HB2 SER A 287      43.410  46.460  59.570  1.00  0.00           H
ATOM   4655  OG  SER A 287      44.360  48.390  59.700  1.00  0.00           O
ATOM   4656  HG1 SER A 287      45.130  48.080  59.210  1.00  0.00           H
ATOM   4657  C   SER A 287      43.950  45.440  61.950  1.00  0.00           C
ATOM   4658  O   SER A 287      42.990  45.620  62.580  1.00  0.00           O
ATOM   4659  N   MET A 288      44.520  44.190  61.890  1.00  0.00           N
ATOM   4660  HN  MET A 288      45.150  43.970  61.170  1.00  0.00           H
ATOM   4661  CA  MET A 288      44.330  43.140  62.920  1.00  0.00           C
ATOM   4662  HA  MET A 288      43.280  43.090  63.190  1.00  0.00           H
ATOM   4663  CB  MET A 288      44.900  41.770  62.330  1.00  0.00           C
ATOM   4664  HB1 MET A 288      44.800  40.990  63.120  1.00  0.00           H
ATOM   4665  HB2 MET A 288      45.940  41.940  61.960  1.00  0.00           H
ATOM   4666  CG  MET A 288      44.230  41.370  61.040  1.00  0.00           C
ATOM   4667  HG1 MET A 288      44.500  42.010  60.160  1.00  0.00           H
ATOM   4668  HG2 MET A 288      43.130  41.420  61.090  1.00  0.00           H
ATOM   4669  SD  MET A 288      44.560  39.640  60.550  1.00  0.00           S
ATOM   4670  CE  MET A 288      43.900  38.750  62.030  1.00  0.00           C
ATOM   4671  HE1 MET A 288      42.830  38.500  61.860  1.00  0.00           H
ATOM   4672  HE2 MET A 288      43.920  39.340  62.960  1.00  0.00           H
ATOM   4673  HE3 MET A 288      44.520  37.840  62.260  1.00  0.00           H
ATOM   4674  C   MET A 288      45.090  43.450  64.190  1.00  0.00           C
ATOM   4675  O   MET A 288      44.650  43.330  65.340  1.00  0.00           O
ATOM   4676  N   LEU A 289      46.280  43.960  64.070  1.00  0.00           N
ATOM   4677  HN  LEU A 289      46.550  44.150  63.130  1.00  0.00           H
ATOM   4678  CA  LEU A 289      47.300  44.200  65.110  1.00  0.00           C
ATOM   4679  HA  LEU A 289      47.310  43.350  65.780  1.00  0.00           H
ATOM   4680  CB  LEU A 289      48.670  44.320  64.410  1.00  0.00           C
ATOM   4681  HB1 LEU A 289      48.700  45.070  63.600  1.00  0.00           H
ATOM   4682  HB2 LEU A 289      48.830  43.260  64.100  1.00  0.00           H
ATOM   4683  CG  LEU A 289      49.930  44.660  65.270  1.00  0.00           C
ATOM   4684  HG  LEU A 289      49.910  44.120  66.250  1.00  0.00           H
ATOM   4685  CD1 LEU A 289      51.120  44.080  64.400  1.00  0.00           C
ATOM   4686 HD11 LEU A 289      51.010  44.650  63.440  1.00  0.00           H
ATOM   4687 HD12 LEU A 289      50.880  43.000  64.280  1.00  0.00           H
ATOM   4688 HD13 LEU A 289      52.120  44.330  64.810  1.00  0.00           H
ATOM   4689  CD2 LEU A 289      50.290  46.180  65.550  1.00  0.00           C
ATOM   4690 HD21 LEU A 289      49.540  46.530  66.310  1.00  0.00           H
ATOM   4691 HD22 LEU A 289      50.340  46.810  64.640  1.00  0.00           H
ATOM   4692 HD23 LEU A 289      51.330  46.210  65.930  1.00  0.00           H
ATOM   4693  C   LEU A 289      47.030  45.370  65.990  1.00  0.00           C
ATOM   4694  O   LEU A 289      47.110  45.290  67.200  1.00  0.00           O
ATOM   4695  N   ASP A 290      46.510  46.510  65.430  1.00  0.00           N
ATOM   4696  HN  ASP A 290      46.590  46.660  64.450  1.00  0.00           H
ATOM   4697  CA  ASP A 290      46.300  47.740  66.270  1.00  0.00           C
ATOM   4698  HA  ASP A 290      47.210  47.780  66.850  1.00  0.00           H
ATOM   4699  CB  ASP A 290      46.210  49.100  65.500  1.00  0.00           C
ATOM   4700  HB1 ASP A 290      46.370  49.990  66.130  1.00  0.00           H
ATOM   4701  HB2 ASP A 290      45.190  49.300  65.100  1.00  0.00           H
ATOM   4702  CG  ASP A 290      47.210  49.230  64.400  1.00  0.00           C
ATOM   4703  OD1 ASP A 290      47.050  49.420  63.210  1.00  0.00           O
ATOM   4704  OD2 ASP A 290      48.480  49.010  64.880  1.00  0.00           O
ATOM   4705  HD2 ASP A 290      49.110  49.020  64.150  1.00  0.00           H
ATOM   4706  C   ASP A 290      45.220  47.600  67.300  1.00  0.00           C
ATOM   4707  O   ASP A 290      45.440  47.970  68.460  1.00  0.00           O
ATOM   4708  N   PRO A 291      44.030  46.980  67.040  1.00  0.00           N
ATOM   4709  CD  PRO A 291      43.310  46.950  65.760  1.00  0.00           C
ATOM   4710  HD1 PRO A 291      43.770  46.160  65.130  1.00  0.00           H
ATOM   4711  HD2 PRO A 291      43.340  47.960  65.300  1.00  0.00           H
ATOM   4712  CA  PRO A 291      43.230  46.320  68.100  1.00  0.00           C
ATOM   4713  HA  PRO A 291      42.590  47.060  68.570  1.00  0.00           H
ATOM   4714  CB  PRO A 291      42.150  45.590  67.330  1.00  0.00           C
ATOM   4715  HB1 PRO A 291      41.130  45.480  67.750  1.00  0.00           H
ATOM   4716  HB2 PRO A 291      42.450  44.550  67.100  1.00  0.00           H
ATOM   4717  CG  PRO A 291      41.950  46.460  66.030  1.00  0.00           C
ATOM   4718  HG1 PRO A 291      41.490  45.850  65.220  1.00  0.00           H
ATOM   4719  HG2 PRO A 291      41.230  47.260  66.310  1.00  0.00           H
ATOM   4720  C   PRO A 291      43.850  45.620  69.290  1.00  0.00           C
ATOM   4721  O   PRO A 291      43.420  45.820  70.440  1.00  0.00           O
ATOM   4722  N   VAL A 292      44.860  44.730  69.020  1.00  0.00           N
ATOM   4723  HN  VAL A 292      45.140  44.650  68.060  1.00  0.00           H
ATOM   4724  CA  VAL A 292      45.360  43.800  70.080  1.00  0.00           C
ATOM   4725  HA  VAL A 292      44.580  43.650  70.810  1.00  0.00           H
ATOM   4726  CB  VAL A 292      45.560  42.380  69.500  1.00  0.00           C
ATOM   4727  HB  VAL A 292      44.680  42.050  68.910  1.00  0.00           H
ATOM   4728  CG1 VAL A 292      46.820  42.300  68.580  1.00  0.00           C
ATOM   4729 HG11 VAL A 292      47.780  42.420  69.150  1.00  0.00           H
ATOM   4730 HG12 VAL A 292      46.830  43.110  67.830  1.00  0.00           H
ATOM   4731 HG13 VAL A 292      46.940  41.410  67.920  1.00  0.00           H
ATOM   4732  CG2 VAL A 292      45.650  41.320  70.670  1.00  0.00           C
ATOM   4733 HG21 VAL A 292      45.480  40.300  70.270  1.00  0.00           H
ATOM   4734 HG22 VAL A 292      44.960  41.510  71.520  1.00  0.00           H
ATOM   4735 HG23 VAL A 292      46.660  41.470  71.090  1.00  0.00           H
ATOM   4736  C   VAL A 292      46.630  44.320  70.790  1.00  0.00           C
ATOM   4737  O   VAL A 292      47.070  43.810  71.840  1.00  0.00           O
ATOM   4738  N   VAL A 293      47.190  45.390  70.260  1.00  0.00           N
ATOM   4739  HN  VAL A 293      46.930  45.770  69.380  1.00  0.00           H
ATOM   4740  CA  VAL A 293      48.390  45.990  70.810  1.00  0.00           C
ATOM   4741  HA  VAL A 293      48.760  45.390  71.630  1.00  0.00           H
ATOM   4742  CB  VAL A 293      49.580  45.980  69.810  1.00  0.00           C
ATOM   4743  HB  VAL A 293      49.330  46.750  69.060  1.00  0.00           H
ATOM   4744  CG1 VAL A 293      50.910  46.450  70.510  1.00  0.00           C
ATOM   4745 HG11 VAL A 293      50.920  47.570  70.470  1.00  0.00           H
ATOM   4746 HG12 VAL A 293      51.810  46.060  69.990  1.00  0.00           H
ATOM   4747 HG13 VAL A 293      50.990  46.140  71.580  1.00  0.00           H
ATOM   4748  CG2 VAL A 293      49.820  44.660  69.080  1.00  0.00           C
ATOM   4749 HG21 VAL A 293      50.770  44.760  68.520  1.00  0.00           H
ATOM   4750 HG22 VAL A 293      49.110  44.370  68.280  1.00  0.00           H
ATOM   4751 HG23 VAL A 293      50.000  43.810  69.780  1.00  0.00           H
ATOM   4752  C   VAL A 293      48.230  47.410  71.460  1.00  0.00           C
ATOM   4753  O   VAL A 293      48.740  47.660  72.570  1.00  0.00           O
ATOM   4754  N   TYR A 294      47.420  48.350  70.810  1.00  0.00           N
ATOM   4755  HN  TYR A 294      46.890  48.170  69.970  1.00  0.00           H
ATOM   4756  CA  TYR A 294      47.370  49.730  71.100  1.00  0.00           C
ATOM   4757  HA  TYR A 294      48.190  49.880  71.780  1.00  0.00           H
ATOM   4758  CB  TYR A 294      47.740  50.660  69.900  1.00  0.00           C
ATOM   4759  HB1 TYR A 294      47.520  51.730  70.030  1.00  0.00           H
ATOM   4760  HB2 TYR A 294      46.990  50.380  69.120  1.00  0.00           H
ATOM   4761  CG  TYR A 294      49.180  50.350  69.390  1.00  0.00           C
ATOM   4762  CD1 TYR A 294      50.280  50.650  70.200  1.00  0.00           C
ATOM   4763  HD1 TYR A 294      50.140  51.100  71.180  1.00  0.00           H
ATOM   4764  CE1 TYR A 294      51.630  50.340  69.750  1.00  0.00           C
ATOM   4765  HE1 TYR A 294      52.410  50.440  70.480  1.00  0.00           H
ATOM   4766  CZ  TYR A 294      51.820  49.730  68.560  1.00  0.00           C
ATOM   4767  OH  TYR A 294      53.130  49.450  68.200  1.00  0.00           O
ATOM   4768  HH  TYR A 294      53.620  49.580  69.010  1.00  0.00           H
ATOM   4769  CD2 TYR A 294      49.440  49.760  68.160  1.00  0.00           C
ATOM   4770  HD2 TYR A 294      48.620  49.470  67.500  1.00  0.00           H
ATOM   4771  CE2 TYR A 294      50.750  49.350  67.810  1.00  0.00           C
ATOM   4772  HE2 TYR A 294      50.910  48.850  66.870  1.00  0.00           H
ATOM   4773  C   TYR A 294      46.200  50.230  71.810  1.00  0.00           C
ATOM   4774  O   TYR A 294      46.500  51.000  72.710  1.00  0.00           O
ATOM   4775  N   TYR A 295      44.970  49.990  71.340  1.00  0.00           N
ATOM   4776  HN  TYR A 295      44.750  49.370  70.600  1.00  0.00           H
ATOM   4777  CA  TYR A 295      43.760  50.660  71.870  1.00  0.00           C
ATOM   4778  HA  TYR A 295      43.890  51.710  71.700  1.00  0.00           H
ATOM   4779  CB  TYR A 295      42.560  50.300  71.050  1.00  0.00           C
ATOM   4780  HB1 TYR A 295      41.590  50.730  71.370  1.00  0.00           H
ATOM   4781  HB2 TYR A 295      42.450  49.200  71.170  1.00  0.00           H
ATOM   4782  CG  TYR A 295      42.770  50.500  69.540  1.00  0.00           C
ATOM   4783  CD1 TYR A 295      43.540  51.510  68.960  1.00  0.00           C
ATOM   4784  HD1 TYR A 295      44.230  52.180  69.440  1.00  0.00           H
ATOM   4785  CE1 TYR A 295      43.610  51.570  67.600  1.00  0.00           C
ATOM   4786  HE1 TYR A 295      44.350  52.120  67.050  1.00  0.00           H
ATOM   4787  CZ  TYR A 295      42.800  50.770  66.810  1.00  0.00           C
ATOM   4788  OH  TYR A 295      42.950  50.900  65.410  1.00  0.00           O
ATOM   4789  HH  TYR A 295      42.300  50.380  64.940  1.00  0.00           H
ATOM   4790  CD2 TYR A 295      41.900  49.770  68.800  1.00  0.00           C
ATOM   4791  HD2 TYR A 295      41.230  49.050  69.220  1.00  0.00           H
ATOM   4792  CE2 TYR A 295      41.960  49.870  67.430  1.00  0.00           C
ATOM   4793  HE2 TYR A 295      41.400  49.230  66.780  1.00  0.00           H
ATOM   4794  C   TYR A 295      43.480  50.410  73.270  1.00  0.00           C
ATOM   4795  O   TYR A 295      43.150  51.330  74.080  1.00  0.00           O
ATOM   4796  N   PHE A 296      43.540  49.150  73.820  1.00  0.00           N
ATOM   4797  HN  PHE A 296      43.800  48.400  73.220  1.00  0.00           H
ATOM   4798  CA  PHE A 296      43.230  48.770  75.140  1.00  0.00           C
ATOM   4799  HA  PHE A 296      42.710  49.610  75.580  1.00  0.00           H
ATOM   4800  CB  PHE A 296      42.140  47.620  75.090  1.00  0.00           C
ATOM   4801  HB1 PHE A 296      41.830  47.290  76.100  1.00  0.00           H
ATOM   4802  HB2 PHE A 296      42.480  46.660  74.640  1.00  0.00           H
ATOM   4803  CG  PHE A 296      40.930  48.050  74.360  1.00  0.00           C
ATOM   4804  CD1 PHE A 296      40.210  49.180  74.790  1.00  0.00           C
ATOM   4805  HD1 PHE A 296      40.530  49.710  75.680  1.00  0.00           H
ATOM   4806  CE1 PHE A 296      39.100  49.700  74.070  1.00  0.00           C
ATOM   4807  HE1 PHE A 296      38.550  50.510  74.510  1.00  0.00           H
ATOM   4808  CZ  PHE A 296      38.730  49.030  72.930  1.00  0.00           C
ATOM   4809  HZ  PHE A 296      38.000  49.490  72.280  1.00  0.00           H
ATOM   4810  CD2 PHE A 296      40.480  47.400  73.200  1.00  0.00           C
ATOM   4811  HD2 PHE A 296      41.000  46.540  72.820  1.00  0.00           H
ATOM   4812  CE2 PHE A 296      39.410  47.900  72.470  1.00  0.00           C
ATOM   4813  HE2 PHE A 296      39.240  47.370  71.540  1.00  0.00           H
ATOM   4814  C   PHE A 296      44.430  48.280  76.040  1.00  0.00           C
ATOM   4815  O   PHE A 296      44.320  48.380  77.260  1.00  0.00           O
ATOM   4816  N   SER A 297      45.580  47.900  75.440  1.00  0.00           N
ATOM   4817  HN  SER A 297      45.560  47.950  74.450  1.00  0.00           H
ATOM   4818  CA  SER A 297      46.670  47.240  76.090  1.00  0.00           C
ATOM   4819  HA  SER A 297      46.210  46.670  76.880  1.00  0.00           H
ATOM   4820  CB  SER A 297      47.270  46.180  75.160  1.00  0.00           C
ATOM   4821  HB1 SER A 297      47.800  45.410  75.760  1.00  0.00           H
ATOM   4822  HB2 SER A 297      47.930  46.590  74.360  1.00  0.00           H
ATOM   4823  OG  SER A 297      46.270  45.420  74.480  1.00  0.00           O
ATOM   4824  HG1 SER A 297      45.900  44.800  75.100  1.00  0.00           H
ATOM   4825  C   SER A 297      47.770  48.120  76.580  1.00  0.00           C
ATOM   4826  O   SER A 297      48.040  49.180  75.970  1.00  0.00           O
ATOM   4827  N   SER A 298      48.320  47.680  77.770  1.00  0.00           N
ATOM   4828  HN  SER A 298      47.740  47.010  78.220  1.00  0.00           H
ATOM   4829  CA  SER A 298      49.690  48.030  78.340  1.00  0.00           C
ATOM   4830  HA  SER A 298      49.580  48.870  79.010  1.00  0.00           H
ATOM   4831  CB  SER A 298      50.170  46.910  79.320  1.00  0.00           C
ATOM   4832  HB1 SER A 298      50.240  45.930  78.790  1.00  0.00           H
ATOM   4833  HB2 SER A 298      49.550  46.630  80.200  1.00  0.00           H
ATOM   4834  OG  SER A 298      51.430  47.290  79.840  1.00  0.00           O
ATOM   4835  HG1 SER A 298      51.540  46.720  80.610  1.00  0.00           H
ATOM   4836  C   SER A 298      50.760  48.430  77.300  1.00  0.00           C
ATOM   4837  O   SER A 298      50.950  47.660  76.390  1.00  0.00           O
ATOM   4838  N   PRO A 299      51.420  49.620  77.350  1.00  0.00           N
ATOM   4839  CD  PRO A 299      51.090  50.710  78.340  1.00  0.00           C
ATOM   4840  HD1 PRO A 299      51.520  50.440  79.320  1.00  0.00           H
ATOM   4841  HD2 PRO A 299      50.030  50.850  78.570  1.00  0.00           H
ATOM   4842  CA  PRO A 299      52.710  49.970  76.620  1.00  0.00           C
ATOM   4843  HA  PRO A 299      52.380  50.120  75.600  1.00  0.00           H
ATOM   4844  CB  PRO A 299      53.110  51.220  77.380  1.00  0.00           C
ATOM   4845  HB1 PRO A 299      53.870  51.780  76.800  1.00  0.00           H
ATOM   4846  HB2 PRO A 299      53.580  51.010  78.380  1.00  0.00           H
ATOM   4847  CG  PRO A 299      51.760  51.870  77.690  1.00  0.00           C
ATOM   4848  HG1 PRO A 299      51.950  52.720  78.390  1.00  0.00           H
ATOM   4849  HG2 PRO A 299      51.280  52.210  76.760  1.00  0.00           H
ATOM   4850  C   PRO A 299      53.850  48.950  76.570  1.00  0.00           C
ATOM   4851  O   PRO A 299      54.500  48.890  75.580  1.00  0.00           O
ATOM   4852  N   SER A 300      54.140  48.250  77.630  1.00  0.00           N
ATOM   4853  HN  SER A 300      53.800  48.480  78.540  1.00  0.00           H
ATOM   4854  CA  SER A 300      55.130  47.130  77.630  1.00  0.00           C
ATOM   4855  HA  SER A 300      55.780  47.270  76.780  1.00  0.00           H
ATOM   4856  CB  SER A 300      55.990  47.340  78.980  1.00  0.00           C
ATOM   4857  HB1 SER A 300      56.530  48.310  78.860  1.00  0.00           H
ATOM   4858  HB2 SER A 300      56.660  46.470  79.080  1.00  0.00           H
ATOM   4859  OG  SER A 300      55.150  47.420  80.190  1.00  0.00           O
ATOM   4860  HG1 SER A 300      54.840  46.530  80.420  1.00  0.00           H
ATOM   4861  C   SER A 300      54.520  45.800  77.440  1.00  0.00           C
ATOM   4862  O   SER A 300      55.240  44.810  77.320  1.00  0.00           O
ATOM   4863  NT  SER A 300      53.190  45.780  77.520  1.00  0.00           N
ATOM   4864  HNT SER A 300      52.630  46.570  77.800  1.00  0.00           H
ATOM   4865  CAT SER A 300      52.450  44.620  77.240  1.00  0.00           C
ATOM   4866  HT1 SER A 300      53.090  43.880  76.720  1.00  0.00           H
ATOM   4867  HT2 SER A 300      51.660  45.000  76.540  1.00  0.00           H
ATOM   4868  HT3 SER A 300      51.990  44.190  78.150  1.00  0.00           H
ATOM   4869  N1  GSK B 301      46.770  50.970  43.160  1.00  0.00           N
ATOM   4870  C1  GSK B 301      47.590  50.710  42.030  1.00  0.00           C
ATOM   4871  O1  GSK B 301      47.260  49.900  41.180  1.00  0.00           O
ATOM   4872  C2  GSK B 301      47.380  51.820  44.130  1.00  0.00           C
ATOM   4873  C3  GSK B 301      48.550  52.630  43.940  1.00  0.00           C
ATOM   4874  C4  GSK B 301      47.710  52.960  45.850  1.00  0.00           C
ATOM   4875  C5  GSK B 301      45.350  50.620  42.960  1.00  0.00           C
ATOM   4876  C6  GSK B 301      44.980  49.210  43.350  1.00  0.00           C
ATOM   4877  C7  GSK B 301      43.460  49.080  43.280  1.00  0.00           C
ATOM   4878  C8  GSK B 301      42.750  49.410  41.960  1.00  0.00           C
ATOM   4879  C9  GSK B 301      41.270  49.380  42.220  1.00  0.00           C
ATOM   4880  C10 GSK B 301      49.200  52.470  42.710  1.00  0.00           C
ATOM   4881  N2  GSK B 301      48.760  53.380  45.040  1.00  0.00           N
ATOM   4882  N3  GSK B 301      46.880  52.100  45.370  1.00  0.00           N
ATOM   4883  N4  GSK B 301      48.840  51.390  41.930  1.00  0.00           N
ATOM   4884  O2  GSK B 301      50.120  53.190  42.250  1.00  0.00           O
ATOM   4885 CL   GSK B 301      47.620  53.460  47.510  1.00  0.00          Cl
ATOM   4886  H1  GSK B 301      45.150  51.000  41.930  1.00  0.00           H
ATOM   4887  H2  GSK B 301      44.940  51.360  43.690  1.00  0.00           H
ATOM   4888  H3  GSK B 301      45.400  48.960  44.350  1.00  0.00           H
ATOM   4889  H4  GSK B 301      45.390  48.500  42.600  1.00  0.00           H
ATOM   4890  H5  GSK B 301      43.090  49.690  44.130  1.00  0.00           H
ATOM   4891  H6  GSK B 301      43.250  48.020  43.520  1.00  0.00           H
ATOM   4892  H7  GSK B 301      43.110  48.690  41.200  1.00  0.00           H
ATOM   4893  H8  GSK B 301      43.210  50.380  41.640  1.00  0.00           H
ATOM   4894  H9  GSK B 301      40.610  49.250  41.340  1.00  0.00           H
ATOM   4895  H10 GSK B 301      40.940  50.270  42.790  1.00  0.00           H
ATOM   4896  H11 GSK B 301      41.070  48.440  42.780  1.00  0.00           H
ATOM   4897  H12 GSK B 301      49.560  53.950  45.270  1.00  0.00           H
ATOM   4898  H13 GSK B 301      49.370  51.320  41.080  1.00  0.00           H
ATOM   4899  LP1 GSK B 301      47.530  53.930  49.090  1.00  0.00            
TER
ENDMDL
