# Supplementary material for: Structural basis of hydroxycarboxylic acid receptor signaling mechanisms through ligand binding
Source: Nat Commun. 2023 Sep 22;14:5899. doi: 10.1038/s41467-023-41650-7 (PMC10516952; doi:10.1038/s41467-023-41650-7)
Supplement: Supplementary file 4 — Source Data [file 41467_2023_41650_MOESM4_ESM.zip › source file/molecular dynamics simulations trajectories/with_gsk_run2/with_gsk_run2_100ns.pdb]

REMARK    GENERATED BY TRJCONV
TITLE     Title t= 100000.00000 step= 50000000
REMARK    THIS IS A SIMULATION BOX
CRYST1   95.126   95.126  113.464  90.00  90.00  90.00 P 1           1
MODEL        1
ATOM      1  CAY HSD A   9      52.010  40.310  29.160  1.00  0.00           C
ATOM      2  HY1 HSD A   9      51.610  39.380  28.710  1.00  0.00           H
ATOM      3  HY2 HSD A   9      51.180  40.610  29.850  1.00  0.00           H
ATOM      4  HY3 HSD A   9      52.890  40.210  29.820  1.00  0.00           H
ATOM      5  CY  HSD A   9      52.240  41.330  28.090  1.00  0.00           C
ATOM      6  OY  HSD A   9      53.000  41.060  27.170  1.00  0.00           O
ATOM      7  N   HSD A   9      51.670  42.550  28.220  1.00  0.00           N
ATOM      8  HN  HSD A   9      51.190  42.850  29.040  1.00  0.00           H
ATOM      9  CA  HSD A   9      51.680  43.470  27.040  1.00  0.00           C
ATOM     10  HA  HSD A   9      52.270  43.080  26.210  1.00  0.00           H
ATOM     11  CB  HSD A   9      50.200  43.710  26.510  1.00  0.00           C
ATOM     12  HB1 HSD A   9      50.220  44.510  25.740  1.00  0.00           H
ATOM     13  HB2 HSD A   9      49.590  44.070  27.380  1.00  0.00           H
ATOM     14  ND1 HSD A   9      49.180  41.430  26.690  1.00  0.00           N
ATOM     15  HD1 HSD A   9      49.260  41.500  27.690  1.00  0.00           H
ATOM     16  CG  HSD A   9      49.580  42.450  25.910  1.00  0.00           C
ATOM     17  CE1 HSD A   9      48.720  40.460  25.820  1.00  0.00           C
ATOM     18  HE1 HSD A   9      48.330  39.490  26.140  1.00  0.00           H
ATOM     19  NE2 HSD A   9      48.800  40.860  24.530  1.00  0.00           N
ATOM     20  CD2 HSD A   9      49.210  42.170  24.640  1.00  0.00           C
ATOM     21  HD2 HSD A   9      49.440  42.820  23.800  1.00  0.00           H
ATOM     22  C   HSD A   9      52.310  44.850  27.330  1.00  0.00           C
ATOM     23  O   HSD A   9      52.100  45.300  28.480  1.00  0.00           O
ATOM     24  N   PHE A  10      53.160  45.390  26.470  1.00  0.00           N
ATOM     25  HN  PHE A  10      53.330  44.960  25.580  1.00  0.00           H
ATOM     26  CA  PHE A  10      53.720  46.730  26.530  1.00  0.00           C
ATOM     27  HA  PHE A  10      54.140  46.820  27.520  1.00  0.00           H
ATOM     28  CB  PHE A  10      54.840  46.660  25.450  1.00  0.00           C
ATOM     29  HB1 PHE A  10      54.420  46.680  24.420  1.00  0.00           H
ATOM     30  HB2 PHE A  10      55.310  45.660  25.570  1.00  0.00           H
ATOM     31  CG  PHE A  10      55.810  47.680  25.640  1.00  0.00           C
ATOM     32  CD1 PHE A  10      56.250  48.460  24.530  1.00  0.00           C
ATOM     33  HD1 PHE A  10      55.840  48.280  23.560  1.00  0.00           H
ATOM     34  CE1 PHE A  10      57.370  49.300  24.580  1.00  0.00           C
ATOM     35  HE1 PHE A  10      57.700  49.910  23.760  1.00  0.00           H
ATOM     36  CZ  PHE A  10      58.020  49.410  25.820  1.00  0.00           C
ATOM     37  HZ  PHE A  10      58.850  50.080  25.910  1.00  0.00           H
ATOM     38  CD2 PHE A  10      56.560  47.810  26.800  1.00  0.00           C
ATOM     39  HD2 PHE A  10      56.340  47.230  27.690  1.00  0.00           H
ATOM     40  CE2 PHE A  10      57.670  48.620  26.920  1.00  0.00           C
ATOM     41  HE2 PHE A  10      58.200  48.750  27.850  1.00  0.00           H
ATOM     42  C   PHE A  10      52.640  47.780  26.160  1.00  0.00           C
ATOM     43  O   PHE A  10      52.550  48.180  25.000  1.00  0.00           O
ATOM     44  N   LEU A  11      51.860  48.250  27.150  1.00  0.00           N
ATOM     45  HN  LEU A  11      51.870  47.970  28.100  1.00  0.00           H
ATOM     46  CA  LEU A  11      50.900  49.270  26.750  1.00  0.00           C
ATOM     47  HA  LEU A  11      50.620  49.190  25.700  1.00  0.00           H
ATOM     48  CB  LEU A  11      49.630  49.050  27.620  1.00  0.00           C
ATOM     49  HB1 LEU A  11      49.000  49.970  27.720  1.00  0.00           H
ATOM     50  HB2 LEU A  11      49.840  48.870  28.690  1.00  0.00           H
ATOM     51  CG  LEU A  11      48.710  47.900  27.250  1.00  0.00           C
ATOM     52  HG  LEU A  11      49.160  46.930  27.540  1.00  0.00           H
ATOM     53  CD1 LEU A  11      47.390  47.900  27.990  1.00  0.00           C
ATOM     54 HD11 LEU A  11      46.790  48.670  27.460  1.00  0.00           H
ATOM     55 HD12 LEU A  11      47.450  48.130  29.070  1.00  0.00           H
ATOM     56 HD13 LEU A  11      46.880  46.910  27.940  1.00  0.00           H
ATOM     57  CD2 LEU A  11      48.440  47.680  25.730  1.00  0.00           C
ATOM     58 HD21 LEU A  11      49.390  47.570  25.150  1.00  0.00           H
ATOM     59 HD22 LEU A  11      47.920  48.590  25.370  1.00  0.00           H
ATOM     60 HD23 LEU A  11      47.780  46.820  25.490  1.00  0.00           H
ATOM     61  C   LEU A  11      51.310  50.720  27.010  1.00  0.00           C
ATOM     62  O   LEU A  11      52.270  50.920  27.760  1.00  0.00           O
ATOM     63  N   GLU A  12      50.630  51.720  26.390  1.00  0.00           N
ATOM     64  HN  GLU A  12      49.910  51.480  25.750  1.00  0.00           H
ATOM     65  CA  GLU A  12      51.020  53.130  26.470  1.00  0.00           C
ATOM     66  HA  GLU A  12      52.010  53.050  26.890  1.00  0.00           H
ATOM     67  CB  GLU A  12      51.030  53.750  25.080  1.00  0.00           C
ATOM     68  HB1 GLU A  12      50.000  53.790  24.680  1.00  0.00           H
ATOM     69  HB2 GLU A  12      51.640  53.040  24.490  1.00  0.00           H
ATOM     70  CG  GLU A  12      51.650  55.200  25.070  1.00  0.00           C
ATOM     71  HG1 GLU A  12      52.450  55.120  25.830  1.00  0.00           H
ATOM     72  HG2 GLU A  12      50.800  55.890  25.260  1.00  0.00           H
ATOM     73  CD  GLU A  12      52.200  55.540  23.680  1.00  0.00           C
ATOM     74  OE1 GLU A  12      51.400  55.800  22.760  1.00  0.00           O
ATOM     75  OE2 GLU A  12      53.390  55.680  23.480  1.00  0.00           O
ATOM     76  C   GLU A  12      50.120  53.940  27.390  1.00  0.00           C
ATOM     77  O   GLU A  12      48.950  54.240  27.060  1.00  0.00           O
ATOM     78  N   ILE A  13      50.660  54.290  28.540  1.00  0.00           N
ATOM     79  HN  ILE A  13      51.570  53.970  28.820  1.00  0.00           H
ATOM     80  CA  ILE A  13      49.910  55.090  29.560  1.00  0.00           C
ATOM     81  HA  ILE A  13      48.870  55.140  29.280  1.00  0.00           H
ATOM     82  CB  ILE A  13      49.950  54.420  31.030  1.00  0.00           C
ATOM     83  HB  ILE A  13      51.000  54.270  31.340  1.00  0.00           H
ATOM     84  CG2 ILE A  13      49.270  55.230  32.140  1.00  0.00           C
ATOM     85 HG21 ILE A  13      49.360  54.700  33.110  1.00  0.00           H
ATOM     86 HG22 ILE A  13      48.190  55.360  31.940  1.00  0.00           H
ATOM     87 HG23 ILE A  13      49.710  56.240  32.290  1.00  0.00           H
ATOM     88  CG1 ILE A  13      49.370  52.970  30.930  1.00  0.00           C
ATOM     89 HG11 ILE A  13      48.520  52.850  30.220  1.00  0.00           H
ATOM     90 HG12 ILE A  13      48.940  52.840  31.940  1.00  0.00           H
ATOM     91  CD  ILE A  13      50.430  51.850  30.930  1.00  0.00           C
ATOM     92  HD1 ILE A  13      51.330  52.020  30.290  1.00  0.00           H
ATOM     93  HD2 ILE A  13      50.060  50.850  30.640  1.00  0.00           H
ATOM     94  HD3 ILE A  13      50.740  51.810  32.000  1.00  0.00           H
ATOM     95  C   ILE A  13      50.500  56.480  29.660  1.00  0.00           C
ATOM     96  O   ILE A  13      51.560  56.680  30.350  1.00  0.00           O
ATOM     97  N   ASP A  14      49.840  57.460  29.000  1.00  0.00           N
ATOM     98  HN  ASP A  14      48.920  57.350  28.610  1.00  0.00           H
ATOM     99  CA  ASP A  14      50.260  58.820  28.970  1.00  0.00           C
ATOM    100  HA  ASP A  14      49.670  59.230  28.170  1.00  0.00           H
ATOM    101  CB  ASP A  14      49.860  59.720  30.150  1.00  0.00           C
ATOM    102  HB1 ASP A  14      50.350  59.260  31.030  1.00  0.00           H
ATOM    103  HB2 ASP A  14      48.770  59.580  30.300  1.00  0.00           H
ATOM    104  CG  ASP A  14      50.240  61.170  30.060  1.00  0.00           C
ATOM    105  OD1 ASP A  14      50.240  61.860  31.110  1.00  0.00           O
ATOM    106  OD2 ASP A  14      50.290  61.640  28.860  1.00  0.00           O
ATOM    107  C   ASP A  14      51.820  59.100  28.530  1.00  0.00           C
ATOM    108  O   ASP A  14      52.610  59.810  29.220  1.00  0.00           O
ATOM    109  N   LYS A  15      52.170  58.380  27.480  1.00  0.00           N
ATOM    110  HN  LYS A  15      51.410  57.980  26.970  1.00  0.00           H
ATOM    111  CA  LYS A  15      53.450  58.420  26.810  1.00  0.00           C
ATOM    112  HA  LYS A  15      53.360  57.710  26.010  1.00  0.00           H
ATOM    113  CB  LYS A  15      53.820  59.810  26.210  1.00  0.00           C
ATOM    114  HB1 LYS A  15      54.800  59.610  25.740  1.00  0.00           H
ATOM    115  HB2 LYS A  15      54.020  60.660  26.890  1.00  0.00           H
ATOM    116  CG  LYS A  15      52.870  60.260  25.060  1.00  0.00           C
ATOM    117  HG1 LYS A  15      53.370  61.170  24.650  1.00  0.00           H
ATOM    118  HG2 LYS A  15      51.930  60.500  25.610  1.00  0.00           H
ATOM    119  CD  LYS A  15      52.620  59.310  23.920  1.00  0.00           C
ATOM    120  HD1 LYS A  15      51.830  59.780  23.300  1.00  0.00           H
ATOM    121  HD2 LYS A  15      52.210  58.330  24.260  1.00  0.00           H
ATOM    122  CE  LYS A  15      53.820  59.030  23.040  1.00  0.00           C
ATOM    123  HE1 LYS A  15      54.610  58.520  23.640  1.00  0.00           H
ATOM    124  HE2 LYS A  15      54.180  59.940  22.500  1.00  0.00           H
ATOM    125  NZ  LYS A  15      53.420  57.940  22.120  1.00  0.00           N
ATOM    126  HZ1 LYS A  15      53.310  56.990  22.530  1.00  0.00           H
ATOM    127  HZ2 LYS A  15      54.000  57.870  21.260  1.00  0.00           H
ATOM    128  HZ3 LYS A  15      52.440  58.140  21.860  1.00  0.00           H
ATOM    129  C   LYS A  15      54.550  57.780  27.600  1.00  0.00           C
ATOM    130  O   LYS A  15      55.800  58.000  27.420  1.00  0.00           O
ATOM    131  N   LYS A  16      54.220  56.900  28.530  1.00  0.00           N
ATOM    132  HN  LYS A  16      53.270  56.830  28.810  1.00  0.00           H
ATOM    133  CA  LYS A  16      55.080  56.070  29.320  1.00  0.00           C
ATOM    134  HA  LYS A  16      56.090  56.250  29.040  1.00  0.00           H
ATOM    135  CB  LYS A  16      54.860  56.400  30.810  1.00  0.00           C
ATOM    136  HB1 LYS A  16      55.540  55.760  31.390  1.00  0.00           H
ATOM    137  HB2 LYS A  16      53.900  55.970  31.180  1.00  0.00           H
ATOM    138  CG  LYS A  16      55.090  57.930  31.060  1.00  0.00           C
ATOM    139  HG1 LYS A  16      54.440  58.480  30.340  1.00  0.00           H
ATOM    140  HG2 LYS A  16      56.090  58.340  30.800  1.00  0.00           H
ATOM    141  CD  LYS A  16      54.740  58.430  32.520  1.00  0.00           C
ATOM    142  HD1 LYS A  16      55.330  59.340  32.730  1.00  0.00           H
ATOM    143  HD2 LYS A  16      55.290  57.700  33.160  1.00  0.00           H
ATOM    144  CE  LYS A  16      53.250  58.700  32.940  1.00  0.00           C
ATOM    145  HE1 LYS A  16      52.750  59.330  32.180  1.00  0.00           H
ATOM    146  HE2 LYS A  16      53.200  59.070  33.980  1.00  0.00           H
ATOM    147  NZ  LYS A  16      52.590  57.350  32.890  1.00  0.00           N
ATOM    148  HZ1 LYS A  16      53.320  56.710  33.250  1.00  0.00           H
ATOM    149  HZ2 LYS A  16      52.340  56.980  31.950  1.00  0.00           H
ATOM    150  HZ3 LYS A  16      51.780  57.400  33.540  1.00  0.00           H
ATOM    151  C   LYS A  16      54.670  54.610  28.950  1.00  0.00           C
ATOM    152  O   LYS A  16      53.510  54.290  28.780  1.00  0.00           O
ATOM    153  N   ASN A  17      55.680  53.690  28.660  1.00  0.00           N
ATOM    154  HN  ASN A  17      56.660  53.890  28.630  1.00  0.00           H
ATOM    155  CA  ASN A  17      55.370  52.330  28.290  1.00  0.00           C
ATOM    156  HA  ASN A  17      54.300  52.240  28.230  1.00  0.00           H
ATOM    157  CB  ASN A  17      55.920  51.990  26.910  1.00  0.00           C
ATOM    158  HB1 ASN A  17      55.510  51.020  26.550  1.00  0.00           H
ATOM    159  HB2 ASN A  17      57.030  51.950  26.930  1.00  0.00           H
ATOM    160  CG  ASN A  17      55.500  53.110  25.880  1.00  0.00           C
ATOM    161  OD1 ASN A  17      56.200  53.970  25.350  1.00  0.00           O
ATOM    162  ND2 ASN A  17      54.220  52.930  25.460  1.00  0.00           N
ATOM    163 HD21 ASN A  17      53.870  53.370  24.630  1.00  0.00           H
ATOM    164 HD22 ASN A  17      53.640  52.270  25.940  1.00  0.00           H
ATOM    165  C   ASN A  17      55.710  51.270  29.370  1.00  0.00           C
ATOM    166  O   ASN A  17      56.670  51.370  30.090  1.00  0.00           O
ATOM    167  N   CYS A  18      54.710  50.450  29.590  1.00  0.00           N
ATOM    168  HN  CYS A  18      53.890  50.480  29.030  1.00  0.00           H
ATOM    169  CA  CYS A  18      54.580  49.640  30.780  1.00  0.00           C
ATOM    170  HA  CYS A  18      55.470  49.460  31.360  1.00  0.00           H
ATOM    171  CB  CYS A  18      53.660  50.290  31.870  1.00  0.00           C
ATOM    172  HB1 CYS A  18      53.780  49.710  32.810  1.00  0.00           H
ATOM    173  HB2 CYS A  18      52.630  50.310  31.460  1.00  0.00           H
ATOM    174  SG  CYS A  18      53.880  52.050  32.170  1.00  0.00           S
ATOM    175  C   CYS A  18      54.080  48.250  30.580  1.00  0.00           C
ATOM    176  O   CYS A  18      53.310  47.980  29.660  1.00  0.00           O
ATOM    177  N   CYS A  19      54.550  47.280  31.430  1.00  0.00           N
ATOM    178  HN  CYS A  19      55.090  47.540  32.220  1.00  0.00           H
ATOM    179  CA  CYS A  19      54.070  45.850  31.310  1.00  0.00           C
ATOM    180  HA  CYS A  19      53.720  45.560  30.340  1.00  0.00           H
ATOM    181  CB  CYS A  19      55.150  44.910  31.810  1.00  0.00           C
ATOM    182  HB1 CYS A  19      54.770  43.880  31.930  1.00  0.00           H
ATOM    183  HB2 CYS A  19      55.480  45.220  32.830  1.00  0.00           H
ATOM    184  SG  CYS A  19      56.610  44.930  30.690  1.00  0.00           S
ATOM    185  C   CYS A  19      52.880  45.620  32.210  1.00  0.00           C
ATOM    186  O   CYS A  19      52.970  45.910  33.380  1.00  0.00           O
ATOM    187  N   VAL A  20      51.840  44.990  31.660  1.00  0.00           N
ATOM    188  HN  VAL A  20      51.690  44.800  30.700  1.00  0.00           H
ATOM    189  CA  VAL A  20      50.580  44.800  32.400  1.00  0.00           C
ATOM    190  HA  VAL A  20      50.770  44.960  33.460  1.00  0.00           H
ATOM    191  CB  VAL A  20      49.500  45.720  31.940  1.00  0.00           C
ATOM    192  HB  VAL A  20      48.570  45.590  32.530  1.00  0.00           H
ATOM    193  CG1 VAL A  20      49.860  47.160  32.310  1.00  0.00           C
ATOM    194 HG11 VAL A  20      49.080  47.960  32.210  1.00  0.00           H
ATOM    195 HG12 VAL A  20      50.770  47.550  31.800  1.00  0.00           H
ATOM    196 HG13 VAL A  20      50.140  47.280  33.380  1.00  0.00           H
ATOM    197  CG2 VAL A  20      49.140  45.510  30.440  1.00  0.00           C
ATOM    198 HG21 VAL A  20      50.040  45.750  29.830  1.00  0.00           H
ATOM    199 HG22 VAL A  20      48.350  46.200  30.100  1.00  0.00           H
ATOM    200 HG23 VAL A  20      48.880  44.480  30.120  1.00  0.00           H
ATOM    201  C   VAL A  20      50.160  43.370  32.150  1.00  0.00           C
ATOM    202  O   VAL A  20      50.620  42.770  31.200  1.00  0.00           O
ATOM    203  N   PHE A  21      49.260  42.820  32.970  1.00  0.00           N
ATOM    204  HN  PHE A  21      48.900  43.340  33.740  1.00  0.00           H
ATOM    205  CA  PHE A  21      48.780  41.410  32.790  1.00  0.00           C
ATOM    206  HA  PHE A  21      48.950  41.120  31.750  1.00  0.00           H
ATOM    207  CB  PHE A  21      49.600  40.550  33.770  1.00  0.00           C
ATOM    208  HB1 PHE A  21      49.360  39.480  33.640  1.00  0.00           H
ATOM    209  HB2 PHE A  21      49.360  40.800  34.830  1.00  0.00           H
ATOM    210  CG  PHE A  21      51.110  40.720  33.580  1.00  0.00           C
ATOM    211  CD1 PHE A  21      51.820  41.760  34.170  1.00  0.00           C
ATOM    212  HD1 PHE A  21      51.350  42.350  34.940  1.00  0.00           H
ATOM    213  CE1 PHE A  21      53.100  42.050  33.840  1.00  0.00           C
ATOM    214  HE1 PHE A  21      53.530  42.910  34.320  1.00  0.00           H
ATOM    215  CZ  PHE A  21      53.940  41.140  33.140  1.00  0.00           C
ATOM    216  HZ  PHE A  21      54.990  41.290  33.040  1.00  0.00           H
ATOM    217  CD2 PHE A  21      51.860  39.740  32.860  1.00  0.00           C
ATOM    218  HD2 PHE A  21      51.390  38.900  32.350  1.00  0.00           H
ATOM    219  CE2 PHE A  21      53.250  39.940  32.690  1.00  0.00           C
ATOM    220  HE2 PHE A  21      53.830  39.300  32.040  1.00  0.00           H
ATOM    221  C   PHE A  21      47.300  41.380  33.180  1.00  0.00           C
ATOM    222  O   PHE A  21      46.850  42.310  33.900  1.00  0.00           O
ATOM    223  N   ARG A  22      46.530  40.370  32.780  1.00  0.00           N
ATOM    224  HN  ARG A  22      46.830  39.630  32.170  1.00  0.00           H
ATOM    225  CA  ARG A  22      45.150  40.180  33.290  1.00  0.00           C
ATOM    226  HA  ARG A  22      44.940  40.460  34.310  1.00  0.00           H
ATOM    227  CB  ARG A  22      44.190  40.940  32.360  1.00  0.00           C
ATOM    228  HB1 ARG A  22      44.480  41.970  32.670  1.00  0.00           H
ATOM    229  HB2 ARG A  22      43.110  40.690  32.490  1.00  0.00           H
ATOM    230  CG  ARG A  22      44.500  40.740  30.810  1.00  0.00           C
ATOM    231  HG1 ARG A  22      43.580  40.500  30.270  1.00  0.00           H
ATOM    232  HG2 ARG A  22      45.140  39.830  30.750  1.00  0.00           H
ATOM    233  CD  ARG A  22      45.300  41.860  30.100  1.00  0.00           C
ATOM    234  HD1 ARG A  22      46.370  41.920  30.420  1.00  0.00           H
ATOM    235  HD2 ARG A  22      44.650  42.750  30.220  1.00  0.00           H
ATOM    236  NE  ARG A  22      45.210  41.410  28.630  1.00  0.00           N
ATOM    237  HE  ARG A  22      44.640  40.620  28.420  1.00  0.00           H
ATOM    238  CZ  ARG A  22      45.790  42.070  27.670  1.00  0.00           C
ATOM    239  NH1 ARG A  22      46.540  43.120  27.730  1.00  0.00           N
ATOM    240 HH11 ARG A  22      46.600  43.620  26.860  1.00  0.00           H
ATOM    241 HH12 ARG A  22      46.500  43.670  28.570  1.00  0.00           H
ATOM    242  NH2 ARG A  22      45.640  41.550  26.440  1.00  0.00           N
ATOM    243 HH21 ARG A  22      45.020  40.780  26.320  1.00  0.00           H
ATOM    244 HH22 ARG A  22      46.210  41.940  25.720  1.00  0.00           H
ATOM    245  C   ARG A  22      44.970  38.660  33.320  1.00  0.00           C
ATOM    246  O   ARG A  22      43.970  38.000  33.000  1.00  0.00           O
ATOM    247  N   ASP A  23      46.010  38.030  33.950  1.00  0.00           N
ATOM    248  HN  ASP A  23      46.740  38.520  34.430  1.00  0.00           H
ATOM    249  CA  ASP A  23      46.110  36.640  34.240  1.00  0.00           C
ATOM    250  HA  ASP A  23      45.860  36.160  33.300  1.00  0.00           H
ATOM    251  CB  ASP A  23      47.560  36.330  34.710  1.00  0.00           C
ATOM    252  HB1 ASP A  23      47.620  35.350  35.240  1.00  0.00           H
ATOM    253  HB2 ASP A  23      47.900  37.020  35.500  1.00  0.00           H
ATOM    254  CG  ASP A  23      48.520  36.340  33.590  1.00  0.00           C
ATOM    255  OD1 ASP A  23      49.670  36.730  33.870  1.00  0.00           O
ATOM    256  OD2 ASP A  23      48.270  35.960  32.410  1.00  0.00           O
ATOM    257  C   ASP A  23      45.020  36.200  35.220  1.00  0.00           C
ATOM    258  O   ASP A  23      44.710  36.960  36.200  1.00  0.00           O
ATOM    259  N   ASP A  24      44.340  35.080  34.990  1.00  0.00           N
ATOM    260  HN  ASP A  24      44.620  34.460  34.270  1.00  0.00           H
ATOM    261  CA  ASP A  24      43.290  34.650  35.920  1.00  0.00           C
ATOM    262  HA  ASP A  24      42.840  35.520  36.380  1.00  0.00           H
ATOM    263  CB  ASP A  24      42.220  33.880  35.040  1.00  0.00           C
ATOM    264  HB1 ASP A  24      41.870  34.580  34.260  1.00  0.00           H
ATOM    265  HB2 ASP A  24      41.330  33.740  35.690  1.00  0.00           H
ATOM    266  CG  ASP A  24      42.670  32.600  34.350  1.00  0.00           C
ATOM    267  OD1 ASP A  24      41.820  32.080  33.610  1.00  0.00           O
ATOM    268  OD2 ASP A  24      43.870  32.150  34.480  1.00  0.00           O
ATOM    269  C   ASP A  24      43.790  33.730  37.040  1.00  0.00           C
ATOM    270  O   ASP A  24      42.950  33.290  37.810  1.00  0.00           O
ATOM    271  N   PHE A  25      45.070  33.280  37.100  1.00  0.00           N
ATOM    272  HN  PHE A  25      45.730  33.670  36.460  1.00  0.00           H
ATOM    273  CA  PHE A  25      45.640  32.280  38.000  1.00  0.00           C
ATOM    274  HA  PHE A  25      45.250  31.330  37.650  1.00  0.00           H
ATOM    275  CB  PHE A  25      47.190  32.120  37.630  1.00  0.00           C
ATOM    276  HB1 PHE A  25      47.600  33.140  37.750  1.00  0.00           H
ATOM    277  HB2 PHE A  25      47.340  31.750  36.590  1.00  0.00           H
ATOM    278  CG  PHE A  25      47.910  31.170  38.510  1.00  0.00           C
ATOM    279  CD1 PHE A  25      48.860  31.600  39.520  1.00  0.00           C
ATOM    280  HD1 PHE A  25      48.920  32.660  39.760  1.00  0.00           H
ATOM    281  CE1 PHE A  25      49.520  30.660  40.250  1.00  0.00           C
ATOM    282  HE1 PHE A  25      50.300  30.850  40.970  1.00  0.00           H
ATOM    283  CZ  PHE A  25      49.480  29.290  39.940  1.00  0.00           C
ATOM    284  HZ  PHE A  25      49.980  28.570  40.540  1.00  0.00           H
ATOM    285  CD2 PHE A  25      47.790  29.770  38.320  1.00  0.00           C
ATOM    286  HD2 PHE A  25      47.000  29.520  37.610  1.00  0.00           H
ATOM    287  CE2 PHE A  25      48.400  28.840  39.120  1.00  0.00           C
ATOM    288  HE2 PHE A  25      48.150  27.820  38.910  1.00  0.00           H
ATOM    289  C   PHE A  25      45.480  32.320  39.560  1.00  0.00           C
ATOM    290  O   PHE A  25      45.160  31.320  40.210  1.00  0.00           O
ATOM    291  N   ILE A  26      45.860  33.430  40.150  1.00  0.00           N
ATOM    292  HN  ILE A  26      46.160  34.250  39.660  1.00  0.00           H
ATOM    293  CA  ILE A  26      45.610  33.530  41.640  1.00  0.00           C
ATOM    294  HA  ILE A  26      45.320  32.530  41.950  1.00  0.00           H
ATOM    295  CB  ILE A  26      47.000  33.980  42.280  1.00  0.00           C
ATOM    296  HB  ILE A  26      47.770  33.470  41.660  1.00  0.00           H
ATOM    297  CG2 ILE A  26      47.120  35.520  42.250  1.00  0.00           C
ATOM    298 HG21 ILE A  26      46.590  36.040  41.420  1.00  0.00           H
ATOM    299 HG22 ILE A  26      48.220  35.670  42.200  1.00  0.00           H
ATOM    300 HG23 ILE A  26      46.780  35.990  43.200  1.00  0.00           H
ATOM    301  CG1 ILE A  26      47.150  33.500  43.710  1.00  0.00           C
ATOM    302 HG11 ILE A  26      46.290  33.670  44.390  1.00  0.00           H
ATOM    303 HG12 ILE A  26      47.970  34.160  44.070  1.00  0.00           H
ATOM    304  CD  ILE A  26      47.550  32.060  43.770  1.00  0.00           C
ATOM    305  HD1 ILE A  26      46.780  31.530  43.180  1.00  0.00           H
ATOM    306  HD2 ILE A  26      47.670  31.640  44.790  1.00  0.00           H
ATOM    307  HD3 ILE A  26      48.540  31.910  43.280  1.00  0.00           H
ATOM    308  C   ILE A  26      44.450  34.570  41.970  1.00  0.00           C
ATOM    309  O   ILE A  26      43.900  34.520  43.070  1.00  0.00           O
ATOM    310  N   VAL A  27      43.930  35.340  41.020  1.00  0.00           N
ATOM    311  HN  VAL A  27      44.240  35.350  40.070  1.00  0.00           H
ATOM    312  CA  VAL A  27      42.800  36.240  41.310  1.00  0.00           C
ATOM    313  HA  VAL A  27      43.090  36.890  42.120  1.00  0.00           H
ATOM    314  CB  VAL A  27      42.610  37.310  40.230  1.00  0.00           C
ATOM    315  HB  VAL A  27      43.590  37.800  40.140  1.00  0.00           H
ATOM    316  CG1 VAL A  27      42.040  36.670  38.980  1.00  0.00           C
ATOM    317 HG11 VAL A  27      42.690  35.890  38.530  1.00  0.00           H
ATOM    318 HG12 VAL A  27      41.950  37.490  38.230  1.00  0.00           H
ATOM    319 HG13 VAL A  27      41.080  36.170  39.260  1.00  0.00           H
ATOM    320  CG2 VAL A  27      41.600  38.370  40.640  1.00  0.00           C
ATOM    321 HG21 VAL A  27      41.520  39.200  39.890  1.00  0.00           H
ATOM    322 HG22 VAL A  27      41.780  38.740  41.660  1.00  0.00           H
ATOM    323 HG23 VAL A  27      40.640  37.860  40.830  1.00  0.00           H
ATOM    324  C   VAL A  27      41.570  35.520  41.860  1.00  0.00           C
ATOM    325  O   VAL A  27      40.930  36.040  42.790  1.00  0.00           O
ATOM    326  N   LYS A  28      41.230  34.330  41.360  1.00  0.00           N
ATOM    327  HN  LYS A  28      41.880  33.910  40.740  1.00  0.00           H
ATOM    328  CA  LYS A  28      40.080  33.550  41.730  1.00  0.00           C
ATOM    329  HA  LYS A  28      39.210  34.190  41.580  1.00  0.00           H
ATOM    330  CB  LYS A  28      39.870  32.330  40.880  1.00  0.00           C
ATOM    331  HB1 LYS A  28      39.080  31.710  41.370  1.00  0.00           H
ATOM    332  HB2 LYS A  28      40.830  31.780  40.690  1.00  0.00           H
ATOM    333  CG  LYS A  28      39.370  32.540  39.430  1.00  0.00           C
ATOM    334  HG1 LYS A  28      40.230  33.090  38.990  1.00  0.00           H
ATOM    335  HG2 LYS A  28      38.400  33.080  39.370  1.00  0.00           H
ATOM    336  CD  LYS A  28      39.220  31.260  38.530  1.00  0.00           C
ATOM    337  HD1 LYS A  28      38.880  31.720  37.580  1.00  0.00           H
ATOM    338  HD2 LYS A  28      38.420  30.590  38.930  1.00  0.00           H
ATOM    339  CE  LYS A  28      40.550  30.530  38.200  1.00  0.00           C
ATOM    340  HE1 LYS A  28      41.080  29.990  39.010  1.00  0.00           H
ATOM    341  HE2 LYS A  28      41.240  31.350  37.870  1.00  0.00           H
ATOM    342  NZ  LYS A  28      40.440  29.520  37.110  1.00  0.00           N
ATOM    343  HZ1 LYS A  28      41.290  28.930  36.980  1.00  0.00           H
ATOM    344  HZ2 LYS A  28      40.090  29.790  36.180  1.00  0.00           H
ATOM    345  HZ3 LYS A  28      39.750  28.840  37.490  1.00  0.00           H
ATOM    346  C   LYS A  28      40.140  33.110  43.210  1.00  0.00           C
ATOM    347  O   LYS A  28      39.130  33.170  43.910  1.00  0.00           O
ATOM    348  N   VAL A  29      41.280  32.770  43.690  1.00  0.00           N
ATOM    349  HN  VAL A  29      42.130  32.930  43.180  1.00  0.00           H
ATOM    350  CA  VAL A  29      41.530  32.410  45.090  1.00  0.00           C
ATOM    351  HA  VAL A  29      40.810  31.650  45.350  1.00  0.00           H
ATOM    352  CB  VAL A  29      42.940  31.900  45.410  1.00  0.00           C
ATOM    353  HB  VAL A  29      43.610  32.770  45.260  1.00  0.00           H
ATOM    354  CG1 VAL A  29      42.890  31.270  46.770  1.00  0.00           C
ATOM    355 HG11 VAL A  29      43.110  31.960  47.600  1.00  0.00           H
ATOM    356 HG12 VAL A  29      43.590  30.420  46.870  1.00  0.00           H
ATOM    357 HG13 VAL A  29      41.920  30.800  47.010  1.00  0.00           H
ATOM    358  CG2 VAL A  29      43.350  30.920  44.290  1.00  0.00           C
ATOM    359 HG21 VAL A  29      44.390  30.670  44.580  1.00  0.00           H
ATOM    360 HG22 VAL A  29      43.350  31.480  43.330  1.00  0.00           H
ATOM    361 HG23 VAL A  29      42.710  30.010  44.190  1.00  0.00           H
ATOM    362  C   VAL A  29      41.210  33.640  46.050  1.00  0.00           C
ATOM    363  O   VAL A  29      40.680  33.400  47.160  1.00  0.00           O
ATOM    364  N   LEU A  30      41.510  34.920  45.670  1.00  0.00           N
ATOM    365  HN  LEU A  30      41.920  35.140  44.790  1.00  0.00           H
ATOM    366  CA  LEU A  30      41.460  36.060  46.530  1.00  0.00           C
ATOM    367  HA  LEU A  30      42.050  35.700  47.360  1.00  0.00           H
ATOM    368  CB  LEU A  30      42.000  37.250  45.910  1.00  0.00           C
ATOM    369  HB1 LEU A  30      41.890  38.110  46.600  1.00  0.00           H
ATOM    370  HB2 LEU A  30      41.440  37.560  45.000  1.00  0.00           H
ATOM    371  CG  LEU A  30      43.470  37.160  45.510  1.00  0.00           C
ATOM    372  HG  LEU A  30      43.560  36.300  44.800  1.00  0.00           H
ATOM    373  CD1 LEU A  30      43.970  38.410  44.790  1.00  0.00           C
ATOM    374 HD11 LEU A  30      43.290  38.740  43.970  1.00  0.00           H
ATOM    375 HD12 LEU A  30      44.970  38.270  44.340  1.00  0.00           H
ATOM    376 HD13 LEU A  30      44.120  39.280  45.470  1.00  0.00           H
ATOM    377  CD2 LEU A  30      44.390  36.870  46.640  1.00  0.00           C
ATOM    378 HD21 LEU A  30      45.390  36.830  46.170  1.00  0.00           H
ATOM    379 HD22 LEU A  30      44.090  35.870  47.020  1.00  0.00           H
ATOM    380 HD23 LEU A  30      44.460  37.680  47.400  1.00  0.00           H
ATOM    381  C   LEU A  30      40.070  36.420  47.120  1.00  0.00           C
ATOM    382  O   LEU A  30      40.010  36.580  48.310  1.00  0.00           O
ATOM    383  N   PRO A  31      38.860  36.440  46.370  1.00  0.00           N
ATOM    384  CD  PRO A  31      38.690  36.410  44.910  1.00  0.00           C
ATOM    385  HD1 PRO A  31      38.740  35.390  44.480  1.00  0.00           H
ATOM    386  HD2 PRO A  31      39.440  37.130  44.510  1.00  0.00           H
ATOM    387  CA  PRO A  31      37.550  36.540  46.960  1.00  0.00           C
ATOM    388  HA  PRO A  31      37.550  37.500  47.450  1.00  0.00           H
ATOM    389  CB  PRO A  31      36.500  36.590  45.790  1.00  0.00           C
ATOM    390  HB1 PRO A  31      35.690  37.320  46.000  1.00  0.00           H
ATOM    391  HB2 PRO A  31      36.190  35.550  45.550  1.00  0.00           H
ATOM    392  CG  PRO A  31      37.290  37.070  44.640  1.00  0.00           C
ATOM    393  HG1 PRO A  31      36.900  36.830  43.630  1.00  0.00           H
ATOM    394  HG2 PRO A  31      37.330  38.170  44.700  1.00  0.00           H
ATOM    395  C   PRO A  31      37.140  35.670  48.210  1.00  0.00           C
ATOM    396  O   PRO A  31      36.680  36.310  49.190  1.00  0.00           O
ATOM    397  N   PRO A  32      37.250  34.330  48.300  1.00  0.00           N
ATOM    398  CD  PRO A  32      37.380  33.380  47.130  1.00  0.00           C
ATOM    399  HD1 PRO A  32      38.220  33.520  46.420  1.00  0.00           H
ATOM    400  HD2 PRO A  32      36.450  33.500  46.550  1.00  0.00           H
ATOM    401  CA  PRO A  32      36.970  33.560  49.450  1.00  0.00           C
ATOM    402  HA  PRO A  32      36.010  33.910  49.770  1.00  0.00           H
ATOM    403  CB  PRO A  32      36.750  32.060  48.980  1.00  0.00           C
ATOM    404  HB1 PRO A  32      35.680  31.860  48.780  1.00  0.00           H
ATOM    405  HB2 PRO A  32      37.060  31.280  49.710  1.00  0.00           H
ATOM    406  CG  PRO A  32      37.570  31.950  47.680  1.00  0.00           C
ATOM    407  HG1 PRO A  32      38.630  31.730  47.920  1.00  0.00           H
ATOM    408  HG2 PRO A  32      37.190  31.220  46.940  1.00  0.00           H
ATOM    409  C   PRO A  32      38.070  33.740  50.530  1.00  0.00           C
ATOM    410  O   PRO A  32      37.710  33.880  51.680  1.00  0.00           O
ATOM    411  N   VAL A  33      39.340  33.630  50.210  1.00  0.00           N
ATOM    412  HN  VAL A  33      39.630  33.440  49.280  1.00  0.00           H
ATOM    413  CA  VAL A  33      40.400  33.680  51.200  1.00  0.00           C
ATOM    414  HA  VAL A  33      40.330  32.800  51.840  1.00  0.00           H
ATOM    415  CB  VAL A  33      41.690  33.450  50.410  1.00  0.00           C
ATOM    416  HB  VAL A  33      41.680  34.040  49.460  1.00  0.00           H
ATOM    417  CG1 VAL A  33      42.940  33.920  51.190  1.00  0.00           C
ATOM    418 HG11 VAL A  33      43.830  33.790  50.550  1.00  0.00           H
ATOM    419 HG12 VAL A  33      43.010  33.280  52.100  1.00  0.00           H
ATOM    420 HG13 VAL A  33      42.870  35.010  51.430  1.00  0.00           H
ATOM    421  CG2 VAL A  33      41.830  31.990  50.040  1.00  0.00           C
ATOM    422 HG21 VAL A  33      42.850  31.750  49.670  1.00  0.00           H
ATOM    423 HG22 VAL A  33      41.080  31.680  49.270  1.00  0.00           H
ATOM    424 HG23 VAL A  33      41.760  31.320  50.920  1.00  0.00           H
ATOM    425  C   VAL A  33      40.420  34.950  51.970  1.00  0.00           C
ATOM    426  O   VAL A  33      40.380  35.030  53.210  1.00  0.00           O
ATOM    427  N   LEU A  34      40.320  36.080  51.260  1.00  0.00           N
ATOM    428  HN  LEU A  34      40.170  35.950  50.290  1.00  0.00           H
ATOM    429  CA  LEU A  34      40.200  37.430  51.870  1.00  0.00           C
ATOM    430  HA  LEU A  34      40.920  37.500  52.670  1.00  0.00           H
ATOM    431  CB  LEU A  34      40.500  38.510  50.800  1.00  0.00           C
ATOM    432  HB1 LEU A  34      40.480  39.500  51.310  1.00  0.00           H
ATOM    433  HB2 LEU A  34      39.710  38.400  50.040  1.00  0.00           H
ATOM    434  CG  LEU A  34      41.850  38.420  50.200  1.00  0.00           C
ATOM    435  HG  LEU A  34      42.020  37.430  49.720  1.00  0.00           H
ATOM    436  CD1 LEU A  34      41.990  39.410  49.040  1.00  0.00           C
ATOM    437 HD11 LEU A  34      43.050  39.390  48.690  1.00  0.00           H
ATOM    438 HD12 LEU A  34      41.840  40.470  49.340  1.00  0.00           H
ATOM    439 HD13 LEU A  34      41.350  39.100  48.180  1.00  0.00           H
ATOM    440  CD2 LEU A  34      42.990  38.570  51.200  1.00  0.00           C
ATOM    441 HD21 LEU A  34      43.990  38.930  50.860  1.00  0.00           H
ATOM    442 HD22 LEU A  34      43.150  37.600  51.700  1.00  0.00           H
ATOM    443 HD23 LEU A  34      42.760  39.370  51.940  1.00  0.00           H
ATOM    444  C   LEU A  34      38.810  37.800  52.420  1.00  0.00           C
ATOM    445  O   LEU A  34      38.670  38.540  53.340  1.00  0.00           O
ATOM    446  N   GLY A  35      37.770  37.090  51.860  1.00  0.00           N
ATOM    447  HN  GLY A  35      37.870  36.600  51.000  1.00  0.00           H
ATOM    448  CA  GLY A  35      36.400  37.170  52.280  1.00  0.00           C
ATOM    449  HA1 GLY A  35      35.870  36.500  51.630  1.00  0.00           H
ATOM    450  HA2 GLY A  35      36.070  38.200  52.340  1.00  0.00           H
ATOM    451  C   GLY A  35      36.120  36.640  53.650  1.00  0.00           C
ATOM    452  O   GLY A  35      35.210  37.230  54.310  1.00  0.00           O
ATOM    453  N   LEU A  36      36.910  35.660  54.100  1.00  0.00           N
ATOM    454  HN  LEU A  36      37.560  35.110  53.590  1.00  0.00           H
ATOM    455  CA  LEU A  36      36.990  35.300  55.520  1.00  0.00           C
ATOM    456  HA  LEU A  36      35.960  35.160  55.840  1.00  0.00           H
ATOM    457  CB  LEU A  36      37.530  33.800  55.650  1.00  0.00           C
ATOM    458  HB1 LEU A  36      38.630  33.860  55.490  1.00  0.00           H
ATOM    459  HB2 LEU A  36      37.060  33.110  54.910  1.00  0.00           H
ATOM    460  CG  LEU A  36      37.420  33.220  57.080  1.00  0.00           C
ATOM    461  HG  LEU A  36      37.800  33.850  57.910  1.00  0.00           H
ATOM    462  CD1 LEU A  36      36.080  32.700  57.470  1.00  0.00           C
ATOM    463 HD11 LEU A  36      36.060  32.380  58.530  1.00  0.00           H
ATOM    464 HD12 LEU A  36      35.680  31.910  56.800  1.00  0.00           H
ATOM    465 HD13 LEU A  36      35.260  33.410  57.240  1.00  0.00           H
ATOM    466  CD2 LEU A  36      38.390  31.980  57.230  1.00  0.00           C
ATOM    467 HD21 LEU A  36      38.020  31.120  56.630  1.00  0.00           H
ATOM    468 HD22 LEU A  36      38.460  31.690  58.300  1.00  0.00           H
ATOM    469 HD23 LEU A  36      39.380  32.240  56.790  1.00  0.00           H
ATOM    470  C   LEU A  36      37.720  36.270  56.380  1.00  0.00           C
ATOM    471  O   LEU A  36      37.270  36.470  57.500  1.00  0.00           O
ATOM    472  N   GLU A  37      38.860  36.850  55.800  1.00  0.00           N
ATOM    473  HN  GLU A  37      39.080  36.590  54.870  1.00  0.00           H
ATOM    474  CA  GLU A  37      39.670  37.850  56.520  1.00  0.00           C
ATOM    475  HA  GLU A  37      40.140  37.460  57.410  1.00  0.00           H
ATOM    476  CB  GLU A  37      40.850  38.450  55.630  1.00  0.00           C
ATOM    477  HB1 GLU A  37      41.430  39.150  56.280  1.00  0.00           H
ATOM    478  HB2 GLU A  37      40.470  38.890  54.690  1.00  0.00           H
ATOM    479  CG  GLU A  37      41.920  37.380  55.320  1.00  0.00           C
ATOM    480  HG1 GLU A  37      41.500  36.550  54.740  1.00  0.00           H
ATOM    481  HG2 GLU A  37      42.280  36.910  56.260  1.00  0.00           H
ATOM    482  CD  GLU A  37      43.210  37.910  54.700  1.00  0.00           C
ATOM    483  OE1 GLU A  37      43.550  39.090  54.810  1.00  0.00           O
ATOM    484  OE2 GLU A  37      44.020  37.030  54.020  1.00  0.00           O
ATOM    485  HE2 GLU A  37      44.810  37.430  53.640  1.00  0.00           H
ATOM    486  C   GLU A  37      38.870  39.100  56.840  1.00  0.00           C
ATOM    487  O   GLU A  37      38.950  39.730  57.910  1.00  0.00           O
ATOM    488  N   PHE A  38      38.140  39.630  55.780  1.00  0.00           N
ATOM    489  HN  PHE A  38      38.150  39.260  54.860  1.00  0.00           H
ATOM    490  CA  PHE A  38      37.150  40.690  55.940  1.00  0.00           C
ATOM    491  HA  PHE A  38      37.740  41.590  56.090  1.00  0.00           H
ATOM    492  CB  PHE A  38      36.430  40.920  54.570  1.00  0.00           C
ATOM    493  HB1 PHE A  38      35.840  40.000  54.370  1.00  0.00           H
ATOM    494  HB2 PHE A  38      37.120  41.040  53.710  1.00  0.00           H
ATOM    495  CG  PHE A  38      35.370  42.000  54.610  1.00  0.00           C
ATOM    496  CD1 PHE A  38      35.680  43.390  54.470  1.00  0.00           C
ATOM    497  HD1 PHE A  38      36.710  43.660  54.400  1.00  0.00           H
ATOM    498  CE1 PHE A  38      34.740  44.360  54.620  1.00  0.00           C
ATOM    499  HE1 PHE A  38      34.970  45.400  54.480  1.00  0.00           H
ATOM    500  CZ  PHE A  38      33.400  44.010  54.830  1.00  0.00           C
ATOM    501  HZ  PHE A  38      32.720  44.840  54.930  1.00  0.00           H
ATOM    502  CD2 PHE A  38      34.050  41.660  54.940  1.00  0.00           C
ATOM    503  HD2 PHE A  38      33.750  40.630  54.980  1.00  0.00           H
ATOM    504  CE2 PHE A  38      32.990  42.660  55.030  1.00  0.00           C
ATOM    505  HE2 PHE A  38      31.940  42.400  55.070  1.00  0.00           H
ATOM    506  C   PHE A  38      36.250  40.610  57.080  1.00  0.00           C
ATOM    507  O   PHE A  38      36.330  41.510  57.920  1.00  0.00           O
ATOM    508  N   ILE A  39      35.540  39.530  57.180  1.00  0.00           N
ATOM    509  HN  ILE A  39      35.500  38.850  56.450  1.00  0.00           H
ATOM    510  CA  ILE A  39      34.460  39.490  58.230  1.00  0.00           C
ATOM    511  HA  ILE A  39      33.900  40.410  58.110  1.00  0.00           H
ATOM    512  CB  ILE A  39      33.450  38.300  58.190  1.00  0.00           C
ATOM    513  HB  ILE A  39      34.040  37.370  58.350  1.00  0.00           H
ATOM    514  CG2 ILE A  39      32.320  38.470  59.220  1.00  0.00           C
ATOM    515 HG21 ILE A  39      31.530  37.710  59.010  1.00  0.00           H
ATOM    516 HG22 ILE A  39      31.810  39.440  59.130  1.00  0.00           H
ATOM    517 HG23 ILE A  39      32.750  38.290  60.230  1.00  0.00           H
ATOM    518  CG1 ILE A  39      32.860  38.170  56.770  1.00  0.00           C
ATOM    519 HG11 ILE A  39      32.400  37.150  56.760  1.00  0.00           H
ATOM    520 HG12 ILE A  39      33.570  38.300  55.930  1.00  0.00           H
ATOM    521  CD  ILE A  39      31.730  39.120  56.430  1.00  0.00           C
ATOM    522  HD1 ILE A  39      31.950  40.190  56.540  1.00  0.00           H
ATOM    523  HD2 ILE A  39      30.890  38.800  57.100  1.00  0.00           H
ATOM    524  HD3 ILE A  39      31.380  38.930  55.380  1.00  0.00           H
ATOM    525  C   ILE A  39      35.070  39.580  59.540  1.00  0.00           C
ATOM    526  O   ILE A  39      34.530  40.300  60.390  1.00  0.00           O
ATOM    527  N   PHE A  40      36.190  38.870  59.780  1.00  0.00           N
ATOM    528  HN  PHE A  40      36.650  38.360  59.060  1.00  0.00           H
ATOM    529  CA  PHE A  40      36.820  38.850  61.110  1.00  0.00           C
ATOM    530  HA  PHE A  40      35.970  38.620  61.740  1.00  0.00           H
ATOM    531  CB  PHE A  40      37.930  37.730  61.090  1.00  0.00           C
ATOM    532  HB1 PHE A  40      38.800  37.940  60.440  1.00  0.00           H
ATOM    533  HB2 PHE A  40      37.410  36.790  60.770  1.00  0.00           H
ATOM    534  CG  PHE A  40      38.530  37.380  62.420  1.00  0.00           C
ATOM    535  CD1 PHE A  40      37.920  36.630  63.430  1.00  0.00           C
ATOM    536  HD1 PHE A  40      36.920  36.220  63.320  1.00  0.00           H
ATOM    537  CE1 PHE A  40      38.650  36.340  64.610  1.00  0.00           C
ATOM    538  HE1 PHE A  40      38.100  35.890  65.420  1.00  0.00           H
ATOM    539  CZ  PHE A  40      39.980  36.790  64.790  1.00  0.00           C
ATOM    540  HZ  PHE A  40      40.560  36.530  65.660  1.00  0.00           H
ATOM    541  CD2 PHE A  40      39.810  37.840  62.650  1.00  0.00           C
ATOM    542  HD2 PHE A  40      40.360  38.460  61.960  1.00  0.00           H
ATOM    543  CE2 PHE A  40      40.580  37.480  63.760  1.00  0.00           C
ATOM    544  HE2 PHE A  40      41.520  38.000  63.850  1.00  0.00           H
ATOM    545  C   PHE A  40      37.360  40.210  61.570  1.00  0.00           C
ATOM    546  O   PHE A  40      37.150  40.760  62.710  1.00  0.00           O
ATOM    547  N   GLY A  41      38.050  40.940  60.600  1.00  0.00           N
ATOM    548  HN  GLY A  41      38.240  40.480  59.740  1.00  0.00           H
ATOM    549  CA  GLY A  41      38.700  42.170  60.920  1.00  0.00           C
ATOM    550  HA1 GLY A  41      39.330  42.360  60.060  1.00  0.00           H
ATOM    551  HA2 GLY A  41      39.230  42.010  61.840  1.00  0.00           H
ATOM    552  C   GLY A  41      37.810  43.410  60.920  1.00  0.00           C
ATOM    553  O   GLY A  41      38.010  44.340  61.740  1.00  0.00           O
ATOM    554  N   LEU A  42      36.680  43.400  60.160  1.00  0.00           N
ATOM    555  HN  LEU A  42      36.510  42.550  59.680  1.00  0.00           H
ATOM    556  CA  LEU A  42      35.690  44.470  60.160  1.00  0.00           C
ATOM    557  HA  LEU A  42      36.140  45.430  59.960  1.00  0.00           H
ATOM    558  CB  LEU A  42      34.630  44.120  59.040  1.00  0.00           C
ATOM    559  HB1 LEU A  42      34.420  43.020  59.110  1.00  0.00           H
ATOM    560  HB2 LEU A  42      35.080  44.210  58.030  1.00  0.00           H
ATOM    561  CG  LEU A  42      33.320  45.000  59.040  1.00  0.00           C
ATOM    562  HG  LEU A  42      32.910  45.170  60.060  1.00  0.00           H
ATOM    563  CD1 LEU A  42      33.700  46.470  58.460  1.00  0.00           C
ATOM    564 HD11 LEU A  42      32.840  47.170  58.580  1.00  0.00           H
ATOM    565 HD12 LEU A  42      33.970  46.390  57.380  1.00  0.00           H
ATOM    566 HD13 LEU A  42      34.550  46.900  59.030  1.00  0.00           H
ATOM    567  CD2 LEU A  42      32.260  44.240  58.270  1.00  0.00           C
ATOM    568 HD21 LEU A  42      32.700  44.030  57.280  1.00  0.00           H
ATOM    569 HD22 LEU A  42      31.400  44.930  58.150  1.00  0.00           H
ATOM    570 HD23 LEU A  42      31.970  43.320  58.820  1.00  0.00           H
ATOM    571  C   LEU A  42      35.100  44.730  61.510  1.00  0.00           C
ATOM    572  O   LEU A  42      35.090  45.870  61.930  1.00  0.00           O
ATOM    573  N   LEU A  43      34.500  43.610  62.130  1.00  0.00           N
ATOM    574  HN  LEU A  43      34.410  42.780  61.590  1.00  0.00           H
ATOM    575  CA  LEU A  43      33.980  43.620  63.480  1.00  0.00           C
ATOM    576  HA  LEU A  43      33.160  44.320  63.380  1.00  0.00           H
ATOM    577  CB  LEU A  43      33.370  42.250  63.860  1.00  0.00           C
ATOM    578  HB1 LEU A  43      33.120  42.320  64.930  1.00  0.00           H
ATOM    579  HB2 LEU A  43      34.120  41.430  63.890  1.00  0.00           H
ATOM    580  CG  LEU A  43      32.180  41.770  63.050  1.00  0.00           C
ATOM    581  HG  LEU A  43      32.490  41.890  61.990  1.00  0.00           H
ATOM    582  CD1 LEU A  43      31.970  40.250  63.270  1.00  0.00           C
ATOM    583 HD11 LEU A  43      32.890  39.620  63.260  1.00  0.00           H
ATOM    584 HD12 LEU A  43      31.230  39.970  62.500  1.00  0.00           H
ATOM    585 HD13 LEU A  43      31.580  40.230  64.320  1.00  0.00           H
ATOM    586  CD2 LEU A  43      30.870  42.630  63.080  1.00  0.00           C
ATOM    587 HD21 LEU A  43      30.070  42.340  62.380  1.00  0.00           H
ATOM    588 HD22 LEU A  43      31.150  43.620  62.670  1.00  0.00           H
ATOM    589 HD23 LEU A  43      30.380  42.840  64.060  1.00  0.00           H
ATOM    590  C   LEU A  43      35.100  44.030  64.510  1.00  0.00           C
ATOM    591  O   LEU A  43      34.880  44.840  65.420  1.00  0.00           O
ATOM    592  N   GLY A  44      36.340  43.520  64.360  1.00  0.00           N
ATOM    593  HN  GLY A  44      36.430  42.870  63.610  1.00  0.00           H
ATOM    594  CA  GLY A  44      37.450  43.920  65.190  1.00  0.00           C
ATOM    595  HA1 GLY A  44      38.380  43.410  64.980  1.00  0.00           H
ATOM    596  HA2 GLY A  44      37.210  43.860  66.240  1.00  0.00           H
ATOM    597  C   GLY A  44      37.690  45.380  65.230  1.00  0.00           C
ATOM    598  O   GLY A  44      37.580  46.030  66.290  1.00  0.00           O
ATOM    599  N   ASN A  45      37.950  46.030  64.110  1.00  0.00           N
ATOM    600  HN  ASN A  45      38.000  45.460  63.300  1.00  0.00           H
ATOM    601  CA  ASN A  45      38.200  47.470  63.980  1.00  0.00           C
ATOM    602  HA  ASN A  45      38.890  47.660  64.790  1.00  0.00           H
ATOM    603  CB  ASN A  45      38.720  47.980  62.680  1.00  0.00           C
ATOM    604  HB1 ASN A  45      38.730  49.080  62.850  1.00  0.00           H
ATOM    605  HB2 ASN A  45      38.100  47.680  61.810  1.00  0.00           H
ATOM    606  CG  ASN A  45      40.130  47.470  62.460  1.00  0.00           C
ATOM    607  OD1 ASN A  45      41.030  48.130  62.890  1.00  0.00           O
ATOM    608  ND2 ASN A  45      40.220  46.330  61.790  1.00  0.00           N
ATOM    609 HD21 ASN A  45      41.080  45.870  61.560  1.00  0.00           H
ATOM    610 HD22 ASN A  45      39.470  45.670  61.860  1.00  0.00           H
ATOM    611  C   ASN A  45      36.940  48.200  64.350  1.00  0.00           C
ATOM    612  O   ASN A  45      37.010  49.210  65.070  1.00  0.00           O
ATOM    613  N   GLY A  46      35.730  47.780  63.890  1.00  0.00           N
ATOM    614  HN  GLY A  46      35.710  47.070  63.200  1.00  0.00           H
ATOM    615  CA  GLY A  46      34.480  48.330  64.280  1.00  0.00           C
ATOM    616  HA1 GLY A  46      33.690  47.720  63.870  1.00  0.00           H
ATOM    617  HA2 GLY A  46      34.460  49.340  63.880  1.00  0.00           H
ATOM    618  C   GLY A  46      34.180  48.350  65.760  1.00  0.00           C
ATOM    619  O   GLY A  46      33.660  49.340  66.290  1.00  0.00           O
ATOM    620  N   LEU A  47      34.450  47.320  66.470  1.00  0.00           N
ATOM    621  HN  LEU A  47      34.920  46.540  66.080  1.00  0.00           H
ATOM    622  CA  LEU A  47      34.310  47.330  67.920  1.00  0.00           C
ATOM    623  HA  LEU A  47      33.300  47.670  68.120  1.00  0.00           H
ATOM    624  CB  LEU A  47      34.490  45.890  68.400  1.00  0.00           C
ATOM    625  HB1 LEU A  47      35.520  45.600  68.110  1.00  0.00           H
ATOM    626  HB2 LEU A  47      33.820  45.250  67.800  1.00  0.00           H
ATOM    627  CG  LEU A  47      34.520  45.750  69.960  1.00  0.00           C
ATOM    628  HG  LEU A  47      35.250  46.430  70.460  1.00  0.00           H
ATOM    629  CD1 LEU A  47      33.210  46.050  70.550  1.00  0.00           C
ATOM    630 HD11 LEU A  47      33.240  46.090  71.660  1.00  0.00           H
ATOM    631 HD12 LEU A  47      32.380  45.430  70.140  1.00  0.00           H
ATOM    632 HD13 LEU A  47      33.070  47.120  70.260  1.00  0.00           H
ATOM    633  CD2 LEU A  47      35.000  44.350  70.250  1.00  0.00           C
ATOM    634 HD21 LEU A  47      34.170  43.720  69.870  1.00  0.00           H
ATOM    635 HD22 LEU A  47      35.030  44.100  71.330  1.00  0.00           H
ATOM    636 HD23 LEU A  47      35.930  44.090  69.690  1.00  0.00           H
ATOM    637  C   LEU A  47      35.190  48.300  68.680  1.00  0.00           C
ATOM    638  O   LEU A  47      34.620  48.880  69.600  1.00  0.00           O
ATOM    639  N   ALA A  48      36.430  48.520  68.330  1.00  0.00           N
ATOM    640  HN  ALA A  48      36.970  47.880  67.790  1.00  0.00           H
ATOM    641  CA  ALA A  48      37.310  49.550  68.870  1.00  0.00           C
ATOM    642  HA  ALA A  48      37.370  49.390  69.940  1.00  0.00           H
ATOM    643  CB  ALA A  48      38.710  49.380  68.240  1.00  0.00           C
ATOM    644  HB1 ALA A  48      39.210  48.510  68.700  1.00  0.00           H
ATOM    645  HB2 ALA A  48      39.410  50.240  68.230  1.00  0.00           H
ATOM    646  HB3 ALA A  48      38.660  49.140  67.150  1.00  0.00           H
ATOM    647  C   ALA A  48      36.810  50.980  68.680  1.00  0.00           C
ATOM    648  O   ALA A  48      36.790  51.800  69.550  1.00  0.00           O
ATOM    649  N   LEU A  49      36.260  51.230  67.450  1.00  0.00           N
ATOM    650  HN  LEU A  49      36.190  50.500  66.770  1.00  0.00           H
ATOM    651  CA  LEU A  49      35.450  52.300  67.090  1.00  0.00           C
ATOM    652  HA  LEU A  49      35.980  53.210  67.350  1.00  0.00           H
ATOM    653  CB  LEU A  49      35.240  52.330  65.540  1.00  0.00           C
ATOM    654  HB1 LEU A  49      34.670  53.220  65.190  1.00  0.00           H
ATOM    655  HB2 LEU A  49      34.680  51.440  65.210  1.00  0.00           H
ATOM    656  CG  LEU A  49      36.510  52.490  64.680  1.00  0.00           C
ATOM    657  HG  LEU A  49      37.170  51.660  65.020  1.00  0.00           H
ATOM    658  CD1 LEU A  49      36.130  52.440  63.220  1.00  0.00           C
ATOM    659 HD11 LEU A  49      35.370  53.170  62.870  1.00  0.00           H
ATOM    660 HD12 LEU A  49      35.800  51.420  62.920  1.00  0.00           H
ATOM    661 HD13 LEU A  49      37.020  52.760  62.650  1.00  0.00           H
ATOM    662  CD2 LEU A  49      37.140  53.880  65.070  1.00  0.00           C
ATOM    663 HD21 LEU A  49      37.670  53.820  66.050  1.00  0.00           H
ATOM    664 HD22 LEU A  49      36.320  54.630  65.090  1.00  0.00           H
ATOM    665 HD23 LEU A  49      37.830  54.250  64.280  1.00  0.00           H
ATOM    666  C   LEU A  49      34.070  52.490  67.890  1.00  0.00           C
ATOM    667  O   LEU A  49      33.700  53.650  68.150  1.00  0.00           O
ATOM    668  N   TRP A  50      33.350  51.460  68.200  1.00  0.00           N
ATOM    669  HN  TRP A  50      33.660  50.540  67.960  1.00  0.00           H
ATOM    670  CA  TRP A  50      32.150  51.450  69.080  1.00  0.00           C
ATOM    671  HA  TRP A  50      31.460  52.180  68.690  1.00  0.00           H
ATOM    672  CB  TRP A  50      31.520  50.060  68.820  1.00  0.00           C
ATOM    673  HB1 TRP A  50      32.220  49.230  69.070  1.00  0.00           H
ATOM    674  HB2 TRP A  50      31.300  50.020  67.730  1.00  0.00           H
ATOM    675  CG  TRP A  50      30.250  49.780  69.550  1.00  0.00           C
ATOM    676  CD1 TRP A  50      30.190  49.730  70.950  1.00  0.00           C
ATOM    677  HD1 TRP A  50      31.010  49.420  71.610  1.00  0.00           H
ATOM    678  NE1 TRP A  50      28.850  49.980  71.380  1.00  0.00           N
ATOM    679  HE1 TRP A  50      28.510  49.910  72.290  1.00  0.00           H
ATOM    680  CE2 TRP A  50      28.070  50.130  70.240  1.00  0.00           C
ATOM    681  CD2 TRP A  50      28.930  50.020  69.060  1.00  0.00           C
ATOM    682  CE3 TRP A  50      28.370  50.210  67.810  1.00  0.00           C
ATOM    683  HE3 TRP A  50      28.970  49.950  66.950  1.00  0.00           H
ATOM    684  CZ3 TRP A  50      27.020  50.570  67.740  1.00  0.00           C
ATOM    685  HZ3 TRP A  50      26.570  50.620  66.760  1.00  0.00           H
ATOM    686  CZ2 TRP A  50      26.690  50.430  70.110  1.00  0.00           C
ATOM    687  HZ2 TRP A  50      26.200  50.540  71.060  1.00  0.00           H
ATOM    688  CH2 TRP A  50      26.210  50.690  68.850  1.00  0.00           C
ATOM    689  HH2 TRP A  50      25.160  50.800  68.620  1.00  0.00           H
ATOM    690  C   TRP A  50      32.490  51.860  70.470  1.00  0.00           C
ATOM    691  O   TRP A  50      31.920  52.790  71.020  1.00  0.00           O
ATOM    692  N   ILE A  51      33.470  51.260  71.060  1.00  0.00           N
ATOM    693  HN  ILE A  51      33.940  50.610  70.460  1.00  0.00           H
ATOM    694  CA  ILE A  51      34.140  51.680  72.280  1.00  0.00           C
ATOM    695  HA  ILE A  51      33.350  51.610  73.020  1.00  0.00           H
ATOM    696  CB  ILE A  51      35.270  50.740  72.680  1.00  0.00           C
ATOM    697  HB  ILE A  51      36.050  50.630  71.910  1.00  0.00           H
ATOM    698  CG2 ILE A  51      35.980  51.300  73.960  1.00  0.00           C
ATOM    699 HG21 ILE A  51      36.580  52.210  73.770  1.00  0.00           H
ATOM    700 HG22 ILE A  51      36.760  50.550  74.230  1.00  0.00           H
ATOM    701 HG23 ILE A  51      35.170  51.500  74.690  1.00  0.00           H
ATOM    702  CG1 ILE A  51      34.800  49.230  72.970  1.00  0.00           C
ATOM    703 HG11 ILE A  51      34.150  48.900  72.130  1.00  0.00           H
ATOM    704 HG12 ILE A  51      34.310  49.270  73.970  1.00  0.00           H
ATOM    705  CD  ILE A  51      35.990  48.230  73.080  1.00  0.00           C
ATOM    706  HD1 ILE A  51      36.720  48.430  72.270  1.00  0.00           H
ATOM    707  HD2 ILE A  51      35.550  47.210  72.980  1.00  0.00           H
ATOM    708  HD3 ILE A  51      36.420  48.210  74.110  1.00  0.00           H
ATOM    709  C   ILE A  51      34.580  53.140  72.300  1.00  0.00           C
ATOM    710  O   ILE A  51      34.110  53.880  73.180  1.00  0.00           O
ATOM    711  N   PHE A  52      35.250  53.680  71.220  1.00  0.00           N
ATOM    712  HN  PHE A  52      35.630  53.110  70.500  1.00  0.00           H
ATOM    713  CA  PHE A  52      35.440  55.080  71.060  1.00  0.00           C
ATOM    714  HA  PHE A  52      35.970  55.400  71.940  1.00  0.00           H
ATOM    715  CB  PHE A  52      36.240  55.520  69.790  1.00  0.00           C
ATOM    716  HB1 PHE A  52      36.170  56.610  69.580  1.00  0.00           H
ATOM    717  HB2 PHE A  52      35.880  54.970  68.890  1.00  0.00           H
ATOM    718  CG  PHE A  52      37.810  55.390  70.030  1.00  0.00           C
ATOM    719  CD1 PHE A  52      38.610  54.600  69.130  1.00  0.00           C
ATOM    720  HD1 PHE A  52      38.150  53.870  68.480  1.00  0.00           H
ATOM    721  CE1 PHE A  52      40.000  54.620  69.250  1.00  0.00           C
ATOM    722  HE1 PHE A  52      40.600  54.130  68.490  1.00  0.00           H
ATOM    723  CZ  PHE A  52      40.630  55.370  70.190  1.00  0.00           C
ATOM    724  HZ  PHE A  52      41.700  55.410  70.160  1.00  0.00           H
ATOM    725  CD2 PHE A  52      38.540  56.230  70.830  1.00  0.00           C
ATOM    726  HD2 PHE A  52      38.050  56.990  71.440  1.00  0.00           H
ATOM    727  CE2 PHE A  52      39.880  56.200  70.990  1.00  0.00           C
ATOM    728  HE2 PHE A  52      40.360  56.750  71.790  1.00  0.00           H
ATOM    729  C   PHE A  52      34.130  55.880  71.230  1.00  0.00           C
ATOM    730  O   PHE A  52      34.010  56.640  72.220  1.00  0.00           O
ATOM    731  N   CYS A  53      33.120  55.620  70.310  1.00  0.00           N
ATOM    732  HN  CYS A  53      33.320  55.100  69.480  1.00  0.00           H
ATOM    733  CA  CYS A  53      31.760  56.190  70.360  1.00  0.00           C
ATOM    734  HA  CYS A  53      31.710  57.250  70.220  1.00  0.00           H
ATOM    735  CB  CYS A  53      30.900  55.410  69.320  1.00  0.00           C
ATOM    736  HB1 CYS A  53      29.840  55.730  69.340  1.00  0.00           H
ATOM    737  HB2 CYS A  53      30.990  54.310  69.390  1.00  0.00           H
ATOM    738  SG  CYS A  53      31.630  55.770  67.610  1.00  0.00           S
ATOM    739  HG1 CYS A  53      32.620  54.890  67.730  1.00  0.00           H
ATOM    740  C   CYS A  53      30.970  55.980  71.740  1.00  0.00           C
ATOM    741  O   CYS A  53      30.300  56.940  72.120  1.00  0.00           O
ATOM    742  N   PHE A  54      30.960  54.890  72.520  1.00  0.00           N
ATOM    743  HN  PHE A  54      31.320  54.070  72.070  1.00  0.00           H
ATOM    744  CA  PHE A  54      29.940  54.830  73.620  1.00  0.00           C
ATOM    745  HA  PHE A  54      29.550  55.810  73.830  1.00  0.00           H
ATOM    746  CB  PHE A  54      28.800  53.850  73.240  1.00  0.00           C
ATOM    747  HB1 PHE A  54      28.280  53.590  74.190  1.00  0.00           H
ATOM    748  HB2 PHE A  54      29.240  52.900  72.890  1.00  0.00           H
ATOM    749  CG  PHE A  54      27.790  54.400  72.210  1.00  0.00           C
ATOM    750  CD1 PHE A  54      27.090  55.600  72.470  1.00  0.00           C
ATOM    751  HD1 PHE A  54      27.210  56.150  73.390  1.00  0.00           H
ATOM    752  CE1 PHE A  54      26.130  56.040  71.530  1.00  0.00           C
ATOM    753  HE1 PHE A  54      25.690  57.020  71.660  1.00  0.00           H
ATOM    754  CZ  PHE A  54      25.850  55.300  70.310  1.00  0.00           C
ATOM    755  HZ  PHE A  54      25.130  55.680  69.600  1.00  0.00           H
ATOM    756  CD2 PHE A  54      27.510  53.650  71.040  1.00  0.00           C
ATOM    757  HD2 PHE A  54      28.010  52.720  70.850  1.00  0.00           H
ATOM    758  CE2 PHE A  54      26.520  54.110  70.100  1.00  0.00           C
ATOM    759  HE2 PHE A  54      26.310  53.430  69.290  1.00  0.00           H
ATOM    760  C   PHE A  54      30.540  54.370  74.970  1.00  0.00           C
ATOM    761  O   PHE A  54      29.930  54.640  75.970  1.00  0.00           O
ATOM    762  N   HSD A  55      31.650  53.730  75.070  1.00  0.00           N
ATOM    763  HN  HSD A  55      32.070  53.570  74.170  1.00  0.00           H
ATOM    764  CA  HSD A  55      32.240  53.180  76.250  1.00  0.00           C
ATOM    765  HA  HSD A  55      31.740  53.580  77.120  1.00  0.00           H
ATOM    766  CB  HSD A  55      32.090  51.630  76.320  1.00  0.00           C
ATOM    767  HB1 HSD A  55      32.300  51.150  77.300  1.00  0.00           H
ATOM    768  HB2 HSD A  55      32.870  51.220  75.630  1.00  0.00           H
ATOM    769  ND1 HSD A  55      29.520  51.460  76.200  1.00  0.00           N
ATOM    770  HD1 HSD A  55      29.280  51.880  77.080  1.00  0.00           H
ATOM    771  CG  HSD A  55      30.810  51.140  75.670  1.00  0.00           C
ATOM    772  CE1 HSD A  55      28.630  51.010  75.300  1.00  0.00           C
ATOM    773  HE1 HSD A  55      27.600  51.320  75.250  1.00  0.00           H
ATOM    774  NE2 HSD A  55      29.200  50.420  74.310  1.00  0.00           N
ATOM    775  CD2 HSD A  55      30.560  50.450  74.530  1.00  0.00           C
ATOM    776  HD2 HSD A  55      31.100  49.830  73.830  1.00  0.00           H
ATOM    777  C   HSD A  55      33.670  53.720  76.580  1.00  0.00           C
ATOM    778  O   HSD A  55      34.260  53.250  77.560  1.00  0.00           O
ATOM    779  N   LEU A  56      33.980  54.810  75.870  1.00  0.00           N
ATOM    780  HN  LEU A  56      33.460  55.060  75.070  1.00  0.00           H
ATOM    781  CA  LEU A  56      35.150  55.580  76.170  1.00  0.00           C
ATOM    782  HA  LEU A  56      35.990  54.910  76.160  1.00  0.00           H
ATOM    783  CB  LEU A  56      35.360  56.700  75.080  1.00  0.00           C
ATOM    784  HB1 LEU A  56      34.470  57.370  75.030  1.00  0.00           H
ATOM    785  HB2 LEU A  56      35.320  56.110  74.130  1.00  0.00           H
ATOM    786  CG  LEU A  56      36.660  57.520  75.190  1.00  0.00           C
ATOM    787  HG  LEU A  56      36.690  57.910  76.230  1.00  0.00           H
ATOM    788  CD1 LEU A  56      37.930  56.770  74.870  1.00  0.00           C
ATOM    789 HD11 LEU A  56      37.890  55.770  75.340  1.00  0.00           H
ATOM    790 HD12 LEU A  56      38.770  57.270  75.390  1.00  0.00           H
ATOM    791 HD13 LEU A  56      38.130  56.690  73.770  1.00  0.00           H
ATOM    792  CD2 LEU A  56      36.660  58.900  74.400  1.00  0.00           C
ATOM    793 HD21 LEU A  56      37.600  59.430  74.620  1.00  0.00           H
ATOM    794 HD22 LEU A  56      35.790  59.500  74.700  1.00  0.00           H
ATOM    795 HD23 LEU A  56      36.550  58.660  73.320  1.00  0.00           H
ATOM    796  C   LEU A  56      35.120  56.200  77.570  1.00  0.00           C
ATOM    797  O   LEU A  56      34.090  56.580  78.130  1.00  0.00           O
ATOM    798  N   LYS A  57      36.300  56.240  78.220  1.00  0.00           N
ATOM    799  HN  LYS A  57      37.160  55.890  77.850  1.00  0.00           H
ATOM    800  CA  LYS A  57      36.410  56.920  79.420  1.00  0.00           C
ATOM    801  HA  LYS A  57      35.460  57.250  79.800  1.00  0.00           H
ATOM    802  CB  LYS A  57      36.980  55.900  80.490  1.00  0.00           C
ATOM    803  HB1 LYS A  57      37.050  56.400  81.480  1.00  0.00           H
ATOM    804  HB2 LYS A  57      38.050  55.650  80.360  1.00  0.00           H
ATOM    805  CG  LYS A  57      36.250  54.540  80.740  1.00  0.00           C
ATOM    806  HG1 LYS A  57      36.780  53.890  81.460  1.00  0.00           H
ATOM    807  HG2 LYS A  57      36.090  53.950  79.810  1.00  0.00           H
ATOM    808  CD  LYS A  57      34.740  54.720  81.310  1.00  0.00           C
ATOM    809  HD1 LYS A  57      34.140  55.290  80.570  1.00  0.00           H
ATOM    810  HD2 LYS A  57      34.720  55.240  82.280  1.00  0.00           H
ATOM    811  CE  LYS A  57      33.920  53.410  81.430  1.00  0.00           C
ATOM    812  HE1 LYS A  57      33.030  53.480  82.090  1.00  0.00           H
ATOM    813  HE2 LYS A  57      34.550  52.700  82.000  1.00  0.00           H
ATOM    814  NZ  LYS A  57      33.330  52.940  80.210  1.00  0.00           N
ATOM    815  HZ1 LYS A  57      34.040  52.700  79.490  1.00  0.00           H
ATOM    816  HZ2 LYS A  57      32.740  53.710  79.830  1.00  0.00           H
ATOM    817  HZ3 LYS A  57      32.670  52.140  80.140  1.00  0.00           H
ATOM    818  C   LYS A  57      37.300  58.140  79.270  1.00  0.00           C
ATOM    819  O   LYS A  57      38.280  58.310  79.950  1.00  0.00           O
ATOM    820  N   SER A  58      36.880  59.180  78.580  1.00  0.00           N
ATOM    821  HN  SER A  58      35.970  59.060  78.160  1.00  0.00           H
ATOM    822  CA  SER A  58      37.540  60.470  78.420  1.00  0.00           C
ATOM    823  HA  SER A  58      36.710  61.060  78.030  1.00  0.00           H
ATOM    824  CB  SER A  58      37.890  61.210  79.790  1.00  0.00           C
ATOM    825  HB1 SER A  58      38.290  62.240  79.670  1.00  0.00           H
ATOM    826  HB2 SER A  58      38.650  60.620  80.350  1.00  0.00           H
ATOM    827  OG  SER A  58      36.710  61.230  80.570  1.00  0.00           O
ATOM    828  HG1 SER A  58      36.830  60.470  81.140  1.00  0.00           H
ATOM    829  C   SER A  58      38.660  60.550  77.400  1.00  0.00           C
ATOM    830  O   SER A  58      39.590  59.720  77.370  1.00  0.00           O
ATOM    831  N   TRP A  59      38.630  61.540  76.500  1.00  0.00           N
ATOM    832  HN  TRP A  59      37.840  62.140  76.440  1.00  0.00           H
ATOM    833  CA  TRP A  59      39.700  61.830  75.540  1.00  0.00           C
ATOM    834  HA  TRP A  59      39.950  60.860  75.150  1.00  0.00           H
ATOM    835  CB  TRP A  59      39.100  62.810  74.450  1.00  0.00           C
ATOM    836  HB1 TRP A  59      39.980  63.210  73.920  1.00  0.00           H
ATOM    837  HB2 TRP A  59      38.560  63.640  74.950  1.00  0.00           H
ATOM    838  CG  TRP A  59      38.200  62.190  73.460  1.00  0.00           C
ATOM    839  CD1 TRP A  59      36.900  62.520  73.260  1.00  0.00           C
ATOM    840  HD1 TRP A  59      36.480  63.320  73.850  1.00  0.00           H
ATOM    841  NE1 TRP A  59      36.380  61.870  72.160  1.00  0.00           N
ATOM    842  HE1 TRP A  59      35.430  61.820  71.930  1.00  0.00           H
ATOM    843  CE2 TRP A  59      37.310  61.030  71.620  1.00  0.00           C
ATOM    844  CD2 TRP A  59      38.470  61.200  72.450  1.00  0.00           C
ATOM    845  CE3 TRP A  59      39.610  60.460  72.100  1.00  0.00           C
ATOM    846  HE3 TRP A  59      40.540  60.670  72.610  1.00  0.00           H
ATOM    847  CZ3 TRP A  59      39.490  59.640  71.020  1.00  0.00           C
ATOM    848  HZ3 TRP A  59      40.410  59.120  70.810  1.00  0.00           H
ATOM    849  CZ2 TRP A  59      37.230  60.250  70.490  1.00  0.00           C
ATOM    850  HZ2 TRP A  59      36.370  60.280  69.840  1.00  0.00           H
ATOM    851  CH2 TRP A  59      38.380  59.550  70.190  1.00  0.00           C
ATOM    852  HH2 TRP A  59      38.420  58.800  69.410  1.00  0.00           H
ATOM    853  C   TRP A  59      41.010  62.260  76.170  1.00  0.00           C
ATOM    854  O   TRP A  59      41.130  62.890  77.230  1.00  0.00           O
ATOM    855  N   LYS A  60      42.130  61.910  75.590  1.00  0.00           N
ATOM    856  HN  LYS A  60      42.070  61.290  74.810  1.00  0.00           H
ATOM    857  CA  LYS A  60      43.490  62.280  75.910  1.00  0.00           C
ATOM    858  HA  LYS A  60      43.560  63.310  76.240  1.00  0.00           H
ATOM    859  CB  LYS A  60      44.210  61.310  76.890  1.00  0.00           C
ATOM    860  HB1 LYS A  60      45.300  61.350  77.070  1.00  0.00           H
ATOM    861  HB2 LYS A  60      43.990  60.290  76.540  1.00  0.00           H
ATOM    862  CG  LYS A  60      43.640  61.350  78.330  1.00  0.00           C
ATOM    863  HG1 LYS A  60      44.120  60.500  78.860  1.00  0.00           H
ATOM    864  HG2 LYS A  60      42.540  61.250  78.430  1.00  0.00           H
ATOM    865  CD  LYS A  60      44.080  62.700  79.010  1.00  0.00           C
ATOM    866  HD1 LYS A  60      43.900  63.590  78.380  1.00  0.00           H
ATOM    867  HD2 LYS A  60      45.180  62.610  79.170  1.00  0.00           H
ATOM    868  CE  LYS A  60      43.310  63.070  80.310  1.00  0.00           C
ATOM    869  HE1 LYS A  60      43.720  63.980  80.800  1.00  0.00           H
ATOM    870  HE2 LYS A  60      43.330  62.210  81.010  1.00  0.00           H
ATOM    871  NZ  LYS A  60      41.930  63.390  79.990  1.00  0.00           N
ATOM    872  HZ1 LYS A  60      41.570  62.430  79.780  1.00  0.00           H
ATOM    873  HZ2 LYS A  60      41.910  64.070  79.210  1.00  0.00           H
ATOM    874  HZ3 LYS A  60      41.430  63.690  80.840  1.00  0.00           H
ATOM    875  C   LYS A  60      44.180  62.110  74.620  1.00  0.00           C
ATOM    876  O   LYS A  60      43.740  61.420  73.740  1.00  0.00           O
ATOM    877  N   SER A  61      45.350  62.780  74.530  1.00  0.00           N
ATOM    878  HN  SER A  61      45.770  63.240  75.320  1.00  0.00           H
ATOM    879  CA  SER A  61      46.260  62.770  73.310  1.00  0.00           C
ATOM    880  HA  SER A  61      45.710  63.290  72.530  1.00  0.00           H
ATOM    881  CB  SER A  61      47.610  63.610  73.540  1.00  0.00           C
ATOM    882  HB1 SER A  61      47.480  64.720  73.630  1.00  0.00           H
ATOM    883  HB2 SER A  61      48.370  63.440  72.760  1.00  0.00           H
ATOM    884  OG  SER A  61      48.260  63.240  74.770  1.00  0.00           O
ATOM    885  HG1 SER A  61      49.010  62.700  74.500  1.00  0.00           H
ATOM    886  C   SER A  61      46.650  61.500  72.750  1.00  0.00           C
ATOM    887  O   SER A  61      46.440  61.250  71.580  1.00  0.00           O
ATOM    888  N   SER A  62      47.130  60.530  73.580  1.00  0.00           N
ATOM    889  HN  SER A  62      47.180  60.590  74.580  1.00  0.00           H
ATOM    890  CA  SER A  62      47.290  59.040  73.330  1.00  0.00           C
ATOM    891  HA  SER A  62      48.180  58.980  72.710  1.00  0.00           H
ATOM    892  CB  SER A  62      47.660  58.320  74.670  1.00  0.00           C
ATOM    893  HB1 SER A  62      48.620  58.730  75.060  1.00  0.00           H
ATOM    894  HB2 SER A  62      47.710  57.220  74.460  1.00  0.00           H
ATOM    895  OG  SER A  62      46.700  58.700  75.700  1.00  0.00           O
ATOM    896  HG1 SER A  62      46.570  57.920  76.240  1.00  0.00           H
ATOM    897  C   SER A  62      46.130  58.340  72.590  1.00  0.00           C
ATOM    898  O   SER A  62      46.360  57.810  71.550  1.00  0.00           O
ATOM    899  N   ARG A  63      44.900  58.520  73.170  1.00  0.00           N
ATOM    900  HN  ARG A  63      44.970  58.810  74.130  1.00  0.00           H
ATOM    901  CA  ARG A  63      43.630  58.040  72.650  1.00  0.00           C
ATOM    902  HA  ARG A  63      43.850  57.000  72.480  1.00  0.00           H
ATOM    903  CB  ARG A  63      42.530  58.190  73.760  1.00  0.00           C
ATOM    904  HB1 ARG A  63      41.630  57.720  73.320  1.00  0.00           H
ATOM    905  HB2 ARG A  63      42.330  59.260  73.960  1.00  0.00           H
ATOM    906  CG  ARG A  63      43.030  57.560  75.110  1.00  0.00           C
ATOM    907  HG1 ARG A  63      44.000  58.010  75.430  1.00  0.00           H
ATOM    908  HG2 ARG A  63      43.210  56.480  74.880  1.00  0.00           H
ATOM    909  CD  ARG A  63      42.070  57.840  76.280  1.00  0.00           C
ATOM    910  HD1 ARG A  63      41.130  57.380  75.900  1.00  0.00           H
ATOM    911  HD2 ARG A  63      41.940  58.940  76.440  1.00  0.00           H
ATOM    912  NE  ARG A  63      42.650  57.260  77.510  1.00  0.00           N
ATOM    913  HE  ARG A  63      43.590  56.970  77.630  1.00  0.00           H
ATOM    914  CZ  ARG A  63      41.920  57.090  78.590  1.00  0.00           C
ATOM    915  NH1 ARG A  63      40.660  57.490  78.660  1.00  0.00           N
ATOM    916 HH11 ARG A  63      40.300  58.010  77.890  1.00  0.00           H
ATOM    917 HH12 ARG A  63      40.190  57.650  79.530  1.00  0.00           H
ATOM    918  NH2 ARG A  63      42.460  56.470  79.600  1.00  0.00           N
ATOM    919 HH21 ARG A  63      43.380  56.070  79.570  1.00  0.00           H
ATOM    920 HH22 ARG A  63      41.930  56.420  80.460  1.00  0.00           H
ATOM    921  C   ARG A  63      43.230  58.690  71.360  1.00  0.00           C
ATOM    922  O   ARG A  63      42.910  58.060  70.360  1.00  0.00           O
ATOM    923  N   ILE A  64      43.350  59.980  71.230  1.00  0.00           N
ATOM    924  HN  ILE A  64      43.690  60.560  71.980  1.00  0.00           H
ATOM    925  CA  ILE A  64      43.230  60.700  69.920  1.00  0.00           C
ATOM    926  HA  ILE A  64      42.270  60.410  69.510  1.00  0.00           H
ATOM    927  CB  ILE A  64      43.260  62.270  70.050  1.00  0.00           C
ATOM    928  HB  ILE A  64      44.140  62.660  70.610  1.00  0.00           H
ATOM    929  CG2 ILE A  64      43.250  63.020  68.710  1.00  0.00           C
ATOM    930 HG21 ILE A  64      42.470  62.580  68.040  1.00  0.00           H
ATOM    931 HG22 ILE A  64      44.250  62.920  68.240  1.00  0.00           H
ATOM    932 HG23 ILE A  64      42.990  64.080  68.910  1.00  0.00           H
ATOM    933  CG1 ILE A  64      42.020  62.640  70.880  1.00  0.00           C
ATOM    934 HG11 ILE A  64      41.980  61.860  71.670  1.00  0.00           H
ATOM    935 HG12 ILE A  64      41.130  62.640  70.230  1.00  0.00           H
ATOM    936  CD  ILE A  64      42.000  64.030  71.570  1.00  0.00           C
ATOM    937  HD1 ILE A  64      42.740  64.160  72.400  1.00  0.00           H
ATOM    938  HD2 ILE A  64      41.120  64.070  72.250  1.00  0.00           H
ATOM    939  HD3 ILE A  64      41.830  64.900  70.900  1.00  0.00           H
ATOM    940  C   ILE A  64      44.170  60.290  68.810  1.00  0.00           C
ATOM    941  O   ILE A  64      43.650  60.040  67.740  1.00  0.00           O
ATOM    942  N   PHE A  65      45.480  60.170  69.140  1.00  0.00           N
ATOM    943  HN  PHE A  65      45.840  60.310  70.060  1.00  0.00           H
ATOM    944  CA  PHE A  65      46.390  59.520  68.240  1.00  0.00           C
ATOM    945  HA  PHE A  65      46.350  60.030  67.290  1.00  0.00           H
ATOM    946  CB  PHE A  65      47.920  59.560  68.790  1.00  0.00           C
ATOM    947  HB1 PHE A  65      48.550  58.910  68.130  1.00  0.00           H
ATOM    948  HB2 PHE A  65      48.020  59.130  69.810  1.00  0.00           H
ATOM    949  CG  PHE A  65      48.380  61.000  68.940  1.00  0.00           C
ATOM    950  CD1 PHE A  65      48.020  61.990  68.040  1.00  0.00           C
ATOM    951  HD1 PHE A  65      47.380  61.760  67.190  1.00  0.00           H
ATOM    952  CE1 PHE A  65      48.500  63.350  68.120  1.00  0.00           C
ATOM    953  HE1 PHE A  65      48.220  64.050  67.350  1.00  0.00           H
ATOM    954  CZ  PHE A  65      49.310  63.670  69.170  1.00  0.00           C
ATOM    955  HZ  PHE A  65      49.840  64.600  69.070  1.00  0.00           H
ATOM    956  CD2 PHE A  65      49.260  61.360  69.970  1.00  0.00           C
ATOM    957  HD2 PHE A  65      49.630  60.590  70.640  1.00  0.00           H
ATOM    958  CE2 PHE A  65      49.750  62.680  70.080  1.00  0.00           C
ATOM    959  HE2 PHE A  65      50.570  62.830  70.770  1.00  0.00           H
ATOM    960  C   PHE A  65      46.030  58.120  67.890  1.00  0.00           C
ATOM    961  O   PHE A  65      46.080  57.840  66.700  1.00  0.00           O
ATOM    962  N   LEU A  66      45.520  57.270  68.770  1.00  0.00           N
ATOM    963  HN  LEU A  66      45.480  57.520  69.730  1.00  0.00           H
ATOM    964  CA  LEU A  66      44.950  55.900  68.440  1.00  0.00           C
ATOM    965  HA  LEU A  66      45.770  55.470  67.870  1.00  0.00           H
ATOM    966  CB  LEU A  66      44.700  54.920  69.600  1.00  0.00           C
ATOM    967  HB1 LEU A  66      43.780  55.170  70.160  1.00  0.00           H
ATOM    968  HB2 LEU A  66      45.470  54.900  70.390  1.00  0.00           H
ATOM    969  CG  LEU A  66      44.620  53.450  69.100  1.00  0.00           C
ATOM    970  HG  LEU A  66      44.790  53.350  68.010  1.00  0.00           H
ATOM    971  CD1 LEU A  66      45.650  52.620  69.900  1.00  0.00           C
ATOM    972 HD11 LEU A  66      46.660  52.890  69.540  1.00  0.00           H
ATOM    973 HD12 LEU A  66      45.570  51.510  69.860  1.00  0.00           H
ATOM    974 HD13 LEU A  66      45.790  52.750  71.000  1.00  0.00           H
ATOM    975  CD2 LEU A  66      43.280  52.770  69.530  1.00  0.00           C
ATOM    976 HD21 LEU A  66      43.260  52.590  70.620  1.00  0.00           H
ATOM    977 HD22 LEU A  66      43.120  51.780  69.040  1.00  0.00           H
ATOM    978 HD23 LEU A  66      42.390  53.410  69.310  1.00  0.00           H
ATOM    979  C   LEU A  66      43.760  55.970  67.600  1.00  0.00           C
ATOM    980  O   LEU A  66      43.570  55.170  66.700  1.00  0.00           O
ATOM    981  N   PHE A  67      42.840  57.000  67.770  1.00  0.00           N
ATOM    982  HN  PHE A  67      42.920  57.660  68.520  1.00  0.00           H
ATOM    983  CA  PHE A  67      41.640  57.120  66.970  1.00  0.00           C
ATOM    984  HA  PHE A  67      41.040  56.230  67.140  1.00  0.00           H
ATOM    985  CB  PHE A  67      40.810  58.290  67.600  1.00  0.00           C
ATOM    986  HB1 PHE A  67      41.390  59.230  67.490  1.00  0.00           H
ATOM    987  HB2 PHE A  67      40.730  58.050  68.690  1.00  0.00           H
ATOM    988  CG  PHE A  67      39.470  58.560  66.930  1.00  0.00           C
ATOM    989  CD1 PHE A  67      38.450  57.530  66.850  1.00  0.00           C
ATOM    990  HD1 PHE A  67      38.480  56.550  67.280  1.00  0.00           H
ATOM    991  CE1 PHE A  67      37.200  57.830  66.230  1.00  0.00           C
ATOM    992  HE1 PHE A  67      36.440  57.070  66.230  1.00  0.00           H
ATOM    993  CZ  PHE A  67      36.980  59.090  65.650  1.00  0.00           C
ATOM    994  HZ  PHE A  67      35.990  59.340  65.280  1.00  0.00           H
ATOM    995  CD2 PHE A  67      39.180  59.820  66.330  1.00  0.00           C
ATOM    996  HD2 PHE A  67      39.970  60.540  66.470  1.00  0.00           H
ATOM    997  CE2 PHE A  67      37.950  60.100  65.780  1.00  0.00           C
ATOM    998  HE2 PHE A  67      37.680  61.070  65.380  1.00  0.00           H
ATOM    999  C   PHE A  67      41.760  57.330  65.490  1.00  0.00           C
ATOM   1000  O   PHE A  67      41.060  56.730  64.640  1.00  0.00           O
ATOM   1001  N   ASN A  68      42.700  58.230  65.150  1.00  0.00           N
ATOM   1002  HN  ASN A  68      43.220  58.590  65.910  1.00  0.00           H
ATOM   1003  CA  ASN A  68      43.080  58.430  63.770  1.00  0.00           C
ATOM   1004  HA  ASN A  68      42.140  58.610  63.270  1.00  0.00           H
ATOM   1005  CB  ASN A  68      44.030  59.660  63.660  1.00  0.00           C
ATOM   1006  HB1 ASN A  68      44.400  59.710  62.620  1.00  0.00           H
ATOM   1007  HB2 ASN A  68      44.950  59.580  64.280  1.00  0.00           H
ATOM   1008  CG  ASN A  68      43.350  60.960  63.940  1.00  0.00           C
ATOM   1009  OD1 ASN A  68      43.080  61.820  63.090  1.00  0.00           O
ATOM   1010  ND2 ASN A  68      43.130  61.260  65.290  1.00  0.00           N
ATOM   1011 HD21 ASN A  68      43.590  60.670  65.950  1.00  0.00           H
ATOM   1012 HD22 ASN A  68      42.940  62.190  65.590  1.00  0.00           H
ATOM   1013  C   ASN A  68      43.730  57.070  63.110  1.00  0.00           C
ATOM   1014  O   ASN A  68      43.520  56.710  61.990  1.00  0.00           O
ATOM   1015  N   LEU A  69      44.500  56.220  63.900  1.00  0.00           N
ATOM   1016  HN  LEU A  69      44.760  56.580  64.800  1.00  0.00           H
ATOM   1017  CA  LEU A  69      44.870  54.860  63.510  1.00  0.00           C
ATOM   1018  HA  LEU A  69      45.390  54.910  62.560  1.00  0.00           H
ATOM   1019  CB  LEU A  69      45.940  54.290  64.600  1.00  0.00           C
ATOM   1020  HB1 LEU A  69      45.620  54.440  65.640  1.00  0.00           H
ATOM   1021  HB2 LEU A  69      46.900  54.850  64.540  1.00  0.00           H
ATOM   1022  CG  LEU A  69      46.460  52.850  64.370  1.00  0.00           C
ATOM   1023  HG  LEU A  69      45.620  52.160  64.590  1.00  0.00           H
ATOM   1024  CD1 LEU A  69      46.900  52.610  62.900  1.00  0.00           C
ATOM   1025 HD11 LEU A  69      46.070  52.790  62.180  1.00  0.00           H
ATOM   1026 HD12 LEU A  69      47.190  51.550  62.720  1.00  0.00           H
ATOM   1027 HD13 LEU A  69      47.790  53.180  62.570  1.00  0.00           H
ATOM   1028  CD2 LEU A  69      47.590  52.550  65.400  1.00  0.00           C
ATOM   1029 HD21 LEU A  69      47.890  51.490  65.270  1.00  0.00           H
ATOM   1030 HD22 LEU A  69      47.240  52.760  66.440  1.00  0.00           H
ATOM   1031 HD23 LEU A  69      48.440  53.210  65.180  1.00  0.00           H
ATOM   1032  C   LEU A  69      43.750  53.820  63.290  1.00  0.00           C
ATOM   1033  O   LEU A  69      43.710  53.170  62.260  1.00  0.00           O
ATOM   1034  N   ALA A  70      42.790  53.690  64.240  1.00  0.00           N
ATOM   1035  HN  ALA A  70      42.930  54.210  65.070  1.00  0.00           H
ATOM   1036  CA  ALA A  70      41.620  52.850  64.070  1.00  0.00           C
ATOM   1037  HA  ALA A  70      41.880  51.900  63.630  1.00  0.00           H
ATOM   1038  CB  ALA A  70      40.800  52.790  65.340  1.00  0.00           C
ATOM   1039  HB1 ALA A  70      41.310  52.240  66.170  1.00  0.00           H
ATOM   1040  HB2 ALA A  70      39.890  52.160  65.310  1.00  0.00           H
ATOM   1041  HB3 ALA A  70      40.550  53.820  65.700  1.00  0.00           H
ATOM   1042  C   ALA A  70      40.820  53.300  62.900  1.00  0.00           C
ATOM   1043  O   ALA A  70      40.410  52.470  62.100  1.00  0.00           O
ATOM   1044  N   VAL A  71      40.520  54.620  62.700  1.00  0.00           N
ATOM   1045  HN  VAL A  71      40.660  55.320  63.390  1.00  0.00           H
ATOM   1046  CA  VAL A  71      39.760  55.160  61.500  1.00  0.00           C
ATOM   1047  HA  VAL A  71      38.830  54.630  61.430  1.00  0.00           H
ATOM   1048  CB  VAL A  71      39.440  56.680  61.570  1.00  0.00           C
ATOM   1049  HB  VAL A  71      40.320  57.330  61.680  1.00  0.00           H
ATOM   1050  CG1 VAL A  71      38.540  57.030  60.360  1.00  0.00           C
ATOM   1051 HG11 VAL A  71      37.970  57.970  60.540  1.00  0.00           H
ATOM   1052 HG12 VAL A  71      37.800  56.220  60.270  1.00  0.00           H
ATOM   1053 HG13 VAL A  71      39.170  57.180  59.450  1.00  0.00           H
ATOM   1054  CG2 VAL A  71      38.520  56.820  62.770  1.00  0.00           C
ATOM   1055 HG21 VAL A  71      37.620  56.150  62.700  1.00  0.00           H
ATOM   1056 HG22 VAL A  71      38.190  57.870  62.890  1.00  0.00           H
ATOM   1057 HG23 VAL A  71      39.040  56.570  63.720  1.00  0.00           H
ATOM   1058  C   VAL A  71      40.450  54.820  60.100  1.00  0.00           C
ATOM   1059  O   VAL A  71      39.790  54.410  59.160  1.00  0.00           O
ATOM   1060  N   ALA A  72      41.800  55.050  59.930  1.00  0.00           N
ATOM   1061  HN  ALA A  72      42.320  55.300  60.740  1.00  0.00           H
ATOM   1062  CA  ALA A  72      42.510  54.810  58.670  1.00  0.00           C
ATOM   1063  HA  ALA A  72      42.150  55.380  57.830  1.00  0.00           H
ATOM   1064  CB  ALA A  72      43.960  55.230  59.070  1.00  0.00           C
ATOM   1065  HB1 ALA A  72      43.890  56.270  59.470  1.00  0.00           H
ATOM   1066  HB2 ALA A  72      44.590  55.200  58.160  1.00  0.00           H
ATOM   1067  HB3 ALA A  72      44.390  54.580  59.860  1.00  0.00           H
ATOM   1068  C   ALA A  72      42.450  53.370  58.390  1.00  0.00           C
ATOM   1069  O   ALA A  72      42.330  52.920  57.220  1.00  0.00           O
ATOM   1070  N   ASP A  73      42.590  52.530  59.460  1.00  0.00           N
ATOM   1071  HN  ASP A  73      42.830  52.820  60.390  1.00  0.00           H
ATOM   1072  CA  ASP A  73      42.560  51.020  59.340  1.00  0.00           C
ATOM   1073  HA  ASP A  73      43.250  50.710  58.560  1.00  0.00           H
ATOM   1074  CB  ASP A  73      43.010  50.400  60.730  1.00  0.00           C
ATOM   1075  HB1 ASP A  73      42.700  49.330  60.780  1.00  0.00           H
ATOM   1076  HB2 ASP A  73      42.480  50.990  61.500  1.00  0.00           H
ATOM   1077  CG  ASP A  73      44.460  50.610  60.880  1.00  0.00           C
ATOM   1078  OD1 ASP A  73      45.240  51.100  60.130  1.00  0.00           O
ATOM   1079  OD2 ASP A  73      44.870  50.010  62.030  1.00  0.00           O
ATOM   1080  HD2 ASP A  73      45.810  50.080  62.180  1.00  0.00           H
ATOM   1081  C   ASP A  73      41.190  50.510  59.010  1.00  0.00           C
ATOM   1082  O   ASP A  73      40.990  49.460  58.280  1.00  0.00           O
ATOM   1083  N   PHE A  74      40.130  51.170  59.530  1.00  0.00           N
ATOM   1084  HN  PHE A  74      40.410  52.020  59.980  1.00  0.00           H
ATOM   1085  CA  PHE A  74      38.770  50.980  59.210  1.00  0.00           C
ATOM   1086  HA  PHE A  74      38.530  49.960  59.460  1.00  0.00           H
ATOM   1087  CB  PHE A  74      37.840  51.740  60.130  1.00  0.00           C
ATOM   1088  HB1 PHE A  74      38.320  52.740  60.290  1.00  0.00           H
ATOM   1089  HB2 PHE A  74      37.850  51.170  61.080  1.00  0.00           H
ATOM   1090  CG  PHE A  74      36.390  52.020  59.770  1.00  0.00           C
ATOM   1091  CD1 PHE A  74      36.000  53.320  59.180  1.00  0.00           C
ATOM   1092  HD1 PHE A  74      36.850  53.950  58.970  1.00  0.00           H
ATOM   1093  CE1 PHE A  74      34.740  53.550  58.740  1.00  0.00           C
ATOM   1094  HE1 PHE A  74      34.380  54.440  58.250  1.00  0.00           H
ATOM   1095  CZ  PHE A  74      33.740  52.630  59.030  1.00  0.00           C
ATOM   1096  HZ  PHE A  74      32.760  52.940  58.710  1.00  0.00           H
ATOM   1097  CD2 PHE A  74      35.340  51.160  60.080  1.00  0.00           C
ATOM   1098  HD2 PHE A  74      35.490  50.200  60.530  1.00  0.00           H
ATOM   1099  CE2 PHE A  74      34.010  51.420  59.700  1.00  0.00           C
ATOM   1100  HE2 PHE A  74      33.280  50.620  59.770  1.00  0.00           H
ATOM   1101  C   PHE A  74      38.430  51.220  57.820  1.00  0.00           C
ATOM   1102  O   PHE A  74      37.780  50.450  57.120  1.00  0.00           O
ATOM   1103  N   LEU A  75      39.020  52.340  57.260  1.00  0.00           N
ATOM   1104  HN  LEU A  75      39.500  53.040  57.800  1.00  0.00           H
ATOM   1105  CA  LEU A  75      38.900  52.860  55.940  1.00  0.00           C
ATOM   1106  HA  LEU A  75      37.830  52.770  55.790  1.00  0.00           H
ATOM   1107  CB  LEU A  75      39.430  54.310  55.710  1.00  0.00           C
ATOM   1108  HB1 LEU A  75      39.630  54.480  54.630  1.00  0.00           H
ATOM   1109  HB2 LEU A  75      40.470  54.420  56.070  1.00  0.00           H
ATOM   1110  CG  LEU A  75      38.380  55.320  56.260  1.00  0.00           C
ATOM   1111  HG  LEU A  75      38.330  55.340  57.370  1.00  0.00           H
ATOM   1112  CD1 LEU A  75      38.990  56.660  56.110  1.00  0.00           C
ATOM   1113 HD11 LEU A  75      39.050  56.920  55.030  1.00  0.00           H
ATOM   1114 HD12 LEU A  75      40.010  56.680  56.540  1.00  0.00           H
ATOM   1115 HD13 LEU A  75      38.350  57.480  56.520  1.00  0.00           H
ATOM   1116  CD2 LEU A  75      36.960  55.210  55.760  1.00  0.00           C
ATOM   1117 HD21 LEU A  75      36.610  54.220  56.140  1.00  0.00           H
ATOM   1118 HD22 LEU A  75      37.010  55.230  54.660  1.00  0.00           H
ATOM   1119 HD23 LEU A  75      36.300  56.070  55.990  1.00  0.00           H
ATOM   1120  C   LEU A  75      39.470  51.830  54.970  1.00  0.00           C
ATOM   1121  O   LEU A  75      38.800  51.400  53.990  1.00  0.00           O
ATOM   1122  N   LEU A  76      40.680  51.330  55.280  1.00  0.00           N
ATOM   1123  HN  LEU A  76      41.230  51.760  55.990  1.00  0.00           H
ATOM   1124  CA  LEU A  76      41.200  50.240  54.610  1.00  0.00           C
ATOM   1125  HA  LEU A  76      41.180  50.590  53.580  1.00  0.00           H
ATOM   1126  CB  LEU A  76      42.650  49.920  55.020  1.00  0.00           C
ATOM   1127  HB1 LEU A  76      43.060  49.070  54.430  1.00  0.00           H
ATOM   1128  HB2 LEU A  76      42.740  49.570  56.080  1.00  0.00           H
ATOM   1129  CG  LEU A  76      43.590  51.080  54.800  1.00  0.00           C
ATOM   1130  HG  LEU A  76      43.130  52.050  55.050  1.00  0.00           H
ATOM   1131  CD1 LEU A  76      44.860  50.950  55.640  1.00  0.00           C
ATOM   1132 HD11 LEU A  76      44.580  50.860  56.710  1.00  0.00           H
ATOM   1133 HD12 LEU A  76      45.650  51.730  55.560  1.00  0.00           H
ATOM   1134 HD13 LEU A  76      45.400  50.010  55.420  1.00  0.00           H
ATOM   1135  CD2 LEU A  76      44.040  51.280  53.350  1.00  0.00           C
ATOM   1136 HD21 LEU A  76      44.670  50.450  52.980  1.00  0.00           H
ATOM   1137 HD22 LEU A  76      44.590  52.250  53.260  1.00  0.00           H
ATOM   1138 HD23 LEU A  76      43.180  51.350  52.650  1.00  0.00           H
ATOM   1139  C   LEU A  76      40.390  48.930  54.630  1.00  0.00           C
ATOM   1140  O   LEU A  76      40.110  48.390  53.530  1.00  0.00           O
ATOM   1141  N   ILE A  77      39.820  48.360  55.720  1.00  0.00           N
ATOM   1142  HN  ILE A  77      39.970  48.760  56.620  1.00  0.00           H
ATOM   1143  CA  ILE A  77      38.840  47.270  55.700  1.00  0.00           C
ATOM   1144  HA  ILE A  77      39.310  46.410  55.260  1.00  0.00           H
ATOM   1145  CB  ILE A  77      38.460  46.850  57.160  1.00  0.00           C
ATOM   1146  HB  ILE A  77      38.370  47.730  57.830  1.00  0.00           H
ATOM   1147  CG2 ILE A  77      37.070  46.070  57.180  1.00  0.00           C
ATOM   1148 HG21 ILE A  77      37.230  45.080  56.710  1.00  0.00           H
ATOM   1149 HG22 ILE A  77      36.280  46.670  56.680  1.00  0.00           H
ATOM   1150 HG23 ILE A  77      36.880  45.780  58.240  1.00  0.00           H
ATOM   1151  CG1 ILE A  77      39.700  46.060  57.830  1.00  0.00           C
ATOM   1152 HG11 ILE A  77      39.440  46.000  58.900  1.00  0.00           H
ATOM   1153 HG12 ILE A  77      40.690  46.570  57.830  1.00  0.00           H
ATOM   1154  CD  ILE A  77      40.030  44.660  57.220  1.00  0.00           C
ATOM   1155  HD1 ILE A  77      40.530  44.700  56.230  1.00  0.00           H
ATOM   1156  HD2 ILE A  77      39.230  43.890  57.170  1.00  0.00           H
ATOM   1157  HD3 ILE A  77      40.640  44.130  57.990  1.00  0.00           H
ATOM   1158  C   ILE A  77      37.650  47.590  54.800  1.00  0.00           C
ATOM   1159  O   ILE A  77      37.160  46.760  54.070  1.00  0.00           O
ATOM   1160  N   ILE A  78      37.060  48.840  54.780  1.00  0.00           N
ATOM   1161  HN  ILE A  78      37.390  49.430  55.510  1.00  0.00           H
ATOM   1162  CA  ILE A  78      35.930  49.250  53.950  1.00  0.00           C
ATOM   1163  HA  ILE A  78      35.180  48.480  53.940  1.00  0.00           H
ATOM   1164  CB  ILE A  78      35.160  50.620  54.420  1.00  0.00           C
ATOM   1165  HB  ILE A  78      35.930  51.410  54.300  1.00  0.00           H
ATOM   1166  CG2 ILE A  78      33.940  50.910  53.540  1.00  0.00           C
ATOM   1167 HG21 ILE A  78      33.430  49.990  53.210  1.00  0.00           H
ATOM   1168 HG22 ILE A  78      34.320  51.520  52.680  1.00  0.00           H
ATOM   1169 HG23 ILE A  78      33.300  51.630  54.070  1.00  0.00           H
ATOM   1170  CG1 ILE A  78      34.710  50.600  55.900  1.00  0.00           C
ATOM   1171 HG11 ILE A  78      34.410  51.650  56.150  1.00  0.00           H
ATOM   1172 HG12 ILE A  78      35.590  50.270  56.490  1.00  0.00           H
ATOM   1173  CD  ILE A  78      33.520  49.740  56.210  1.00  0.00           C
ATOM   1174  HD1 ILE A  78      33.180  49.840  57.260  1.00  0.00           H
ATOM   1175  HD2 ILE A  78      33.630  48.690  55.870  1.00  0.00           H
ATOM   1176  HD3 ILE A  78      32.710  50.110  55.530  1.00  0.00           H
ATOM   1177  C   ILE A  78      36.260  49.280  52.450  1.00  0.00           C
ATOM   1178  O   ILE A  78      35.360  49.220  51.590  1.00  0.00           O
ATOM   1179  N   CYS A  79      37.510  49.330  52.050  1.00  0.00           N
ATOM   1180  HN  CYS A  79      38.230  49.210  52.740  1.00  0.00           H
ATOM   1181  CA  CYS A  79      37.950  49.400  50.710  1.00  0.00           C
ATOM   1182  HA  CYS A  79      37.120  49.580  50.030  1.00  0.00           H
ATOM   1183  CB  CYS A  79      39.300  50.300  50.490  1.00  0.00           C
ATOM   1184  HB1 CYS A  79      39.620  50.100  49.440  1.00  0.00           H
ATOM   1185  HB2 CYS A  79      40.010  49.770  51.140  1.00  0.00           H
ATOM   1186  SG  CYS A  79      39.100  52.040  50.980  1.00  0.00           S
ATOM   1187  HG1 CYS A  79      38.830  51.570  52.180  1.00  0.00           H
ATOM   1188  C   CYS A  79      38.400  47.980  50.290  1.00  0.00           C
ATOM   1189  O   CYS A  79      38.650  47.770  49.110  1.00  0.00           O
ATOM   1190  N   LEU A  80      38.390  46.960  51.170  1.00  0.00           N
ATOM   1191  HN  LEU A  80      38.000  47.130  52.070  1.00  0.00           H
ATOM   1192  CA  LEU A  80      38.570  45.590  50.730  1.00  0.00           C
ATOM   1193  HA  LEU A  80      39.470  45.620  50.130  1.00  0.00           H
ATOM   1194  CB  LEU A  80      38.970  44.800  52.010  1.00  0.00           C
ATOM   1195  HB1 LEU A  80      38.210  44.870  52.820  1.00  0.00           H
ATOM   1196  HB2 LEU A  80      39.900  45.250  52.400  1.00  0.00           H
ATOM   1197  CG  LEU A  80      39.110  43.270  51.940  1.00  0.00           C
ATOM   1198  HG  LEU A  80      38.090  42.890  51.690  1.00  0.00           H
ATOM   1199  CD1 LEU A  80      40.200  42.870  50.920  1.00  0.00           C
ATOM   1200 HD11 LEU A  80      40.250  41.780  50.730  1.00  0.00           H
ATOM   1201 HD12 LEU A  80      41.210  43.230  51.190  1.00  0.00           H
ATOM   1202 HD13 LEU A  80      39.940  43.250  49.900  1.00  0.00           H
ATOM   1203  CD2 LEU A  80      39.430  42.660  53.340  1.00  0.00           C
ATOM   1204 HD21 LEU A  80      40.420  43.080  53.660  1.00  0.00           H
ATOM   1205 HD22 LEU A  80      39.410  41.550  53.400  1.00  0.00           H
ATOM   1206 HD23 LEU A  80      38.720  42.920  54.150  1.00  0.00           H
ATOM   1207  C   LEU A  80      37.500  45.030  49.930  1.00  0.00           C
ATOM   1208  O   LEU A  80      37.770  44.340  48.930  1.00  0.00           O
ATOM   1209  N   PRO A  81      36.210  45.340  50.200  1.00  0.00           N
ATOM   1210  CD  PRO A  81      35.650  45.660  51.540  1.00  0.00           C
ATOM   1211  HD1 PRO A  81      35.860  46.750  51.700  1.00  0.00           H
ATOM   1212  HD2 PRO A  81      36.070  44.910  52.250  1.00  0.00           H
ATOM   1213  CA  PRO A  81      35.150  45.230  49.200  1.00  0.00           C
ATOM   1214  HA  PRO A  81      35.050  44.160  49.050  1.00  0.00           H
ATOM   1215  CB  PRO A  81      33.970  45.920  49.800  1.00  0.00           C
ATOM   1216  HB1 PRO A  81      33.010  45.480  49.480  1.00  0.00           H
ATOM   1217  HB2 PRO A  81      33.920  47.030  49.690  1.00  0.00           H
ATOM   1218  CG  PRO A  81      34.140  45.540  51.250  1.00  0.00           C
ATOM   1219  HG1 PRO A  81      33.470  46.190  51.860  1.00  0.00           H
ATOM   1220  HG2 PRO A  81      33.710  44.520  51.290  1.00  0.00           H
ATOM   1221  C   PRO A  81      35.390  45.720  47.830  1.00  0.00           C
ATOM   1222  O   PRO A  81      34.910  45.020  46.920  1.00  0.00           O
ATOM   1223  N   PHE A  82      36.030  46.920  47.630  1.00  0.00           N
ATOM   1224  HN  PHE A  82      36.330  47.580  48.310  1.00  0.00           H
ATOM   1225  CA  PHE A  82      36.330  47.370  46.260  1.00  0.00           C
ATOM   1226  HA  PHE A  82      35.430  47.280  45.680  1.00  0.00           H
ATOM   1227  CB  PHE A  82      36.880  48.790  46.090  1.00  0.00           C
ATOM   1228  HB1 PHE A  82      36.890  49.070  45.010  1.00  0.00           H
ATOM   1229  HB2 PHE A  82      37.860  48.990  46.570  1.00  0.00           H
ATOM   1230  CG  PHE A  82      35.950  49.770  46.840  1.00  0.00           C
ATOM   1231  CD1 PHE A  82      36.540  50.640  47.760  1.00  0.00           C
ATOM   1232  HD1 PHE A  82      37.620  50.650  47.850  1.00  0.00           H
ATOM   1233  CE1 PHE A  82      35.800  51.300  48.700  1.00  0.00           C
ATOM   1234  HE1 PHE A  82      36.280  51.980  49.390  1.00  0.00           H
ATOM   1235  CZ  PHE A  82      34.390  51.180  48.570  1.00  0.00           C
ATOM   1236  HZ  PHE A  82      33.730  51.640  49.290  1.00  0.00           H
ATOM   1237  CD2 PHE A  82      34.550  49.720  46.760  1.00  0.00           C
ATOM   1238  HD2 PHE A  82      34.140  48.990  46.070  1.00  0.00           H
ATOM   1239  CE2 PHE A  82      33.800  50.440  47.610  1.00  0.00           C
ATOM   1240  HE2 PHE A  82      32.730  50.300  47.590  1.00  0.00           H
ATOM   1241  C   PHE A  82      37.430  46.480  45.580  1.00  0.00           C
ATOM   1242  O   PHE A  82      37.400  46.180  44.370  1.00  0.00           O
ATOM   1243  N   LEU A  83      38.530  46.050  46.380  1.00  0.00           N
ATOM   1244  HN  LEU A  83      38.690  46.320  47.330  1.00  0.00           H
ATOM   1245  CA  LEU A  83      39.550  45.180  45.800  1.00  0.00           C
ATOM   1246  HA  LEU A  83      39.940  45.690  44.940  1.00  0.00           H
ATOM   1247  CB  LEU A  83      40.600  44.930  46.830  1.00  0.00           C
ATOM   1248  HB1 LEU A  83      41.230  44.090  46.450  1.00  0.00           H
ATOM   1249  HB2 LEU A  83      40.230  44.600  47.820  1.00  0.00           H
ATOM   1250  CG  LEU A  83      41.590  46.080  47.240  1.00  0.00           C
ATOM   1251  HG  LEU A  83      41.010  46.700  47.970  1.00  0.00           H
ATOM   1252  CD1 LEU A  83      42.740  45.360  47.960  1.00  0.00           C
ATOM   1253 HD11 LEU A  83      42.430  44.920  48.930  1.00  0.00           H
ATOM   1254 HD12 LEU A  83      43.530  46.080  48.250  1.00  0.00           H
ATOM   1255 HD13 LEU A  83      43.130  44.540  47.330  1.00  0.00           H
ATOM   1256  CD2 LEU A  83      41.940  46.940  46.080  1.00  0.00           C
ATOM   1257 HD21 LEU A  83      42.590  47.800  46.320  1.00  0.00           H
ATOM   1258 HD22 LEU A  83      41.030  47.490  45.750  1.00  0.00           H
ATOM   1259 HD23 LEU A  83      42.400  46.340  45.270  1.00  0.00           H
ATOM   1260  C   LEU A  83      38.920  43.820  45.370  1.00  0.00           C
ATOM   1261  O   LEU A  83      39.350  43.150  44.400  1.00  0.00           O
ATOM   1262  N   MET A  84      38.020  43.250  46.280  1.00  0.00           N
ATOM   1263  HN  MET A  84      37.860  43.620  47.190  1.00  0.00           H
ATOM   1264  CA  MET A  84      37.180  42.080  46.010  1.00  0.00           C
ATOM   1265  HA  MET A  84      37.890  41.370  45.620  1.00  0.00           H
ATOM   1266  CB  MET A  84      36.590  41.360  47.250  1.00  0.00           C
ATOM   1267  HB1 MET A  84      36.010  40.450  47.000  1.00  0.00           H
ATOM   1268  HB2 MET A  84      35.810  42.060  47.640  1.00  0.00           H
ATOM   1269  CG  MET A  84      37.600  40.930  48.310  1.00  0.00           C
ATOM   1270  HG1 MET A  84      38.060  41.820  48.810  1.00  0.00           H
ATOM   1271  HG2 MET A  84      38.450  40.470  47.780  1.00  0.00           H
ATOM   1272  SD  MET A  84      36.910  39.890  49.670  1.00  0.00           S
ATOM   1273  CE  MET A  84      35.890  41.290  50.190  1.00  0.00           C
ATOM   1274  HE1 MET A  84      34.880  41.190  49.750  1.00  0.00           H
ATOM   1275  HE2 MET A  84      36.320  42.260  49.870  1.00  0.00           H
ATOM   1276  HE3 MET A  84      35.700  41.240  51.290  1.00  0.00           H
ATOM   1277  C   MET A  84      36.250  42.200  44.770  1.00  0.00           C
ATOM   1278  O   MET A  84      36.230  41.240  43.940  1.00  0.00           O
ATOM   1279  N   ASP A  85      35.570  43.370  44.540  1.00  0.00           N
ATOM   1280  HN  ASP A  85      35.580  44.030  45.280  1.00  0.00           H
ATOM   1281  CA  ASP A  85      34.740  43.660  43.370  1.00  0.00           C
ATOM   1282  HA  ASP A  85      33.980  42.900  43.250  1.00  0.00           H
ATOM   1283  CB  ASP A  85      34.040  45.000  43.630  1.00  0.00           C
ATOM   1284  HB1 ASP A  85      34.810  45.750  43.920  1.00  0.00           H
ATOM   1285  HB2 ASP A  85      33.370  44.790  44.480  1.00  0.00           H
ATOM   1286  CG  ASP A  85      33.140  45.410  42.470  1.00  0.00           C
ATOM   1287  OD1 ASP A  85      32.370  44.580  41.940  1.00  0.00           O
ATOM   1288  OD2 ASP A  85      32.970  46.670  42.280  1.00  0.00           O
ATOM   1289  C   ASP A  85      35.560  43.570  42.040  1.00  0.00           C
ATOM   1290  O   ASP A  85      35.260  42.820  41.130  1.00  0.00           O
ATOM   1291  N   ASN A  86      36.740  44.120  42.010  1.00  0.00           N
ATOM   1292  HN  ASN A  86      36.950  44.850  42.660  1.00  0.00           H
ATOM   1293  CA  ASN A  86      37.670  43.860  40.910  1.00  0.00           C
ATOM   1294  HA  ASN A  86      37.220  44.080  39.960  1.00  0.00           H
ATOM   1295  CB  ASN A  86      38.740  44.980  41.050  1.00  0.00           C
ATOM   1296  HB1 ASN A  86      39.220  44.770  42.030  1.00  0.00           H
ATOM   1297  HB2 ASN A  86      38.310  46.000  41.030  1.00  0.00           H
ATOM   1298  CG  ASN A  86      39.830  44.900  39.900  1.00  0.00           C
ATOM   1299  OD1 ASN A  86      39.600  45.070  38.700  1.00  0.00           O
ATOM   1300  ND2 ASN A  86      41.060  44.740  40.390  1.00  0.00           N
ATOM   1301 HD21 ASN A  86      41.820  44.890  39.770  1.00  0.00           H
ATOM   1302 HD22 ASN A  86      41.360  44.710  41.340  1.00  0.00           H
ATOM   1303  C   ASN A  86      38.140  42.470  40.700  1.00  0.00           C
ATOM   1304  O   ASN A  86      38.230  41.950  39.580  1.00  0.00           O
ATOM   1305  N   TYR A  87      38.440  41.770  41.810  1.00  0.00           N
ATOM   1306  HN  TYR A  87      38.600  42.200  42.690  1.00  0.00           H
ATOM   1307  CA  TYR A  87      38.640  40.330  41.650  1.00  0.00           C
ATOM   1308  HA  TYR A  87      39.450  40.170  40.960  1.00  0.00           H
ATOM   1309  CB  TYR A  87      38.970  39.750  43.020  1.00  0.00           C
ATOM   1310  HB1 TYR A  87      39.310  38.690  42.990  1.00  0.00           H
ATOM   1311  HB2 TYR A  87      38.090  39.810  43.700  1.00  0.00           H
ATOM   1312  CG  TYR A  87      40.130  40.360  43.760  1.00  0.00           C
ATOM   1313  CD1 TYR A  87      40.120  40.170  45.100  1.00  0.00           C
ATOM   1314  HD1 TYR A  87      39.310  39.560  45.480  1.00  0.00           H
ATOM   1315  CE1 TYR A  87      41.020  40.840  45.860  1.00  0.00           C
ATOM   1316  HE1 TYR A  87      40.790  40.710  46.910  1.00  0.00           H
ATOM   1317  CZ  TYR A  87      42.120  41.600  45.380  1.00  0.00           C
ATOM   1318  OH  TYR A  87      43.040  42.220  46.220  1.00  0.00           O
ATOM   1319  HH  TYR A  87      43.400  43.010  45.820  1.00  0.00           H
ATOM   1320  CD2 TYR A  87      41.180  41.090  43.150  1.00  0.00           C
ATOM   1321  HD2 TYR A  87      41.160  41.330  42.100  1.00  0.00           H
ATOM   1322  CE2 TYR A  87      42.070  41.740  44.000  1.00  0.00           C
ATOM   1323  HE2 TYR A  87      42.870  42.310  43.550  1.00  0.00           H
ATOM   1324  C   TYR A  87      37.410  39.540  41.090  1.00  0.00           C
ATOM   1325  O   TYR A  87      37.590  38.790  40.140  1.00  0.00           O
ATOM   1326  N   VAL A  88      36.220  39.750  41.640  1.00  0.00           N
ATOM   1327  HN  VAL A  88      36.040  40.450  42.320  1.00  0.00           H
ATOM   1328  CA  VAL A  88      34.990  39.110  41.180  1.00  0.00           C
ATOM   1329  HA  VAL A  88      35.140  38.050  41.320  1.00  0.00           H
ATOM   1330  CB  VAL A  88      33.870  39.480  42.130  1.00  0.00           C
ATOM   1331  HB  VAL A  88      33.810  40.580  42.280  1.00  0.00           H
ATOM   1332  CG1 VAL A  88      32.470  39.050  41.570  1.00  0.00           C
ATOM   1333 HG11 VAL A  88      32.350  37.960  41.380  1.00  0.00           H
ATOM   1334 HG12 VAL A  88      32.360  39.610  40.610  1.00  0.00           H
ATOM   1335 HG13 VAL A  88      31.730  39.350  42.340  1.00  0.00           H
ATOM   1336  CG2 VAL A  88      34.220  38.780  43.470  1.00  0.00           C
ATOM   1337 HG21 VAL A  88      35.270  38.940  43.770  1.00  0.00           H
ATOM   1338 HG22 VAL A  88      34.130  37.680  43.310  1.00  0.00           H
ATOM   1339 HG23 VAL A  88      33.410  39.000  44.190  1.00  0.00           H
ATOM   1340  C   VAL A  88      34.760  39.430  39.690  1.00  0.00           C
ATOM   1341  O   VAL A  88      34.270  38.610  38.940  1.00  0.00           O
ATOM   1342  N   ARG A  89      35.020  40.650  39.200  1.00  0.00           N
ATOM   1343  HN  ARG A  89      35.280  41.390  39.830  1.00  0.00           H
ATOM   1344  CA  ARG A  89      34.800  41.020  37.840  1.00  0.00           C
ATOM   1345  HA  ARG A  89      33.890  40.530  37.520  1.00  0.00           H
ATOM   1346  CB  ARG A  89      34.680  42.620  37.670  1.00  0.00           C
ATOM   1347  HB1 ARG A  89      34.560  42.790  36.580  1.00  0.00           H
ATOM   1348  HB2 ARG A  89      35.550  43.160  38.110  1.00  0.00           H
ATOM   1349  CG  ARG A  89      33.430  43.160  38.260  1.00  0.00           C
ATOM   1350  HG1 ARG A  89      33.010  42.580  39.120  1.00  0.00           H
ATOM   1351  HG2 ARG A  89      32.600  42.990  37.540  1.00  0.00           H
ATOM   1352  CD  ARG A  89      33.640  44.700  38.480  1.00  0.00           C
ATOM   1353  HD1 ARG A  89      33.700  45.300  37.570  1.00  0.00           H
ATOM   1354  HD2 ARG A  89      34.610  44.840  39.020  1.00  0.00           H
ATOM   1355  NE  ARG A  89      32.510  45.260  39.250  1.00  0.00           N
ATOM   1356  HE  ARG A  89      32.500  45.060  40.230  1.00  0.00           H
ATOM   1357  CZ  ARG A  89      31.400  45.660  38.710  1.00  0.00           C
ATOM   1358  NH1 ARG A  89      31.280  45.980  37.440  1.00  0.00           N
ATOM   1359 HH11 ARG A  89      32.070  45.760  36.870  1.00  0.00           H
ATOM   1360 HH12 ARG A  89      30.370  46.010  37.010  1.00  0.00           H
ATOM   1361  NH2 ARG A  89      30.280  45.650  39.420  1.00  0.00           N
ATOM   1362 HH21 ARG A  89      29.390  45.830  39.020  1.00  0.00           H
ATOM   1363 HH22 ARG A  89      30.190  45.430  40.390  1.00  0.00           H
ATOM   1364  C   ARG A  89      35.840  40.550  36.820  1.00  0.00           C
ATOM   1365  O   ARG A  89      35.590  40.500  35.620  1.00  0.00           O
ATOM   1366  N   ARG A  90      37.030  40.260  37.360  1.00  0.00           N
ATOM   1367  HN  ARG A  90      37.000  40.310  38.360  1.00  0.00           H
ATOM   1368  CA  ARG A  90      38.230  39.740  36.780  1.00  0.00           C
ATOM   1369  HA  ARG A  90      38.720  39.480  37.710  1.00  0.00           H
ATOM   1370  CB  ARG A  90      37.860  38.390  36.030  1.00  0.00           C
ATOM   1371  HB1 ARG A  90      38.860  37.980  35.770  1.00  0.00           H
ATOM   1372  HB2 ARG A  90      37.430  38.670  35.050  1.00  0.00           H
ATOM   1373  CG  ARG A  90      37.190  37.340  36.900  1.00  0.00           C
ATOM   1374  HG1 ARG A  90      36.160  37.630  37.160  1.00  0.00           H
ATOM   1375  HG2 ARG A  90      37.730  37.200  37.860  1.00  0.00           H
ATOM   1376  CD  ARG A  90      36.910  36.010  36.120  1.00  0.00           C
ATOM   1377  HD1 ARG A  90      37.870  35.570  35.760  1.00  0.00           H
ATOM   1378  HD2 ARG A  90      36.170  36.080  35.300  1.00  0.00           H
ATOM   1379  NE  ARG A  90      36.400  35.050  37.170  1.00  0.00           N
ATOM   1380  HE  ARG A  90      36.390  35.400  38.090  1.00  0.00           H
ATOM   1381  CZ  ARG A  90      36.320  33.730  37.020  1.00  0.00           C
ATOM   1382  NH1 ARG A  90      36.600  33.120  35.890  1.00  0.00           N
ATOM   1383 HH11 ARG A  90      36.350  32.150  35.920  1.00  0.00           H
ATOM   1384 HH12 ARG A  90      37.020  33.630  35.150  1.00  0.00           H
ATOM   1385  NH2 ARG A  90      35.940  33.050  38.100  1.00  0.00           N
ATOM   1386 HH21 ARG A  90      36.010  33.440  39.020  1.00  0.00           H
ATOM   1387 HH22 ARG A  90      35.810  32.060  38.180  1.00  0.00           H
ATOM   1388  C   ARG A  90      39.070  40.720  36.030  1.00  0.00           C
ATOM   1389  O   ARG A  90      39.360  40.480  34.840  1.00  0.00           O
ATOM   1390  N   TRP A  91      39.490  41.720  36.740  1.00  0.00           N
ATOM   1391  HN  TRP A  91      39.060  41.830  37.630  1.00  0.00           H
ATOM   1392  CA  TRP A  91      40.310  42.840  36.330  1.00  0.00           C
ATOM   1393  HA  TRP A  91      40.680  43.270  37.270  1.00  0.00           H
ATOM   1394  CB  TRP A  91      41.620  42.500  35.500  1.00  0.00           C
ATOM   1395  HB1 TRP A  91      42.250  43.380  35.280  1.00  0.00           H
ATOM   1396  HB2 TRP A  91      41.330  42.130  34.500  1.00  0.00           H
ATOM   1397  CG  TRP A  91      42.560  41.570  36.120  1.00  0.00           C
ATOM   1398  CD1 TRP A  91      42.790  40.270  35.720  1.00  0.00           C
ATOM   1399  HD1 TRP A  91      42.380  39.850  34.820  1.00  0.00           H
ATOM   1400  NE1 TRP A  91      43.690  39.680  36.560  1.00  0.00           N
ATOM   1401  HE1 TRP A  91      43.960  38.740  36.610  1.00  0.00           H
ATOM   1402  CE2 TRP A  91      44.070  40.580  37.570  1.00  0.00           C
ATOM   1403  CD2 TRP A  91      43.360  41.770  37.320  1.00  0.00           C
ATOM   1404  CE3 TRP A  91      43.420  42.840  38.180  1.00  0.00           C
ATOM   1405  HE3 TRP A  91      42.800  43.700  37.960  1.00  0.00           H
ATOM   1406  CZ3 TRP A  91      44.260  42.730  39.270  1.00  0.00           C
ATOM   1407  HZ3 TRP A  91      44.310  43.560  39.960  1.00  0.00           H
ATOM   1408  CZ2 TRP A  91      44.940  40.460  38.640  1.00  0.00           C
ATOM   1409  HZ2 TRP A  91      45.400  39.520  38.840  1.00  0.00           H
ATOM   1410  CH2 TRP A  91      45.040  41.560  39.550  1.00  0.00           C
ATOM   1411  HH2 TRP A  91      45.700  41.470  40.400  1.00  0.00           H
ATOM   1412  C   TRP A  91      39.550  44.000  35.720  1.00  0.00           C
ATOM   1413  O   TRP A  91      40.180  44.770  34.960  1.00  0.00           O
ATOM   1414  N   ASP A  92      38.240  43.980  35.830  1.00  0.00           N
ATOM   1415  HN  ASP A  92      37.690  43.390  36.420  1.00  0.00           H
ATOM   1416  CA  ASP A  92      37.380  44.910  35.120  1.00  0.00           C
ATOM   1417  HA  ASP A  92      37.940  45.530  34.430  1.00  0.00           H
ATOM   1418  CB  ASP A  92      36.360  44.130  34.230  1.00  0.00           C
ATOM   1419  HB1 ASP A  92      35.490  43.760  34.830  1.00  0.00           H
ATOM   1420  HB2 ASP A  92      36.820  43.270  33.680  1.00  0.00           H
ATOM   1421  CG  ASP A  92      35.840  45.090  33.250  1.00  0.00           C
ATOM   1422  OD1 ASP A  92      34.890  44.680  32.470  1.00  0.00           O
ATOM   1423  OD2 ASP A  92      36.350  46.280  33.070  1.00  0.00           O
ATOM   1424  C   ASP A  92      36.820  45.960  36.040  1.00  0.00           C
ATOM   1425  O   ASP A  92      35.930  45.730  36.850  1.00  0.00           O
ATOM   1426  N   TRP A  93      37.390  47.190  36.010  1.00  0.00           N
ATOM   1427  HN  TRP A  93      38.170  47.400  35.440  1.00  0.00           H
ATOM   1428  CA  TRP A  93      36.950  48.200  37.000  1.00  0.00           C
ATOM   1429  HA  TRP A  93      36.880  47.660  37.920  1.00  0.00           H
ATOM   1430  CB  TRP A  93      38.020  49.220  37.310  1.00  0.00           C
ATOM   1431  HB1 TRP A  93      38.340  49.650  36.340  1.00  0.00           H
ATOM   1432  HB2 TRP A  93      38.900  48.720  37.750  1.00  0.00           H
ATOM   1433  CG  TRP A  93      37.820  50.380  38.210  1.00  0.00           C
ATOM   1434  CD1 TRP A  93      37.580  51.600  37.890  1.00  0.00           C
ATOM   1435  HD1 TRP A  93      37.620  51.940  36.860  1.00  0.00           H
ATOM   1436  NE1 TRP A  93      37.210  52.330  39.030  1.00  0.00           N
ATOM   1437  HE1 TRP A  93      37.240  53.300  39.070  1.00  0.00           H
ATOM   1438  CE2 TRP A  93      37.230  51.510  40.140  1.00  0.00           C
ATOM   1439  CD2 TRP A  93      37.570  50.210  39.620  1.00  0.00           C
ATOM   1440  CE3 TRP A  93      37.660  49.160  40.450  1.00  0.00           C
ATOM   1441  HE3 TRP A  93      38.060  48.210  40.090  1.00  0.00           H
ATOM   1442  CZ3 TRP A  93      37.350  49.350  41.760  1.00  0.00           C
ATOM   1443  HZ3 TRP A  93      37.370  48.500  42.430  1.00  0.00           H
ATOM   1444  CZ2 TRP A  93      36.930  51.690  41.480  1.00  0.00           C
ATOM   1445  HZ2 TRP A  93      36.720  52.650  41.900  1.00  0.00           H
ATOM   1446  CH2 TRP A  93      37.070  50.600  42.310  1.00  0.00           C
ATOM   1447  HH2 TRP A  93      36.950  50.690  43.370  1.00  0.00           H
ATOM   1448  C   TRP A  93      35.580  48.800  36.550  1.00  0.00           C
ATOM   1449  O   TRP A  93      35.490  49.120  35.410  1.00  0.00           O
ATOM   1450  N   LYS A  94      34.640  49.020  37.440  1.00  0.00           N
ATOM   1451  HN  LYS A  94      34.740  48.900  38.430  1.00  0.00           H
ATOM   1452  CA  LYS A  94      33.310  49.550  37.030  1.00  0.00           C
ATOM   1453  HA  LYS A  94      33.110  48.990  36.120  1.00  0.00           H
ATOM   1454  CB  LYS A  94      32.280  49.420  38.280  1.00  0.00           C
ATOM   1455  HB1 LYS A  94      32.580  50.030  39.150  1.00  0.00           H
ATOM   1456  HB2 LYS A  94      32.360  48.370  38.650  1.00  0.00           H
ATOM   1457  CG  LYS A  94      30.810  49.680  37.780  1.00  0.00           C
ATOM   1458  HG1 LYS A  94      30.570  49.200  36.800  1.00  0.00           H
ATOM   1459  HG2 LYS A  94      30.730  50.780  37.640  1.00  0.00           H
ATOM   1460  CD  LYS A  94      29.740  49.120  38.800  1.00  0.00           C
ATOM   1461  HD1 LYS A  94      29.830  49.660  39.770  1.00  0.00           H
ATOM   1462  HD2 LYS A  94      30.000  48.050  38.890  1.00  0.00           H
ATOM   1463  CE  LYS A  94      28.380  49.350  38.220  1.00  0.00           C
ATOM   1464  HE1 LYS A  94      27.640  48.550  38.470  1.00  0.00           H
ATOM   1465  HE2 LYS A  94      28.360  49.400  37.110  1.00  0.00           H
ATOM   1466  NZ  LYS A  94      27.750  50.660  38.630  1.00  0.00           N
ATOM   1467  HZ1 LYS A  94      27.650  50.570  39.660  1.00  0.00           H
ATOM   1468  HZ2 LYS A  94      26.800  50.640  38.230  1.00  0.00           H
ATOM   1469  HZ3 LYS A  94      28.280  51.490  38.310  1.00  0.00           H
ATOM   1470  C   LYS A  94      33.370  51.040  36.660  1.00  0.00           C
ATOM   1471  O   LYS A  94      32.850  51.430  35.640  1.00  0.00           O
ATOM   1472  N   PHE A  95      33.920  51.880  37.520  1.00  0.00           N
ATOM   1473  HN  PHE A  95      34.510  51.430  38.180  1.00  0.00           H
ATOM   1474  CA  PHE A  95      33.790  53.370  37.350  1.00  0.00           C
ATOM   1475  HA  PHE A  95      32.810  53.570  36.940  1.00  0.00           H
ATOM   1476  CB  PHE A  95      33.840  54.020  38.740  1.00  0.00           C
ATOM   1477  HB1 PHE A  95      33.400  55.030  38.650  1.00  0.00           H
ATOM   1478  HB2 PHE A  95      34.900  54.160  39.030  1.00  0.00           H
ATOM   1479  CG  PHE A  95      33.090  53.250  39.820  1.00  0.00           C
ATOM   1480  CD1 PHE A  95      31.760  52.790  39.610  1.00  0.00           C
ATOM   1481  HD1 PHE A  95      31.290  52.820  38.640  1.00  0.00           H
ATOM   1482  CE1 PHE A  95      31.110  52.070  40.620  1.00  0.00           C
ATOM   1483  HE1 PHE A  95      30.060  51.800  40.640  1.00  0.00           H
ATOM   1484  CZ  PHE A  95      31.730  51.850  41.870  1.00  0.00           C
ATOM   1485  HZ  PHE A  95      31.110  51.440  42.650  1.00  0.00           H
ATOM   1486  CD2 PHE A  95      33.710  52.930  41.050  1.00  0.00           C
ATOM   1487  HD2 PHE A  95      34.660  53.420  41.240  1.00  0.00           H
ATOM   1488  CE2 PHE A  95      32.990  52.270  42.100  1.00  0.00           C
ATOM   1489  HE2 PHE A  95      33.500  52.080  43.030  1.00  0.00           H
ATOM   1490  C   PHE A  95      34.770  54.070  36.440  1.00  0.00           C
ATOM   1491  O   PHE A  95      35.700  53.480  35.950  1.00  0.00           O
ATOM   1492  N   GLY A  96      34.500  55.370  36.200  1.00  0.00           N
ATOM   1493  HN  GLY A  96      33.600  55.740  36.410  1.00  0.00           H
ATOM   1494  CA  GLY A  96      35.380  56.330  35.530  1.00  0.00           C
ATOM   1495  HA1 GLY A  96      34.880  57.280  35.620  1.00  0.00           H
ATOM   1496  HA2 GLY A  96      35.550  56.000  34.520  1.00  0.00           H
ATOM   1497  C   GLY A  96      36.690  56.520  36.090  1.00  0.00           C
ATOM   1498  O   GLY A  96      36.980  56.130  37.190  1.00  0.00           O
ATOM   1499  N   ASP A  97      37.550  57.260  35.310  1.00  0.00           N
ATOM   1500  HN  ASP A  97      37.250  57.440  34.370  1.00  0.00           H
ATOM   1501  CA  ASP A  97      38.800  57.820  35.660  1.00  0.00           C
ATOM   1502  HA  ASP A  97      39.500  56.990  35.760  1.00  0.00           H
ATOM   1503  CB  ASP A  97      39.270  58.690  34.460  1.00  0.00           C
ATOM   1504  HB1 ASP A  97      38.620  59.560  34.240  1.00  0.00           H
ATOM   1505  HB2 ASP A  97      39.170  58.070  33.550  1.00  0.00           H
ATOM   1506  CG  ASP A  97      40.650  59.290  34.580  1.00  0.00           C
ATOM   1507  OD1 ASP A  97      41.580  58.590  35.010  1.00  0.00           O
ATOM   1508  OD2 ASP A  97      40.790  60.470  34.220  1.00  0.00           O
ATOM   1509  C   ASP A  97      38.940  58.570  36.980  1.00  0.00           C
ATOM   1510  O   ASP A  97      39.850  58.250  37.740  1.00  0.00           O
ATOM   1511  N   ILE A  98      38.050  59.520  37.340  1.00  0.00           N
ATOM   1512  HN  ILE A  98      37.310  59.720  36.710  1.00  0.00           H
ATOM   1513  CA  ILE A  98      38.210  60.230  38.630  1.00  0.00           C
ATOM   1514  HA  ILE A  98      39.250  60.480  38.780  1.00  0.00           H
ATOM   1515  CB  ILE A  98      37.530  61.560  38.660  1.00  0.00           C
ATOM   1516  HB  ILE A  98      36.440  61.480  38.440  1.00  0.00           H
ATOM   1517  CG2 ILE A  98      37.710  62.250  40.060  1.00  0.00           C
ATOM   1518 HG21 ILE A  98      37.170  61.740  40.870  1.00  0.00           H
ATOM   1519 HG22 ILE A  98      37.380  63.320  40.010  1.00  0.00           H
ATOM   1520 HG23 ILE A  98      38.820  62.270  40.190  1.00  0.00           H
ATOM   1521  CG1 ILE A  98      38.070  62.500  37.570  1.00  0.00           C
ATOM   1522 HG11 ILE A  98      37.650  63.510  37.800  1.00  0.00           H
ATOM   1523 HG12 ILE A  98      37.560  62.220  36.630  1.00  0.00           H
ATOM   1524  CD  ILE A  98      39.610  62.550  37.380  1.00  0.00           C
ATOM   1525  HD1 ILE A  98      40.100  62.590  38.380  1.00  0.00           H
ATOM   1526  HD2 ILE A  98      39.940  63.290  36.630  1.00  0.00           H
ATOM   1527  HD3 ILE A  98      39.910  61.560  36.950  1.00  0.00           H
ATOM   1528  C   ILE A  98      37.950  59.280  39.850  1.00  0.00           C
ATOM   1529  O   ILE A  98      38.780  59.210  40.720  1.00  0.00           O
ATOM   1530  N   PRO A  99      36.880  58.370  39.870  1.00  0.00           N
ATOM   1531  CD  PRO A  99      35.530  58.660  39.370  1.00  0.00           C
ATOM   1532  HD1 PRO A  99      35.470  58.250  38.330  1.00  0.00           H
ATOM   1533  HD2 PRO A  99      35.380  59.760  39.350  1.00  0.00           H
ATOM   1534  CA  PRO A  99      36.780  57.360  40.960  1.00  0.00           C
ATOM   1535  HA  PRO A  99      36.820  57.880  41.900  1.00  0.00           H
ATOM   1536  CB  PRO A  99      35.450  56.690  40.740  1.00  0.00           C
ATOM   1537  HB1 PRO A  99      35.250  56.050  41.640  1.00  0.00           H
ATOM   1538  HB2 PRO A  99      35.660  56.020  39.880  1.00  0.00           H
ATOM   1539  CG  PRO A  99      34.640  57.900  40.340  1.00  0.00           C
ATOM   1540  HG1 PRO A  99      33.690  57.650  39.820  1.00  0.00           H
ATOM   1541  HG2 PRO A  99      34.350  58.420  41.270  1.00  0.00           H
ATOM   1542  C   PRO A  99      37.860  56.330  40.890  1.00  0.00           C
ATOM   1543  O   PRO A  99      38.180  55.940  41.980  1.00  0.00           O
ATOM   1544  N   CYS A 100      38.380  55.810  39.760  1.00  0.00           N
ATOM   1545  HN  CYS A 100      38.040  56.160  38.890  1.00  0.00           H
ATOM   1546  CA  CYS A 100      39.530  54.940  39.880  1.00  0.00           C
ATOM   1547  HA  CYS A 100      39.220  54.070  40.460  1.00  0.00           H
ATOM   1548  CB  CYS A 100      40.100  54.490  38.440  1.00  0.00           C
ATOM   1549  HB1 CYS A 100      40.250  55.400  37.820  1.00  0.00           H
ATOM   1550  HB2 CYS A 100      39.370  53.830  37.910  1.00  0.00           H
ATOM   1551  SG  CYS A 100      41.750  53.650  38.450  1.00  0.00           S
ATOM   1552  C   CYS A 100      40.760  55.650  40.500  1.00  0.00           C
ATOM   1553  O   CYS A 100      41.320  55.070  41.430  1.00  0.00           O
ATOM   1554  N   ARG A 101      41.180  56.850  40.010  1.00  0.00           N
ATOM   1555  HN  ARG A 101      40.720  57.140  39.180  1.00  0.00           H
ATOM   1556  CA  ARG A 101      42.280  57.620  40.560  1.00  0.00           C
ATOM   1557  HA  ARG A 101      43.130  56.970  40.580  1.00  0.00           H
ATOM   1558  CB  ARG A 101      42.700  58.790  39.590  1.00  0.00           C
ATOM   1559  HB1 ARG A 101      43.200  59.580  40.200  1.00  0.00           H
ATOM   1560  HB2 ARG A 101      41.750  59.220  39.230  1.00  0.00           H
ATOM   1561  CG  ARG A 101      43.490  58.390  38.330  1.00  0.00           C
ATOM   1562  HG1 ARG A 101      42.970  57.780  37.570  1.00  0.00           H
ATOM   1563  HG2 ARG A 101      44.260  57.700  38.720  1.00  0.00           H
ATOM   1564  CD  ARG A 101      44.260  59.510  37.560  1.00  0.00           C
ATOM   1565  HD1 ARG A 101      44.880  58.860  36.900  1.00  0.00           H
ATOM   1566  HD2 ARG A 101      44.860  60.120  38.250  1.00  0.00           H
ATOM   1567  NE  ARG A 101      43.260  60.180  36.690  1.00  0.00           N
ATOM   1568  HE  ARG A 101      42.630  59.650  36.130  1.00  0.00           H
ATOM   1569  CZ  ARG A 101      43.500  61.420  36.230  1.00  0.00           C
ATOM   1570  NH1 ARG A 101      44.320  62.340  36.710  1.00  0.00           N
ATOM   1571 HH11 ARG A 101      44.520  62.170  37.680  1.00  0.00           H
ATOM   1572 HH12 ARG A 101      44.510  63.190  36.220  1.00  0.00           H
ATOM   1573  NH2 ARG A 101      42.900  61.730  35.070  1.00  0.00           N
ATOM   1574 HH21 ARG A 101      42.870  62.680  34.770  1.00  0.00           H
ATOM   1575 HH22 ARG A 101      42.180  61.120  34.750  1.00  0.00           H
ATOM   1576  C   ARG A 101      42.110  58.150  42.050  1.00  0.00           C
ATOM   1577  O   ARG A 101      43.120  58.090  42.780  1.00  0.00           O
ATOM   1578  N   LEU A 102      40.860  58.510  42.390  1.00  0.00           N
ATOM   1579  HN  LEU A 102      40.190  58.670  41.670  1.00  0.00           H
ATOM   1580  CA  LEU A 102      40.350  58.850  43.710  1.00  0.00           C
ATOM   1581  HA  LEU A 102      41.000  59.560  44.190  1.00  0.00           H
ATOM   1582  CB  LEU A 102      38.880  59.420  43.700  1.00  0.00           C
ATOM   1583  HB1 LEU A 102      38.180  58.670  43.290  1.00  0.00           H
ATOM   1584  HB2 LEU A 102      39.060  60.310  43.060  1.00  0.00           H
ATOM   1585  CG  LEU A 102      38.210  59.830  45.050  1.00  0.00           C
ATOM   1586  HG  LEU A 102      37.860  58.980  45.670  1.00  0.00           H
ATOM   1587  CD1 LEU A 102      39.220  60.760  45.850  1.00  0.00           C
ATOM   1588 HD11 LEU A 102      39.930  61.210  45.150  1.00  0.00           H
ATOM   1589 HD12 LEU A 102      39.810  60.150  46.580  1.00  0.00           H
ATOM   1590 HD13 LEU A 102      38.730  61.630  46.350  1.00  0.00           H
ATOM   1591  CD2 LEU A 102      36.870  60.590  44.670  1.00  0.00           C
ATOM   1592 HD21 LEU A 102      36.140  60.650  45.490  1.00  0.00           H
ATOM   1593 HD22 LEU A 102      36.340  59.970  43.920  1.00  0.00           H
ATOM   1594 HD23 LEU A 102      37.140  61.600  44.290  1.00  0.00           H
ATOM   1595  C   LEU A 102      40.540  57.690  44.620  1.00  0.00           C
ATOM   1596  O   LEU A 102      41.070  57.780  45.740  1.00  0.00           O
ATOM   1597  N   MET A 103      40.120  56.470  44.120  1.00  0.00           N
ATOM   1598  HN  MET A 103      39.840  56.450  43.170  1.00  0.00           H
ATOM   1599  CA  MET A 103      40.320  55.190  44.810  1.00  0.00           C
ATOM   1600  HA  MET A 103      39.770  55.290  45.750  1.00  0.00           H
ATOM   1601  CB  MET A 103      39.670  53.920  44.230  1.00  0.00           C
ATOM   1602  HB1 MET A 103      40.080  53.040  44.750  1.00  0.00           H
ATOM   1603  HB2 MET A 103      39.900  53.900  43.140  1.00  0.00           H
ATOM   1604  CG  MET A 103      38.100  53.880  44.480  1.00  0.00           C
ATOM   1605  HG1 MET A 103      37.630  53.050  43.900  1.00  0.00           H
ATOM   1606  HG2 MET A 103      37.800  54.860  44.090  1.00  0.00           H
ATOM   1607  SD  MET A 103      37.460  53.960  46.090  1.00  0.00           S
ATOM   1608  CE  MET A 103      35.790  53.690  45.430  1.00  0.00           C
ATOM   1609  HE1 MET A 103      34.930  53.910  46.100  1.00  0.00           H
ATOM   1610  HE2 MET A 103      35.610  52.630  45.140  1.00  0.00           H
ATOM   1611  HE3 MET A 103      35.540  54.250  44.520  1.00  0.00           H
ATOM   1612  C   MET A 103      41.810  54.910  45.180  1.00  0.00           C
ATOM   1613  O   MET A 103      42.110  54.600  46.310  1.00  0.00           O
ATOM   1614  N   LEU A 104      42.700  55.120  44.210  1.00  0.00           N
ATOM   1615  HN  LEU A 104      42.340  55.430  43.330  1.00  0.00           H
ATOM   1616  CA  LEU A 104      44.150  54.850  44.350  1.00  0.00           C
ATOM   1617  HA  LEU A 104      44.290  53.820  44.680  1.00  0.00           H
ATOM   1618  CB  LEU A 104      44.950  55.100  43.020  1.00  0.00           C
ATOM   1619  HB1 LEU A 104      46.000  54.790  43.210  1.00  0.00           H
ATOM   1620  HB2 LEU A 104      44.730  56.160  42.740  1.00  0.00           H
ATOM   1621  CG  LEU A 104      44.590  54.310  41.740  1.00  0.00           C
ATOM   1622  HG  LEU A 104      43.690  54.800  41.330  1.00  0.00           H
ATOM   1623  CD1 LEU A 104      45.750  54.520  40.760  1.00  0.00           C
ATOM   1624 HD11 LEU A 104      46.670  53.940  41.000  1.00  0.00           H
ATOM   1625 HD12 LEU A 104      45.990  55.590  40.600  1.00  0.00           H
ATOM   1626 HD13 LEU A 104      45.390  54.280  39.740  1.00  0.00           H
ATOM   1627  CD2 LEU A 104      44.310  52.790  41.970  1.00  0.00           C
ATOM   1628 HD21 LEU A 104      43.260  52.760  42.330  1.00  0.00           H
ATOM   1629 HD22 LEU A 104      45.000  52.300  42.660  1.00  0.00           H
ATOM   1630 HD23 LEU A 104      44.390  52.220  41.030  1.00  0.00           H
ATOM   1631  C   LEU A 104      44.730  55.770  45.480  1.00  0.00           C
ATOM   1632  O   LEU A 104      45.570  55.330  46.300  1.00  0.00           O
ATOM   1633  N   PHE A 105      44.380  57.060  45.430  1.00  0.00           N
ATOM   1634  HN  PHE A 105      43.810  57.270  44.640  1.00  0.00           H
ATOM   1635  CA  PHE A 105      44.690  58.120  46.410  1.00  0.00           C
ATOM   1636  HA  PHE A 105      45.760  58.070  46.550  1.00  0.00           H
ATOM   1637  CB  PHE A 105      44.150  59.560  45.910  1.00  0.00           C
ATOM   1638  HB1 PHE A 105      43.210  59.730  45.340  1.00  0.00           H
ATOM   1639  HB2 PHE A 105      45.000  59.860  45.250  1.00  0.00           H
ATOM   1640  CG  PHE A 105      44.170  60.600  46.970  1.00  0.00           C
ATOM   1641  CD1 PHE A 105      45.270  60.730  47.800  1.00  0.00           C
ATOM   1642  HD1 PHE A 105      46.130  60.090  47.680  1.00  0.00           H
ATOM   1643  CE1 PHE A 105      45.180  61.630  48.860  1.00  0.00           C
ATOM   1644  HE1 PHE A 105      46.040  61.910  49.440  1.00  0.00           H
ATOM   1645  CZ  PHE A 105      44.080  62.400  49.140  1.00  0.00           C
ATOM   1646  HZ  PHE A 105      44.210  63.010  50.030  1.00  0.00           H
ATOM   1647  CD2 PHE A 105      43.000  61.390  47.220  1.00  0.00           C
ATOM   1648  HD2 PHE A 105      42.100  61.090  46.700  1.00  0.00           H
ATOM   1649  CE2 PHE A 105      42.890  62.140  48.420  1.00  0.00           C
ATOM   1650  HE2 PHE A 105      41.980  62.700  48.580  1.00  0.00           H
ATOM   1651  C   PHE A 105      44.120  57.820  47.770  1.00  0.00           C
ATOM   1652  O   PHE A 105      44.760  57.900  48.840  1.00  0.00           O
ATOM   1653  N   MET A 106      42.850  57.410  47.810  1.00  0.00           N
ATOM   1654  HN  MET A 106      42.310  57.600  46.990  1.00  0.00           H
ATOM   1655  CA  MET A 106      42.220  57.100  49.100  1.00  0.00           C
ATOM   1656  HA  MET A 106      42.370  57.900  49.800  1.00  0.00           H
ATOM   1657  CB  MET A 106      40.670  56.890  48.810  1.00  0.00           C
ATOM   1658  HB1 MET A 106      40.560  56.130  48.010  1.00  0.00           H
ATOM   1659  HB2 MET A 106      40.250  57.810  48.360  1.00  0.00           H
ATOM   1660  CG  MET A 106      39.770  56.470  49.950  1.00  0.00           C
ATOM   1661  HG1 MET A 106      39.970  55.420  50.260  1.00  0.00           H
ATOM   1662  HG2 MET A 106      38.750  56.440  49.510  1.00  0.00           H
ATOM   1663  SD  MET A 106      39.850  57.550  51.360  1.00  0.00           S
ATOM   1664  CE  MET A 106      38.410  57.010  52.290  1.00  0.00           C
ATOM   1665  HE1 MET A 106      38.570  55.970  52.640  1.00  0.00           H
ATOM   1666  HE2 MET A 106      37.450  56.920  51.740  1.00  0.00           H
ATOM   1667  HE3 MET A 106      38.270  57.660  53.170  1.00  0.00           H
ATOM   1668  C   MET A 106      42.840  55.900  49.800  1.00  0.00           C
ATOM   1669  O   MET A 106      43.040  55.870  51.040  1.00  0.00           O
ATOM   1670  N   LEU A 107      43.160  54.860  49.100  1.00  0.00           N
ATOM   1671  HN  LEU A 107      42.830  54.790  48.160  1.00  0.00           H
ATOM   1672  CA  LEU A 107      43.900  53.810  49.660  1.00  0.00           C
ATOM   1673  HA  LEU A 107      43.360  53.390  50.500  1.00  0.00           H
ATOM   1674  CB  LEU A 107      44.200  52.590  48.770  1.00  0.00           C
ATOM   1675  HB1 LEU A 107      45.010  51.920  49.130  1.00  0.00           H
ATOM   1676  HB2 LEU A 107      44.550  53.070  47.830  1.00  0.00           H
ATOM   1677  CG  LEU A 107      43.010  51.650  48.540  1.00  0.00           C
ATOM   1678  HG  LEU A 107      42.100  52.270  48.700  1.00  0.00           H
ATOM   1679  CD1 LEU A 107      43.060  51.160  47.120  1.00  0.00           C
ATOM   1680 HD11 LEU A 107      43.980  50.580  46.900  1.00  0.00           H
ATOM   1681 HD12 LEU A 107      42.940  52.020  46.420  1.00  0.00           H
ATOM   1682 HD13 LEU A 107      42.130  50.610  46.870  1.00  0.00           H
ATOM   1683  CD2 LEU A 107      42.850  50.420  49.430  1.00  0.00           C
ATOM   1684 HD21 LEU A 107      41.940  49.860  49.150  1.00  0.00           H
ATOM   1685 HD22 LEU A 107      42.900  50.740  50.490  1.00  0.00           H
ATOM   1686 HD23 LEU A 107      43.730  49.750  49.240  1.00  0.00           H
ATOM   1687  C   LEU A 107      45.240  54.290  50.230  1.00  0.00           C
ATOM   1688  O   LEU A 107      45.600  54.060  51.390  1.00  0.00           O
ATOM   1689  N   ALA A 108      46.050  54.910  49.370  1.00  0.00           N
ATOM   1690  HN  ALA A 108      45.720  55.120  48.460  1.00  0.00           H
ATOM   1691  CA  ALA A 108      47.430  55.350  49.710  1.00  0.00           C
ATOM   1692  HA  ALA A 108      48.100  54.610  50.140  1.00  0.00           H
ATOM   1693  CB  ALA A 108      48.170  55.930  48.530  1.00  0.00           C
ATOM   1694  HB1 ALA A 108      48.410  55.120  47.800  1.00  0.00           H
ATOM   1695  HB2 ALA A 108      49.160  56.340  48.800  1.00  0.00           H
ATOM   1696  HB3 ALA A 108      47.490  56.710  48.140  1.00  0.00           H
ATOM   1697  C   ALA A 108      47.450  56.420  50.820  1.00  0.00           C
ATOM   1698  O   ALA A 108      48.350  56.300  51.670  1.00  0.00           O
ATOM   1699  N   MET A 109      46.560  57.420  50.810  1.00  0.00           N
ATOM   1700  HN  MET A 109      45.870  57.480  50.100  1.00  0.00           H
ATOM   1701  CA  MET A 109      46.440  58.370  51.880  1.00  0.00           C
ATOM   1702  HA  MET A 109      47.300  59.010  51.870  1.00  0.00           H
ATOM   1703  CB  MET A 109      45.150  59.310  51.630  1.00  0.00           C
ATOM   1704  HB1 MET A 109      44.270  58.660  51.500  1.00  0.00           H
ATOM   1705  HB2 MET A 109      45.300  59.820  50.640  1.00  0.00           H
ATOM   1706  CG  MET A 109      44.980  60.460  52.670  1.00  0.00           C
ATOM   1707  HG1 MET A 109      45.820  61.170  52.520  1.00  0.00           H
ATOM   1708  HG2 MET A 109      45.170  60.050  53.690  1.00  0.00           H
ATOM   1709  SD  MET A 109      43.330  61.310  52.590  1.00  0.00           S
ATOM   1710  CE  MET A 109      42.310  60.100  53.500  1.00  0.00           C
ATOM   1711  HE1 MET A 109      42.370  59.130  52.930  1.00  0.00           H
ATOM   1712  HE2 MET A 109      41.260  60.450  53.420  1.00  0.00           H
ATOM   1713  HE3 MET A 109      42.630  59.910  54.530  1.00  0.00           H
ATOM   1714  C   MET A 109      46.160  57.710  53.280  1.00  0.00           C
ATOM   1715  O   MET A 109      47.040  57.850  54.150  1.00  0.00           O
ATOM   1716  N   ASN A 110      45.140  56.850  53.400  1.00  0.00           N
ATOM   1717  HN  ASN A 110      44.410  56.810  52.720  1.00  0.00           H
ATOM   1718  CA  ASN A 110      45.010  55.950  54.530  1.00  0.00           C
ATOM   1719  HA  ASN A 110      45.010  56.610  55.380  1.00  0.00           H
ATOM   1720  CB  ASN A 110      43.660  55.110  54.510  1.00  0.00           C
ATOM   1721  HB1 ASN A 110      43.490  54.550  55.460  1.00  0.00           H
ATOM   1722  HB2 ASN A 110      43.530  54.430  53.650  1.00  0.00           H
ATOM   1723  CG  ASN A 110      42.470  56.100  54.570  1.00  0.00           C
ATOM   1724  OD1 ASN A 110      42.350  56.750  55.600  1.00  0.00           O
ATOM   1725  ND2 ASN A 110      41.540  56.060  53.650  1.00  0.00           N
ATOM   1726 HD21 ASN A 110      41.640  55.570  52.790  1.00  0.00           H
ATOM   1727 HD22 ASN A 110      40.790  56.710  53.760  1.00  0.00           H
ATOM   1728  C   ASN A 110      46.110  54.940  54.850  1.00  0.00           C
ATOM   1729  O   ASN A 110      46.420  54.630  55.990  1.00  0.00           O
ATOM   1730  N   ARG A 111      46.830  54.350  53.860  1.00  0.00           N
ATOM   1731  HN  ARG A 111      46.400  54.320  52.960  1.00  0.00           H
ATOM   1732  CA  ARG A 111      48.040  53.520  53.980  1.00  0.00           C
ATOM   1733  HA  ARG A 111      47.810  52.730  54.680  1.00  0.00           H
ATOM   1734  CB  ARG A 111      48.540  52.860  52.630  1.00  0.00           C
ATOM   1735  HB1 ARG A 111      49.640  52.750  52.720  1.00  0.00           H
ATOM   1736  HB2 ARG A 111      48.370  53.540  51.770  1.00  0.00           H
ATOM   1737  CG  ARG A 111      47.890  51.500  52.380  1.00  0.00           C
ATOM   1738  HG1 ARG A 111      46.860  51.590  52.800  1.00  0.00           H
ATOM   1739  HG2 ARG A 111      48.380  50.800  53.090  1.00  0.00           H
ATOM   1740  CD  ARG A 111      47.890  50.940  50.900  1.00  0.00           C
ATOM   1741  HD1 ARG A 111      47.290  51.600  50.220  1.00  0.00           H
ATOM   1742  HD2 ARG A 111      47.510  49.900  50.820  1.00  0.00           H
ATOM   1743  NE  ARG A 111      49.360  50.920  50.580  1.00  0.00           N
ATOM   1744  HE  ARG A 111      49.850  50.130  50.930  1.00  0.00           H
ATOM   1745  CZ  ARG A 111      49.930  51.680  49.620  1.00  0.00           C
ATOM   1746  NH1 ARG A 111      49.280  52.260  48.680  1.00  0.00           N
ATOM   1747 HH11 ARG A 111      49.850  52.780  48.020  1.00  0.00           H
ATOM   1748 HH12 ARG A 111      48.350  51.940  48.550  1.00  0.00           H
ATOM   1749  NH2 ARG A 111      51.220  51.650  49.530  1.00  0.00           N
ATOM   1750 HH21 ARG A 111      51.670  51.390  50.390  1.00  0.00           H
ATOM   1751 HH22 ARG A 111      51.610  52.350  48.930  1.00  0.00           H
ATOM   1752  C   ARG A 111      49.150  54.360  54.630  1.00  0.00           C
ATOM   1753  O   ARG A 111      49.670  53.890  55.640  1.00  0.00           O
ATOM   1754  N   GLN A 112      49.460  55.560  54.150  1.00  0.00           N
ATOM   1755  HN  GLN A 112      48.990  55.900  53.330  1.00  0.00           H
ATOM   1756  CA  GLN A 112      50.430  56.420  54.820  1.00  0.00           C
ATOM   1757  HA  GLN A 112      51.280  55.800  55.070  1.00  0.00           H
ATOM   1758  CB  GLN A 112      50.830  57.590  53.890  1.00  0.00           C
ATOM   1759  HB1 GLN A 112      49.910  57.940  53.380  1.00  0.00           H
ATOM   1760  HB2 GLN A 112      51.340  57.140  53.030  1.00  0.00           H
ATOM   1761  CG  GLN A 112      51.610  58.700  54.560  1.00  0.00           C
ATOM   1762  HG1 GLN A 112      51.090  58.970  55.500  1.00  0.00           H
ATOM   1763  HG2 GLN A 112      51.670  59.580  53.900  1.00  0.00           H
ATOM   1764  CD  GLN A 112      53.050  58.410  54.910  1.00  0.00           C
ATOM   1765  OE1 GLN A 112      53.990  58.700  54.190  1.00  0.00           O
ATOM   1766  NE2 GLN A 112      53.250  57.590  56.010  1.00  0.00           N
ATOM   1767 HE21 GLN A 112      54.200  57.320  56.210  1.00  0.00           H
ATOM   1768 HE22 GLN A 112      52.530  57.340  56.650  1.00  0.00           H
ATOM   1769  C   GLN A 112      50.040  56.840  56.220  1.00  0.00           C
ATOM   1770  O   GLN A 112      50.820  56.680  57.140  1.00  0.00           O
ATOM   1771  N   GLY A 113      48.770  57.270  56.490  1.00  0.00           N
ATOM   1772  HN  GLY A 113      48.140  57.320  55.730  1.00  0.00           H
ATOM   1773  CA  GLY A 113      48.200  57.740  57.760  1.00  0.00           C
ATOM   1774  HA1 GLY A 113      47.260  58.230  57.540  1.00  0.00           H
ATOM   1775  HA2 GLY A 113      48.940  58.450  58.090  1.00  0.00           H
ATOM   1776  C   GLY A 113      48.180  56.710  58.910  1.00  0.00           C
ATOM   1777  O   GLY A 113      48.550  56.990  60.030  1.00  0.00           O
ATOM   1778  N   SER A 114      47.890  55.400  58.640  1.00  0.00           N
ATOM   1779  HN  SER A 114      47.690  55.190  57.680  1.00  0.00           H
ATOM   1780  CA  SER A 114      48.090  54.240  59.520  1.00  0.00           C
ATOM   1781  HA  SER A 114      47.500  54.370  60.420  1.00  0.00           H
ATOM   1782  CB  SER A 114      47.540  53.010  58.820  1.00  0.00           C
ATOM   1783  HB1 SER A 114      48.190  52.940  57.920  1.00  0.00           H
ATOM   1784  HB2 SER A 114      46.500  53.210  58.460  1.00  0.00           H
ATOM   1785  OG  SER A 114      47.600  51.740  59.480  1.00  0.00           O
ATOM   1786  HG1 SER A 114      46.700  51.550  59.760  1.00  0.00           H
ATOM   1787  C   SER A 114      49.480  54.100  60.110  1.00  0.00           C
ATOM   1788  O   SER A 114      49.690  53.860  61.280  1.00  0.00           O
ATOM   1789  N   ILE A 115      50.520  54.290  59.320  1.00  0.00           N
ATOM   1790  HN  ILE A 115      50.340  54.470  58.350  1.00  0.00           H
ATOM   1791  CA  ILE A 115      51.930  54.340  59.760  1.00  0.00           C
ATOM   1792  HA  ILE A 115      52.170  53.460  60.330  1.00  0.00           H
ATOM   1793  CB  ILE A 115      52.890  54.240  58.600  1.00  0.00           C
ATOM   1794  HB  ILE A 115      52.770  55.070  57.880  1.00  0.00           H
ATOM   1795  CG2 ILE A 115      54.400  54.310  59.000  1.00  0.00           C
ATOM   1796 HG21 ILE A 115      54.650  55.110  59.730  1.00  0.00           H
ATOM   1797 HG22 ILE A 115      54.920  54.650  58.070  1.00  0.00           H
ATOM   1798 HG23 ILE A 115      54.690  53.370  59.500  1.00  0.00           H
ATOM   1799  CG1 ILE A 115      52.560  53.090  57.720  1.00  0.00           C
ATOM   1800 HG11 ILE A 115      51.500  53.050  57.380  1.00  0.00           H
ATOM   1801 HG12 ILE A 115      52.790  52.140  58.250  1.00  0.00           H
ATOM   1802  CD  ILE A 115      53.250  52.990  56.420  1.00  0.00           C
ATOM   1803  HD1 ILE A 115      52.790  53.700  55.690  1.00  0.00           H
ATOM   1804  HD2 ILE A 115      53.190  51.960  55.990  1.00  0.00           H
ATOM   1805  HD3 ILE A 115      54.330  53.260  56.500  1.00  0.00           H
ATOM   1806  C   ILE A 115      52.230  55.500  60.620  1.00  0.00           C
ATOM   1807  O   ILE A 115      52.890  55.420  61.700  1.00  0.00           O
ATOM   1808  N   ILE A 116      51.860  56.770  60.160  1.00  0.00           N
ATOM   1809  HN  ILE A 116      51.380  56.890  59.300  1.00  0.00           H
ATOM   1810  CA  ILE A 116      52.020  57.910  61.030  1.00  0.00           C
ATOM   1811  HA  ILE A 116      53.070  58.080  61.140  1.00  0.00           H
ATOM   1812  CB  ILE A 116      51.480  59.120  60.380  1.00  0.00           C
ATOM   1813  HB  ILE A 116      50.420  58.810  60.230  1.00  0.00           H
ATOM   1814  CG2 ILE A 116      51.480  60.420  61.310  1.00  0.00           C
ATOM   1815 HG21 ILE A 116      52.540  60.680  61.550  1.00  0.00           H
ATOM   1816 HG22 ILE A 116      51.020  60.210  62.300  1.00  0.00           H
ATOM   1817 HG23 ILE A 116      50.990  61.240  60.750  1.00  0.00           H
ATOM   1818  CG1 ILE A 116      51.960  59.500  58.970  1.00  0.00           C
ATOM   1819 HG11 ILE A 116      51.510  60.490  58.760  1.00  0.00           H
ATOM   1820 HG12 ILE A 116      51.660  58.840  58.120  1.00  0.00           H
ATOM   1821  CD  ILE A 116      53.540  59.720  58.980  1.00  0.00           C
ATOM   1822  HD1 ILE A 116      53.920  60.230  59.880  1.00  0.00           H
ATOM   1823  HD2 ILE A 116      53.730  60.310  58.060  1.00  0.00           H
ATOM   1824  HD3 ILE A 116      54.000  58.720  58.820  1.00  0.00           H
ATOM   1825  C   ILE A 116      51.420  57.700  62.450  1.00  0.00           C
ATOM   1826  O   ILE A 116      52.080  57.980  63.460  1.00  0.00           O
ATOM   1827  N   PHE A 117      50.140  57.300  62.500  1.00  0.00           N
ATOM   1828  HN  PHE A 117      49.600  57.150  61.680  1.00  0.00           H
ATOM   1829  CA  PHE A 117      49.500  57.230  63.780  1.00  0.00           C
ATOM   1830  HA  PHE A 117      49.710  58.150  64.290  1.00  0.00           H
ATOM   1831  CB  PHE A 117      47.950  57.320  63.670  1.00  0.00           C
ATOM   1832  HB1 PHE A 117      47.590  57.240  64.720  1.00  0.00           H
ATOM   1833  HB2 PHE A 117      47.610  56.460  63.050  1.00  0.00           H
ATOM   1834  CG  PHE A 117      47.680  58.680  63.120  1.00  0.00           C
ATOM   1835  CD1 PHE A 117      48.140  59.870  63.730  1.00  0.00           C
ATOM   1836  HD1 PHE A 117      48.570  59.870  64.710  1.00  0.00           H
ATOM   1837  CE1 PHE A 117      47.780  61.100  63.210  1.00  0.00           C
ATOM   1838  HE1 PHE A 117      48.230  61.960  63.700  1.00  0.00           H
ATOM   1839  CZ  PHE A 117      47.140  61.220  61.980  1.00  0.00           C
ATOM   1840  HZ  PHE A 117      46.840  62.140  61.490  1.00  0.00           H
ATOM   1841  CD2 PHE A 117      47.010  58.810  61.870  1.00  0.00           C
ATOM   1842  HD2 PHE A 117      46.700  57.910  61.340  1.00  0.00           H
ATOM   1843  CE2 PHE A 117      46.790  60.110  61.280  1.00  0.00           C
ATOM   1844  HE2 PHE A 117      46.390  60.220  60.290  1.00  0.00           H
ATOM   1845  C   PHE A 117      50.090  56.240  64.720  1.00  0.00           C
ATOM   1846  O   PHE A 117      50.290  56.470  65.910  1.00  0.00           O
ATOM   1847  N   LEU A 118      50.550  55.110  64.200  1.00  0.00           N
ATOM   1848  HN  LEU A 118      50.250  54.880  63.270  1.00  0.00           H
ATOM   1849  CA  LEU A 118      51.170  54.010  64.950  1.00  0.00           C
ATOM   1850  HA  LEU A 118      50.450  53.820  65.720  1.00  0.00           H
ATOM   1851  CB  LEU A 118      51.250  52.690  64.160  1.00  0.00           C
ATOM   1852  HB1 LEU A 118      51.630  52.910  63.130  1.00  0.00           H
ATOM   1853  HB2 LEU A 118      50.180  52.420  64.070  1.00  0.00           H
ATOM   1854  CG  LEU A 118      52.060  51.550  64.830  1.00  0.00           C
ATOM   1855  HG  LEU A 118      53.110  51.890  64.930  1.00  0.00           H
ATOM   1856  CD1 LEU A 118      51.500  51.200  66.220  1.00  0.00           C
ATOM   1857 HD11 LEU A 118      51.470  52.070  66.890  1.00  0.00           H
ATOM   1858 HD12 LEU A 118      52.200  50.540  66.770  1.00  0.00           H
ATOM   1859 HD13 LEU A 118      50.460  50.810  66.190  1.00  0.00           H
ATOM   1860  CD2 LEU A 118      52.200  50.300  64.020  1.00  0.00           C
ATOM   1861 HD21 LEU A 118      51.200  49.860  63.790  1.00  0.00           H
ATOM   1862 HD22 LEU A 118      52.650  49.520  64.660  1.00  0.00           H
ATOM   1863 HD23 LEU A 118      52.710  50.500  63.040  1.00  0.00           H
ATOM   1864  C   LEU A 118      52.550  54.440  65.520  1.00  0.00           C
ATOM   1865  O   LEU A 118      52.880  54.060  66.610  1.00  0.00           O
ATOM   1866  N   THR A 119      53.280  55.320  64.770  1.00  0.00           N
ATOM   1867  HN  THR A 119      52.830  55.720  63.970  1.00  0.00           H
ATOM   1868  CA  THR A 119      54.630  55.810  65.110  1.00  0.00           C
ATOM   1869  HA  THR A 119      55.190  54.970  65.480  1.00  0.00           H
ATOM   1870  CB  THR A 119      55.390  56.450  63.890  1.00  0.00           C
ATOM   1871  HB  THR A 119      54.920  57.340  63.430  1.00  0.00           H
ATOM   1872  OG1 THR A 119      55.440  55.520  62.850  1.00  0.00           O
ATOM   1873  HG1 THR A 119      54.550  55.540  62.500  1.00  0.00           H
ATOM   1874  CG2 THR A 119      56.820  56.980  64.200  1.00  0.00           C
ATOM   1875 HG21 THR A 119      57.420  56.140  64.610  1.00  0.00           H
ATOM   1876 HG22 THR A 119      56.800  57.850  64.900  1.00  0.00           H
ATOM   1877 HG23 THR A 119      57.210  57.340  63.230  1.00  0.00           H
ATOM   1878  C   THR A 119      54.600  56.840  66.280  1.00  0.00           C
ATOM   1879  O   THR A 119      55.410  56.900  67.190  1.00  0.00           O
ATOM   1880  N   VAL A 120      53.570  57.710  66.160  1.00  0.00           N
ATOM   1881  HN  VAL A 120      53.060  57.890  65.340  1.00  0.00           H
ATOM   1882  CA  VAL A 120      53.140  58.640  67.210  1.00  0.00           C
ATOM   1883  HA  VAL A 120      54.000  59.150  67.610  1.00  0.00           H
ATOM   1884  CB  VAL A 120      52.160  59.690  66.650  1.00  0.00           C
ATOM   1885  HB  VAL A 120      51.320  59.120  66.190  1.00  0.00           H
ATOM   1886  CG1 VAL A 120      51.530  60.490  67.810  1.00  0.00           C
ATOM   1887 HG11 VAL A 120      50.860  59.880  68.440  1.00  0.00           H
ATOM   1888 HG12 VAL A 120      50.820  61.250  67.410  1.00  0.00           H
ATOM   1889 HG13 VAL A 120      52.310  61.040  68.380  1.00  0.00           H
ATOM   1890  CG2 VAL A 120      52.880  60.670  65.690  1.00  0.00           C
ATOM   1891 HG21 VAL A 120      52.250  61.440  65.210  1.00  0.00           H
ATOM   1892 HG22 VAL A 120      53.460  60.110  64.920  1.00  0.00           H
ATOM   1893 HG23 VAL A 120      53.610  61.230  66.310  1.00  0.00           H
ATOM   1894  C   VAL A 120      52.660  57.890  68.430  1.00  0.00           C
ATOM   1895  O   VAL A 120      53.150  58.150  69.490  1.00  0.00           O
ATOM   1896  N   VAL A 121      51.880  56.840  68.300  1.00  0.00           N
ATOM   1897  HN  VAL A 121      51.440  56.600  67.430  1.00  0.00           H
ATOM   1898  CA  VAL A 121      51.470  55.910  69.390  1.00  0.00           C
ATOM   1899  HA  VAL A 121      51.060  56.430  70.240  1.00  0.00           H
ATOM   1900  CB  VAL A 121      50.400  54.940  69.000  1.00  0.00           C
ATOM   1901  HB  VAL A 121      50.640  54.520  68.010  1.00  0.00           H
ATOM   1902  CG1 VAL A 121      50.240  53.770  69.980  1.00  0.00           C
ATOM   1903 HG11 VAL A 121      49.550  52.970  69.650  1.00  0.00           H
ATOM   1904 HG12 VAL A 121      49.780  54.070  70.950  1.00  0.00           H
ATOM   1905 HG13 VAL A 121      51.230  53.320  70.140  1.00  0.00           H
ATOM   1906  CG2 VAL A 121      49.050  55.690  68.770  1.00  0.00           C
ATOM   1907 HG21 VAL A 121      49.240  56.440  67.980  1.00  0.00           H
ATOM   1908 HG22 VAL A 121      48.720  56.220  69.690  1.00  0.00           H
ATOM   1909 HG23 VAL A 121      48.250  55.000  68.410  1.00  0.00           H
ATOM   1910  C   VAL A 121      52.710  55.240  70.080  1.00  0.00           C
ATOM   1911  O   VAL A 121      52.830  55.160  71.320  1.00  0.00           O
ATOM   1912  N   ALA A 122      53.680  54.750  69.330  1.00  0.00           N
ATOM   1913  HN  ALA A 122      53.640  54.910  68.350  1.00  0.00           H
ATOM   1914  CA  ALA A 122      54.800  54.110  69.890  1.00  0.00           C
ATOM   1915  HA  ALA A 122      54.340  53.450  70.600  1.00  0.00           H
ATOM   1916  CB  ALA A 122      55.470  53.420  68.620  1.00  0.00           C
ATOM   1917  HB1 ALA A 122      56.350  52.750  68.710  1.00  0.00           H
ATOM   1918  HB2 ALA A 122      55.640  54.270  67.940  1.00  0.00           H
ATOM   1919  HB3 ALA A 122      54.630  52.760  68.290  1.00  0.00           H
ATOM   1920  C   ALA A 122      55.850  55.030  70.610  1.00  0.00           C
ATOM   1921  O   ALA A 122      56.390  54.690  71.660  1.00  0.00           O
ATOM   1922  N   VAL A 123      56.190  56.160  69.950  1.00  0.00           N
ATOM   1923  HN  VAL A 123      55.940  56.280  68.990  1.00  0.00           H
ATOM   1924  CA  VAL A 123      57.060  57.300  70.470  1.00  0.00           C
ATOM   1925  HA  VAL A 123      58.020  56.870  70.740  1.00  0.00           H
ATOM   1926  CB  VAL A 123      57.290  58.370  69.460  1.00  0.00           C
ATOM   1927  HB  VAL A 123      56.360  58.670  68.950  1.00  0.00           H
ATOM   1928  CG1 VAL A 123      57.900  59.660  70.020  1.00  0.00           C
ATOM   1929 HG11 VAL A 123      57.250  60.300  70.650  1.00  0.00           H
ATOM   1930 HG12 VAL A 123      58.270  60.320  69.210  1.00  0.00           H
ATOM   1931 HG13 VAL A 123      58.730  59.380  70.720  1.00  0.00           H
ATOM   1932  CG2 VAL A 123      58.300  57.860  68.350  1.00  0.00           C
ATOM   1933 HG21 VAL A 123      57.910  57.010  67.740  1.00  0.00           H
ATOM   1934 HG22 VAL A 123      59.290  57.650  68.830  1.00  0.00           H
ATOM   1935 HG23 VAL A 123      58.530  58.650  67.610  1.00  0.00           H
ATOM   1936  C   VAL A 123      56.410  58.010  71.650  1.00  0.00           C
ATOM   1937  O   VAL A 123      57.100  58.280  72.600  1.00  0.00           O
ATOM   1938  N   ASP A 124      55.030  58.130  71.670  1.00  0.00           N
ATOM   1939  HN  ASP A 124      54.480  57.840  70.890  1.00  0.00           H
ATOM   1940  CA  ASP A 124      54.310  58.580  72.860  1.00  0.00           C
ATOM   1941  HA  ASP A 124      54.810  59.500  73.110  1.00  0.00           H
ATOM   1942  CB  ASP A 124      52.810  58.880  72.550  1.00  0.00           C
ATOM   1943  HB1 ASP A 124      52.200  58.100  72.050  1.00  0.00           H
ATOM   1944  HB2 ASP A 124      52.820  59.640  71.740  1.00  0.00           H
ATOM   1945  CG  ASP A 124      51.960  59.250  73.790  1.00  0.00           C
ATOM   1946  OD1 ASP A 124      51.130  58.360  74.180  1.00  0.00           O
ATOM   1947  OD2 ASP A 124      52.010  60.370  74.290  1.00  0.00           O
ATOM   1948  C   ASP A 124      54.510  57.650  74.010  1.00  0.00           C
ATOM   1949  O   ASP A 124      54.890  58.140  75.070  1.00  0.00           O
ATOM   1950  N   ARG A 125      54.340  56.350  73.840  1.00  0.00           N
ATOM   1951  HN  ARG A 125      54.190  56.040  72.900  1.00  0.00           H
ATOM   1952  CA  ARG A 125      54.580  55.300  74.790  1.00  0.00           C
ATOM   1953  HA  ARG A 125      53.990  55.550  75.670  1.00  0.00           H
ATOM   1954  CB  ARG A 125      54.110  53.900  74.320  1.00  0.00           C
ATOM   1955  HB1 ARG A 125      54.670  53.070  74.800  1.00  0.00           H
ATOM   1956  HB2 ARG A 125      54.400  53.890  73.250  1.00  0.00           H
ATOM   1957  CG  ARG A 125      52.580  53.530  74.510  1.00  0.00           C
ATOM   1958  HG1 ARG A 125      52.020  54.310  73.940  1.00  0.00           H
ATOM   1959  HG2 ARG A 125      52.200  53.500  75.560  1.00  0.00           H
ATOM   1960  CD  ARG A 125      52.220  52.210  73.780  1.00  0.00           C
ATOM   1961  HD1 ARG A 125      52.820  51.390  74.250  1.00  0.00           H
ATOM   1962  HD2 ARG A 125      52.410  52.250  72.680  1.00  0.00           H
ATOM   1963  NE  ARG A 125      50.750  52.030  74.040  1.00  0.00           N
ATOM   1964  HE  ARG A 125      50.150  52.730  74.440  1.00  0.00           H
ATOM   1965  CZ  ARG A 125      50.040  50.950  73.770  1.00  0.00           C
ATOM   1966  NH1 ARG A 125      50.590  49.780  73.630  1.00  0.00           N
ATOM   1967 HH11 ARG A 125      51.560  49.570  73.790  1.00  0.00           H
ATOM   1968 HH12 ARG A 125      50.100  49.140  73.030  1.00  0.00           H
ATOM   1969  NH2 ARG A 125      48.730  51.100  73.730  1.00  0.00           N
ATOM   1970 HH21 ARG A 125      48.400  52.040  73.690  1.00  0.00           H
ATOM   1971 HH22 ARG A 125      48.160  50.410  73.290  1.00  0.00           H
ATOM   1972  C   ARG A 125      56.060  55.180  75.190  1.00  0.00           C
ATOM   1973  O   ARG A 125      56.410  55.060  76.350  1.00  0.00           O
ATOM   1974  N   TYR A 126      57.000  55.290  74.250  1.00  0.00           N
ATOM   1975  HN  TYR A 126      56.860  55.220  73.260  1.00  0.00           H
ATOM   1976  CA  TYR A 126      58.460  55.480  74.590  1.00  0.00           C
ATOM   1977  HA  TYR A 126      58.810  54.670  75.190  1.00  0.00           H
ATOM   1978  CB  TYR A 126      59.380  55.500  73.420  1.00  0.00           C
ATOM   1979  HB1 TYR A 126      59.080  56.250  72.660  1.00  0.00           H
ATOM   1980  HB2 TYR A 126      59.310  54.530  72.890  1.00  0.00           H
ATOM   1981  CG  TYR A 126      60.820  55.850  73.670  1.00  0.00           C
ATOM   1982  CD1 TYR A 126      61.570  55.280  74.740  1.00  0.00           C
ATOM   1983  HD1 TYR A 126      61.050  54.600  75.400  1.00  0.00           H
ATOM   1984  CE1 TYR A 126      62.840  55.660  75.040  1.00  0.00           C
ATOM   1985  HE1 TYR A 126      63.350  55.210  75.860  1.00  0.00           H
ATOM   1986  CZ  TYR A 126      63.530  56.630  74.240  1.00  0.00           C
ATOM   1987  OH  TYR A 126      64.870  57.010  74.500  1.00  0.00           O
ATOM   1988  HH  TYR A 126      65.090  57.640  73.820  1.00  0.00           H
ATOM   1989  CD2 TYR A 126      61.410  56.800  72.860  1.00  0.00           C
ATOM   1990  HD2 TYR A 126      60.990  57.270  71.980  1.00  0.00           H
ATOM   1991  CE2 TYR A 126      62.760  57.190  73.160  1.00  0.00           C
ATOM   1992  HE2 TYR A 126      63.270  57.910  72.530  1.00  0.00           H
ATOM   1993  C   TYR A 126      58.620  56.680  75.510  1.00  0.00           C
ATOM   1994  O   TYR A 126      59.270  56.620  76.560  1.00  0.00           O
ATOM   1995  N   PHE A 127      58.040  57.840  75.190  1.00  0.00           N
ATOM   1996  HN  PHE A 127      57.670  57.980  74.280  1.00  0.00           H
ATOM   1997  CA  PHE A 127      58.130  59.050  76.010  1.00  0.00           C
ATOM   1998  HA  PHE A 127      59.180  59.230  76.240  1.00  0.00           H
ATOM   1999  CB  PHE A 127      57.630  60.340  75.260  1.00  0.00           C
ATOM   2000  HB1 PHE A 127      57.230  61.160  75.890  1.00  0.00           H
ATOM   2001  HB2 PHE A 127      56.680  60.110  74.710  1.00  0.00           H
ATOM   2002  CG  PHE A 127      58.670  60.890  74.310  1.00  0.00           C
ATOM   2003  CD1 PHE A 127      58.170  61.790  73.340  1.00  0.00           C
ATOM   2004  HD1 PHE A 127      57.150  62.050  73.540  1.00  0.00           H
ATOM   2005  CE1 PHE A 127      59.000  62.350  72.380  1.00  0.00           C
ATOM   2006  HE1 PHE A 127      58.510  63.110  71.790  1.00  0.00           H
ATOM   2007  CZ  PHE A 127      60.390  62.020  72.420  1.00  0.00           C
ATOM   2008  HZ  PHE A 127      61.030  62.450  71.670  1.00  0.00           H
ATOM   2009  CD2 PHE A 127      60.060  60.580  74.240  1.00  0.00           C
ATOM   2010  HD2 PHE A 127      60.550  59.980  74.990  1.00  0.00           H
ATOM   2011  CE2 PHE A 127      60.840  61.090  73.250  1.00  0.00           C
ATOM   2012  HE2 PHE A 127      61.900  60.860  73.210  1.00  0.00           H
ATOM   2013  C   PHE A 127      57.440  58.880  77.350  1.00  0.00           C
ATOM   2014  O   PHE A 127      57.990  59.380  78.270  1.00  0.00           O
ATOM   2015  N   ARG A 128      56.280  58.260  77.540  1.00  0.00           N
ATOM   2016  HN  ARG A 128      55.810  58.040  76.700  1.00  0.00           H
ATOM   2017  CA  ARG A 128      55.720  57.760  78.740  1.00  0.00           C
ATOM   2018  HA  ARG A 128      55.480  58.590  79.380  1.00  0.00           H
ATOM   2019  CB  ARG A 128      54.380  57.030  78.460  1.00  0.00           C
ATOM   2020  HB1 ARG A 128      53.950  56.500  79.350  1.00  0.00           H
ATOM   2021  HB2 ARG A 128      54.420  56.300  77.620  1.00  0.00           H
ATOM   2022  CG  ARG A 128      53.240  58.050  78.210  1.00  0.00           C
ATOM   2023  HG1 ARG A 128      53.660  58.530  77.290  1.00  0.00           H
ATOM   2024  HG2 ARG A 128      53.110  58.900  78.930  1.00  0.00           H
ATOM   2025  CD  ARG A 128      51.910  57.470  77.870  1.00  0.00           C
ATOM   2026  HD1 ARG A 128      51.370  57.200  78.800  1.00  0.00           H
ATOM   2027  HD2 ARG A 128      51.980  56.510  77.290  1.00  0.00           H
ATOM   2028  NE  ARG A 128      51.230  58.480  76.980  1.00  0.00           N
ATOM   2029  HE  ARG A 128      51.290  58.290  76.000  1.00  0.00           H
ATOM   2030  CZ  ARG A 128      50.610  59.600  77.370  1.00  0.00           C
ATOM   2031  NH1 ARG A 128      50.200  59.630  78.660  1.00  0.00           N
ATOM   2032 HH11 ARG A 128      50.360  58.790  79.170  1.00  0.00           H
ATOM   2033 HH12 ARG A 128      50.030  60.520  79.100  1.00  0.00           H
ATOM   2034  NH2 ARG A 128      50.320  60.630  76.630  1.00  0.00           N
ATOM   2035 HH21 ARG A 128      50.780  60.590  75.740  1.00  0.00           H
ATOM   2036 HH22 ARG A 128      49.890  61.450  76.980  1.00  0.00           H
ATOM   2037  C   ARG A 128      56.650  56.780  79.520  1.00  0.00           C
ATOM   2038  O   ARG A 128      56.720  56.870  80.720  1.00  0.00           O
ATOM   2039  N   VAL A 129      57.360  55.890  78.900  1.00  0.00           N
ATOM   2040  HN  VAL A 129      57.270  55.770  77.920  1.00  0.00           H
ATOM   2041  CA  VAL A 129      58.500  55.160  79.570  1.00  0.00           C
ATOM   2042  HA  VAL A 129      58.120  54.740  80.490  1.00  0.00           H
ATOM   2043  CB  VAL A 129      58.920  53.940  78.660  1.00  0.00           C
ATOM   2044  HB  VAL A 129      58.560  54.240  77.650  1.00  0.00           H
ATOM   2045  CG1 VAL A 129      60.430  53.700  78.580  1.00  0.00           C
ATOM   2046 HG11 VAL A 129      60.600  52.990  77.750  1.00  0.00           H
ATOM   2047 HG12 VAL A 129      60.790  53.380  79.580  1.00  0.00           H
ATOM   2048 HG13 VAL A 129      60.860  54.690  78.290  1.00  0.00           H
ATOM   2049  CG2 VAL A 129      58.140  52.790  79.150  1.00  0.00           C
ATOM   2050 HG21 VAL A 129      57.080  53.150  79.220  1.00  0.00           H
ATOM   2051 HG22 VAL A 129      58.460  52.350  80.110  1.00  0.00           H
ATOM   2052 HG23 VAL A 129      58.100  51.970  78.400  1.00  0.00           H
ATOM   2053  C   VAL A 129      59.660  56.140  80.080  1.00  0.00           C
ATOM   2054  O   VAL A 129      60.360  55.830  81.090  1.00  0.00           O
ATOM   2055  N   VAL A 130      60.010  57.100  79.250  1.00  0.00           N
ATOM   2056  HN  VAL A 130      59.710  57.190  78.310  1.00  0.00           H
ATOM   2057  CA  VAL A 130      61.130  58.020  79.540  1.00  0.00           C
ATOM   2058  HA  VAL A 130      61.970  57.410  79.820  1.00  0.00           H
ATOM   2059  CB  VAL A 130      61.550  58.820  78.390  1.00  0.00           C
ATOM   2060  HB  VAL A 130      60.700  59.380  77.940  1.00  0.00           H
ATOM   2061  CG1 VAL A 130      62.730  59.800  78.800  1.00  0.00           C
ATOM   2062 HG11 VAL A 130      63.620  59.190  79.040  1.00  0.00           H
ATOM   2063 HG12 VAL A 130      62.500  60.350  79.740  1.00  0.00           H
ATOM   2064 HG13 VAL A 130      63.060  60.450  77.950  1.00  0.00           H
ATOM   2065  CG2 VAL A 130      62.210  57.930  77.310  1.00  0.00           C
ATOM   2066 HG21 VAL A 130      61.740  56.930  77.340  1.00  0.00           H
ATOM   2067 HG22 VAL A 130      63.250  57.720  77.620  1.00  0.00           H
ATOM   2068 HG23 VAL A 130      62.120  58.520  76.370  1.00  0.00           H
ATOM   2069  C   VAL A 130      60.720  58.880  80.770  1.00  0.00           C
ATOM   2070  O   VAL A 130      61.510  58.930  81.680  1.00  0.00           O
ATOM   2071  N   HSD A 131      59.530  59.430  80.800  1.00  0.00           N
ATOM   2072  HN  HSD A 131      58.910  59.390  80.010  1.00  0.00           H
ATOM   2073  CA  HSD A 131      58.760  60.150  81.740  1.00  0.00           C
ATOM   2074  HA  HSD A 131      58.340  59.370  82.340  1.00  0.00           H
ATOM   2075  CB  HSD A 131      59.630  60.980  82.740  1.00  0.00           C
ATOM   2076  HB1 HSD A 131      60.360  60.310  83.250  1.00  0.00           H
ATOM   2077  HB2 HSD A 131      59.000  61.470  83.530  1.00  0.00           H
ATOM   2078  ND1 HSD A 131      60.490  62.940  81.140  1.00  0.00           N
ATOM   2079  HD1 HSD A 131      59.690  62.870  80.540  1.00  0.00           H
ATOM   2080  CG  HSD A 131      60.700  61.960  82.170  1.00  0.00           C
ATOM   2081  CE1 HSD A 131      61.710  63.610  81.040  1.00  0.00           C
ATOM   2082  HE1 HSD A 131      61.970  64.430  80.380  1.00  0.00           H
ATOM   2083  NE2 HSD A 131      62.550  63.240  81.970  1.00  0.00           N
ATOM   2084  CD2 HSD A 131      61.990  62.170  82.640  1.00  0.00           C
ATOM   2085  HD2 HSD A 131      62.450  61.790  83.540  1.00  0.00           H
ATOM   2086  C   HSD A 131      57.550  60.910  81.070  1.00  0.00           C
ATOM   2087  O   HSD A 131      57.860  61.520  80.010  1.00  0.00           O
ATOM   2088  N   PRO A 132      56.310  60.980  81.540  1.00  0.00           N
ATOM   2089  CD  PRO A 132      55.900  60.370  82.800  1.00  0.00           C
ATOM   2090  HD1 PRO A 132      56.380  60.780  83.720  1.00  0.00           H
ATOM   2091  HD2 PRO A 132      55.880  59.260  82.740  1.00  0.00           H
ATOM   2092  CA  PRO A 132      55.250  61.480  80.730  1.00  0.00           C
ATOM   2093  HA  PRO A 132      55.490  61.320  79.690  1.00  0.00           H
ATOM   2094  CB  PRO A 132      54.100  60.650  81.280  1.00  0.00           C
ATOM   2095  HB1 PRO A 132      54.160  59.640  80.830  1.00  0.00           H
ATOM   2096  HB2 PRO A 132      53.090  61.080  81.110  1.00  0.00           H
ATOM   2097  CG  PRO A 132      54.430  60.740  82.780  1.00  0.00           C
ATOM   2098  HG1 PRO A 132      54.380  61.800  83.150  1.00  0.00           H
ATOM   2099  HG2 PRO A 132      53.860  60.100  83.470  1.00  0.00           H
ATOM   2100  C   PRO A 132      55.190  62.930  80.820  1.00  0.00           C
ATOM   2101  O   PRO A 132      54.060  63.460  80.570  1.00  0.00           O
ATOM   2102  N   HSD A 133      56.340  63.580  81.010  1.00  0.00           N
ATOM   2103  HN  HSD A 133      57.200  63.080  81.030  1.00  0.00           H
ATOM   2104  CA  HSD A 133      56.530  65.050  81.010  1.00  0.00           C
ATOM   2105  HA  HSD A 133      55.600  65.550  81.250  1.00  0.00           H
ATOM   2106  CB  HSD A 133      57.630  65.370  82.040  1.00  0.00           C
ATOM   2107  HB1 HSD A 133      57.780  66.460  82.140  1.00  0.00           H
ATOM   2108  HB2 HSD A 133      58.650  65.030  81.760  1.00  0.00           H
ATOM   2109  ND1 HSD A 133      56.100  65.040  84.120  1.00  0.00           N
ATOM   2110  HD1 HSD A 133      55.500  65.800  83.880  1.00  0.00           H
ATOM   2111  CG  HSD A 133      57.280  64.820  83.450  1.00  0.00           C
ATOM   2112  CE1 HSD A 133      56.210  64.280  85.260  1.00  0.00           C
ATOM   2113  HE1 HSD A 133      55.310  64.040  85.840  1.00  0.00           H
ATOM   2114  NE2 HSD A 133      57.310  63.660  85.380  1.00  0.00           N
ATOM   2115  CD2 HSD A 133      58.010  64.020  84.220  1.00  0.00           C
ATOM   2116  HD2 HSD A 133      59.040  63.680  84.110  1.00  0.00           H
ATOM   2117  C   HSD A 133      57.070  65.520  79.670  1.00  0.00           C
ATOM   2118  O   HSD A 133      57.450  66.650  79.500  1.00  0.00           O
ATOM   2119  N   HSD A 134      57.080  64.670  78.610  1.00  0.00           N
ATOM   2120  HN  HSD A 134      56.550  63.820  78.500  1.00  0.00           H
ATOM   2121  CA  HSD A 134      57.410  65.200  77.320  1.00  0.00           C
ATOM   2122  HA  HSD A 134      58.300  65.810  77.390  1.00  0.00           H
ATOM   2123  CB  HSD A 134      57.810  64.150  76.220  1.00  0.00           C
ATOM   2124  HB1 HSD A 134      58.100  64.730  75.320  1.00  0.00           H
ATOM   2125  HB2 HSD A 134      57.150  63.290  76.000  1.00  0.00           H
ATOM   2126  ND1 HSD A 134      59.170  62.360  77.490  1.00  0.00           N
ATOM   2127  HD1 HSD A 134      58.420  61.860  77.940  1.00  0.00           H
ATOM   2128  CG  HSD A 134      59.100  63.450  76.660  1.00  0.00           C
ATOM   2129  CE1 HSD A 134      60.440  62.020  77.540  1.00  0.00           C
ATOM   2130  HE1 HSD A 134      60.790  61.320  78.300  1.00  0.00           H
ATOM   2131  NE2 HSD A 134      61.230  62.800  76.810  1.00  0.00           N
ATOM   2132  CD2 HSD A 134      60.350  63.730  76.200  1.00  0.00           C
ATOM   2133  HD2 HSD A 134      60.680  64.530  75.550  1.00  0.00           H
ATOM   2134  C   HSD A 134      56.310  66.070  76.750  1.00  0.00           C
ATOM   2135  O   HSD A 134      55.140  65.950  77.180  1.00  0.00           O
ATOM   2136  N   ALA A 135      56.750  67.030  75.830  1.00  0.00           N
ATOM   2137  HN  ALA A 135      57.740  67.070  75.680  1.00  0.00           H
ATOM   2138  CA  ALA A 135      55.850  67.990  75.080  1.00  0.00           C
ATOM   2139  HA  ALA A 135      55.400  68.520  75.910  1.00  0.00           H
ATOM   2140  CB  ALA A 135      56.750  68.950  74.320  1.00  0.00           C
ATOM   2141  HB1 ALA A 135      56.100  69.710  73.860  1.00  0.00           H
ATOM   2142  HB2 ALA A 135      57.330  68.440  73.520  1.00  0.00           H
ATOM   2143  HB3 ALA A 135      57.520  69.380  75.020  1.00  0.00           H
ATOM   2144  C   ALA A 135      54.780  67.240  74.360  1.00  0.00           C
ATOM   2145  O   ALA A 135      53.640  67.590  74.480  1.00  0.00           O
ATOM   2146  N   LEU A 136      55.120  66.130  73.680  1.00  0.00           N
ATOM   2147  HN  LEU A 136      56.070  65.870  73.580  1.00  0.00           H
ATOM   2148  CA  LEU A 136      54.100  65.140  73.070  1.00  0.00           C
ATOM   2149  HA  LEU A 136      53.540  65.710  72.340  1.00  0.00           H
ATOM   2150  CB  LEU A 136      54.790  63.950  72.340  1.00  0.00           C
ATOM   2151  HB1 LEU A 136      55.400  63.420  73.100  1.00  0.00           H
ATOM   2152  HB2 LEU A 136      55.640  64.340  71.730  1.00  0.00           H
ATOM   2153  CG  LEU A 136      53.890  63.050  71.550  1.00  0.00           C
ATOM   2154  HG  LEU A 136      53.000  62.680  72.100  1.00  0.00           H
ATOM   2155  CD1 LEU A 136      53.350  63.730  70.270  1.00  0.00           C
ATOM   2156 HD11 LEU A 136      52.720  63.050  69.650  1.00  0.00           H
ATOM   2157 HD12 LEU A 136      54.270  63.920  69.670  1.00  0.00           H
ATOM   2158 HD13 LEU A 136      52.800  64.660  70.500  1.00  0.00           H
ATOM   2159  CD2 LEU A 136      54.660  61.760  71.130  1.00  0.00           C
ATOM   2160 HD21 LEU A 136      53.990  61.060  70.590  1.00  0.00           H
ATOM   2161 HD22 LEU A 136      55.350  61.300  71.860  1.00  0.00           H
ATOM   2162 HD23 LEU A 136      55.450  62.150  70.450  1.00  0.00           H
ATOM   2163  C   LEU A 136      53.140  64.570  74.030  1.00  0.00           C
ATOM   2164  O   LEU A 136      51.990  64.330  73.650  1.00  0.00           O
ATOM   2165  N   ASN A 137      53.450  64.270  75.290  1.00  0.00           N
ATOM   2166  HN  ASN A 137      54.330  64.560  75.660  1.00  0.00           H
ATOM   2167  CA  ASN A 137      52.510  63.690  76.240  1.00  0.00           C
ATOM   2168  HA  ASN A 137      51.970  62.950  75.660  1.00  0.00           H
ATOM   2169  CB  ASN A 137      53.210  62.950  77.430  1.00  0.00           C
ATOM   2170  HB1 ASN A 137      52.460  62.410  78.040  1.00  0.00           H
ATOM   2171  HB2 ASN A 137      53.550  63.770  78.100  1.00  0.00           H
ATOM   2172  CG  ASN A 137      54.360  62.070  76.960  1.00  0.00           C
ATOM   2173  OD1 ASN A 137      55.530  62.200  77.250  1.00  0.00           O
ATOM   2174  ND2 ASN A 137      53.980  61.060  76.150  1.00  0.00           N
ATOM   2175 HD21 ASN A 137      54.690  60.430  75.850  1.00  0.00           H
ATOM   2176 HD22 ASN A 137      53.030  60.950  75.870  1.00  0.00           H
ATOM   2177  C   ASN A 137      51.490  64.530  76.860  1.00  0.00           C
ATOM   2178  O   ASN A 137      50.410  63.980  77.230  1.00  0.00           O
ATOM   2179  N   LYS A 138      51.730  65.820  77.000  1.00  0.00           N
ATOM   2180  HN  LYS A 138      52.580  66.230  76.690  1.00  0.00           H
ATOM   2181  CA  LYS A 138      50.940  66.660  77.860  1.00  0.00           C
ATOM   2182  HA  LYS A 138      50.240  66.060  78.420  1.00  0.00           H
ATOM   2183  CB  LYS A 138      51.910  67.290  78.900  1.00  0.00           C
ATOM   2184  HB1 LYS A 138      52.400  66.450  79.440  1.00  0.00           H
ATOM   2185  HB2 LYS A 138      51.400  67.790  79.740  1.00  0.00           H
ATOM   2186  CG  LYS A 138      52.980  68.320  78.430  1.00  0.00           C
ATOM   2187  HG1 LYS A 138      52.480  69.320  78.380  1.00  0.00           H
ATOM   2188  HG2 LYS A 138      53.460  68.040  77.480  1.00  0.00           H
ATOM   2189  CD  LYS A 138      54.090  68.490  79.450  1.00  0.00           C
ATOM   2190  HD1 LYS A 138      54.330  67.440  79.660  1.00  0.00           H
ATOM   2191  HD2 LYS A 138      53.630  69.020  80.300  1.00  0.00           H
ATOM   2192  CE  LYS A 138      55.310  69.240  79.080  1.00  0.00           C
ATOM   2193  HE1 LYS A 138      55.970  68.770  78.320  1.00  0.00           H
ATOM   2194  HE2 LYS A 138      55.880  69.500  80.000  1.00  0.00           H
ATOM   2195  NZ  LYS A 138      54.890  70.450  78.530  1.00  0.00           N
ATOM   2196  HZ1 LYS A 138      54.100  70.770  79.130  1.00  0.00           H
ATOM   2197  HZ2 LYS A 138      54.530  70.310  77.570  1.00  0.00           H
ATOM   2198  HZ3 LYS A 138      55.510  71.280  78.430  1.00  0.00           H
ATOM   2199  C   LYS A 138      50.150  67.740  77.120  1.00  0.00           C
ATOM   2200  O   LYS A 138      49.650  68.660  77.780  1.00  0.00           O
ATOM   2201  N   ILE A 139      50.050  67.660  75.780  1.00  0.00           N
ATOM   2202  HN  ILE A 139      50.610  66.970  75.340  1.00  0.00           H
ATOM   2203  CA  ILE A 139      49.230  68.530  75.010  1.00  0.00           C
ATOM   2204  HA  ILE A 139      49.530  69.520  75.320  1.00  0.00           H
ATOM   2205  CB  ILE A 139      49.510  68.330  73.520  1.00  0.00           C
ATOM   2206  HB  ILE A 139      48.620  68.650  72.930  1.00  0.00           H
ATOM   2207  CG2 ILE A 139      50.720  69.190  73.200  1.00  0.00           C
ATOM   2208 HG21 ILE A 139      51.060  69.200  72.150  1.00  0.00           H
ATOM   2209 HG22 ILE A 139      51.540  68.920  73.900  1.00  0.00           H
ATOM   2210 HG23 ILE A 139      50.460  70.270  73.320  1.00  0.00           H
ATOM   2211  CG1 ILE A 139      49.630  66.810  73.170  1.00  0.00           C
ATOM   2212 HG11 ILE A 139      48.590  66.460  73.370  1.00  0.00           H
ATOM   2213 HG12 ILE A 139      50.300  66.240  73.840  1.00  0.00           H
ATOM   2214  CD  ILE A 139      50.070  66.540  71.710  1.00  0.00           C
ATOM   2215  HD1 ILE A 139      51.180  66.630  71.620  1.00  0.00           H
ATOM   2216  HD2 ILE A 139      49.440  67.250  71.130  1.00  0.00           H
ATOM   2217  HD3 ILE A 139      49.990  65.470  71.390  1.00  0.00           H
ATOM   2218  C   ILE A 139      47.710  68.380  75.280  1.00  0.00           C
ATOM   2219  O   ILE A 139      47.170  67.330  75.610  1.00  0.00           O
ATOM   2220  N   SER A 140      46.940  69.500  75.070  1.00  0.00           N
ATOM   2221  HN  SER A 140      47.500  70.220  74.670  1.00  0.00           H
ATOM   2222  CA  SER A 140      45.500  69.660  75.190  1.00  0.00           C
ATOM   2223  HA  SER A 140      45.230  69.270  76.160  1.00  0.00           H
ATOM   2224  CB  SER A 140      45.080  71.130  75.130  1.00  0.00           C
ATOM   2225  HB1 SER A 140      45.620  71.600  75.980  1.00  0.00           H
ATOM   2226  HB2 SER A 140      44.010  71.240  75.350  1.00  0.00           H
ATOM   2227  OG  SER A 140      45.420  71.720  73.900  1.00  0.00           O
ATOM   2228  HG1 SER A 140      45.380  72.680  74.020  1.00  0.00           H
ATOM   2229  C   SER A 140      44.770  68.820  74.120  1.00  0.00           C
ATOM   2230  O   SER A 140      45.320  68.220  73.210  1.00  0.00           O
ATOM   2231  N   ASN A 141      43.460  68.560  74.370  1.00  0.00           N
ATOM   2232  HN  ASN A 141      42.940  68.870  75.160  1.00  0.00           H
ATOM   2233  CA  ASN A 141      42.800  67.560  73.510  1.00  0.00           C
ATOM   2234  HA  ASN A 141      43.440  66.690  73.520  1.00  0.00           H
ATOM   2235  CB  ASN A 141      41.460  67.080  74.110  1.00  0.00           C
ATOM   2236  HB1 ASN A 141      41.030  66.440  73.330  1.00  0.00           H
ATOM   2237  HB2 ASN A 141      40.780  67.930  74.360  1.00  0.00           H
ATOM   2238  CG  ASN A 141      41.550  66.260  75.350  1.00  0.00           C
ATOM   2239  OD1 ASN A 141      42.670  66.020  75.890  1.00  0.00           O
ATOM   2240  ND2 ASN A 141      40.420  65.790  75.840  1.00  0.00           N
ATOM   2241 HD21 ASN A 141      40.440  65.100  76.560  1.00  0.00           H
ATOM   2242 HD22 ASN A 141      39.580  66.260  75.590  1.00  0.00           H
ATOM   2243  C   ASN A 141      42.610  68.050  72.050  1.00  0.00           C
ATOM   2244  O   ASN A 141      42.680  67.260  71.100  1.00  0.00           O
ATOM   2245  N   ARG A 142      42.460  69.390  71.960  1.00  0.00           N
ATOM   2246  HN  ARG A 142      42.470  70.000  72.740  1.00  0.00           H
ATOM   2247  CA  ARG A 142      42.400  70.010  70.630  1.00  0.00           C
ATOM   2248  HA  ARG A 142      41.920  69.330  69.940  1.00  0.00           H
ATOM   2249  CB  ARG A 142      41.760  71.370  70.710  1.00  0.00           C
ATOM   2250  HB1 ARG A 142      40.830  71.260  71.310  1.00  0.00           H
ATOM   2251  HB2 ARG A 142      41.350  71.740  69.750  1.00  0.00           H
ATOM   2252  CG  ARG A 142      42.500  72.550  71.310  1.00  0.00           C
ATOM   2253  HG1 ARG A 142      43.130  73.060  70.550  1.00  0.00           H
ATOM   2254  HG2 ARG A 142      43.020  72.240  72.250  1.00  0.00           H
ATOM   2255  CD  ARG A 142      41.610  73.740  71.840  1.00  0.00           C
ATOM   2256  HD1 ARG A 142      40.820  73.570  72.600  1.00  0.00           H
ATOM   2257  HD2 ARG A 142      40.990  73.990  70.950  1.00  0.00           H
ATOM   2258  NE  ARG A 142      42.440  74.940  72.200  1.00  0.00           N
ATOM   2259  HE  ARG A 142      43.390  74.830  72.460  1.00  0.00           H
ATOM   2260  CZ  ARG A 142      42.010  76.220  71.950  1.00  0.00           C
ATOM   2261  NH1 ARG A 142      40.750  76.520  71.820  1.00  0.00           N
ATOM   2262 HH11 ARG A 142      40.070  75.810  72.040  1.00  0.00           H
ATOM   2263 HH12 ARG A 142      40.480  77.470  71.960  1.00  0.00           H
ATOM   2264  NH2 ARG A 142      42.930  77.180  71.970  1.00  0.00           N
ATOM   2265 HH21 ARG A 142      43.900  76.910  71.960  1.00  0.00           H
ATOM   2266 HH22 ARG A 142      42.620  78.130  71.940  1.00  0.00           H
ATOM   2267  C   ARG A 142      43.810  70.180  70.120  1.00  0.00           C
ATOM   2268  O   ARG A 142      43.920  70.290  68.890  1.00  0.00           O
ATOM   2269  N   THR A 143      44.900  70.330  70.960  1.00  0.00           N
ATOM   2270  HN  THR A 143      44.800  70.230  71.950  1.00  0.00           H
ATOM   2271  CA  THR A 143      46.220  70.580  70.350  1.00  0.00           C
ATOM   2272  HA  THR A 143      46.080  71.340  69.590  1.00  0.00           H
ATOM   2273  CB  THR A 143      47.260  71.060  71.300  1.00  0.00           C
ATOM   2274  HB  THR A 143      47.260  70.630  72.340  1.00  0.00           H
ATOM   2275  OG1 THR A 143      47.090  72.430  71.460  1.00  0.00           O
ATOM   2276  HG1 THR A 143      46.370  72.540  72.080  1.00  0.00           H
ATOM   2277  CG2 THR A 143      48.710  70.940  70.840  1.00  0.00           C
ATOM   2278 HG21 THR A 143      49.470  71.330  71.540  1.00  0.00           H
ATOM   2279 HG22 THR A 143      48.990  71.460  69.890  1.00  0.00           H
ATOM   2280 HG23 THR A 143      48.980  69.860  70.730  1.00  0.00           H
ATOM   2281  C   THR A 143      46.720  69.310  69.620  1.00  0.00           C
ATOM   2282  O   THR A 143      47.020  69.290  68.450  1.00  0.00           O
ATOM   2283  N   ALA A 144      46.510  68.130  70.340  1.00  0.00           N
ATOM   2284  HN  ALA A 144      46.330  68.010  71.310  1.00  0.00           H
ATOM   2285  CA  ALA A 144      46.470  66.880  69.760  1.00  0.00           C
ATOM   2286  HA  ALA A 144      47.460  66.740  69.360  1.00  0.00           H
ATOM   2287  CB  ALA A 144      46.210  65.920  70.880  1.00  0.00           C
ATOM   2288  HB1 ALA A 144      47.070  65.960  71.580  1.00  0.00           H
ATOM   2289  HB2 ALA A 144      45.990  64.890  70.520  1.00  0.00           H
ATOM   2290  HB3 ALA A 144      45.310  66.300  71.400  1.00  0.00           H
ATOM   2291  C   ALA A 144      45.510  66.660  68.500  1.00  0.00           C
ATOM   2292  O   ALA A 144      45.880  66.080  67.480  1.00  0.00           O
ATOM   2293  N   ALA A 145      44.250  67.160  68.530  1.00  0.00           N
ATOM   2294  HN  ALA A 145      43.860  67.560  69.360  1.00  0.00           H
ATOM   2295  CA  ALA A 145      43.410  67.190  67.320  1.00  0.00           C
ATOM   2296  HA  ALA A 145      43.160  66.180  67.020  1.00  0.00           H
ATOM   2297  CB  ALA A 145      42.050  67.810  67.570  1.00  0.00           C
ATOM   2298  HB1 ALA A 145      42.030  68.850  67.940  1.00  0.00           H
ATOM   2299  HB2 ALA A 145      41.560  67.320  68.440  1.00  0.00           H
ATOM   2300  HB3 ALA A 145      41.460  67.590  66.660  1.00  0.00           H
ATOM   2301  C   ALA A 145      44.020  67.980  66.150  1.00  0.00           C
ATOM   2302  O   ALA A 145      43.960  67.540  65.010  1.00  0.00           O
ATOM   2303  N   ILE A 146      44.610  69.190  66.380  1.00  0.00           N
ATOM   2304  HN  ILE A 146      44.590  69.440  67.350  1.00  0.00           H
ATOM   2305  CA  ILE A 146      45.290  70.100  65.480  1.00  0.00           C
ATOM   2306  HA  ILE A 146      44.690  70.410  64.650  1.00  0.00           H
ATOM   2307  CB  ILE A 146      45.610  71.430  66.220  1.00  0.00           C
ATOM   2308  HB  ILE A 146      45.830  71.160  67.280  1.00  0.00           H
ATOM   2309  CG2 ILE A 146      46.600  72.290  65.430  1.00  0.00           C
ATOM   2310 HG21 ILE A 146      46.190  72.820  64.550  1.00  0.00           H
ATOM   2311 HG22 ILE A 146      47.560  71.740  65.370  1.00  0.00           H
ATOM   2312 HG23 ILE A 146      46.840  73.150  66.090  1.00  0.00           H
ATOM   2313  CG1 ILE A 146      44.250  72.230  66.180  1.00  0.00           C
ATOM   2314 HG11 ILE A 146      43.450  71.520  66.460  1.00  0.00           H
ATOM   2315 HG12 ILE A 146      44.030  72.450  65.110  1.00  0.00           H
ATOM   2316  CD  ILE A 146      44.240  73.440  67.200  1.00  0.00           C
ATOM   2317  HD1 ILE A 146      43.310  74.030  67.060  1.00  0.00           H
ATOM   2318  HD2 ILE A 146      45.200  73.990  67.270  1.00  0.00           H
ATOM   2319  HD3 ILE A 146      44.070  73.030  68.220  1.00  0.00           H
ATOM   2320  C   ILE A 146      46.560  69.330  64.860  1.00  0.00           C
ATOM   2321  O   ILE A 146      46.740  69.330  63.650  1.00  0.00           O
ATOM   2322  N   ILE A 147      47.370  68.650  65.690  1.00  0.00           N
ATOM   2323  HN  ILE A 147      47.220  68.680  66.680  1.00  0.00           H
ATOM   2324  CA  ILE A 147      48.510  67.860  65.370  1.00  0.00           C
ATOM   2325  HA  ILE A 147      49.150  68.420  64.710  1.00  0.00           H
ATOM   2326  CB  ILE A 147      49.290  67.360  66.610  1.00  0.00           C
ATOM   2327  HB  ILE A 147      48.550  67.010  67.350  1.00  0.00           H
ATOM   2328  CG2 ILE A 147      50.320  66.230  66.370  1.00  0.00           C
ATOM   2329 HG21 ILE A 147      50.930  66.030  67.280  1.00  0.00           H
ATOM   2330 HG22 ILE A 147      50.980  66.470  65.520  1.00  0.00           H
ATOM   2331 HG23 ILE A 147      49.760  65.280  66.230  1.00  0.00           H
ATOM   2332  CG1 ILE A 147      50.010  68.540  67.270  1.00  0.00           C
ATOM   2333 HG11 ILE A 147      50.440  68.150  68.220  1.00  0.00           H
ATOM   2334 HG12 ILE A 147      49.210  69.280  67.490  1.00  0.00           H
ATOM   2335  CD  ILE A 147      51.110  69.250  66.430  1.00  0.00           C
ATOM   2336  HD1 ILE A 147      51.860  68.510  66.070  1.00  0.00           H
ATOM   2337  HD2 ILE A 147      51.550  69.940  67.190  1.00  0.00           H
ATOM   2338  HD3 ILE A 147      50.770  69.850  65.570  1.00  0.00           H
ATOM   2339  C   ILE A 147      48.100  66.710  64.490  1.00  0.00           C
ATOM   2340  O   ILE A 147      48.700  66.510  63.460  1.00  0.00           O
ATOM   2341  N   SER A 148      46.970  65.990  64.820  1.00  0.00           N
ATOM   2342  HN  SER A 148      46.440  66.190  65.650  1.00  0.00           H
ATOM   2343  CA  SER A 148      46.450  64.900  64.030  1.00  0.00           C
ATOM   2344  HA  SER A 148      47.250  64.210  63.870  1.00  0.00           H
ATOM   2345  CB  SER A 148      45.180  64.210  64.700  1.00  0.00           C
ATOM   2346  HB1 SER A 148      44.760  63.420  64.030  1.00  0.00           H
ATOM   2347  HB2 SER A 148      44.530  65.050  64.980  1.00  0.00           H
ATOM   2348  OG  SER A 148      45.480  63.610  65.960  1.00  0.00           O
ATOM   2349  HG1 SER A 148      45.600  64.440  66.430  1.00  0.00           H
ATOM   2350  C   SER A 148      46.010  65.340  62.630  1.00  0.00           C
ATOM   2351  O   SER A 148      46.290  64.690  61.600  1.00  0.00           O
ATOM   2352  N   CYS A 149      45.300  66.560  62.430  1.00  0.00           N
ATOM   2353  HN  CYS A 149      45.110  67.030  63.280  1.00  0.00           H
ATOM   2354  CA  CYS A 149      44.740  67.140  61.260  1.00  0.00           C
ATOM   2355  HA  CYS A 149      44.250  66.330  60.750  1.00  0.00           H
ATOM   2356  CB  CYS A 149      43.730  68.210  61.710  1.00  0.00           C
ATOM   2357  HB1 CYS A 149      44.180  69.100  62.190  1.00  0.00           H
ATOM   2358  HB2 CYS A 149      43.130  67.690  62.490  1.00  0.00           H
ATOM   2359  SG  CYS A 149      42.670  68.910  60.400  1.00  0.00           S
ATOM   2360  HG1 CYS A 149      41.860  69.660  61.130  1.00  0.00           H
ATOM   2361  C   CYS A 149      45.880  67.700  60.390  1.00  0.00           C
ATOM   2362  O   CYS A 149      45.880  67.480  59.190  1.00  0.00           O
ATOM   2363  N   LEU A 150      46.970  68.160  61.060  1.00  0.00           N
ATOM   2364  HN  LEU A 150      46.920  68.200  62.050  1.00  0.00           H
ATOM   2365  CA  LEU A 150      48.200  68.530  60.400  1.00  0.00           C
ATOM   2366  HA  LEU A 150      48.000  69.110  59.510  1.00  0.00           H
ATOM   2367  CB  LEU A 150      49.200  69.240  61.370  1.00  0.00           C
ATOM   2368  HB1 LEU A 150      49.590  68.630  62.220  1.00  0.00           H
ATOM   2369  HB2 LEU A 150      48.670  70.070  61.890  1.00  0.00           H
ATOM   2370  CG  LEU A 150      50.490  69.750  60.670  1.00  0.00           C
ATOM   2371  HG  LEU A 150      50.930  68.900  60.090  1.00  0.00           H
ATOM   2372  CD1 LEU A 150      50.110  70.880  59.810  1.00  0.00           C
ATOM   2373 HD11 LEU A 150      49.770  71.690  60.490  1.00  0.00           H
ATOM   2374 HD12 LEU A 150      49.200  70.680  59.220  1.00  0.00           H
ATOM   2375 HD13 LEU A 150      50.940  71.180  59.130  1.00  0.00           H
ATOM   2376  CD2 LEU A 150      51.560  70.260  61.640  1.00  0.00           C
ATOM   2377 HD21 LEU A 150      52.510  70.450  61.090  1.00  0.00           H
ATOM   2378 HD22 LEU A 150      51.700  69.530  62.480  1.00  0.00           H
ATOM   2379 HD23 LEU A 150      51.320  71.220  62.130  1.00  0.00           H
ATOM   2380  C   LEU A 150      48.890  67.310  59.810  1.00  0.00           C
ATOM   2381  O   LEU A 150      49.240  67.350  58.590  1.00  0.00           O
ATOM   2382  N   LEU A 151      49.010  66.250  60.600  1.00  0.00           N
ATOM   2383  HN  LEU A 151      48.700  66.320  61.550  1.00  0.00           H
ATOM   2384  CA  LEU A 151      49.440  65.010  60.100  1.00  0.00           C
ATOM   2385  HA  LEU A 151      50.400  65.170  59.630  1.00  0.00           H
ATOM   2386  CB  LEU A 151      49.680  63.980  61.120  1.00  0.00           C
ATOM   2387  HB1 LEU A 151      50.010  63.000  60.700  1.00  0.00           H
ATOM   2388  HB2 LEU A 151      48.830  63.800  61.820  1.00  0.00           H
ATOM   2389  CG  LEU A 151      50.890  64.420  61.990  1.00  0.00           C
ATOM   2390  HG  LEU A 151      50.820  65.490  62.290  1.00  0.00           H
ATOM   2391  CD1 LEU A 151      50.920  63.860  63.510  1.00  0.00           C
ATOM   2392 HD11 LEU A 151      51.730  64.250  64.160  1.00  0.00           H
ATOM   2393 HD12 LEU A 151      51.020  62.760  63.520  1.00  0.00           H
ATOM   2394 HD13 LEU A 151      49.960  64.010  64.050  1.00  0.00           H
ATOM   2395  CD2 LEU A 151      52.220  64.160  61.350  1.00  0.00           C
ATOM   2396 HD21 LEU A 151      53.070  64.610  61.890  1.00  0.00           H
ATOM   2397 HD22 LEU A 151      52.160  64.680  60.370  1.00  0.00           H
ATOM   2398 HD23 LEU A 151      52.340  63.060  61.300  1.00  0.00           H
ATOM   2399  C   LEU A 151      48.620  64.290  58.970  1.00  0.00           C
ATOM   2400  O   LEU A 151      49.230  63.610  58.150  1.00  0.00           O
ATOM   2401  N   TRP A 152      47.300  64.430  58.930  1.00  0.00           N
ATOM   2402  HN  TRP A 152      46.820  64.820  59.710  1.00  0.00           H
ATOM   2403  CA  TRP A 152      46.510  64.090  57.750  1.00  0.00           C
ATOM   2404  HA  TRP A 152      46.710  63.050  57.520  1.00  0.00           H
ATOM   2405  CB  TRP A 152      45.000  64.060  57.890  1.00  0.00           C
ATOM   2406  HB1 TRP A 152      44.550  63.900  56.890  1.00  0.00           H
ATOM   2407  HB2 TRP A 152      44.610  65.010  58.320  1.00  0.00           H
ATOM   2408  CG  TRP A 152      44.560  62.890  58.740  1.00  0.00           C
ATOM   2409  CD1 TRP A 152      44.050  62.950  59.990  1.00  0.00           C
ATOM   2410  HD1 TRP A 152      44.040  63.820  60.620  1.00  0.00           H
ATOM   2411  NE1 TRP A 152      43.600  61.730  60.340  1.00  0.00           N
ATOM   2412  HE1 TRP A 152      42.900  61.640  61.020  1.00  0.00           H
ATOM   2413  CE2 TRP A 152      43.820  60.840  59.380  1.00  0.00           C
ATOM   2414  CD2 TRP A 152      44.510  61.560  58.380  1.00  0.00           C
ATOM   2415  CE3 TRP A 152      44.850  60.890  57.180  1.00  0.00           C
ATOM   2416  HE3 TRP A 152      45.150  61.410  56.290  1.00  0.00           H
ATOM   2417  CZ3 TRP A 152      44.550  59.540  57.100  1.00  0.00           C
ATOM   2418  HZ3 TRP A 152      44.770  59.000  56.190  1.00  0.00           H
ATOM   2419  CZ2 TRP A 152      43.540  59.500  59.320  1.00  0.00           C
ATOM   2420  HZ2 TRP A 152      43.050  58.910  60.080  1.00  0.00           H
ATOM   2421  CH2 TRP A 152      43.830  58.870  58.100  1.00  0.00           C
ATOM   2422  HH2 TRP A 152      43.650  57.820  57.960  1.00  0.00           H
ATOM   2423  C   TRP A 152      46.870  64.980  56.560  1.00  0.00           C
ATOM   2424  O   TRP A 152      46.830  64.570  55.420  1.00  0.00           O
ATOM   2425  N   GLY A 153      47.110  66.290  56.820  1.00  0.00           N
ATOM   2426  HN  GLY A 153      47.140  66.610  57.770  1.00  0.00           H
ATOM   2427  CA  GLY A 153      47.540  67.220  55.770  1.00  0.00           C
ATOM   2428  HA1 GLY A 153      47.410  68.170  56.280  1.00  0.00           H
ATOM   2429  HA2 GLY A 153      46.670  67.170  55.140  1.00  0.00           H
ATOM   2430  C   GLY A 153      48.750  66.940  54.930  1.00  0.00           C
ATOM   2431  O   GLY A 153      48.770  67.030  53.730  1.00  0.00           O
ATOM   2432  N   ILE A 154      49.810  66.570  55.620  1.00  0.00           N
ATOM   2433  HN  ILE A 154      49.770  66.530  56.620  1.00  0.00           H
ATOM   2434  CA  ILE A 154      51.010  66.120  54.940  1.00  0.00           C
ATOM   2435  HA  ILE A 154      51.160  66.830  54.130  1.00  0.00           H
ATOM   2436  CB  ILE A 154      52.200  66.150  55.860  1.00  0.00           C
ATOM   2437  HB  ILE A 154      52.200  67.180  56.280  1.00  0.00           H
ATOM   2438  CG2 ILE A 154      52.230  65.200  57.000  1.00  0.00           C
ATOM   2439 HG21 ILE A 154      51.890  64.200  56.660  1.00  0.00           H
ATOM   2440 HG22 ILE A 154      51.490  65.570  57.750  1.00  0.00           H
ATOM   2441 HG23 ILE A 154      53.240  65.090  57.470  1.00  0.00           H
ATOM   2442  CG1 ILE A 154      53.570  66.030  55.100  1.00  0.00           C
ATOM   2443 HG11 ILE A 154      53.760  64.990  54.710  1.00  0.00           H
ATOM   2444 HG12 ILE A 154      54.320  66.130  55.900  1.00  0.00           H
ATOM   2445  CD  ILE A 154      53.710  66.890  53.830  1.00  0.00           C
ATOM   2446  HD1 ILE A 154      53.200  67.870  53.960  1.00  0.00           H
ATOM   2447  HD2 ILE A 154      53.490  66.360  52.880  1.00  0.00           H
ATOM   2448  HD3 ILE A 154      54.780  67.040  53.600  1.00  0.00           H
ATOM   2449  C   ILE A 154      50.800  64.670  54.440  1.00  0.00           C
ATOM   2450  O   ILE A 154      51.350  64.150  53.460  1.00  0.00           O
ATOM   2451  N   THR A 155      49.850  63.960  55.150  1.00  0.00           N
ATOM   2452  HN  THR A 155      49.420  64.340  55.960  1.00  0.00           H
ATOM   2453  CA  THR A 155      49.530  62.610  54.650  1.00  0.00           C
ATOM   2454  HA  THR A 155      50.510  62.150  54.540  1.00  0.00           H
ATOM   2455  CB  THR A 155      48.620  61.770  55.580  1.00  0.00           C
ATOM   2456  HB  THR A 155      47.630  62.200  55.880  1.00  0.00           H
ATOM   2457  OG1 THR A 155      49.270  61.310  56.730  1.00  0.00           O
ATOM   2458  HG1 THR A 155      49.490  62.060  57.280  1.00  0.00           H
ATOM   2459  CG2 THR A 155      48.230  60.410  54.970  1.00  0.00           C
ATOM   2460 HG21 THR A 155      49.040  59.650  54.940  1.00  0.00           H
ATOM   2461 HG22 THR A 155      47.880  60.430  53.910  1.00  0.00           H
ATOM   2462 HG23 THR A 155      47.580  59.830  55.650  1.00  0.00           H
ATOM   2463  C   THR A 155      48.900  62.720  53.300  1.00  0.00           C
ATOM   2464  O   THR A 155      49.280  62.000  52.380  1.00  0.00           O
ATOM   2465  N   ILE A 156      48.050  63.750  53.120  1.00  0.00           N
ATOM   2466  HN  ILE A 156      47.800  64.300  53.920  1.00  0.00           H
ATOM   2467  CA  ILE A 156      47.410  64.170  51.820  1.00  0.00           C
ATOM   2468  HA  ILE A 156      46.940  63.360  51.260  1.00  0.00           H
ATOM   2469  CB  ILE A 156      46.350  65.200  51.980  1.00  0.00           C
ATOM   2470  HB  ILE A 156      46.580  66.000  52.720  1.00  0.00           H
ATOM   2471  CG2 ILE A 156      45.970  65.770  50.570  1.00  0.00           C
ATOM   2472 HG21 ILE A 156      45.110  66.450  50.710  1.00  0.00           H
ATOM   2473 HG22 ILE A 156      45.590  65.000  49.860  1.00  0.00           H
ATOM   2474 HG23 ILE A 156      46.760  66.390  50.090  1.00  0.00           H
ATOM   2475  CG1 ILE A 156      45.090  64.530  52.630  1.00  0.00           C
ATOM   2476 HG11 ILE A 156      45.460  64.040  53.560  1.00  0.00           H
ATOM   2477 HG12 ILE A 156      44.720  63.700  51.980  1.00  0.00           H
ATOM   2478  CD  ILE A 156      43.920  65.540  52.910  1.00  0.00           C
ATOM   2479  HD1 ILE A 156      44.220  66.320  53.640  1.00  0.00           H
ATOM   2480  HD2 ILE A 156      43.030  65.080  53.390  1.00  0.00           H
ATOM   2481  HD3 ILE A 156      43.640  66.070  51.970  1.00  0.00           H
ATOM   2482  C   ILE A 156      48.500  64.660  50.760  1.00  0.00           C
ATOM   2483  O   ILE A 156      48.550  64.190  49.620  1.00  0.00           O
ATOM   2484  N   GLY A 157      49.410  65.550  51.180  1.00  0.00           N
ATOM   2485  HN  GLY A 157      49.310  65.870  52.120  1.00  0.00           H
ATOM   2486  CA  GLY A 157      50.410  66.150  50.310  1.00  0.00           C
ATOM   2487  HA1 GLY A 157      50.930  66.680  51.090  1.00  0.00           H
ATOM   2488  HA2 GLY A 157      49.890  66.700  49.520  1.00  0.00           H
ATOM   2489  C   GLY A 157      51.510  65.340  49.680  1.00  0.00           C
ATOM   2490  O   GLY A 157      51.820  65.520  48.500  1.00  0.00           O
ATOM   2491  N   LEU A 158      51.920  64.280  50.460  1.00  0.00           N
ATOM   2492  HN  LEU A 158      51.540  64.210  51.390  1.00  0.00           H
ATOM   2493  CA  LEU A 158      52.630  63.040  50.060  1.00  0.00           C
ATOM   2494  HA  LEU A 158      53.460  63.390  49.450  1.00  0.00           H
ATOM   2495  CB  LEU A 158      53.110  62.270  51.280  1.00  0.00           C
ATOM   2496  HB1 LEU A 158      53.650  61.360  50.950  1.00  0.00           H
ATOM   2497  HB2 LEU A 158      52.230  61.960  51.890  1.00  0.00           H
ATOM   2498  CG  LEU A 158      54.010  62.980  52.290  1.00  0.00           C
ATOM   2499  HG  LEU A 158      53.610  64.010  52.410  1.00  0.00           H
ATOM   2500  CD1 LEU A 158      54.160  62.310  53.650  1.00  0.00           C
ATOM   2501 HD11 LEU A 158      55.000  62.730  54.250  1.00  0.00           H
ATOM   2502 HD12 LEU A 158      54.470  61.270  53.410  1.00  0.00           H
ATOM   2503 HD13 LEU A 158      53.210  62.250  54.230  1.00  0.00           H
ATOM   2504  CD2 LEU A 158      55.450  63.070  51.590  1.00  0.00           C
ATOM   2505 HD21 LEU A 158      55.470  63.710  50.680  1.00  0.00           H
ATOM   2506 HD22 LEU A 158      55.940  62.100  51.320  1.00  0.00           H
ATOM   2507 HD23 LEU A 158      56.120  63.480  52.360  1.00  0.00           H
ATOM   2508  C   LEU A 158      51.860  62.090  49.060  1.00  0.00           C
ATOM   2509  O   LEU A 158      52.490  61.420  48.240  1.00  0.00           O
ATOM   2510  N   THR A 159      50.500  61.930  49.180  1.00  0.00           N
ATOM   2511  HN  THR A 159      49.880  62.340  49.860  1.00  0.00           H
ATOM   2512  CA  THR A 159      49.750  60.790  48.470  1.00  0.00           C
ATOM   2513  HA  THR A 159      50.430  60.070  48.030  1.00  0.00           H
ATOM   2514  CB  THR A 159      48.900  60.010  49.490  1.00  0.00           C
ATOM   2515  HB  THR A 159      48.260  59.260  48.990  1.00  0.00           H
ATOM   2516  OG1 THR A 159      48.050  60.910  50.220  1.00  0.00           O
ATOM   2517  HG1 THR A 159      48.480  61.110  51.060  1.00  0.00           H
ATOM   2518  CG2 THR A 159      49.880  59.370  50.490  1.00  0.00           C
ATOM   2519 HG21 THR A 159      50.590  60.050  51.000  1.00  0.00           H
ATOM   2520 HG22 THR A 159      50.510  58.720  49.840  1.00  0.00           H
ATOM   2521 HG23 THR A 159      49.350  58.730  51.230  1.00  0.00           H
ATOM   2522  C   THR A 159      48.850  61.250  47.330  1.00  0.00           C
ATOM   2523  O   THR A 159      48.300  60.420  46.600  1.00  0.00           O
ATOM   2524  N   VAL A 160      48.770  62.580  47.070  1.00  0.00           N
ATOM   2525  HN  VAL A 160      49.360  63.280  47.470  1.00  0.00           H
ATOM   2526  CA  VAL A 160      47.790  63.170  46.230  1.00  0.00           C
ATOM   2527  HA  VAL A 160      46.800  62.740  46.350  1.00  0.00           H
ATOM   2528  CB  VAL A 160      47.510  64.650  46.600  1.00  0.00           C
ATOM   2529  HB  VAL A 160      47.110  64.640  47.630  1.00  0.00           H
ATOM   2530  CG1 VAL A 160      48.730  65.600  46.640  1.00  0.00           C
ATOM   2531 HG11 VAL A 160      49.420  65.220  47.430  1.00  0.00           H
ATOM   2532 HG12 VAL A 160      48.510  66.650  46.930  1.00  0.00           H
ATOM   2533 HG13 VAL A 160      49.360  65.690  45.730  1.00  0.00           H
ATOM   2534  CG2 VAL A 160      46.400  65.350  45.710  1.00  0.00           C
ATOM   2535 HG21 VAL A 160      46.900  65.580  44.740  1.00  0.00           H
ATOM   2536 HG22 VAL A 160      46.000  66.310  46.070  1.00  0.00           H
ATOM   2537 HG23 VAL A 160      45.610  64.590  45.510  1.00  0.00           H
ATOM   2538  C   VAL A 160      48.160  62.980  44.810  1.00  0.00           C
ATOM   2539  O   VAL A 160      47.320  63.040  43.880  1.00  0.00           O
ATOM   2540  N   HSD A 161      49.430  62.660  44.530  1.00  0.00           N
ATOM   2541  HN  HSD A 161      50.020  62.580  45.320  1.00  0.00           H
ATOM   2542  CA  HSD A 161      50.040  62.340  43.240  1.00  0.00           C
ATOM   2543  HA  HSD A 161      50.140  63.240  42.650  1.00  0.00           H
ATOM   2544  CB  HSD A 161      51.380  61.690  43.610  1.00  0.00           C
ATOM   2545  HB1 HSD A 161      51.380  60.970  44.460  1.00  0.00           H
ATOM   2546  HB2 HSD A 161      52.070  62.480  43.980  1.00  0.00           H
ATOM   2547  ND1 HSD A 161      53.020  61.910  41.570  1.00  0.00           N
ATOM   2548  HD1 HSD A 161      53.060  62.910  41.570  1.00  0.00           H
ATOM   2549  CG  HSD A 161      52.220  61.180  42.390  1.00  0.00           C
ATOM   2550  CE1 HSD A 161      53.670  61.050  40.750  1.00  0.00           C
ATOM   2551  HE1 HSD A 161      54.420  61.420  40.050  1.00  0.00           H
ATOM   2552  NE2 HSD A 161      53.250  59.810  40.940  1.00  0.00           N
ATOM   2553  CD2 HSD A 161      52.310  59.880  41.890  1.00  0.00           C
ATOM   2554  HD2 HSD A 161      51.840  58.980  42.260  1.00  0.00           H
ATOM   2555  C   HSD A 161      49.260  61.320  42.460  1.00  0.00           C
ATOM   2556  O   HSD A 161      49.160  61.460  41.240  1.00  0.00           O
ATOM   2557  N   LEU A 162      48.670  60.260  43.120  1.00  0.00           N
ATOM   2558  HN  LEU A 162      48.680  60.260  44.120  1.00  0.00           H
ATOM   2559  CA  LEU A 162      47.800  59.300  42.410  1.00  0.00           C
ATOM   2560  HA  LEU A 162      48.450  59.060  41.590  1.00  0.00           H
ATOM   2561  CB  LEU A 162      47.500  58.030  43.320  1.00  0.00           C
ATOM   2562  HB1 LEU A 162      46.770  57.430  42.720  1.00  0.00           H
ATOM   2563  HB2 LEU A 162      46.980  58.250  44.280  1.00  0.00           H
ATOM   2564  CG  LEU A 162      48.740  57.270  43.780  1.00  0.00           C
ATOM   2565  HG  LEU A 162      49.430  57.940  44.340  1.00  0.00           H
ATOM   2566  CD1 LEU A 162      48.380  56.150  44.800  1.00  0.00           C
ATOM   2567 HD11 LEU A 162      49.240  55.770  45.380  1.00  0.00           H
ATOM   2568 HD12 LEU A 162      48.050  55.240  44.260  1.00  0.00           H
ATOM   2569 HD13 LEU A 162      47.590  56.540  45.490  1.00  0.00           H
ATOM   2570  CD2 LEU A 162      49.610  56.690  42.620  1.00  0.00           C
ATOM   2571 HD21 LEU A 162      49.890  57.620  42.080  1.00  0.00           H
ATOM   2572 HD22 LEU A 162      49.040  55.970  41.980  1.00  0.00           H
ATOM   2573 HD23 LEU A 162      50.530  56.230  43.000  1.00  0.00           H
ATOM   2574  C   LEU A 162      46.580  59.850  41.890  1.00  0.00           C
ATOM   2575  O   LEU A 162      46.110  59.370  40.880  1.00  0.00           O
ATOM   2576  N   LEU A 163      45.960  60.810  42.480  1.00  0.00           N
ATOM   2577  HN  LEU A 163      46.370  61.150  43.320  1.00  0.00           H
ATOM   2578  CA  LEU A 163      44.770  61.470  41.860  1.00  0.00           C
ATOM   2579  HA  LEU A 163      44.180  60.670  41.450  1.00  0.00           H
ATOM   2580  CB  LEU A 163      44.120  62.250  43.080  1.00  0.00           C
ATOM   2581  HB1 LEU A 163      44.950  62.860  43.500  1.00  0.00           H
ATOM   2582  HB2 LEU A 163      43.910  61.540  43.900  1.00  0.00           H
ATOM   2583  CG  LEU A 163      42.870  63.090  42.710  1.00  0.00           C
ATOM   2584  HG  LEU A 163      43.170  63.810  41.910  1.00  0.00           H
ATOM   2585  CD1 LEU A 163      41.720  62.230  42.140  1.00  0.00           C
ATOM   2586 HD11 LEU A 163      41.950  61.920  41.100  1.00  0.00           H
ATOM   2587 HD12 LEU A 163      40.780  62.810  42.050  1.00  0.00           H
ATOM   2588 HD13 LEU A 163      41.480  61.300  42.690  1.00  0.00           H
ATOM   2589  CD2 LEU A 163      42.330  63.680  43.980  1.00  0.00           C
ATOM   2590 HD21 LEU A 163      41.950  62.980  44.740  1.00  0.00           H
ATOM   2591 HD22 LEU A 163      41.430  64.280  43.720  1.00  0.00           H
ATOM   2592 HD23 LEU A 163      42.940  64.470  44.480  1.00  0.00           H
ATOM   2593  C   LEU A 163      45.260  62.360  40.730  1.00  0.00           C
ATOM   2594  O   LEU A 163      44.590  62.560  39.710  1.00  0.00           O
ATOM   2595  N   LYS A 164      46.420  62.930  40.830  1.00  0.00           N
ATOM   2596  HN  LYS A 164      46.980  62.820  41.650  1.00  0.00           H
ATOM   2597  CA  LYS A 164      46.860  63.930  39.890  1.00  0.00           C
ATOM   2598  HA  LYS A 164      46.100  64.630  39.600  1.00  0.00           H
ATOM   2599  CB  LYS A 164      48.030  64.720  40.430  1.00  0.00           C
ATOM   2600  HB1 LYS A 164      48.480  65.320  39.590  1.00  0.00           H
ATOM   2601  HB2 LYS A 164      48.890  64.090  40.710  1.00  0.00           H
ATOM   2602  CG  LYS A 164      47.600  65.630  41.580  1.00  0.00           C
ATOM   2603  HG1 LYS A 164      47.060  64.970  42.290  1.00  0.00           H
ATOM   2604  HG2 LYS A 164      46.920  66.420  41.200  1.00  0.00           H
ATOM   2605  CD  LYS A 164      48.780  66.300  42.220  1.00  0.00           C
ATOM   2606  HD1 LYS A 164      49.370  65.540  42.760  1.00  0.00           H
ATOM   2607  HD2 LYS A 164      48.410  66.770  43.160  1.00  0.00           H
ATOM   2608  CE  LYS A 164      49.560  67.330  41.460  1.00  0.00           C
ATOM   2609  HE1 LYS A 164      50.060  66.820  40.600  1.00  0.00           H
ATOM   2610  HE2 LYS A 164      50.310  67.820  42.120  1.00  0.00           H
ATOM   2611  NZ  LYS A 164      48.790  68.380  40.820  1.00  0.00           N
ATOM   2612  HZ1 LYS A 164      49.330  69.100  40.310  1.00  0.00           H
ATOM   2613  HZ2 LYS A 164      48.280  68.890  41.570  1.00  0.00           H
ATOM   2614  HZ3 LYS A 164      47.980  67.980  40.290  1.00  0.00           H
ATOM   2615  C   LYS A 164      47.320  63.320  38.550  1.00  0.00           C
ATOM   2616  O   LYS A 164      46.780  63.760  37.520  1.00  0.00           O
ATOM   2617  N   LYS A 165      48.270  62.370  38.560  1.00  0.00           N
ATOM   2618  HN  LYS A 165      48.430  61.830  39.380  1.00  0.00           H
ATOM   2619  CA  LYS A 165      48.810  61.840  37.320  1.00  0.00           C
ATOM   2620  HA  LYS A 165      48.920  62.560  36.520  1.00  0.00           H
ATOM   2621  CB  LYS A 165      50.260  61.280  37.550  1.00  0.00           C
ATOM   2622  HB1 LYS A 165      50.640  60.840  36.600  1.00  0.00           H
ATOM   2623  HB2 LYS A 165      50.200  60.410  38.230  1.00  0.00           H
ATOM   2624  CG  LYS A 165      51.260  62.340  37.970  1.00  0.00           C
ATOM   2625  HG1 LYS A 165      52.130  61.690  38.240  1.00  0.00           H
ATOM   2626  HG2 LYS A 165      51.070  62.930  38.890  1.00  0.00           H
ATOM   2627  CD  LYS A 165      51.800  63.410  36.870  1.00  0.00           C
ATOM   2628  HD1 LYS A 165      52.340  64.260  37.330  1.00  0.00           H
ATOM   2629  HD2 LYS A 165      50.890  63.780  36.370  1.00  0.00           H
ATOM   2630  CE  LYS A 165      52.770  62.790  35.880  1.00  0.00           C
ATOM   2631  HE1 LYS A 165      52.250  61.940  35.380  1.00  0.00           H
ATOM   2632  HE2 LYS A 165      53.720  62.520  36.390  1.00  0.00           H
ATOM   2633  NZ  LYS A 165      53.120  63.880  34.910  1.00  0.00           N
ATOM   2634  HZ1 LYS A 165      52.300  64.110  34.320  1.00  0.00           H
ATOM   2635  HZ2 LYS A 165      53.870  63.500  34.290  1.00  0.00           H
ATOM   2636  HZ3 LYS A 165      53.480  64.720  35.400  1.00  0.00           H
ATOM   2637  C   LYS A 165      47.880  60.800  36.570  1.00  0.00           C
ATOM   2638  O   LYS A 165      47.150  59.970  37.240  1.00  0.00           O
ATOM   2639  N   LYS A 166      47.830  60.750  35.230  1.00  0.00           N
ATOM   2640  HN  LYS A 166      48.590  61.170  34.750  1.00  0.00           H
ATOM   2641  CA  LYS A 166      46.940  59.870  34.510  1.00  0.00           C
ATOM   2642  HA  LYS A 166      45.970  60.070  34.940  1.00  0.00           H
ATOM   2643  CB  LYS A 166      46.820  60.260  33.020  1.00  0.00           C
ATOM   2644  HB1 LYS A 166      46.210  59.540  32.430  1.00  0.00           H
ATOM   2645  HB2 LYS A 166      47.890  60.220  32.700  1.00  0.00           H
ATOM   2646  CG  LYS A 166      46.260  61.700  32.710  1.00  0.00           C
ATOM   2647  HG1 LYS A 166      46.750  62.440  33.390  1.00  0.00           H
ATOM   2648  HG2 LYS A 166      45.210  61.780  33.050  1.00  0.00           H
ATOM   2649  CD  LYS A 166      46.390  62.120  31.260  1.00  0.00           C
ATOM   2650  HD1 LYS A 166      46.010  61.320  30.580  1.00  0.00           H
ATOM   2651  HD2 LYS A 166      47.490  62.130  31.080  1.00  0.00           H
ATOM   2652  CE  LYS A 166      45.830  63.500  30.930  1.00  0.00           C
ATOM   2653  HE1 LYS A 166      46.280  64.220  31.640  1.00  0.00           H
ATOM   2654  HE2 LYS A 166      44.720  63.450  31.000  1.00  0.00           H
ATOM   2655  NZ  LYS A 166      46.150  64.070  29.570  1.00  0.00           N
ATOM   2656  HZ1 LYS A 166      45.660  64.980  29.420  1.00  0.00           H
ATOM   2657  HZ2 LYS A 166      45.770  63.390  28.880  1.00  0.00           H
ATOM   2658  HZ3 LYS A 166      47.180  64.170  29.460  1.00  0.00           H
ATOM   2659  C   LYS A 166      47.140  58.360  34.600  1.00  0.00           C
ATOM   2660  O   LYS A 166      48.320  57.920  34.720  1.00  0.00           O
ATOM   2661  N   MET A 167      46.080  57.460  34.600  1.00  0.00           N
ATOM   2662  HN  MET A 167      45.160  57.790  34.390  1.00  0.00           H
ATOM   2663  CA  MET A 167      46.280  56.020  34.590  1.00  0.00           C
ATOM   2664  HA  MET A 167      47.190  55.840  34.030  1.00  0.00           H
ATOM   2665  CB  MET A 167      46.410  55.510  36.070  1.00  0.00           C
ATOM   2666  HB1 MET A 167      45.630  55.940  36.740  1.00  0.00           H
ATOM   2667  HB2 MET A 167      47.380  55.850  36.480  1.00  0.00           H
ATOM   2668  CG  MET A 167      46.400  53.910  36.210  1.00  0.00           C
ATOM   2669  HG1 MET A 167      45.470  53.510  35.750  1.00  0.00           H
ATOM   2670  HG2 MET A 167      46.430  53.620  37.290  1.00  0.00           H
ATOM   2671  SD  MET A 167      47.860  53.260  35.340  1.00  0.00           S
ATOM   2672  CE  MET A 167      47.590  51.450  35.430  1.00  0.00           C
ATOM   2673  HE1 MET A 167      47.830  50.990  36.420  1.00  0.00           H
ATOM   2674  HE2 MET A 167      48.330  50.960  34.780  1.00  0.00           H
ATOM   2675  HE3 MET A 167      46.570  51.140  35.100  1.00  0.00           H
ATOM   2676  C   MET A 167      45.180  55.320  33.790  1.00  0.00           C
ATOM   2677  O   MET A 167      45.600  54.810  32.700  1.00  0.00           O
ATOM   2678  N   PRO A 168      43.880  55.150  34.150  1.00  0.00           N
ATOM   2679  CD  PRO A 168      43.220  55.730  35.320  1.00  0.00           C
ATOM   2680  HD1 PRO A 168      43.670  56.740  35.390  1.00  0.00           H
ATOM   2681  HD2 PRO A 168      43.320  55.210  36.300  1.00  0.00           H
ATOM   2682  CA  PRO A 168      43.090  54.020  33.600  1.00  0.00           C
ATOM   2683  HA  PRO A 168      43.450  53.130  34.090  1.00  0.00           H
ATOM   2684  CB  PRO A 168      41.630  54.400  34.010  1.00  0.00           C
ATOM   2685  HB1 PRO A 168      41.100  53.580  34.520  1.00  0.00           H
ATOM   2686  HB2 PRO A 168      41.010  54.780  33.170  1.00  0.00           H
ATOM   2687  CG  PRO A 168      41.790  55.640  34.920  1.00  0.00           C
ATOM   2688  HG1 PRO A 168      41.460  56.550  34.360  1.00  0.00           H
ATOM   2689  HG2 PRO A 168      41.130  55.550  35.810  1.00  0.00           H
ATOM   2690  C   PRO A 168      43.170  53.660  32.140  1.00  0.00           C
ATOM   2691  O   PRO A 168      43.140  54.530  31.240  1.00  0.00           O
ATOM   2692  N   ILE A 169      43.340  52.340  31.820  1.00  0.00           N
ATOM   2693  HN  ILE A 169      43.300  51.650  32.550  1.00  0.00           H
ATOM   2694  CA  ILE A 169      43.650  51.890  30.530  1.00  0.00           C
ATOM   2695  HA  ILE A 169      43.270  52.580  29.790  1.00  0.00           H
ATOM   2696  CB  ILE A 169      45.190  51.800  30.160  1.00  0.00           C
ATOM   2697  HB  ILE A 169      45.550  52.850  30.230  1.00  0.00           H
ATOM   2698  CG2 ILE A 169      45.970  51.060  31.310  1.00  0.00           C
ATOM   2699 HG21 ILE A 169      47.070  51.020  31.230  1.00  0.00           H
ATOM   2700 HG22 ILE A 169      45.640  50.000  31.300  1.00  0.00           H
ATOM   2701 HG23 ILE A 169      45.730  51.400  32.340  1.00  0.00           H
ATOM   2702  CG1 ILE A 169      45.470  51.300  28.700  1.00  0.00           C
ATOM   2703 HG11 ILE A 169      44.720  51.810  28.060  1.00  0.00           H
ATOM   2704 HG12 ILE A 169      45.270  50.220  28.550  1.00  0.00           H
ATOM   2705  CD  ILE A 169      46.900  51.650  28.210  1.00  0.00           C
ATOM   2706  HD1 ILE A 169      47.660  51.380  28.980  1.00  0.00           H
ATOM   2707  HD2 ILE A 169      47.050  52.710  27.920  1.00  0.00           H
ATOM   2708  HD3 ILE A 169      47.060  50.930  27.370  1.00  0.00           H
ATOM   2709  C   ILE A 169      42.960  50.500  30.270  1.00  0.00           C
ATOM   2710  O   ILE A 169      43.030  49.560  31.140  1.00  0.00           O
ATOM   2711  N   GLN A 170      42.390  50.350  29.110  1.00  0.00           N
ATOM   2712  HN  GLN A 170      42.450  51.100  28.460  1.00  0.00           H
ATOM   2713  CA  GLN A 170      41.770  49.130  28.580  1.00  0.00           C
ATOM   2714  HA  GLN A 170      41.040  48.780  29.300  1.00  0.00           H
ATOM   2715  CB  GLN A 170      40.910  49.480  27.300  1.00  0.00           C
ATOM   2716  HB1 GLN A 170      40.470  48.550  26.880  1.00  0.00           H
ATOM   2717  HB2 GLN A 170      41.550  49.840  26.470  1.00  0.00           H
ATOM   2718  CG  GLN A 170      39.680  50.450  27.640  1.00  0.00           C
ATOM   2719  HG1 GLN A 170      39.100  50.450  26.700  1.00  0.00           H
ATOM   2720  HG2 GLN A 170      39.920  51.510  27.890  1.00  0.00           H
ATOM   2721  CD  GLN A 170      38.780  49.980  28.780  1.00  0.00           C
ATOM   2722  OE1 GLN A 170      38.490  50.770  29.680  1.00  0.00           O
ATOM   2723  NE2 GLN A 170      38.190  48.760  28.600  1.00  0.00           N
ATOM   2724 HE21 GLN A 170      37.430  48.540  29.220  1.00  0.00           H
ATOM   2725 HE22 GLN A 170      38.330  48.300  27.720  1.00  0.00           H
ATOM   2726  C   GLN A 170      42.800  48.010  28.330  1.00  0.00           C
ATOM   2727  O   GLN A 170      43.790  48.140  27.630  1.00  0.00           O
ATOM   2728  N   ASN A 171      42.670  46.850  29.010  1.00  0.00           N
ATOM   2729  HN  ASN A 171      42.070  46.810  29.810  1.00  0.00           H
ATOM   2730  CA  ASN A 171      43.680  45.780  28.960  1.00  0.00           C
ATOM   2731  HA  ASN A 171      44.340  46.010  28.130  1.00  0.00           H
ATOM   2732  CB  ASN A 171      44.300  45.890  30.430  1.00  0.00           C
ATOM   2733  HB1 ASN A 171      43.520  45.520  31.130  1.00  0.00           H
ATOM   2734  HB2 ASN A 171      44.500  46.950  30.710  1.00  0.00           H
ATOM   2735  CG  ASN A 171      45.590  45.130  30.630  1.00  0.00           C
ATOM   2736  OD1 ASN A 171      46.310  44.840  29.670  1.00  0.00           O
ATOM   2737  ND2 ASN A 171      45.800  44.780  31.960  1.00  0.00           N
ATOM   2738 HD21 ASN A 171      46.690  44.360  32.120  1.00  0.00           H
ATOM   2739 HD22 ASN A 171      45.140  44.900  32.700  1.00  0.00           H
ATOM   2740  C   ASN A 171      42.930  44.520  28.710  1.00  0.00           C
ATOM   2741  O   ASN A 171      42.360  43.880  29.590  1.00  0.00           O
ATOM   2742  N   GLY A 172      42.860  44.160  27.390  1.00  0.00           N
ATOM   2743  HN  GLY A 172      43.140  44.770  26.640  1.00  0.00           H
ATOM   2744  CA  GLY A 172      42.070  42.970  26.940  1.00  0.00           C
ATOM   2745  HA1 GLY A 172      42.160  42.290  27.780  1.00  0.00           H
ATOM   2746  HA2 GLY A 172      42.430  42.610  25.990  1.00  0.00           H
ATOM   2747  C   GLY A 172      40.590  43.170  26.970  1.00  0.00           C
ATOM   2748  O   GLY A 172      39.860  42.200  27.160  1.00  0.00           O
ATOM   2749  N   GLY A 173      40.080  44.370  26.890  1.00  0.00           N
ATOM   2750  HN  GLY A 173      40.660  45.070  26.490  1.00  0.00           H
ATOM   2751  CA  GLY A 173      38.670  44.750  27.170  1.00  0.00           C
ATOM   2752  HA1 GLY A 173      38.010  43.900  27.010  1.00  0.00           H
ATOM   2753  HA2 GLY A 173      38.350  45.520  26.480  1.00  0.00           H
ATOM   2754  C   GLY A 173      38.350  45.210  28.490  1.00  0.00           C
ATOM   2755  O   GLY A 173      37.320  45.780  28.720  1.00  0.00           O
ATOM   2756  N   ALA A 174      39.090  44.810  29.500  1.00  0.00           N
ATOM   2757  HN  ALA A 174      39.950  44.340  29.350  1.00  0.00           H
ATOM   2758  CA  ALA A 174      38.800  45.140  30.900  1.00  0.00           C
ATOM   2759  HA  ALA A 174      37.730  45.170  31.030  1.00  0.00           H
ATOM   2760  CB  ALA A 174      39.330  43.990  31.760  1.00  0.00           C
ATOM   2761  HB1 ALA A 174      40.430  43.870  31.860  1.00  0.00           H
ATOM   2762  HB2 ALA A 174      39.050  43.030  31.290  1.00  0.00           H
ATOM   2763  HB3 ALA A 174      38.950  44.060  32.800  1.00  0.00           H
ATOM   2764  C   ALA A 174      39.600  46.310  31.430  1.00  0.00           C
ATOM   2765  O   ALA A 174      40.800  46.500  31.100  1.00  0.00           O
ATOM   2766  N   ASN A 175      38.870  47.120  32.210  1.00  0.00           N
ATOM   2767  HN  ASN A 175      37.890  46.980  32.390  1.00  0.00           H
ATOM   2768  CA  ASN A 175      39.480  48.370  32.530  1.00  0.00           C
ATOM   2769  HA  ASN A 175      40.110  48.620  31.680  1.00  0.00           H
ATOM   2770  CB  ASN A 175      38.410  49.450  32.740  1.00  0.00           C
ATOM   2771  HB1 ASN A 175      37.710  49.190  33.560  1.00  0.00           H
ATOM   2772  HB2 ASN A 175      37.780  49.520  31.830  1.00  0.00           H
ATOM   2773  CG  ASN A 175      39.080  50.800  33.030  1.00  0.00           C
ATOM   2774  OD1 ASN A 175      39.200  51.220  34.220  1.00  0.00           O
ATOM   2775  ND2 ASN A 175      39.470  51.540  31.960  1.00  0.00           N
ATOM   2776 HD21 ASN A 175      39.520  52.530  32.060  1.00  0.00           H
ATOM   2777 HD22 ASN A 175      39.190  51.150  31.080  1.00  0.00           H
ATOM   2778  C   ASN A 175      40.430  48.250  33.780  1.00  0.00           C
ATOM   2779  O   ASN A 175      40.070  47.800  34.800  1.00  0.00           O
ATOM   2780  N   LEU A 176      41.710  48.520  33.610  1.00  0.00           N
ATOM   2781  HN  LEU A 176      42.040  48.700  32.690  1.00  0.00           H
ATOM   2782  CA  LEU A 176      42.770  48.330  34.590  1.00  0.00           C
ATOM   2783  HA  LEU A 176      42.600  47.410  35.120  1.00  0.00           H
ATOM   2784  CB  LEU A 176      44.100  48.170  33.780  1.00  0.00           C
ATOM   2785  HB1 LEU A 176      44.290  49.100  33.210  1.00  0.00           H
ATOM   2786  HB2 LEU A 176      44.090  47.320  33.070  1.00  0.00           H
ATOM   2787  CG  LEU A 176      45.290  47.990  34.710  1.00  0.00           C
ATOM   2788  HG  LEU A 176      45.370  48.930  35.300  1.00  0.00           H
ATOM   2789  CD1 LEU A 176      45.230  46.790  35.610  1.00  0.00           C
ATOM   2790 HD11 LEU A 176      44.270  46.720  36.160  1.00  0.00           H
ATOM   2791 HD12 LEU A 176      46.100  46.690  36.300  1.00  0.00           H
ATOM   2792 HD13 LEU A 176      45.260  45.890  34.970  1.00  0.00           H
ATOM   2793  CD2 LEU A 176      46.590  47.970  33.880  1.00  0.00           C
ATOM   2794 HD21 LEU A 176      46.770  48.990  33.480  1.00  0.00           H
ATOM   2795 HD22 LEU A 176      46.750  47.290  33.020  1.00  0.00           H
ATOM   2796 HD23 LEU A 176      47.390  47.580  34.550  1.00  0.00           H
ATOM   2797  C   LEU A 176      42.870  49.470  35.550  1.00  0.00           C
ATOM   2798  O   LEU A 176      43.260  50.570  35.130  1.00  0.00           O
ATOM   2799  N   CYS A 177      42.680  49.320  36.860  1.00  0.00           N
ATOM   2800  HN  CYS A 177      42.290  48.460  37.180  1.00  0.00           H
ATOM   2801  CA  CYS A 177      42.920  50.360  37.860  1.00  0.00           C
ATOM   2802  HA  CYS A 177      43.190  51.260  37.330  1.00  0.00           H
ATOM   2803  CB  CYS A 177      41.600  50.620  38.670  1.00  0.00           C
ATOM   2804  HB1 CYS A 177      41.250  49.740  39.230  1.00  0.00           H
ATOM   2805  HB2 CYS A 177      40.850  50.710  37.860  1.00  0.00           H
ATOM   2806  SG  CYS A 177      41.400  52.170  39.760  1.00  0.00           S
ATOM   2807  C   CYS A 177      43.970  49.840  38.810  1.00  0.00           C
ATOM   2808  O   CYS A 177      43.800  48.830  39.460  1.00  0.00           O
ATOM   2809  N   SER A 178      45.180  50.390  38.720  1.00  0.00           N
ATOM   2810  HN  SER A 178      45.290  51.150  38.090  1.00  0.00           H
ATOM   2811  CA  SER A 178      46.360  49.960  39.510  1.00  0.00           C
ATOM   2812  HA  SER A 178      45.990  49.760  40.500  1.00  0.00           H
ATOM   2813  CB  SER A 178      47.150  48.780  38.790  1.00  0.00           C
ATOM   2814  HB1 SER A 178      47.140  49.110  37.720  1.00  0.00           H
ATOM   2815  HB2 SER A 178      46.520  47.870  38.870  1.00  0.00           H
ATOM   2816  OG  SER A 178      48.440  48.500  39.240  1.00  0.00           O
ATOM   2817  HG1 SER A 178      48.650  47.570  39.250  1.00  0.00           H
ATOM   2818  C   SER A 178      47.340  51.160  39.750  1.00  0.00           C
ATOM   2819  O   SER A 178      47.460  52.000  38.860  1.00  0.00           O
ATOM   2820  N   SER A 179      48.050  51.170  40.870  1.00  0.00           N
ATOM   2821  HN  SER A 179      47.930  50.510  41.600  1.00  0.00           H
ATOM   2822  CA  SER A 179      49.270  52.060  40.950  1.00  0.00           C
ATOM   2823  HA  SER A 179      49.310  52.800  40.180  1.00  0.00           H
ATOM   2824  CB  SER A 179      49.150  52.880  42.290  1.00  0.00           C
ATOM   2825  HB1 SER A 179      48.300  53.560  42.110  1.00  0.00           H
ATOM   2826  HB2 SER A 179      50.100  53.450  42.400  1.00  0.00           H
ATOM   2827  OG  SER A 179      48.740  52.050  43.390  1.00  0.00           O
ATOM   2828  HG1 SER A 179      47.840  51.760  43.250  1.00  0.00           H
ATOM   2829  C   SER A 179      50.540  51.240  40.930  1.00  0.00           C
ATOM   2830  O   SER A 179      51.610  51.770  41.240  1.00  0.00           O
ATOM   2831  N   PHE A 180      50.480  49.920  40.620  1.00  0.00           N
ATOM   2832  HN  PHE A 180      49.610  49.480  40.430  1.00  0.00           H
ATOM   2833  CA  PHE A 180      51.700  49.060  40.760  1.00  0.00           C
ATOM   2834  HA  PHE A 180      52.510  49.630  41.190  1.00  0.00           H
ATOM   2835  CB  PHE A 180      51.460  47.790  41.560  1.00  0.00           C
ATOM   2836  HB1 PHE A 180      52.370  47.170  41.630  1.00  0.00           H
ATOM   2837  HB2 PHE A 180      50.550  47.260  41.180  1.00  0.00           H
ATOM   2838  CG  PHE A 180      51.060  48.200  42.980  1.00  0.00           C
ATOM   2839  CD1 PHE A 180      52.080  48.870  43.710  1.00  0.00           C
ATOM   2840  HD1 PHE A 180      53.040  49.110  43.280  1.00  0.00           H
ATOM   2841  CE1 PHE A 180      51.930  49.130  45.090  1.00  0.00           C
ATOM   2842  HE1 PHE A 180      52.700  49.620  45.660  1.00  0.00           H
ATOM   2843  CZ  PHE A 180      50.660  49.020  45.600  1.00  0.00           C
ATOM   2844  HZ  PHE A 180      50.500  49.360  46.610  1.00  0.00           H
ATOM   2845  CD2 PHE A 180      49.790  47.950  43.580  1.00  0.00           C
ATOM   2846  HD2 PHE A 180      49.060  47.500  42.950  1.00  0.00           H
ATOM   2847  CE2 PHE A 180      49.560  48.490  44.850  1.00  0.00           C
ATOM   2848  HE2 PHE A 180      48.550  48.310  45.190  1.00  0.00           H
ATOM   2849  C   PHE A 180      52.250  48.630  39.400  1.00  0.00           C
ATOM   2850  O   PHE A 180      52.950  47.550  39.250  1.00  0.00           O
ATOM   2851  N   SER A 181      51.910  49.350  38.270  1.00  0.00           N
ATOM   2852  HN  SER A 181      51.300  50.150  38.300  1.00  0.00           H
ATOM   2853  CA  SER A 181      52.370  48.960  36.910  1.00  0.00           C
ATOM   2854  HA  SER A 181      52.110  47.920  36.780  1.00  0.00           H
ATOM   2855  CB  SER A 181      51.630  49.700  35.750  1.00  0.00           C
ATOM   2856  HB1 SER A 181      51.720  49.230  34.740  1.00  0.00           H
ATOM   2857  HB2 SER A 181      51.980  50.750  35.660  1.00  0.00           H
ATOM   2858  OG  SER A 181      50.230  49.730  36.020  1.00  0.00           O
ATOM   2859  HG1 SER A 181      49.960  48.830  36.230  1.00  0.00           H
ATOM   2860  C   SER A 181      53.920  49.080  36.620  1.00  0.00           C
ATOM   2861  O   SER A 181      54.600  50.030  37.070  1.00  0.00           O
ATOM   2862  N   ILE A 182      54.560  48.190  36.070  1.00  0.00           N
ATOM   2863  HN  ILE A 182      54.080  47.330  35.910  1.00  0.00           H
ATOM   2864  CA  ILE A 182      56.000  48.220  35.940  1.00  0.00           C
ATOM   2865  HA  ILE A 182      56.400  48.720  36.810  1.00  0.00           H
ATOM   2866  CB  ILE A 182      56.650  46.780  35.950  1.00  0.00           C
ATOM   2867  HB  ILE A 182      56.190  46.300  35.060  1.00  0.00           H
ATOM   2868  CG2 ILE A 182      58.160  46.840  35.710  1.00  0.00           C
ATOM   2869 HG21 ILE A 182      58.600  47.530  36.450  1.00  0.00           H
ATOM   2870 HG22 ILE A 182      58.460  47.070  34.660  1.00  0.00           H
ATOM   2871 HG23 ILE A 182      58.690  45.860  35.820  1.00  0.00           H
ATOM   2872  CG1 ILE A 182      56.410  45.960  37.310  1.00  0.00           C
ATOM   2873 HG11 ILE A 182      55.300  45.860  37.410  1.00  0.00           H
ATOM   2874 HG12 ILE A 182      56.870  46.500  38.170  1.00  0.00           H
ATOM   2875  CD  ILE A 182      56.880  44.490  37.300  1.00  0.00           C
ATOM   2876  HD1 ILE A 182      57.990  44.500  37.290  1.00  0.00           H
ATOM   2877  HD2 ILE A 182      56.460  43.900  36.450  1.00  0.00           H
ATOM   2878  HD3 ILE A 182      56.460  44.050  38.240  1.00  0.00           H
ATOM   2879  C   ILE A 182      56.370  48.880  34.600  1.00  0.00           C
ATOM   2880  O   ILE A 182      56.000  48.440  33.500  1.00  0.00           O
ATOM   2881  N   CYS A 183      56.880  50.110  34.650  1.00  0.00           N
ATOM   2882  HN  CYS A 183      57.240  50.300  35.560  1.00  0.00           H
ATOM   2883  CA  CYS A 183      57.090  51.050  33.590  1.00  0.00           C
ATOM   2884  HA  CYS A 183      56.720  50.760  32.620  1.00  0.00           H
ATOM   2885  CB  CYS A 183      56.340  52.360  34.040  1.00  0.00           C
ATOM   2886  HB1 CYS A 183      56.500  53.230  33.370  1.00  0.00           H
ATOM   2887  HB2 CYS A 183      56.810  52.780  34.960  1.00  0.00           H
ATOM   2888  SG  CYS A 183      54.540  52.210  34.190  1.00  0.00           S
ATOM   2889  C   CYS A 183      58.590  51.360  33.470  1.00  0.00           C
ATOM   2890  O   CYS A 183      59.390  51.180  34.390  1.00  0.00           O
ATOM   2891  N   HSD A 184      59.060  51.850  32.280  1.00  0.00           N
ATOM   2892  HN  HSD A 184      58.510  51.750  31.450  1.00  0.00           H
ATOM   2893  CA  HSD A 184      60.480  52.290  32.050  1.00  0.00           C
ATOM   2894  HA  HSD A 184      61.090  51.470  32.370  1.00  0.00           H
ATOM   2895  CB  HSD A 184      60.880  52.490  30.530  1.00  0.00           C
ATOM   2896  HB1 HSD A 184      60.690  51.500  30.060  1.00  0.00           H
ATOM   2897  HB2 HSD A 184      61.920  52.830  30.450  1.00  0.00           H
ATOM   2898  ND1 HSD A 184      60.010  54.840  30.090  1.00  0.00           N
ATOM   2899  HD1 HSD A 184      60.790  55.290  30.520  1.00  0.00           H
ATOM   2900  CG  HSD A 184      59.860  53.490  29.900  1.00  0.00           C
ATOM   2901  CE1 HSD A 184      59.150  55.450  29.230  1.00  0.00           C
ATOM   2902  HE1 HSD A 184      59.300  56.460  28.840  1.00  0.00           H
ATOM   2903  NE2 HSD A 184      58.410  54.590  28.560  1.00  0.00           N
ATOM   2904  CD2 HSD A 184      58.860  53.360  29.000  1.00  0.00           C
ATOM   2905  HD2 HSD A 184      58.540  52.430  28.560  1.00  0.00           H
ATOM   2906  C   HSD A 184      60.860  53.490  32.900  1.00  0.00           C
ATOM   2907  O   HSD A 184      62.000  53.670  33.270  1.00  0.00           O
ATOM   2908  N   THR A 185      59.830  54.380  33.080  1.00  0.00           N
ATOM   2909  HN  THR A 185      58.900  54.090  32.850  1.00  0.00           H
ATOM   2910  CA  THR A 185      60.010  55.560  33.880  1.00  0.00           C
ATOM   2911  HA  THR A 185      60.740  56.150  33.360  1.00  0.00           H
ATOM   2912  CB  THR A 185      58.670  56.430  33.790  1.00  0.00           C
ATOM   2913  HB  THR A 185      58.760  57.380  34.350  1.00  0.00           H
ATOM   2914  OG1 THR A 185      57.530  55.660  34.200  1.00  0.00           O
ATOM   2915  HG1 THR A 185      57.510  55.820  35.150  1.00  0.00           H
ATOM   2916  CG2 THR A 185      58.540  56.880  32.360  1.00  0.00           C
ATOM   2917 HG21 THR A 185      57.810  57.720  32.370  1.00  0.00           H
ATOM   2918 HG22 THR A 185      58.090  56.090  31.710  1.00  0.00           H
ATOM   2919 HG23 THR A 185      59.480  57.250  31.880  1.00  0.00           H
ATOM   2920  C   THR A 185      60.400  55.510  35.310  1.00  0.00           C
ATOM   2921  O   THR A 185      60.060  54.570  36.020  1.00  0.00           O
ATOM   2922  N   PHE A 186      61.100  56.520  35.900  1.00  0.00           N
ATOM   2923  HN  PHE A 186      61.350  57.410  35.530  1.00  0.00           H
ATOM   2924  CA  PHE A 186      61.380  56.570  37.350  1.00  0.00           C
ATOM   2925  HA  PHE A 186      61.770  55.620  37.690  1.00  0.00           H
ATOM   2926  CB  PHE A 186      62.580  57.510  37.680  1.00  0.00           C
ATOM   2927  HB1 PHE A 186      62.450  58.550  37.310  1.00  0.00           H
ATOM   2928  HB2 PHE A 186      63.430  57.070  37.110  1.00  0.00           H
ATOM   2929  CG  PHE A 186      63.050  57.560  39.150  1.00  0.00           C
ATOM   2930  CD1 PHE A 186      63.420  58.760  39.740  1.00  0.00           C
ATOM   2931  HD1 PHE A 186      63.550  59.580  39.050  1.00  0.00           H
ATOM   2932  CE1 PHE A 186      63.750  58.940  41.010  1.00  0.00           C
ATOM   2933  HE1 PHE A 186      64.080  59.840  41.500  1.00  0.00           H
ATOM   2934  CZ  PHE A 186      63.750  57.770  41.790  1.00  0.00           C
ATOM   2935  HZ  PHE A 186      64.140  57.870  42.810  1.00  0.00           H
ATOM   2936  CD2 PHE A 186      63.000  56.420  40.030  1.00  0.00           C
ATOM   2937  HD2 PHE A 186      62.830  55.440  39.630  1.00  0.00           H
ATOM   2938  CE2 PHE A 186      63.500  56.480  41.300  1.00  0.00           C
ATOM   2939  HE2 PHE A 186      63.620  55.560  41.860  1.00  0.00           H
ATOM   2940  C   PHE A 186      60.180  57.040  38.100  1.00  0.00           C
ATOM   2941  O   PHE A 186      59.600  58.100  37.850  1.00  0.00           O
ATOM   2942  N   GLN A 187      59.680  56.280  39.060  1.00  0.00           N
ATOM   2943  HN  GLN A 187      60.120  55.400  39.230  1.00  0.00           H
ATOM   2944  CA  GLN A 187      58.620  56.680  39.960  1.00  0.00           C
ATOM   2945  HA  GLN A 187      58.120  57.540  39.540  1.00  0.00           H
ATOM   2946  CB  GLN A 187      57.480  55.610  40.120  1.00  0.00           C
ATOM   2947  HB1 GLN A 187      56.750  56.110  40.810  1.00  0.00           H
ATOM   2948  HB2 GLN A 187      57.960  54.710  40.550  1.00  0.00           H
ATOM   2949  CG  GLN A 187      56.500  55.430  38.920  1.00  0.00           C
ATOM   2950  HG1 GLN A 187      55.920  56.370  38.780  1.00  0.00           H
ATOM   2951  HG2 GLN A 187      55.780  54.640  39.220  1.00  0.00           H
ATOM   2952  CD  GLN A 187      57.160  55.040  37.640  1.00  0.00           C
ATOM   2953  OE1 GLN A 187      57.140  55.890  36.800  1.00  0.00           O
ATOM   2954  NE2 GLN A 187      57.560  53.720  37.500  1.00  0.00           N
ATOM   2955 HE21 GLN A 187      57.330  53.110  38.260  1.00  0.00           H
ATOM   2956 HE22 GLN A 187      58.140  53.620  36.690  1.00  0.00           H
ATOM   2957  C   GLN A 187      59.100  57.090  41.320  1.00  0.00           C
ATOM   2958  O   GLN A 187      59.650  56.360  42.140  1.00  0.00           O
ATOM   2959  N   TRP A 188      58.830  58.350  41.700  1.00  0.00           N
ATOM   2960  HN  TRP A 188      58.340  59.010  41.140  1.00  0.00           H
ATOM   2961  CA  TRP A 188      59.170  58.710  43.010  1.00  0.00           C
ATOM   2962  HA  TRP A 188      60.210  58.460  43.160  1.00  0.00           H
ATOM   2963  CB  TRP A 188      59.210  60.290  43.070  1.00  0.00           C
ATOM   2964  HB1 TRP A 188      59.970  60.700  42.370  1.00  0.00           H
ATOM   2965  HB2 TRP A 188      59.670  60.530  44.060  1.00  0.00           H
ATOM   2966  CG  TRP A 188      57.930  61.020  42.950  1.00  0.00           C
ATOM   2967  CD1 TRP A 188      57.600  61.850  41.870  1.00  0.00           C
ATOM   2968  HD1 TRP A 188      58.160  61.980  40.970  1.00  0.00           H
ATOM   2969  NE1 TRP A 188      56.450  62.590  42.200  1.00  0.00           N
ATOM   2970  HE1 TRP A 188      56.260  63.420  41.720  1.00  0.00           H
ATOM   2971  CE2 TRP A 188      56.060  62.320  43.430  1.00  0.00           C
ATOM   2972  CD2 TRP A 188      56.970  61.310  43.940  1.00  0.00           C
ATOM   2973  CE3 TRP A 188      56.740  60.830  45.250  1.00  0.00           C
ATOM   2974  HE3 TRP A 188      57.460  60.110  45.620  1.00  0.00           H
ATOM   2975  CZ3 TRP A 188      55.730  61.400  46.010  1.00  0.00           C
ATOM   2976  HZ3 TRP A 188      55.630  61.090  47.030  1.00  0.00           H
ATOM   2977  CZ2 TRP A 188      55.050  62.900  44.190  1.00  0.00           C
ATOM   2978  HZ2 TRP A 188      54.380  63.730  44.060  1.00  0.00           H
ATOM   2979  CH2 TRP A 188      54.950  62.330  45.470  1.00  0.00           C
ATOM   2980  HH2 TRP A 188      54.110  62.620  46.100  1.00  0.00           H
ATOM   2981  C   TRP A 188      58.330  58.110  44.060  1.00  0.00           C
ATOM   2982  O   TRP A 188      58.830  57.850  45.220  1.00  0.00           O
ATOM   2983  N   HSE A 189      57.140  57.710  43.690  1.00  0.00           N
ATOM   2984  HN  HSE A 189      56.890  57.810  42.740  1.00  0.00           H
ATOM   2985  CA  HSE A 189      56.190  56.930  44.580  1.00  0.00           C
ATOM   2986  HA  HSE A 189      56.220  57.530  45.470  1.00  0.00           H
ATOM   2987  CB  HSE A 189      54.710  56.890  44.120  1.00  0.00           C
ATOM   2988  HB1 HSE A 189      54.390  57.890  43.730  1.00  0.00           H
ATOM   2989  HB2 HSE A 189      53.990  56.790  44.950  1.00  0.00           H
ATOM   2990  ND1 HSE A 189      54.030  54.660  43.490  1.00  0.00           N
ATOM   2991  CG  HSE A 189      54.340  55.930  42.990  1.00  0.00           C
ATOM   2992  CE1 HSE A 189      53.390  54.000  42.530  1.00  0.00           C
ATOM   2993  HE1 HSE A 189      52.900  53.050  42.660  1.00  0.00           H
ATOM   2994  NE2 HSE A 189      53.280  54.740  41.430  1.00  0.00           N
ATOM   2995  HE2 HSE A 189      52.890  54.540  40.530  1.00  0.00           H
ATOM   2996  CD2 HSE A 189      53.850  55.990  41.750  1.00  0.00           C
ATOM   2997  HD2 HSE A 189      53.800  56.830  41.080  1.00  0.00           H
ATOM   2998  C   HSE A 189      56.630  55.580  44.930  1.00  0.00           C
ATOM   2999  O   HSE A 189      56.420  55.020  45.950  1.00  0.00           O
ATOM   3000  N   GLU A 190      57.330  54.860  43.960  1.00  0.00           N
ATOM   3001  HN  GLU A 190      57.510  55.400  43.130  1.00  0.00           H
ATOM   3002  CA  GLU A 190      57.990  53.550  44.220  1.00  0.00           C
ATOM   3003  HA  GLU A 190      57.420  52.740  44.640  1.00  0.00           H
ATOM   3004  CB  GLU A 190      58.300  52.960  42.850  1.00  0.00           C
ATOM   3005  HB1 GLU A 190      58.980  52.070  42.930  1.00  0.00           H
ATOM   3006  HB2 GLU A 190      58.860  53.720  42.250  1.00  0.00           H
ATOM   3007  CG  GLU A 190      57.060  52.570  42.100  1.00  0.00           C
ATOM   3008  HG1 GLU A 190      56.380  53.420  41.830  1.00  0.00           H
ATOM   3009  HG2 GLU A 190      56.470  51.840  42.700  1.00  0.00           H
ATOM   3010  CD  GLU A 190      57.280  51.760  40.880  1.00  0.00           C
ATOM   3011  OE1 GLU A 190      58.420  51.830  40.330  1.00  0.00           O
ATOM   3012  OE2 GLU A 190      56.320  51.180  40.370  1.00  0.00           O
ATOM   3013  C   GLU A 190      59.290  53.690  45.040  1.00  0.00           C
ATOM   3014  O   GLU A 190      59.590  52.800  45.810  1.00  0.00           O
ATOM   3015  N   ALA A 191      60.020  54.840  44.900  1.00  0.00           N
ATOM   3016  HN  ALA A 191      59.840  55.400  44.100  1.00  0.00           H
ATOM   3017  CA  ALA A 191      61.080  55.170  45.780  1.00  0.00           C
ATOM   3018  HA  ALA A 191      61.810  54.380  45.690  1.00  0.00           H
ATOM   3019  CB  ALA A 191      61.830  56.370  45.250  1.00  0.00           C
ATOM   3020  HB1 ALA A 191      61.300  57.350  45.370  1.00  0.00           H
ATOM   3021  HB2 ALA A 191      62.040  56.100  44.190  1.00  0.00           H
ATOM   3022  HB3 ALA A 191      62.800  56.500  45.760  1.00  0.00           H
ATOM   3023  C   ALA A 191      60.600  55.410  47.240  1.00  0.00           C
ATOM   3024  O   ALA A 191      61.220  55.030  48.210  1.00  0.00           O
ATOM   3025  N   MET A 192      59.490  56.160  47.380  1.00  0.00           N
ATOM   3026  HN  MET A 192      59.040  56.540  46.580  1.00  0.00           H
ATOM   3027  CA  MET A 192      58.850  56.540  48.660  1.00  0.00           C
ATOM   3028  HA  MET A 192      59.620  57.080  49.200  1.00  0.00           H
ATOM   3029  CB  MET A 192      57.710  57.630  48.450  1.00  0.00           C
ATOM   3030  HB1 MET A 192      57.120  57.460  47.520  1.00  0.00           H
ATOM   3031  HB2 MET A 192      58.220  58.610  48.360  1.00  0.00           H
ATOM   3032  CG  MET A 192      56.690  57.720  49.580  1.00  0.00           C
ATOM   3033  HG1 MET A 192      57.300  58.150  50.420  1.00  0.00           H
ATOM   3034  HG2 MET A 192      56.300  56.700  49.800  1.00  0.00           H
ATOM   3035  SD  MET A 192      55.330  58.860  49.280  1.00  0.00           S
ATOM   3036  CE  MET A 192      54.730  58.600  50.930  1.00  0.00           C
ATOM   3037  HE1 MET A 192      54.460  57.520  50.990  1.00  0.00           H
ATOM   3038  HE2 MET A 192      53.880  59.240  51.200  1.00  0.00           H
ATOM   3039  HE3 MET A 192      55.550  58.800  51.650  1.00  0.00           H
ATOM   3040  C   MET A 192      58.330  55.340  49.350  1.00  0.00           C
ATOM   3041  O   MET A 192      58.470  55.200  50.560  1.00  0.00           O
ATOM   3042  N   PHE A 193      57.670  54.370  48.670  1.00  0.00           N
ATOM   3043  HN  PHE A 193      57.680  54.430  47.670  1.00  0.00           H
ATOM   3044  CA  PHE A 193      57.250  53.080  49.210  1.00  0.00           C
ATOM   3045  HA  PHE A 193      56.420  53.280  49.880  1.00  0.00           H
ATOM   3046  CB  PHE A 193      56.690  52.210  47.940  1.00  0.00           C
ATOM   3047  HB1 PHE A 193      57.440  51.870  47.190  1.00  0.00           H
ATOM   3048  HB2 PHE A 193      55.860  52.800  47.470  1.00  0.00           H
ATOM   3049  CG  PHE A 193      56.160  50.910  48.420  1.00  0.00           C
ATOM   3050  CD1 PHE A 193      54.740  50.800  48.530  1.00  0.00           C
ATOM   3051  HD1 PHE A 193      54.050  51.620  48.380  1.00  0.00           H
ATOM   3052  CE1 PHE A 193      54.200  49.560  48.990  1.00  0.00           C
ATOM   3053  HE1 PHE A 193      53.130  49.390  49.100  1.00  0.00           H
ATOM   3054  CZ  PHE A 193      55.030  48.420  49.140  1.00  0.00           C
ATOM   3055  HZ  PHE A 193      54.680  47.430  49.380  1.00  0.00           H
ATOM   3056  CD2 PHE A 193      56.990  49.770  48.530  1.00  0.00           C
ATOM   3057  HD2 PHE A 193      58.040  49.860  48.290  1.00  0.00           H
ATOM   3058  CE2 PHE A 193      56.420  48.560  48.900  1.00  0.00           C
ATOM   3059  HE2 PHE A 193      57.040  47.670  48.930  1.00  0.00           H
ATOM   3060  C   PHE A 193      58.350  52.330  49.980  1.00  0.00           C
ATOM   3061  O   PHE A 193      58.210  51.860  51.130  1.00  0.00           O
ATOM   3062  N   LEU A 194      59.540  52.140  49.430  1.00  0.00           N
ATOM   3063  HN  LEU A 194      59.790  52.320  48.480  1.00  0.00           H
ATOM   3064  CA  LEU A 194      60.700  51.690  50.200  1.00  0.00           C
ATOM   3065  HA  LEU A 194      60.420  50.690  50.520  1.00  0.00           H
ATOM   3066  CB  LEU A 194      61.930  51.730  49.310  1.00  0.00           C
ATOM   3067  HB1 LEU A 194      62.830  51.330  49.830  1.00  0.00           H
ATOM   3068  HB2 LEU A 194      62.100  52.810  49.060  1.00  0.00           H
ATOM   3069  CG  LEU A 194      61.960  50.880  48.020  1.00  0.00           C
ATOM   3070  HG  LEU A 194      61.050  51.190  47.450  1.00  0.00           H
ATOM   3071  CD1 LEU A 194      63.160  51.050  47.110  1.00  0.00           C
ATOM   3072 HD11 LEU A 194      63.360  52.150  47.020  1.00  0.00           H
ATOM   3073 HD12 LEU A 194      63.130  50.440  46.180  1.00  0.00           H
ATOM   3074 HD13 LEU A 194      63.930  50.580  47.760  1.00  0.00           H
ATOM   3075  CD2 LEU A 194      61.860  49.390  48.410  1.00  0.00           C
ATOM   3076 HD21 LEU A 194      62.590  49.140  49.190  1.00  0.00           H
ATOM   3077 HD22 LEU A 194      61.950  48.700  47.540  1.00  0.00           H
ATOM   3078 HD23 LEU A 194      60.820  49.220  48.770  1.00  0.00           H
ATOM   3079  C   LEU A 194      61.090  52.550  51.430  1.00  0.00           C
ATOM   3080  O   LEU A 194      61.180  52.140  52.580  1.00  0.00           O
ATOM   3081  N   LEU A 195      61.230  53.860  51.310  1.00  0.00           N
ATOM   3082  HN  LEU A 195      61.100  54.200  50.380  1.00  0.00           H
ATOM   3083  CA  LEU A 195      61.490  54.850  52.390  1.00  0.00           C
ATOM   3084  HA  LEU A 195      62.390  54.510  52.890  1.00  0.00           H
ATOM   3085  CB  LEU A 195      61.650  56.200  51.680  1.00  0.00           C
ATOM   3086  HB1 LEU A 195      61.670  57.060  52.390  1.00  0.00           H
ATOM   3087  HB2 LEU A 195      60.670  56.320  51.160  1.00  0.00           H
ATOM   3088  CG  LEU A 195      62.880  56.390  50.760  1.00  0.00           C
ATOM   3089  HG  LEU A 195      63.050  55.550  50.060  1.00  0.00           H
ATOM   3090  CD1 LEU A 195      62.610  57.660  49.880  1.00  0.00           C
ATOM   3091 HD11 LEU A 195      63.450  57.940  49.210  1.00  0.00           H
ATOM   3092 HD12 LEU A 195      62.250  58.530  50.480  1.00  0.00           H
ATOM   3093 HD13 LEU A 195      61.940  57.370  49.030  1.00  0.00           H
ATOM   3094  CD2 LEU A 195      64.040  56.670  51.760  1.00  0.00           C
ATOM   3095 HD21 LEU A 195      63.830  57.680  52.190  1.00  0.00           H
ATOM   3096 HD22 LEU A 195      64.980  56.840  51.190  1.00  0.00           H
ATOM   3097 HD23 LEU A 195      64.170  55.910  52.560  1.00  0.00           H
ATOM   3098  C   LEU A 195      60.440  54.900  53.520  1.00  0.00           C
ATOM   3099  O   LEU A 195      60.750  55.040  54.650  1.00  0.00           O
ATOM   3100  N   GLU A 196      59.140  54.750  53.110  1.00  0.00           N
ATOM   3101  HN  GLU A 196      58.940  54.780  52.130  1.00  0.00           H
ATOM   3102  CA  GLU A 196      57.930  54.750  53.970  1.00  0.00           C
ATOM   3103  HA  GLU A 196      57.980  55.620  54.610  1.00  0.00           H
ATOM   3104  CB  GLU A 196      56.740  54.940  53.100  1.00  0.00           C
ATOM   3105  HB1 GLU A 196      56.690  54.150  52.320  1.00  0.00           H
ATOM   3106  HB2 GLU A 196      56.860  55.870  52.500  1.00  0.00           H
ATOM   3107  CG  GLU A 196      55.330  55.170  53.740  1.00  0.00           C
ATOM   3108  HG1 GLU A 196      55.190  56.200  54.140  1.00  0.00           H
ATOM   3109  HG2 GLU A 196      55.070  54.320  54.380  1.00  0.00           H
ATOM   3110  CD  GLU A 196      54.350  55.100  52.630  1.00  0.00           C
ATOM   3111  OE1 GLU A 196      54.620  54.900  51.470  1.00  0.00           O
ATOM   3112  OE2 GLU A 196      53.050  55.170  53.070  1.00  0.00           O
ATOM   3113  HE2 GLU A 196      52.420  54.920  52.390  1.00  0.00           H
ATOM   3114  C   GLU A 196      57.780  53.600  54.930  1.00  0.00           C
ATOM   3115  O   GLU A 196      57.130  53.600  55.930  1.00  0.00           O
ATOM   3116  N   PHE A 197      58.440  52.440  54.740  1.00  0.00           N
ATOM   3117  HN  PHE A 197      58.780  52.140  53.850  1.00  0.00           H
ATOM   3118  CA  PHE A 197      58.700  51.460  55.780  1.00  0.00           C
ATOM   3119  HA  PHE A 197      57.950  51.410  56.570  1.00  0.00           H
ATOM   3120  CB  PHE A 197      58.510  50.070  55.150  1.00  0.00           C
ATOM   3121  HB1 PHE A 197      59.010  50.150  54.150  1.00  0.00           H
ATOM   3122  HB2 PHE A 197      57.480  49.780  54.850  1.00  0.00           H
ATOM   3123  CG  PHE A 197      59.230  48.930  55.900  1.00  0.00           C
ATOM   3124  CD1 PHE A 197      58.680  48.480  57.080  1.00  0.00           C
ATOM   3125  HD1 PHE A 197      57.820  49.010  57.450  1.00  0.00           H
ATOM   3126  CE1 PHE A 197      59.160  47.360  57.820  1.00  0.00           C
ATOM   3127  HE1 PHE A 197      58.690  47.180  58.770  1.00  0.00           H
ATOM   3128  CZ  PHE A 197      60.260  46.700  57.320  1.00  0.00           C
ATOM   3129  HZ  PHE A 197      60.470  45.750  57.780  1.00  0.00           H
ATOM   3130  CD2 PHE A 197      60.350  48.220  55.450  1.00  0.00           C
ATOM   3131  HD2 PHE A 197      60.750  48.420  54.460  1.00  0.00           H
ATOM   3132  CE2 PHE A 197      60.860  47.110  56.130  1.00  0.00           C
ATOM   3133  HE2 PHE A 197      61.750  46.580  55.820  1.00  0.00           H
ATOM   3134  C   PHE A 197      60.080  51.620  56.450  1.00  0.00           C
ATOM   3135  O   PHE A 197      60.130  51.470  57.620  1.00  0.00           O
ATOM   3136  N   PHE A 198      61.180  52.090  55.730  1.00  0.00           N
ATOM   3137  HN  PHE A 198      61.030  52.250  54.760  1.00  0.00           H
ATOM   3138  CA  PHE A 198      62.490  52.190  56.260  1.00  0.00           C
ATOM   3139  HA  PHE A 198      62.760  51.190  56.590  1.00  0.00           H
ATOM   3140  CB  PHE A 198      63.400  52.410  55.080  1.00  0.00           C
ATOM   3141  HB1 PHE A 198      63.170  53.310  54.490  1.00  0.00           H
ATOM   3142  HB2 PHE A 198      63.500  51.500  54.450  1.00  0.00           H
ATOM   3143  CG  PHE A 198      64.820  52.640  55.500  1.00  0.00           C
ATOM   3144  CD1 PHE A 198      65.490  51.660  56.240  1.00  0.00           C
ATOM   3145  HD1 PHE A 198      64.950  50.790  56.590  1.00  0.00           H
ATOM   3146  CE1 PHE A 198      66.820  51.760  56.620  1.00  0.00           C
ATOM   3147  HE1 PHE A 198      67.230  51.020  57.290  1.00  0.00           H
ATOM   3148  CZ  PHE A 198      67.530  52.930  56.310  1.00  0.00           C
ATOM   3149  HZ  PHE A 198      68.520  53.060  56.740  1.00  0.00           H
ATOM   3150  CD2 PHE A 198      65.610  53.750  55.070  1.00  0.00           C
ATOM   3151  HD2 PHE A 198      65.230  54.460  54.350  1.00  0.00           H
ATOM   3152  CE2 PHE A 198      66.960  53.910  55.440  1.00  0.00           C
ATOM   3153  HE2 PHE A 198      67.420  54.830  55.120  1.00  0.00           H
ATOM   3154  C   PHE A 198      62.670  53.230  57.420  1.00  0.00           C
ATOM   3155  O   PHE A 198      63.260  52.970  58.470  1.00  0.00           O
ATOM   3156  N   LEU A 199      62.140  54.430  57.230  1.00  0.00           N
ATOM   3157  HN  LEU A 199      61.650  54.580  56.380  1.00  0.00           H
ATOM   3158  CA  LEU A 199      62.100  55.520  58.160  1.00  0.00           C
ATOM   3159  HA  LEU A 199      63.140  55.580  58.470  1.00  0.00           H
ATOM   3160  CB  LEU A 199      61.690  56.850  57.570  1.00  0.00           C
ATOM   3161  HB1 LEU A 199      61.660  57.570  58.410  1.00  0.00           H
ATOM   3162  HB2 LEU A 199      60.680  56.810  57.110  1.00  0.00           H
ATOM   3163  CG  LEU A 199      62.550  57.420  56.410  1.00  0.00           C
ATOM   3164  HG  LEU A 199      62.610  56.680  55.580  1.00  0.00           H
ATOM   3165  CD1 LEU A 199      61.980  58.770  55.890  1.00  0.00           C
ATOM   3166 HD11 LEU A 199      61.770  59.420  56.770  1.00  0.00           H
ATOM   3167 HD12 LEU A 199      61.040  58.590  55.330  1.00  0.00           H
ATOM   3168 HD13 LEU A 199      62.630  59.430  55.290  1.00  0.00           H
ATOM   3169  CD2 LEU A 199      64.000  57.760  56.980  1.00  0.00           C
ATOM   3170 HD21 LEU A 199      63.870  58.480  57.810  1.00  0.00           H
ATOM   3171 HD22 LEU A 199      64.760  58.240  56.330  1.00  0.00           H
ATOM   3172 HD23 LEU A 199      64.610  56.880  57.280  1.00  0.00           H
ATOM   3173  C   LEU A 199      61.430  55.110  59.480  1.00  0.00           C
ATOM   3174  O   LEU A 199      62.060  55.070  60.560  1.00  0.00           O
ATOM   3175  N   PRO A 200      60.200  54.620  59.510  1.00  0.00           N
ATOM   3176  CD  PRO A 200      59.250  54.720  58.450  1.00  0.00           C
ATOM   3177  HD1 PRO A 200      59.640  54.110  57.610  1.00  0.00           H
ATOM   3178  HD2 PRO A 200      59.180  55.800  58.160  1.00  0.00           H
ATOM   3179  CA  PRO A 200      59.590  54.300  60.790  1.00  0.00           C
ATOM   3180  HA  PRO A 200      59.920  55.070  61.470  1.00  0.00           H
ATOM   3181  CB  PRO A 200      58.130  54.110  60.580  1.00  0.00           C
ATOM   3182  HB1 PRO A 200      57.660  55.040  60.960  1.00  0.00           H
ATOM   3183  HB2 PRO A 200      57.720  53.150  60.970  1.00  0.00           H
ATOM   3184  CG  PRO A 200      58.010  54.070  59.060  1.00  0.00           C
ATOM   3185  HG1 PRO A 200      58.250  53.020  58.810  1.00  0.00           H
ATOM   3186  HG2 PRO A 200      57.000  54.450  58.760  1.00  0.00           H
ATOM   3187  C   PRO A 200      60.210  52.970  61.320  1.00  0.00           C
ATOM   3188  O   PRO A 200      60.340  52.870  62.560  1.00  0.00           O
ATOM   3189  N   LEU A 201      60.700  52.080  60.440  1.00  0.00           N
ATOM   3190  HN  LEU A 201      60.570  52.150  59.470  1.00  0.00           H
ATOM   3191  CA  LEU A 201      61.430  50.860  60.860  1.00  0.00           C
ATOM   3192  HA  LEU A 201      60.650  50.230  61.260  1.00  0.00           H
ATOM   3193  CB  LEU A 201      62.080  50.110  59.650  1.00  0.00           C
ATOM   3194  HB1 LEU A 201      62.800  50.850  59.230  1.00  0.00           H
ATOM   3195  HB2 LEU A 201      61.320  49.890  58.870  1.00  0.00           H
ATOM   3196  CG  LEU A 201      62.890  48.810  60.040  1.00  0.00           C
ATOM   3197  HG  LEU A 201      63.710  49.140  60.730  1.00  0.00           H
ATOM   3198  CD1 LEU A 201      61.940  47.690  60.720  1.00  0.00           C
ATOM   3199 HD11 LEU A 201      62.580  46.850  61.070  1.00  0.00           H
ATOM   3200 HD12 LEU A 201      61.130  47.530  59.980  1.00  0.00           H
ATOM   3201 HD13 LEU A 201      61.530  48.150  61.640  1.00  0.00           H
ATOM   3202  CD2 LEU A 201      63.640  48.230  58.820  1.00  0.00           C
ATOM   3203 HD21 LEU A 201      64.320  49.060  58.520  1.00  0.00           H
ATOM   3204 HD22 LEU A 201      62.910  48.010  58.010  1.00  0.00           H
ATOM   3205 HD23 LEU A 201      64.070  47.230  59.020  1.00  0.00           H
ATOM   3206  C   LEU A 201      62.500  51.120  61.950  1.00  0.00           C
ATOM   3207  O   LEU A 201      62.350  50.510  63.000  1.00  0.00           O
ATOM   3208  N   GLY A 202      63.440  52.090  61.770  1.00  0.00           N
ATOM   3209  HN  GLY A 202      63.290  52.670  60.970  1.00  0.00           H
ATOM   3210  CA  GLY A 202      64.370  52.580  62.750  1.00  0.00           C
ATOM   3211  HA1 GLY A 202      65.010  53.290  62.260  1.00  0.00           H
ATOM   3212  HA2 GLY A 202      64.890  51.760  63.230  1.00  0.00           H
ATOM   3213  C   GLY A 202      63.740  53.280  63.910  1.00  0.00           C
ATOM   3214  O   GLY A 202      64.180  53.090  64.990  1.00  0.00           O
ATOM   3215  N   ILE A 203      62.670  54.080  63.690  1.00  0.00           N
ATOM   3216  HN  ILE A 203      62.130  54.170  62.860  1.00  0.00           H
ATOM   3217  CA  ILE A 203      61.940  54.700  64.860  1.00  0.00           C
ATOM   3218  HA  ILE A 203      62.750  55.190  65.370  1.00  0.00           H
ATOM   3219  CB  ILE A 203      60.930  55.760  64.460  1.00  0.00           C
ATOM   3220  HB  ILE A 203      60.170  55.330  63.760  1.00  0.00           H
ATOM   3221  CG2 ILE A 203      60.120  56.280  65.680  1.00  0.00           C
ATOM   3222 HG21 ILE A 203      59.550  55.470  66.190  1.00  0.00           H
ATOM   3223 HG22 ILE A 203      59.370  57.050  65.450  1.00  0.00           H
ATOM   3224 HG23 ILE A 203      60.830  56.730  66.400  1.00  0.00           H
ATOM   3225  CG1 ILE A 203      61.450  56.920  63.540  1.00  0.00           C
ATOM   3226 HG11 ILE A 203      62.100  56.460  62.780  1.00  0.00           H
ATOM   3227 HG12 ILE A 203      62.140  57.490  64.200  1.00  0.00           H
ATOM   3228  CD  ILE A 203      60.350  57.750  62.910  1.00  0.00           C
ATOM   3229  HD1 ILE A 203      59.790  58.380  63.640  1.00  0.00           H
ATOM   3230  HD2 ILE A 203      59.630  57.060  62.410  1.00  0.00           H
ATOM   3231  HD3 ILE A 203      60.740  58.390  62.100  1.00  0.00           H
ATOM   3232  C   ILE A 203      61.330  53.620  65.830  1.00  0.00           C
ATOM   3233  O   ILE A 203      61.570  53.630  67.080  1.00  0.00           O
ATOM   3234  N   ILE A 204      60.520  52.620  65.360  1.00  0.00           N
ATOM   3235  HN  ILE A 204      60.370  52.720  64.380  1.00  0.00           H
ATOM   3236  CA  ILE A 204      59.980  51.510  66.100  1.00  0.00           C
ATOM   3237  HA  ILE A 204      59.390  51.950  66.890  1.00  0.00           H
ATOM   3238  CB  ILE A 204      59.130  50.450  65.360  1.00  0.00           C
ATOM   3239  HB  ILE A 204      59.750  49.870  64.640  1.00  0.00           H
ATOM   3240  CG2 ILE A 204      58.580  49.430  66.400  1.00  0.00           C
ATOM   3241 HG21 ILE A 204      57.590  49.030  66.100  1.00  0.00           H
ATOM   3242 HG22 ILE A 204      58.410  49.900  67.390  1.00  0.00           H
ATOM   3243 HG23 ILE A 204      59.300  48.600  66.540  1.00  0.00           H
ATOM   3244  CG1 ILE A 204      57.880  51.080  64.630  1.00  0.00           C
ATOM   3245 HG11 ILE A 204      57.190  50.240  64.460  1.00  0.00           H
ATOM   3246 HG12 ILE A 204      58.220  51.580  63.690  1.00  0.00           H
ATOM   3247  CD  ILE A 204      57.060  52.120  65.390  1.00  0.00           C
ATOM   3248  HD1 ILE A 204      56.140  52.410  64.840  1.00  0.00           H
ATOM   3249  HD2 ILE A 204      57.580  53.060  65.670  1.00  0.00           H
ATOM   3250  HD3 ILE A 204      56.730  51.740  66.390  1.00  0.00           H
ATOM   3251  C   ILE A 204      61.080  50.700  66.680  1.00  0.00           C
ATOM   3252  O   ILE A 204      61.140  50.320  67.870  1.00  0.00           O
ATOM   3253  N   LEU A 205      62.150  50.270  65.910  1.00  0.00           N
ATOM   3254  HN  LEU A 205      62.290  50.570  64.970  1.00  0.00           H
ATOM   3255  CA  LEU A 205      63.350  49.650  66.480  1.00  0.00           C
ATOM   3256  HA  LEU A 205      63.050  48.760  67.000  1.00  0.00           H
ATOM   3257  CB  LEU A 205      64.310  49.090  65.340  1.00  0.00           C
ATOM   3258  HB1 LEU A 205      65.350  49.170  65.730  1.00  0.00           H
ATOM   3259  HB2 LEU A 205      64.210  49.800  64.490  1.00  0.00           H
ATOM   3260  CG  LEU A 205      63.910  47.730  64.820  1.00  0.00           C
ATOM   3261  HG  LEU A 205      62.800  47.780  64.690  1.00  0.00           H
ATOM   3262  CD1 LEU A 205      64.620  47.340  63.500  1.00  0.00           C
ATOM   3263 HD11 LEU A 205      64.220  46.380  63.090  1.00  0.00           H
ATOM   3264 HD12 LEU A 205      65.720  47.300  63.600  1.00  0.00           H
ATOM   3265 HD13 LEU A 205      64.330  48.040  62.680  1.00  0.00           H
ATOM   3266  CD2 LEU A 205      64.160  46.630  65.930  1.00  0.00           C
ATOM   3267 HD21 LEU A 205      63.930  45.650  65.490  1.00  0.00           H
ATOM   3268 HD22 LEU A 205      63.570  46.840  66.840  1.00  0.00           H
ATOM   3269 HD23 LEU A 205      65.220  46.680  66.270  1.00  0.00           H
ATOM   3270  C   LEU A 205      64.110  50.390  67.630  1.00  0.00           C
ATOM   3271  O   LEU A 205      64.350  49.860  68.750  1.00  0.00           O
ATOM   3272  N   PHE A 206      64.280  51.710  67.430  1.00  0.00           N
ATOM   3273  HN  PHE A 206      64.050  52.160  66.580  1.00  0.00           H
ATOM   3274  CA  PHE A 206      65.060  52.470  68.420  1.00  0.00           C
ATOM   3275  HA  PHE A 206      66.040  52.030  68.570  1.00  0.00           H
ATOM   3276  CB  PHE A 206      65.370  53.820  67.760  1.00  0.00           C
ATOM   3277  HB1 PHE A 206      64.480  54.470  67.690  1.00  0.00           H
ATOM   3278  HB2 PHE A 206      65.850  53.700  66.760  1.00  0.00           H
ATOM   3279  CG  PHE A 206      66.430  54.590  68.570  1.00  0.00           C
ATOM   3280  CD1 PHE A 206      65.880  55.390  69.570  1.00  0.00           C
ATOM   3281  HD1 PHE A 206      64.800  55.450  69.580  1.00  0.00           H
ATOM   3282  CE1 PHE A 206      66.690  55.890  70.510  1.00  0.00           C
ATOM   3283  HE1 PHE A 206      66.230  56.570  71.210  1.00  0.00           H
ATOM   3284  CZ  PHE A 206      68.060  55.850  70.400  1.00  0.00           C
ATOM   3285  HZ  PHE A 206      68.800  56.250  71.080  1.00  0.00           H
ATOM   3286  CD2 PHE A 206      67.790  54.350  68.500  1.00  0.00           C
ATOM   3287  HD2 PHE A 206      68.230  53.710  67.760  1.00  0.00           H
ATOM   3288  CE2 PHE A 206      68.630  55.090  69.390  1.00  0.00           C
ATOM   3289  HE2 PHE A 206      69.670  54.840  69.540  1.00  0.00           H
ATOM   3290  C   PHE A 206      64.400  52.650  69.780  1.00  0.00           C
ATOM   3291  O   PHE A 206      64.990  52.360  70.810  1.00  0.00           O
ATOM   3292  N   CYS A 207      63.090  52.890  69.670  1.00  0.00           N
ATOM   3293  HN  CYS A 207      62.770  52.830  68.730  1.00  0.00           H
ATOM   3294  CA  CYS A 207      62.150  53.100  70.760  1.00  0.00           C
ATOM   3295  HA  CYS A 207      62.460  53.770  71.560  1.00  0.00           H
ATOM   3296  CB  CYS A 207      60.860  53.740  70.320  1.00  0.00           C
ATOM   3297  HB1 CYS A 207      60.040  53.740  71.080  1.00  0.00           H
ATOM   3298  HB2 CYS A 207      60.460  53.080  69.520  1.00  0.00           H
ATOM   3299  SG  CYS A 207      61.080  55.420  69.540  1.00  0.00           S
ATOM   3300  HG1 CYS A 207      61.660  55.070  68.400  1.00  0.00           H
ATOM   3301  C   CYS A 207      61.900  51.800  71.520  1.00  0.00           C
ATOM   3302  O   CYS A 207      61.690  51.730  72.740  1.00  0.00           O
ATOM   3303  N   SER A 208      61.870  50.690  70.790  1.00  0.00           N
ATOM   3304  HN  SER A 208      62.040  50.810  69.820  1.00  0.00           H
ATOM   3305  CA  SER A 208      61.740  49.410  71.270  1.00  0.00           C
ATOM   3306  HA  SER A 208      60.780  49.340  71.770  1.00  0.00           H
ATOM   3307  CB  SER A 208      61.660  48.360  70.130  1.00  0.00           C
ATOM   3308  HB1 SER A 208      62.000  47.390  70.540  1.00  0.00           H
ATOM   3309  HB2 SER A 208      62.510  48.750  69.520  1.00  0.00           H
ATOM   3310  OG  SER A 208      60.450  48.280  69.400  1.00  0.00           O
ATOM   3311  HG1 SER A 208      60.490  49.020  68.790  1.00  0.00           H
ATOM   3312  C   SER A 208      62.860  48.910  72.190  1.00  0.00           C
ATOM   3313  O   SER A 208      62.580  48.410  73.260  1.00  0.00           O
ATOM   3314  N   ALA A 209      64.120  49.180  71.760  1.00  0.00           N
ATOM   3315  HN  ALA A 209      64.370  49.700  70.940  1.00  0.00           H
ATOM   3316  CA  ALA A 209      65.320  48.920  72.560  1.00  0.00           C
ATOM   3317  HA  ALA A 209      65.130  47.920  72.930  1.00  0.00           H
ATOM   3318  CB  ALA A 209      66.480  48.790  71.540  1.00  0.00           C
ATOM   3319  HB1 ALA A 209      66.230  48.090  70.710  1.00  0.00           H
ATOM   3320  HB2 ALA A 209      67.340  48.360  72.110  1.00  0.00           H
ATOM   3321  HB3 ALA A 209      66.760  49.770  71.140  1.00  0.00           H
ATOM   3322  C   ALA A 209      65.460  49.890  73.790  1.00  0.00           C
ATOM   3323  O   ALA A 209      66.050  49.530  74.800  1.00  0.00           O
ATOM   3324  N   ARG A 210      64.980  51.110  73.640  1.00  0.00           N
ATOM   3325  HN  ARG A 210      64.580  51.440  72.790  1.00  0.00           H
ATOM   3326  CA  ARG A 210      65.140  52.040  74.700  1.00  0.00           C
ATOM   3327  HA  ARG A 210      66.070  51.790  75.170  1.00  0.00           H
ATOM   3328  CB  ARG A 210      65.360  53.490  74.180  1.00  0.00           C
ATOM   3329  HB1 ARG A 210      65.150  54.170  75.030  1.00  0.00           H
ATOM   3330  HB2 ARG A 210      64.560  53.780  73.470  1.00  0.00           H
ATOM   3331  CG  ARG A 210      66.740  53.860  73.550  1.00  0.00           C
ATOM   3332  HG1 ARG A 210      66.510  54.860  73.120  1.00  0.00           H
ATOM   3333  HG2 ARG A 210      67.100  53.170  72.750  1.00  0.00           H
ATOM   3334  CD  ARG A 210      67.810  54.250  74.570  1.00  0.00           C
ATOM   3335  HD1 ARG A 210      67.330  54.580  75.510  1.00  0.00           H
ATOM   3336  HD2 ARG A 210      68.310  55.130  74.110  1.00  0.00           H
ATOM   3337  NE  ARG A 210      68.800  53.160  74.720  1.00  0.00           N
ATOM   3338  HE  ARG A 210      68.560  52.240  74.400  1.00  0.00           H
ATOM   3339  CZ  ARG A 210      69.720  53.360  75.680  1.00  0.00           C
ATOM   3340  NH1 ARG A 210      70.080  54.510  76.070  1.00  0.00           N
ATOM   3341 HH11 ARG A 210      69.420  55.260  75.980  1.00  0.00           H
ATOM   3342 HH12 ARG A 210      70.840  54.540  76.720  1.00  0.00           H
ATOM   3343  NH2 ARG A 210      70.310  52.240  76.100  1.00  0.00           N
ATOM   3344 HH21 ARG A 210      69.920  51.350  75.910  1.00  0.00           H
ATOM   3345 HH22 ARG A 210      71.100  52.350  76.710  1.00  0.00           H
ATOM   3346  C   ARG A 210      64.030  51.850  75.760  1.00  0.00           C
ATOM   3347  O   ARG A 210      64.270  52.090  76.930  1.00  0.00           O
ATOM   3348  N   ILE A 211      62.800  51.300  75.410  1.00  0.00           N
ATOM   3349  HN  ILE A 211      62.460  51.220  74.470  1.00  0.00           H
ATOM   3350  CA  ILE A 211      61.830  50.760  76.350  1.00  0.00           C
ATOM   3351  HA  ILE A 211      61.690  51.480  77.150  1.00  0.00           H
ATOM   3352  CB  ILE A 211      60.480  50.460  75.760  1.00  0.00           C
ATOM   3353  HB  ILE A 211      60.540  49.820  74.860  1.00  0.00           H
ATOM   3354  CG2 ILE A 211      59.590  49.620  76.800  1.00  0.00           C
ATOM   3355 HG21 ILE A 211      59.850  48.550  76.680  1.00  0.00           H
ATOM   3356 HG22 ILE A 211      58.520  49.750  76.590  1.00  0.00           H
ATOM   3357 HG23 ILE A 211      59.730  50.030  77.820  1.00  0.00           H
ATOM   3358  CG1 ILE A 211      59.610  51.700  75.370  1.00  0.00           C
ATOM   3359 HG11 ILE A 211      60.290  52.580  75.260  1.00  0.00           H
ATOM   3360 HG12 ILE A 211      58.930  51.900  76.230  1.00  0.00           H
ATOM   3361  CD  ILE A 211      58.800  51.630  74.120  1.00  0.00           C
ATOM   3362  HD1 ILE A 211      58.250  52.570  73.910  1.00  0.00           H
ATOM   3363  HD2 ILE A 211      58.120  50.780  74.260  1.00  0.00           H
ATOM   3364  HD3 ILE A 211      59.360  51.290  73.220  1.00  0.00           H
ATOM   3365  C   ILE A 211      62.420  49.530  77.110  1.00  0.00           C
ATOM   3366  O   ILE A 211      62.380  49.530  78.310  1.00  0.00           O
ATOM   3367  N   ILE A 212      63.100  48.560  76.410  1.00  0.00           N
ATOM   3368  HN  ILE A 212      63.180  48.640  75.420  1.00  0.00           H
ATOM   3369  CA  ILE A 212      63.710  47.360  77.050  1.00  0.00           C
ATOM   3370  HA  ILE A 212      62.990  46.790  77.620  1.00  0.00           H
ATOM   3371  CB  ILE A 212      64.340  46.460  76.010  1.00  0.00           C
ATOM   3372  HB  ILE A 212      65.000  47.040  75.330  1.00  0.00           H
ATOM   3373  CG2 ILE A 212      65.270  45.410  76.640  1.00  0.00           C
ATOM   3374 HG21 ILE A 212      66.160  45.700  77.230  1.00  0.00           H
ATOM   3375 HG22 ILE A 212      65.680  44.670  75.920  1.00  0.00           H
ATOM   3376 HG23 ILE A 212      64.620  44.850  77.330  1.00  0.00           H
ATOM   3377  CG1 ILE A 212      63.240  45.790  75.190  1.00  0.00           C
ATOM   3378 HG11 ILE A 212      62.390  46.480  75.030  1.00  0.00           H
ATOM   3379 HG12 ILE A 212      62.810  44.920  75.730  1.00  0.00           H
ATOM   3380  CD  ILE A 212      63.710  45.320  73.810  1.00  0.00           C
ATOM   3381  HD1 ILE A 212      63.710  46.120  73.030  1.00  0.00           H
ATOM   3382  HD2 ILE A 212      63.020  44.520  73.480  1.00  0.00           H
ATOM   3383  HD3 ILE A 212      64.710  44.850  73.890  1.00  0.00           H
ATOM   3384  C   ILE A 212      64.750  47.800  78.090  1.00  0.00           C
ATOM   3385  O   ILE A 212      64.700  47.310  79.220  1.00  0.00           O
ATOM   3386  N   TRP A 213      65.640  48.710  77.770  1.00  0.00           N
ATOM   3387  HN  TRP A 213      65.730  48.970  76.820  1.00  0.00           H
ATOM   3388  CA  TRP A 213      66.750  49.120  78.630  1.00  0.00           C
ATOM   3389  HA  TRP A 213      67.370  48.250  78.790  1.00  0.00           H
ATOM   3390  CB  TRP A 213      67.600  50.220  77.820  1.00  0.00           C
ATOM   3391  HB1 TRP A 213      66.990  50.980  77.320  1.00  0.00           H
ATOM   3392  HB2 TRP A 213      68.040  49.630  76.990  1.00  0.00           H
ATOM   3393  CG  TRP A 213      68.730  50.880  78.530  1.00  0.00           C
ATOM   3394  CD1 TRP A 213      69.860  50.320  79.180  1.00  0.00           C
ATOM   3395  HD1 TRP A 213      70.230  49.300  79.110  1.00  0.00           H
ATOM   3396  NE1 TRP A 213      70.550  51.350  79.830  1.00  0.00           N
ATOM   3397  HE1 TRP A 213      71.310  51.200  80.430  1.00  0.00           H
ATOM   3398  CE2 TRP A 213      69.940  52.480  79.560  1.00  0.00           C
ATOM   3399  CD2 TRP A 213      68.740  52.250  78.800  1.00  0.00           C
ATOM   3400  CE3 TRP A 213      67.900  53.270  78.610  1.00  0.00           C
ATOM   3401  HE3 TRP A 213      66.990  53.110  78.070  1.00  0.00           H
ATOM   3402  CZ3 TRP A 213      68.310  54.630  78.890  1.00  0.00           C
ATOM   3403  HZ3 TRP A 213      67.590  55.420  78.720  1.00  0.00           H
ATOM   3404  CZ2 TRP A 213      70.330  53.770  79.910  1.00  0.00           C
ATOM   3405  HZ2 TRP A 213      71.230  54.000  80.460  1.00  0.00           H
ATOM   3406  CH2 TRP A 213      69.520  54.860  79.540  1.00  0.00           C
ATOM   3407  HH2 TRP A 213      69.840  55.900  79.630  1.00  0.00           H
ATOM   3408  C   TRP A 213      66.260  49.710  79.940  1.00  0.00           C
ATOM   3409  O   TRP A 213      66.640  49.240  81.020  1.00  0.00           O
ATOM   3410  N   SER A 214      65.310  50.670  79.760  1.00  0.00           N
ATOM   3411  HN  SER A 214      65.030  50.710  78.800  1.00  0.00           H
ATOM   3412  CA  SER A 214      64.610  51.450  80.790  1.00  0.00           C
ATOM   3413  HA  SER A 214      65.380  51.890  81.410  1.00  0.00           H
ATOM   3414  CB  SER A 214      63.540  52.360  80.260  1.00  0.00           C
ATOM   3415  HB1 SER A 214      63.160  52.950  81.130  1.00  0.00           H
ATOM   3416  HB2 SER A 214      62.670  51.770  79.870  1.00  0.00           H
ATOM   3417  OG  SER A 214      64.130  53.320  79.350  1.00  0.00           O
ATOM   3418  HG1 SER A 214      64.350  52.930  78.500  1.00  0.00           H
ATOM   3419  C   SER A 214      63.890  50.450  81.770  1.00  0.00           C
ATOM   3420  O   SER A 214      63.970  50.540  83.010  1.00  0.00           O
ATOM   3421  N   LEU A 215      63.320  49.390  81.200  1.00  0.00           N
ATOM   3422  HN  LEU A 215      63.250  49.330  80.200  1.00  0.00           H
ATOM   3423  CA  LEU A 215      62.580  48.410  81.990  1.00  0.00           C
ATOM   3424  HA  LEU A 215      61.920  48.860  82.710  1.00  0.00           H
ATOM   3425  CB  LEU A 215      61.570  47.590  81.130  1.00  0.00           C
ATOM   3426  HB1 LEU A 215      61.150  46.800  81.790  1.00  0.00           H
ATOM   3427  HB2 LEU A 215      62.090  47.220  80.220  1.00  0.00           H
ATOM   3428  CG  LEU A 215      60.260  48.440  80.770  1.00  0.00           C
ATOM   3429  HG  LEU A 215      60.630  49.270  80.130  1.00  0.00           H
ATOM   3430  CD1 LEU A 215      59.450  47.550  79.870  1.00  0.00           C
ATOM   3431 HD11 LEU A 215      60.080  47.020  79.110  1.00  0.00           H
ATOM   3432 HD12 LEU A 215      58.760  48.140  79.220  1.00  0.00           H
ATOM   3433 HD13 LEU A 215      58.720  46.870  80.360  1.00  0.00           H
ATOM   3434  CD2 LEU A 215      59.490  49.050  82.000  1.00  0.00           C
ATOM   3435 HD21 LEU A 215      58.470  49.370  81.700  1.00  0.00           H
ATOM   3436 HD22 LEU A 215      60.190  49.900  82.150  1.00  0.00           H
ATOM   3437 HD23 LEU A 215      59.370  48.380  82.880  1.00  0.00           H
ATOM   3438  C   LEU A 215      63.520  47.500  82.770  1.00  0.00           C
ATOM   3439  O   LEU A 215      63.180  46.930  83.830  1.00  0.00           O
ATOM   3440  N   ARG A 216      64.800  47.370  82.380  1.00  0.00           N
ATOM   3441  HN  ARG A 216      65.200  47.890  81.630  1.00  0.00           H
ATOM   3442  CA  ARG A 216      65.750  46.610  83.200  1.00  0.00           C
ATOM   3443  HA  ARG A 216      65.120  45.830  83.630  1.00  0.00           H
ATOM   3444  CB  ARG A 216      66.950  46.030  82.370  1.00  0.00           C
ATOM   3445  HB1 ARG A 216      67.550  45.430  83.090  1.00  0.00           H
ATOM   3446  HB2 ARG A 216      67.560  46.890  82.030  1.00  0.00           H
ATOM   3447  CG  ARG A 216      66.520  45.130  81.250  1.00  0.00           C
ATOM   3448  HG1 ARG A 216      67.380  44.610  80.770  1.00  0.00           H
ATOM   3449  HG2 ARG A 216      66.200  45.850  80.480  1.00  0.00           H
ATOM   3450  CD  ARG A 216      65.570  44.100  81.680  1.00  0.00           C
ATOM   3451  HD1 ARG A 216      64.510  44.410  81.870  1.00  0.00           H
ATOM   3452  HD2 ARG A 216      65.900  43.470  82.530  1.00  0.00           H
ATOM   3453  NE  ARG A 216      65.460  43.180  80.500  1.00  0.00           N
ATOM   3454  HE  ARG A 216      66.200  43.220  79.820  1.00  0.00           H
ATOM   3455  CZ  ARG A 216      64.680  42.140  80.530  1.00  0.00           C
ATOM   3456  NH1 ARG A 216      63.880  41.910  81.560  1.00  0.00           N
ATOM   3457 HH11 ARG A 216      63.780  42.600  82.270  1.00  0.00           H
ATOM   3458 HH12 ARG A 216      63.390  41.040  81.630  1.00  0.00           H
ATOM   3459  NH2 ARG A 216      64.570  41.190  79.580  1.00  0.00           N
ATOM   3460 HH21 ARG A 216      65.300  41.130  78.900  1.00  0.00           H
ATOM   3461 HH22 ARG A 216      64.040  40.370  79.780  1.00  0.00           H
ATOM   3462  C   ARG A 216      66.320  47.460  84.320  1.00  0.00           C
ATOM   3463  O   ARG A 216      67.050  47.040  85.210  1.00  0.00           O
ATOM   3464  N   GLN A 217      66.100  48.820  84.200  1.00  0.00           N
ATOM   3465  HN  GLN A 217      65.570  49.140  83.400  1.00  0.00           H
ATOM   3466  CA  GLN A 217      66.580  49.800  85.160  1.00  0.00           C
ATOM   3467  HA  GLN A 217      67.490  49.440  85.600  1.00  0.00           H
ATOM   3468  CB  GLN A 217      66.930  51.160  84.450  1.00  0.00           C
ATOM   3469  HB1 GLN A 217      67.120  51.910  85.250  1.00  0.00           H
ATOM   3470  HB2 GLN A 217      66.030  51.520  83.900  1.00  0.00           H
ATOM   3471  CG  GLN A 217      68.080  51.180  83.430  1.00  0.00           C
ATOM   3472  HG1 GLN A 217      68.750  52.060  83.620  1.00  0.00           H
ATOM   3473  HG2 GLN A 217      67.710  51.330  82.390  1.00  0.00           H
ATOM   3474  CD  GLN A 217      69.160  50.080  83.450  1.00  0.00           C
ATOM   3475  OE1 GLN A 217      70.090  50.280  84.220  1.00  0.00           O
ATOM   3476  NE2 GLN A 217      69.020  49.030  82.560  1.00  0.00           N
ATOM   3477 HE21 GLN A 217      69.770  48.370  82.480  1.00  0.00           H
ATOM   3478 HE22 GLN A 217      68.120  48.970  82.130  1.00  0.00           H
ATOM   3479  C   GLN A 217      65.590  50.040  86.280  1.00  0.00           C
ATOM   3480  O   GLN A 217      65.900  50.650  87.300  1.00  0.00           O
ATOM   3481  N   ARG A 218      64.360  49.600  86.240  1.00  0.00           N
ATOM   3482  HN  ARG A 218      64.060  49.080  85.440  1.00  0.00           H
ATOM   3483  CA  ARG A 218      63.420  49.590  87.360  1.00  0.00           C
ATOM   3484  HA  ARG A 218      63.480  50.550  87.860  1.00  0.00           H
ATOM   3485  CB  ARG A 218      61.920  49.340  86.900  1.00  0.00           C
ATOM   3486  HB1 ARG A 218      61.200  49.310  87.750  1.00  0.00           H
ATOM   3487  HB2 ARG A 218      61.920  48.260  86.630  1.00  0.00           H
ATOM   3488  CG  ARG A 218      61.490  50.230  85.690  1.00  0.00           C
ATOM   3489  HG1 ARG A 218      60.520  49.850  85.290  1.00  0.00           H
ATOM   3490  HG2 ARG A 218      62.250  49.970  84.930  1.00  0.00           H
ATOM   3491  CD  ARG A 218      61.450  51.690  86.070  1.00  0.00           C
ATOM   3492  HD1 ARG A 218      62.440  52.100  86.290  1.00  0.00           H
ATOM   3493  HD2 ARG A 218      60.930  51.980  87.000  1.00  0.00           H
ATOM   3494  NE  ARG A 218      60.770  52.370  84.930  1.00  0.00           N
ATOM   3495  HE  ARG A 218      59.800  52.110  84.840  1.00  0.00           H
ATOM   3496  CZ  ARG A 218      61.340  53.170  84.070  1.00  0.00           C
ATOM   3497  NH1 ARG A 218      62.620  53.310  83.920  1.00  0.00           N
ATOM   3498 HH11 ARG A 218      63.170  52.770  84.560  1.00  0.00           H
ATOM   3499 HH12 ARG A 218      62.980  54.030  83.330  1.00  0.00           H
ATOM   3500  NH2 ARG A 218      60.690  53.880  83.190  1.00  0.00           N
ATOM   3501 HH21 ARG A 218      59.690  53.920  83.320  1.00  0.00           H
ATOM   3502 HH22 ARG A 218      61.180  54.540  82.610  1.00  0.00           H
ATOM   3503  C   ARG A 218      63.870  48.640  88.430  1.00  0.00           C
ATOM   3504  O   ARG A 218      64.580  47.700  88.190  1.00  0.00           O
ATOM   3505  N   GLN A 219      63.590  49.000  89.650  1.00  0.00           N
ATOM   3506  HN  GLN A 219      62.880  49.690  89.790  1.00  0.00           H
ATOM   3507  CA  GLN A 219      64.060  48.410  90.920  1.00  0.00           C
ATOM   3508  HA  GLN A 219      65.120  48.520  91.020  1.00  0.00           H
ATOM   3509  CB  GLN A 219      63.460  49.120  92.150  1.00  0.00           C
ATOM   3510  HB1 GLN A 219      63.890  48.600  93.030  1.00  0.00           H
ATOM   3511  HB2 GLN A 219      62.380  48.820  92.190  1.00  0.00           H
ATOM   3512  CG  GLN A 219      63.640  50.650  92.240  1.00  0.00           C
ATOM   3513  HG1 GLN A 219      63.480  50.860  93.330  1.00  0.00           H
ATOM   3514  HG2 GLN A 219      62.890  51.170  91.610  1.00  0.00           H
ATOM   3515  CD  GLN A 219      65.060  51.200  91.830  1.00  0.00           C
ATOM   3516  OE1 GLN A 219      65.330  51.320  90.600  1.00  0.00           O
ATOM   3517  NE2 GLN A 219      66.020  51.350  92.750  1.00  0.00           N
ATOM   3518 HE21 GLN A 219      66.960  51.430  92.420  1.00  0.00           H
ATOM   3519 HE22 GLN A 219      65.740  51.150  93.690  1.00  0.00           H
ATOM   3520  C   GLN A 219      63.870  46.880  91.080  1.00  0.00           C
ATOM   3521  O   GLN A 219      62.950  46.360  90.430  1.00  0.00           O
ATOM   3522  N   MET A 220      64.670  46.270  91.930  1.00  0.00           N
ATOM   3523  HN  MET A 220      65.280  46.850  92.450  1.00  0.00           H
ATOM   3524  CA  MET A 220      64.670  44.920  92.360  1.00  0.00           C
ATOM   3525  HA  MET A 220      65.700  44.850  92.670  1.00  0.00           H
ATOM   3526  CB  MET A 220      63.690  44.750  93.570  1.00  0.00           C
ATOM   3527  HB1 MET A 220      63.520  43.670  93.750  1.00  0.00           H
ATOM   3528  HB2 MET A 220      62.730  45.220  93.260  1.00  0.00           H
ATOM   3529  CG  MET A 220      64.290  45.380  94.870  1.00  0.00           C
ATOM   3530  HG1 MET A 220      64.300  46.470  94.680  1.00  0.00           H
ATOM   3531  HG2 MET A 220      65.310  44.990  95.070  1.00  0.00           H
ATOM   3532  SD  MET A 220      63.430  45.080  96.430  1.00  0.00           S
ATOM   3533  CE  MET A 220      64.090  43.550  96.780  1.00  0.00           C
ATOM   3534  HE1 MET A 220      65.120  43.530  96.360  1.00  0.00           H
ATOM   3535  HE2 MET A 220      63.470  42.730  96.360  1.00  0.00           H
ATOM   3536  HE3 MET A 220      64.240  43.420  97.880  1.00  0.00           H
ATOM   3537  C   MET A 220      64.470  43.880  91.220  1.00  0.00           C
ATOM   3538  O   MET A 220      64.740  44.050  90.000  1.00  0.00           O
ATOM   3539  N   ASP A 221      64.030  42.660  91.590  1.00  0.00           N
ATOM   3540  HN  ASP A 221      63.830  42.400  92.530  1.00  0.00           H
ATOM   3541  CA  ASP A 221      63.610  41.610  90.620  1.00  0.00           C
ATOM   3542  HA  ASP A 221      63.780  41.850  89.580  1.00  0.00           H
ATOM   3543  CB  ASP A 221      64.360  40.430  91.160  1.00  0.00           C
ATOM   3544  HB1 ASP A 221      65.420  40.720  91.030  1.00  0.00           H
ATOM   3545  HB2 ASP A 221      64.060  39.530  90.580  1.00  0.00           H
ATOM   3546  CG  ASP A 221      64.180  39.950  92.640  1.00  0.00           C
ATOM   3547  OD1 ASP A 221      64.890  38.970  92.940  1.00  0.00           O
ATOM   3548  OD2 ASP A 221      63.550  40.680  93.440  1.00  0.00           O
ATOM   3549  C   ASP A 221      62.100  41.330  90.770  1.00  0.00           C
ATOM   3550  O   ASP A 221      61.680  40.370  90.150  1.00  0.00           O
ATOM   3551  N   ARG A 222      61.390  42.140  91.580  1.00  0.00           N
ATOM   3552  HN  ARG A 222      61.780  42.930  92.050  1.00  0.00           H
ATOM   3553  CA  ARG A 222      59.920  41.910  91.900  1.00  0.00           C
ATOM   3554  HA  ARG A 222      59.720  40.850  91.990  1.00  0.00           H
ATOM   3555  CB  ARG A 222      59.410  42.750  93.070  1.00  0.00           C
ATOM   3556  HB1 ARG A 222      60.100  42.490  93.910  1.00  0.00           H
ATOM   3557  HB2 ARG A 222      58.370  42.600  93.400  1.00  0.00           H
ATOM   3558  CG  ARG A 222      59.360  44.320  92.840  1.00  0.00           C
ATOM   3559  HG1 ARG A 222      58.410  44.600  92.330  1.00  0.00           H
ATOM   3560  HG2 ARG A 222      60.200  44.550  92.150  1.00  0.00           H
ATOM   3561  CD  ARG A 222      59.380  45.080  94.130  1.00  0.00           C
ATOM   3562  HD1 ARG A 222      60.270  44.690  94.670  1.00  0.00           H
ATOM   3563  HD2 ARG A 222      58.490  44.880  94.740  1.00  0.00           H
ATOM   3564  NE  ARG A 222      59.520  46.520  93.750  1.00  0.00           N
ATOM   3565  HE  ARG A 222      58.830  46.920  93.140  1.00  0.00           H
ATOM   3566  CZ  ARG A 222      60.240  47.450  94.300  1.00  0.00           C
ATOM   3567  NH1 ARG A 222      60.950  47.260  95.410  1.00  0.00           N
ATOM   3568 HH11 ARG A 222      60.800  46.370  95.830  1.00  0.00           H
ATOM   3569 HH12 ARG A 222      61.220  48.010  96.000  1.00  0.00           H
ATOM   3570  NH2 ARG A 222      60.190  48.670  93.900  1.00  0.00           N
ATOM   3571 HH21 ARG A 222      59.390  48.950  93.350  1.00  0.00           H
ATOM   3572 HH22 ARG A 222      60.770  49.340  94.360  1.00  0.00           H
ATOM   3573  C   ARG A 222      58.910  42.260  90.820  1.00  0.00           C
ATOM   3574  O   ARG A 222      57.670  42.070  91.010  1.00  0.00           O
ATOM   3575  N   HSD A 223      59.310  42.860  89.730  1.00  0.00           N
ATOM   3576  HN  HSD A 223      60.290  43.060  89.690  1.00  0.00           H
ATOM   3577  CA  HSD A 223      58.650  43.320  88.570  1.00  0.00           C
ATOM   3578  HA  HSD A 223      57.730  43.720  88.970  1.00  0.00           H
ATOM   3579  CB  HSD A 223      59.370  44.480  87.760  1.00  0.00           C
ATOM   3580  HB1 HSD A 223      58.660  44.860  86.990  1.00  0.00           H
ATOM   3581  HB2 HSD A 223      60.410  44.160  87.540  1.00  0.00           H
ATOM   3582  ND1 HSD A 223      60.610  46.200  89.160  1.00  0.00           N
ATOM   3583  HD1 HSD A 223      61.510  45.770  89.100  1.00  0.00           H
ATOM   3584  CG  HSD A 223      59.460  45.700  88.670  1.00  0.00           C
ATOM   3585  CE1 HSD A 223      60.330  47.420  89.830  1.00  0.00           C
ATOM   3586  HE1 HSD A 223      61.080  48.040  90.330  1.00  0.00           H
ATOM   3587  NE2 HSD A 223      59.030  47.670  89.700  1.00  0.00           N
ATOM   3588  CD2 HSD A 223      58.470  46.590  89.070  1.00  0.00           C
ATOM   3589  HD2 HSD A 223      57.450  46.710  88.710  1.00  0.00           H
ATOM   3590  C   HSD A 223      58.140  42.240  87.700  1.00  0.00           C
ATOM   3591  O   HSD A 223      58.890  41.690  86.900  1.00  0.00           O
ATOM   3592  N   ALA A 224      56.930  41.830  87.930  1.00  0.00           N
ATOM   3593  HN  ALA A 224      56.370  42.330  88.580  1.00  0.00           H
ATOM   3594  CA  ALA A 224      56.350  40.670  87.410  1.00  0.00           C
ATOM   3595  HA  ALA A 224      57.000  39.810  87.430  1.00  0.00           H
ATOM   3596  CB  ALA A 224      55.090  40.330  88.230  1.00  0.00           C
ATOM   3597  HB1 ALA A 224      54.690  39.410  87.760  1.00  0.00           H
ATOM   3598  HB2 ALA A 224      54.340  41.140  88.130  1.00  0.00           H
ATOM   3599  HB3 ALA A 224      55.280  40.060  89.290  1.00  0.00           H
ATOM   3600  C   ALA A 224      55.940  40.750  85.960  1.00  0.00           C
ATOM   3601  O   ALA A 224      56.060  39.790  85.190  1.00  0.00           O
ATOM   3602  N   LYS A 225      55.380  41.890  85.480  1.00  0.00           N
ATOM   3603  HN  LYS A 225      55.360  42.710  86.040  1.00  0.00           H
ATOM   3604  CA  LYS A 225      54.850  41.960  84.150  1.00  0.00           C
ATOM   3605  HA  LYS A 225      54.340  41.070  83.820  1.00  0.00           H
ATOM   3606  CB  LYS A 225      53.870  43.140  84.030  1.00  0.00           C
ATOM   3607  HB1 LYS A 225      53.470  43.280  83.010  1.00  0.00           H
ATOM   3608  HB2 LYS A 225      54.340  44.130  84.240  1.00  0.00           H
ATOM   3609  CG  LYS A 225      52.660  43.040  85.020  1.00  0.00           C
ATOM   3610  HG1 LYS A 225      51.930  43.880  85.010  1.00  0.00           H
ATOM   3611  HG2 LYS A 225      53.140  42.880  86.020  1.00  0.00           H
ATOM   3612  CD  LYS A 225      51.700  41.830  84.680  1.00  0.00           C
ATOM   3613  HD1 LYS A 225      52.330  40.910  84.600  1.00  0.00           H
ATOM   3614  HD2 LYS A 225      51.310  42.020  83.660  1.00  0.00           H
ATOM   3615  CE  LYS A 225      50.590  41.490  85.730  1.00  0.00           C
ATOM   3616  HE1 LYS A 225      50.940  41.850  86.710  1.00  0.00           H
ATOM   3617  HE2 LYS A 225      50.390  40.400  85.660  1.00  0.00           H
ATOM   3618  NZ  LYS A 225      49.390  42.210  85.470  1.00  0.00           N
ATOM   3619  HZ1 LYS A 225      48.530  41.690  85.740  1.00  0.00           H
ATOM   3620  HZ2 LYS A 225      49.290  42.420  84.460  1.00  0.00           H
ATOM   3621  HZ3 LYS A 225      49.510  43.090  86.010  1.00  0.00           H
ATOM   3622  C   LYS A 225      55.900  42.250  83.170  1.00  0.00           C
ATOM   3623  O   LYS A 225      55.640  42.160  82.030  1.00  0.00           O
ATOM   3624  N   ILE A 226      57.060  42.760  83.600  1.00  0.00           N
ATOM   3625  HN  ILE A 226      57.380  42.840  84.540  1.00  0.00           H
ATOM   3626  CA  ILE A 226      58.030  43.330  82.640  1.00  0.00           C
ATOM   3627  HA  ILE A 226      57.500  44.130  82.150  1.00  0.00           H
ATOM   3628  CB  ILE A 226      59.230  43.930  83.420  1.00  0.00           C
ATOM   3629  HB  ILE A 226      59.370  43.260  84.300  1.00  0.00           H
ATOM   3630  CG2 ILE A 226      60.540  43.980  82.590  1.00  0.00           C
ATOM   3631 HG21 ILE A 226      60.400  44.440  81.590  1.00  0.00           H
ATOM   3632 HG22 ILE A 226      60.910  42.960  82.330  1.00  0.00           H
ATOM   3633 HG23 ILE A 226      61.360  44.600  83.020  1.00  0.00           H
ATOM   3634  CG1 ILE A 226      58.770  45.350  83.840  1.00  0.00           C
ATOM   3635 HG11 ILE A 226      57.870  45.370  84.500  1.00  0.00           H
ATOM   3636 HG12 ILE A 226      58.490  45.880  82.900  1.00  0.00           H
ATOM   3637  CD  ILE A 226      59.850  46.150  84.620  1.00  0.00           C
ATOM   3638  HD1 ILE A 226      60.240  45.440  85.400  1.00  0.00           H
ATOM   3639  HD2 ILE A 226      59.370  47.040  85.040  1.00  0.00           H
ATOM   3640  HD3 ILE A 226      60.680  46.470  83.950  1.00  0.00           H
ATOM   3641  C   ILE A 226      58.500  42.400  81.550  1.00  0.00           C
ATOM   3642  O   ILE A 226      58.580  42.770  80.400  1.00  0.00           O
ATOM   3643  N   LYS A 227      58.740  41.090  81.910  1.00  0.00           N
ATOM   3644  HN  LYS A 227      58.850  40.720  82.820  1.00  0.00           H
ATOM   3645  CA  LYS A 227      58.880  40.050  80.890  1.00  0.00           C
ATOM   3646  HA  LYS A 227      59.780  40.290  80.330  1.00  0.00           H
ATOM   3647  CB  LYS A 227      59.250  38.660  81.580  1.00  0.00           C
ATOM   3648  HB1 LYS A 227      58.570  38.470  82.440  1.00  0.00           H
ATOM   3649  HB2 LYS A 227      60.260  38.640  82.030  1.00  0.00           H
ATOM   3650  CG  LYS A 227      59.090  37.480  80.630  1.00  0.00           C
ATOM   3651  HG1 LYS A 227      58.160  37.370  80.050  1.00  0.00           H
ATOM   3652  HG2 LYS A 227      59.130  36.550  81.220  1.00  0.00           H
ATOM   3653  CD  LYS A 227      60.250  37.590  79.500  1.00  0.00           C
ATOM   3654  HD1 LYS A 227      61.130  38.040  80.020  1.00  0.00           H
ATOM   3655  HD2 LYS A 227      59.960  38.260  78.670  1.00  0.00           H
ATOM   3656  CE  LYS A 227      60.730  36.150  79.170  1.00  0.00           C
ATOM   3657  HE1 LYS A 227      61.440  36.110  78.310  1.00  0.00           H
ATOM   3658  HE2 LYS A 227      59.910  35.470  78.830  1.00  0.00           H
ATOM   3659  NZ  LYS A 227      61.420  35.440  80.260  1.00  0.00           N
ATOM   3660  HZ1 LYS A 227      60.820  34.840  80.850  1.00  0.00           H
ATOM   3661  HZ2 LYS A 227      61.880  36.160  80.860  1.00  0.00           H
ATOM   3662  HZ3 LYS A 227      62.220  34.910  79.880  1.00  0.00           H
ATOM   3663  C   LYS A 227      57.740  39.930  79.840  1.00  0.00           C
ATOM   3664  O   LYS A 227      57.960  39.860  78.630  1.00  0.00           O
ATOM   3665  N   ARG A 228      56.450  39.960  80.200  1.00  0.00           N
ATOM   3666  HN  ARG A 228      56.270  39.950  81.170  1.00  0.00           H
ATOM   3667  CA  ARG A 228      55.340  40.160  79.340  1.00  0.00           C
ATOM   3668  HA  ARG A 228      55.450  39.480  78.510  1.00  0.00           H
ATOM   3669  CB  ARG A 228      53.980  40.030  80.020  1.00  0.00           C
ATOM   3670  HB1 ARG A 228      53.130  40.370  79.390  1.00  0.00           H
ATOM   3671  HB2 ARG A 228      53.890  40.590  80.970  1.00  0.00           H
ATOM   3672  CG  ARG A 228      53.610  38.650  80.500  1.00  0.00           C
ATOM   3673  HG1 ARG A 228      54.440  38.200  81.080  1.00  0.00           H
ATOM   3674  HG2 ARG A 228      53.520  38.150  79.510  1.00  0.00           H
ATOM   3675  CD  ARG A 228      52.270  38.620  81.320  1.00  0.00           C
ATOM   3676  HD1 ARG A 228      52.340  39.380  82.130  1.00  0.00           H
ATOM   3677  HD2 ARG A 228      52.040  37.580  81.650  1.00  0.00           H
ATOM   3678  NE  ARG A 228      51.040  38.990  80.420  1.00  0.00           N
ATOM   3679  HE  ARG A 228      51.160  39.080  79.440  1.00  0.00           H
ATOM   3680  CZ  ARG A 228      49.790  38.890  80.810  1.00  0.00           C
ATOM   3681  NH1 ARG A 228      49.380  38.840  82.070  1.00  0.00           N
ATOM   3682 HH11 ARG A 228      50.010  39.080  82.820  1.00  0.00           H
ATOM   3683 HH12 ARG A 228      48.420  39.050  82.180  1.00  0.00           H
ATOM   3684  NH2 ARG A 228      48.810  38.950  79.940  1.00  0.00           N
ATOM   3685 HH21 ARG A 228      48.980  39.270  79.010  1.00  0.00           H
ATOM   3686 HH22 ARG A 228      47.870  39.000  80.290  1.00  0.00           H
ATOM   3687  C   ARG A 228      55.370  41.520  78.540  1.00  0.00           C
ATOM   3688  O   ARG A 228      55.050  41.510  77.360  1.00  0.00           O
ATOM   3689  N   ALA A 229      55.660  42.680  79.200  1.00  0.00           N
ATOM   3690  HN  ALA A 229      55.740  42.710  80.200  1.00  0.00           H
ATOM   3691  CA  ALA A 229      55.650  43.990  78.510  1.00  0.00           C
ATOM   3692  HA  ALA A 229      54.730  44.020  77.930  1.00  0.00           H
ATOM   3693  CB  ALA A 229      55.780  44.990  79.670  1.00  0.00           C
ATOM   3694  HB1 ALA A 229      56.590  44.780  80.410  1.00  0.00           H
ATOM   3695  HB2 ALA A 229      54.800  44.970  80.190  1.00  0.00           H
ATOM   3696  HB3 ALA A 229      55.930  45.950  79.130  1.00  0.00           H
ATOM   3697  C   ALA A 229      56.800  44.050  77.450  1.00  0.00           C
ATOM   3698  O   ALA A 229      56.650  44.500  76.370  1.00  0.00           O
ATOM   3699  N   ILE A 230      58.020  43.450  77.690  1.00  0.00           N
ATOM   3700  HN  ILE A 230      58.240  43.140  78.620  1.00  0.00           H
ATOM   3701  CA  ILE A 230      59.120  43.280  76.680  1.00  0.00           C
ATOM   3702  HA  ILE A 230      59.320  44.170  76.100  1.00  0.00           H
ATOM   3703  CB  ILE A 230      60.370  42.780  77.420  1.00  0.00           C
ATOM   3704  HB  ILE A 230      60.060  42.130  78.250  1.00  0.00           H
ATOM   3705  CG2 ILE A 230      61.380  42.170  76.460  1.00  0.00           C
ATOM   3706 HG21 ILE A 230      61.700  42.850  75.650  1.00  0.00           H
ATOM   3707 HG22 ILE A 230      60.990  41.240  76.000  1.00  0.00           H
ATOM   3708 HG23 ILE A 230      62.230  41.850  77.100  1.00  0.00           H
ATOM   3709  CG1 ILE A 230      60.950  44.030  78.140  1.00  0.00           C
ATOM   3710 HG11 ILE A 230      60.120  44.450  78.760  1.00  0.00           H
ATOM   3711 HG12 ILE A 230      61.270  44.790  77.400  1.00  0.00           H
ATOM   3712  CD  ILE A 230      62.040  43.780  79.160  1.00  0.00           C
ATOM   3713  HD1 ILE A 230      61.770  43.010  79.910  1.00  0.00           H
ATOM   3714  HD2 ILE A 230      62.290  44.650  79.820  1.00  0.00           H
ATOM   3715  HD3 ILE A 230      62.970  43.420  78.670  1.00  0.00           H
ATOM   3716  C   ILE A 230      58.720  42.310  75.560  1.00  0.00           C
ATOM   3717  O   ILE A 230      59.050  42.540  74.410  1.00  0.00           O
ATOM   3718  N   THR A 231      57.850  41.270  75.930  1.00  0.00           N
ATOM   3719  HN  THR A 231      57.560  41.110  76.880  1.00  0.00           H
ATOM   3720  CA  THR A 231      57.280  40.350  74.970  1.00  0.00           C
ATOM   3721  HA  THR A 231      58.040  40.020  74.270  1.00  0.00           H
ATOM   3722  CB  THR A 231      56.610  39.080  75.570  1.00  0.00           C
ATOM   3723  HB  THR A 231      55.700  39.350  76.160  1.00  0.00           H
ATOM   3724  OG1 THR A 231      57.470  38.330  76.400  1.00  0.00           O
ATOM   3725  HG1 THR A 231      57.760  38.910  77.110  1.00  0.00           H
ATOM   3726  CG2 THR A 231      56.210  38.070  74.470  1.00  0.00           C
ATOM   3727 HG21 THR A 231      55.450  38.620  73.870  1.00  0.00           H
ATOM   3728 HG22 THR A 231      55.810  37.110  74.870  1.00  0.00           H
ATOM   3729 HG23 THR A 231      57.100  37.830  73.860  1.00  0.00           H
ATOM   3730  C   THR A 231      56.360  41.070  73.930  1.00  0.00           C
ATOM   3731  O   THR A 231      56.440  40.910  72.740  1.00  0.00           O
ATOM   3732  N   PHE A 232      55.600  42.010  74.490  1.00  0.00           N
ATOM   3733  HN  PHE A 232      55.610  42.240  75.460  1.00  0.00           H
ATOM   3734  CA  PHE A 232      54.680  42.830  73.700  1.00  0.00           C
ATOM   3735  HA  PHE A 232      54.170  42.150  73.030  1.00  0.00           H
ATOM   3736  CB  PHE A 232      53.650  43.400  74.710  1.00  0.00           C
ATOM   3737  HB1 PHE A 232      54.100  44.050  75.500  1.00  0.00           H
ATOM   3738  HB2 PHE A 232      53.150  42.560  75.250  1.00  0.00           H
ATOM   3739  CG  PHE A 232      52.560  44.160  74.010  1.00  0.00           C
ATOM   3740  CD1 PHE A 232      52.210  45.450  74.440  1.00  0.00           C
ATOM   3741  HD1 PHE A 232      52.700  46.000  75.230  1.00  0.00           H
ATOM   3742  CE1 PHE A 232      51.110  46.120  73.870  1.00  0.00           C
ATOM   3743  HE1 PHE A 232      50.790  47.090  74.220  1.00  0.00           H
ATOM   3744  CZ  PHE A 232      50.370  45.510  72.830  1.00  0.00           C
ATOM   3745  HZ  PHE A 232      49.560  46.010  72.330  1.00  0.00           H
ATOM   3746  CD2 PHE A 232      51.900  43.600  72.850  1.00  0.00           C
ATOM   3747  HD2 PHE A 232      52.210  42.660  72.410  1.00  0.00           H
ATOM   3748  CE2 PHE A 232      50.730  44.300  72.310  1.00  0.00           C
ATOM   3749  HE2 PHE A 232      50.150  43.900  71.500  1.00  0.00           H
ATOM   3750  C   PHE A 232      55.420  43.800  72.730  1.00  0.00           C
ATOM   3751  O   PHE A 232      55.110  43.830  71.550  1.00  0.00           O
ATOM   3752  N   ILE A 233      56.540  44.390  73.220  1.00  0.00           N
ATOM   3753  HN  ILE A 233      56.630  44.230  74.210  1.00  0.00           H
ATOM   3754  CA  ILE A 233      57.470  45.230  72.410  1.00  0.00           C
ATOM   3755  HA  ILE A 233      56.860  45.970  71.920  1.00  0.00           H
ATOM   3756  CB  ILE A 233      58.530  45.870  73.290  1.00  0.00           C
ATOM   3757  HB  ILE A 233      59.010  45.090  73.920  1.00  0.00           H
ATOM   3758  CG2 ILE A 233      59.580  46.550  72.410  1.00  0.00           C
ATOM   3759 HG21 ILE A 233      60.280  45.710  72.190  1.00  0.00           H
ATOM   3760 HG22 ILE A 233      60.190  47.160  73.110  1.00  0.00           H
ATOM   3761 HG23 ILE A 233      59.290  47.180  71.540  1.00  0.00           H
ATOM   3762  CG1 ILE A 233      57.850  46.930  74.150  1.00  0.00           C
ATOM   3763 HG11 ILE A 233      58.610  47.300  74.890  1.00  0.00           H
ATOM   3764 HG12 ILE A 233      57.070  46.380  74.700  1.00  0.00           H
ATOM   3765  CD  ILE A 233      57.260  48.130  73.430  1.00  0.00           C
ATOM   3766  HD1 ILE A 233      56.510  48.010  72.610  1.00  0.00           H
ATOM   3767  HD2 ILE A 233      58.100  48.750  73.050  1.00  0.00           H
ATOM   3768  HD3 ILE A 233      56.600  48.690  74.130  1.00  0.00           H
ATOM   3769  C   ILE A 233      58.090  44.450  71.210  1.00  0.00           C
ATOM   3770  O   ILE A 233      58.120  44.880  70.070  1.00  0.00           O
ATOM   3771  N   MET A 234      58.640  43.240  71.510  1.00  0.00           N
ATOM   3772  HN  MET A 234      58.800  43.150  72.480  1.00  0.00           H
ATOM   3773  CA  MET A 234      59.200  42.230  70.630  1.00  0.00           C
ATOM   3774  HA  MET A 234      60.030  42.680  70.100  1.00  0.00           H
ATOM   3775  CB  MET A 234      59.840  41.140  71.540  1.00  0.00           C
ATOM   3776  HB1 MET A 234      60.260  40.380  70.840  1.00  0.00           H
ATOM   3777  HB2 MET A 234      59.080  40.780  72.260  1.00  0.00           H
ATOM   3778  CG  MET A 234      61.080  41.630  72.310  1.00  0.00           C
ATOM   3779  HG1 MET A 234      61.230  40.910  73.160  1.00  0.00           H
ATOM   3780  HG2 MET A 234      60.890  42.580  72.860  1.00  0.00           H
ATOM   3781  SD  MET A 234      62.540  41.840  71.390  1.00  0.00           S
ATOM   3782  CE  MET A 234      63.540  41.780  72.950  1.00  0.00           C
ATOM   3783  HE1 MET A 234      63.220  42.470  73.750  1.00  0.00           H
ATOM   3784  HE2 MET A 234      64.610  41.920  72.700  1.00  0.00           H
ATOM   3785  HE3 MET A 234      63.350  40.800  73.440  1.00  0.00           H
ATOM   3786  C   MET A 234      58.210  41.770  69.600  1.00  0.00           C
ATOM   3787  O   MET A 234      58.490  41.880  68.370  1.00  0.00           O
ATOM   3788  N   VAL A 235      56.970  41.400  70.060  1.00  0.00           N
ATOM   3789  HN  VAL A 235      56.810  41.340  71.050  1.00  0.00           H
ATOM   3790  CA  VAL A 235      55.860  40.870  69.190  1.00  0.00           C
ATOM   3791  HA  VAL A 235      56.390  40.080  68.680  1.00  0.00           H
ATOM   3792  CB  VAL A 235      54.780  40.040  69.910  1.00  0.00           C
ATOM   3793  HB  VAL A 235      54.620  40.580  70.880  1.00  0.00           H
ATOM   3794  CG1 VAL A 235      53.560  39.860  68.970  1.00  0.00           C
ATOM   3795 HG11 VAL A 235      53.020  40.790  68.700  1.00  0.00           H
ATOM   3796 HG12 VAL A 235      52.790  39.240  69.450  1.00  0.00           H
ATOM   3797 HG13 VAL A 235      53.960  39.250  68.120  1.00  0.00           H
ATOM   3798  CG2 VAL A 235      55.350  38.680  70.390  1.00  0.00           C
ATOM   3799 HG21 VAL A 235      56.370  38.740  70.830  1.00  0.00           H
ATOM   3800 HG22 VAL A 235      55.470  37.990  69.520  1.00  0.00           H
ATOM   3801 HG23 VAL A 235      54.800  38.150  71.190  1.00  0.00           H
ATOM   3802  C   VAL A 235      55.350  41.830  68.170  1.00  0.00           C
ATOM   3803  O   VAL A 235      55.050  41.470  67.000  1.00  0.00           O
ATOM   3804  N   VAL A 236      55.200  43.080  68.590  1.00  0.00           N
ATOM   3805  HN  VAL A 236      55.360  43.310  69.540  1.00  0.00           H
ATOM   3806  CA  VAL A 236      54.790  44.210  67.710  1.00  0.00           C
ATOM   3807  HA  VAL A 236      53.810  44.030  67.310  1.00  0.00           H
ATOM   3808  CB  VAL A 236      54.640  45.370  68.610  1.00  0.00           C
ATOM   3809  HB  VAL A 236      55.540  45.450  69.260  1.00  0.00           H
ATOM   3810  CG1 VAL A 236      54.540  46.750  67.830  1.00  0.00           C
ATOM   3811 HG11 VAL A 236      54.350  47.490  68.640  1.00  0.00           H
ATOM   3812 HG12 VAL A 236      53.710  46.620  67.100  1.00  0.00           H
ATOM   3813 HG13 VAL A 236      55.420  47.090  67.250  1.00  0.00           H
ATOM   3814  CG2 VAL A 236      53.390  45.160  69.540  1.00  0.00           C
ATOM   3815 HG21 VAL A 236      52.460  45.350  68.960  1.00  0.00           H
ATOM   3816 HG22 VAL A 236      53.450  45.980  70.310  1.00  0.00           H
ATOM   3817 HG23 VAL A 236      53.380  44.170  70.040  1.00  0.00           H
ATOM   3818  C   VAL A 236      55.780  44.530  66.580  1.00  0.00           C
ATOM   3819  O   VAL A 236      55.370  44.570  65.390  1.00  0.00           O
ATOM   3820  N   ALA A 237      57.090  44.600  66.930  1.00  0.00           N
ATOM   3821  HN  ALA A 237      57.410  44.550  67.870  1.00  0.00           H
ATOM   3822  CA  ALA A 237      58.110  44.600  65.950  1.00  0.00           C
ATOM   3823  HA  ALA A 237      57.840  45.420  65.290  1.00  0.00           H
ATOM   3824  CB  ALA A 237      59.450  44.890  66.590  1.00  0.00           C
ATOM   3825  HB1 ALA A 237      60.190  45.280  65.860  1.00  0.00           H
ATOM   3826  HB2 ALA A 237      59.870  44.050  67.170  1.00  0.00           H
ATOM   3827  HB3 ALA A 237      59.220  45.690  67.330  1.00  0.00           H
ATOM   3828  C   ALA A 237      58.110  43.410  65.050  1.00  0.00           C
ATOM   3829  O   ALA A 237      58.240  43.540  63.860  1.00  0.00           O
ATOM   3830  N   ILE A 238      57.810  42.240  65.590  1.00  0.00           N
ATOM   3831  HN  ILE A 238      57.570  42.250  66.560  1.00  0.00           H
ATOM   3832  CA  ILE A 238      57.640  41.110  64.760  1.00  0.00           C
ATOM   3833  HA  ILE A 238      58.530  41.050  64.160  1.00  0.00           H
ATOM   3834  CB  ILE A 238      57.670  39.780  65.510  1.00  0.00           C
ATOM   3835  HB  ILE A 238      57.160  39.910  66.490  1.00  0.00           H
ATOM   3836  CG2 ILE A 238      57.140  38.510  64.800  1.00  0.00           C
ATOM   3837 HG21 ILE A 238      57.250  37.570  65.390  1.00  0.00           H
ATOM   3838 HG22 ILE A 238      57.560  38.370  63.770  1.00  0.00           H
ATOM   3839 HG23 ILE A 238      56.060  38.720  64.710  1.00  0.00           H
ATOM   3840  CG1 ILE A 238      59.160  39.580  66.010  1.00  0.00           C
ATOM   3841 HG11 ILE A 238      59.290  38.670  66.620  1.00  0.00           H
ATOM   3842 HG12 ILE A 238      59.420  40.410  66.710  1.00  0.00           H
ATOM   3843  CD  ILE A 238      60.210  39.520  64.840  1.00  0.00           C
ATOM   3844  HD1 ILE A 238      59.880  38.770  64.080  1.00  0.00           H
ATOM   3845  HD2 ILE A 238      61.150  39.080  65.240  1.00  0.00           H
ATOM   3846  HD3 ILE A 238      60.350  40.550  64.460  1.00  0.00           H
ATOM   3847  C   ILE A 238      56.510  41.150  63.780  1.00  0.00           C
ATOM   3848  O   ILE A 238      56.710  40.790  62.600  1.00  0.00           O
ATOM   3849  N   VAL A 239      55.260  41.550  64.230  1.00  0.00           N
ATOM   3850  HN  VAL A 239      55.170  41.880  65.170  1.00  0.00           H
ATOM   3851  CA  VAL A 239      54.210  41.830  63.230  1.00  0.00           C
ATOM   3852  HA  VAL A 239      54.120  40.960  62.600  1.00  0.00           H
ATOM   3853  CB  VAL A 239      52.830  42.110  63.920  1.00  0.00           C
ATOM   3854  HB  VAL A 239      53.090  42.860  64.690  1.00  0.00           H
ATOM   3855  CG1 VAL A 239      51.660  42.650  63.110  1.00  0.00           C
ATOM   3856 HG11 VAL A 239      51.840  43.630  62.610  1.00  0.00           H
ATOM   3857 HG12 VAL A 239      50.750  42.750  63.750  1.00  0.00           H
ATOM   3858 HG13 VAL A 239      51.370  42.040  62.230  1.00  0.00           H
ATOM   3859  CG2 VAL A 239      52.420  40.890  64.760  1.00  0.00           C
ATOM   3860 HG21 VAL A 239      53.190  40.500  65.470  1.00  0.00           H
ATOM   3861 HG22 VAL A 239      52.140  40.050  64.090  1.00  0.00           H
ATOM   3862 HG23 VAL A 239      51.500  41.110  65.340  1.00  0.00           H
ATOM   3863  C   VAL A 239      54.460  42.970  62.200  1.00  0.00           C
ATOM   3864  O   VAL A 239      54.100  42.810  61.040  1.00  0.00           O
ATOM   3865  N   PHE A 240      55.060  44.120  62.620  1.00  0.00           N
ATOM   3866  HN  PHE A 240      55.260  44.300  63.580  1.00  0.00           H
ATOM   3867  CA  PHE A 240      55.480  45.100  61.610  1.00  0.00           C
ATOM   3868  HA  PHE A 240      54.560  45.320  61.070  1.00  0.00           H
ATOM   3869  CB  PHE A 240      56.040  46.270  62.480  1.00  0.00           C
ATOM   3870  HB1 PHE A 240      56.970  45.850  62.890  1.00  0.00           H
ATOM   3871  HB2 PHE A 240      55.380  46.540  63.340  1.00  0.00           H
ATOM   3872  CG  PHE A 240      56.300  47.430  61.620  1.00  0.00           C
ATOM   3873  CD1 PHE A 240      57.650  47.870  61.370  1.00  0.00           C
ATOM   3874  HD1 PHE A 240      58.520  47.280  61.630  1.00  0.00           H
ATOM   3875  CE1 PHE A 240      57.870  49.000  60.560  1.00  0.00           C
ATOM   3876  HE1 PHE A 240      58.900  49.330  60.470  1.00  0.00           H
ATOM   3877  CZ  PHE A 240      56.780  49.660  60.050  1.00  0.00           C
ATOM   3878  HZ  PHE A 240      57.030  50.590  59.550  1.00  0.00           H
ATOM   3879  CD2 PHE A 240      55.280  48.100  61.000  1.00  0.00           C
ATOM   3880  HD2 PHE A 240      54.290  47.710  61.190  1.00  0.00           H
ATOM   3881  CE2 PHE A 240      55.460  49.240  60.340  1.00  0.00           C
ATOM   3882  HE2 PHE A 240      54.590  49.840  60.100  1.00  0.00           H
ATOM   3883  C   PHE A 240      56.460  44.610  60.590  1.00  0.00           C
ATOM   3884  O   PHE A 240      56.380  44.970  59.370  1.00  0.00           O
ATOM   3885  N   VAL A 241      57.480  43.790  61.000  1.00  0.00           N
ATOM   3886  HN  VAL A 241      57.660  43.710  61.970  1.00  0.00           H
ATOM   3887  CA  VAL A 241      58.360  43.020  60.070  1.00  0.00           C
ATOM   3888  HA  VAL A 241      58.890  43.720  59.450  1.00  0.00           H
ATOM   3889  CB  VAL A 241      59.520  42.330  60.820  1.00  0.00           C
ATOM   3890  HB  VAL A 241      59.120  41.650  61.600  1.00  0.00           H
ATOM   3891  CG1 VAL A 241      60.360  41.550  59.790  1.00  0.00           C
ATOM   3892 HG11 VAL A 241      61.250  41.050  60.240  1.00  0.00           H
ATOM   3893 HG12 VAL A 241      60.670  42.290  59.020  1.00  0.00           H
ATOM   3894 HG13 VAL A 241      59.650  40.770  59.440  1.00  0.00           H
ATOM   3895  CG2 VAL A 241      60.290  43.460  61.510  1.00  0.00           C
ATOM   3896 HG21 VAL A 241      61.230  43.210  62.040  1.00  0.00           H
ATOM   3897 HG22 VAL A 241      59.780  44.140  62.220  1.00  0.00           H
ATOM   3898 HG23 VAL A 241      60.680  44.180  60.750  1.00  0.00           H
ATOM   3899  C   VAL A 241      57.650  42.160  59.130  1.00  0.00           C
ATOM   3900  O   VAL A 241      57.930  42.260  57.950  1.00  0.00           O
ATOM   3901  N   ILE A 242      56.780  41.280  59.590  1.00  0.00           N
ATOM   3902  HN  ILE A 242      56.640  41.150  60.570  1.00  0.00           H
ATOM   3903  CA  ILE A 242      56.070  40.370  58.750  1.00  0.00           C
ATOM   3904  HA  ILE A 242      56.830  39.940  58.100  1.00  0.00           H
ATOM   3905  CB  ILE A 242      55.360  39.380  59.550  1.00  0.00           C
ATOM   3906  HB  ILE A 242      54.900  39.820  60.450  1.00  0.00           H
ATOM   3907  CG2 ILE A 242      54.220  38.630  58.790  1.00  0.00           C
ATOM   3908 HG21 ILE A 242      53.900  37.720  59.350  1.00  0.00           H
ATOM   3909 HG22 ILE A 242      54.650  38.250  57.850  1.00  0.00           H
ATOM   3910 HG23 ILE A 242      53.310  39.230  58.550  1.00  0.00           H
ATOM   3911  CG1 ILE A 242      56.210  38.170  60.190  1.00  0.00           C
ATOM   3912 HG11 ILE A 242      57.180  38.610  60.500  1.00  0.00           H
ATOM   3913 HG12 ILE A 242      56.420  37.530  59.310  1.00  0.00           H
ATOM   3914  CD  ILE A 242      55.640  37.530  61.460  1.00  0.00           C
ATOM   3915  HD1 ILE A 242      55.710  38.300  62.260  1.00  0.00           H
ATOM   3916  HD2 ILE A 242      56.360  36.720  61.720  1.00  0.00           H
ATOM   3917  HD3 ILE A 242      54.580  37.220  61.340  1.00  0.00           H
ATOM   3918  C   ILE A 242      55.150  41.040  57.770  1.00  0.00           C
ATOM   3919  O   ILE A 242      55.200  40.740  56.560  1.00  0.00           O
ATOM   3920  N   CYS A 243      54.410  42.040  58.110  1.00  0.00           N
ATOM   3921  HN  CYS A 243      54.420  42.380  59.040  1.00  0.00           H
ATOM   3922  CA  CYS A 243      53.610  42.710  57.100  1.00  0.00           C
ATOM   3923  HA  CYS A 243      53.180  41.970  56.440  1.00  0.00           H
ATOM   3924  CB  CYS A 243      52.510  43.520  57.830  1.00  0.00           C
ATOM   3925  HB1 CYS A 243      51.890  43.880  56.980  1.00  0.00           H
ATOM   3926  HB2 CYS A 243      52.870  44.350  58.480  1.00  0.00           H
ATOM   3927  SG  CYS A 243      51.490  42.450  58.920  1.00  0.00           S
ATOM   3928  HG1 CYS A 243      50.970  41.760  57.920  1.00  0.00           H
ATOM   3929  C   CYS A 243      54.440  43.550  56.070  1.00  0.00           C
ATOM   3930  O   CYS A 243      54.290  43.500  54.860  1.00  0.00           O
ATOM   3931  N   PHE A 244      55.290  44.440  56.630  1.00  0.00           N
ATOM   3932  HN  PHE A 244      55.430  44.500  57.620  1.00  0.00           H
ATOM   3933  CA  PHE A 244      55.850  45.560  55.820  1.00  0.00           C
ATOM   3934  HA  PHE A 244      55.160  45.800  55.020  1.00  0.00           H
ATOM   3935  CB  PHE A 244      55.930  46.910  56.560  1.00  0.00           C
ATOM   3936  HB1 PHE A 244      56.460  47.700  55.980  1.00  0.00           H
ATOM   3937  HB2 PHE A 244      56.440  46.720  57.530  1.00  0.00           H
ATOM   3938  CG  PHE A 244      54.610  47.590  56.800  1.00  0.00           C
ATOM   3939  CD1 PHE A 244      53.890  47.280  57.970  1.00  0.00           C
ATOM   3940  HD1 PHE A 244      54.340  46.560  58.650  1.00  0.00           H
ATOM   3941  CE1 PHE A 244      52.590  47.760  58.150  1.00  0.00           C
ATOM   3942  HE1 PHE A 244      52.100  47.430  59.040  1.00  0.00           H
ATOM   3943  CZ  PHE A 244      51.930  48.510  57.200  1.00  0.00           C
ATOM   3944  HZ  PHE A 244      50.890  48.790  57.220  1.00  0.00           H
ATOM   3945  CD2 PHE A 244      53.970  48.300  55.820  1.00  0.00           C
ATOM   3946  HD2 PHE A 244      54.340  48.450  54.820  1.00  0.00           H
ATOM   3947  CE2 PHE A 244      52.650  48.750  55.980  1.00  0.00           C
ATOM   3948  HE2 PHE A 244      52.120  49.260  55.200  1.00  0.00           H
ATOM   3949  C   PHE A 244      57.100  45.290  55.090  1.00  0.00           C
ATOM   3950  O   PHE A 244      57.300  45.830  54.020  1.00  0.00           O
ATOM   3951  N   LEU A 245      57.990  44.370  55.600  1.00  0.00           N
ATOM   3952  HN  LEU A 245      57.790  43.980  56.480  1.00  0.00           H
ATOM   3953  CA  LEU A 245      59.180  44.020  54.920  1.00  0.00           C
ATOM   3954  HA  LEU A 245      59.610  45.000  54.750  1.00  0.00           H
ATOM   3955  CB  LEU A 245      60.140  43.260  55.770  1.00  0.00           C
ATOM   3956  HB1 LEU A 245      59.660  42.290  56.000  1.00  0.00           H
ATOM   3957  HB2 LEU A 245      60.190  43.760  56.760  1.00  0.00           H
ATOM   3958  CG  LEU A 245      61.460  42.810  55.210  1.00  0.00           C
ATOM   3959  HG  LEU A 245      61.330  42.180  54.310  1.00  0.00           H
ATOM   3960  CD1 LEU A 245      62.290  44.020  54.820  1.00  0.00           C
ATOM   3961 HD11 LEU A 245      61.870  44.550  53.940  1.00  0.00           H
ATOM   3962 HD12 LEU A 245      63.280  43.650  54.490  1.00  0.00           H
ATOM   3963 HD13 LEU A 245      62.500  44.590  55.760  1.00  0.00           H
ATOM   3964  CD2 LEU A 245      62.130  41.920  56.290  1.00  0.00           C
ATOM   3965 HD21 LEU A 245      62.290  42.540  57.190  1.00  0.00           H
ATOM   3966 HD22 LEU A 245      63.140  41.680  55.880  1.00  0.00           H
ATOM   3967 HD23 LEU A 245      61.550  41.000  56.490  1.00  0.00           H
ATOM   3968  C   LEU A 245      59.080  43.340  53.530  1.00  0.00           C
ATOM   3969  O   LEU A 245      59.890  43.630  52.650  1.00  0.00           O
ATOM   3970  N   PRO A 246      58.200  42.370  53.260  1.00  0.00           N
ATOM   3971  CD  PRO A 246      57.330  41.780  54.350  1.00  0.00           C
ATOM   3972  HD1 PRO A 246      56.350  42.300  54.300  1.00  0.00           H
ATOM   3973  HD2 PRO A 246      57.850  41.830  55.330  1.00  0.00           H
ATOM   3974  CA  PRO A 246      58.310  41.430  52.130  1.00  0.00           C
ATOM   3975  HA  PRO A 246      59.330  41.070  52.210  1.00  0.00           H
ATOM   3976  CB  PRO A 246      57.230  40.440  52.460  1.00  0.00           C
ATOM   3977  HB1 PRO A 246      57.520  39.500  51.950  1.00  0.00           H
ATOM   3978  HB2 PRO A 246      56.210  40.680  52.070  1.00  0.00           H
ATOM   3979  CG  PRO A 246      57.100  40.310  53.980  1.00  0.00           C
ATOM   3980  HG1 PRO A 246      56.070  39.950  54.180  1.00  0.00           H
ATOM   3981  HG2 PRO A 246      57.880  39.720  54.500  1.00  0.00           H
ATOM   3982  C   PRO A 246      58.100  42.170  50.840  1.00  0.00           C
ATOM   3983  O   PRO A 246      58.840  41.900  49.940  1.00  0.00           O
ATOM   3984  N   SER A 247      57.070  43.010  50.690  1.00  0.00           N
ATOM   3985  HN  SER A 247      56.590  43.250  51.530  1.00  0.00           H
ATOM   3986  CA  SER A 247      56.720  43.760  49.520  1.00  0.00           C
ATOM   3987  HA  SER A 247      56.610  43.110  48.670  1.00  0.00           H
ATOM   3988  CB  SER A 247      55.300  44.370  49.870  1.00  0.00           C
ATOM   3989  HB1 SER A 247      54.620  43.490  49.950  1.00  0.00           H
ATOM   3990  HB2 SER A 247      54.950  45.060  49.070  1.00  0.00           H
ATOM   3991  OG  SER A 247      55.320  45.180  51.020  1.00  0.00           O
ATOM   3992  HG1 SER A 247      54.630  44.810  51.570  1.00  0.00           H
ATOM   3993  C   SER A 247      57.750  44.860  49.240  1.00  0.00           C
ATOM   3994  O   SER A 247      58.000  45.160  48.060  1.00  0.00           O
ATOM   3995  N   VAL A 248      58.300  45.430  50.290  1.00  0.00           N
ATOM   3996  HN  VAL A 248      57.890  45.260  51.180  1.00  0.00           H
ATOM   3997  CA  VAL A 248      59.530  46.170  50.240  1.00  0.00           C
ATOM   3998  HA  VAL A 248      59.320  47.070  49.670  1.00  0.00           H
ATOM   3999  CB  VAL A 248      59.860  46.700  51.560  1.00  0.00           C
ATOM   4000  HB  VAL A 248      59.650  46.010  52.400  1.00  0.00           H
ATOM   4001  CG1 VAL A 248      61.340  47.110  51.770  1.00  0.00           C
ATOM   4002 HG11 VAL A 248      62.140  46.340  51.810  1.00  0.00           H
ATOM   4003 HG12 VAL A 248      61.350  47.660  52.730  1.00  0.00           H
ATOM   4004 HG13 VAL A 248      61.580  47.890  51.010  1.00  0.00           H
ATOM   4005  CG2 VAL A 248      58.910  47.900  51.750  1.00  0.00           C
ATOM   4006 HG21 VAL A 248      59.270  48.720  51.100  1.00  0.00           H
ATOM   4007 HG22 VAL A 248      58.950  48.190  52.820  1.00  0.00           H
ATOM   4008 HG23 VAL A 248      57.840  47.690  51.520  1.00  0.00           H
ATOM   4009  C   VAL A 248      60.700  45.420  49.460  1.00  0.00           C
ATOM   4010  O   VAL A 248      61.230  45.960  48.500  1.00  0.00           O
ATOM   4011  N   VAL A 249      61.050  44.160  49.780  1.00  0.00           N
ATOM   4012  HN  VAL A 249      60.620  43.730  50.570  1.00  0.00           H
ATOM   4013  CA  VAL A 249      62.090  43.470  49.060  1.00  0.00           C
ATOM   4014  HA  VAL A 249      62.920  44.160  49.050  1.00  0.00           H
ATOM   4015  CB  VAL A 249      62.830  42.270  49.770  1.00  0.00           C
ATOM   4016  HB  VAL A 249      62.120  41.410  49.770  1.00  0.00           H
ATOM   4017  CG1 VAL A 249      64.130  41.760  48.980  1.00  0.00           C
ATOM   4018 HG11 VAL A 249      64.740  42.660  48.830  1.00  0.00           H
ATOM   4019 HG12 VAL A 249      63.940  41.290  47.990  1.00  0.00           H
ATOM   4020 HG13 VAL A 249      64.640  40.910  49.480  1.00  0.00           H
ATOM   4021  CG2 VAL A 249      63.010  42.590  51.270  1.00  0.00           C
ATOM   4022 HG21 VAL A 249      63.530  41.730  51.740  1.00  0.00           H
ATOM   4023 HG22 VAL A 249      62.070  42.770  51.840  1.00  0.00           H
ATOM   4024 HG23 VAL A 249      63.720  43.430  51.320  1.00  0.00           H
ATOM   4025  C   VAL A 249      61.870  43.150  47.640  1.00  0.00           C
ATOM   4026  O   VAL A 249      62.660  43.330  46.770  1.00  0.00           O
ATOM   4027  N   VAL A 250      60.610  42.750  47.380  1.00  0.00           N
ATOM   4028  HN  VAL A 250      60.010  42.660  48.170  1.00  0.00           H
ATOM   4029  CA  VAL A 250      60.110  42.590  46.010  1.00  0.00           C
ATOM   4030  HA  VAL A 250      60.770  41.910  45.500  1.00  0.00           H
ATOM   4031  CB  VAL A 250      58.700  41.990  46.010  1.00  0.00           C
ATOM   4032  HB  VAL A 250      57.970  42.690  46.470  1.00  0.00           H
ATOM   4033  CG1 VAL A 250      58.370  41.700  44.540  1.00  0.00           C
ATOM   4034 HG11 VAL A 250      57.350  41.260  44.420  1.00  0.00           H
ATOM   4035 HG12 VAL A 250      59.070  40.910  44.200  1.00  0.00           H
ATOM   4036 HG13 VAL A 250      58.320  42.550  43.820  1.00  0.00           H
ATOM   4037  CG2 VAL A 250      58.630  40.630  46.690  1.00  0.00           C
ATOM   4038 HG21 VAL A 250      58.730  40.740  47.790  1.00  0.00           H
ATOM   4039 HG22 VAL A 250      59.510  40.040  46.360  1.00  0.00           H
ATOM   4040 HG23 VAL A 250      57.670  40.120  46.500  1.00  0.00           H
ATOM   4041  C   VAL A 250      60.120  43.890  45.200  1.00  0.00           C
ATOM   4042  O   VAL A 250      60.440  43.890  44.010  1.00  0.00           O
ATOM   4043  N   ARG A 251      59.860  45.070  45.820  1.00  0.00           N
ATOM   4044  HN  ARG A 251      59.420  45.070  46.710  1.00  0.00           H
ATOM   4045  CA  ARG A 251      60.120  46.340  45.270  1.00  0.00           C
ATOM   4046  HA  ARG A 251      59.710  46.370  44.270  1.00  0.00           H
ATOM   4047  CB  ARG A 251      59.500  47.560  46.030  1.00  0.00           C
ATOM   4048  HB1 ARG A 251      59.740  47.510  47.120  1.00  0.00           H
ATOM   4049  HB2 ARG A 251      58.400  47.520  45.900  1.00  0.00           H
ATOM   4050  CG  ARG A 251      60.100  48.970  45.650  1.00  0.00           C
ATOM   4051  HG1 ARG A 251      61.190  48.930  45.830  1.00  0.00           H
ATOM   4052  HG2 ARG A 251      59.730  49.710  46.390  1.00  0.00           H
ATOM   4053  CD  ARG A 251      59.900  49.600  44.270  1.00  0.00           C
ATOM   4054  HD1 ARG A 251      60.500  48.950  43.600  1.00  0.00           H
ATOM   4055  HD2 ARG A 251      60.290  50.630  44.180  1.00  0.00           H
ATOM   4056  NE  ARG A 251      58.420  49.610  43.960  1.00  0.00           N
ATOM   4057  HE  ARG A 251      57.910  49.810  44.790  1.00  0.00           H
ATOM   4058  CZ  ARG A 251      57.800  48.900  43.040  1.00  0.00           C
ATOM   4059  NH1 ARG A 251      58.260  48.640  41.880  1.00  0.00           N
ATOM   4060 HH11 ARG A 251      59.060  49.210  41.710  1.00  0.00           H
ATOM   4061 HH12 ARG A 251      57.640  48.470  41.100  1.00  0.00           H
ATOM   4062  NH2 ARG A 251      56.510  48.680  43.240  1.00  0.00           N
ATOM   4063 HH21 ARG A 251      56.050  48.000  42.670  1.00  0.00           H
ATOM   4064 HH22 ARG A 251      56.160  49.180  44.040  1.00  0.00           H
ATOM   4065  C   ARG A 251      61.660  46.610  44.850  1.00  0.00           C
ATOM   4066  O   ARG A 251      61.980  46.990  43.750  1.00  0.00           O
ATOM   4067  N   ILE A 252      62.630  46.250  45.690  1.00  0.00           N
ATOM   4068  HN  ILE A 252      62.320  45.850  46.540  1.00  0.00           H
ATOM   4069  CA  ILE A 252      64.050  46.320  45.410  1.00  0.00           C
ATOM   4070  HA  ILE A 252      64.290  47.290  45.000  1.00  0.00           H
ATOM   4071  CB  ILE A 252      64.880  46.000  46.650  1.00  0.00           C
ATOM   4072  HB  ILE A 252      64.700  44.960  47.010  1.00  0.00           H
ATOM   4073  CG2 ILE A 252      66.380  46.030  46.230  1.00  0.00           C
ATOM   4074 HG21 ILE A 252      66.730  45.130  45.670  1.00  0.00           H
ATOM   4075 HG22 ILE A 252      67.040  46.130  47.110  1.00  0.00           H
ATOM   4076 HG23 ILE A 252      66.670  46.930  45.620  1.00  0.00           H
ATOM   4077  CG1 ILE A 252      64.540  46.990  47.800  1.00  0.00           C
ATOM   4078 HG11 ILE A 252      63.450  47.140  47.900  1.00  0.00           H
ATOM   4079 HG12 ILE A 252      64.890  48.010  47.500  1.00  0.00           H
ATOM   4080  CD  ILE A 252      64.970  46.580  49.220  1.00  0.00           C
ATOM   4081  HD1 ILE A 252      66.070  46.520  49.300  1.00  0.00           H
ATOM   4082  HD2 ILE A 252      64.550  45.580  49.440  1.00  0.00           H
ATOM   4083  HD3 ILE A 252      64.720  47.260  50.050  1.00  0.00           H
ATOM   4084  C   ILE A 252      64.390  45.350  44.290  1.00  0.00           C
ATOM   4085  O   ILE A 252      65.170  45.700  43.420  1.00  0.00           O
ATOM   4086  N   ARG A 253      63.800  44.090  44.300  1.00  0.00           N
ATOM   4087  HN  ARG A 253      63.400  43.850  45.180  1.00  0.00           H
ATOM   4088  CA  ARG A 253      63.960  43.160  43.260  1.00  0.00           C
ATOM   4089  HA  ARG A 253      65.030  43.050  43.100  1.00  0.00           H
ATOM   4090  CB  ARG A 253      63.360  41.760  43.530  1.00  0.00           C
ATOM   4091  HB1 ARG A 253      62.260  41.800  43.710  1.00  0.00           H
ATOM   4092  HB2 ARG A 253      63.780  41.370  44.470  1.00  0.00           H
ATOM   4093  CG  ARG A 253      63.470  40.710  42.390  1.00  0.00           C
ATOM   4094  HG1 ARG A 253      62.820  40.960  41.520  1.00  0.00           H
ATOM   4095  HG2 ARG A 253      63.020  39.740  42.700  1.00  0.00           H
ATOM   4096  CD  ARG A 253      64.920  40.430  42.010  1.00  0.00           C
ATOM   4097  HD1 ARG A 253      65.550  40.160  42.880  1.00  0.00           H
ATOM   4098  HD2 ARG A 253      65.420  41.300  41.540  1.00  0.00           H
ATOM   4099  NE  ARG A 253      64.940  39.270  41.050  1.00  0.00           N
ATOM   4100  HE  ARG A 253      64.230  38.580  41.200  1.00  0.00           H
ATOM   4101  CZ  ARG A 253      65.910  38.980  40.170  1.00  0.00           C
ATOM   4102  NH1 ARG A 253      66.970  39.730  40.180  1.00  0.00           N
ATOM   4103 HH11 ARG A 253      67.170  40.170  41.050  1.00  0.00           H
ATOM   4104 HH12 ARG A 253      67.750  39.300  39.720  1.00  0.00           H
ATOM   4105  NH2 ARG A 253      65.900  37.890  39.410  1.00  0.00           N
ATOM   4106 HH21 ARG A 253      65.020  37.410  39.320  1.00  0.00           H
ATOM   4107 HH22 ARG A 253      66.640  37.710  38.750  1.00  0.00           H
ATOM   4108  C   ARG A 253      63.420  43.620  41.830  1.00  0.00           C
ATOM   4109  O   ARG A 253      64.160  43.420  40.880  1.00  0.00           O
ATOM   4110  N   ILE A 254      62.300  44.270  41.750  1.00  0.00           N
ATOM   4111  HN  ILE A 254      61.710  44.360  42.540  1.00  0.00           H
ATOM   4112  CA  ILE A 254      61.820  44.980  40.560  1.00  0.00           C
ATOM   4113  HA  ILE A 254      61.870  44.320  39.700  1.00  0.00           H
ATOM   4114  CB  ILE A 254      60.410  45.450  40.680  1.00  0.00           C
ATOM   4115  HB  ILE A 254      60.270  46.210  41.490  1.00  0.00           H
ATOM   4116  CG2 ILE A 254      60.020  46.180  39.330  1.00  0.00           C
ATOM   4117 HG21 ILE A 254      60.630  47.070  39.070  1.00  0.00           H
ATOM   4118 HG22 ILE A 254      58.910  46.270  39.350  1.00  0.00           H
ATOM   4119 HG23 ILE A 254      60.010  45.380  38.550  1.00  0.00           H
ATOM   4120  CG1 ILE A 254      59.420  44.340  40.920  1.00  0.00           C
ATOM   4121 HG11 ILE A 254      59.700  43.520  41.610  1.00  0.00           H
ATOM   4122 HG12 ILE A 254      59.300  43.780  39.970  1.00  0.00           H
ATOM   4123  CD  ILE A 254      58.070  44.840  41.480  1.00  0.00           C
ATOM   4124  HD1 ILE A 254      57.620  45.670  40.910  1.00  0.00           H
ATOM   4125  HD2 ILE A 254      58.240  45.260  42.500  1.00  0.00           H
ATOM   4126  HD3 ILE A 254      57.310  44.050  41.640  1.00  0.00           H
ATOM   4127  C   ILE A 254      62.800  46.070  40.120  1.00  0.00           C
ATOM   4128  O   ILE A 254      63.250  46.010  38.950  1.00  0.00           O
ATOM   4129  N   PHE A 255      63.330  46.890  41.020  1.00  0.00           N
ATOM   4130  HN  PHE A 255      62.950  46.810  41.940  1.00  0.00           H
ATOM   4131  CA  PHE A 255      64.350  47.960  40.790  1.00  0.00           C
ATOM   4132  HA  PHE A 255      63.890  48.590  40.060  1.00  0.00           H
ATOM   4133  CB  PHE A 255      64.780  48.890  41.970  1.00  0.00           C
ATOM   4134  HB1 PHE A 255      65.780  49.380  41.900  1.00  0.00           H
ATOM   4135  HB2 PHE A 255      64.780  48.400  42.960  1.00  0.00           H
ATOM   4136  CG  PHE A 255      63.890  50.110  42.020  1.00  0.00           C
ATOM   4137  CD1 PHE A 255      63.170  50.450  43.260  1.00  0.00           C
ATOM   4138  HD1 PHE A 255      63.130  49.730  44.060  1.00  0.00           H
ATOM   4139  CE1 PHE A 255      62.550  51.700  43.400  1.00  0.00           C
ATOM   4140  HE1 PHE A 255      62.200  51.980  44.380  1.00  0.00           H
ATOM   4141  CZ  PHE A 255      62.570  52.590  42.320  1.00  0.00           C
ATOM   4142  HZ  PHE A 255      62.030  53.520  42.350  1.00  0.00           H
ATOM   4143  CD2 PHE A 255      63.910  51.050  40.980  1.00  0.00           C
ATOM   4144  HD2 PHE A 255      64.450  50.790  40.090  1.00  0.00           H
ATOM   4145  CE2 PHE A 255      63.120  52.230  41.100  1.00  0.00           C
ATOM   4146  HE2 PHE A 255      63.120  52.990  40.330  1.00  0.00           H
ATOM   4147  C   PHE A 255      65.600  47.360  40.210  1.00  0.00           C
ATOM   4148  O   PHE A 255      66.180  47.800  39.210  1.00  0.00           O
ATOM   4149  N   TRP A 256      66.060  46.220  40.800  1.00  0.00           N
ATOM   4150  HN  TRP A 256      65.600  45.840  41.600  1.00  0.00           H
ATOM   4151  CA  TRP A 256      67.140  45.440  40.270  1.00  0.00           C
ATOM   4152  HA  TRP A 256      68.030  46.050  40.220  1.00  0.00           H
ATOM   4153  CB  TRP A 256      67.340  44.310  41.300  1.00  0.00           C
ATOM   4154  HB1 TRP A 256      66.460  43.640  41.240  1.00  0.00           H
ATOM   4155  HB2 TRP A 256      67.190  44.730  42.320  1.00  0.00           H
ATOM   4156  CG  TRP A 256      68.600  43.600  41.280  1.00  0.00           C
ATOM   4157  CD1 TRP A 256      68.990  42.490  40.560  1.00  0.00           C
ATOM   4158  HD1 TRP A 256      68.450  42.180  39.670  1.00  0.00           H
ATOM   4159  NE1 TRP A 256      70.390  42.220  40.660  1.00  0.00           N
ATOM   4160  HE1 TRP A 256      71.000  41.590  40.260  1.00  0.00           H
ATOM   4161  CE2 TRP A 256      70.880  43.140  41.590  1.00  0.00           C
ATOM   4162  CD2 TRP A 256      69.800  43.990  41.930  1.00  0.00           C
ATOM   4163  CE3 TRP A 256      70.090  45.070  42.810  1.00  0.00           C
ATOM   4164  HE3 TRP A 256      69.370  45.790  43.170  1.00  0.00           H
ATOM   4165  CZ3 TRP A 256      71.450  45.280  43.240  1.00  0.00           C
ATOM   4166  HZ3 TRP A 256      71.570  46.190  43.820  1.00  0.00           H
ATOM   4167  CZ2 TRP A 256      72.150  43.370  42.110  1.00  0.00           C
ATOM   4168  HZ2 TRP A 256      72.930  42.680  41.850  1.00  0.00           H
ATOM   4169  CH2 TRP A 256      72.460  44.430  42.820  1.00  0.00           C
ATOM   4170  HH2 TRP A 256      73.440  44.630  43.230  1.00  0.00           H
ATOM   4171  C   TRP A 256      66.920  44.840  38.870  1.00  0.00           C
ATOM   4172  O   TRP A 256      67.760  44.760  38.010  1.00  0.00           O
ATOM   4173  N   LEU A 257      65.670  44.290  38.550  1.00  0.00           N
ATOM   4174  HN  LEU A 257      64.970  44.440  39.240  1.00  0.00           H
ATOM   4175  CA  LEU A 257      65.260  43.730  37.300  1.00  0.00           C
ATOM   4176  HA  LEU A 257      66.040  43.030  37.040  1.00  0.00           H
ATOM   4177  CB  LEU A 257      63.910  42.920  37.520  1.00  0.00           C
ATOM   4178  HB1 LEU A 257      63.360  42.830  36.570  1.00  0.00           H
ATOM   4179  HB2 LEU A 257      63.280  43.520  38.200  1.00  0.00           H
ATOM   4180  CG  LEU A 257      64.170  41.480  38.110  1.00  0.00           C
ATOM   4181  HG  LEU A 257      64.610  41.570  39.120  1.00  0.00           H
ATOM   4182  CD1 LEU A 257      62.800  40.700  38.330  1.00  0.00           C
ATOM   4183 HD11 LEU A 257      62.460  40.100  37.460  1.00  0.00           H
ATOM   4184 HD12 LEU A 257      62.040  41.380  38.750  1.00  0.00           H
ATOM   4185 HD13 LEU A 257      62.980  40.160  39.290  1.00  0.00           H
ATOM   4186  CD2 LEU A 257      65.110  40.620  37.220  1.00  0.00           C
ATOM   4187 HD21 LEU A 257      64.980  39.540  37.470  1.00  0.00           H
ATOM   4188 HD22 LEU A 257      66.190  40.840  37.400  1.00  0.00           H
ATOM   4189 HD23 LEU A 257      64.980  40.890  36.150  1.00  0.00           H
ATOM   4190  C   LEU A 257      65.070  44.680  36.160  1.00  0.00           C
ATOM   4191  O   LEU A 257      65.630  44.420  35.070  1.00  0.00           O
ATOM   4192  N   LEU A 258      64.420  45.880  36.320  1.00  0.00           N
ATOM   4193  HN  LEU A 258      64.020  46.100  37.210  1.00  0.00           H
ATOM   4194  CA  LEU A 258      64.450  46.990  35.350  1.00  0.00           C
ATOM   4195  HA  LEU A 258      64.130  46.640  34.380  1.00  0.00           H
ATOM   4196  CB  LEU A 258      63.450  48.260  35.650  1.00  0.00           C
ATOM   4197  HB1 LEU A 258      62.500  47.740  35.380  1.00  0.00           H
ATOM   4198  HB2 LEU A 258      63.530  49.090  34.920  1.00  0.00           H
ATOM   4199  CG  LEU A 258      63.340  48.780  37.070  1.00  0.00           C
ATOM   4200  HG  LEU A 258      63.870  48.110  37.770  1.00  0.00           H
ATOM   4201  CD1 LEU A 258      63.990  50.170  37.290  1.00  0.00           C
ATOM   4202 HD11 LEU A 258      63.810  50.720  36.350  1.00  0.00           H
ATOM   4203 HD12 LEU A 258      65.080  50.000  37.410  1.00  0.00           H
ATOM   4204 HD13 LEU A 258      63.460  50.710  38.090  1.00  0.00           H
ATOM   4205  CD2 LEU A 258      61.860  48.750  37.530  1.00  0.00           C
ATOM   4206 HD21 LEU A 258      61.330  49.610  37.050  1.00  0.00           H
ATOM   4207 HD22 LEU A 258      61.720  48.980  38.610  1.00  0.00           H
ATOM   4208 HD23 LEU A 258      61.430  47.750  37.330  1.00  0.00           H
ATOM   4209  C   LEU A 258      65.830  47.550  35.110  1.00  0.00           C
ATOM   4210  O   LEU A 258      66.280  47.850  33.980  1.00  0.00           O
ATOM   4211  N   HSD A 259      66.680  47.760  36.170  1.00  0.00           N
ATOM   4212  HN  HSD A 259      66.340  47.480  37.060  1.00  0.00           H
ATOM   4213  CA  HSD A 259      68.110  48.000  35.990  1.00  0.00           C
ATOM   4214  HA  HSD A 259      68.260  48.840  35.340  1.00  0.00           H
ATOM   4215  CB  HSD A 259      68.860  48.420  37.300  1.00  0.00           C
ATOM   4216  HB1 HSD A 259      68.470  47.760  38.100  1.00  0.00           H
ATOM   4217  HB2 HSD A 259      68.550  49.390  37.730  1.00  0.00           H
ATOM   4218  ND1 HSD A 259      71.250  48.990  36.510  1.00  0.00           N
ATOM   4219  HD1 HSD A 259      70.940  49.780  35.980  1.00  0.00           H
ATOM   4220  CG  HSD A 259      70.380  48.250  37.290  1.00  0.00           C
ATOM   4221  CE1 HSD A 259      72.490  48.440  36.770  1.00  0.00           C
ATOM   4222  HE1 HSD A 259      73.440  48.830  36.390  1.00  0.00           H
ATOM   4223  NE2 HSD A 259      72.440  47.540  37.680  1.00  0.00           N
ATOM   4224  CD2 HSD A 259      71.100  47.360  38.000  1.00  0.00           C
ATOM   4225  HD2 HSD A 259      70.770  46.720  38.810  1.00  0.00           H
ATOM   4226  C   HSD A 259      68.850  46.930  35.180  1.00  0.00           C
ATOM   4227  O   HSD A 259      69.580  47.210  34.210  1.00  0.00           O
ATOM   4228  N   THR A 260      68.610  45.640  35.350  1.00  0.00           N
ATOM   4229  HN  THR A 260      67.900  45.320  35.970  1.00  0.00           H
ATOM   4230  CA  THR A 260      69.370  44.600  34.680  1.00  0.00           C
ATOM   4231  HA  THR A 260      70.380  44.990  34.530  1.00  0.00           H
ATOM   4232  CB  THR A 260      69.620  43.340  35.530  1.00  0.00           C
ATOM   4233  HB  THR A 260      70.050  42.610  34.800  1.00  0.00           H
ATOM   4234  OG1 THR A 260      68.460  42.860  36.090  1.00  0.00           O
ATOM   4235  HG1 THR A 260      68.090  43.570  36.630  1.00  0.00           H
ATOM   4236  CG2 THR A 260      70.650  43.550  36.580  1.00  0.00           C
ATOM   4237 HG21 THR A 260      71.700  43.790  36.320  1.00  0.00           H
ATOM   4238 HG22 THR A 260      70.710  42.620  37.180  1.00  0.00           H
ATOM   4239 HG23 THR A 260      70.150  44.290  37.240  1.00  0.00           H
ATOM   4240  C   THR A 260      68.820  44.180  33.350  1.00  0.00           C
ATOM   4241  O   THR A 260      69.470  43.480  32.560  1.00  0.00           O
ATOM   4242  N   SER A 261      67.640  44.560  32.930  1.00  0.00           N
ATOM   4243  HN  SER A 261      67.000  45.130  33.440  1.00  0.00           H
ATOM   4244  CA  SER A 261      67.080  43.970  31.710  1.00  0.00           C
ATOM   4245  HA  SER A 261      67.820  43.950  30.920  1.00  0.00           H
ATOM   4246  CB  SER A 261      66.370  42.600  32.050  1.00  0.00           C
ATOM   4247  HB1 SER A 261      67.070  41.880  32.540  1.00  0.00           H
ATOM   4248  HB2 SER A 261      65.920  42.150  31.130  1.00  0.00           H
ATOM   4249  OG  SER A 261      65.280  42.760  33.020  1.00  0.00           O
ATOM   4250  HG1 SER A 261      65.450  43.430  33.700  1.00  0.00           H
ATOM   4251  C   SER A 261      65.980  44.860  31.100  1.00  0.00           C
ATOM   4252  O   SER A 261      65.650  44.680  29.920  1.00  0.00           O
ATOM   4253  N   GLY A 262      65.480  45.920  31.780  1.00  0.00           N
ATOM   4254  HN  GLY A 262      65.960  46.180  32.610  1.00  0.00           H
ATOM   4255  CA  GLY A 262      64.470  46.960  31.260  1.00  0.00           C
ATOM   4256  HA1 GLY A 262      64.990  47.350  30.390  1.00  0.00           H
ATOM   4257  HA2 GLY A 262      64.300  47.720  32.010  1.00  0.00           H
ATOM   4258  C   GLY A 262      63.140  46.220  30.950  1.00  0.00           C
ATOM   4259  O   GLY A 262      62.850  45.160  31.430  1.00  0.00           O
ATOM   4260  N   THR A 263      62.320  46.800  30.070  1.00  0.00           N
ATOM   4261  HN  THR A 263      62.650  47.640  29.630  1.00  0.00           H
ATOM   4262  CA  THR A 263      61.020  46.470  29.710  1.00  0.00           C
ATOM   4263  HA  THR A 263      60.660  45.760  30.430  1.00  0.00           H
ATOM   4264  CB  THR A 263      60.050  47.580  29.850  1.00  0.00           C
ATOM   4265  HB  THR A 263      59.010  47.450  29.470  1.00  0.00           H
ATOM   4266  OG1 THR A 263      60.670  48.760  29.300  1.00  0.00           O
ATOM   4267  HG1 THR A 263      60.760  48.670  28.350  1.00  0.00           H
ATOM   4268  CG2 THR A 263      59.940  47.990  31.280  1.00  0.00           C
ATOM   4269 HG21 THR A 263      59.480  47.160  31.850  1.00  0.00           H
ATOM   4270 HG22 THR A 263      59.260  48.870  31.330  1.00  0.00           H
ATOM   4271 HG23 THR A 263      60.900  48.240  31.790  1.00  0.00           H
ATOM   4272  C   THR A 263      60.910  45.890  28.350  1.00  0.00           C
ATOM   4273  O   THR A 263      59.800  45.820  27.820  1.00  0.00           O
ATOM   4274  N   GLN A 264      62.040  45.490  27.830  1.00  0.00           N
ATOM   4275  HN  GLN A 264      62.880  45.730  28.300  1.00  0.00           H
ATOM   4276  CA  GLN A 264      62.400  44.970  26.550  1.00  0.00           C
ATOM   4277  HA  GLN A 264      62.240  45.720  25.800  1.00  0.00           H
ATOM   4278  CB  GLN A 264      63.860  44.610  26.680  1.00  0.00           C
ATOM   4279  HB1 GLN A 264      64.310  44.060  25.830  1.00  0.00           H
ATOM   4280  HB2 GLN A 264      63.950  43.910  27.530  1.00  0.00           H
ATOM   4281  CG  GLN A 264      64.880  45.840  26.900  1.00  0.00           C
ATOM   4282  HG1 GLN A 264      64.880  46.060  27.980  1.00  0.00           H
ATOM   4283  HG2 GLN A 264      64.610  46.750  26.310  1.00  0.00           H
ATOM   4284  CD  GLN A 264      66.310  45.380  26.620  1.00  0.00           C
ATOM   4285  OE1 GLN A 264      66.880  45.490  25.530  1.00  0.00           O
ATOM   4286  NE2 GLN A 264      67.040  44.770  27.570  1.00  0.00           N
ATOM   4287 HE21 GLN A 264      67.930  44.430  27.270  1.00  0.00           H
ATOM   4288 HE22 GLN A 264      66.540  44.580  28.410  1.00  0.00           H
ATOM   4289  C   GLN A 264      61.550  43.770  26.160  1.00  0.00           C
ATOM   4290  O   GLN A 264      61.010  43.670  25.100  1.00  0.00           O
ATOM   4291  N   ASN A 265      61.330  42.900  27.160  1.00  0.00           N
ATOM   4292  HN  ASN A 265      61.810  43.020  28.030  1.00  0.00           H
ATOM   4293  CA  ASN A 265      60.370  41.890  27.090  1.00  0.00           C
ATOM   4294  HA  ASN A 265      59.590  42.190  26.400  1.00  0.00           H
ATOM   4295  CB  ASN A 265      61.020  40.590  26.750  1.00  0.00           C
ATOM   4296  HB1 ASN A 265      61.740  40.260  27.530  1.00  0.00           H
ATOM   4297  HB2 ASN A 265      61.640  40.680  25.830  1.00  0.00           H
ATOM   4298  CG  ASN A 265      60.050  39.420  26.530  1.00  0.00           C
ATOM   4299  OD1 ASN A 265      58.860  39.630  26.460  1.00  0.00           O
ATOM   4300  ND2 ASN A 265      60.540  38.140  26.420  1.00  0.00           N
ATOM   4301 HD21 ASN A 265      59.930  37.350  26.300  1.00  0.00           H
ATOM   4302 HD22 ASN A 265      61.500  37.970  26.220  1.00  0.00           H
ATOM   4303  C   ASN A 265      59.580  41.890  28.410  1.00  0.00           C
ATOM   4304  O   ASN A 265      60.270  41.850  29.440  1.00  0.00           O
ATOM   4305  N   CYS A 266      58.210  41.970  28.370  1.00  0.00           N
ATOM   4306  HN  CYS A 266      57.790  41.990  27.470  1.00  0.00           H
ATOM   4307  CA  CYS A 266      57.270  41.800  29.510  1.00  0.00           C
ATOM   4308  HA  CYS A 266      57.640  42.310  30.380  1.00  0.00           H
ATOM   4309  CB  CYS A 266      55.920  42.430  29.140  1.00  0.00           C
ATOM   4310  HB1 CYS A 266      55.180  42.170  29.930  1.00  0.00           H
ATOM   4311  HB2 CYS A 266      55.470  41.890  28.270  1.00  0.00           H
ATOM   4312  SG  CYS A 266      55.890  44.250  28.860  1.00  0.00           S
ATOM   4313  C   CYS A 266      56.920  40.370  30.050  1.00  0.00           C
ATOM   4314  O   CYS A 266      56.430  40.270  31.180  1.00  0.00           O
ATOM   4315  N   GLU A 267      57.000  39.320  29.220  1.00  0.00           N
ATOM   4316  HN  GLU A 267      57.390  39.380  28.290  1.00  0.00           H
ATOM   4317  CA  GLU A 267      56.680  37.920  29.660  1.00  0.00           C
ATOM   4318  HA  GLU A 267      55.730  37.900  30.180  1.00  0.00           H
ATOM   4319  CB  GLU A 267      56.730  36.890  28.500  1.00  0.00           C
ATOM   4320  HB1 GLU A 267      56.370  35.880  28.790  1.00  0.00           H
ATOM   4321  HB2 GLU A 267      57.720  36.840  28.000  1.00  0.00           H
ATOM   4322  CG  GLU A 267      55.690  37.330  27.480  1.00  0.00           C
ATOM   4323  HG1 GLU A 267      55.940  38.340  27.090  1.00  0.00           H
ATOM   4324  HG2 GLU A 267      54.690  37.310  27.960  1.00  0.00           H
ATOM   4325  CD  GLU A 267      55.700  36.420  26.230  1.00  0.00           C
ATOM   4326  OE1 GLU A 267      56.170  37.000  25.190  1.00  0.00           O
ATOM   4327  OE2 GLU A 267      55.320  35.240  26.220  1.00  0.00           O
ATOM   4328  C   GLU A 267      57.470  37.410  30.830  1.00  0.00           C
ATOM   4329  O   GLU A 267      56.910  36.750  31.700  1.00  0.00           O
ATOM   4330  N   VAL A 268      58.760  37.830  30.930  1.00  0.00           N
ATOM   4331  HN  VAL A 268      59.200  38.370  30.210  1.00  0.00           H
ATOM   4332  CA  VAL A 268      59.700  37.410  31.960  1.00  0.00           C
ATOM   4333  HA  VAL A 268      59.620  36.380  32.280  1.00  0.00           H
ATOM   4334  CB  VAL A 268      61.160  37.530  31.380  1.00  0.00           C
ATOM   4335  HB  VAL A 268      61.780  36.980  32.130  1.00  0.00           H
ATOM   4336  CG1 VAL A 268      61.400  36.730  30.050  1.00  0.00           C
ATOM   4337 HG11 VAL A 268      62.460  36.920  29.760  1.00  0.00           H
ATOM   4338 HG12 VAL A 268      60.660  36.930  29.250  1.00  0.00           H
ATOM   4339 HG13 VAL A 268      61.180  35.690  30.350  1.00  0.00           H
ATOM   4340  CG2 VAL A 268      61.510  39.000  31.230  1.00  0.00           C
ATOM   4341 HG21 VAL A 268      60.720  39.610  30.730  1.00  0.00           H
ATOM   4342 HG22 VAL A 268      62.500  39.050  30.730  1.00  0.00           H
ATOM   4343 HG23 VAL A 268      61.720  39.460  32.220  1.00  0.00           H
ATOM   4344  C   VAL A 268      59.570  38.190  33.230  1.00  0.00           C
ATOM   4345  O   VAL A 268      60.380  38.040  34.190  1.00  0.00           O
ATOM   4346  N   TYR A 269      58.510  39.040  33.390  1.00  0.00           N
ATOM   4347  HN  TYR A 269      57.950  39.070  32.560  1.00  0.00           H
ATOM   4348  CA  TYR A 269      58.140  39.820  34.560  1.00  0.00           C
ATOM   4349  HA  TYR A 269      58.880  39.690  35.340  1.00  0.00           H
ATOM   4350  CB  TYR A 269      57.830  41.340  34.280  1.00  0.00           C
ATOM   4351  HB1 TYR A 269      57.230  41.790  35.100  1.00  0.00           H
ATOM   4352  HB2 TYR A 269      57.400  41.380  33.270  1.00  0.00           H
ATOM   4353  CG  TYR A 269      59.090  42.110  34.180  1.00  0.00           C
ATOM   4354  CD1 TYR A 269      59.670  42.370  32.880  1.00  0.00           C
ATOM   4355  HD1 TYR A 269      59.200  42.010  31.980  1.00  0.00           H
ATOM   4356  CE1 TYR A 269      60.860  43.040  32.890  1.00  0.00           C
ATOM   4357  HE1 TYR A 269      61.280  43.240  31.920  1.00  0.00           H
ATOM   4358  CZ  TYR A 269      61.400  43.630  34.010  1.00  0.00           C
ATOM   4359  OH  TYR A 269      62.710  44.330  33.900  1.00  0.00           O
ATOM   4360  HH  TYR A 269      62.860  44.360  32.940  1.00  0.00           H
ATOM   4361  CD2 TYR A 269      59.640  42.710  35.300  1.00  0.00           C
ATOM   4362  HD2 TYR A 269      59.100  42.660  36.230  1.00  0.00           H
ATOM   4363  CE2 TYR A 269      60.760  43.530  35.230  1.00  0.00           C
ATOM   4364  HE2 TYR A 269      61.190  43.960  36.120  1.00  0.00           H
ATOM   4365  C   TYR A 269      56.860  39.290  35.160  1.00  0.00           C
ATOM   4366  O   TYR A 269      56.350  39.830  36.160  1.00  0.00           O
ATOM   4367  N   ARG A 270      56.380  38.160  34.670  1.00  0.00           N
ATOM   4368  HN  ARG A 270      56.700  37.790  33.800  1.00  0.00           H
ATOM   4369  CA  ARG A 270      55.100  37.620  35.150  1.00  0.00           C
ATOM   4370  HA  ARG A 270      54.410  38.450  35.060  1.00  0.00           H
ATOM   4371  CB  ARG A 270      54.700  36.480  34.160  1.00  0.00           C
ATOM   4372  HB1 ARG A 270      55.620  35.920  33.870  1.00  0.00           H
ATOM   4373  HB2 ARG A 270      54.540  37.040  33.220  1.00  0.00           H
ATOM   4374  CG  ARG A 270      53.500  35.710  34.540  1.00  0.00           C
ATOM   4375  HG1 ARG A 270      52.750  36.350  35.070  1.00  0.00           H
ATOM   4376  HG2 ARG A 270      53.930  34.990  35.270  1.00  0.00           H
ATOM   4377  CD  ARG A 270      52.770  34.920  33.420  1.00  0.00           C
ATOM   4378  HD1 ARG A 270      52.070  34.140  33.760  1.00  0.00           H
ATOM   4379  HD2 ARG A 270      53.590  34.440  32.840  1.00  0.00           H
ATOM   4380  NE  ARG A 270      51.910  35.900  32.710  1.00  0.00           N
ATOM   4381  HE  ARG A 270      51.180  36.330  33.240  1.00  0.00           H
ATOM   4382  CZ  ARG A 270      51.790  36.080  31.410  1.00  0.00           C
ATOM   4383  NH1 ARG A 270      52.680  35.680  30.610  1.00  0.00           N
ATOM   4384 HH11 ARG A 270      53.500  35.180  30.890  1.00  0.00           H
ATOM   4385 HH12 ARG A 270      52.340  35.450  29.700  1.00  0.00           H
ATOM   4386  NH2 ARG A 270      50.720  36.650  31.050  1.00  0.00           N
ATOM   4387 HH21 ARG A 270      50.630  37.010  30.120  1.00  0.00           H
ATOM   4388 HH22 ARG A 270      50.120  36.770  31.830  1.00  0.00           H
ATOM   4389  C   ARG A 270      55.190  37.120  36.600  1.00  0.00           C
ATOM   4390  O   ARG A 270      54.390  37.400  37.520  1.00  0.00           O
ATOM   4391  N   SER A 271      56.280  36.370  36.900  1.00  0.00           N
ATOM   4392  HN  SER A 271      56.840  36.070  36.140  1.00  0.00           H
ATOM   4393  CA  SER A 271      56.420  35.860  38.280  1.00  0.00           C
ATOM   4394  HA  SER A 271      55.620  35.190  38.550  1.00  0.00           H
ATOM   4395  CB  SER A 271      57.760  35.010  38.240  1.00  0.00           C
ATOM   4396  HB1 SER A 271      58.640  35.620  37.980  1.00  0.00           H
ATOM   4397  HB2 SER A 271      57.670  34.300  37.390  1.00  0.00           H
ATOM   4398  OG  SER A 271      57.970  34.310  39.500  1.00  0.00           O
ATOM   4399  HG1 SER A 271      58.290  34.920  40.170  1.00  0.00           H
ATOM   4400  C   SER A 271      56.650  36.880  39.440  1.00  0.00           C
ATOM   4401  O   SER A 271      56.160  36.840  40.580  1.00  0.00           O
ATOM   4402  N   VAL A 272      57.440  37.880  39.150  1.00  0.00           N
ATOM   4403  HN  VAL A 272      57.850  38.070  38.260  1.00  0.00           H
ATOM   4404  CA  VAL A 272      57.840  38.920  40.070  1.00  0.00           C
ATOM   4405  HA  VAL A 272      58.140  38.330  40.920  1.00  0.00           H
ATOM   4406  CB  VAL A 272      59.150  39.660  39.610  1.00  0.00           C
ATOM   4407  HB  VAL A 272      59.920  38.900  39.370  1.00  0.00           H
ATOM   4408  CG1 VAL A 272      58.950  40.410  38.230  1.00  0.00           C
ATOM   4409 HG11 VAL A 272      58.750  41.500  38.400  1.00  0.00           H
ATOM   4410 HG12 VAL A 272      58.050  40.030  37.690  1.00  0.00           H
ATOM   4411 HG13 VAL A 272      59.860  40.220  37.620  1.00  0.00           H
ATOM   4412  CG2 VAL A 272      59.700  40.660  40.720  1.00  0.00           C
ATOM   4413 HG21 VAL A 272      60.610  41.250  40.450  1.00  0.00           H
ATOM   4414 HG22 VAL A 272      59.950  40.040  41.600  1.00  0.00           H
ATOM   4415 HG23 VAL A 272      58.850  41.330  40.950  1.00  0.00           H
ATOM   4416  C   VAL A 272      56.690  39.860  40.430  1.00  0.00           C
ATOM   4417  O   VAL A 272      56.450  40.190  41.610  1.00  0.00           O
ATOM   4418  N   ASP A 273      55.790  40.220  39.460  1.00  0.00           N
ATOM   4419  HN  ASP A 273      56.010  39.930  38.530  1.00  0.00           H
ATOM   4420  CA  ASP A 273      54.500  40.910  39.640  1.00  0.00           C
ATOM   4421  HA  ASP A 273      54.600  41.750  40.280  1.00  0.00           H
ATOM   4422  CB  ASP A 273      53.880  41.340  38.280  1.00  0.00           C
ATOM   4423  HB1 ASP A 273      53.780  40.420  37.670  1.00  0.00           H
ATOM   4424  HB2 ASP A 273      54.420  42.140  37.750  1.00  0.00           H
ATOM   4425  CG  ASP A 273      52.400  41.880  38.420  1.00  0.00           C
ATOM   4426  OD1 ASP A 273      51.460  41.400  37.740  1.00  0.00           O
ATOM   4427  OD2 ASP A 273      52.240  42.750  39.280  1.00  0.00           O
ATOM   4428  C   ASP A 273      53.550  39.990  40.520  1.00  0.00           C
ATOM   4429  O   ASP A 273      52.920  40.400  41.480  1.00  0.00           O
ATOM   4430  N   LEU A 274      53.480  38.700  40.240  1.00  0.00           N
ATOM   4431  HN  LEU A 274      54.000  38.330  39.460  1.00  0.00           H
ATOM   4432  CA  LEU A 274      52.830  37.730  41.010  1.00  0.00           C
ATOM   4433  HA  LEU A 274      51.810  38.080  41.080  1.00  0.00           H
ATOM   4434  CB  LEU A 274      52.860  36.300  40.290  1.00  0.00           C
ATOM   4435  HB1 LEU A 274      53.870  36.170  39.870  1.00  0.00           H
ATOM   4436  HB2 LEU A 274      52.200  36.340  39.390  1.00  0.00           H
ATOM   4437  CG  LEU A 274      52.360  35.070  41.010  1.00  0.00           C
ATOM   4438  HG  LEU A 274      53.030  34.860  41.860  1.00  0.00           H
ATOM   4439  CD1 LEU A 274      50.900  35.150  41.530  1.00  0.00           C
ATOM   4440 HD11 LEU A 274      50.140  35.150  40.720  1.00  0.00           H
ATOM   4441 HD12 LEU A 274      50.730  36.120  42.050  1.00  0.00           H
ATOM   4442 HD13 LEU A 274      50.640  34.280  42.180  1.00  0.00           H
ATOM   4443  CD2 LEU A 274      52.640  33.810  40.170  1.00  0.00           C
ATOM   4444 HD21 LEU A 274      51.790  33.700  39.470  1.00  0.00           H
ATOM   4445 HD22 LEU A 274      52.540  32.790  40.620  1.00  0.00           H
ATOM   4446 HD23 LEU A 274      53.630  33.920  39.690  1.00  0.00           H
ATOM   4447  C   LEU A 274      53.350  37.610  42.520  1.00  0.00           C
ATOM   4448  O   LEU A 274      52.500  37.590  43.400  1.00  0.00           O
ATOM   4449  N   ALA A 275      54.680  37.650  42.750  1.00  0.00           N
ATOM   4450  HN  ALA A 275      55.330  37.610  41.990  1.00  0.00           H
ATOM   4451  CA  ALA A 275      55.350  37.750  44.010  1.00  0.00           C
ATOM   4452  HA  ALA A 275      54.840  37.020  44.610  1.00  0.00           H
ATOM   4453  CB  ALA A 275      56.890  37.490  43.930  1.00  0.00           C
ATOM   4454  HB1 ALA A 275      57.520  38.200  43.360  1.00  0.00           H
ATOM   4455  HB2 ALA A 275      56.980  36.430  43.630  1.00  0.00           H
ATOM   4456  HB3 ALA A 275      57.410  37.500  44.920  1.00  0.00           H
ATOM   4457  C   ALA A 275      55.050  39.100  44.710  1.00  0.00           C
ATOM   4458  O   ALA A 275      54.770  39.190  45.920  1.00  0.00           O
ATOM   4459  N   PHE A 276      55.040  40.220  43.990  1.00  0.00           N
ATOM   4460  HN  PHE A 276      55.370  40.170  43.050  1.00  0.00           H
ATOM   4461  CA  PHE A 276      54.570  41.480  44.450  1.00  0.00           C
ATOM   4462  HA  PHE A 276      55.280  41.710  45.220  1.00  0.00           H
ATOM   4463  CB  PHE A 276      54.830  42.640  43.330  1.00  0.00           C
ATOM   4464  HB1 PHE A 276      54.110  42.530  42.490  1.00  0.00           H
ATOM   4465  HB2 PHE A 276      55.890  42.550  43.010  1.00  0.00           H
ATOM   4466  CG  PHE A 276      54.780  44.020  43.850  1.00  0.00           C
ATOM   4467  CD1 PHE A 276      55.940  44.630  44.480  1.00  0.00           C
ATOM   4468  HD1 PHE A 276      56.880  44.130  44.350  1.00  0.00           H
ATOM   4469  CE1 PHE A 276      55.900  45.800  45.190  1.00  0.00           C
ATOM   4470  HE1 PHE A 276      56.670  46.210  45.840  1.00  0.00           H
ATOM   4471  CZ  PHE A 276      54.720  46.530  45.270  1.00  0.00           C
ATOM   4472  HZ  PHE A 276      54.760  47.420  45.870  1.00  0.00           H
ATOM   4473  CD2 PHE A 276      53.560  44.710  44.040  1.00  0.00           C
ATOM   4474  HD2 PHE A 276      52.660  44.180  43.780  1.00  0.00           H
ATOM   4475  CE2 PHE A 276      53.570  45.980  44.670  1.00  0.00           C
ATOM   4476  HE2 PHE A 276      52.650  46.520  44.780  1.00  0.00           H
ATOM   4477  C   PHE A 276      53.130  41.510  45.050  1.00  0.00           C
ATOM   4478  O   PHE A 276      52.890  41.990  46.200  1.00  0.00           O
ATOM   4479  N   PHE A 277      52.220  40.960  44.270  1.00  0.00           N
ATOM   4480  HN  PHE A 277      52.560  40.520  43.440  1.00  0.00           H
ATOM   4481  CA  PHE A 277      50.860  40.880  44.670  1.00  0.00           C
ATOM   4482  HA  PHE A 277      50.570  41.910  44.830  1.00  0.00           H
ATOM   4483  CB  PHE A 277      50.050  40.220  43.510  1.00  0.00           C
ATOM   4484  HB1 PHE A 277      50.320  39.150  43.360  1.00  0.00           H
ATOM   4485  HB2 PHE A 277      50.300  40.640  42.520  1.00  0.00           H
ATOM   4486  CG  PHE A 277      48.510  40.220  43.590  1.00  0.00           C
ATOM   4487  CD1 PHE A 277      47.780  41.120  44.360  1.00  0.00           C
ATOM   4488  HD1 PHE A 277      48.120  41.970  44.950  1.00  0.00           H
ATOM   4489  CE1 PHE A 277      46.410  41.200  44.170  1.00  0.00           C
ATOM   4490  HE1 PHE A 277      45.860  42.000  44.640  1.00  0.00           H
ATOM   4491  CZ  PHE A 277      45.790  40.370  43.230  1.00  0.00           C
ATOM   4492  HZ  PHE A 277      44.720  40.520  43.060  1.00  0.00           H
ATOM   4493  CD2 PHE A 277      47.890  39.420  42.600  1.00  0.00           C
ATOM   4494  HD2 PHE A 277      48.440  38.670  42.050  1.00  0.00           H
ATOM   4495  CE2 PHE A 277      46.450  39.340  42.530  1.00  0.00           C
ATOM   4496  HE2 PHE A 277      45.910  38.690  41.860  1.00  0.00           H
ATOM   4497  C   PHE A 277      50.620  40.060  45.900  1.00  0.00           C
ATOM   4498  O   PHE A 277      49.990  40.510  46.850  1.00  0.00           O
ATOM   4499  N   ILE A 278      51.120  38.760  45.950  1.00  0.00           N
ATOM   4500  HN  ILE A 278      51.510  38.390  45.110  1.00  0.00           H
ATOM   4501  CA  ILE A 278      51.130  37.850  47.130  1.00  0.00           C
ATOM   4502  HA  ILE A 278      50.110  37.880  47.500  1.00  0.00           H
ATOM   4503  CB  ILE A 278      51.510  36.420  46.860  1.00  0.00           C
ATOM   4504  HB  ILE A 278      52.460  36.490  46.270  1.00  0.00           H
ATOM   4505  CG2 ILE A 278      51.750  35.520  48.140  1.00  0.00           C
ATOM   4506 HG21 ILE A 278      51.620  34.450  47.850  1.00  0.00           H
ATOM   4507 HG22 ILE A 278      51.120  35.690  49.040  1.00  0.00           H
ATOM   4508 HG23 ILE A 278      52.830  35.640  48.370  1.00  0.00           H
ATOM   4509  CG1 ILE A 278      50.430  35.770  45.920  1.00  0.00           C
ATOM   4510 HG11 ILE A 278      50.030  36.580  45.270  1.00  0.00           H
ATOM   4511 HG12 ILE A 278      49.560  35.440  46.520  1.00  0.00           H
ATOM   4512  CD  ILE A 278      50.990  34.590  45.130  1.00  0.00           C
ATOM   4513  HD1 ILE A 278      51.530  33.900  45.810  1.00  0.00           H
ATOM   4514  HD2 ILE A 278      51.730  35.000  44.400  1.00  0.00           H
ATOM   4515  HD3 ILE A 278      50.280  33.980  44.520  1.00  0.00           H
ATOM   4516  C   ILE A 278      51.850  38.350  48.370  1.00  0.00           C
ATOM   4517  O   ILE A 278      51.240  38.310  49.410  1.00  0.00           O
ATOM   4518  N   THR A 279      53.060  38.910  48.240  1.00  0.00           N
ATOM   4519  HN  THR A 279      53.440  38.940  47.330  1.00  0.00           H
ATOM   4520  CA  THR A 279      53.580  39.700  49.270  1.00  0.00           C
ATOM   4521  HA  THR A 279      53.560  39.060  50.140  1.00  0.00           H
ATOM   4522  CB  THR A 279      54.970  40.140  49.070  1.00  0.00           C
ATOM   4523  HB  THR A 279      55.250  40.680  49.990  1.00  0.00           H
ATOM   4524  OG1 THR A 279      55.120  41.000  47.910  1.00  0.00           O
ATOM   4525  HG1 THR A 279      54.980  40.460  47.150  1.00  0.00           H
ATOM   4526  CG2 THR A 279      55.960  38.970  49.030  1.00  0.00           C
ATOM   4527 HG21 THR A 279      56.910  39.430  48.710  1.00  0.00           H
ATOM   4528 HG22 THR A 279      55.590  38.280  48.240  1.00  0.00           H
ATOM   4529 HG23 THR A 279      56.030  38.390  49.980  1.00  0.00           H
ATOM   4530  C   THR A 279      52.860  40.960  49.760  1.00  0.00           C
ATOM   4531  O   THR A 279      52.920  41.250  50.970  1.00  0.00           O
ATOM   4532  N   LEU A 280      52.210  41.730  48.930  1.00  0.00           N
ATOM   4533  HN  LEU A 280      52.330  41.600  47.950  1.00  0.00           H
ATOM   4534  CA  LEU A 280      51.500  42.870  49.260  1.00  0.00           C
ATOM   4535  HA  LEU A 280      52.160  43.400  49.930  1.00  0.00           H
ATOM   4536  CB  LEU A 280      51.140  43.700  47.980  1.00  0.00           C
ATOM   4537  HB1 LEU A 280      50.430  43.110  47.390  1.00  0.00           H
ATOM   4538  HB2 LEU A 280      52.000  43.870  47.290  1.00  0.00           H
ATOM   4539  CG  LEU A 280      50.470  45.010  48.210  1.00  0.00           C
ATOM   4540  HG  LEU A 280      49.720  45.050  49.020  1.00  0.00           H
ATOM   4541  CD1 LEU A 280      51.500  46.110  48.450  1.00  0.00           C
ATOM   4542 HD11 LEU A 280      50.920  47.060  48.500  1.00  0.00           H
ATOM   4543 HD12 LEU A 280      52.190  46.090  47.580  1.00  0.00           H
ATOM   4544 HD13 LEU A 280      52.120  46.010  49.360  1.00  0.00           H
ATOM   4545  CD2 LEU A 280      49.550  45.300  46.980  1.00  0.00           C
ATOM   4546 HD21 LEU A 280      48.780  44.510  46.860  1.00  0.00           H
ATOM   4547 HD22 LEU A 280      50.160  45.320  46.050  1.00  0.00           H
ATOM   4548 HD23 LEU A 280      48.970  46.240  47.080  1.00  0.00           H
ATOM   4549  C   LEU A 280      50.270  42.480  50.050  1.00  0.00           C
ATOM   4550  O   LEU A 280      49.920  43.080  51.060  1.00  0.00           O
ATOM   4551  N   SER A 281      49.630  41.350  49.690  1.00  0.00           N
ATOM   4552  HN  SER A 281      49.880  40.920  48.820  1.00  0.00           H
ATOM   4553  CA  SER A 281      48.610  40.660  50.470  1.00  0.00           C
ATOM   4554  HA  SER A 281      47.830  41.410  50.460  1.00  0.00           H
ATOM   4555  CB  SER A 281      48.070  39.360  49.820  1.00  0.00           C
ATOM   4556  HB1 SER A 281      48.810  38.540  49.880  1.00  0.00           H
ATOM   4557  HB2 SER A 281      47.780  39.660  48.790  1.00  0.00           H
ATOM   4558  OG  SER A 281      46.810  38.910  50.430  1.00  0.00           O
ATOM   4559  HG1 SER A 281      46.160  39.600  50.330  1.00  0.00           H
ATOM   4560  C   SER A 281      49.040  40.440  51.920  1.00  0.00           C
ATOM   4561  O   SER A 281      48.240  40.600  52.800  1.00  0.00           O
ATOM   4562  N   PHE A 282      50.280  39.960  52.130  1.00  0.00           N
ATOM   4563  HN  PHE A 282      50.930  39.700  51.430  1.00  0.00           H
ATOM   4564  CA  PHE A 282      50.780  39.720  53.470  1.00  0.00           C
ATOM   4565  HA  PHE A 282      50.060  39.370  54.200  1.00  0.00           H
ATOM   4566  CB  PHE A 282      52.040  38.890  53.520  1.00  0.00           C
ATOM   4567  HB1 PHE A 282      52.340  38.730  54.580  1.00  0.00           H
ATOM   4568  HB2 PHE A 282      52.890  39.490  53.170  1.00  0.00           H
ATOM   4569  CG  PHE A 282      51.990  37.510  52.740  1.00  0.00           C
ATOM   4570  CD1 PHE A 282      53.190  37.080  52.170  1.00  0.00           C
ATOM   4571  HD1 PHE A 282      54.090  37.670  52.210  1.00  0.00           H
ATOM   4572  CE1 PHE A 282      53.260  35.930  51.420  1.00  0.00           C
ATOM   4573  HE1 PHE A 282      54.130  35.640  50.840  1.00  0.00           H
ATOM   4574  CZ  PHE A 282      52.110  35.090  51.440  1.00  0.00           C
ATOM   4575  HZ  PHE A 282      52.160  34.240  50.780  1.00  0.00           H
ATOM   4576  CD2 PHE A 282      50.810  36.760  52.610  1.00  0.00           C
ATOM   4577  HD2 PHE A 282      49.840  37.030  53.020  1.00  0.00           H
ATOM   4578  CE2 PHE A 282      50.900  35.540  52.030  1.00  0.00           C
ATOM   4579  HE2 PHE A 282      49.940  35.040  51.960  1.00  0.00           H
ATOM   4580  C   PHE A 282      51.090  41.040  54.200  1.00  0.00           C
ATOM   4581  O   PHE A 282      51.060  41.080  55.390  1.00  0.00           O
ATOM   4582  N   THR A 283      51.280  42.190  53.460  1.00  0.00           N
ATOM   4583  HN  THR A 283      51.540  42.120  52.500  1.00  0.00           H
ATOM   4584  CA  THR A 283      51.150  43.510  54.000  1.00  0.00           C
ATOM   4585  HA  THR A 283      51.670  43.470  54.940  1.00  0.00           H
ATOM   4586  CB  THR A 283      51.890  44.520  53.030  1.00  0.00           C
ATOM   4587  HB  THR A 283      51.320  44.720  52.100  1.00  0.00           H
ATOM   4588  OG1 THR A 283      53.170  44.120  52.620  1.00  0.00           O
ATOM   4589  HG1 THR A 283      53.560  43.870  53.460  1.00  0.00           H
ATOM   4590  CG2 THR A 283      52.160  45.870  53.740  1.00  0.00           C
ATOM   4591 HG21 THR A 283      51.210  46.380  53.990  1.00  0.00           H
ATOM   4592 HG22 THR A 283      52.870  46.530  53.200  1.00  0.00           H
ATOM   4593 HG23 THR A 283      52.580  45.620  54.730  1.00  0.00           H
ATOM   4594  C   THR A 283      49.710  44.010  54.400  1.00  0.00           C
ATOM   4595  O   THR A 283      49.550  44.760  55.370  1.00  0.00           O
ATOM   4596  N   TYR A 284      48.660  43.630  53.630  1.00  0.00           N
ATOM   4597  HN  TYR A 284      48.750  43.050  52.830  1.00  0.00           H
ATOM   4598  CA  TYR A 284      47.260  44.210  53.710  1.00  0.00           C
ATOM   4599  HA  TYR A 284      47.430  45.230  54.050  1.00  0.00           H
ATOM   4600  CB  TYR A 284      46.560  44.430  52.340  1.00  0.00           C
ATOM   4601  HB1 TYR A 284      46.080  43.480  52.010  1.00  0.00           H
ATOM   4602  HB2 TYR A 284      47.340  44.580  51.560  1.00  0.00           H
ATOM   4603  CG  TYR A 284      45.320  45.280  52.300  1.00  0.00           C
ATOM   4604  CD1 TYR A 284      45.540  46.610  51.900  1.00  0.00           C
ATOM   4605  HD1 TYR A 284      46.510  46.940  51.600  1.00  0.00           H
ATOM   4606  CE1 TYR A 284      44.490  47.500  51.920  1.00  0.00           C
ATOM   4607  HE1 TYR A 284      44.650  48.540  51.650  1.00  0.00           H
ATOM   4608  CZ  TYR A 284      43.190  47.060  52.040  1.00  0.00           C
ATOM   4609  OH  TYR A 284      42.130  47.960  51.840  1.00  0.00           O
ATOM   4610  HH  TYR A 284      41.450  47.650  52.460  1.00  0.00           H
ATOM   4611  CD2 TYR A 284      44.000  44.780  52.560  1.00  0.00           C
ATOM   4612  HD2 TYR A 284      43.870  43.730  52.780  1.00  0.00           H
ATOM   4613  CE2 TYR A 284      42.960  45.730  52.340  1.00  0.00           C
ATOM   4614  HE2 TYR A 284      41.930  45.430  52.420  1.00  0.00           H
ATOM   4615  C   TYR A 284      46.390  43.470  54.740  1.00  0.00           C
ATOM   4616  O   TYR A 284      45.430  44.020  55.320  1.00  0.00           O
ATOM   4617  N   MET A 285      46.840  42.260  55.150  1.00  0.00           N
ATOM   4618  HN  MET A 285      47.590  41.860  54.640  1.00  0.00           H
ATOM   4619  CA  MET A 285      46.220  41.690  56.370  1.00  0.00           C
ATOM   4620  HA  MET A 285      45.180  41.880  56.180  1.00  0.00           H
ATOM   4621  CB  MET A 285      46.280  40.180  56.390  1.00  0.00           C
ATOM   4622  HB1 MET A 285      45.890  39.790  55.430  1.00  0.00           H
ATOM   4623  HB2 MET A 285      45.600  39.780  57.190  1.00  0.00           H
ATOM   4624  CG  MET A 285      47.730  39.740  56.580  1.00  0.00           C
ATOM   4625  HG1 MET A 285      48.430  40.390  56.000  1.00  0.00           H
ATOM   4626  HG2 MET A 285      47.830  38.680  56.250  1.00  0.00           H
ATOM   4627  SD  MET A 285      48.280  39.780  58.290  1.00  0.00           S
ATOM   4628  CE  MET A 285      49.930  39.000  58.090  1.00  0.00           C
ATOM   4629  HE1 MET A 285      50.450  39.340  57.160  1.00  0.00           H
ATOM   4630  HE2 MET A 285      49.900  37.890  58.090  1.00  0.00           H
ATOM   4631  HE3 MET A 285      50.570  39.380  58.910  1.00  0.00           H
ATOM   4632  C   MET A 285      46.480  42.290  57.770  1.00  0.00           C
ATOM   4633  O   MET A 285      45.890  41.890  58.790  1.00  0.00           O
ATOM   4634  N   ASN A 286      47.440  43.190  57.850  1.00  0.00           N
ATOM   4635  HN  ASN A 286      47.830  43.680  57.070  1.00  0.00           H
ATOM   4636  CA  ASN A 286      47.790  43.950  59.070  1.00  0.00           C
ATOM   4637  HA  ASN A 286      48.350  43.260  59.680  1.00  0.00           H
ATOM   4638  CB  ASN A 286      48.860  44.980  58.590  1.00  0.00           C
ATOM   4639  HB1 ASN A 286      48.400  45.750  57.920  1.00  0.00           H
ATOM   4640  HB2 ASN A 286      49.650  44.440  58.020  1.00  0.00           H
ATOM   4641  CG  ASN A 286      49.450  45.890  59.690  1.00  0.00           C
ATOM   4642  OD1 ASN A 286      49.130  47.040  59.790  1.00  0.00           O
ATOM   4643  ND2 ASN A 286      50.490  45.280  60.370  1.00  0.00           N
ATOM   4644 HD21 ASN A 286      50.990  45.640  61.150  1.00  0.00           H
ATOM   4645 HD22 ASN A 286      50.690  44.370  60.000  1.00  0.00           H
ATOM   4646  C   ASN A 286      46.640  44.650  59.780  1.00  0.00           C
ATOM   4647  O   ASN A 286      46.550  44.640  60.970  1.00  0.00           O
ATOM   4648  N   SER A 287      45.750  45.310  59.050  1.00  0.00           N
ATOM   4649  HN  SER A 287      45.870  45.220  58.060  1.00  0.00           H
ATOM   4650  CA  SER A 287      44.530  45.960  59.500  1.00  0.00           C
ATOM   4651  HA  SER A 287      44.820  46.540  60.360  1.00  0.00           H
ATOM   4652  CB  SER A 287      43.810  46.950  58.550  1.00  0.00           C
ATOM   4653  HB1 SER A 287      44.410  47.880  58.560  1.00  0.00           H
ATOM   4654  HB2 SER A 287      42.780  47.290  58.750  1.00  0.00           H
ATOM   4655  OG  SER A 287      43.820  46.460  57.180  1.00  0.00           O
ATOM   4656  HG1 SER A 287      43.330  45.640  57.100  1.00  0.00           H
ATOM   4657  C   SER A 287      43.530  45.040  60.220  1.00  0.00           C
ATOM   4658  O   SER A 287      43.020  45.460  61.250  1.00  0.00           O
ATOM   4659  N   MET A 288      43.210  43.820  59.730  1.00  0.00           N
ATOM   4660  HN  MET A 288      43.490  43.590  58.810  1.00  0.00           H
ATOM   4661  CA  MET A 288      42.530  42.790  60.510  1.00  0.00           C
ATOM   4662  HA  MET A 288      41.560  43.200  60.790  1.00  0.00           H
ATOM   4663  CB  MET A 288      42.170  41.530  59.650  1.00  0.00           C
ATOM   4664  HB1 MET A 288      42.920  41.310  58.860  1.00  0.00           H
ATOM   4665  HB2 MET A 288      41.280  41.800  59.050  1.00  0.00           H
ATOM   4666  CG  MET A 288      41.820  40.180  60.390  1.00  0.00           C
ATOM   4667  HG1 MET A 288      41.350  39.440  59.710  1.00  0.00           H
ATOM   4668  HG2 MET A 288      41.090  40.350  61.220  1.00  0.00           H
ATOM   4669  SD  MET A 288      43.150  39.040  61.030  1.00  0.00           S
ATOM   4670  CE  MET A 288      44.000  38.800  59.470  1.00  0.00           C
ATOM   4671  HE1 MET A 288      43.320  38.650  58.610  1.00  0.00           H
ATOM   4672  HE2 MET A 288      44.650  37.890  59.510  1.00  0.00           H
ATOM   4673  HE3 MET A 288      44.600  39.720  59.270  1.00  0.00           H
ATOM   4674  C   MET A 288      43.240  42.330  61.730  1.00  0.00           C
ATOM   4675  O   MET A 288      42.610  42.100  62.760  1.00  0.00           O
ATOM   4676  N   LEU A 289      44.560  42.040  61.590  1.00  0.00           N
ATOM   4677  HN  LEU A 289      45.020  42.310  60.760  1.00  0.00           H
ATOM   4678  CA  LEU A 289      45.310  41.390  62.640  1.00  0.00           C
ATOM   4679  HA  LEU A 289      44.790  40.510  63.000  1.00  0.00           H
ATOM   4680  CB  LEU A 289      46.610  40.770  62.010  1.00  0.00           C
ATOM   4681  HB1 LEU A 289      47.040  41.430  61.240  1.00  0.00           H
ATOM   4682  HB2 LEU A 289      46.180  40.000  61.320  1.00  0.00           H
ATOM   4683  CG  LEU A 289      47.750  40.120  62.930  1.00  0.00           C
ATOM   4684  HG  LEU A 289      48.240  40.940  63.480  1.00  0.00           H
ATOM   4685  CD1 LEU A 289      47.170  39.050  63.770  1.00  0.00           C
ATOM   4686 HD11 LEU A 289      46.630  39.360  64.700  1.00  0.00           H
ATOM   4687 HD12 LEU A 289      48.000  38.430  64.180  1.00  0.00           H
ATOM   4688 HD13 LEU A 289      46.470  38.530  63.080  1.00  0.00           H
ATOM   4689  CD2 LEU A 289      48.820  39.510  61.980  1.00  0.00           C
ATOM   4690 HD21 LEU A 289      49.610  39.160  62.670  1.00  0.00           H
ATOM   4691 HD22 LEU A 289      49.230  40.380  61.410  1.00  0.00           H
ATOM   4692 HD23 LEU A 289      48.390  38.650  61.400  1.00  0.00           H
ATOM   4693  C   LEU A 289      45.740  42.200  63.870  1.00  0.00           C
ATOM   4694  O   LEU A 289      45.850  41.790  64.990  1.00  0.00           O
ATOM   4695  N   ASP A 290      46.040  43.530  63.640  1.00  0.00           N
ATOM   4696  HN  ASP A 290      46.070  43.820  62.680  1.00  0.00           H
ATOM   4697  CA  ASP A 290      46.310  44.530  64.710  1.00  0.00           C
ATOM   4698  HA  ASP A 290      47.220  44.280  65.230  1.00  0.00           H
ATOM   4699  CB  ASP A 290      46.690  45.970  64.210  1.00  0.00           C
ATOM   4700  HB1 ASP A 290      46.900  46.620  65.090  1.00  0.00           H
ATOM   4701  HB2 ASP A 290      45.880  46.400  63.590  1.00  0.00           H
ATOM   4702  CG  ASP A 290      47.930  45.920  63.380  1.00  0.00           C
ATOM   4703  OD1 ASP A 290      48.280  46.640  62.430  1.00  0.00           O
ATOM   4704  OD2 ASP A 290      48.880  45.100  63.930  1.00  0.00           O
ATOM   4705  HD2 ASP A 290      49.750  45.250  63.550  1.00  0.00           H
ATOM   4706  C   ASP A 290      45.250  44.670  65.840  1.00  0.00           C
ATOM   4707  O   ASP A 290      45.720  44.850  66.970  1.00  0.00           O
ATOM   4708  N   PRO A 291      43.950  44.600  65.670  1.00  0.00           N
ATOM   4709  CD  PRO A 291      43.330  45.050  64.490  1.00  0.00           C
ATOM   4710  HD1 PRO A 291      43.360  44.210  63.770  1.00  0.00           H
ATOM   4711  HD2 PRO A 291      43.660  46.040  64.120  1.00  0.00           H
ATOM   4712  CA  PRO A 291      43.010  44.530  66.810  1.00  0.00           C
ATOM   4713  HA  PRO A 291      43.340  45.360  67.410  1.00  0.00           H
ATOM   4714  CB  PRO A 291      41.610  44.590  66.130  1.00  0.00           C
ATOM   4715  HB1 PRO A 291      40.910  44.990  66.880  1.00  0.00           H
ATOM   4716  HB2 PRO A 291      41.320  43.570  65.770  1.00  0.00           H
ATOM   4717  CG  PRO A 291      41.880  45.370  64.840  1.00  0.00           C
ATOM   4718  HG1 PRO A 291      41.230  44.930  64.070  1.00  0.00           H
ATOM   4719  HG2 PRO A 291      41.770  46.480  64.900  1.00  0.00           H
ATOM   4720  C   PRO A 291      43.210  43.320  67.740  1.00  0.00           C
ATOM   4721  O   PRO A 291      43.200  43.430  68.960  1.00  0.00           O
ATOM   4722  N   VAL A 292      43.360  42.110  67.170  1.00  0.00           N
ATOM   4723  HN  VAL A 292      43.370  42.070  66.170  1.00  0.00           H
ATOM   4724  CA  VAL A 292      43.650  40.850  67.920  1.00  0.00           C
ATOM   4725  HA  VAL A 292      42.890  40.800  68.680  1.00  0.00           H
ATOM   4726  CB  VAL A 292      43.660  39.710  66.930  1.00  0.00           C
ATOM   4727  HB  VAL A 292      44.290  39.870  66.030  1.00  0.00           H
ATOM   4728  CG1 VAL A 292      44.160  38.350  67.600  1.00  0.00           C
ATOM   4729 HG11 VAL A 292      45.270  38.360  67.530  1.00  0.00           H
ATOM   4730 HG12 VAL A 292      43.760  37.480  67.030  1.00  0.00           H
ATOM   4731 HG13 VAL A 292      43.800  38.250  68.650  1.00  0.00           H
ATOM   4732  CG2 VAL A 292      42.190  39.620  66.450  1.00  0.00           C
ATOM   4733 HG21 VAL A 292      42.080  38.790  65.710  1.00  0.00           H
ATOM   4734 HG22 VAL A 292      41.900  40.640  66.110  1.00  0.00           H
ATOM   4735 HG23 VAL A 292      41.590  39.300  67.330  1.00  0.00           H
ATOM   4736  C   VAL A 292      44.940  40.930  68.680  1.00  0.00           C
ATOM   4737  O   VAL A 292      44.900  40.930  69.900  1.00  0.00           O
ATOM   4738  N   VAL A 293      46.080  41.240  68.060  1.00  0.00           N
ATOM   4739  HN  VAL A 293      46.110  41.190  67.070  1.00  0.00           H
ATOM   4740  CA  VAL A 293      47.410  41.450  68.690  1.00  0.00           C
ATOM   4741  HA  VAL A 293      47.630  40.530  69.210  1.00  0.00           H
ATOM   4742  CB  VAL A 293      48.480  41.660  67.620  1.00  0.00           C
ATOM   4743  HB  VAL A 293      47.990  42.360  66.900  1.00  0.00           H
ATOM   4744  CG1 VAL A 293      49.790  42.270  68.130  1.00  0.00           C
ATOM   4745 HG11 VAL A 293      49.650  43.370  68.250  1.00  0.00           H
ATOM   4746 HG12 VAL A 293      50.570  42.160  67.350  1.00  0.00           H
ATOM   4747 HG13 VAL A 293      50.220  41.870  69.080  1.00  0.00           H
ATOM   4748  CG2 VAL A 293      48.680  40.290  66.950  1.00  0.00           C
ATOM   4749 HG21 VAL A 293      47.640  39.950  66.720  1.00  0.00           H
ATOM   4750 HG22 VAL A 293      49.280  39.520  67.480  1.00  0.00           H
ATOM   4751 HG23 VAL A 293      49.250  40.380  65.990  1.00  0.00           H
ATOM   4752  C   VAL A 293      47.540  42.620  69.720  1.00  0.00           C
ATOM   4753  O   VAL A 293      48.120  42.430  70.850  1.00  0.00           O
ATOM   4754  N   TYR A 294      47.150  43.830  69.360  1.00  0.00           N
ATOM   4755  HN  TYR A 294      46.790  43.900  68.440  1.00  0.00           H
ATOM   4756  CA  TYR A 294      47.570  45.030  70.040  1.00  0.00           C
ATOM   4757  HA  TYR A 294      48.460  44.840  70.630  1.00  0.00           H
ATOM   4758  CB  TYR A 294      47.680  46.180  68.970  1.00  0.00           C
ATOM   4759  HB1 TYR A 294      46.680  46.660  68.910  1.00  0.00           H
ATOM   4760  HB2 TYR A 294      48.070  45.850  67.990  1.00  0.00           H
ATOM   4761  CG  TYR A 294      48.670  47.210  69.360  1.00  0.00           C
ATOM   4762  CD1 TYR A 294      50.040  46.990  69.680  1.00  0.00           C
ATOM   4763  HD1 TYR A 294      50.380  46.000  69.410  1.00  0.00           H
ATOM   4764  CE1 TYR A 294      50.880  48.060  70.040  1.00  0.00           C
ATOM   4765  HE1 TYR A 294      51.920  47.820  70.140  1.00  0.00           H
ATOM   4766  CZ  TYR A 294      50.470  49.310  69.990  1.00  0.00           C
ATOM   4767  OH  TYR A 294      51.320  50.350  70.410  1.00  0.00           O
ATOM   4768  HH  TYR A 294      51.950  50.090  71.090  1.00  0.00           H
ATOM   4769  CD2 TYR A 294      48.190  48.560  69.500  1.00  0.00           C
ATOM   4770  HD2 TYR A 294      47.160  48.810  69.380  1.00  0.00           H
ATOM   4771  CE2 TYR A 294      49.100  49.590  69.870  1.00  0.00           C
ATOM   4772  HE2 TYR A 294      48.710  50.600  69.970  1.00  0.00           H
ATOM   4773  C   TYR A 294      46.560  45.490  71.070  1.00  0.00           C
ATOM   4774  O   TYR A 294      46.770  46.330  71.980  1.00  0.00           O
ATOM   4775  N   TYR A 295      45.330  44.890  71.050  1.00  0.00           N
ATOM   4776  HN  TYR A 295      45.220  44.160  70.380  1.00  0.00           H
ATOM   4777  CA  TYR A 295      44.200  45.160  71.950  1.00  0.00           C
ATOM   4778  HA  TYR A 295      44.490  45.970  72.600  1.00  0.00           H
ATOM   4779  CB  TYR A 295      42.830  45.640  71.200  1.00  0.00           C
ATOM   4780  HB1 TYR A 295      42.070  45.870  71.970  1.00  0.00           H
ATOM   4781  HB2 TYR A 295      42.430  44.770  70.640  1.00  0.00           H
ATOM   4782  CG  TYR A 295      42.880  46.760  70.260  1.00  0.00           C
ATOM   4783  CD1 TYR A 295      43.920  47.710  70.380  1.00  0.00           C
ATOM   4784  HD1 TYR A 295      44.740  47.530  71.050  1.00  0.00           H
ATOM   4785  CE1 TYR A 295      44.120  48.690  69.470  1.00  0.00           C
ATOM   4786  HE1 TYR A 295      44.970  49.320  69.620  1.00  0.00           H
ATOM   4787  CZ  TYR A 295      43.240  48.870  68.410  1.00  0.00           C
ATOM   4788  OH  TYR A 295      43.360  49.940  67.430  1.00  0.00           O
ATOM   4789  HH  TYR A 295      42.840  49.750  66.640  1.00  0.00           H
ATOM   4790  CD2 TYR A 295      41.950  46.940  69.190  1.00  0.00           C
ATOM   4791  HD2 TYR A 295      41.170  46.190  69.060  1.00  0.00           H
ATOM   4792  CE2 TYR A 295      42.100  48.030  68.330  1.00  0.00           C
ATOM   4793  HE2 TYR A 295      41.320  48.190  67.600  1.00  0.00           H
ATOM   4794  C   TYR A 295      43.860  43.910  72.750  1.00  0.00           C
ATOM   4795  O   TYR A 295      44.180  43.830  73.920  1.00  0.00           O
ATOM   4796  N   PHE A 296      43.350  42.870  72.070  1.00  0.00           N
ATOM   4797  HN  PHE A 296      43.170  42.790  71.100  1.00  0.00           H
ATOM   4798  CA  PHE A 296      42.660  41.790  72.810  1.00  0.00           C
ATOM   4799  HA  PHE A 296      42.430  42.080  73.820  1.00  0.00           H
ATOM   4800  CB  PHE A 296      41.420  41.220  72.010  1.00  0.00           C
ATOM   4801  HB1 PHE A 296      40.810  40.580  72.680  1.00  0.00           H
ATOM   4802  HB2 PHE A 296      41.750  40.800  71.040  1.00  0.00           H
ATOM   4803  CG  PHE A 296      40.510  42.390  71.630  1.00  0.00           C
ATOM   4804  CD1 PHE A 296      40.400  42.810  70.300  1.00  0.00           C
ATOM   4805  HD1 PHE A 296      40.880  42.300  69.480  1.00  0.00           H
ATOM   4806  CE1 PHE A 296      39.610  43.960  70.000  1.00  0.00           C
ATOM   4807  HE1 PHE A 296      39.540  44.200  68.950  1.00  0.00           H
ATOM   4808  CZ  PHE A 296      38.820  44.530  71.060  1.00  0.00           C
ATOM   4809  HZ  PHE A 296      38.120  45.310  70.790  1.00  0.00           H
ATOM   4810  CD2 PHE A 296      39.770  42.940  72.660  1.00  0.00           C
ATOM   4811  HD2 PHE A 296      39.890  42.640  73.700  1.00  0.00           H
ATOM   4812  CE2 PHE A 296      38.880  43.980  72.400  1.00  0.00           C
ATOM   4813  HE2 PHE A 296      38.310  44.450  73.180  1.00  0.00           H
ATOM   4814  C   PHE A 296      43.630  40.670  73.050  1.00  0.00           C
ATOM   4815  O   PHE A 296      43.210  39.680  73.700  1.00  0.00           O
ATOM   4816  N   SER A 297      44.960  40.780  72.770  1.00  0.00           N
ATOM   4817  HN  SER A 297      45.190  41.380  72.010  1.00  0.00           H
ATOM   4818  CA  SER A 297      46.050  39.950  73.240  1.00  0.00           C
ATOM   4819  HA  SER A 297      45.830  39.120  73.900  1.00  0.00           H
ATOM   4820  CB  SER A 297      46.870  39.310  72.110  1.00  0.00           C
ATOM   4821  HB1 SER A 297      47.420  38.440  72.520  1.00  0.00           H
ATOM   4822  HB2 SER A 297      47.560  39.900  71.480  1.00  0.00           H
ATOM   4823  OG  SER A 297      45.980  38.830  71.120  1.00  0.00           O
ATOM   4824  HG1 SER A 297      45.660  39.600  70.660  1.00  0.00           H
ATOM   4825  C   SER A 297      47.120  40.770  73.970  1.00  0.00           C
ATOM   4826  O   SER A 297      48.220  40.300  74.190  1.00  0.00           O
ATOM   4827  N   SER A 298      46.780  42.050  74.360  1.00  0.00           N
ATOM   4828  HN  SER A 298      45.830  42.330  74.210  1.00  0.00           H
ATOM   4829  CA  SER A 298      47.700  42.950  74.950  1.00  0.00           C
ATOM   4830  HA  SER A 298      48.670  42.870  74.470  1.00  0.00           H
ATOM   4831  CB  SER A 298      47.130  44.400  74.770  1.00  0.00           C
ATOM   4832  HB1 SER A 298      46.140  44.500  75.260  1.00  0.00           H
ATOM   4833  HB2 SER A 298      46.980  44.430  73.670  1.00  0.00           H
ATOM   4834  OG  SER A 298      48.010  45.410  75.230  1.00  0.00           O
ATOM   4835  HG1 SER A 298      47.650  46.240  74.930  1.00  0.00           H
ATOM   4836  C   SER A 298      47.770  42.650  76.440  1.00  0.00           C
ATOM   4837  O   SER A 298      46.710  42.470  76.980  1.00  0.00           O
ATOM   4838  N   PRO A 299      48.870  42.700  77.190  1.00  0.00           N
ATOM   4839  CD  PRO A 299      50.150  43.020  76.620  1.00  0.00           C
ATOM   4840  HD1 PRO A 299      50.150  44.130  76.560  1.00  0.00           H
ATOM   4841  HD2 PRO A 299      50.210  42.560  75.600  1.00  0.00           H
ATOM   4842  CA  PRO A 299      48.910  42.740  78.630  1.00  0.00           C
ATOM   4843  HA  PRO A 299      48.310  41.920  79.000  1.00  0.00           H
ATOM   4844  CB  PRO A 299      50.390  42.420  78.910  1.00  0.00           C
ATOM   4845  HB1 PRO A 299      50.570  41.490  79.490  1.00  0.00           H
ATOM   4846  HB2 PRO A 299      50.780  43.310  79.440  1.00  0.00           H
ATOM   4847  CG  PRO A 299      51.120  42.430  77.580  1.00  0.00           C
ATOM   4848  HG1 PRO A 299      52.080  42.980  77.570  1.00  0.00           H
ATOM   4849  HG2 PRO A 299      51.340  41.430  77.130  1.00  0.00           H
ATOM   4850  C   PRO A 299      48.390  44.040  79.330  1.00  0.00           C
ATOM   4851  O   PRO A 299      48.560  44.180  80.510  1.00  0.00           O
ATOM   4852  N   SER A 300      47.670  44.960  78.660  1.00  0.00           N
ATOM   4853  HN  SER A 300      47.430  44.780  77.710  1.00  0.00           H
ATOM   4854  CA  SER A 300      46.910  46.050  79.290  1.00  0.00           C
ATOM   4855  HA  SER A 300      46.420  45.640  80.150  1.00  0.00           H
ATOM   4856  CB  SER A 300      47.850  47.170  79.730  1.00  0.00           C
ATOM   4857  HB1 SER A 300      47.280  47.950  80.280  1.00  0.00           H
ATOM   4858  HB2 SER A 300      48.560  47.460  78.920  1.00  0.00           H
ATOM   4859  OG  SER A 300      48.690  46.740  80.840  1.00  0.00           O
ATOM   4860  HG1 SER A 300      48.870  45.790  80.780  1.00  0.00           H
ATOM   4861  C   SER A 300      45.860  46.680  78.360  1.00  0.00           C
ATOM   4862  O   SER A 300      45.970  47.740  77.740  1.00  0.00           O
ATOM   4863  NT  SER A 300      44.680  45.930  78.270  1.00  0.00           N
ATOM   4864  HNT SER A 300      44.790  45.030  78.700  1.00  0.00           H
ATOM   4865  CAT SER A 300      43.620  46.130  77.400  1.00  0.00           C
ATOM   4866  HT1 SER A 300      43.070  45.200  77.180  1.00  0.00           H
ATOM   4867  HT2 SER A 300      44.000  46.660  76.510  1.00  0.00           H
ATOM   4868  HT3 SER A 300      42.870  46.770  77.920  1.00  0.00           H
ATOM   4869  N1  GSK B 301      45.910  48.560  44.620  1.00  0.00           N
ATOM   4870  C1  GSK B 301      46.440  49.920  44.580  1.00  0.00           C
ATOM   4871  O1  GSK B 301      46.640  50.480  43.530  1.00  0.00           O
ATOM   4872  C2  GSK B 301      45.920  47.970  45.880  1.00  0.00           C
ATOM   4873  C3  GSK B 301      46.340  48.600  47.140  1.00  0.00           C
ATOM   4874  C4  GSK B 301      46.040  46.510  47.370  1.00  0.00           C
ATOM   4875  C5  GSK B 301      45.540  47.930  43.320  1.00  0.00           C
ATOM   4876  C6  GSK B 301      44.040  47.740  42.960  1.00  0.00           C
ATOM   4877  C7  GSK B 301      43.180  48.990  43.110  1.00  0.00           C
ATOM   4878  C8  GSK B 301      41.820  48.760  42.420  1.00  0.00           C
ATOM   4879  C9  GSK B 301      40.730  49.740  42.960  1.00  0.00           C
ATOM   4880  C10 GSK B 301      46.690  49.970  47.110  1.00  0.00           C
ATOM   4881  N2  GSK B 301      46.460  47.610  48.060  1.00  0.00           N
ATOM   4882  N3  GSK B 301      45.740  46.640  46.080  1.00  0.00           N
ATOM   4883  N4  GSK B 301      46.790  50.460  45.780  1.00  0.00           N
ATOM   4884  O2  GSK B 301      47.010  50.730  48.090  1.00  0.00           O
ATOM   4885 CL   GSK B 301      46.290  44.940  48.090  1.00  0.00          Cl
ATOM   4886  H1  GSK B 301      45.930  46.910  43.510  1.00  0.00           H
ATOM   4887  H2  GSK B 301      46.040  48.420  42.460  1.00  0.00           H
ATOM   4888  H3  GSK B 301      43.680  47.070  43.760  1.00  0.00           H
ATOM   4889  H4  GSK B 301      44.000  47.310  41.930  1.00  0.00           H
ATOM   4890  H5  GSK B 301      43.690  49.940  42.830  1.00  0.00           H
ATOM   4891  H6  GSK B 301      43.000  49.110  44.200  1.00  0.00           H
ATOM   4892  H7  GSK B 301      41.480  47.700  42.460  1.00  0.00           H
ATOM   4893  H8  GSK B 301      41.880  48.840  41.310  1.00  0.00           H
ATOM   4894  H9  GSK B 301      40.940  50.830  42.900  1.00  0.00           H
ATOM   4895  H10 GSK B 301      40.540  49.440  44.000  1.00  0.00           H
ATOM   4896  H11 GSK B 301      39.820  49.630  42.330  1.00  0.00           H
ATOM   4897  H12 GSK B 301      46.930  47.660  48.960  1.00  0.00           H
ATOM   4898  H13 GSK B 301      46.960  51.450  45.790  1.00  0.00           H
ATOM   4899  LP1 GSK B 301      46.540  43.470  48.760  1.00  0.00            
TER
ENDMDL
