# Supplementary material for: Structural basis of hydroxycarboxylic acid receptor signaling mechanisms through ligand binding
Source: Nat Commun. 2023 Sep 22;14:5899. doi: 10.1038/s41467-023-41650-7 (PMC10516952; doi:10.1038/s41467-023-41650-7)
Supplement: Supplementary file 4 — Source Data [file 41467_2023_41650_MOESM4_ESM.zip › source file/molecular dynamics simulations trajectories/with_gsk_run2/with_gsk_run2_200ns.pdb]

REMARK    GENERATED BY TRJCONV
TITLE     Title t= 200000.00000 step= 100000000
REMARK    THIS IS A SIMULATION BOX
CRYST1   97.340   97.340  108.595  90.00  90.00  90.00 P 1           1
MODEL        1
ATOM      1  CAY HSD A   9      52.030  40.400  30.150  1.00  0.00           C
ATOM      2  HY1 HSD A   9      51.830  39.360  29.840  1.00  0.00           H
ATOM      3  HY2 HSD A   9      51.430  40.620  31.060  1.00  0.00           H
ATOM      4  HY3 HSD A   9      53.110  40.510  30.440  1.00  0.00           H
ATOM      5  CY  HSD A   9      51.880  41.350  29.010  1.00  0.00           C
ATOM      6  OY  HSD A   9      52.670  41.250  28.080  1.00  0.00           O
ATOM      7  N   HSD A   9      50.940  42.290  28.900  1.00  0.00           N
ATOM      8  HN  HSD A   9      50.340  42.430  29.670  1.00  0.00           H
ATOM      9  CA  HSD A   9      50.740  43.250  27.800  1.00  0.00           C
ATOM     10  HA  HSD A   9      50.980  42.760  26.870  1.00  0.00           H
ATOM     11  CB  HSD A   9      49.340  43.880  27.800  1.00  0.00           C
ATOM     12  HB1 HSD A   9      49.160  44.440  26.860  1.00  0.00           H
ATOM     13  HB2 HSD A   9      49.300  44.520  28.720  1.00  0.00           H
ATOM     14  ND1 HSD A   9      47.610  42.140  27.010  1.00  0.00           N
ATOM     15  HD1 HSD A   9      47.920  42.150  26.050  1.00  0.00           H
ATOM     16  CG  HSD A   9      48.160  42.900  28.030  1.00  0.00           C
ATOM     17  CE1 HSD A   9      46.480  41.570  27.490  1.00  0.00           C
ATOM     18  HE1 HSD A   9      45.940  40.910  26.810  1.00  0.00           H
ATOM     19  NE2 HSD A   9      46.270  41.960  28.760  1.00  0.00           N
ATOM     20  CD2 HSD A   9      47.270  42.830  29.050  1.00  0.00           C
ATOM     21  HD2 HSD A   9      47.310  43.380  29.970  1.00  0.00           H
ATOM     22  C   HSD A   9      51.740  44.360  27.970  1.00  0.00           C
ATOM     23  O   HSD A   9      51.840  44.960  29.050  1.00  0.00           O
ATOM     24  N   PHE A  10      52.520  44.670  26.970  1.00  0.00           N
ATOM     25  HN  PHE A  10      52.570  44.230  26.070  1.00  0.00           H
ATOM     26  CA  PHE A  10      53.270  45.910  26.900  1.00  0.00           C
ATOM     27  HA  PHE A  10      53.500  46.310  27.880  1.00  0.00           H
ATOM     28  CB  PHE A  10      54.440  45.630  26.050  1.00  0.00           C
ATOM     29  HB1 PHE A  10      54.060  45.530  25.010  1.00  0.00           H
ATOM     30  HB2 PHE A  10      54.930  44.680  26.320  1.00  0.00           H
ATOM     31  CG  PHE A  10      55.500  46.680  25.940  1.00  0.00           C
ATOM     32  CD1 PHE A  10      55.970  47.290  24.760  1.00  0.00           C
ATOM     33  HD1 PHE A  10      55.480  46.970  23.860  1.00  0.00           H
ATOM     34  CE1 PHE A  10      56.980  48.250  24.830  1.00  0.00           C
ATOM     35  HE1 PHE A  10      57.210  48.830  23.950  1.00  0.00           H
ATOM     36  CZ  PHE A  10      57.760  48.490  25.960  1.00  0.00           C
ATOM     37  HZ  PHE A  10      58.560  49.220  26.040  1.00  0.00           H
ATOM     38  CD2 PHE A  10      56.150  47.050  27.110  1.00  0.00           C
ATOM     39  HD2 PHE A  10      55.720  46.710  28.050  1.00  0.00           H
ATOM     40  CE2 PHE A  10      57.300  47.850  27.190  1.00  0.00           C
ATOM     41  HE2 PHE A  10      57.810  48.200  28.080  1.00  0.00           H
ATOM     42  C   PHE A  10      52.540  47.100  26.310  1.00  0.00           C
ATOM     43  O   PHE A  10      52.160  47.020  25.180  1.00  0.00           O
ATOM     44  N   LEU A  11      52.230  48.220  26.980  1.00  0.00           N
ATOM     45  HN  LEU A  11      52.480  48.240  27.940  1.00  0.00           H
ATOM     46  CA  LEU A  11      51.360  49.290  26.420  1.00  0.00           C
ATOM     47  HA  LEU A  11      51.650  49.450  25.390  1.00  0.00           H
ATOM     48  CB  LEU A  11      49.800  48.990  26.540  1.00  0.00           C
ATOM     49  HB1 LEU A  11      49.620  48.110  25.880  1.00  0.00           H
ATOM     50  HB2 LEU A  11      49.260  49.890  26.190  1.00  0.00           H
ATOM     51  CG  LEU A  11      49.260  48.800  28.020  1.00  0.00           C
ATOM     52  HG  LEU A  11      49.980  48.130  28.530  1.00  0.00           H
ATOM     53  CD1 LEU A  11      49.310  50.050  28.910  1.00  0.00           C
ATOM     54 HD11 LEU A  11      49.070  50.960  28.320  1.00  0.00           H
ATOM     55 HD12 LEU A  11      50.240  50.210  29.510  1.00  0.00           H
ATOM     56 HD13 LEU A  11      48.420  49.960  29.570  1.00  0.00           H
ATOM     57  CD2 LEU A  11      47.940  47.950  28.220  1.00  0.00           C
ATOM     58 HD21 LEU A  11      48.140  46.890  27.980  1.00  0.00           H
ATOM     59 HD22 LEU A  11      47.080  48.240  27.590  1.00  0.00           H
ATOM     60 HD23 LEU A  11      47.610  48.090  29.270  1.00  0.00           H
ATOM     61  C   LEU A  11      51.700  50.620  27.150  1.00  0.00           C
ATOM     62  O   LEU A  11      52.310  50.560  28.210  1.00  0.00           O
ATOM     63  N   GLU A  12      51.410  51.770  26.490  1.00  0.00           N
ATOM     64  HN  GLU A  12      50.900  51.780  25.620  1.00  0.00           H
ATOM     65  CA  GLU A  12      51.590  53.170  27.010  1.00  0.00           C
ATOM     66  HA  GLU A  12      52.660  53.160  27.170  1.00  0.00           H
ATOM     67  CB  GLU A  12      51.300  54.180  25.840  1.00  0.00           C
ATOM     68  HB1 GLU A  12      51.540  55.220  26.160  1.00  0.00           H
ATOM     69  HB2 GLU A  12      50.210  54.210  25.600  1.00  0.00           H
ATOM     70  CG  GLU A  12      52.180  54.000  24.630  1.00  0.00           C
ATOM     71  HG1 GLU A  12      52.010  52.950  24.320  1.00  0.00           H
ATOM     72  HG2 GLU A  12      53.250  54.130  24.900  1.00  0.00           H
ATOM     73  CD  GLU A  12      51.760  54.790  23.440  1.00  0.00           C
ATOM     74  OE1 GLU A  12      50.710  55.440  23.520  1.00  0.00           O
ATOM     75  OE2 GLU A  12      52.450  54.710  22.400  1.00  0.00           O
ATOM     76  C   GLU A  12      50.800  53.600  28.180  1.00  0.00           C
ATOM     77  O   GLU A  12      49.560  53.570  28.200  1.00  0.00           O
ATOM     78  N   ILE A  13      51.560  54.010  29.240  1.00  0.00           N
ATOM     79  HN  ILE A  13      52.540  53.830  29.180  1.00  0.00           H
ATOM     80  CA  ILE A  13      51.020  54.670  30.430  1.00  0.00           C
ATOM     81  HA  ILE A  13      49.950  54.830  30.420  1.00  0.00           H
ATOM     82  CB  ILE A  13      51.140  53.790  31.690  1.00  0.00           C
ATOM     83  HB  ILE A  13      52.180  53.440  31.810  1.00  0.00           H
ATOM     84  CG2 ILE A  13      50.670  54.550  32.950  1.00  0.00           C
ATOM     85 HG21 ILE A  13      50.790  53.890  33.840  1.00  0.00           H
ATOM     86 HG22 ILE A  13      49.600  54.790  32.790  1.00  0.00           H
ATOM     87 HG23 ILE A  13      51.280  55.440  33.140  1.00  0.00           H
ATOM     88  CG1 ILE A  13      50.160  52.650  31.400  1.00  0.00           C
ATOM     89 HG11 ILE A  13      50.480  52.140  30.460  1.00  0.00           H
ATOM     90 HG12 ILE A  13      49.120  52.990  31.230  1.00  0.00           H
ATOM     91  CD  ILE A  13      50.250  51.640  32.510  1.00  0.00           C
ATOM     92  HD1 ILE A  13      49.680  51.820  33.450  1.00  0.00           H
ATOM     93  HD2 ILE A  13      51.320  51.370  32.610  1.00  0.00           H
ATOM     94  HD3 ILE A  13      49.710  50.800  32.020  1.00  0.00           H
ATOM     95  C   ILE A  13      51.750  55.940  30.610  1.00  0.00           C
ATOM     96  O   ILE A  13      52.890  55.960  31.000  1.00  0.00           O
ATOM     97  N   ASP A  14      50.980  57.040  30.440  1.00  0.00           N
ATOM     98  HN  ASP A  14      50.070  57.030  30.030  1.00  0.00           H
ATOM     99  CA  ASP A  14      51.430  58.420  30.700  1.00  0.00           C
ATOM    100  HA  ASP A  14      50.700  58.970  30.130  1.00  0.00           H
ATOM    101  CB  ASP A  14      51.290  58.820  32.130  1.00  0.00           C
ATOM    102  HB1 ASP A  14      51.960  59.680  32.330  1.00  0.00           H
ATOM    103  HB2 ASP A  14      51.630  57.930  32.700  1.00  0.00           H
ATOM    104  CG  ASP A  14      49.890  59.350  32.410  1.00  0.00           C
ATOM    105  OD1 ASP A  14      49.690  59.760  33.560  1.00  0.00           O
ATOM    106  OD2 ASP A  14      48.990  59.190  31.550  1.00  0.00           O
ATOM    107  C   ASP A  14      52.650  58.770  29.960  1.00  0.00           C
ATOM    108  O   ASP A  14      53.600  59.240  30.550  1.00  0.00           O
ATOM    109  N   LYS A  15      52.800  58.440  28.670  1.00  0.00           N
ATOM    110  HN  LYS A  15      51.990  57.960  28.330  1.00  0.00           H
ATOM    111  CA  LYS A  15      53.840  58.700  27.680  1.00  0.00           C
ATOM    112  HA  LYS A  15      53.410  58.540  26.700  1.00  0.00           H
ATOM    113  CB  LYS A  15      54.320  60.160  27.560  1.00  0.00           C
ATOM    114  HB1 LYS A  15      54.930  60.180  26.630  1.00  0.00           H
ATOM    115  HB2 LYS A  15      54.900  60.350  28.490  1.00  0.00           H
ATOM    116  CG  LYS A  15      53.250  61.240  27.550  1.00  0.00           C
ATOM    117  HG1 LYS A  15      53.730  62.240  27.560  1.00  0.00           H
ATOM    118  HG2 LYS A  15      52.670  61.170  28.500  1.00  0.00           H
ATOM    119  CD  LYS A  15      52.380  61.140  26.280  1.00  0.00           C
ATOM    120  HD1 LYS A  15      52.070  60.120  26.000  1.00  0.00           H
ATOM    121  HD2 LYS A  15      52.970  61.700  25.530  1.00  0.00           H
ATOM    122  CE  LYS A  15      51.150  62.020  26.360  1.00  0.00           C
ATOM    123  HE1 LYS A  15      51.390  63.110  26.470  1.00  0.00           H
ATOM    124  HE2 LYS A  15      50.410  61.780  27.150  1.00  0.00           H
ATOM    125  NZ  LYS A  15      50.310  61.900  25.160  1.00  0.00           N
ATOM    126  HZ1 LYS A  15      49.560  62.610  25.160  1.00  0.00           H
ATOM    127  HZ2 LYS A  15      49.830  60.980  25.100  1.00  0.00           H
ATOM    128  HZ3 LYS A  15      50.960  62.000  24.340  1.00  0.00           H
ATOM    129  C   LYS A  15      55.030  57.730  27.660  1.00  0.00           C
ATOM    130  O   LYS A  15      55.920  57.890  26.850  1.00  0.00           O
ATOM    131  N   LYS A  16      55.010  56.670  28.450  1.00  0.00           N
ATOM    132  HN  LYS A  16      54.310  56.490  29.150  1.00  0.00           H
ATOM    133  CA  LYS A  16      56.070  55.700  28.410  1.00  0.00           C
ATOM    134  HA  LYS A  16      56.430  55.580  27.390  1.00  0.00           H
ATOM    135  CB  LYS A  16      57.260  55.950  29.410  1.00  0.00           C
ATOM    136  HB1 LYS A  16      57.980  55.100  29.320  1.00  0.00           H
ATOM    137  HB2 LYS A  16      56.830  55.950  30.430  1.00  0.00           H
ATOM    138  CG  LYS A  16      58.020  57.260  29.100  1.00  0.00           C
ATOM    139  HG1 LYS A  16      58.720  57.560  29.910  1.00  0.00           H
ATOM    140  HG2 LYS A  16      57.290  58.090  28.990  1.00  0.00           H
ATOM    141  CD  LYS A  16      58.880  57.250  27.820  1.00  0.00           C
ATOM    142  HD1 LYS A  16      58.300  56.640  27.100  1.00  0.00           H
ATOM    143  HD2 LYS A  16      59.710  56.550  28.070  1.00  0.00           H
ATOM    144  CE  LYS A  16      59.240  58.610  27.330  1.00  0.00           C
ATOM    145  HE1 LYS A  16      59.900  59.080  28.100  1.00  0.00           H
ATOM    146  HE2 LYS A  16      58.350  59.270  27.250  1.00  0.00           H
ATOM    147  NZ  LYS A  16      59.760  58.610  25.920  1.00  0.00           N
ATOM    148  HZ1 LYS A  16      58.980  58.370  25.260  1.00  0.00           H
ATOM    149  HZ2 LYS A  16      60.450  57.830  25.780  1.00  0.00           H
ATOM    150  HZ3 LYS A  16      60.150  59.550  25.720  1.00  0.00           H
ATOM    151  C   LYS A  16      55.490  54.290  28.710  1.00  0.00           C
ATOM    152  O   LYS A  16      54.440  54.140  29.310  1.00  0.00           O
ATOM    153  N   ASN A  17      56.120  53.260  28.150  1.00  0.00           N
ATOM    154  HN  ASN A  17      56.990  53.320  27.660  1.00  0.00           H
ATOM    155  CA  ASN A  17      55.580  51.950  28.210  1.00  0.00           C
ATOM    156  HA  ASN A  17      54.510  52.030  28.240  1.00  0.00           H
ATOM    157  CB  ASN A  17      55.970  51.170  26.980  1.00  0.00           C
ATOM    158  HB1 ASN A  17      55.480  50.170  27.080  1.00  0.00           H
ATOM    159  HB2 ASN A  17      57.060  50.960  27.130  1.00  0.00           H
ATOM    160  CG  ASN A  17      55.730  51.800  25.660  1.00  0.00           C
ATOM    161  OD1 ASN A  17      54.670  52.060  25.140  1.00  0.00           O
ATOM    162  ND2 ASN A  17      56.890  52.190  24.980  1.00  0.00           N
ATOM    163 HD21 ASN A  17      56.780  52.600  24.070  1.00  0.00           H
ATOM    164 HD22 ASN A  17      57.740  52.140  25.490  1.00  0.00           H
ATOM    165  C   ASN A  17      55.980  51.180  29.430  1.00  0.00           C
ATOM    166  O   ASN A  17      56.990  51.450  30.110  1.00  0.00           O
ATOM    167  N   CYS A  18      55.050  50.330  29.800  1.00  0.00           N
ATOM    168  HN  CYS A  18      54.230  50.090  29.290  1.00  0.00           H
ATOM    169  CA  CYS A  18      55.160  49.440  31.010  1.00  0.00           C
ATOM    170  HA  CYS A  18      56.200  49.400  31.300  1.00  0.00           H
ATOM    171  CB  CYS A  18      54.390  50.060  32.240  1.00  0.00           C
ATOM    172  HB1 CYS A  18      54.730  49.480  33.130  1.00  0.00           H
ATOM    173  HB2 CYS A  18      53.300  49.890  32.160  1.00  0.00           H
ATOM    174  SG  CYS A  18      54.620  51.840  32.630  1.00  0.00           S
ATOM    175  C   CYS A  18      54.530  48.110  30.560  1.00  0.00           C
ATOM    176  O   CYS A  18      53.840  48.030  29.560  1.00  0.00           O
ATOM    177  N   CYS A  19      54.850  47.040  31.330  1.00  0.00           N
ATOM    178  HN  CYS A  19      55.450  47.290  32.090  1.00  0.00           H
ATOM    179  CA  CYS A  19      54.250  45.780  31.250  1.00  0.00           C
ATOM    180  HA  CYS A  19      53.880  45.540  30.260  1.00  0.00           H
ATOM    181  CB  CYS A  19      55.270  44.700  31.570  1.00  0.00           C
ATOM    182  HB1 CYS A  19      54.770  43.700  31.570  1.00  0.00           H
ATOM    183  HB2 CYS A  19      55.690  44.860  32.590  1.00  0.00           H
ATOM    184  SG  CYS A  19      56.810  44.740  30.480  1.00  0.00           S
ATOM    185  C   CYS A  19      53.010  45.580  32.240  1.00  0.00           C
ATOM    186  O   CYS A  19      53.150  45.690  33.470  1.00  0.00           O
ATOM    187  N   VAL A  20      51.780  45.360  31.780  1.00  0.00           N
ATOM    188  HN  VAL A  20      51.690  45.130  30.810  1.00  0.00           H
ATOM    189  CA  VAL A  20      50.640  45.190  32.600  1.00  0.00           C
ATOM    190  HA  VAL A  20      50.910  45.440  33.620  1.00  0.00           H
ATOM    191  CB  VAL A  20      49.450  46.100  32.140  1.00  0.00           C
ATOM    192  HB  VAL A  20      49.160  45.940  31.080  1.00  0.00           H
ATOM    193  CG1 VAL A  20      48.180  45.980  33.070  1.00  0.00           C
ATOM    194 HG11 VAL A  20      47.520  46.820  32.740  1.00  0.00           H
ATOM    195 HG12 VAL A  20      48.340  46.250  34.140  1.00  0.00           H
ATOM    196 HG13 VAL A  20      47.740  44.970  32.990  1.00  0.00           H
ATOM    197  CG2 VAL A  20      49.990  47.490  32.130  1.00  0.00           C
ATOM    198 HG21 VAL A  20      50.420  47.740  33.120  1.00  0.00           H
ATOM    199 HG22 VAL A  20      49.280  48.320  31.950  1.00  0.00           H
ATOM    200 HG23 VAL A  20      50.700  47.710  31.310  1.00  0.00           H
ATOM    201  C   VAL A  20      50.240  43.690  32.700  1.00  0.00           C
ATOM    202  O   VAL A  20      50.140  43.010  31.680  1.00  0.00           O
ATOM    203  N   PHE A  21      49.990  43.220  33.940  1.00  0.00           N
ATOM    204  HN  PHE A  21      50.000  43.920  34.660  1.00  0.00           H
ATOM    205  CA  PHE A  21      49.600  41.900  34.230  1.00  0.00           C
ATOM    206  HA  PHE A  21      49.490  41.330  33.320  1.00  0.00           H
ATOM    207  CB  PHE A  21      50.670  41.150  35.060  1.00  0.00           C
ATOM    208  HB1 PHE A  21      50.480  40.060  35.150  1.00  0.00           H
ATOM    209  HB2 PHE A  21      50.780  41.630  36.060  1.00  0.00           H
ATOM    210  CG  PHE A  21      52.140  41.180  34.520  1.00  0.00           C
ATOM    211  CD1 PHE A  21      53.020  42.220  34.910  1.00  0.00           C
ATOM    212  HD1 PHE A  21      52.630  42.920  35.630  1.00  0.00           H
ATOM    213  CE1 PHE A  21      54.270  42.300  34.370  1.00  0.00           C
ATOM    214  HE1 PHE A  21      55.030  43.030  34.620  1.00  0.00           H
ATOM    215  CZ  PHE A  21      54.740  41.340  33.400  1.00  0.00           C
ATOM    216  HZ  PHE A  21      55.720  41.390  32.970  1.00  0.00           H
ATOM    217  CD2 PHE A  21      52.520  40.240  33.570  1.00  0.00           C
ATOM    218  HD2 PHE A  21      51.760  39.550  33.240  1.00  0.00           H
ATOM    219  CE2 PHE A  21      53.840  40.300  32.990  1.00  0.00           C
ATOM    220  HE2 PHE A  21      54.240  39.640  32.240  1.00  0.00           H
ATOM    221  C   PHE A  21      48.210  41.800  34.870  1.00  0.00           C
ATOM    222  O   PHE A  21      47.760  42.700  35.510  1.00  0.00           O
ATOM    223  N   ARG A  22      47.510  40.680  34.730  1.00  0.00           N
ATOM    224  HN  ARG A  22      47.920  39.940  34.200  1.00  0.00           H
ATOM    225  CA  ARG A  22      46.160  40.480  35.110  1.00  0.00           C
ATOM    226  HA  ARG A  22      46.140  40.850  36.120  1.00  0.00           H
ATOM    227  CB  ARG A  22      45.140  41.330  34.250  1.00  0.00           C
ATOM    228  HB1 ARG A  22      45.480  42.380  34.410  1.00  0.00           H
ATOM    229  HB2 ARG A  22      44.060  41.210  34.510  1.00  0.00           H
ATOM    230  CG  ARG A  22      45.170  41.070  32.730  1.00  0.00           C
ATOM    231  HG1 ARG A  22      44.730  40.060  32.550  1.00  0.00           H
ATOM    232  HG2 ARG A  22      46.180  41.040  32.280  1.00  0.00           H
ATOM    233  CD  ARG A  22      44.310  42.020  31.860  1.00  0.00           C
ATOM    234  HD1 ARG A  22      44.620  41.980  30.800  1.00  0.00           H
ATOM    235  HD2 ARG A  22      44.520  43.050  32.230  1.00  0.00           H
ATOM    236  NE  ARG A  22      42.870  41.700  32.070  1.00  0.00           N
ATOM    237  HE  ARG A  22      42.570  40.790  32.360  1.00  0.00           H
ATOM    238  CZ  ARG A  22      41.940  42.600  32.050  1.00  0.00           C
ATOM    239  NH1 ARG A  22      42.080  43.750  31.510  1.00  0.00           N
ATOM    240 HH11 ARG A  22      41.430  44.480  31.730  1.00  0.00           H
ATOM    241 HH12 ARG A  22      42.880  43.980  30.940  1.00  0.00           H
ATOM    242  NH2 ARG A  22      40.760  42.370  32.610  1.00  0.00           N
ATOM    243 HH21 ARG A  22      40.590  41.590  33.220  1.00  0.00           H
ATOM    244 HH22 ARG A  22      40.060  43.070  32.460  1.00  0.00           H
ATOM    245  C   ARG A  22      45.800  39.050  35.000  1.00  0.00           C
ATOM    246  O   ARG A  22      44.820  38.590  34.450  1.00  0.00           O
ATOM    247  N   ASP A  23      46.660  38.150  35.550  1.00  0.00           N
ATOM    248  HN  ASP A  23      47.360  38.480  36.170  1.00  0.00           H
ATOM    249  CA  ASP A  23      46.460  36.670  35.490  1.00  0.00           C
ATOM    250  HA  ASP A  23      46.220  36.490  34.450  1.00  0.00           H
ATOM    251  CB  ASP A  23      47.860  36.150  35.860  1.00  0.00           C
ATOM    252  HB1 ASP A  23      48.030  36.130  36.970  1.00  0.00           H
ATOM    253  HB2 ASP A  23      48.670  36.740  35.370  1.00  0.00           H
ATOM    254  CG  ASP A  23      48.130  34.780  35.380  1.00  0.00           C
ATOM    255  OD1 ASP A  23      47.180  34.100  34.990  1.00  0.00           O
ATOM    256  OD2 ASP A  23      49.340  34.360  35.280  1.00  0.00           O
ATOM    257  C   ASP A  23      45.370  36.240  36.420  1.00  0.00           C
ATOM    258  O   ASP A  23      45.140  36.840  37.510  1.00  0.00           O
ATOM    259  N   ASP A  24      44.630  35.160  36.160  1.00  0.00           N
ATOM    260  HN  ASP A  24      44.820  34.560  35.390  1.00  0.00           H
ATOM    261  CA  ASP A  24      43.440  34.760  36.870  1.00  0.00           C
ATOM    262  HA  ASP A  24      43.000  35.720  37.170  1.00  0.00           H
ATOM    263  CB  ASP A  24      42.320  34.160  35.970  1.00  0.00           C
ATOM    264  HB1 ASP A  24      41.710  34.950  35.490  1.00  0.00           H
ATOM    265  HB2 ASP A  24      41.510  33.610  36.500  1.00  0.00           H
ATOM    266  CG  ASP A  24      42.680  33.150  34.900  1.00  0.00           C
ATOM    267  OD1 ASP A  24      43.890  32.740  34.880  1.00  0.00           O
ATOM    268  OD2 ASP A  24      41.740  32.700  34.160  1.00  0.00           O
ATOM    269  C   ASP A  24      43.850  33.890  38.060  1.00  0.00           C
ATOM    270  O   ASP A  24      43.010  33.460  38.850  1.00  0.00           O
ATOM    271  N   PHE A  25      45.200  33.490  38.210  1.00  0.00           N
ATOM    272  HN  PHE A  25      45.950  33.910  37.700  1.00  0.00           H
ATOM    273  CA  PHE A  25      45.710  32.510  39.170  1.00  0.00           C
ATOM    274  HA  PHE A  25      45.100  31.640  38.990  1.00  0.00           H
ATOM    275  CB  PHE A  25      47.220  32.180  38.800  1.00  0.00           C
ATOM    276  HB1 PHE A  25      47.800  33.090  39.050  1.00  0.00           H
ATOM    277  HB2 PHE A  25      47.080  32.010  37.700  1.00  0.00           H
ATOM    278  CG  PHE A  25      47.830  31.020  39.430  1.00  0.00           C
ATOM    279  CD1 PHE A  25      47.160  29.750  39.380  1.00  0.00           C
ATOM    280  HD1 PHE A  25      46.180  29.780  38.930  1.00  0.00           H
ATOM    281  CE1 PHE A  25      47.700  28.600  40.020  1.00  0.00           C
ATOM    282  HE1 PHE A  25      47.140  27.670  40.030  1.00  0.00           H
ATOM    283  CZ  PHE A  25      48.950  28.640  40.470  1.00  0.00           C
ATOM    284  HZ  PHE A  25      49.370  27.730  40.870  1.00  0.00           H
ATOM    285  CD2 PHE A  25      49.090  31.060  39.980  1.00  0.00           C
ATOM    286  HD2 PHE A  25      49.600  32.020  40.090  1.00  0.00           H
ATOM    287  CE2 PHE A  25      49.680  29.890  40.450  1.00  0.00           C
ATOM    288  HE2 PHE A  25      50.690  29.950  40.830  1.00  0.00           H
ATOM    289  C   PHE A  25      45.490  32.780  40.680  1.00  0.00           C
ATOM    290  O   PHE A  25      44.940  31.910  41.410  1.00  0.00           O
ATOM    291  N   ILE A  26      45.920  33.980  41.200  1.00  0.00           N
ATOM    292  HN  ILE A  26      46.200  34.650  40.530  1.00  0.00           H
ATOM    293  CA  ILE A  26      45.860  34.300  42.620  1.00  0.00           C
ATOM    294  HA  ILE A  26      45.920  33.390  43.210  1.00  0.00           H
ATOM    295  CB  ILE A  26      46.910  35.400  43.030  1.00  0.00           C
ATOM    296  HB  ILE A  26      46.540  36.420  42.810  1.00  0.00           H
ATOM    297  CG2 ILE A  26      47.060  35.240  44.550  1.00  0.00           C
ATOM    298 HG21 ILE A  26      47.640  34.310  44.780  1.00  0.00           H
ATOM    299 HG22 ILE A  26      46.110  35.310  45.120  1.00  0.00           H
ATOM    300 HG23 ILE A  26      47.630  36.140  44.880  1.00  0.00           H
ATOM    301  CG1 ILE A  26      48.370  35.280  42.450  1.00  0.00           C
ATOM    302 HG11 ILE A  26      48.950  35.900  43.170  1.00  0.00           H
ATOM    303 HG12 ILE A  26      48.280  35.750  41.440  1.00  0.00           H
ATOM    304  CD  ILE A  26      49.050  33.910  42.340  1.00  0.00           C
ATOM    305  HD1 ILE A  26      48.490  33.270  41.630  1.00  0.00           H
ATOM    306  HD2 ILE A  26      48.940  33.430  43.340  1.00  0.00           H
ATOM    307  HD3 ILE A  26      50.120  33.900  42.030  1.00  0.00           H
ATOM    308  C   ILE A  26      44.450  34.770  42.950  1.00  0.00           C
ATOM    309  O   ILE A  26      43.990  34.440  44.060  1.00  0.00           O
ATOM    310  N   VAL A  27      43.720  35.510  42.050  1.00  0.00           N
ATOM    311  HN  VAL A  27      44.170  35.800  41.200  1.00  0.00           H
ATOM    312  CA  VAL A  27      42.390  36.020  42.290  1.00  0.00           C
ATOM    313  HA  VAL A  27      42.340  36.360  43.310  1.00  0.00           H
ATOM    314  CB  VAL A  27      41.970  37.140  41.340  1.00  0.00           C
ATOM    315  HB  VAL A  27      40.900  37.410  41.450  1.00  0.00           H
ATOM    316  CG1 VAL A  27      42.800  38.380  41.760  1.00  0.00           C
ATOM    317 HG11 VAL A  27      42.410  39.210  41.140  1.00  0.00           H
ATOM    318 HG12 VAL A  27      43.870  38.150  41.570  1.00  0.00           H
ATOM    319 HG13 VAL A  27      42.720  38.580  42.850  1.00  0.00           H
ATOM    320  CG2 VAL A  27      42.330  36.770  39.840  1.00  0.00           C
ATOM    321 HG21 VAL A  27      41.850  35.850  39.440  1.00  0.00           H
ATOM    322 HG22 VAL A  27      43.440  36.700  39.780  1.00  0.00           H
ATOM    323 HG23 VAL A  27      41.880  37.550  39.170  1.00  0.00           H
ATOM    324  C   VAL A  27      41.320  34.990  42.310  1.00  0.00           C
ATOM    325  O   VAL A  27      40.240  35.180  42.840  1.00  0.00           O
ATOM    326  N   LYS A  28      41.590  33.790  41.750  1.00  0.00           N
ATOM    327  HN  LYS A  28      42.430  33.640  41.230  1.00  0.00           H
ATOM    328  CA  LYS A  28      40.820  32.540  41.710  1.00  0.00           C
ATOM    329  HA  LYS A  28      39.820  32.810  41.400  1.00  0.00           H
ATOM    330  CB  LYS A  28      41.530  31.490  40.870  1.00  0.00           C
ATOM    331  HB1 LYS A  28      42.560  31.310  41.230  1.00  0.00           H
ATOM    332  HB2 LYS A  28      41.540  31.790  39.800  1.00  0.00           H
ATOM    333  CG  LYS A  28      40.900  30.030  40.870  1.00  0.00           C
ATOM    334  HG1 LYS A  28      40.830  29.570  41.880  1.00  0.00           H
ATOM    335  HG2 LYS A  28      41.560  29.320  40.340  1.00  0.00           H
ATOM    336  CD  LYS A  28      39.440  30.010  40.340  1.00  0.00           C
ATOM    337  HD1 LYS A  28      39.380  30.420  39.310  1.00  0.00           H
ATOM    338  HD2 LYS A  28      38.770  30.750  40.820  1.00  0.00           H
ATOM    339  CE  LYS A  28      38.800  28.590  40.270  1.00  0.00           C
ATOM    340  HE1 LYS A  28      39.000  27.980  41.180  1.00  0.00           H
ATOM    341  HE2 LYS A  28      39.260  28.040  39.430  1.00  0.00           H
ATOM    342  NZ  LYS A  28      37.340  28.680  40.060  1.00  0.00           N
ATOM    343  HZ1 LYS A  28      36.760  27.880  39.750  1.00  0.00           H
ATOM    344  HZ2 LYS A  28      37.230  29.490  39.410  1.00  0.00           H
ATOM    345  HZ3 LYS A  28      36.920  29.140  40.910  1.00  0.00           H
ATOM    346  C   LYS A  28      40.570  32.070  43.130  1.00  0.00           C
ATOM    347  O   LYS A  28      39.470  31.610  43.540  1.00  0.00           O
ATOM    348  N   VAL A  29      41.640  32.150  43.970  1.00  0.00           N
ATOM    349  HN  VAL A  29      42.460  32.500  43.530  1.00  0.00           H
ATOM    350  CA  VAL A  29      41.500  31.510  45.220  1.00  0.00           C
ATOM    351  HA  VAL A  29      40.610  30.900  45.290  1.00  0.00           H
ATOM    352  CB  VAL A  29      42.730  30.560  45.560  1.00  0.00           C
ATOM    353  HB  VAL A  29      42.400  29.890  46.380  1.00  0.00           H
ATOM    354  CG1 VAL A  29      43.140  29.810  44.330  1.00  0.00           C
ATOM    355 HG11 VAL A  29      43.700  28.960  44.780  1.00  0.00           H
ATOM    356 HG12 VAL A  29      43.560  30.440  43.530  1.00  0.00           H
ATOM    357 HG13 VAL A  29      42.270  29.390  43.790  1.00  0.00           H
ATOM    358  CG2 VAL A  29      44.030  31.270  46.010  1.00  0.00           C
ATOM    359 HG21 VAL A  29      43.820  31.640  47.030  1.00  0.00           H
ATOM    360 HG22 VAL A  29      44.450  32.060  45.340  1.00  0.00           H
ATOM    361 HG23 VAL A  29      44.840  30.530  46.230  1.00  0.00           H
ATOM    362  C   VAL A  29      41.360  32.530  46.400  1.00  0.00           C
ATOM    363  O   VAL A  29      40.770  32.180  47.390  1.00  0.00           O
ATOM    364  N   LEU A  30      41.980  33.720  46.270  1.00  0.00           N
ATOM    365  HN  LEU A  30      42.600  33.970  45.530  1.00  0.00           H
ATOM    366  CA  LEU A  30      42.010  34.670  47.390  1.00  0.00           C
ATOM    367  HA  LEU A  30      42.470  34.230  48.260  1.00  0.00           H
ATOM    368  CB  LEU A  30      43.010  35.790  46.990  1.00  0.00           C
ATOM    369  HB1 LEU A  30      42.720  36.000  45.930  1.00  0.00           H
ATOM    370  HB2 LEU A  30      44.020  35.310  47.000  1.00  0.00           H
ATOM    371  CG  LEU A  30      43.090  37.160  47.730  1.00  0.00           C
ATOM    372  HG  LEU A  30      42.040  37.480  47.800  1.00  0.00           H
ATOM    373  CD1 LEU A  30      43.580  36.900  49.170  1.00  0.00           C
ATOM    374 HD11 LEU A  30      44.670  36.770  49.000  1.00  0.00           H
ATOM    375 HD12 LEU A  30      43.340  35.920  49.640  1.00  0.00           H
ATOM    376 HD13 LEU A  30      43.280  37.830  49.710  1.00  0.00           H
ATOM    377  CD2 LEU A  30      43.870  38.100  46.810  1.00  0.00           C
ATOM    378 HD21 LEU A  30      43.690  39.160  47.090  1.00  0.00           H
ATOM    379 HD22 LEU A  30      43.610  38.110  45.730  1.00  0.00           H
ATOM    380 HD23 LEU A  30      44.940  37.840  46.920  1.00  0.00           H
ATOM    381  C   LEU A  30      40.700  35.210  48.000  1.00  0.00           C
ATOM    382  O   LEU A  30      40.610  35.250  49.250  1.00  0.00           O
ATOM    383  N   PRO A  31      39.600  35.620  47.290  1.00  0.00           N
ATOM    384  CD  PRO A  31      39.590  35.750  45.870  1.00  0.00           C
ATOM    385  HD1 PRO A  31      39.260  34.810  45.390  1.00  0.00           H
ATOM    386  HD2 PRO A  31      40.530  36.160  45.460  1.00  0.00           H
ATOM    387  CA  PRO A  31      38.290  36.040  47.890  1.00  0.00           C
ATOM    388  HA  PRO A  31      38.620  36.960  48.350  1.00  0.00           H
ATOM    389  CB  PRO A  31      37.410  36.310  46.690  1.00  0.00           C
ATOM    390  HB1 PRO A  31      36.570  37.000  46.860  1.00  0.00           H
ATOM    391  HB2 PRO A  31      37.000  35.320  46.400  1.00  0.00           H
ATOM    392  CG  PRO A  31      38.370  36.770  45.640  1.00  0.00           C
ATOM    393  HG1 PRO A  31      38.130  36.540  44.580  1.00  0.00           H
ATOM    394  HG2 PRO A  31      38.530  37.850  45.860  1.00  0.00           H
ATOM    395  C   PRO A  31      37.640  35.320  49.090  1.00  0.00           C
ATOM    396  O   PRO A  31      37.320  36.050  49.980  1.00  0.00           O
ATOM    397  N   PRO A  32      37.310  34.030  49.130  1.00  0.00           N
ATOM    398  CD  PRO A  32      37.490  32.950  48.160  1.00  0.00           C
ATOM    399  HD1 PRO A  32      38.460  33.030  47.620  1.00  0.00           H
ATOM    400  HD2 PRO A  32      36.660  33.110  47.420  1.00  0.00           H
ATOM    401  CA  PRO A  32      36.650  33.510  50.360  1.00  0.00           C
ATOM    402  HA  PRO A  32      35.770  34.080  50.620  1.00  0.00           H
ATOM    403  CB  PRO A  32      36.340  32.030  50.080  1.00  0.00           C
ATOM    404  HB1 PRO A  32      35.370  32.010  49.540  1.00  0.00           H
ATOM    405  HB2 PRO A  32      36.400  31.200  50.810  1.00  0.00           H
ATOM    406  CG  PRO A  32      37.350  31.620  48.960  1.00  0.00           C
ATOM    407  HG1 PRO A  32      38.350  31.300  49.330  1.00  0.00           H
ATOM    408  HG2 PRO A  32      36.950  30.800  48.340  1.00  0.00           H
ATOM    409  C   PRO A  32      37.610  33.550  51.570  1.00  0.00           C
ATOM    410  O   PRO A  32      37.110  33.940  52.620  1.00  0.00           O
ATOM    411  N   VAL A  33      38.920  33.290  51.480  1.00  0.00           N
ATOM    412  HN  VAL A  33      39.190  33.060  50.550  1.00  0.00           H
ATOM    413  CA  VAL A  33      39.930  33.520  52.470  1.00  0.00           C
ATOM    414  HA  VAL A  33      39.690  32.990  53.370  1.00  0.00           H
ATOM    415  CB  VAL A  33      41.340  33.070  51.970  1.00  0.00           C
ATOM    416  HB  VAL A  33      41.720  33.840  51.260  1.00  0.00           H
ATOM    417  CG1 VAL A  33      42.330  32.950  53.140  1.00  0.00           C
ATOM    418 HG11 VAL A  33      42.230  33.790  53.850  1.00  0.00           H
ATOM    419 HG12 VAL A  33      43.390  32.830  52.850  1.00  0.00           H
ATOM    420 HG13 VAL A  33      42.080  32.030  53.710  1.00  0.00           H
ATOM    421  CG2 VAL A  33      41.280  31.680  51.340  1.00  0.00           C
ATOM    422 HG21 VAL A  33      40.910  31.020  52.160  1.00  0.00           H
ATOM    423 HG22 VAL A  33      42.330  31.400  51.080  1.00  0.00           H
ATOM    424 HG23 VAL A  33      40.680  31.710  50.400  1.00  0.00           H
ATOM    425  C   VAL A  33      39.950  34.980  52.830  1.00  0.00           C
ATOM    426  O   VAL A  33      40.220  35.380  53.950  1.00  0.00           O
ATOM    427  N   LEU A  34      39.810  35.900  51.890  1.00  0.00           N
ATOM    428  HN  LEU A  34      39.840  35.540  50.950  1.00  0.00           H
ATOM    429  CA  LEU A  34      39.850  37.300  52.150  1.00  0.00           C
ATOM    430  HA  LEU A  34      40.630  37.400  52.900  1.00  0.00           H
ATOM    431  CB  LEU A  34      39.940  38.160  50.860  1.00  0.00           C
ATOM    432  HB1 LEU A  34      39.010  38.220  50.260  1.00  0.00           H
ATOM    433  HB2 LEU A  34      40.700  37.610  50.270  1.00  0.00           H
ATOM    434  CG  LEU A  34      40.650  39.530  51.040  1.00  0.00           C
ATOM    435  HG  LEU A  34      40.060  40.290  51.590  1.00  0.00           H
ATOM    436  CD1 LEU A  34      42.000  39.470  51.850  1.00  0.00           C
ATOM    437 HD11 LEU A  34      42.340  40.530  51.910  1.00  0.00           H
ATOM    438 HD12 LEU A  34      42.760  38.810  51.390  1.00  0.00           H
ATOM    439 HD13 LEU A  34      41.750  38.960  52.810  1.00  0.00           H
ATOM    440  CD2 LEU A  34      40.890  40.220  49.650  1.00  0.00           C
ATOM    441 HD21 LEU A  34      39.940  40.490  49.140  1.00  0.00           H
ATOM    442 HD22 LEU A  34      41.550  39.610  49.000  1.00  0.00           H
ATOM    443 HD23 LEU A  34      41.400  41.200  49.830  1.00  0.00           H
ATOM    444  C   LEU A  34      38.560  37.770  52.810  1.00  0.00           C
ATOM    445  O   LEU A  34      38.530  38.780  53.500  1.00  0.00           O
ATOM    446  N   GLY A  35      37.430  37.020  52.660  1.00  0.00           N
ATOM    447  HN  GLY A  35      37.460  36.220  52.060  1.00  0.00           H
ATOM    448  CA  GLY A  35      36.150  37.240  53.340  1.00  0.00           C
ATOM    449  HA1 GLY A  35      35.460  36.490  53.000  1.00  0.00           H
ATOM    450  HA2 GLY A  35      35.830  38.200  52.960  1.00  0.00           H
ATOM    451  C   GLY A  35      36.320  37.050  54.820  1.00  0.00           C
ATOM    452  O   GLY A  35      35.850  37.840  55.580  1.00  0.00           O
ATOM    453  N   LEU A  36      37.030  36.010  55.170  1.00  0.00           N
ATOM    454  HN  LEU A  36      37.260  35.350  54.450  1.00  0.00           H
ATOM    455  CA  LEU A  36      37.480  35.610  56.440  1.00  0.00           C
ATOM    456  HA  LEU A  36      36.590  35.560  57.050  1.00  0.00           H
ATOM    457  CB  LEU A  36      38.110  34.150  56.430  1.00  0.00           C
ATOM    458  HB1 LEU A  36      38.540  34.040  57.440  1.00  0.00           H
ATOM    459  HB2 LEU A  36      38.840  34.110  55.600  1.00  0.00           H
ATOM    460  CG  LEU A  36      37.150  32.960  56.220  1.00  0.00           C
ATOM    461  HG  LEU A  36      36.780  33.040  55.180  1.00  0.00           H
ATOM    462  CD1 LEU A  36      38.000  31.710  56.300  1.00  0.00           C
ATOM    463 HD11 LEU A  36      38.880  31.800  55.620  1.00  0.00           H
ATOM    464 HD12 LEU A  36      37.400  30.800  56.070  1.00  0.00           H
ATOM    465 HD13 LEU A  36      38.440  31.590  57.320  1.00  0.00           H
ATOM    466  CD2 LEU A  36      35.960  32.850  57.160  1.00  0.00           C
ATOM    467 HD21 LEU A  36      35.250  33.680  57.360  1.00  0.00           H
ATOM    468 HD22 LEU A  36      36.390  32.570  58.140  1.00  0.00           H
ATOM    469 HD23 LEU A  36      35.250  32.030  56.880  1.00  0.00           H
ATOM    470  C   LEU A  36      38.390  36.690  57.110  1.00  0.00           C
ATOM    471  O   LEU A  36      38.040  37.180  58.200  1.00  0.00           O
ATOM    472  N   GLU A  37      39.440  37.220  56.470  1.00  0.00           N
ATOM    473  HN  GLU A  37      39.850  36.810  55.650  1.00  0.00           H
ATOM    474  CA  GLU A  37      40.180  38.420  56.910  1.00  0.00           C
ATOM    475  HA  GLU A  37      40.380  38.350  57.970  1.00  0.00           H
ATOM    476  CB  GLU A  37      41.440  38.630  56.070  1.00  0.00           C
ATOM    477  HB1 GLU A  37      42.040  39.400  56.600  1.00  0.00           H
ATOM    478  HB2 GLU A  37      41.080  39.030  55.100  1.00  0.00           H
ATOM    479  CG  GLU A  37      42.420  37.460  55.780  1.00  0.00           C
ATOM    480  HG1 GLU A  37      41.980  36.490  55.470  1.00  0.00           H
ATOM    481  HG2 GLU A  37      42.970  37.260  56.720  1.00  0.00           H
ATOM    482  CD  GLU A  37      43.550  37.930  54.920  1.00  0.00           C
ATOM    483  OE1 GLU A  37      44.340  38.830  55.180  1.00  0.00           O
ATOM    484  OE2 GLU A  37      43.680  37.130  53.760  1.00  0.00           O
ATOM    485  HE2 GLU A  37      44.280  37.620  53.190  1.00  0.00           H
ATOM    486  C   GLU A  37      39.350  39.640  57.020  1.00  0.00           C
ATOM    487  O   GLU A  37      39.500  40.420  57.930  1.00  0.00           O
ATOM    488  N   PHE A  38      38.400  39.910  56.050  1.00  0.00           N
ATOM    489  HN  PHE A  38      38.300  39.280  55.290  1.00  0.00           H
ATOM    490  CA  PHE A  38      37.540  41.040  56.030  1.00  0.00           C
ATOM    491  HA  PHE A  38      38.190  41.900  56.170  1.00  0.00           H
ATOM    492  CB  PHE A  38      36.720  41.060  54.680  1.00  0.00           C
ATOM    493  HB1 PHE A  38      36.190  40.080  54.630  1.00  0.00           H
ATOM    494  HB2 PHE A  38      37.470  41.110  53.870  1.00  0.00           H
ATOM    495  CG  PHE A  38      35.770  42.170  54.580  1.00  0.00           C
ATOM    496  CD1 PHE A  38      36.030  43.520  54.950  1.00  0.00           C
ATOM    497  HD1 PHE A  38      37.050  43.820  55.160  1.00  0.00           H
ATOM    498  CE1 PHE A  38      35.020  44.470  55.020  1.00  0.00           C
ATOM    499  HE1 PHE A  38      35.220  45.480  55.350  1.00  0.00           H
ATOM    500  CZ  PHE A  38      33.690  44.100  54.800  1.00  0.00           C
ATOM    501  HZ  PHE A  38      32.920  44.840  54.950  1.00  0.00           H
ATOM    502  CD2 PHE A  38      34.430  41.870  54.280  1.00  0.00           C
ATOM    503  HD2 PHE A  38      34.140  40.880  54.010  1.00  0.00           H
ATOM    504  CE2 PHE A  38      33.430  42.800  54.430  1.00  0.00           C
ATOM    505  HE2 PHE A  38      32.410  42.510  54.160  1.00  0.00           H
ATOM    506  C   PHE A  38      36.640  41.120  57.280  1.00  0.00           C
ATOM    507  O   PHE A  38      36.820  42.030  58.100  1.00  0.00           O
ATOM    508  N   ILE A  39      35.890  40.000  57.600  1.00  0.00           N
ATOM    509  HN  ILE A  39      35.950  39.220  56.980  1.00  0.00           H
ATOM    510  CA  ILE A  39      34.940  40.020  58.620  1.00  0.00           C
ATOM    511  HA  ILE A  39      34.510  41.000  58.540  1.00  0.00           H
ATOM    512  CB  ILE A  39      33.850  38.920  58.480  1.00  0.00           C
ATOM    513  HB  ILE A  39      33.470  38.860  57.450  1.00  0.00           H
ATOM    514  CG2 ILE A  39      34.420  37.540  58.870  1.00  0.00           C
ATOM    515 HG21 ILE A  39      33.680  36.730  58.680  1.00  0.00           H
ATOM    516 HG22 ILE A  39      34.670  37.550  59.950  1.00  0.00           H
ATOM    517 HG23 ILE A  39      35.260  37.200  58.210  1.00  0.00           H
ATOM    518  CG1 ILE A  39      32.680  39.240  59.470  1.00  0.00           C
ATOM    519 HG11 ILE A  39      32.360  40.300  59.550  1.00  0.00           H
ATOM    520 HG12 ILE A  39      33.010  39.070  60.510  1.00  0.00           H
ATOM    521  CD  ILE A  39      31.510  38.290  59.310  1.00  0.00           C
ATOM    522  HD1 ILE A  39      30.600  38.700  59.810  1.00  0.00           H
ATOM    523  HD2 ILE A  39      31.710  37.290  59.760  1.00  0.00           H
ATOM    524  HD3 ILE A  39      31.260  38.170  58.230  1.00  0.00           H
ATOM    525  C   ILE A  39      35.600  40.080  59.990  1.00  0.00           C
ATOM    526  O   ILE A  39      35.110  40.770  60.850  1.00  0.00           O
ATOM    527  N   PHE A  40      36.720  39.380  60.070  1.00  0.00           N
ATOM    528  HN  PHE A  40      37.110  38.780  59.380  1.00  0.00           H
ATOM    529  CA  PHE A  40      37.530  39.420  61.300  1.00  0.00           C
ATOM    530  HA  PHE A  40      36.890  39.070  62.100  1.00  0.00           H
ATOM    531  CB  PHE A  40      38.630  38.410  61.110  1.00  0.00           C
ATOM    532  HB1 PHE A  40      38.980  38.650  60.080  1.00  0.00           H
ATOM    533  HB2 PHE A  40      38.270  37.360  60.950  1.00  0.00           H
ATOM    534  CG  PHE A  40      39.720  38.440  62.090  1.00  0.00           C
ATOM    535  CD1 PHE A  40      40.980  38.870  61.730  1.00  0.00           C
ATOM    536  HD1 PHE A  40      41.180  39.130  60.700  1.00  0.00           H
ATOM    537  CE1 PHE A  40      42.040  38.920  62.580  1.00  0.00           C
ATOM    538  HE1 PHE A  40      43.010  39.270  62.250  1.00  0.00           H
ATOM    539  CZ  PHE A  40      41.870  38.560  63.950  1.00  0.00           C
ATOM    540  HZ  PHE A  40      42.640  38.580  64.710  1.00  0.00           H
ATOM    541  CD2 PHE A  40      39.530  38.090  63.450  1.00  0.00           C
ATOM    542  HD2 PHE A  40      38.600  37.600  63.720  1.00  0.00           H
ATOM    543  CE2 PHE A  40      40.600  38.060  64.360  1.00  0.00           C
ATOM    544  HE2 PHE A  40      40.420  37.710  65.370  1.00  0.00           H
ATOM    545  C   PHE A  40      38.080  40.810  61.560  1.00  0.00           C
ATOM    546  O   PHE A  40      37.930  41.330  62.660  1.00  0.00           O
ATOM    547  N   GLY A  41      38.700  41.490  60.540  1.00  0.00           N
ATOM    548  HN  GLY A  41      38.880  41.010  59.680  1.00  0.00           H
ATOM    549  CA  GLY A  41      39.170  42.870  60.730  1.00  0.00           C
ATOM    550  HA1 GLY A  41      39.710  43.020  59.800  1.00  0.00           H
ATOM    551  HA2 GLY A  41      39.750  42.870  61.640  1.00  0.00           H
ATOM    552  C   GLY A  41      38.080  43.890  60.860  1.00  0.00           C
ATOM    553  O   GLY A  41      38.310  44.770  61.650  1.00  0.00           O
ATOM    554  N   LEU A  42      36.940  43.800  60.250  1.00  0.00           N
ATOM    555  HN  LEU A  42      36.860  43.050  59.600  1.00  0.00           H
ATOM    556  CA  LEU A  42      35.720  44.560  60.400  1.00  0.00           C
ATOM    557  HA  LEU A  42      36.060  45.570  60.270  1.00  0.00           H
ATOM    558  CB  LEU A  42      34.630  44.070  59.490  1.00  0.00           C
ATOM    559  HB1 LEU A  42      34.700  42.990  59.670  1.00  0.00           H
ATOM    560  HB2 LEU A  42      34.920  44.240  58.430  1.00  0.00           H
ATOM    561  CG  LEU A  42      33.240  44.750  59.610  1.00  0.00           C
ATOM    562  HG  LEU A  42      32.770  44.700  60.620  1.00  0.00           H
ATOM    563  CD1 LEU A  42      33.250  46.260  59.330  1.00  0.00           C
ATOM    564 HD11 LEU A  42      33.290  46.520  58.250  1.00  0.00           H
ATOM    565 HD12 LEU A  42      34.150  46.760  59.760  1.00  0.00           H
ATOM    566 HD13 LEU A  42      32.370  46.810  59.720  1.00  0.00           H
ATOM    567  CD2 LEU A  42      32.300  44.000  58.730  1.00  0.00           C
ATOM    568 HD21 LEU A  42      32.210  42.910  58.950  1.00  0.00           H
ATOM    569 HD22 LEU A  42      32.590  44.190  57.680  1.00  0.00           H
ATOM    570 HD23 LEU A  42      31.330  44.530  58.720  1.00  0.00           H
ATOM    571  C   LEU A  42      35.170  44.520  61.810  1.00  0.00           C
ATOM    572  O   LEU A  42      34.750  45.570  62.310  1.00  0.00           O
ATOM    573  N   LEU A  43      35.120  43.340  62.420  1.00  0.00           N
ATOM    574  HN  LEU A  43      35.260  42.450  62.000  1.00  0.00           H
ATOM    575  CA  LEU A  43      34.920  43.070  63.890  1.00  0.00           C
ATOM    576  HA  LEU A  43      33.940  43.430  64.140  1.00  0.00           H
ATOM    577  CB  LEU A  43      34.890  41.560  64.070  1.00  0.00           C
ATOM    578  HB1 LEU A  43      35.020  41.370  65.160  1.00  0.00           H
ATOM    579  HB2 LEU A  43      35.830  41.180  63.630  1.00  0.00           H
ATOM    580  CG  LEU A  43      33.620  40.760  63.670  1.00  0.00           C
ATOM    581  HG  LEU A  43      33.110  41.190  62.770  1.00  0.00           H
ATOM    582  CD1 LEU A  43      33.950  39.320  63.340  1.00  0.00           C
ATOM    583 HD11 LEU A  43      34.180  38.690  64.230  1.00  0.00           H
ATOM    584 HD12 LEU A  43      34.810  39.150  62.660  1.00  0.00           H
ATOM    585 HD13 LEU A  43      33.060  38.800  62.920  1.00  0.00           H
ATOM    586  CD2 LEU A  43      32.560  40.720  64.790  1.00  0.00           C
ATOM    587 HD21 LEU A  43      32.670  41.660  65.380  1.00  0.00           H
ATOM    588 HD22 LEU A  43      32.680  39.830  65.440  1.00  0.00           H
ATOM    589 HD23 LEU A  43      31.540  40.610  64.370  1.00  0.00           H
ATOM    590  C   LEU A  43      35.970  43.720  64.750  1.00  0.00           C
ATOM    591  O   LEU A  43      35.550  44.310  65.770  1.00  0.00           O
ATOM    592  N   GLY A  44      37.300  43.650  64.560  1.00  0.00           N
ATOM    593  HN  GLY A  44      37.640  43.130  63.780  1.00  0.00           H
ATOM    594  CA  GLY A  44      38.340  44.140  65.430  1.00  0.00           C
ATOM    595  HA1 GLY A  44      39.260  43.790  65.000  1.00  0.00           H
ATOM    596  HA2 GLY A  44      38.130  43.870  66.450  1.00  0.00           H
ATOM    597  C   GLY A  44      38.460  45.630  65.450  1.00  0.00           C
ATOM    598  O   GLY A  44      38.400  46.270  66.500  1.00  0.00           O
ATOM    599  N   ASN A  45      38.570  46.160  64.210  1.00  0.00           N
ATOM    600  HN  ASN A  45      38.500  45.560  63.420  1.00  0.00           H
ATOM    601  CA  ASN A  45      38.600  47.610  63.930  1.00  0.00           C
ATOM    602  HA  ASN A  45      39.290  48.030  64.640  1.00  0.00           H
ATOM    603  CB  ASN A  45      39.130  48.020  62.520  1.00  0.00           C
ATOM    604  HB1 ASN A  45      39.140  49.130  62.530  1.00  0.00           H
ATOM    605  HB2 ASN A  45      38.510  47.560  61.710  1.00  0.00           H
ATOM    606  CG  ASN A  45      40.580  47.660  62.490  1.00  0.00           C
ATOM    607  OD1 ASN A  45      41.260  48.170  63.430  1.00  0.00           O
ATOM    608  ND2 ASN A  45      41.050  46.970  61.470  1.00  0.00           N
ATOM    609 HD21 ASN A  45      42.000  46.670  61.440  1.00  0.00           H
ATOM    610 HD22 ASN A  45      40.510  46.690  60.670  1.00  0.00           H
ATOM    611  C   ASN A  45      37.260  48.360  64.270  1.00  0.00           C
ATOM    612  O   ASN A  45      37.330  49.450  64.890  1.00  0.00           O
ATOM    613  N   GLY A  46      36.120  47.750  63.990  1.00  0.00           N
ATOM    614  HN  GLY A  46      36.070  46.850  63.550  1.00  0.00           H
ATOM    615  CA  GLY A  46      34.760  48.110  64.480  1.00  0.00           C
ATOM    616  HA1 GLY A  46      34.050  47.400  64.070  1.00  0.00           H
ATOM    617  HA2 GLY A  46      34.490  49.060  64.050  1.00  0.00           H
ATOM    618  C   GLY A  46      34.570  48.080  65.970  1.00  0.00           C
ATOM    619  O   GLY A  46      34.180  49.110  66.430  1.00  0.00           O
ATOM    620  N   LEU A  47      35.080  47.030  66.710  1.00  0.00           N
ATOM    621  HN  LEU A  47      35.540  46.320  66.190  1.00  0.00           H
ATOM    622  CA  LEU A  47      35.100  46.990  68.110  1.00  0.00           C
ATOM    623  HA  LEU A  47      34.080  47.120  68.420  1.00  0.00           H
ATOM    624  CB  LEU A  47      35.490  45.650  68.680  1.00  0.00           C
ATOM    625  HB1 LEU A  47      36.460  45.440  68.190  1.00  0.00           H
ATOM    626  HB2 LEU A  47      34.790  44.860  68.350  1.00  0.00           H
ATOM    627  CG  LEU A  47      35.720  45.580  70.190  1.00  0.00           C
ATOM    628  HG  LEU A  47      36.550  46.270  70.440  1.00  0.00           H
ATOM    629  CD1 LEU A  47      34.470  45.860  70.970  1.00  0.00           C
ATOM    630 HD11 LEU A  47      33.630  45.220  70.620  1.00  0.00           H
ATOM    631 HD12 LEU A  47      34.200  46.910  70.730  1.00  0.00           H
ATOM    632 HD13 LEU A  47      34.580  45.800  72.080  1.00  0.00           H
ATOM    633  CD2 LEU A  47      36.230  44.120  70.290  1.00  0.00           C
ATOM    634 HD21 LEU A  47      37.280  44.100  69.940  1.00  0.00           H
ATOM    635 HD22 LEU A  47      35.510  43.470  69.740  1.00  0.00           H
ATOM    636 HD23 LEU A  47      36.390  43.740  71.310  1.00  0.00           H
ATOM    637  C   LEU A  47      35.920  48.130  68.760  1.00  0.00           C
ATOM    638  O   LEU A  47      35.510  48.850  69.710  1.00  0.00           O
ATOM    639  N   ALA A  48      37.130  48.300  68.180  1.00  0.00           N
ATOM    640  HN  ALA A  48      37.560  47.730  67.490  1.00  0.00           H
ATOM    641  CA  ALA A  48      37.970  49.540  68.470  1.00  0.00           C
ATOM    642  HA  ALA A  48      38.460  49.470  69.420  1.00  0.00           H
ATOM    643  CB  ALA A  48      39.140  49.380  67.510  1.00  0.00           C
ATOM    644  HB1 ALA A  48      39.650  50.350  67.330  1.00  0.00           H
ATOM    645  HB2 ALA A  48      38.910  49.030  66.490  1.00  0.00           H
ATOM    646  HB3 ALA A  48      39.730  48.530  67.920  1.00  0.00           H
ATOM    647  C   ALA A  48      37.320  50.840  68.210  1.00  0.00           C
ATOM    648  O   ALA A  48      37.520  51.770  68.990  1.00  0.00           O
ATOM    649  N   LEU A  49      36.540  51.090  67.150  1.00  0.00           N
ATOM    650  HN  LEU A  49      36.420  50.430  66.410  1.00  0.00           H
ATOM    651  CA  LEU A  49      35.850  52.370  66.910  1.00  0.00           C
ATOM    652  HA  LEU A  49      36.540  53.200  66.980  1.00  0.00           H
ATOM    653  CB  LEU A  49      35.180  52.300  65.530  1.00  0.00           C
ATOM    654  HB1 LEU A  49      34.520  51.410  65.520  1.00  0.00           H
ATOM    655  HB2 LEU A  49      36.090  52.170  64.890  1.00  0.00           H
ATOM    656  CG  LEU A  49      34.280  53.460  64.980  1.00  0.00           C
ATOM    657  HG  LEU A  49      33.430  53.910  65.540  1.00  0.00           H
ATOM    658  CD1 LEU A  49      35.250  54.580  64.750  1.00  0.00           C
ATOM    659 HD11 LEU A  49      34.720  55.400  64.210  1.00  0.00           H
ATOM    660 HD12 LEU A  49      36.160  54.380  64.130  1.00  0.00           H
ATOM    661 HD13 LEU A  49      35.590  54.920  65.740  1.00  0.00           H
ATOM    662  CD2 LEU A  49      33.500  53.130  63.590  1.00  0.00           C
ATOM    663 HD21 LEU A  49      34.190  52.640  62.870  1.00  0.00           H
ATOM    664 HD22 LEU A  49      33.110  54.100  63.200  1.00  0.00           H
ATOM    665 HD23 LEU A  49      32.730  52.360  63.820  1.00  0.00           H
ATOM    666  C   LEU A  49      34.740  52.560  68.020  1.00  0.00           C
ATOM    667  O   LEU A  49      34.660  53.650  68.630  1.00  0.00           O
ATOM    668  N   TRP A  50      34.010  51.470  68.340  1.00  0.00           N
ATOM    669  HN  TRP A  50      34.120  50.650  67.760  1.00  0.00           H
ATOM    670  CA  TRP A  50      33.100  51.380  69.450  1.00  0.00           C
ATOM    671  HA  TRP A  50      32.340  52.130  69.310  1.00  0.00           H
ATOM    672  CB  TRP A  50      32.440  49.940  69.450  1.00  0.00           C
ATOM    673  HB1 TRP A  50      33.180  49.130  69.300  1.00  0.00           H
ATOM    674  HB2 TRP A  50      31.680  49.860  68.650  1.00  0.00           H
ATOM    675  CG  TRP A  50      31.750  49.620  70.830  1.00  0.00           C
ATOM    676  CD1 TRP A  50      32.310  48.950  71.910  1.00  0.00           C
ATOM    677  HD1 TRP A  50      33.360  48.690  71.810  1.00  0.00           H
ATOM    678  NE1 TRP A  50      31.430  48.770  72.940  1.00  0.00           N
ATOM    679  HE1 TRP A  50      31.540  48.180  73.700  1.00  0.00           H
ATOM    680  CE2 TRP A  50      30.220  49.180  72.500  1.00  0.00           C
ATOM    681  CD2 TRP A  50      30.400  49.880  71.250  1.00  0.00           C
ATOM    682  CE3 TRP A  50      29.410  50.620  70.650  1.00  0.00           C
ATOM    683  HE3 TRP A  50      29.500  51.110  69.690  1.00  0.00           H
ATOM    684  CZ3 TRP A  50      28.210  50.580  71.290  1.00  0.00           C
ATOM    685  HZ3 TRP A  50      27.350  51.080  70.860  1.00  0.00           H
ATOM    686  CZ2 TRP A  50      28.960  49.150  73.140  1.00  0.00           C
ATOM    687  HZ2 TRP A  50      28.680  48.510  73.970  1.00  0.00           H
ATOM    688  CH2 TRP A  50      27.950  49.830  72.470  1.00  0.00           C
ATOM    689  HH2 TRP A  50      26.960  49.860  72.900  1.00  0.00           H
ATOM    690  C   TRP A  50      33.800  51.810  70.800  1.00  0.00           C
ATOM    691  O   TRP A  50      33.300  52.670  71.580  1.00  0.00           O
ATOM    692  N   ILE A  51      34.950  51.290  71.040  1.00  0.00           N
ATOM    693  HN  ILE A  51      35.250  50.510  70.500  1.00  0.00           H
ATOM    694  CA  ILE A  51      35.760  51.660  72.200  1.00  0.00           C
ATOM    695  HA  ILE A  51      35.110  51.570  73.050  1.00  0.00           H
ATOM    696  CB  ILE A  51      37.080  50.630  72.190  1.00  0.00           C
ATOM    697  HB  ILE A  51      37.260  50.540  71.100  1.00  0.00           H
ATOM    698  CG2 ILE A  51      38.360  51.210  72.870  1.00  0.00           C
ATOM    699 HG21 ILE A  51      38.270  51.400  73.960  1.00  0.00           H
ATOM    700 HG22 ILE A  51      38.640  52.110  72.280  1.00  0.00           H
ATOM    701 HG23 ILE A  51      39.230  50.530  72.820  1.00  0.00           H
ATOM    702  CG1 ILE A  51      36.680  49.290  72.810  1.00  0.00           C
ATOM    703 HG11 ILE A  51      37.540  48.590  72.740  1.00  0.00           H
ATOM    704 HG12 ILE A  51      35.870  48.720  72.270  1.00  0.00           H
ATOM    705  CD  ILE A  51      36.250  49.480  74.370  1.00  0.00           C
ATOM    706  HD1 ILE A  51      37.070  49.990  74.930  1.00  0.00           H
ATOM    707  HD2 ILE A  51      36.050  48.470  74.790  1.00  0.00           H
ATOM    708  HD3 ILE A  51      35.350  50.130  74.470  1.00  0.00           H
ATOM    709  C   ILE A  51      36.250  53.180  72.280  1.00  0.00           C
ATOM    710  O   ILE A  51      35.920  53.740  73.320  1.00  0.00           O
ATOM    711  N   PHE A  52      36.850  53.750  71.170  1.00  0.00           N
ATOM    712  HN  PHE A  52      37.020  53.190  70.360  1.00  0.00           H
ATOM    713  CA  PHE A  52      37.510  55.020  71.220  1.00  0.00           C
ATOM    714  HA  PHE A  52      38.050  55.080  72.150  1.00  0.00           H
ATOM    715  CB  PHE A  52      38.440  55.260  70.000  1.00  0.00           C
ATOM    716  HB1 PHE A  52      38.800  56.320  70.020  1.00  0.00           H
ATOM    717  HB2 PHE A  52      37.930  55.070  69.030  1.00  0.00           H
ATOM    718  CG  PHE A  52      39.660  54.390  70.160  1.00  0.00           C
ATOM    719  CD1 PHE A  52      40.490  54.650  71.200  1.00  0.00           C
ATOM    720  HD1 PHE A  52      40.200  55.400  71.910  1.00  0.00           H
ATOM    721  CE1 PHE A  52      41.620  53.880  71.380  1.00  0.00           C
ATOM    722  HE1 PHE A  52      42.290  54.190  72.170  1.00  0.00           H
ATOM    723  CZ  PHE A  52      42.050  52.970  70.450  1.00  0.00           C
ATOM    724  HZ  PHE A  52      42.990  52.440  70.570  1.00  0.00           H
ATOM    725  CD2 PHE A  52      40.030  53.430  69.190  1.00  0.00           C
ATOM    726  HD2 PHE A  52      39.390  53.370  68.330  1.00  0.00           H
ATOM    727  CE2 PHE A  52      41.250  52.710  69.290  1.00  0.00           C
ATOM    728  HE2 PHE A  52      41.600  52.010  68.530  1.00  0.00           H
ATOM    729  C   PHE A  52      36.480  56.070  71.240  1.00  0.00           C
ATOM    730  O   PHE A  52      36.710  57.160  71.790  1.00  0.00           O
ATOM    731  N   CYS A  53      35.380  55.860  70.470  1.00  0.00           N
ATOM    732  HN  CYS A  53      35.270  54.940  70.110  1.00  0.00           H
ATOM    733  CA  CYS A  53      34.320  56.830  70.160  1.00  0.00           C
ATOM    734  HA  CYS A  53      34.660  57.830  70.400  1.00  0.00           H
ATOM    735  CB  CYS A  53      34.000  56.800  68.600  1.00  0.00           C
ATOM    736  HB1 CYS A  53      33.290  55.960  68.420  1.00  0.00           H
ATOM    737  HB2 CYS A  53      34.970  56.610  68.110  1.00  0.00           H
ATOM    738  SG  CYS A  53      33.330  58.420  68.040  1.00  0.00           S
ATOM    739  HG1 CYS A  53      32.310  58.500  68.890  1.00  0.00           H
ATOM    740  C   CYS A  53      33.040  56.730  71.060  1.00  0.00           C
ATOM    741  O   CYS A  53      32.250  57.710  71.170  1.00  0.00           O
ATOM    742  N   PHE A  54      32.790  55.600  71.740  1.00  0.00           N
ATOM    743  HN  PHE A  54      33.400  54.820  71.780  1.00  0.00           H
ATOM    744  CA  PHE A  54      31.510  55.420  72.350  1.00  0.00           C
ATOM    745  HA  PHE A  54      30.950  56.340  72.440  1.00  0.00           H
ATOM    746  CB  PHE A  54      30.620  54.570  71.470  1.00  0.00           C
ATOM    747  HB1 PHE A  54      30.990  53.520  71.580  1.00  0.00           H
ATOM    748  HB2 PHE A  54      30.840  54.840  70.420  1.00  0.00           H
ATOM    749  CG  PHE A  54      29.130  54.800  71.680  1.00  0.00           C
ATOM    750  CD1 PHE A  54      28.550  55.980  71.170  1.00  0.00           C
ATOM    751  HD1 PHE A  54      29.130  56.720  70.630  1.00  0.00           H
ATOM    752  CE1 PHE A  54      27.170  56.240  71.350  1.00  0.00           C
ATOM    753  HE1 PHE A  54      26.800  57.120  70.840  1.00  0.00           H
ATOM    754  CZ  PHE A  54      26.350  55.360  72.050  1.00  0.00           C
ATOM    755  HZ  PHE A  54      25.290  55.560  72.190  1.00  0.00           H
ATOM    756  CD2 PHE A  54      28.250  53.900  72.290  1.00  0.00           C
ATOM    757  HD2 PHE A  54      28.670  52.990  72.720  1.00  0.00           H
ATOM    758  CE2 PHE A  54      26.890  54.150  72.520  1.00  0.00           C
ATOM    759  HE2 PHE A  54      26.180  53.510  73.040  1.00  0.00           H
ATOM    760  C   PHE A  54      31.610  54.870  73.770  1.00  0.00           C
ATOM    761  O   PHE A  54      30.860  55.360  74.630  1.00  0.00           O
ATOM    762  N   HSD A  55      32.410  53.850  74.080  1.00  0.00           N
ATOM    763  HN  HSD A  55      32.890  53.360  73.350  1.00  0.00           H
ATOM    764  CA  HSD A  55      32.500  53.250  75.370  1.00  0.00           C
ATOM    765  HA  HSD A  55      31.510  53.000  75.710  1.00  0.00           H
ATOM    766  CB  HSD A  55      33.100  51.880  75.090  1.00  0.00           C
ATOM    767  HB1 HSD A  55      34.080  52.060  74.600  1.00  0.00           H
ATOM    768  HB2 HSD A  55      32.470  51.150  74.530  1.00  0.00           H
ATOM    769  ND1 HSD A  55      32.580  50.240  76.960  1.00  0.00           N
ATOM    770  HD1 HSD A  55      31.860  49.750  76.490  1.00  0.00           H
ATOM    771  CG  HSD A  55      33.380  51.250  76.390  1.00  0.00           C
ATOM    772  CE1 HSD A  55      33.200  49.840  78.160  1.00  0.00           C
ATOM    773  HE1 HSD A  55      32.800  48.980  78.680  1.00  0.00           H
ATOM    774  NE2 HSD A  55      34.360  50.470  78.310  1.00  0.00           N
ATOM    775  CD2 HSD A  55      34.450  51.360  77.240  1.00  0.00           C
ATOM    776  HD2 HSD A  55      35.300  52.020  77.170  1.00  0.00           H
ATOM    777  C   HSD A  55      33.390  54.140  76.290  1.00  0.00           C
ATOM    778  O   HSD A  55      33.020  54.510  77.440  1.00  0.00           O
ATOM    779  N   LEU A  56      34.560  54.570  75.790  1.00  0.00           N
ATOM    780  HN  LEU A  56      34.680  54.620  74.800  1.00  0.00           H
ATOM    781  CA  LEU A  56      35.510  55.420  76.550  1.00  0.00           C
ATOM    782  HA  LEU A  56      35.460  55.120  77.590  1.00  0.00           H
ATOM    783  CB  LEU A  56      36.950  55.290  75.960  1.00  0.00           C
ATOM    784  HB1 LEU A  56      37.550  56.040  76.510  1.00  0.00           H
ATOM    785  HB2 LEU A  56      37.010  55.570  74.890  1.00  0.00           H
ATOM    786  CG  LEU A  56      37.750  53.920  76.160  1.00  0.00           C
ATOM    787  HG  LEU A  56      37.170  53.080  75.720  1.00  0.00           H
ATOM    788  CD1 LEU A  56      39.080  53.940  75.480  1.00  0.00           C
ATOM    789 HD11 LEU A  56      39.600  52.990  75.690  1.00  0.00           H
ATOM    790 HD12 LEU A  56      39.700  54.740  75.950  1.00  0.00           H
ATOM    791 HD13 LEU A  56      39.120  54.240  74.410  1.00  0.00           H
ATOM    792  CD2 LEU A  56      37.980  53.560  77.700  1.00  0.00           C
ATOM    793 HD21 LEU A  56      38.450  52.550  77.720  1.00  0.00           H
ATOM    794 HD22 LEU A  56      36.990  53.510  78.200  1.00  0.00           H
ATOM    795 HD23 LEU A  56      38.640  54.240  78.270  1.00  0.00           H
ATOM    796  C   LEU A  56      34.980  56.900  76.550  1.00  0.00           C
ATOM    797  O   LEU A  56      34.660  57.440  75.530  1.00  0.00           O
ATOM    798  N   LYS A  57      34.940  57.520  77.770  1.00  0.00           N
ATOM    799  HN  LYS A  57      35.280  57.050  78.580  1.00  0.00           H
ATOM    800  CA  LYS A  57      34.400  58.880  77.840  1.00  0.00           C
ATOM    801  HA  LYS A  57      33.970  59.230  76.920  1.00  0.00           H
ATOM    802  CB  LYS A  57      33.300  58.950  78.880  1.00  0.00           C
ATOM    803  HB1 LYS A  57      32.980  60.000  79.010  1.00  0.00           H
ATOM    804  HB2 LYS A  57      33.800  58.610  79.810  1.00  0.00           H
ATOM    805  CG  LYS A  57      32.100  58.070  78.550  1.00  0.00           C
ATOM    806  HG1 LYS A  57      31.330  58.200  79.330  1.00  0.00           H
ATOM    807  HG2 LYS A  57      32.370  56.980  78.600  1.00  0.00           H
ATOM    808  CD  LYS A  57      31.460  58.570  77.230  1.00  0.00           C
ATOM    809  HD1 LYS A  57      32.130  58.440  76.360  1.00  0.00           H
ATOM    810  HD2 LYS A  57      31.390  59.660  77.400  1.00  0.00           H
ATOM    811  CE  LYS A  57      30.100  57.890  76.900  1.00  0.00           C
ATOM    812  HE1 LYS A  57      29.300  58.020  77.660  1.00  0.00           H
ATOM    813  HE2 LYS A  57      30.370  56.810  76.840  1.00  0.00           H
ATOM    814  NZ  LYS A  57      29.530  58.310  75.630  1.00  0.00           N
ATOM    815  HZ1 LYS A  57      30.260  58.250  74.900  1.00  0.00           H
ATOM    816  HZ2 LYS A  57      29.060  59.230  75.710  1.00  0.00           H
ATOM    817  HZ3 LYS A  57      28.810  57.610  75.340  1.00  0.00           H
ATOM    818  C   LYS A  57      35.470  59.780  78.250  1.00  0.00           C
ATOM    819  O   LYS A  57      36.370  59.430  78.970  1.00  0.00           O
ATOM    820  N   SER A  58      35.410  61.030  77.660  1.00  0.00           N
ATOM    821  HN  SER A  58      34.690  61.290  77.020  1.00  0.00           H
ATOM    822  CA  SER A  58      36.230  62.100  78.120  1.00  0.00           C
ATOM    823  HA  SER A  58      35.840  63.010  77.680  1.00  0.00           H
ATOM    824  CB  SER A  58      36.360  62.280  79.600  1.00  0.00           C
ATOM    825  HB1 SER A  58      37.050  61.540  80.050  1.00  0.00           H
ATOM    826  HB2 SER A  58      35.350  62.120  80.040  1.00  0.00           H
ATOM    827  OG  SER A  58      36.680  63.610  80.020  1.00  0.00           O
ATOM    828  HG1 SER A  58      35.910  64.090  79.730  1.00  0.00           H
ATOM    829  C   SER A  58      37.610  61.920  77.610  1.00  0.00           C
ATOM    830  O   SER A  58      38.560  61.230  78.120  1.00  0.00           O
ATOM    831  N   TRP A  59      37.670  62.420  76.360  1.00  0.00           N
ATOM    832  HN  TRP A  59      36.800  62.690  75.950  1.00  0.00           H
ATOM    833  CA  TRP A  59      38.930  62.520  75.560  1.00  0.00           C
ATOM    834  HA  TRP A  59      39.280  61.560  75.200  1.00  0.00           H
ATOM    835  CB  TRP A  59      38.710  63.470  74.290  1.00  0.00           C
ATOM    836  HB1 TRP A  59      39.690  63.520  73.750  1.00  0.00           H
ATOM    837  HB2 TRP A  59      38.510  64.520  74.570  1.00  0.00           H
ATOM    838  CG  TRP A  59      37.700  63.170  73.260  1.00  0.00           C
ATOM    839  CD1 TRP A  59      36.490  63.710  73.200  1.00  0.00           C
ATOM    840  HD1 TRP A  59      36.290  64.680  73.630  1.00  0.00           H
ATOM    841  NE1 TRP A  59      35.710  63.010  72.230  1.00  0.00           N
ATOM    842  HE1 TRP A  59      34.790  63.060  71.900  1.00  0.00           H
ATOM    843  CE2 TRP A  59      36.470  62.010  71.660  1.00  0.00           C
ATOM    844  CD2 TRP A  59      37.760  62.120  72.330  1.00  0.00           C
ATOM    845  CE3 TRP A  59      38.760  61.280  71.920  1.00  0.00           C
ATOM    846  HE3 TRP A  59      39.720  61.330  72.410  1.00  0.00           H
ATOM    847  CZ3 TRP A  59      38.590  60.340  70.870  1.00  0.00           C
ATOM    848  HZ3 TRP A  59      39.420  59.720  70.580  1.00  0.00           H
ATOM    849  CZ2 TRP A  59      36.300  61.050  70.640  1.00  0.00           C
ATOM    850  HZ2 TRP A  59      35.350  61.100  70.130  1.00  0.00           H
ATOM    851  CH2 TRP A  59      37.320  60.250  70.300  1.00  0.00           C
ATOM    852  HH2 TRP A  59      37.160  59.530  69.510  1.00  0.00           H
ATOM    853  C   TRP A  59      40.240  62.920  76.250  1.00  0.00           C
ATOM    854  O   TRP A  59      40.250  63.780  77.130  1.00  0.00           O
ATOM    855  N   LYS A  60      41.350  62.310  75.710  1.00  0.00           N
ATOM    856  HN  LYS A  60      41.170  61.600  75.040  1.00  0.00           H
ATOM    857  CA  LYS A  60      42.640  62.460  76.320  1.00  0.00           C
ATOM    858  HA  LYS A  60      42.570  63.390  76.880  1.00  0.00           H
ATOM    859  CB  LYS A  60      43.080  61.310  77.250  1.00  0.00           C
ATOM    860  HB1 LYS A  60      44.020  61.550  77.770  1.00  0.00           H
ATOM    861  HB2 LYS A  60      43.280  60.420  76.600  1.00  0.00           H
ATOM    862  CG  LYS A  60      42.100  60.740  78.320  1.00  0.00           C
ATOM    863  HG1 LYS A  60      42.530  59.810  78.730  1.00  0.00           H
ATOM    864  HG2 LYS A  60      41.150  60.440  77.820  1.00  0.00           H
ATOM    865  CD  LYS A  60      42.010  61.630  79.580  1.00  0.00           C
ATOM    866  HD1 LYS A  60      41.690  62.630  79.230  1.00  0.00           H
ATOM    867  HD2 LYS A  60      43.040  61.690  80.000  1.00  0.00           H
ATOM    868  CE  LYS A  60      40.950  61.050  80.580  1.00  0.00           C
ATOM    869  HE1 LYS A  60      41.360  60.150  81.100  1.00  0.00           H
ATOM    870  HE2 LYS A  60      39.980  60.890  80.070  1.00  0.00           H
ATOM    871  NZ  LYS A  60      40.710  62.160  81.530  1.00  0.00           N
ATOM    872  HZ1 LYS A  60      40.020  62.000  82.300  1.00  0.00           H
ATOM    873  HZ2 LYS A  60      40.340  62.900  80.920  1.00  0.00           H
ATOM    874  HZ3 LYS A  60      41.630  62.490  81.910  1.00  0.00           H
ATOM    875  C   LYS A  60      43.550  62.520  75.170  1.00  0.00           C
ATOM    876  O   LYS A  60      43.290  62.050  74.080  1.00  0.00           O
ATOM    877  N   SER A  61      44.760  63.150  75.270  1.00  0.00           N
ATOM    878  HN  SER A  61      45.160  63.460  76.140  1.00  0.00           H
ATOM    879  CA  SER A  61      45.500  63.340  74.030  1.00  0.00           C
ATOM    880  HA  SER A  61      44.940  63.930  73.340  1.00  0.00           H
ATOM    881  CB  SER A  61      46.840  64.130  74.300  1.00  0.00           C
ATOM    882  HB1 SER A  61      46.620  65.180  74.620  1.00  0.00           H
ATOM    883  HB2 SER A  61      47.420  64.170  73.350  1.00  0.00           H
ATOM    884  OG  SER A  61      47.550  63.510  75.340  1.00  0.00           O
ATOM    885  HG1 SER A  61      48.450  63.400  75.050  1.00  0.00           H
ATOM    886  C   SER A  61      45.940  62.130  73.270  1.00  0.00           C
ATOM    887  O   SER A  61      45.700  62.130  72.040  1.00  0.00           O
ATOM    888  N   SER A  62      46.550  61.060  73.830  1.00  0.00           N
ATOM    889  HN  SER A  62      46.770  61.050  74.810  1.00  0.00           H
ATOM    890  CA  SER A  62      46.990  59.920  73.010  1.00  0.00           C
ATOM    891  HA  SER A  62      47.650  60.230  72.210  1.00  0.00           H
ATOM    892  CB  SER A  62      47.800  58.900  73.800  1.00  0.00           C
ATOM    893  HB1 SER A  62      48.800  59.330  74.030  1.00  0.00           H
ATOM    894  HB2 SER A  62      48.030  58.000  73.180  1.00  0.00           H
ATOM    895  OG  SER A  62      47.100  58.430  74.930  1.00  0.00           O
ATOM    896  HG1 SER A  62      46.980  59.040  75.660  1.00  0.00           H
ATOM    897  C   SER A  62      45.860  59.130  72.350  1.00  0.00           C
ATOM    898  O   SER A  62      46.040  58.470  71.320  1.00  0.00           O
ATOM    899  N   ARG A  63      44.610  59.320  72.880  1.00  0.00           N
ATOM    900  HN  ARG A  63      44.500  59.960  73.630  1.00  0.00           H
ATOM    901  CA  ARG A  63      43.330  58.640  72.440  1.00  0.00           C
ATOM    902  HA  ARG A  63      43.400  57.580  72.280  1.00  0.00           H
ATOM    903  CB  ARG A  63      42.230  58.860  73.520  1.00  0.00           C
ATOM    904  HB1 ARG A  63      42.080  59.960  73.540  1.00  0.00           H
ATOM    905  HB2 ARG A  63      42.740  58.560  74.460  1.00  0.00           H
ATOM    906  CG  ARG A  63      40.900  58.070  73.320  1.00  0.00           C
ATOM    907  HG1 ARG A  63      41.060  56.980  73.150  1.00  0.00           H
ATOM    908  HG2 ARG A  63      40.380  58.450  72.400  1.00  0.00           H
ATOM    909  CD  ARG A  63      39.940  58.420  74.450  1.00  0.00           C
ATOM    910  HD1 ARG A  63      38.890  58.090  74.320  1.00  0.00           H
ATOM    911  HD2 ARG A  63      39.860  59.530  74.470  1.00  0.00           H
ATOM    912  NE  ARG A  63      40.410  57.960  75.760  1.00  0.00           N
ATOM    913  HE  ARG A  63      41.290  57.540  75.970  1.00  0.00           H
ATOM    914  CZ  ARG A  63      39.630  58.070  76.810  1.00  0.00           C
ATOM    915  NH1 ARG A  63      38.380  58.560  76.930  1.00  0.00           N
ATOM    916 HH11 ARG A  63      37.830  58.930  76.180  1.00  0.00           H
ATOM    917 HH12 ARG A  63      37.920  58.860  77.770  1.00  0.00           H
ATOM    918  NH2 ARG A  63      40.180  57.720  77.970  1.00  0.00           N
ATOM    919 HH21 ARG A  63      41.030  57.200  77.980  1.00  0.00           H
ATOM    920 HH22 ARG A  63      39.500  57.500  78.660  1.00  0.00           H
ATOM    921  C   ARG A  63      42.840  59.240  71.140  1.00  0.00           C
ATOM    922  O   ARG A  63      42.090  58.730  70.350  1.00  0.00           O
ATOM    923  N   ILE A  64      43.120  60.490  71.030  1.00  0.00           N
ATOM    924  HN  ILE A  64      43.670  60.990  71.700  1.00  0.00           H
ATOM    925  CA  ILE A  64      42.680  61.230  69.850  1.00  0.00           C
ATOM    926  HA  ILE A  64      41.660  60.950  69.650  1.00  0.00           H
ATOM    927  CB  ILE A  64      42.630  62.690  69.960  1.00  0.00           C
ATOM    928  HB  ILE A  64      43.570  63.050  70.390  1.00  0.00           H
ATOM    929  CG2 ILE A  64      42.290  63.300  68.560  1.00  0.00           C
ATOM    930 HG21 ILE A  64      41.340  62.800  68.220  1.00  0.00           H
ATOM    931 HG22 ILE A  64      43.180  63.170  67.920  1.00  0.00           H
ATOM    932 HG23 ILE A  64      42.100  64.390  68.560  1.00  0.00           H
ATOM    933  CG1 ILE A  64      41.540  63.080  70.990  1.00  0.00           C
ATOM    934 HG11 ILE A  64      41.250  62.220  71.630  1.00  0.00           H
ATOM    935 HG12 ILE A  64      40.550  63.180  70.490  1.00  0.00           H
ATOM    936  CD  ILE A  64      41.860  64.320  71.760  1.00  0.00           C
ATOM    937  HD1 ILE A  64      42.140  65.080  70.990  1.00  0.00           H
ATOM    938  HD2 ILE A  64      42.750  64.050  72.340  1.00  0.00           H
ATOM    939  HD3 ILE A  64      41.100  64.640  72.500  1.00  0.00           H
ATOM    940  C   ILE A  64      43.500  60.730  68.630  1.00  0.00           C
ATOM    941  O   ILE A  64      43.110  60.440  67.490  1.00  0.00           O
ATOM    942  N   PHE A  65      44.830  60.460  68.850  1.00  0.00           N
ATOM    943  HN  PHE A  65      45.330  60.760  69.680  1.00  0.00           H
ATOM    944  CA  PHE A  65      45.680  59.800  67.870  1.00  0.00           C
ATOM    945  HA  PHE A  65      45.610  60.250  66.880  1.00  0.00           H
ATOM    946  CB  PHE A  65      47.170  59.910  68.350  1.00  0.00           C
ATOM    947  HB1 PHE A  65      47.940  59.420  67.720  1.00  0.00           H
ATOM    948  HB2 PHE A  65      47.280  59.520  69.390  1.00  0.00           H
ATOM    949  CG  PHE A  65      47.570  61.360  68.380  1.00  0.00           C
ATOM    950  CD1 PHE A  65      47.550  62.170  67.220  1.00  0.00           C
ATOM    951  HD1 PHE A  65      47.160  61.730  66.330  1.00  0.00           H
ATOM    952  CE1 PHE A  65      47.970  63.490  67.320  1.00  0.00           C
ATOM    953  HE1 PHE A  65      48.080  64.160  66.480  1.00  0.00           H
ATOM    954  CZ  PHE A  65      48.310  64.010  68.580  1.00  0.00           C
ATOM    955  HZ  PHE A  65      48.620  65.040  68.630  1.00  0.00           H
ATOM    956  CD2 PHE A  65      47.980  61.900  69.610  1.00  0.00           C
ATOM    957  HD2 PHE A  65      48.090  61.340  70.540  1.00  0.00           H
ATOM    958  CE2 PHE A  65      48.430  63.240  69.650  1.00  0.00           C
ATOM    959  HE2 PHE A  65      48.900  63.590  70.550  1.00  0.00           H
ATOM    960  C   PHE A  65      45.290  58.320  67.570  1.00  0.00           C
ATOM    961  O   PHE A  65      45.250  57.910  66.440  1.00  0.00           O
ATOM    962  N   LEU A  66      45.050  57.600  68.650  1.00  0.00           N
ATOM    963  HN  LEU A  66      45.340  57.910  69.540  1.00  0.00           H
ATOM    964  CA  LEU A  66      44.490  56.260  68.580  1.00  0.00           C
ATOM    965  HA  LEU A  66      45.230  55.670  68.060  1.00  0.00           H
ATOM    966  CB  LEU A  66      44.380  55.540  69.960  1.00  0.00           C
ATOM    967  HB1 LEU A  66      43.960  54.540  69.730  1.00  0.00           H
ATOM    968  HB2 LEU A  66      43.740  56.170  70.600  1.00  0.00           H
ATOM    969  CG  LEU A  66      45.680  55.260  70.730  1.00  0.00           C
ATOM    970  HG  LEU A  66      46.300  56.180  70.630  1.00  0.00           H
ATOM    971  CD1 LEU A  66      45.410  54.980  72.230  1.00  0.00           C
ATOM    972 HD11 LEU A  66      45.120  55.930  72.730  1.00  0.00           H
ATOM    973 HD12 LEU A  66      46.360  54.580  72.620  1.00  0.00           H
ATOM    974 HD13 LEU A  66      44.630  54.200  72.400  1.00  0.00           H
ATOM    975  CD2 LEU A  66      46.450  54.110  70.160  1.00  0.00           C
ATOM    976 HD21 LEU A  66      45.870  53.170  69.990  1.00  0.00           H
ATOM    977 HD22 LEU A  66      47.340  53.900  70.790  1.00  0.00           H
ATOM    978 HD23 LEU A  66      46.720  54.300  69.100  1.00  0.00           H
ATOM    979  C   LEU A  66      43.110  56.120  67.890  1.00  0.00           C
ATOM    980  O   LEU A  66      42.980  55.270  67.010  1.00  0.00           O
ATOM    981  N   PHE A  67      42.140  57.040  68.120  1.00  0.00           N
ATOM    982  HN  PHE A  67      42.240  57.740  68.820  1.00  0.00           H
ATOM    983  CA  PHE A  67      40.930  57.180  67.230  1.00  0.00           C
ATOM    984  HA  PHE A  67      40.320  56.310  67.420  1.00  0.00           H
ATOM    985  CB  PHE A  67      40.110  58.420  67.630  1.00  0.00           C
ATOM    986  HB1 PHE A  67      40.680  59.370  67.610  1.00  0.00           H
ATOM    987  HB2 PHE A  67      39.670  58.200  68.620  1.00  0.00           H
ATOM    988  CG  PHE A  67      38.870  58.730  66.810  1.00  0.00           C
ATOM    989  CD1 PHE A  67      37.670  57.900  67.030  1.00  0.00           C
ATOM    990  HD1 PHE A  67      37.630  57.160  67.810  1.00  0.00           H
ATOM    991  CE1 PHE A  67      36.590  58.140  66.180  1.00  0.00           C
ATOM    992  HE1 PHE A  67      35.690  57.590  66.370  1.00  0.00           H
ATOM    993  CZ  PHE A  67      36.630  59.110  65.160  1.00  0.00           C
ATOM    994  HZ  PHE A  67      35.780  59.220  64.500  1.00  0.00           H
ATOM    995  CD2 PHE A  67      38.860  59.750  65.890  1.00  0.00           C
ATOM    996  HD2 PHE A  67      39.760  60.300  65.690  1.00  0.00           H
ATOM    997  CE2 PHE A  67      37.720  59.980  65.060  1.00  0.00           C
ATOM    998  HE2 PHE A  67      37.790  60.720  64.290  1.00  0.00           H
ATOM    999  C   PHE A  67      41.320  57.220  65.730  1.00  0.00           C
ATOM   1000  O   PHE A  67      40.820  56.460  64.910  1.00  0.00           O
ATOM   1001  N   ASN A  68      42.250  58.120  65.350  1.00  0.00           N
ATOM   1002  HN  ASN A  68      42.780  58.670  65.980  1.00  0.00           H
ATOM   1003  CA  ASN A  68      42.610  58.250  64.020  1.00  0.00           C
ATOM   1004  HA  ASN A  68      41.680  58.320  63.470  1.00  0.00           H
ATOM   1005  CB  ASN A  68      43.390  59.600  63.870  1.00  0.00           C
ATOM   1006  HB1 ASN A  68      44.050  59.650  62.980  1.00  0.00           H
ATOM   1007  HB2 ASN A  68      44.120  59.690  64.710  1.00  0.00           H
ATOM   1008  CG  ASN A  68      42.500  60.770  63.910  1.00  0.00           C
ATOM   1009  OD1 ASN A  68      41.860  61.120  62.910  1.00  0.00           O
ATOM   1010  ND2 ASN A  68      42.180  61.320  65.120  1.00  0.00           N
ATOM   1011 HD21 ASN A  68      42.510  60.930  65.980  1.00  0.00           H
ATOM   1012 HD22 ASN A  68      41.920  62.250  64.910  1.00  0.00           H
ATOM   1013  C   ASN A  68      43.380  57.130  63.440  1.00  0.00           C
ATOM   1014  O   ASN A  68      43.320  56.820  62.260  1.00  0.00           O
ATOM   1015  N   LEU A  69      44.060  56.360  64.260  1.00  0.00           N
ATOM   1016  HN  LEU A  69      44.100  56.720  65.190  1.00  0.00           H
ATOM   1017  CA  LEU A  69      44.730  55.090  64.000  1.00  0.00           C
ATOM   1018  HA  LEU A  69      45.250  55.170  63.060  1.00  0.00           H
ATOM   1019  CB  LEU A  69      45.660  54.750  65.190  1.00  0.00           C
ATOM   1020  HB1 LEU A  69      45.030  54.690  66.100  1.00  0.00           H
ATOM   1021  HB2 LEU A  69      46.310  55.610  65.410  1.00  0.00           H
ATOM   1022  CG  LEU A  69      46.390  53.390  65.060  1.00  0.00           C
ATOM   1023  HG  LEU A  69      45.640  52.570  64.980  1.00  0.00           H
ATOM   1024  CD1 LEU A  69      47.260  53.350  63.800  1.00  0.00           C
ATOM   1025 HD11 LEU A  69      46.580  53.510  62.930  1.00  0.00           H
ATOM   1026 HD12 LEU A  69      47.850  52.410  63.680  1.00  0.00           H
ATOM   1027 HD13 LEU A  69      48.050  54.120  63.870  1.00  0.00           H
ATOM   1028  CD2 LEU A  69      47.210  53.040  66.350  1.00  0.00           C
ATOM   1029 HD21 LEU A  69      46.470  53.080  67.190  1.00  0.00           H
ATOM   1030 HD22 LEU A  69      48.030  53.780  66.440  1.00  0.00           H
ATOM   1031 HD23 LEU A  69      47.550  51.990  66.240  1.00  0.00           H
ATOM   1032  C   LEU A  69      43.730  53.930  63.780  1.00  0.00           C
ATOM   1033  O   LEU A  69      43.760  53.180  62.740  1.00  0.00           O
ATOM   1034  N   ALA A  70      42.710  53.800  64.670  1.00  0.00           N
ATOM   1035  HN  ALA A  70      42.620  54.330  65.510  1.00  0.00           H
ATOM   1036  CA  ALA A  70      41.570  52.910  64.460  1.00  0.00           C
ATOM   1037  HA  ALA A  70      42.010  51.930  64.360  1.00  0.00           H
ATOM   1038  CB  ALA A  70      40.620  53.040  65.690  1.00  0.00           C
ATOM   1039  HB1 ALA A  70      39.820  52.280  65.690  1.00  0.00           H
ATOM   1040  HB2 ALA A  70      40.280  54.090  65.630  1.00  0.00           H
ATOM   1041  HB3 ALA A  70      41.300  52.950  66.570  1.00  0.00           H
ATOM   1042  C   ALA A  70      40.740  53.290  63.210  1.00  0.00           C
ATOM   1043  O   ALA A  70      40.320  52.460  62.440  1.00  0.00           O
ATOM   1044  N   VAL A  71      40.400  54.590  63.050  1.00  0.00           N
ATOM   1045  HN  VAL A  71      40.660  55.180  63.800  1.00  0.00           H
ATOM   1046  CA  VAL A  71      39.950  55.140  61.730  1.00  0.00           C
ATOM   1047  HA  VAL A  71      39.030  54.610  61.570  1.00  0.00           H
ATOM   1048  CB  VAL A  71      39.550  56.610  61.850  1.00  0.00           C
ATOM   1049  HB  VAL A  71      40.290  57.190  62.450  1.00  0.00           H
ATOM   1050  CG1 VAL A  71      39.230  57.220  60.450  1.00  0.00           C
ATOM   1051 HG11 VAL A  71      38.690  56.410  59.900  1.00  0.00           H
ATOM   1052 HG12 VAL A  71      40.130  57.460  59.850  1.00  0.00           H
ATOM   1053 HG13 VAL A  71      38.550  58.080  60.620  1.00  0.00           H
ATOM   1054  CG2 VAL A  71      38.230  56.670  62.660  1.00  0.00           C
ATOM   1055 HG21 VAL A  71      38.380  56.400  63.720  1.00  0.00           H
ATOM   1056 HG22 VAL A  71      37.400  56.050  62.270  1.00  0.00           H
ATOM   1057 HG23 VAL A  71      37.970  57.740  62.720  1.00  0.00           H
ATOM   1058  C   VAL A  71      40.770  54.770  60.500  1.00  0.00           C
ATOM   1059  O   VAL A  71      40.270  54.330  59.470  1.00  0.00           O
ATOM   1060  N   ALA A  72      42.110  54.980  60.540  1.00  0.00           N
ATOM   1061  HN  ALA A  72      42.470  55.330  61.400  1.00  0.00           H
ATOM   1062  CA  ALA A  72      43.110  54.630  59.510  1.00  0.00           C
ATOM   1063  HA  ALA A  72      42.940  55.160  58.580  1.00  0.00           H
ATOM   1064  CB  ALA A  72      44.480  55.060  59.810  1.00  0.00           C
ATOM   1065  HB1 ALA A  72      44.690  55.090  60.900  1.00  0.00           H
ATOM   1066  HB2 ALA A  72      44.480  56.130  59.480  1.00  0.00           H
ATOM   1067  HB3 ALA A  72      45.360  54.610  59.310  1.00  0.00           H
ATOM   1068  C   ALA A  72      43.120  53.130  59.160  1.00  0.00           C
ATOM   1069  O   ALA A  72      43.030  52.760  58.020  1.00  0.00           O
ATOM   1070  N   ASP A  73      43.020  52.280  60.210  1.00  0.00           N
ATOM   1071  HN  ASP A  73      43.260  52.580  61.120  1.00  0.00           H
ATOM   1072  CA  ASP A  73      42.910  50.810  60.140  1.00  0.00           C
ATOM   1073  HA  ASP A  73      43.620  50.450  59.400  1.00  0.00           H
ATOM   1074  CB  ASP A  73      43.340  50.170  61.450  1.00  0.00           C
ATOM   1075  HB1 ASP A  73      43.060  49.110  61.300  1.00  0.00           H
ATOM   1076  HB2 ASP A  73      42.820  50.530  62.360  1.00  0.00           H
ATOM   1077  CG  ASP A  73      44.880  50.110  61.710  1.00  0.00           C
ATOM   1078  OD1 ASP A  73      45.380  49.910  62.790  1.00  0.00           O
ATOM   1079  OD2 ASP A  73      45.710  50.110  60.590  1.00  0.00           O
ATOM   1080  HD2 ASP A  73      46.620  50.060  60.890  1.00  0.00           H
ATOM   1081  C   ASP A  73      41.480  50.410  59.680  1.00  0.00           C
ATOM   1082  O   ASP A  73      41.420  49.520  58.870  1.00  0.00           O
ATOM   1083  N   PHE A  74      40.360  51.060  60.070  1.00  0.00           N
ATOM   1084  HN  PHE A  74      40.430  51.790  60.750  1.00  0.00           H
ATOM   1085  CA  PHE A  74      39.020  50.710  59.650  1.00  0.00           C
ATOM   1086  HA  PHE A  74      38.970  49.660  59.860  1.00  0.00           H
ATOM   1087  CB  PHE A  74      38.020  51.630  60.430  1.00  0.00           C
ATOM   1088  HB1 PHE A  74      38.220  52.720  60.320  1.00  0.00           H
ATOM   1089  HB2 PHE A  74      38.040  51.420  61.530  1.00  0.00           H
ATOM   1090  CG  PHE A  74      36.520  51.390  60.100  1.00  0.00           C
ATOM   1091  CD1 PHE A  74      35.900  50.220  60.570  1.00  0.00           C
ATOM   1092  HD1 PHE A  74      36.560  49.450  60.930  1.00  0.00           H
ATOM   1093  CE1 PHE A  74      34.530  50.000  60.520  1.00  0.00           C
ATOM   1094  HE1 PHE A  74      34.090  49.130  60.990  1.00  0.00           H
ATOM   1095  CZ  PHE A  74      33.660  50.920  59.920  1.00  0.00           C
ATOM   1096  HZ  PHE A  74      32.620  50.670  59.860  1.00  0.00           H
ATOM   1097  CD2 PHE A  74      35.600  52.270  59.490  1.00  0.00           C
ATOM   1098  HD2 PHE A  74      35.940  53.240  59.150  1.00  0.00           H
ATOM   1099  CE2 PHE A  74      34.200  52.050  59.330  1.00  0.00           C
ATOM   1100  HE2 PHE A  74      33.530  52.730  58.830  1.00  0.00           H
ATOM   1101  C   PHE A  74      38.820  50.960  58.220  1.00  0.00           C
ATOM   1102  O   PHE A  74      38.410  50.000  57.520  1.00  0.00           O
ATOM   1103  N   LEU A  75      39.180  52.110  57.780  1.00  0.00           N
ATOM   1104  HN  LEU A  75      39.680  52.830  58.250  1.00  0.00           H
ATOM   1105  CA  LEU A  75      39.030  52.490  56.430  1.00  0.00           C
ATOM   1106  HA  LEU A  75      38.000  52.310  56.200  1.00  0.00           H
ATOM   1107  CB  LEU A  75      39.480  53.940  56.290  1.00  0.00           C
ATOM   1108  HB1 LEU A  75      39.610  54.210  55.220  1.00  0.00           H
ATOM   1109  HB2 LEU A  75      40.430  53.940  56.850  1.00  0.00           H
ATOM   1110  CG  LEU A  75      38.570  55.110  56.830  1.00  0.00           C
ATOM   1111  HG  LEU A  75      38.230  54.720  57.820  1.00  0.00           H
ATOM   1112  CD1 LEU A  75      39.380  56.390  56.840  1.00  0.00           C
ATOM   1113 HD11 LEU A  75      40.430  56.260  57.180  1.00  0.00           H
ATOM   1114 HD12 LEU A  75      38.860  57.170  57.420  1.00  0.00           H
ATOM   1115 HD13 LEU A  75      39.560  56.860  55.850  1.00  0.00           H
ATOM   1116  CD2 LEU A  75      37.430  55.320  55.890  1.00  0.00           C
ATOM   1117 HD21 LEU A  75      36.740  56.130  56.220  1.00  0.00           H
ATOM   1118 HD22 LEU A  75      36.820  54.390  55.850  1.00  0.00           H
ATOM   1119 HD23 LEU A  75      37.730  55.610  54.860  1.00  0.00           H
ATOM   1120  C   LEU A  75      39.780  51.600  55.420  1.00  0.00           C
ATOM   1121  O   LEU A  75      39.160  51.170  54.460  1.00  0.00           O
ATOM   1122  N   LEU A  76      41.030  51.160  55.700  1.00  0.00           N
ATOM   1123  HN  LEU A  76      41.560  51.630  56.390  1.00  0.00           H
ATOM   1124  CA  LEU A  76      41.720  50.130  54.850  1.00  0.00           C
ATOM   1125  HA  LEU A  76      41.760  50.600  53.880  1.00  0.00           H
ATOM   1126  CB  LEU A  76      43.140  50.020  55.400  1.00  0.00           C
ATOM   1127  HB1 LEU A  76      43.090  49.460  56.360  1.00  0.00           H
ATOM   1128  HB2 LEU A  76      43.440  51.060  55.670  1.00  0.00           H
ATOM   1129  CG  LEU A  76      44.340  49.340  54.520  1.00  0.00           C
ATOM   1130  HG  LEU A  76      44.160  48.250  54.640  1.00  0.00           H
ATOM   1131  CD1 LEU A  76      44.290  49.810  53.060  1.00  0.00           C
ATOM   1132 HD11 LEU A  76      43.330  49.600  52.550  1.00  0.00           H
ATOM   1133 HD12 LEU A  76      45.080  49.330  52.440  1.00  0.00           H
ATOM   1134 HD13 LEU A  76      44.530  50.890  53.010  1.00  0.00           H
ATOM   1135  CD2 LEU A  76      45.750  49.600  54.970  1.00  0.00           C
ATOM   1136 HD21 LEU A  76      46.610  49.190  54.400  1.00  0.00           H
ATOM   1137 HD22 LEU A  76      45.870  49.310  56.040  1.00  0.00           H
ATOM   1138 HD23 LEU A  76      45.850  50.690  55.020  1.00  0.00           H
ATOM   1139  C   LEU A  76      41.060  48.830  54.670  1.00  0.00           C
ATOM   1140  O   LEU A  76      41.020  48.220  53.610  1.00  0.00           O
ATOM   1141  N   ILE A  77      40.500  48.360  55.820  1.00  0.00           N
ATOM   1142  HN  ILE A  77      40.640  48.830  56.690  1.00  0.00           H
ATOM   1143  CA  ILE A  77      39.500  47.260  55.860  1.00  0.00           C
ATOM   1144  HA  ILE A  77      40.050  46.380  55.550  1.00  0.00           H
ATOM   1145  CB  ILE A  77      39.120  46.890  57.330  1.00  0.00           C
ATOM   1146  HB  ILE A  77      39.350  47.780  57.960  1.00  0.00           H
ATOM   1147  CG2 ILE A  77      37.640  46.670  57.670  1.00  0.00           C
ATOM   1148 HG21 ILE A  77      37.490  46.590  58.770  1.00  0.00           H
ATOM   1149 HG22 ILE A  77      37.250  45.750  57.170  1.00  0.00           H
ATOM   1150 HG23 ILE A  77      37.060  47.600  57.510  1.00  0.00           H
ATOM   1151  CG1 ILE A  77      39.950  45.760  57.880  1.00  0.00           C
ATOM   1152 HG11 ILE A  77      39.800  44.780  57.380  1.00  0.00           H
ATOM   1153 HG12 ILE A  77      39.560  45.510  58.890  1.00  0.00           H
ATOM   1154  CD  ILE A  77      41.430  46.080  58.100  1.00  0.00           C
ATOM   1155  HD1 ILE A  77      41.850  45.330  58.820  1.00  0.00           H
ATOM   1156  HD2 ILE A  77      41.540  47.030  58.650  1.00  0.00           H
ATOM   1157  HD3 ILE A  77      42.090  46.140  57.200  1.00  0.00           H
ATOM   1158  C   ILE A  77      38.200  47.450  54.940  1.00  0.00           C
ATOM   1159  O   ILE A  77      37.830  46.550  54.220  1.00  0.00           O
ATOM   1160  N   ILE A  78      37.630  48.680  54.960  1.00  0.00           N
ATOM   1161  HN  ILE A  78      38.090  49.370  55.510  1.00  0.00           H
ATOM   1162  CA  ILE A  78      36.380  49.090  54.250  1.00  0.00           C
ATOM   1163  HA  ILE A  78      35.650  48.290  54.300  1.00  0.00           H
ATOM   1164  CB  ILE A  78      35.710  50.270  54.910  1.00  0.00           C
ATOM   1165  HB  ILE A  78      36.330  51.190  55.000  1.00  0.00           H
ATOM   1166  CG2 ILE A  78      34.580  50.800  54.070  1.00  0.00           C
ATOM   1167 HG21 ILE A  78      33.970  51.500  54.660  1.00  0.00           H
ATOM   1168 HG22 ILE A  78      33.970  49.960  53.680  1.00  0.00           H
ATOM   1169 HG23 ILE A  78      34.960  51.360  53.190  1.00  0.00           H
ATOM   1170  CG1 ILE A  78      35.210  49.830  56.380  1.00  0.00           C
ATOM   1171 HG11 ILE A  78      34.830  50.790  56.780  1.00  0.00           H
ATOM   1172 HG12 ILE A  78      36.000  49.560  57.120  1.00  0.00           H
ATOM   1173  CD  ILE A  78      34.090  48.800  56.510  1.00  0.00           C
ATOM   1174  HD1 ILE A  78      33.240  49.060  55.830  1.00  0.00           H
ATOM   1175  HD2 ILE A  78      33.680  48.900  57.530  1.00  0.00           H
ATOM   1176  HD3 ILE A  78      34.410  47.750  56.450  1.00  0.00           H
ATOM   1177  C   ILE A  78      36.570  49.040  52.740  1.00  0.00           C
ATOM   1178  O   ILE A  78      35.640  48.900  51.970  1.00  0.00           O
ATOM   1179  N   CYS A  79      37.800  49.230  52.250  1.00  0.00           N
ATOM   1180  HN  CYS A  79      38.460  49.460  52.960  1.00  0.00           H
ATOM   1181  CA  CYS A  79      38.230  48.980  50.860  1.00  0.00           C
ATOM   1182  HA  CYS A  79      37.420  49.440  50.310  1.00  0.00           H
ATOM   1183  CB  CYS A  79      39.690  49.420  50.700  1.00  0.00           C
ATOM   1184  HB1 CYS A  79      40.450  48.770  50.240  1.00  0.00           H
ATOM   1185  HB2 CYS A  79      40.090  49.500  51.740  1.00  0.00           H
ATOM   1186  SG  CYS A  79      39.940  51.010  49.830  1.00  0.00           S
ATOM   1187  HG1 CYS A  79      39.660  51.790  50.870  1.00  0.00           H
ATOM   1188  C   CYS A  79      38.230  47.560  50.370  1.00  0.00           C
ATOM   1189  O   CYS A  79      38.040  47.270  49.170  1.00  0.00           O
ATOM   1190  N   LEU A  80      38.290  46.600  51.290  1.00  0.00           N
ATOM   1191  HN  LEU A  80      38.210  46.910  52.240  1.00  0.00           H
ATOM   1192  CA  LEU A  80      38.360  45.180  50.950  1.00  0.00           C
ATOM   1193  HA  LEU A  80      39.230  45.050  50.330  1.00  0.00           H
ATOM   1194  CB  LEU A  80      38.530  44.350  52.250  1.00  0.00           C
ATOM   1195  HB1 LEU A  80      38.370  43.270  51.970  1.00  0.00           H
ATOM   1196  HB2 LEU A  80      37.750  44.580  53.010  1.00  0.00           H
ATOM   1197  CG  LEU A  80      39.900  44.230  52.880  1.00  0.00           C
ATOM   1198  HG  LEU A  80      40.220  45.260  53.110  1.00  0.00           H
ATOM   1199  CD1 LEU A  80      39.910  43.520  54.250  1.00  0.00           C
ATOM   1200 HD11 LEU A  80      39.610  44.190  55.080  1.00  0.00           H
ATOM   1201 HD12 LEU A  80      40.910  43.110  54.480  1.00  0.00           H
ATOM   1202 HD13 LEU A  80      39.230  42.650  54.260  1.00  0.00           H
ATOM   1203  CD2 LEU A  80      40.840  43.680  51.770  1.00  0.00           C
ATOM   1204 HD21 LEU A  80      40.510  42.780  51.190  1.00  0.00           H
ATOM   1205 HD22 LEU A  80      41.800  43.430  52.270  1.00  0.00           H
ATOM   1206 HD23 LEU A  80      40.920  44.440  50.960  1.00  0.00           H
ATOM   1207  C   LEU A  80      37.200  44.680  50.030  1.00  0.00           C
ATOM   1208  O   LEU A  80      37.480  44.010  49.050  1.00  0.00           O
ATOM   1209  N   PRO A  81      35.870  44.950  50.210  1.00  0.00           N
ATOM   1210  CD  PRO A  81      35.260  45.450  51.490  1.00  0.00           C
ATOM   1211  HD1 PRO A  81      35.220  46.550  51.340  1.00  0.00           H
ATOM   1212  HD2 PRO A  81      35.800  45.150  52.410  1.00  0.00           H
ATOM   1213  CA  PRO A  81      34.830  44.330  49.330  1.00  0.00           C
ATOM   1214  HA  PRO A  81      35.070  43.280  49.370  1.00  0.00           H
ATOM   1215  CB  PRO A  81      33.510  44.750  49.970  1.00  0.00           C
ATOM   1216  HB1 PRO A  81      32.850  43.880  49.720  1.00  0.00           H
ATOM   1217  HB2 PRO A  81      33.150  45.740  49.620  1.00  0.00           H
ATOM   1218  CG  PRO A  81      33.840  44.820  51.510  1.00  0.00           C
ATOM   1219  HG1 PRO A  81      33.070  45.380  52.070  1.00  0.00           H
ATOM   1220  HG2 PRO A  81      33.950  43.830  52.000  1.00  0.00           H
ATOM   1221  C   PRO A  81      34.960  44.780  47.870  1.00  0.00           C
ATOM   1222  O   PRO A  81      34.600  44.030  46.990  1.00  0.00           O
ATOM   1223  N   PHE A  82      35.470  46.000  47.700  1.00  0.00           N
ATOM   1224  HN  PHE A  82      35.660  46.590  48.480  1.00  0.00           H
ATOM   1225  CA  PHE A  82      35.570  46.590  46.330  1.00  0.00           C
ATOM   1226  HA  PHE A  82      34.680  46.500  45.730  1.00  0.00           H
ATOM   1227  CB  PHE A  82      35.940  48.050  46.590  1.00  0.00           C
ATOM   1228  HB1 PHE A  82      36.050  48.580  45.620  1.00  0.00           H
ATOM   1229  HB2 PHE A  82      36.830  48.190  47.240  1.00  0.00           H
ATOM   1230  CG  PHE A  82      34.810  48.650  47.400  1.00  0.00           C
ATOM   1231  CD1 PHE A  82      35.080  49.430  48.580  1.00  0.00           C
ATOM   1232  HD1 PHE A  82      36.050  49.690  48.970  1.00  0.00           H
ATOM   1233  CE1 PHE A  82      33.950  50.030  49.230  1.00  0.00           C
ATOM   1234  HE1 PHE A  82      34.230  50.650  50.060  1.00  0.00           H
ATOM   1235  CZ  PHE A  82      32.620  49.850  48.830  1.00  0.00           C
ATOM   1236  HZ  PHE A  82      31.850  50.210  49.500  1.00  0.00           H
ATOM   1237  CD2 PHE A  82      33.480  48.500  46.940  1.00  0.00           C
ATOM   1238  HD2 PHE A  82      33.380  47.920  46.030  1.00  0.00           H
ATOM   1239  CE2 PHE A  82      32.360  49.030  47.660  1.00  0.00           C
ATOM   1240  HE2 PHE A  82      31.330  48.960  47.360  1.00  0.00           H
ATOM   1241  C   PHE A  82      36.760  45.930  45.580  1.00  0.00           C
ATOM   1242  O   PHE A  82      36.800  45.750  44.330  1.00  0.00           O
ATOM   1243  N   LEU A  83      37.750  45.530  46.370  1.00  0.00           N
ATOM   1244  HN  LEU A  83      37.750  45.680  47.360  1.00  0.00           H
ATOM   1245  CA  LEU A  83      38.830  44.690  45.930  1.00  0.00           C
ATOM   1246  HA  LEU A  83      39.170  45.070  44.970  1.00  0.00           H
ATOM   1247  CB  LEU A  83      40.020  44.620  46.970  1.00  0.00           C
ATOM   1248  HB1 LEU A  83      40.560  43.730  46.580  1.00  0.00           H
ATOM   1249  HB2 LEU A  83      39.690  44.330  48.000  1.00  0.00           H
ATOM   1250  CG  LEU A  83      40.850  45.890  47.050  1.00  0.00           C
ATOM   1251  HG  LEU A  83      40.040  46.630  47.180  1.00  0.00           H
ATOM   1252  CD1 LEU A  83      41.810  45.820  48.270  1.00  0.00           C
ATOM   1253 HD11 LEU A  83      41.270  45.510  49.190  1.00  0.00           H
ATOM   1254 HD12 LEU A  83      42.360  46.760  48.420  1.00  0.00           H
ATOM   1255 HD13 LEU A  83      42.570  45.010  48.110  1.00  0.00           H
ATOM   1256  CD2 LEU A  83      41.650  46.110  45.750  1.00  0.00           C
ATOM   1257 HD21 LEU A  83      41.120  46.030  44.790  1.00  0.00           H
ATOM   1258 HD22 LEU A  83      42.510  45.400  45.750  1.00  0.00           H
ATOM   1259 HD23 LEU A  83      41.980  47.170  45.780  1.00  0.00           H
ATOM   1260  C   LEU A  83      38.400  43.260  45.490  1.00  0.00           C
ATOM   1261  O   LEU A  83      38.640  42.810  44.400  1.00  0.00           O
ATOM   1262  N   MET A  84      37.550  42.660  46.370  1.00  0.00           N
ATOM   1263  HN  MET A  84      37.220  43.240  47.110  1.00  0.00           H
ATOM   1264  CA  MET A  84      36.970  41.340  46.150  1.00  0.00           C
ATOM   1265  HA  MET A  84      37.900  40.810  46.040  1.00  0.00           H
ATOM   1266  CB  MET A  84      36.200  40.810  47.370  1.00  0.00           C
ATOM   1267  HB1 MET A  84      35.490  40.040  47.020  1.00  0.00           H
ATOM   1268  HB2 MET A  84      35.520  41.630  47.680  1.00  0.00           H
ATOM   1269  CG  MET A  84      37.100  40.250  48.530  1.00  0.00           C
ATOM   1270  HG1 MET A  84      37.920  40.990  48.670  1.00  0.00           H
ATOM   1271  HG2 MET A  84      37.740  39.460  48.080  1.00  0.00           H
ATOM   1272  SD  MET A  84      36.310  39.590  50.030  1.00  0.00           S
ATOM   1273  CE  MET A  84      35.860  41.090  50.830  1.00  0.00           C
ATOM   1274  HE1 MET A  84      35.150  41.670  50.190  1.00  0.00           H
ATOM   1275  HE2 MET A  84      36.740  41.730  51.070  1.00  0.00           H
ATOM   1276  HE3 MET A  84      35.240  40.870  51.730  1.00  0.00           H
ATOM   1277  C   MET A  84      36.150  41.200  44.840  1.00  0.00           C
ATOM   1278  O   MET A  84      36.160  40.200  44.120  1.00  0.00           O
ATOM   1279  N   ASP A  85      35.430  42.280  44.610  1.00  0.00           N
ATOM   1280  HN  ASP A  85      35.330  43.010  45.280  1.00  0.00           H
ATOM   1281  CA  ASP A  85      34.720  42.520  43.340  1.00  0.00           C
ATOM   1282  HA  ASP A  85      34.060  41.690  43.140  1.00  0.00           H
ATOM   1283  CB  ASP A  85      33.820  43.720  43.630  1.00  0.00           C
ATOM   1284  HB1 ASP A  85      34.280  44.660  44.010  1.00  0.00           H
ATOM   1285  HB2 ASP A  85      33.200  43.390  44.490  1.00  0.00           H
ATOM   1286  CG  ASP A  85      32.800  44.050  42.590  1.00  0.00           C
ATOM   1287  OD1 ASP A  85      32.640  43.280  41.580  1.00  0.00           O
ATOM   1288  OD2 ASP A  85      32.010  45.030  42.740  1.00  0.00           O
ATOM   1289  C   ASP A  85      35.500  42.640  42.060  1.00  0.00           C
ATOM   1290  O   ASP A  85      35.180  42.180  40.970  1.00  0.00           O
ATOM   1291  N   ASN A  86      36.630  43.320  42.090  1.00  0.00           N
ATOM   1292  HN  ASN A  86      36.870  43.720  42.970  1.00  0.00           H
ATOM   1293  CA  ASN A  86      37.550  43.470  41.010  1.00  0.00           C
ATOM   1294  HA  ASN A  86      37.020  43.820  40.130  1.00  0.00           H
ATOM   1295  CB  ASN A  86      38.700  44.480  41.460  1.00  0.00           C
ATOM   1296  HB1 ASN A  86      39.420  44.080  42.220  1.00  0.00           H
ATOM   1297  HB2 ASN A  86      38.350  45.420  41.900  1.00  0.00           H
ATOM   1298  CG  ASN A  86      39.640  44.930  40.280  1.00  0.00           C
ATOM   1299  OD1 ASN A  86      40.820  44.530  40.230  1.00  0.00           O
ATOM   1300  ND2 ASN A  86      39.090  45.800  39.500  1.00  0.00           N
ATOM   1301 HD21 ASN A  86      39.580  46.050  38.660  1.00  0.00           H
ATOM   1302 HD22 ASN A  86      38.140  46.060  39.690  1.00  0.00           H
ATOM   1303  C   ASN A  86      38.310  42.110  40.670  1.00  0.00           C
ATOM   1304  O   ASN A  86      38.490  41.640  39.510  1.00  0.00           O
ATOM   1305  N   TYR A  87      38.610  41.320  41.730  1.00  0.00           N
ATOM   1306  HN  TYR A  87      38.430  41.700  42.630  1.00  0.00           H
ATOM   1307  CA  TYR A  87      39.320  40.040  41.680  1.00  0.00           C
ATOM   1308  HA  TYR A  87      40.170  40.200  41.030  1.00  0.00           H
ATOM   1309  CB  TYR A  87      39.770  39.610  43.090  1.00  0.00           C
ATOM   1310  HB1 TYR A  87      40.380  38.680  42.970  1.00  0.00           H
ATOM   1311  HB2 TYR A  87      38.850  39.510  43.710  1.00  0.00           H
ATOM   1312  CG  TYR A  87      40.700  40.530  43.810  1.00  0.00           C
ATOM   1313  CD1 TYR A  87      41.000  40.320  45.150  1.00  0.00           C
ATOM   1314  HD1 TYR A  87      40.410  39.550  45.620  1.00  0.00           H
ATOM   1315  CE1 TYR A  87      41.950  41.080  45.830  1.00  0.00           C
ATOM   1316  HE1 TYR A  87      42.110  41.000  46.890  1.00  0.00           H
ATOM   1317  CZ  TYR A  87      42.600  42.100  45.140  1.00  0.00           C
ATOM   1318  OH  TYR A  87      43.480  42.890  45.880  1.00  0.00           O
ATOM   1319  HH  TYR A  87      44.050  43.320  45.230  1.00  0.00           H
ATOM   1320  CD2 TYR A  87      41.340  41.690  43.180  1.00  0.00           C
ATOM   1321  HD2 TYR A  87      41.180  41.940  42.140  1.00  0.00           H
ATOM   1322  CE2 TYR A  87      42.260  42.420  43.840  1.00  0.00           C
ATOM   1323  HE2 TYR A  87      42.780  43.230  43.340  1.00  0.00           H
ATOM   1324  C   TYR A  87      38.510  38.910  41.150  1.00  0.00           C
ATOM   1325  O   TYR A  87      38.980  38.180  40.280  1.00  0.00           O
ATOM   1326  N   VAL A  88      37.220  38.830  41.540  1.00  0.00           N
ATOM   1327  HN  VAL A  88      37.030  39.190  42.450  1.00  0.00           H
ATOM   1328  CA  VAL A  88      36.320  37.840  40.940  1.00  0.00           C
ATOM   1329  HA  VAL A  88      36.820  36.890  40.900  1.00  0.00           H
ATOM   1330  CB  VAL A  88      35.280  37.570  42.000  1.00  0.00           C
ATOM   1331  HB  VAL A  88      35.850  37.490  42.940  1.00  0.00           H
ATOM   1332  CG1 VAL A  88      34.250  38.730  42.120  1.00  0.00           C
ATOM   1333 HG11 VAL A  88      33.630  38.640  43.030  1.00  0.00           H
ATOM   1334 HG12 VAL A  88      33.540  38.780  41.270  1.00  0.00           H
ATOM   1335 HG13 VAL A  88      34.770  39.710  42.270  1.00  0.00           H
ATOM   1336  CG2 VAL A  88      34.480  36.280  41.770  1.00  0.00           C
ATOM   1337 HG21 VAL A  88      34.040  36.110  40.760  1.00  0.00           H
ATOM   1338 HG22 VAL A  88      33.650  36.250  42.500  1.00  0.00           H
ATOM   1339 HG23 VAL A  88      35.130  35.390  41.920  1.00  0.00           H
ATOM   1340  C   VAL A  88      35.910  38.100  39.520  1.00  0.00           C
ATOM   1341  O   VAL A  88      35.670  37.130  38.770  1.00  0.00           O
ATOM   1342  N   ARG A  89      35.950  39.380  39.030  1.00  0.00           N
ATOM   1343  HN  ARG A  89      35.920  40.200  39.590  1.00  0.00           H
ATOM   1344  CA  ARG A  89      35.640  39.670  37.610  1.00  0.00           C
ATOM   1345  HA  ARG A  89      35.050  38.880  37.180  1.00  0.00           H
ATOM   1346  CB  ARG A  89      34.770  40.910  37.580  1.00  0.00           C
ATOM   1347  HB1 ARG A  89      34.500  41.300  36.580  1.00  0.00           H
ATOM   1348  HB2 ARG A  89      35.290  41.820  37.950  1.00  0.00           H
ATOM   1349  CG  ARG A  89      33.400  40.680  38.390  1.00  0.00           C
ATOM   1350  HG1 ARG A  89      32.980  41.700  38.490  1.00  0.00           H
ATOM   1351  HG2 ARG A  89      33.590  40.360  39.440  1.00  0.00           H
ATOM   1352  CD  ARG A  89      32.350  39.790  37.780  1.00  0.00           C
ATOM   1353  HD1 ARG A  89      32.690  38.740  37.830  1.00  0.00           H
ATOM   1354  HD2 ARG A  89      31.980  40.070  36.770  1.00  0.00           H
ATOM   1355  NE  ARG A  89      31.290  39.780  38.790  1.00  0.00           N
ATOM   1356  HE  ARG A  89      31.420  40.110  39.730  1.00  0.00           H
ATOM   1357  CZ  ARG A  89      30.100  39.280  38.630  1.00  0.00           C
ATOM   1358  NH1 ARG A  89      29.700  39.010  37.450  1.00  0.00           N
ATOM   1359 HH11 ARG A  89      30.260  39.290  36.670  1.00  0.00           H
ATOM   1360 HH12 ARG A  89      28.740  38.720  37.330  1.00  0.00           H
ATOM   1361  NH2 ARG A  89      29.220  39.280  39.590  1.00  0.00           N
ATOM   1362 HH21 ARG A  89      28.450  38.650  39.620  1.00  0.00           H
ATOM   1363 HH22 ARG A  89      29.420  39.780  40.430  1.00  0.00           H
ATOM   1364  C   ARG A  89      36.850  39.940  36.730  1.00  0.00           C
ATOM   1365  O   ARG A  89      36.820  40.410  35.600  1.00  0.00           O
ATOM   1366  N   ARG A  90      38.030  39.650  37.300  1.00  0.00           N
ATOM   1367  HN  ARG A  90      37.920  39.380  38.260  1.00  0.00           H
ATOM   1368  CA  ARG A  90      39.200  39.290  36.570  1.00  0.00           C
ATOM   1369  HA  ARG A  90      39.900  38.950  37.320  1.00  0.00           H
ATOM   1370  CB  ARG A  90      38.950  38.180  35.480  1.00  0.00           C
ATOM   1371  HB1 ARG A  90      39.850  38.020  34.840  1.00  0.00           H
ATOM   1372  HB2 ARG A  90      38.250  38.580  34.710  1.00  0.00           H
ATOM   1373  CG  ARG A  90      38.550  36.850  36.110  1.00  0.00           C
ATOM   1374  HG1 ARG A  90      38.470  36.080  35.300  1.00  0.00           H
ATOM   1375  HG2 ARG A  90      37.490  36.850  36.450  1.00  0.00           H
ATOM   1376  CD  ARG A  90      39.520  36.310  37.160  1.00  0.00           C
ATOM   1377  HD1 ARG A  90      39.600  37.020  38.010  1.00  0.00           H
ATOM   1378  HD2 ARG A  90      40.570  36.300  36.810  1.00  0.00           H
ATOM   1379  NE  ARG A  90      38.980  34.940  37.690  1.00  0.00           N
ATOM   1380  HE  ARG A  90      38.840  34.130  37.130  1.00  0.00           H
ATOM   1381  CZ  ARG A  90      38.630  34.620  38.940  1.00  0.00           C
ATOM   1382  NH1 ARG A  90      38.790  35.420  39.990  1.00  0.00           N
ATOM   1383 HH11 ARG A  90      38.550  35.080  40.910  1.00  0.00           H
ATOM   1384 HH12 ARG A  90      39.170  36.340  39.920  1.00  0.00           H
ATOM   1385  NH2 ARG A  90      38.010  33.440  39.160  1.00  0.00           N
ATOM   1386 HH21 ARG A  90      37.870  32.820  38.390  1.00  0.00           H
ATOM   1387 HH22 ARG A  90      37.450  33.190  39.940  1.00  0.00           H
ATOM   1388  C   ARG A  90      39.890  40.590  36.140  1.00  0.00           C
ATOM   1389  O   ARG A  90      40.320  40.800  35.010  1.00  0.00           O
ATOM   1390  N   TRP A  91      39.940  41.460  37.150  1.00  0.00           N
ATOM   1391  HN  TRP A  91      39.450  41.330  38.010  1.00  0.00           H
ATOM   1392  CA  TRP A  91      40.780  42.640  37.160  1.00  0.00           C
ATOM   1393  HA  TRP A  91      40.780  42.880  38.210  1.00  0.00           H
ATOM   1394  CB  TRP A  91      42.280  42.400  36.780  1.00  0.00           C
ATOM   1395  HB1 TRP A  91      42.830  43.330  37.060  1.00  0.00           H
ATOM   1396  HB2 TRP A  91      42.370  42.300  35.670  1.00  0.00           H
ATOM   1397  CG  TRP A  91      42.900  41.210  37.540  1.00  0.00           C
ATOM   1398  CD1 TRP A  91      42.980  39.970  37.040  1.00  0.00           C
ATOM   1399  HD1 TRP A  91      42.410  39.680  36.170  1.00  0.00           H
ATOM   1400  NE1 TRP A  91      43.850  39.220  37.830  1.00  0.00           N
ATOM   1401  HE1 TRP A  91      44.130  38.290  37.730  1.00  0.00           H
ATOM   1402  CE2 TRP A  91      44.300  40.030  38.890  1.00  0.00           C
ATOM   1403  CD2 TRP A  91      43.670  41.320  38.720  1.00  0.00           C
ATOM   1404  CE3 TRP A  91      43.980  42.290  39.720  1.00  0.00           C
ATOM   1405  HE3 TRP A  91      43.670  43.320  39.600  1.00  0.00           H
ATOM   1406  CZ3 TRP A  91      44.750  41.950  40.810  1.00  0.00           C
ATOM   1407  HZ3 TRP A  91      44.940  42.630  41.630  1.00  0.00           H
ATOM   1408  CZ2 TRP A  91      45.080  39.720  40.010  1.00  0.00           C
ATOM   1409  HZ2 TRP A  91      45.480  38.720  40.080  1.00  0.00           H
ATOM   1410  CH2 TRP A  91      45.320  40.690  40.950  1.00  0.00           C
ATOM   1411  HH2 TRP A  91      45.800  40.510  41.900  1.00  0.00           H
ATOM   1412  C   TRP A  91      40.140  43.770  36.380  1.00  0.00           C
ATOM   1413  O   TRP A  91      40.640  44.900  36.380  1.00  0.00           O
ATOM   1414  N   ASP A  92      39.050  43.520  35.660  1.00  0.00           N
ATOM   1415  HN  ASP A  92      38.600  42.640  35.580  1.00  0.00           H
ATOM   1416  CA  ASP A  92      38.340  44.650  35.040  1.00  0.00           C
ATOM   1417  HA  ASP A  92      39.120  45.090  34.450  1.00  0.00           H
ATOM   1418  CB  ASP A  92      37.210  44.260  34.070  1.00  0.00           C
ATOM   1419  HB1 ASP A  92      36.600  45.150  33.820  1.00  0.00           H
ATOM   1420  HB2 ASP A  92      36.570  43.490  34.550  1.00  0.00           H
ATOM   1421  CG  ASP A  92      37.750  43.520  32.770  1.00  0.00           C
ATOM   1422  OD1 ASP A  92      37.070  42.560  32.360  1.00  0.00           O
ATOM   1423  OD2 ASP A  92      38.650  44.070  32.040  1.00  0.00           O
ATOM   1424  C   ASP A  92      37.750  45.630  36.070  1.00  0.00           C
ATOM   1425  O   ASP A  92      36.820  45.240  36.770  1.00  0.00           O
ATOM   1426  N   TRP A  93      38.400  46.840  36.220  1.00  0.00           N
ATOM   1427  HN  TRP A  93      39.170  47.030  35.610  1.00  0.00           H
ATOM   1428  CA  TRP A  93      37.830  47.950  36.930  1.00  0.00           C
ATOM   1429  HA  TRP A  93      37.610  47.570  37.910  1.00  0.00           H
ATOM   1430  CB  TRP A  93      38.780  49.170  37.180  1.00  0.00           C
ATOM   1431  HB1 TRP A  93      39.080  49.610  36.210  1.00  0.00           H
ATOM   1432  HB2 TRP A  93      39.730  48.800  37.620  1.00  0.00           H
ATOM   1433  CG  TRP A  93      38.270  50.330  37.990  1.00  0.00           C
ATOM   1434  CD1 TRP A  93      38.190  51.630  37.590  1.00  0.00           C
ATOM   1435  HD1 TRP A  93      38.440  51.980  36.600  1.00  0.00           H
ATOM   1436  NE1 TRP A  93      37.710  52.420  38.660  1.00  0.00           N
ATOM   1437  HE1 TRP A  93      37.310  53.290  38.470  1.00  0.00           H
ATOM   1438  CE2 TRP A  93      37.560  51.660  39.740  1.00  0.00           C
ATOM   1439  CD2 TRP A  93      37.880  50.330  39.410  1.00  0.00           C
ATOM   1440  CE3 TRP A  93      37.820  49.300  40.380  1.00  0.00           C
ATOM   1441  HE3 TRP A  93      38.030  48.260  40.130  1.00  0.00           H
ATOM   1442  CZ3 TRP A  93      37.400  49.640  41.680  1.00  0.00           C
ATOM   1443  HZ3 TRP A  93      37.440  48.990  42.550  1.00  0.00           H
ATOM   1444  CZ2 TRP A  93      37.160  52.000  41.010  1.00  0.00           C
ATOM   1445  HZ2 TRP A  93      36.940  53.040  41.200  1.00  0.00           H
ATOM   1446  CH2 TRP A  93      37.070  50.980  41.980  1.00  0.00           C
ATOM   1447  HH2 TRP A  93      36.820  51.250  42.990  1.00  0.00           H
ATOM   1448  C   TRP A  93      36.560  48.350  36.310  1.00  0.00           C
ATOM   1449  O   TRP A  93      36.450  48.500  35.080  1.00  0.00           O
ATOM   1450  N   LYS A  94      35.480  48.440  37.090  1.00  0.00           N
ATOM   1451  HN  LYS A  94      35.580  48.370  38.090  1.00  0.00           H
ATOM   1452  CA  LYS A  94      34.080  48.500  36.630  1.00  0.00           C
ATOM   1453  HA  LYS A  94      34.030  48.080  35.640  1.00  0.00           H
ATOM   1454  CB  LYS A  94      33.370  47.500  37.680  1.00  0.00           C
ATOM   1455  HB1 LYS A  94      33.880  46.520  37.750  1.00  0.00           H
ATOM   1456  HB2 LYS A  94      32.390  47.180  37.270  1.00  0.00           H
ATOM   1457  CG  LYS A  94      33.230  48.120  39.100  1.00  0.00           C
ATOM   1458  HG1 LYS A  94      32.600  49.030  38.960  1.00  0.00           H
ATOM   1459  HG2 LYS A  94      34.220  48.420  39.520  1.00  0.00           H
ATOM   1460  CD  LYS A  94      32.580  47.110  40.130  1.00  0.00           C
ATOM   1461  HD1 LYS A  94      32.630  47.590  41.130  1.00  0.00           H
ATOM   1462  HD2 LYS A  94      33.120  46.130  40.110  1.00  0.00           H
ATOM   1463  CE  LYS A  94      31.100  46.800  39.840  1.00  0.00           C
ATOM   1464  HE1 LYS A  94      31.090  46.070  39.020  1.00  0.00           H
ATOM   1465  HE2 LYS A  94      30.550  47.730  39.550  1.00  0.00           H
ATOM   1466  NZ  LYS A  94      30.450  46.050  40.920  1.00  0.00           N
ATOM   1467  HZ1 LYS A  94      29.590  45.480  40.750  1.00  0.00           H
ATOM   1468  HZ2 LYS A  94      30.280  46.710  41.700  1.00  0.00           H
ATOM   1469  HZ3 LYS A  94      31.220  45.510  41.360  1.00  0.00           H
ATOM   1470  C   LYS A  94      33.610  49.950  36.680  1.00  0.00           C
ATOM   1471  O   LYS A  94      32.400  50.230  36.380  1.00  0.00           O
ATOM   1472  N   PHE A  95      34.490  50.970  36.820  1.00  0.00           N
ATOM   1473  HN  PHE A  95      35.440  50.690  36.970  1.00  0.00           H
ATOM   1474  CA  PHE A  95      34.070  52.370  36.840  1.00  0.00           C
ATOM   1475  HA  PHE A  95      33.160  52.420  36.270  1.00  0.00           H
ATOM   1476  CB  PHE A  95      33.880  53.010  38.260  1.00  0.00           C
ATOM   1477  HB1 PHE A  95      33.350  54.000  38.250  1.00  0.00           H
ATOM   1478  HB2 PHE A  95      34.830  53.200  38.810  1.00  0.00           H
ATOM   1479  CG  PHE A  95      32.900  52.230  39.180  1.00  0.00           C
ATOM   1480  CD1 PHE A  95      31.610  51.920  38.720  1.00  0.00           C
ATOM   1481  HD1 PHE A  95      31.330  52.120  37.710  1.00  0.00           H
ATOM   1482  CE1 PHE A  95      30.740  51.280  39.590  1.00  0.00           C
ATOM   1483  HE1 PHE A  95      29.760  51.050  39.200  1.00  0.00           H
ATOM   1484  CZ  PHE A  95      31.120  50.960  40.910  1.00  0.00           C
ATOM   1485  HZ  PHE A  95      30.470  50.490  41.630  1.00  0.00           H
ATOM   1486  CD2 PHE A  95      33.180  51.930  40.490  1.00  0.00           C
ATOM   1487  HD2 PHE A  95      34.140  52.240  40.870  1.00  0.00           H
ATOM   1488  CE2 PHE A  95      32.400  51.240  41.360  1.00  0.00           C
ATOM   1489  HE2 PHE A  95      32.670  51.140  42.400  1.00  0.00           H
ATOM   1490  C   PHE A  95      35.140  53.230  36.190  1.00  0.00           C
ATOM   1491  O   PHE A  95      36.190  52.750  35.910  1.00  0.00           O
ATOM   1492  N   GLY A  96      34.830  54.480  36.000  1.00  0.00           N
ATOM   1493  HN  GLY A  96      33.980  54.820  36.380  1.00  0.00           H
ATOM   1494  CA  GLY A  96      35.690  55.560  35.440  1.00  0.00           C
ATOM   1495  HA1 GLY A  96      35.140  56.480  35.390  1.00  0.00           H
ATOM   1496  HA2 GLY A  96      35.960  55.370  34.420  1.00  0.00           H
ATOM   1497  C   GLY A  96      36.950  55.940  36.090  1.00  0.00           C
ATOM   1498  O   GLY A  96      37.330  55.360  37.120  1.00  0.00           O
ATOM   1499  N   ASP A  97      37.560  56.990  35.480  1.00  0.00           N
ATOM   1500  HN  ASP A  97      37.170  57.380  34.650  1.00  0.00           H
ATOM   1501  CA  ASP A  97      38.700  57.770  36.100  1.00  0.00           C
ATOM   1502  HA  ASP A  97      39.480  57.050  36.260  1.00  0.00           H
ATOM   1503  CB  ASP A  97      39.110  58.800  35.030  1.00  0.00           C
ATOM   1504  HB1 ASP A  97      38.240  59.380  34.650  1.00  0.00           H
ATOM   1505  HB2 ASP A  97      39.360  58.130  34.180  1.00  0.00           H
ATOM   1506  CG  ASP A  97      40.270  59.750  35.320  1.00  0.00           C
ATOM   1507  OD1 ASP A  97      40.420  60.730  34.570  1.00  0.00           O
ATOM   1508  OD2 ASP A  97      41.140  59.430  36.190  1.00  0.00           O
ATOM   1509  C   ASP A  97      38.580  58.450  37.530  1.00  0.00           C
ATOM   1510  O   ASP A  97      39.450  58.280  38.380  1.00  0.00           O
ATOM   1511  N   ILE A  98      37.470  59.230  37.810  1.00  0.00           N
ATOM   1512  HN  ILE A  98      36.840  59.190  37.040  1.00  0.00           H
ATOM   1513  CA  ILE A  98      37.230  59.840  39.110  1.00  0.00           C
ATOM   1514  HA  ILE A  98      38.080  60.440  39.410  1.00  0.00           H
ATOM   1515  CB  ILE A  98      36.210  60.880  38.940  1.00  0.00           C
ATOM   1516  HB  ILE A  98      35.290  60.400  38.570  1.00  0.00           H
ATOM   1517  CG2 ILE A  98      35.910  61.530  40.330  1.00  0.00           C
ATOM   1518 HG21 ILE A  98      36.770  62.000  40.860  1.00  0.00           H
ATOM   1519 HG22 ILE A  98      35.440  60.760  40.980  1.00  0.00           H
ATOM   1520 HG23 ILE A  98      35.110  62.270  40.140  1.00  0.00           H
ATOM   1521  CG1 ILE A  98      36.620  61.990  37.960  1.00  0.00           C
ATOM   1522 HG11 ILE A  98      37.280  61.580  37.170  1.00  0.00           H
ATOM   1523 HG12 ILE A  98      37.150  62.750  38.590  1.00  0.00           H
ATOM   1524  CD  ILE A  98      35.430  62.680  37.350  1.00  0.00           C
ATOM   1525  HD1 ILE A  98      34.950  61.930  36.700  1.00  0.00           H
ATOM   1526  HD2 ILE A  98      35.560  63.560  36.700  1.00  0.00           H
ATOM   1527  HD3 ILE A  98      34.680  62.930  38.130  1.00  0.00           H
ATOM   1528  C   ILE A  98      37.150  58.760  40.250  1.00  0.00           C
ATOM   1529  O   ILE A  98      37.870  58.850  41.270  1.00  0.00           O
ATOM   1530  N   PRO A  99      36.420  57.690  40.130  1.00  0.00           N
ATOM   1531  CD  PRO A  99      35.220  57.620  39.340  1.00  0.00           C
ATOM   1532  HD1 PRO A  99      35.540  57.330  38.320  1.00  0.00           H
ATOM   1533  HD2 PRO A  99      34.580  58.520  39.400  1.00  0.00           H
ATOM   1534  CA  PRO A  99      36.540  56.510  40.960  1.00  0.00           C
ATOM   1535  HA  PRO A  99      36.420  56.840  41.980  1.00  0.00           H
ATOM   1536  CB  PRO A  99      35.380  55.570  40.490  1.00  0.00           C
ATOM   1537  HB1 PRO A  99      35.050  54.980  41.370  1.00  0.00           H
ATOM   1538  HB2 PRO A  99      35.690  54.850  39.700  1.00  0.00           H
ATOM   1539  CG  PRO A  99      34.310  56.510  39.940  1.00  0.00           C
ATOM   1540  HG1 PRO A  99      33.600  56.160  39.160  1.00  0.00           H
ATOM   1541  HG2 PRO A  99      33.700  56.860  40.800  1.00  0.00           H
ATOM   1542  C   PRO A  99      37.880  55.800  40.970  1.00  0.00           C
ATOM   1543  O   PRO A  99      38.260  55.310  42.000  1.00  0.00           O
ATOM   1544  N   CYS A 100      38.640  55.770  39.840  1.00  0.00           N
ATOM   1545  HN  CYS A 100      38.210  56.070  39.000  1.00  0.00           H
ATOM   1546  CA  CYS A 100      39.940  55.060  39.890  1.00  0.00           C
ATOM   1547  HA  CYS A 100      39.740  54.110  40.350  1.00  0.00           H
ATOM   1548  CB  CYS A 100      40.550  54.810  38.510  1.00  0.00           C
ATOM   1549  HB1 CYS A 100      40.700  55.800  38.030  1.00  0.00           H
ATOM   1550  HB2 CYS A 100      39.850  54.180  37.900  1.00  0.00           H
ATOM   1551  SG  CYS A 100      42.170  53.920  38.500  1.00  0.00           S
ATOM   1552  C   CYS A 100      40.910  55.890  40.720  1.00  0.00           C
ATOM   1553  O   CYS A 100      41.640  55.360  41.560  1.00  0.00           O
ATOM   1554  N   ARG A 101      40.970  57.240  40.510  1.00  0.00           N
ATOM   1555  HN  ARG A 101      40.440  57.560  39.730  1.00  0.00           H
ATOM   1556  CA  ARG A 101      41.650  58.220  41.330  1.00  0.00           C
ATOM   1557  HA  ARG A 101      42.710  58.020  41.210  1.00  0.00           H
ATOM   1558  CB  ARG A 101      41.400  59.640  40.820  1.00  0.00           C
ATOM   1559  HB1 ARG A 101      41.790  60.390  41.540  1.00  0.00           H
ATOM   1560  HB2 ARG A 101      40.280  59.640  40.830  1.00  0.00           H
ATOM   1561  CG  ARG A 101      41.910  60.120  39.420  1.00  0.00           C
ATOM   1562  HG1 ARG A 101      41.490  59.440  38.660  1.00  0.00           H
ATOM   1563  HG2 ARG A 101      43.010  60.160  39.330  1.00  0.00           H
ATOM   1564  CD  ARG A 101      41.330  61.530  39.150  1.00  0.00           C
ATOM   1565  HD1 ARG A 101      41.820  62.240  39.860  1.00  0.00           H
ATOM   1566  HD2 ARG A 101      40.230  61.670  39.270  1.00  0.00           H
ATOM   1567  NE  ARG A 101      41.720  61.830  37.790  1.00  0.00           N
ATOM   1568  HE  ARG A 101      41.500  61.050  37.210  1.00  0.00           H
ATOM   1569  CZ  ARG A 101      41.720  63.010  37.140  1.00  0.00           C
ATOM   1570  NH1 ARG A 101      42.160  64.060  37.710  1.00  0.00           N
ATOM   1571 HH11 ARG A 101      42.590  63.930  38.600  1.00  0.00           H
ATOM   1572 HH12 ARG A 101      42.190  64.960  37.250  1.00  0.00           H
ATOM   1573  NH2 ARG A 101      41.310  62.980  35.910  1.00  0.00           N
ATOM   1574 HH21 ARG A 101      41.650  63.720  35.330  1.00  0.00           H
ATOM   1575 HH22 ARG A 101      40.930  62.190  35.430  1.00  0.00           H
ATOM   1576  C   ARG A 101      41.300  58.190  42.780  1.00  0.00           C
ATOM   1577  O   ARG A 101      42.190  58.020  43.630  1.00  0.00           O
ATOM   1578  N   LEU A 102      39.990  58.140  43.100  1.00  0.00           N
ATOM   1579  HN  LEU A 102      39.300  58.030  42.400  1.00  0.00           H
ATOM   1580  CA  LEU A 102      39.570  58.040  44.480  1.00  0.00           C
ATOM   1581  HA  LEU A 102      39.970  58.860  45.070  1.00  0.00           H
ATOM   1582  CB  LEU A 102      38.070  58.120  44.600  1.00  0.00           C
ATOM   1583  HB1 LEU A 102      37.680  57.440  43.790  1.00  0.00           H
ATOM   1584  HB2 LEU A 102      37.720  59.130  44.310  1.00  0.00           H
ATOM   1585  CG  LEU A 102      37.370  57.630  45.900  1.00  0.00           C
ATOM   1586  HG  LEU A 102      37.830  56.640  46.090  1.00  0.00           H
ATOM   1587  CD1 LEU A 102      37.730  58.510  47.160  1.00  0.00           C
ATOM   1588 HD11 LEU A 102      37.200  59.490  47.120  1.00  0.00           H
ATOM   1589 HD12 LEU A 102      38.820  58.720  47.130  1.00  0.00           H
ATOM   1590 HD13 LEU A 102      37.320  58.090  48.110  1.00  0.00           H
ATOM   1591  CD2 LEU A 102      35.890  57.510  45.810  1.00  0.00           C
ATOM   1592 HD21 LEU A 102      35.360  58.450  45.530  1.00  0.00           H
ATOM   1593 HD22 LEU A 102      35.410  57.210  46.770  1.00  0.00           H
ATOM   1594 HD23 LEU A 102      35.640  56.690  45.100  1.00  0.00           H
ATOM   1595  C   LEU A 102      40.100  56.720  45.160  1.00  0.00           C
ATOM   1596  O   LEU A 102      40.680  56.730  46.220  1.00  0.00           O
ATOM   1597  N   MET A 103      39.860  55.510  44.520  1.00  0.00           N
ATOM   1598  HN  MET A 103      39.460  55.430  43.600  1.00  0.00           H
ATOM   1599  CA  MET A 103      40.100  54.260  45.080  1.00  0.00           C
ATOM   1600  HA  MET A 103      39.570  54.170  46.020  1.00  0.00           H
ATOM   1601  CB  MET A 103      39.650  53.100  44.140  1.00  0.00           C
ATOM   1602  HB1 MET A 103      40.290  53.110  43.240  1.00  0.00           H
ATOM   1603  HB2 MET A 103      38.590  53.310  43.870  1.00  0.00           H
ATOM   1604  CG  MET A 103      39.850  51.660  44.670  1.00  0.00           C
ATOM   1605  HG1 MET A 103      40.880  51.250  44.630  1.00  0.00           H
ATOM   1606  HG2 MET A 103      39.280  51.000  43.970  1.00  0.00           H
ATOM   1607  SD  MET A 103      39.200  51.300  46.370  1.00  0.00           S
ATOM   1608  CE  MET A 103      39.470  49.530  46.310  1.00  0.00           C
ATOM   1609  HE1 MET A 103      39.340  49.090  47.320  1.00  0.00           H
ATOM   1610  HE2 MET A 103      40.440  49.230  45.850  1.00  0.00           H
ATOM   1611  HE3 MET A 103      38.700  48.950  45.760  1.00  0.00           H
ATOM   1612  C   MET A 103      41.590  54.040  45.400  1.00  0.00           C
ATOM   1613  O   MET A 103      41.980  53.580  46.420  1.00  0.00           O
ATOM   1614  N   LEU A 104      42.490  54.370  44.440  1.00  0.00           N
ATOM   1615  HN  LEU A 104      42.070  54.940  43.730  1.00  0.00           H
ATOM   1616  CA  LEU A 104      43.970  54.410  44.580  1.00  0.00           C
ATOM   1617  HA  LEU A 104      44.310  53.470  44.950  1.00  0.00           H
ATOM   1618  CB  LEU A 104      44.810  54.840  43.300  1.00  0.00           C
ATOM   1619  HB1 LEU A 104      45.870  55.000  43.610  1.00  0.00           H
ATOM   1620  HB2 LEU A 104      44.450  55.810  42.900  1.00  0.00           H
ATOM   1621  CG  LEU A 104      44.660  53.840  42.080  1.00  0.00           C
ATOM   1622  HG  LEU A 104      43.590  53.770  41.760  1.00  0.00           H
ATOM   1623  CD1 LEU A 104      45.450  54.390  40.930  1.00  0.00           C
ATOM   1624 HD11 LEU A 104      46.450  54.810  41.200  1.00  0.00           H
ATOM   1625 HD12 LEU A 104      44.800  55.060  40.330  1.00  0.00           H
ATOM   1626 HD13 LEU A 104      45.580  53.530  40.240  1.00  0.00           H
ATOM   1627  CD2 LEU A 104      45.150  52.410  42.400  1.00  0.00           C
ATOM   1628 HD21 LEU A 104      44.480  51.860  43.090  1.00  0.00           H
ATOM   1629 HD22 LEU A 104      46.160  52.350  42.850  1.00  0.00           H
ATOM   1630 HD23 LEU A 104      45.190  51.820  41.450  1.00  0.00           H
ATOM   1631  C   LEU A 104      44.400  55.490  45.680  1.00  0.00           C
ATOM   1632  O   LEU A 104      45.210  55.110  46.550  1.00  0.00           O
ATOM   1633  N   PHE A 105      43.840  56.690  45.660  1.00  0.00           N
ATOM   1634  HN  PHE A 105      43.340  56.890  44.830  1.00  0.00           H
ATOM   1635  CA  PHE A 105      44.040  57.670  46.670  1.00  0.00           C
ATOM   1636  HA  PHE A 105      45.080  57.940  46.630  1.00  0.00           H
ATOM   1637  CB  PHE A 105      43.270  58.890  46.320  1.00  0.00           C
ATOM   1638  HB1 PHE A 105      42.220  58.590  46.120  1.00  0.00           H
ATOM   1639  HB2 PHE A 105      43.640  59.330  45.370  1.00  0.00           H
ATOM   1640  CG  PHE A 105      43.260  59.880  47.470  1.00  0.00           C
ATOM   1641  CD1 PHE A 105      44.300  60.820  47.470  1.00  0.00           C
ATOM   1642  HD1 PHE A 105      45.090  60.750  46.730  1.00  0.00           H
ATOM   1643  CE1 PHE A 105      44.440  61.770  48.510  1.00  0.00           C
ATOM   1644  HE1 PHE A 105      45.330  62.370  48.590  1.00  0.00           H
ATOM   1645  CZ  PHE A 105      43.420  61.810  49.450  1.00  0.00           C
ATOM   1646  HZ  PHE A 105      43.460  62.530  50.260  1.00  0.00           H
ATOM   1647  CD2 PHE A 105      42.300  60.010  48.460  1.00  0.00           C
ATOM   1648  HD2 PHE A 105      41.510  59.270  48.490  1.00  0.00           H
ATOM   1649  CE2 PHE A 105      42.290  61.000  49.460  1.00  0.00           C
ATOM   1650  HE2 PHE A 105      41.460  61.210  50.130  1.00  0.00           H
ATOM   1651  C   PHE A 105      43.730  57.150  48.100  1.00  0.00           C
ATOM   1652  O   PHE A 105      44.550  57.300  49.020  1.00  0.00           O
ATOM   1653  N   MET A 106      42.580  56.460  48.340  1.00  0.00           N
ATOM   1654  HN  MET A 106      41.960  56.360  47.570  1.00  0.00           H
ATOM   1655  CA  MET A 106      42.180  55.760  49.540  1.00  0.00           C
ATOM   1656  HA  MET A 106      42.160  56.490  50.330  1.00  0.00           H
ATOM   1657  CB  MET A 106      40.760  55.230  49.500  1.00  0.00           C
ATOM   1658  HB1 MET A 106      40.550  54.480  50.300  1.00  0.00           H
ATOM   1659  HB2 MET A 106      40.590  54.860  48.460  1.00  0.00           H
ATOM   1660  CG  MET A 106      39.650  56.320  49.640  1.00  0.00           C
ATOM   1661  HG1 MET A 106      38.760  56.050  49.040  1.00  0.00           H
ATOM   1662  HG2 MET A 106      40.020  57.240  49.140  1.00  0.00           H
ATOM   1663  SD  MET A 106      39.250  56.750  51.350  1.00  0.00           S
ATOM   1664  CE  MET A 106      38.050  58.080  50.830  1.00  0.00           C
ATOM   1665  HE1 MET A 106      38.630  58.710  50.120  1.00  0.00           H
ATOM   1666  HE2 MET A 106      37.760  58.720  51.670  1.00  0.00           H
ATOM   1667  HE3 MET A 106      37.160  57.630  50.350  1.00  0.00           H
ATOM   1668  C   MET A 106      43.070  54.700  50.040  1.00  0.00           C
ATOM   1669  O   MET A 106      43.290  54.660  51.250  1.00  0.00           O
ATOM   1670  N   LEU A 107      43.510  53.820  49.130  1.00  0.00           N
ATOM   1671  HN  LEU A 107      43.220  53.950  48.180  1.00  0.00           H
ATOM   1672  CA  LEU A 107      44.410  52.730  49.430  1.00  0.00           C
ATOM   1673  HA  LEU A 107      43.990  52.140  50.230  1.00  0.00           H
ATOM   1674  CB  LEU A 107      44.670  51.880  48.170  1.00  0.00           C
ATOM   1675  HB1 LEU A 107      45.540  51.220  48.360  1.00  0.00           H
ATOM   1676  HB2 LEU A 107      44.770  52.520  47.270  1.00  0.00           H
ATOM   1677  CG  LEU A 107      43.480  50.970  47.820  1.00  0.00           C
ATOM   1678  HG  LEU A 107      42.510  51.510  47.760  1.00  0.00           H
ATOM   1679  CD1 LEU A 107      43.720  50.270  46.490  1.00  0.00           C
ATOM   1680 HD11 LEU A 107      44.570  49.590  46.730  1.00  0.00           H
ATOM   1681 HD12 LEU A 107      44.000  50.910  45.630  1.00  0.00           H
ATOM   1682 HD13 LEU A 107      42.880  49.590  46.200  1.00  0.00           H
ATOM   1683  CD2 LEU A 107      43.360  49.770  48.750  1.00  0.00           C
ATOM   1684 HD21 LEU A 107      44.360  49.290  48.710  1.00  0.00           H
ATOM   1685 HD22 LEU A 107      42.610  49.040  48.370  1.00  0.00           H
ATOM   1686 HD23 LEU A 107      43.080  50.120  49.770  1.00  0.00           H
ATOM   1687  C   LEU A 107      45.720  53.280  49.910  1.00  0.00           C
ATOM   1688  O   LEU A 107      46.220  53.050  51.050  1.00  0.00           O
ATOM   1689  N   ALA A 108      46.270  54.250  49.130  1.00  0.00           N
ATOM   1690  HN  ALA A 108      45.660  54.490  48.390  1.00  0.00           H
ATOM   1691  CA  ALA A 108      47.530  54.870  49.430  1.00  0.00           C
ATOM   1692  HA  ALA A 108      48.270  54.100  49.650  1.00  0.00           H
ATOM   1693  CB  ALA A 108      47.990  55.700  48.230  1.00  0.00           C
ATOM   1694  HB1 ALA A 108      47.930  55.020  47.360  1.00  0.00           H
ATOM   1695  HB2 ALA A 108      49.000  56.160  48.320  1.00  0.00           H
ATOM   1696  HB3 ALA A 108      47.270  56.510  47.980  1.00  0.00           H
ATOM   1697  C   ALA A 108      47.450  55.640  50.700  1.00  0.00           C
ATOM   1698  O   ALA A 108      48.270  55.450  51.600  1.00  0.00           O
ATOM   1699  N   MET A 109      46.400  56.480  50.840  1.00  0.00           N
ATOM   1700  HN  MET A 109      45.780  56.620  50.060  1.00  0.00           H
ATOM   1701  CA  MET A 109      46.260  57.290  52.010  1.00  0.00           C
ATOM   1702  HA  MET A 109      47.170  57.890  52.080  1.00  0.00           H
ATOM   1703  CB  MET A 109      45.130  58.470  51.870  1.00  0.00           C
ATOM   1704  HB1 MET A 109      44.240  57.910  51.520  1.00  0.00           H
ATOM   1705  HB2 MET A 109      45.480  59.250  51.170  1.00  0.00           H
ATOM   1706  CG  MET A 109      44.910  59.230  53.160  1.00  0.00           C
ATOM   1707  HG1 MET A 109      45.870  59.600  53.580  1.00  0.00           H
ATOM   1708  HG2 MET A 109      44.470  58.480  53.860  1.00  0.00           H
ATOM   1709  SD  MET A 109      43.810  60.630  53.110  1.00  0.00           S
ATOM   1710  CE  MET A 109      42.220  59.820  52.980  1.00  0.00           C
ATOM   1711  HE1 MET A 109      41.440  60.580  52.800  1.00  0.00           H
ATOM   1712  HE2 MET A 109      41.810  59.290  53.870  1.00  0.00           H
ATOM   1713  HE3 MET A 109      42.190  59.180  52.070  1.00  0.00           H
ATOM   1714  C   MET A 109      46.190  56.500  53.330  1.00  0.00           C
ATOM   1715  O   MET A 109      46.780  56.760  54.350  1.00  0.00           O
ATOM   1716  N   ASN A 110      45.390  55.420  53.380  1.00  0.00           N
ATOM   1717  HN  ASN A 110      44.990  55.030  52.560  1.00  0.00           H
ATOM   1718  CA  ASN A 110      45.220  54.590  54.550  1.00  0.00           C
ATOM   1719  HA  ASN A 110      45.160  55.300  55.370  1.00  0.00           H
ATOM   1720  CB  ASN A 110      43.820  53.870  54.660  1.00  0.00           C
ATOM   1721  HB1 ASN A 110      43.910  53.310  55.600  1.00  0.00           H
ATOM   1722  HB2 ASN A 110      43.760  53.120  53.840  1.00  0.00           H
ATOM   1723  CG  ASN A 110      42.810  54.970  54.810  1.00  0.00           C
ATOM   1724  OD1 ASN A 110      42.790  55.720  55.850  1.00  0.00           O
ATOM   1725  ND2 ASN A 110      41.810  55.030  53.870  1.00  0.00           N
ATOM   1726 HD21 ASN A 110      41.860  54.480  53.030  1.00  0.00           H
ATOM   1727 HD22 ASN A 110      40.960  55.510  54.120  1.00  0.00           H
ATOM   1728  C   ASN A 110      46.450  53.750  54.800  1.00  0.00           C
ATOM   1729  O   ASN A 110      46.900  53.600  55.890  1.00  0.00           O
ATOM   1730  N   ARG A 111      47.140  53.300  53.750  1.00  0.00           N
ATOM   1731  HN  ARG A 111      46.820  53.260  52.800  1.00  0.00           H
ATOM   1732  CA  ARG A 111      48.480  52.730  53.910  1.00  0.00           C
ATOM   1733  HA  ARG A 111      48.380  51.910  54.580  1.00  0.00           H
ATOM   1734  CB  ARG A 111      49.020  52.290  52.450  1.00  0.00           C
ATOM   1735  HB1 ARG A 111      50.120  52.130  52.590  1.00  0.00           H
ATOM   1736  HB2 ARG A 111      48.640  53.060  51.750  1.00  0.00           H
ATOM   1737  CG  ARG A 111      48.500  50.980  51.980  1.00  0.00           C
ATOM   1738  HG1 ARG A 111      47.380  51.010  52.000  1.00  0.00           H
ATOM   1739  HG2 ARG A 111      48.780  50.200  52.710  1.00  0.00           H
ATOM   1740  CD  ARG A 111      48.900  50.700  50.490  1.00  0.00           C
ATOM   1741  HD1 ARG A 111      48.810  51.600  49.860  1.00  0.00           H
ATOM   1742  HD2 ARG A 111      48.250  49.890  50.100  1.00  0.00           H
ATOM   1743  NE  ARG A 111      50.300  50.190  50.500  1.00  0.00           N
ATOM   1744  HE  ARG A 111      50.790  50.320  51.350  1.00  0.00           H
ATOM   1745  CZ  ARG A 111      51.030  50.120  49.410  1.00  0.00           C
ATOM   1746  NH1 ARG A 111      50.640  50.170  48.150  1.00  0.00           N
ATOM   1747 HH11 ARG A 111      51.290  50.110  47.390  1.00  0.00           H
ATOM   1748 HH12 ARG A 111      49.700  50.460  48.040  1.00  0.00           H
ATOM   1749  NH2 ARG A 111      52.300  50.000  49.690  1.00  0.00           N
ATOM   1750 HH21 ARG A 111      52.510  50.360  50.600  1.00  0.00           H
ATOM   1751 HH22 ARG A 111      53.020  50.030  48.990  1.00  0.00           H
ATOM   1752  C   ARG A 111      49.440  53.760  54.490  1.00  0.00           C
ATOM   1753  O   ARG A 111      50.180  53.510  55.420  1.00  0.00           O
ATOM   1754  N   GLN A 112      49.630  54.960  53.920  1.00  0.00           N
ATOM   1755  HN  GLN A 112      49.180  55.130  53.050  1.00  0.00           H
ATOM   1756  CA  GLN A 112      50.630  55.940  54.400  1.00  0.00           C
ATOM   1757  HA  GLN A 112      51.600  55.500  54.610  1.00  0.00           H
ATOM   1758  CB  GLN A 112      50.790  57.040  53.270  1.00  0.00           C
ATOM   1759  HB1 GLN A 112      51.060  57.970  53.800  1.00  0.00           H
ATOM   1760  HB2 GLN A 112      49.800  57.180  52.790  1.00  0.00           H
ATOM   1761  CG  GLN A 112      51.970  56.640  52.300  1.00  0.00           C
ATOM   1762  HG1 GLN A 112      52.930  56.570  52.860  1.00  0.00           H
ATOM   1763  HG2 GLN A 112      52.060  57.390  51.490  1.00  0.00           H
ATOM   1764  CD  GLN A 112      51.920  55.250  51.810  1.00  0.00           C
ATOM   1765  OE1 GLN A 112      52.440  54.250  52.360  1.00  0.00           O
ATOM   1766  NE2 GLN A 112      51.300  55.130  50.560  1.00  0.00           N
ATOM   1767 HE21 GLN A 112      51.260  54.220  50.160  1.00  0.00           H
ATOM   1768 HE22 GLN A 112      50.750  55.890  50.200  1.00  0.00           H
ATOM   1769  C   GLN A 112      50.230  56.530  55.790  1.00  0.00           C
ATOM   1770  O   GLN A 112      51.030  56.820  56.670  1.00  0.00           O
ATOM   1771  N   GLY A 113      48.970  56.770  56.050  1.00  0.00           N
ATOM   1772  HN  GLY A 113      48.270  56.560  55.370  1.00  0.00           H
ATOM   1773  CA  GLY A 113      48.430  57.300  57.320  1.00  0.00           C
ATOM   1774  HA1 GLY A 113      47.380  57.540  57.250  1.00  0.00           H
ATOM   1775  HA2 GLY A 113      48.960  58.220  57.500  1.00  0.00           H
ATOM   1776  C   GLY A 113      48.600  56.510  58.550  1.00  0.00           C
ATOM   1777  O   GLY A 113      49.020  56.940  59.610  1.00  0.00           O
ATOM   1778  N   SER A 114      48.280  55.190  58.340  1.00  0.00           N
ATOM   1779  HN  SER A 114      48.210  54.730  57.460  1.00  0.00           H
ATOM   1780  CA  SER A 114      48.340  54.240  59.390  1.00  0.00           C
ATOM   1781  HA  SER A 114      47.720  54.620  60.180  1.00  0.00           H
ATOM   1782  CB  SER A 114      47.880  52.740  59.080  1.00  0.00           C
ATOM   1783  HB1 SER A 114      46.770  52.730  59.040  1.00  0.00           H
ATOM   1784  HB2 SER A 114      48.130  52.130  59.960  1.00  0.00           H
ATOM   1785  OG  SER A 114      48.400  52.120  57.870  1.00  0.00           O
ATOM   1786  HG1 SER A 114      47.970  52.530  57.110  1.00  0.00           H
ATOM   1787  C   SER A 114      49.710  54.050  59.980  1.00  0.00           C
ATOM   1788  O   SER A 114      49.820  54.010  61.190  1.00  0.00           O
ATOM   1789  N   ILE A 115      50.830  53.960  59.190  1.00  0.00           N
ATOM   1790  HN  ILE A 115      50.670  53.820  58.210  1.00  0.00           H
ATOM   1791  CA  ILE A 115      52.200  54.120  59.680  1.00  0.00           C
ATOM   1792  HA  ILE A 115      52.370  53.330  60.390  1.00  0.00           H
ATOM   1793  CB  ILE A 115      53.250  53.870  58.640  1.00  0.00           C
ATOM   1794  HB  ILE A 115      53.220  54.680  57.880  1.00  0.00           H
ATOM   1795  CG2 ILE A 115      54.670  53.840  59.270  1.00  0.00           C
ATOM   1796 HG21 ILE A 115      54.680  53.000  60.000  1.00  0.00           H
ATOM   1797 HG22 ILE A 115      55.040  54.820  59.640  1.00  0.00           H
ATOM   1798 HG23 ILE A 115      55.290  53.580  58.380  1.00  0.00           H
ATOM   1799  CG1 ILE A 115      52.890  52.570  57.890  1.00  0.00           C
ATOM   1800 HG11 ILE A 115      53.780  52.460  57.210  1.00  0.00           H
ATOM   1801 HG12 ILE A 115      51.970  52.740  57.300  1.00  0.00           H
ATOM   1802  CD  ILE A 115      52.890  51.300  58.810  1.00  0.00           C
ATOM   1803  HD1 ILE A 115      53.730  51.310  59.540  1.00  0.00           H
ATOM   1804  HD2 ILE A 115      52.840  50.350  58.220  1.00  0.00           H
ATOM   1805  HD3 ILE A 115      51.920  51.330  59.360  1.00  0.00           H
ATOM   1806  C   ILE A 115      52.450  55.400  60.300  1.00  0.00           C
ATOM   1807  O   ILE A 115      53.190  55.490  61.300  1.00  0.00           O
ATOM   1808  N   ILE A 116      51.860  56.490  59.810  1.00  0.00           N
ATOM   1809  HN  ILE A 116      51.370  56.420  58.950  1.00  0.00           H
ATOM   1810  CA  ILE A 116      52.130  57.800  60.420  1.00  0.00           C
ATOM   1811  HA  ILE A 116      53.200  57.930  60.510  1.00  0.00           H
ATOM   1812  CB  ILE A 116      51.700  58.860  59.390  1.00  0.00           C
ATOM   1813  HB  ILE A 116      50.880  58.510  58.730  1.00  0.00           H
ATOM   1814  CG2 ILE A 116      51.140  60.170  60.090  1.00  0.00           C
ATOM   1815 HG21 ILE A 116      50.980  60.970  59.340  1.00  0.00           H
ATOM   1816 HG22 ILE A 116      51.920  60.680  60.700  1.00  0.00           H
ATOM   1817 HG23 ILE A 116      50.140  59.990  60.550  1.00  0.00           H
ATOM   1818  CG1 ILE A 116      52.900  59.140  58.430  1.00  0.00           C
ATOM   1819 HG11 ILE A 116      53.250  58.170  58.020  1.00  0.00           H
ATOM   1820 HG12 ILE A 116      53.750  59.560  59.040  1.00  0.00           H
ATOM   1821  CD  ILE A 116      52.460  59.980  57.200  1.00  0.00           C
ATOM   1822  HD1 ILE A 116      52.390  61.070  57.400  1.00  0.00           H
ATOM   1823  HD2 ILE A 116      51.440  59.670  56.890  1.00  0.00           H
ATOM   1824  HD3 ILE A 116      53.150  59.750  56.370  1.00  0.00           H
ATOM   1825  C   ILE A 116      51.470  58.010  61.840  1.00  0.00           C
ATOM   1826  O   ILE A 116      52.060  58.430  62.820  1.00  0.00           O
ATOM   1827  N   PHE A 117      50.210  57.560  61.990  1.00  0.00           N
ATOM   1828  HN  PHE A 117      49.630  57.380  61.200  1.00  0.00           H
ATOM   1829  CA  PHE A 117      49.580  57.490  63.270  1.00  0.00           C
ATOM   1830  HA  PHE A 117      49.470  58.390  63.860  1.00  0.00           H
ATOM   1831  CB  PHE A 117      48.140  57.060  63.120  1.00  0.00           C
ATOM   1832  HB1 PHE A 117      47.600  56.610  63.980  1.00  0.00           H
ATOM   1833  HB2 PHE A 117      48.050  56.250  62.350  1.00  0.00           H
ATOM   1834  CG  PHE A 117      47.240  58.200  62.730  1.00  0.00           C
ATOM   1835  CD1 PHE A 117      47.120  59.340  63.630  1.00  0.00           C
ATOM   1836  HD1 PHE A 117      47.480  59.340  64.650  1.00  0.00           H
ATOM   1837  CE1 PHE A 117      46.700  60.580  63.170  1.00  0.00           C
ATOM   1838  HE1 PHE A 117      46.790  61.520  63.700  1.00  0.00           H
ATOM   1839  CZ  PHE A 117      46.250  60.640  61.890  1.00  0.00           C
ATOM   1840  HZ  PHE A 117      45.750  61.550  61.570  1.00  0.00           H
ATOM   1841  CD2 PHE A 117      46.770  58.290  61.430  1.00  0.00           C
ATOM   1842  HD2 PHE A 117      46.790  57.490  60.710  1.00  0.00           H
ATOM   1843  CE2 PHE A 117      46.280  59.540  61.060  1.00  0.00           C
ATOM   1844  HE2 PHE A 117      45.850  59.790  60.100  1.00  0.00           H
ATOM   1845  C   PHE A 117      50.200  56.520  64.250  1.00  0.00           C
ATOM   1846  O   PHE A 117      50.290  56.790  65.470  1.00  0.00           O
ATOM   1847  N   LEU A 118      50.690  55.380  63.740  1.00  0.00           N
ATOM   1848  HN  LEU A 118      50.460  55.110  62.810  1.00  0.00           H
ATOM   1849  CA  LEU A 118      51.510  54.500  64.570  1.00  0.00           C
ATOM   1850  HA  LEU A 118      50.850  54.300  65.390  1.00  0.00           H
ATOM   1851  CB  LEU A 118      51.700  53.180  63.800  1.00  0.00           C
ATOM   1852  HB1 LEU A 118      52.510  53.350  63.060  1.00  0.00           H
ATOM   1853  HB2 LEU A 118      50.800  52.910  63.230  1.00  0.00           H
ATOM   1854  CG  LEU A 118      52.270  52.020  64.660  1.00  0.00           C
ATOM   1855  HG  LEU A 118      53.190  52.280  65.230  1.00  0.00           H
ATOM   1856  CD1 LEU A 118      51.380  51.550  65.820  1.00  0.00           C
ATOM   1857 HD11 LEU A 118      50.360  51.240  65.540  1.00  0.00           H
ATOM   1858 HD12 LEU A 118      51.320  52.360  66.570  1.00  0.00           H
ATOM   1859 HD13 LEU A 118      51.750  50.650  66.350  1.00  0.00           H
ATOM   1860  CD2 LEU A 118      52.500  50.790  63.720  1.00  0.00           C
ATOM   1861 HD21 LEU A 118      53.110  51.040  62.830  1.00  0.00           H
ATOM   1862 HD22 LEU A 118      51.500  50.480  63.350  1.00  0.00           H
ATOM   1863 HD23 LEU A 118      52.950  49.970  64.320  1.00  0.00           H
ATOM   1864  C   LEU A 118      52.820  55.030  65.080  1.00  0.00           C
ATOM   1865  O   LEU A 118      53.200  54.740  66.190  1.00  0.00           O
ATOM   1866  N   THR A 119      53.550  55.820  64.230  1.00  0.00           N
ATOM   1867  HN  THR A 119      53.230  55.940  63.290  1.00  0.00           H
ATOM   1868  CA  THR A 119      54.780  56.470  64.660  1.00  0.00           C
ATOM   1869  HA  THR A 119      55.380  55.690  65.140  1.00  0.00           H
ATOM   1870  CB  THR A 119      55.580  57.170  63.540  1.00  0.00           C
ATOM   1871  HB  THR A 119      54.970  58.010  63.140  1.00  0.00           H
ATOM   1872  OG1 THR A 119      55.890  56.280  62.480  1.00  0.00           O
ATOM   1873  HG1 THR A 119      55.130  55.830  62.130  1.00  0.00           H
ATOM   1874  CG2 THR A 119      56.880  57.650  64.050  1.00  0.00           C
ATOM   1875 HG21 THR A 119      56.790  58.440  64.820  1.00  0.00           H
ATOM   1876 HG22 THR A 119      57.470  58.160  63.250  1.00  0.00           H
ATOM   1877 HG23 THR A 119      57.490  56.870  64.550  1.00  0.00           H
ATOM   1878  C   THR A 119      54.510  57.490  65.790  1.00  0.00           C
ATOM   1879  O   THR A 119      55.260  57.460  66.750  1.00  0.00           O
ATOM   1880  N   VAL A 120      53.510  58.260  65.630  1.00  0.00           N
ATOM   1881  HN  VAL A 120      52.820  58.230  64.910  1.00  0.00           H
ATOM   1882  CA  VAL A 120      53.220  59.230  66.730  1.00  0.00           C
ATOM   1883  HA  VAL A 120      54.080  59.850  66.950  1.00  0.00           H
ATOM   1884  CB  VAL A 120      52.220  60.340  66.370  1.00  0.00           C
ATOM   1885  HB  VAL A 120      51.260  59.910  66.010  1.00  0.00           H
ATOM   1886  CG1 VAL A 120      51.950  61.330  67.480  1.00  0.00           C
ATOM   1887 HG11 VAL A 120      51.330  60.970  68.330  1.00  0.00           H
ATOM   1888 HG12 VAL A 120      51.310  62.180  67.180  1.00  0.00           H
ATOM   1889 HG13 VAL A 120      52.910  61.680  67.920  1.00  0.00           H
ATOM   1890  CG2 VAL A 120      52.830  61.120  65.180  1.00  0.00           C
ATOM   1891 HG21 VAL A 120      53.040  60.410  64.350  1.00  0.00           H
ATOM   1892 HG22 VAL A 120      53.780  61.650  65.410  1.00  0.00           H
ATOM   1893 HG23 VAL A 120      52.090  61.850  64.770  1.00  0.00           H
ATOM   1894  C   VAL A 120      52.810  58.580  68.040  1.00  0.00           C
ATOM   1895  O   VAL A 120      53.240  58.910  69.150  1.00  0.00           O
ATOM   1896  N   VAL A 121      51.950  57.490  67.890  1.00  0.00           N
ATOM   1897  HN  VAL A 121      51.490  57.380  67.020  1.00  0.00           H
ATOM   1898  CA  VAL A 121      51.630  56.600  68.940  1.00  0.00           C
ATOM   1899  HA  VAL A 121      51.140  57.080  69.780  1.00  0.00           H
ATOM   1900  CB  VAL A 121      50.580  55.520  68.490  1.00  0.00           C
ATOM   1901  HB  VAL A 121      50.900  55.180  67.480  1.00  0.00           H
ATOM   1902  CG1 VAL A 121      50.500  54.230  69.390  1.00  0.00           C
ATOM   1903 HG11 VAL A 121      51.470  53.680  69.350  1.00  0.00           H
ATOM   1904 HG12 VAL A 121      49.760  53.490  69.030  1.00  0.00           H
ATOM   1905 HG13 VAL A 121      50.250  54.430  70.460  1.00  0.00           H
ATOM   1906  CG2 VAL A 121      49.240  56.170  68.510  1.00  0.00           C
ATOM   1907 HG21 VAL A 121      48.470  55.450  68.180  1.00  0.00           H
ATOM   1908 HG22 VAL A 121      49.150  57.000  67.780  1.00  0.00           H
ATOM   1909 HG23 VAL A 121      49.040  56.610  69.510  1.00  0.00           H
ATOM   1910  C   VAL A 121      52.840  55.860  69.610  1.00  0.00           C
ATOM   1911  O   VAL A 121      52.960  55.780  70.840  1.00  0.00           O
ATOM   1912  N   ALA A 122      53.750  55.190  68.920  1.00  0.00           N
ATOM   1913  HN  ALA A 122      53.590  55.160  67.940  1.00  0.00           H
ATOM   1914  CA  ALA A 122      54.960  54.630  69.550  1.00  0.00           C
ATOM   1915  HA  ALA A 122      54.620  54.010  70.360  1.00  0.00           H
ATOM   1916  CB  ALA A 122      55.690  53.700  68.440  1.00  0.00           C
ATOM   1917  HB1 ALA A 122      56.200  54.340  67.700  1.00  0.00           H
ATOM   1918  HB2 ALA A 122      54.900  53.150  67.880  1.00  0.00           H
ATOM   1919  HB3 ALA A 122      56.520  53.110  68.880  1.00  0.00           H
ATOM   1920  C   ALA A 122      55.950  55.700  70.180  1.00  0.00           C
ATOM   1921  O   ALA A 122      56.500  55.540  71.220  1.00  0.00           O
ATOM   1922  N   VAL A 123      56.110  56.850  69.610  1.00  0.00           N
ATOM   1923  HN  VAL A 123      55.790  56.970  68.670  1.00  0.00           H
ATOM   1924  CA  VAL A 123      56.780  57.970  70.210  1.00  0.00           C
ATOM   1925  HA  VAL A 123      57.800  57.720  70.470  1.00  0.00           H
ATOM   1926  CB  VAL A 123      56.860  59.100  69.160  1.00  0.00           C
ATOM   1927  HB  VAL A 123      55.820  59.260  68.810  1.00  0.00           H
ATOM   1928  CG1 VAL A 123      57.490  60.410  69.660  1.00  0.00           C
ATOM   1929 HG11 VAL A 123      58.430  60.170  70.210  1.00  0.00           H
ATOM   1930 HG12 VAL A 123      56.820  60.960  70.350  1.00  0.00           H
ATOM   1931 HG13 VAL A 123      57.820  61.060  68.830  1.00  0.00           H
ATOM   1932  CG2 VAL A 123      57.780  58.670  67.940  1.00  0.00           C
ATOM   1933 HG21 VAL A 123      57.960  59.440  67.170  1.00  0.00           H
ATOM   1934 HG22 VAL A 123      57.430  57.800  67.340  1.00  0.00           H
ATOM   1935 HG23 VAL A 123      58.760  58.400  68.410  1.00  0.00           H
ATOM   1936  C   VAL A 123      56.090  58.460  71.530  1.00  0.00           C
ATOM   1937  O   VAL A 123      56.720  58.760  72.550  1.00  0.00           O
ATOM   1938  N   ASP A 124      54.730  58.480  71.570  1.00  0.00           N
ATOM   1939  HN  ASP A 124      54.130  58.200  70.830  1.00  0.00           H
ATOM   1940  CA  ASP A 124      53.980  58.720  72.790  1.00  0.00           C
ATOM   1941  HA  ASP A 124      54.250  59.680  73.180  1.00  0.00           H
ATOM   1942  CB  ASP A 124      52.530  58.950  72.400  1.00  0.00           C
ATOM   1943  HB1 ASP A 124      52.210  58.110  71.740  1.00  0.00           H
ATOM   1944  HB2 ASP A 124      52.460  59.920  71.860  1.00  0.00           H
ATOM   1945  CG  ASP A 124      51.590  59.090  73.670  1.00  0.00           C
ATOM   1946  OD1 ASP A 124      51.330  60.210  74.120  1.00  0.00           O
ATOM   1947  OD2 ASP A 124      51.100  58.090  74.170  1.00  0.00           O
ATOM   1948  C   ASP A 124      54.270  57.800  73.890  1.00  0.00           C
ATOM   1949  O   ASP A 124      54.480  58.300  75.030  1.00  0.00           O
ATOM   1950  N   ARG A 125      54.360  56.460  73.570  1.00  0.00           N
ATOM   1951  HN  ARG A 125      54.150  56.160  72.630  1.00  0.00           H
ATOM   1952  CA  ARG A 125      54.800  55.430  74.540  1.00  0.00           C
ATOM   1953  HA  ARG A 125      54.130  55.400  75.390  1.00  0.00           H
ATOM   1954  CB  ARG A 125      54.650  53.980  73.930  1.00  0.00           C
ATOM   1955  HB1 ARG A 125      55.320  53.300  74.510  1.00  0.00           H
ATOM   1956  HB2 ARG A 125      55.120  53.970  72.920  1.00  0.00           H
ATOM   1957  CG  ARG A 125      53.230  53.500  73.720  1.00  0.00           C
ATOM   1958  HG1 ARG A 125      53.150  52.410  73.620  1.00  0.00           H
ATOM   1959  HG2 ARG A 125      52.940  53.810  72.690  1.00  0.00           H
ATOM   1960  CD  ARG A 125      52.160  53.920  74.740  1.00  0.00           C
ATOM   1961  HD1 ARG A 125      51.140  53.570  74.470  1.00  0.00           H
ATOM   1962  HD2 ARG A 125      52.250  55.030  74.900  1.00  0.00           H
ATOM   1963  NE  ARG A 125      52.760  53.410  76.010  1.00  0.00           N
ATOM   1964  HE  ARG A 125      53.120  52.480  75.990  1.00  0.00           H
ATOM   1965  CZ  ARG A 125      52.100  53.600  77.140  1.00  0.00           C
ATOM   1966  NH1 ARG A 125      51.090  54.410  77.250  1.00  0.00           N
ATOM   1967 HH11 ARG A 125      50.780  54.940  76.460  1.00  0.00           H
ATOM   1968 HH12 ARG A 125      50.710  54.470  78.180  1.00  0.00           H
ATOM   1969  NH2 ARG A 125      52.320  52.970  78.210  1.00  0.00           N
ATOM   1970 HH21 ARG A 125      52.860  52.120  78.200  1.00  0.00           H
ATOM   1971 HH22 ARG A 125      51.650  53.070  78.940  1.00  0.00           H
ATOM   1972  C   ARG A 125      56.200  55.660  75.020  1.00  0.00           C
ATOM   1973  O   ARG A 125      56.420  55.400  76.210  1.00  0.00           O
ATOM   1974  N   TYR A 126      57.140  55.990  74.140  1.00  0.00           N
ATOM   1975  HN  TYR A 126      56.850  55.960  73.190  1.00  0.00           H
ATOM   1976  CA  TYR A 126      58.520  56.330  74.430  1.00  0.00           C
ATOM   1977  HA  TYR A 126      58.960  55.560  75.050  1.00  0.00           H
ATOM   1978  CB  TYR A 126      59.230  56.570  73.060  1.00  0.00           C
ATOM   1979  HB1 TYR A 126      58.570  57.230  72.450  1.00  0.00           H
ATOM   1980  HB2 TYR A 126      59.310  55.570  72.590  1.00  0.00           H
ATOM   1981  CG  TYR A 126      60.570  57.230  73.150  1.00  0.00           C
ATOM   1982  CD1 TYR A 126      61.760  56.420  73.430  1.00  0.00           C
ATOM   1983  HD1 TYR A 126      61.710  55.360  73.570  1.00  0.00           H
ATOM   1984  CE1 TYR A 126      62.850  57.090  73.980  1.00  0.00           C
ATOM   1985  HE1 TYR A 126      63.780  56.550  74.170  1.00  0.00           H
ATOM   1986  CZ  TYR A 126      62.940  58.430  74.010  1.00  0.00           C
ATOM   1987  OH  TYR A 126      64.170  58.960  74.420  1.00  0.00           O
ATOM   1988  HH  TYR A 126      64.100  59.920  74.450  1.00  0.00           H
ATOM   1989  CD2 TYR A 126      60.610  58.640  73.210  1.00  0.00           C
ATOM   1990  HD2 TYR A 126      59.800  59.340  73.170  1.00  0.00           H
ATOM   1991  CE2 TYR A 126      61.850  59.240  73.570  1.00  0.00           C
ATOM   1992  HE2 TYR A 126      62.010  60.290  73.470  1.00  0.00           H
ATOM   1993  C   TYR A 126      58.710  57.410  75.390  1.00  0.00           C
ATOM   1994  O   TYR A 126      59.340  57.290  76.410  1.00  0.00           O
ATOM   1995  N   PHE A 127      58.110  58.570  75.180  1.00  0.00           N
ATOM   1996  HN  PHE A 127      57.690  58.650  74.270  1.00  0.00           H
ATOM   1997  CA  PHE A 127      58.130  59.690  76.160  1.00  0.00           C
ATOM   1998  HA  PHE A 127      59.200  59.750  76.280  1.00  0.00           H
ATOM   1999  CB  PHE A 127      57.570  61.060  75.650  1.00  0.00           C
ATOM   2000  HB1 PHE A 127      57.610  61.740  76.520  1.00  0.00           H
ATOM   2001  HB2 PHE A 127      56.480  61.060  75.450  1.00  0.00           H
ATOM   2002  CG  PHE A 127      58.270  61.730  74.540  1.00  0.00           C
ATOM   2003  CD1 PHE A 127      59.480  62.330  74.880  1.00  0.00           C
ATOM   2004  HD1 PHE A 127      59.790  62.240  75.920  1.00  0.00           H
ATOM   2005  CE1 PHE A 127      60.330  62.960  73.960  1.00  0.00           C
ATOM   2006  HE1 PHE A 127      61.250  63.420  74.340  1.00  0.00           H
ATOM   2007  CZ  PHE A 127      59.950  62.960  72.620  1.00  0.00           C
ATOM   2008  HZ  PHE A 127      60.530  63.420  71.830  1.00  0.00           H
ATOM   2009  CD2 PHE A 127      57.830  61.840  73.220  1.00  0.00           C
ATOM   2010  HD2 PHE A 127      56.830  61.490  73.020  1.00  0.00           H
ATOM   2011  CE2 PHE A 127      58.670  62.490  72.250  1.00  0.00           C
ATOM   2012  HE2 PHE A 127      58.240  62.580  71.270  1.00  0.00           H
ATOM   2013  C   PHE A 127      57.500  59.390  77.510  1.00  0.00           C
ATOM   2014  O   PHE A 127      58.150  59.730  78.490  1.00  0.00           O
ATOM   2015  N   ARG A 128      56.390  58.620  77.550  1.00  0.00           N
ATOM   2016  HN  ARG A 128      56.020  58.380  76.650  1.00  0.00           H
ATOM   2017  CA  ARG A 128      55.710  58.110  78.780  1.00  0.00           C
ATOM   2018  HA  ARG A 128      55.460  58.940  79.430  1.00  0.00           H
ATOM   2019  CB  ARG A 128      54.380  57.400  78.440  1.00  0.00           C
ATOM   2020  HB1 ARG A 128      54.040  56.790  79.300  1.00  0.00           H
ATOM   2021  HB2 ARG A 128      54.610  56.820  77.530  1.00  0.00           H
ATOM   2022  CG  ARG A 128      53.160  58.370  78.100  1.00  0.00           C
ATOM   2023  HG1 ARG A 128      53.550  59.000  77.260  1.00  0.00           H
ATOM   2024  HG2 ARG A 128      52.930  58.980  78.990  1.00  0.00           H
ATOM   2025  CD  ARG A 128      51.820  57.620  77.740  1.00  0.00           C
ATOM   2026  HD1 ARG A 128      51.220  57.210  78.580  1.00  0.00           H
ATOM   2027  HD2 ARG A 128      52.090  56.820  77.010  1.00  0.00           H
ATOM   2028  NE  ARG A 128      51.110  58.700  77.000  1.00  0.00           N
ATOM   2029  HE  ARG A 128      51.280  58.640  76.020  1.00  0.00           H
ATOM   2030  CZ  ARG A 128      50.460  59.740  77.500  1.00  0.00           C
ATOM   2031  NH1 ARG A 128      50.090  59.860  78.740  1.00  0.00           N
ATOM   2032 HH11 ARG A 128      50.580  59.280  79.400  1.00  0.00           H
ATOM   2033 HH12 ARG A 128      49.480  60.590  79.050  1.00  0.00           H
ATOM   2034  NH2 ARG A 128      49.970  60.560  76.600  1.00  0.00           N
ATOM   2035 HH21 ARG A 128      50.230  60.370  75.660  1.00  0.00           H
ATOM   2036 HH22 ARG A 128      49.190  61.150  76.820  1.00  0.00           H
ATOM   2037  C   ARG A 128      56.640  57.150  79.540  1.00  0.00           C
ATOM   2038  O   ARG A 128      56.800  57.210  80.730  1.00  0.00           O
ATOM   2039  N   VAL A 129      57.360  56.280  78.850  1.00  0.00           N
ATOM   2040  HN  VAL A 129      57.230  56.310  77.860  1.00  0.00           H
ATOM   2041  CA  VAL A 129      58.280  55.400  79.450  1.00  0.00           C
ATOM   2042  HA  VAL A 129      58.000  54.950  80.400  1.00  0.00           H
ATOM   2043  CB  VAL A 129      58.560  54.290  78.440  1.00  0.00           C
ATOM   2044  HB  VAL A 129      58.730  54.610  77.400  1.00  0.00           H
ATOM   2045  CG1 VAL A 129      59.870  53.540  78.770  1.00  0.00           C
ATOM   2046 HG11 VAL A 129      59.820  53.030  79.760  1.00  0.00           H
ATOM   2047 HG12 VAL A 129      60.780  54.170  78.910  1.00  0.00           H
ATOM   2048 HG13 VAL A 129      60.060  52.770  77.990  1.00  0.00           H
ATOM   2049  CG2 VAL A 129      57.460  53.270  78.470  1.00  0.00           C
ATOM   2050 HG21 VAL A 129      57.340  52.770  79.460  1.00  0.00           H
ATOM   2051 HG22 VAL A 129      57.630  52.500  77.680  1.00  0.00           H
ATOM   2052 HG23 VAL A 129      56.450  53.710  78.300  1.00  0.00           H
ATOM   2053  C   VAL A 129      59.570  56.060  79.970  1.00  0.00           C
ATOM   2054  O   VAL A 129      60.140  55.660  80.960  1.00  0.00           O
ATOM   2055  N   VAL A 130      60.050  57.180  79.320  1.00  0.00           N
ATOM   2056  HN  VAL A 130      59.480  57.580  78.600  1.00  0.00           H
ATOM   2057  CA  VAL A 130      61.120  58.010  79.870  1.00  0.00           C
ATOM   2058  HA  VAL A 130      61.810  57.260  80.240  1.00  0.00           H
ATOM   2059  CB  VAL A 130      61.800  58.840  78.760  1.00  0.00           C
ATOM   2060  HB  VAL A 130      60.930  59.340  78.250  1.00  0.00           H
ATOM   2061  CG1 VAL A 130      62.710  59.960  79.320  1.00  0.00           C
ATOM   2062 HG11 VAL A 130      62.140  60.760  79.860  1.00  0.00           H
ATOM   2063 HG12 VAL A 130      63.310  60.490  78.550  1.00  0.00           H
ATOM   2064 HG13 VAL A 130      63.420  59.710  80.140  1.00  0.00           H
ATOM   2065  CG2 VAL A 130      62.550  57.870  77.890  1.00  0.00           C
ATOM   2066 HG21 VAL A 130      63.470  57.380  78.280  1.00  0.00           H
ATOM   2067 HG22 VAL A 130      62.810  58.430  76.980  1.00  0.00           H
ATOM   2068 HG23 VAL A 130      61.950  57.070  77.410  1.00  0.00           H
ATOM   2069  C   VAL A 130      60.680  58.830  81.080  1.00  0.00           C
ATOM   2070  O   VAL A 130      61.230  58.690  82.130  1.00  0.00           O
ATOM   2071  N   HSD A 131      59.610  59.600  80.970  1.00  0.00           N
ATOM   2072  HN  HSD A 131      59.100  59.530  80.120  1.00  0.00           H
ATOM   2073  CA  HSD A 131      59.010  60.550  81.980  1.00  0.00           C
ATOM   2074  HA  HSD A 131      58.650  59.990  82.830  1.00  0.00           H
ATOM   2075  CB  HSD A 131      60.090  61.570  82.470  1.00  0.00           C
ATOM   2076  HB1 HSD A 131      60.430  62.130  81.560  1.00  0.00           H
ATOM   2077  HB2 HSD A 131      60.960  61.120  83.000  1.00  0.00           H
ATOM   2078  ND1 HSD A 131      59.040  62.090  84.750  1.00  0.00           N
ATOM   2079  HD1 HSD A 131      59.150  61.150  85.060  1.00  0.00           H
ATOM   2080  CG  HSD A 131      59.530  62.480  83.540  1.00  0.00           C
ATOM   2081  CE1 HSD A 131      58.620  63.180  85.400  1.00  0.00           C
ATOM   2082  HE1 HSD A 131      58.270  63.190  86.430  1.00  0.00           H
ATOM   2083  NE2 HSD A 131      58.730  64.280  84.610  1.00  0.00           N
ATOM   2084  CD2 HSD A 131      59.310  63.840  83.460  1.00  0.00           C
ATOM   2085  HD2 HSD A 131      59.620  64.440  82.610  1.00  0.00           H
ATOM   2086  C   HSD A 131      57.760  61.160  81.440  1.00  0.00           C
ATOM   2087  O   HSD A 131      57.770  61.910  80.510  1.00  0.00           O
ATOM   2088  N   PRO A 132      56.460  60.840  81.850  1.00  0.00           N
ATOM   2089  CD  PRO A 132      56.220  60.020  83.020  1.00  0.00           C
ATOM   2090  HD1 PRO A 132      56.880  60.290  83.860  1.00  0.00           H
ATOM   2091  HD2 PRO A 132      56.550  59.020  82.650  1.00  0.00           H
ATOM   2092  CA  PRO A 132      55.280  61.200  81.050  1.00  0.00           C
ATOM   2093  HA  PRO A 132      55.480  61.120  79.990  1.00  0.00           H
ATOM   2094  CB  PRO A 132      54.190  60.180  81.630  1.00  0.00           C
ATOM   2095  HB1 PRO A 132      54.040  59.200  81.130  1.00  0.00           H
ATOM   2096  HB2 PRO A 132      53.170  60.610  81.670  1.00  0.00           H
ATOM   2097  CG  PRO A 132      54.700  59.900  83.070  1.00  0.00           C
ATOM   2098  HG1 PRO A 132      54.350  60.700  83.760  1.00  0.00           H
ATOM   2099  HG2 PRO A 132      54.270  58.920  83.360  1.00  0.00           H
ATOM   2100  C   PRO A 132      54.790  62.620  81.190  1.00  0.00           C
ATOM   2101  O   PRO A 132      53.630  62.940  80.850  1.00  0.00           O
ATOM   2102  N   HSD A 133      55.610  63.520  81.750  1.00  0.00           N
ATOM   2103  HN  HSD A 133      56.530  63.280  82.030  1.00  0.00           H
ATOM   2104  CA  HSD A 133      55.330  64.980  81.850  1.00  0.00           C
ATOM   2105  HA  HSD A 133      54.280  65.210  81.690  1.00  0.00           H
ATOM   2106  CB  HSD A 133      55.710  65.560  83.210  1.00  0.00           C
ATOM   2107  HB1 HSD A 133      55.420  66.620  83.290  1.00  0.00           H
ATOM   2108  HB2 HSD A 133      56.810  65.500  83.400  1.00  0.00           H
ATOM   2109  ND1 HSD A 133      53.740  65.160  84.980  1.00  0.00           N
ATOM   2110  HD1 HSD A 133      53.390  66.090  85.160  1.00  0.00           H
ATOM   2111  CG  HSD A 133      55.000  64.860  84.350  1.00  0.00           C
ATOM   2112  CE1 HSD A 133      53.420  64.110  85.770  1.00  0.00           C
ATOM   2113  HE1 HSD A 133      52.710  64.210  86.590  1.00  0.00           H
ATOM   2114  NE2 HSD A 133      54.340  63.220  85.800  1.00  0.00           N
ATOM   2115  CD2 HSD A 133      55.310  63.630  84.860  1.00  0.00           C
ATOM   2116  HD2 HSD A 133      56.140  62.970  84.670  1.00  0.00           H
ATOM   2117  C   HSD A 133      56.000  65.660  80.710  1.00  0.00           C
ATOM   2118  O   HSD A 133      55.930  66.860  80.620  1.00  0.00           O
ATOM   2119  N   HSD A 134      56.510  64.880  79.760  1.00  0.00           N
ATOM   2120  HN  HSD A 134      56.310  63.900  79.880  1.00  0.00           H
ATOM   2121  CA  HSD A 134      57.050  65.330  78.500  1.00  0.00           C
ATOM   2122  HA  HSD A 134      57.730  66.130  78.760  1.00  0.00           H
ATOM   2123  CB  HSD A 134      57.940  64.240  77.780  1.00  0.00           C
ATOM   2124  HB1 HSD A 134      58.080  64.610  76.740  1.00  0.00           H
ATOM   2125  HB2 HSD A 134      57.390  63.280  77.790  1.00  0.00           H
ATOM   2126  ND1 HSD A 134      60.100  65.080  78.780  1.00  0.00           N
ATOM   2127  HD1 HSD A 134      59.990  66.010  78.440  1.00  0.00           H
ATOM   2128  CG  HSD A 134      59.250  64.010  78.510  1.00  0.00           C
ATOM   2129  CE1 HSD A 134      61.240  64.660  79.440  1.00  0.00           C
ATOM   2130  HE1 HSD A 134      62.040  65.340  79.720  1.00  0.00           H
ATOM   2131  NE2 HSD A 134      61.220  63.320  79.500  1.00  0.00           N
ATOM   2132  CD2 HSD A 134      60.010  62.900  78.940  1.00  0.00           C
ATOM   2133  HD2 HSD A 134      59.740  61.850  79.010  1.00  0.00           H
ATOM   2134  C   HSD A 134      55.910  65.910  77.650  1.00  0.00           C
ATOM   2135  O   HSD A 134      54.770  65.640  77.930  1.00  0.00           O
ATOM   2136  N   ALA A 135      56.200  66.880  76.730  1.00  0.00           N
ATOM   2137  HN  ALA A 135      57.140  67.030  76.440  1.00  0.00           H
ATOM   2138  CA  ALA A 135      55.200  67.760  76.100  1.00  0.00           C
ATOM   2139  HA  ALA A 135      54.600  68.260  76.850  1.00  0.00           H
ATOM   2140  CB  ALA A 135      55.720  68.880  75.280  1.00  0.00           C
ATOM   2141  HB1 ALA A 135      56.340  69.550  75.890  1.00  0.00           H
ATOM   2142  HB2 ALA A 135      54.900  69.520  74.880  1.00  0.00           H
ATOM   2143  HB3 ALA A 135      56.370  68.490  74.450  1.00  0.00           H
ATOM   2144  C   ALA A 135      54.170  67.080  75.200  1.00  0.00           C
ATOM   2145  O   ALA A 135      53.020  67.440  75.230  1.00  0.00           O
ATOM   2146  N   LEU A 136      54.560  66.030  74.490  1.00  0.00           N
ATOM   2147  HN  LEU A 136      55.550  65.900  74.510  1.00  0.00           H
ATOM   2148  CA  LEU A 136      53.620  65.320  73.730  1.00  0.00           C
ATOM   2149  HA  LEU A 136      53.160  65.960  72.990  1.00  0.00           H
ATOM   2150  CB  LEU A 136      54.310  64.040  72.960  1.00  0.00           C
ATOM   2151  HB1 LEU A 136      54.900  63.560  73.770  1.00  0.00           H
ATOM   2152  HB2 LEU A 136      55.060  64.480  72.260  1.00  0.00           H
ATOM   2153  CG  LEU A 136      53.330  63.140  72.170  1.00  0.00           C
ATOM   2154  HG  LEU A 136      52.690  62.580  72.880  1.00  0.00           H
ATOM   2155  CD1 LEU A 136      52.310  63.910  71.310  1.00  0.00           C
ATOM   2156 HD11 LEU A 136      51.630  63.160  70.880  1.00  0.00           H
ATOM   2157 HD12 LEU A 136      52.860  64.450  70.500  1.00  0.00           H
ATOM   2158 HD13 LEU A 136      51.690  64.730  71.750  1.00  0.00           H
ATOM   2159  CD2 LEU A 136      54.180  62.170  71.240  1.00  0.00           C
ATOM   2160 HD21 LEU A 136      54.760  61.470  71.860  1.00  0.00           H
ATOM   2161 HD22 LEU A 136      54.810  62.790  70.560  1.00  0.00           H
ATOM   2162 HD23 LEU A 136      53.490  61.580  70.600  1.00  0.00           H
ATOM   2163  C   LEU A 136      52.590  64.620  74.590  1.00  0.00           C
ATOM   2164  O   LEU A 136      51.470  64.490  74.220  1.00  0.00           O
ATOM   2165  N   ASN A 137      52.940  64.250  75.800  1.00  0.00           N
ATOM   2166  HN  ASN A 137      53.780  64.550  76.260  1.00  0.00           H
ATOM   2167  CA  ASN A 137      51.940  63.540  76.580  1.00  0.00           C
ATOM   2168  HA  ASN A 137      51.400  63.010  75.800  1.00  0.00           H
ATOM   2169  CB  ASN A 137      52.670  62.670  77.670  1.00  0.00           C
ATOM   2170  HB1 ASN A 137      51.970  62.000  78.230  1.00  0.00           H
ATOM   2171  HB2 ASN A 137      53.170  63.370  78.370  1.00  0.00           H
ATOM   2172  CG  ASN A 137      53.790  61.810  77.080  1.00  0.00           C
ATOM   2173  OD1 ASN A 137      54.850  61.770  77.700  1.00  0.00           O
ATOM   2174  ND2 ASN A 137      53.610  61.220  75.890  1.00  0.00           N
ATOM   2175 HD21 ASN A 137      54.380  60.930  75.320  1.00  0.00           H
ATOM   2176 HD22 ASN A 137      52.700  60.890  75.610  1.00  0.00           H
ATOM   2177  C   ASN A 137      51.050  64.570  77.330  1.00  0.00           C
ATOM   2178  O   ASN A 137      50.060  64.140  77.890  1.00  0.00           O
ATOM   2179  N   LYS A 138      51.420  65.890  77.440  1.00  0.00           N
ATOM   2180  HN  LYS A 138      52.190  66.180  76.880  1.00  0.00           H
ATOM   2181  CA  LYS A 138      50.740  66.920  78.210  1.00  0.00           C
ATOM   2182  HA  LYS A 138      50.060  66.470  78.920  1.00  0.00           H
ATOM   2183  CB  LYS A 138      51.780  67.650  79.140  1.00  0.00           C
ATOM   2184  HB1 LYS A 138      51.600  68.730  79.330  1.00  0.00           H
ATOM   2185  HB2 LYS A 138      52.740  67.620  78.570  1.00  0.00           H
ATOM   2186  CG  LYS A 138      51.890  66.900  80.490  1.00  0.00           C
ATOM   2187  HG1 LYS A 138      52.890  67.110  80.930  1.00  0.00           H
ATOM   2188  HG2 LYS A 138      51.910  65.800  80.320  1.00  0.00           H
ATOM   2189  CD  LYS A 138      50.780  67.200  81.510  1.00  0.00           C
ATOM   2190  HD1 LYS A 138      51.080  66.710  82.460  1.00  0.00           H
ATOM   2191  HD2 LYS A 138      49.830  66.680  81.280  1.00  0.00           H
ATOM   2192  CE  LYS A 138      50.500  68.680  81.770  1.00  0.00           C
ATOM   2193  HE1 LYS A 138      49.630  68.700  82.480  1.00  0.00           H
ATOM   2194  HE2 LYS A 138      50.210  69.190  80.820  1.00  0.00           H
ATOM   2195  NZ  LYS A 138      51.790  69.190  82.320  1.00  0.00           N
ATOM   2196  HZ1 LYS A 138      51.600  70.030  82.900  1.00  0.00           H
ATOM   2197  HZ2 LYS A 138      52.630  69.380  81.730  1.00  0.00           H
ATOM   2198  HZ3 LYS A 138      52.110  68.500  83.030  1.00  0.00           H
ATOM   2199  C   LYS A 138      49.960  67.880  77.410  1.00  0.00           C
ATOM   2200  O   LYS A 138      49.490  68.880  77.990  1.00  0.00           O
ATOM   2201  N   ILE A 139      49.830  67.740  76.100  1.00  0.00           N
ATOM   2202  HN  ILE A 139      50.190  66.980  75.580  1.00  0.00           H
ATOM   2203  CA  ILE A 139      49.050  68.710  75.230  1.00  0.00           C
ATOM   2204  HA  ILE A 139      49.430  69.700  75.480  1.00  0.00           H
ATOM   2205  CB  ILE A 139      49.240  68.480  73.730  1.00  0.00           C
ATOM   2206  HB  ILE A 139      48.620  69.230  73.200  1.00  0.00           H
ATOM   2207  CG2 ILE A 139      50.660  68.720  73.240  1.00  0.00           C
ATOM   2208 HG21 ILE A 139      50.980  69.690  73.670  1.00  0.00           H
ATOM   2209 HG22 ILE A 139      50.700  68.910  72.150  1.00  0.00           H
ATOM   2210 HG23 ILE A 139      51.410  68.030  73.680  1.00  0.00           H
ATOM   2211  CG1 ILE A 139      48.730  67.040  73.280  1.00  0.00           C
ATOM   2212 HG11 ILE A 139      47.690  66.780  73.580  1.00  0.00           H
ATOM   2213 HG12 ILE A 139      49.490  66.400  73.770  1.00  0.00           H
ATOM   2214  CD  ILE A 139      48.800  66.730  71.820  1.00  0.00           C
ATOM   2215  HD1 ILE A 139      48.100  67.460  71.360  1.00  0.00           H
ATOM   2216  HD2 ILE A 139      48.290  65.780  71.580  1.00  0.00           H
ATOM   2217  HD3 ILE A 139      49.800  66.810  71.350  1.00  0.00           H
ATOM   2218  C   ILE A 139      47.550  68.670  75.460  1.00  0.00           C
ATOM   2219  O   ILE A 139      47.080  67.630  75.860  1.00  0.00           O
ATOM   2220  N   SER A 140      46.810  69.750  75.280  1.00  0.00           N
ATOM   2221  HN  SER A 140      47.240  70.640  75.160  1.00  0.00           H
ATOM   2222  CA  SER A 140      45.370  69.760  75.150  1.00  0.00           C
ATOM   2223  HA  SER A 140      44.970  69.430  76.090  1.00  0.00           H
ATOM   2224  CB  SER A 140      44.670  71.200  74.910  1.00  0.00           C
ATOM   2225  HB1 SER A 140      44.970  71.860  75.740  1.00  0.00           H
ATOM   2226  HB2 SER A 140      43.550  71.200  74.960  1.00  0.00           H
ATOM   2227  OG  SER A 140      45.010  71.800  73.650  1.00  0.00           O
ATOM   2228  HG1 SER A 140      45.960  71.970  73.660  1.00  0.00           H
ATOM   2229  C   SER A 140      44.720  68.840  74.080  1.00  0.00           C
ATOM   2230  O   SER A 140      45.390  68.520  73.140  1.00  0.00           O
ATOM   2231  N   ASN A 141      43.490  68.420  74.410  1.00  0.00           N
ATOM   2232  HN  ASN A 141      43.110  68.500  75.340  1.00  0.00           H
ATOM   2233  CA  ASN A 141      42.600  67.580  73.520  1.00  0.00           C
ATOM   2234  HA  ASN A 141      43.190  66.700  73.310  1.00  0.00           H
ATOM   2235  CB  ASN A 141      41.100  67.420  74.000  1.00  0.00           C
ATOM   2236  HB1 ASN A 141      40.370  67.080  73.240  1.00  0.00           H
ATOM   2237  HB2 ASN A 141      40.760  68.400  74.400  1.00  0.00           H
ATOM   2238  CG  ASN A 141      41.070  66.360  75.120  1.00  0.00           C
ATOM   2239  OD1 ASN A 141      42.050  65.710  75.480  1.00  0.00           O
ATOM   2240  ND2 ASN A 141      39.930  66.430  75.850  1.00  0.00           N
ATOM   2241 HD21 ASN A 141      39.900  65.950  76.720  1.00  0.00           H
ATOM   2242 HD22 ASN A 141      39.160  67.000  75.580  1.00  0.00           H
ATOM   2243  C   ASN A 141      42.400  68.300  72.210  1.00  0.00           C
ATOM   2244  O   ASN A 141      42.560  67.690  71.120  1.00  0.00           O
ATOM   2245  N   ARG A 142      42.130  69.650  72.290  1.00  0.00           N
ATOM   2246  HN  ARG A 142      42.200  70.040  73.200  1.00  0.00           H
ATOM   2247  CA  ARG A 142      42.160  70.500  71.150  1.00  0.00           C
ATOM   2248  HA  ARG A 142      41.360  70.170  70.490  1.00  0.00           H
ATOM   2249  CB  ARG A 142      41.950  71.920  71.570  1.00  0.00           C
ATOM   2250  HB1 ARG A 142      42.580  72.170  72.450  1.00  0.00           H
ATOM   2251  HB2 ARG A 142      40.870  71.920  71.860  1.00  0.00           H
ATOM   2252  CG  ARG A 142      42.220  72.970  70.470  1.00  0.00           C
ATOM   2253  HG1 ARG A 142      41.690  72.520  69.600  1.00  0.00           H
ATOM   2254  HG2 ARG A 142      43.310  72.990  70.280  1.00  0.00           H
ATOM   2255  CD  ARG A 142      41.660  74.420  70.780  1.00  0.00           C
ATOM   2256  HD1 ARG A 142      41.840  74.980  69.840  1.00  0.00           H
ATOM   2257  HD2 ARG A 142      42.140  74.840  71.690  1.00  0.00           H
ATOM   2258  NE  ARG A 142      40.210  74.160  71.010  1.00  0.00           N
ATOM   2259  HE  ARG A 142      39.810  73.250  70.960  1.00  0.00           H
ATOM   2260  CZ  ARG A 142      39.320  75.050  71.380  1.00  0.00           C
ATOM   2261  NH1 ARG A 142      39.470  76.370  71.290  1.00  0.00           N
ATOM   2262 HH11 ARG A 142      40.380  76.740  71.040  1.00  0.00           H
ATOM   2263 HH12 ARG A 142      38.820  77.050  71.620  1.00  0.00           H
ATOM   2264  NH2 ARG A 142      38.110  74.660  71.710  1.00  0.00           N
ATOM   2265 HH21 ARG A 142      37.970  73.710  71.980  1.00  0.00           H
ATOM   2266 HH22 ARG A 142      37.410  75.370  71.740  1.00  0.00           H
ATOM   2267  C   ARG A 142      43.470  70.500  70.330  1.00  0.00           C
ATOM   2268  O   ARG A 142      43.400  70.360  69.140  1.00  0.00           O
ATOM   2269  N   THR A 143      44.680  70.600  70.950  1.00  0.00           N
ATOM   2270  HN  THR A 143      44.700  70.860  71.910  1.00  0.00           H
ATOM   2271  CA  THR A 143      45.920  70.360  70.150  1.00  0.00           C
ATOM   2272  HA  THR A 143      45.880  71.040  69.310  1.00  0.00           H
ATOM   2273  CB  THR A 143      47.110  70.770  70.910  1.00  0.00           C
ATOM   2274  HB  THR A 143      47.230  70.230  71.870  1.00  0.00           H
ATOM   2275  OG1 THR A 143      46.940  72.190  71.170  1.00  0.00           O
ATOM   2276  HG1 THR A 143      47.340  72.330  72.030  1.00  0.00           H
ATOM   2277  CG2 THR A 143      48.410  70.690  70.100  1.00  0.00           C
ATOM   2278 HG21 THR A 143      49.280  71.010  70.710  1.00  0.00           H
ATOM   2279 HG22 THR A 143      48.430  71.050  69.050  1.00  0.00           H
ATOM   2280 HG23 THR A 143      48.600  69.600  69.950  1.00  0.00           H
ATOM   2281  C   THR A 143      46.030  68.960  69.610  1.00  0.00           C
ATOM   2282  O   THR A 143      46.320  68.920  68.430  1.00  0.00           O
ATOM   2283  N   ALA A 144      45.720  67.870  70.310  1.00  0.00           N
ATOM   2284  HN  ALA A 144      45.340  67.980  71.230  1.00  0.00           H
ATOM   2285  CA  ALA A 144      45.630  66.520  69.630  1.00  0.00           C
ATOM   2286  HA  ALA A 144      46.650  66.260  69.370  1.00  0.00           H
ATOM   2287  CB  ALA A 144      45.310  65.360  70.610  1.00  0.00           C
ATOM   2288  HB1 ALA A 144      45.610  64.350  70.250  1.00  0.00           H
ATOM   2289  HB2 ALA A 144      44.210  65.300  70.520  1.00  0.00           H
ATOM   2290  HB3 ALA A 144      45.780  65.620  71.590  1.00  0.00           H
ATOM   2291  C   ALA A 144      44.720  66.420  68.430  1.00  0.00           C
ATOM   2292  O   ALA A 144      45.180  65.820  67.440  1.00  0.00           O
ATOM   2293  N   ALA A 145      43.510  66.910  68.450  1.00  0.00           N
ATOM   2294  HN  ALA A 145      43.090  67.200  69.300  1.00  0.00           H
ATOM   2295  CA  ALA A 145      42.750  67.050  67.200  1.00  0.00           C
ATOM   2296  HA  ALA A 145      42.750  66.050  66.810  1.00  0.00           H
ATOM   2297  CB  ALA A 145      41.380  67.630  67.570  1.00  0.00           C
ATOM   2298  HB1 ALA A 145      40.710  67.690  66.680  1.00  0.00           H
ATOM   2299  HB2 ALA A 145      41.370  68.690  67.900  1.00  0.00           H
ATOM   2300  HB3 ALA A 145      40.650  67.160  68.260  1.00  0.00           H
ATOM   2301  C   ALA A 145      43.350  67.930  66.110  1.00  0.00           C
ATOM   2302  O   ALA A 145      43.410  67.510  64.950  1.00  0.00           O
ATOM   2303  N   ILE A 146      43.920  69.140  66.430  1.00  0.00           N
ATOM   2304  HN  ILE A 146      43.660  69.580  67.280  1.00  0.00           H
ATOM   2305  CA  ILE A 146      44.700  69.970  65.480  1.00  0.00           C
ATOM   2306  HA  ILE A 146      44.150  70.070  64.550  1.00  0.00           H
ATOM   2307  CB  ILE A 146      44.970  71.340  66.070  1.00  0.00           C
ATOM   2308  HB  ILE A 146      45.620  71.190  66.970  1.00  0.00           H
ATOM   2309  CG2 ILE A 146      45.760  72.120  65.000  1.00  0.00           C
ATOM   2310 HG21 ILE A 146      45.960  73.180  65.240  1.00  0.00           H
ATOM   2311 HG22 ILE A 146      45.320  72.120  63.980  1.00  0.00           H
ATOM   2312 HG23 ILE A 146      46.750  71.620  64.920  1.00  0.00           H
ATOM   2313  CG1 ILE A 146      43.600  72.150  66.400  1.00  0.00           C
ATOM   2314 HG11 ILE A 146      42.880  71.590  67.030  1.00  0.00           H
ATOM   2315 HG12 ILE A 146      43.130  72.230  65.400  1.00  0.00           H
ATOM   2316  CD  ILE A 146      43.710  73.460  67.060  1.00  0.00           C
ATOM   2317  HD1 ILE A 146      44.220  73.190  68.010  1.00  0.00           H
ATOM   2318  HD2 ILE A 146      42.750  73.950  67.300  1.00  0.00           H
ATOM   2319  HD3 ILE A 146      44.480  74.110  66.580  1.00  0.00           H
ATOM   2320  C   ILE A 146      46.020  69.350  64.950  1.00  0.00           C
ATOM   2321  O   ILE A 146      46.290  69.450  63.760  1.00  0.00           O
ATOM   2322  N   ILE A 147      46.800  68.630  65.840  1.00  0.00           N
ATOM   2323  HN  ILE A 147      46.530  68.660  66.790  1.00  0.00           H
ATOM   2324  CA  ILE A 147      47.940  67.820  65.430  1.00  0.00           C
ATOM   2325  HA  ILE A 147      48.510  68.450  64.770  1.00  0.00           H
ATOM   2326  CB  ILE A 147      48.970  67.360  66.540  1.00  0.00           C
ATOM   2327  HB  ILE A 147      48.480  66.710  67.300  1.00  0.00           H
ATOM   2328  CG2 ILE A 147      50.190  66.700  65.810  1.00  0.00           C
ATOM   2329 HG21 ILE A 147      50.950  66.320  66.530  1.00  0.00           H
ATOM   2330 HG22 ILE A 147      50.780  67.490  65.320  1.00  0.00           H
ATOM   2331 HG23 ILE A 147      49.890  65.950  65.050  1.00  0.00           H
ATOM   2332  CG1 ILE A 147      49.480  68.600  67.320  1.00  0.00           C
ATOM   2333 HG11 ILE A 147      48.620  68.970  67.910  1.00  0.00           H
ATOM   2334 HG12 ILE A 147      49.880  69.350  66.600  1.00  0.00           H
ATOM   2335  CD  ILE A 147      50.650  68.360  68.270  1.00  0.00           C
ATOM   2336  HD1 ILE A 147      50.960  69.330  68.700  1.00  0.00           H
ATOM   2337  HD2 ILE A 147      51.560  67.970  67.770  1.00  0.00           H
ATOM   2338  HD3 ILE A 147      50.460  67.560  69.030  1.00  0.00           H
ATOM   2339  C   ILE A 147      47.450  66.630  64.570  1.00  0.00           C
ATOM   2340  O   ILE A 147      48.080  66.320  63.530  1.00  0.00           O
ATOM   2341  N   SER A 148      46.280  66.050  64.850  1.00  0.00           N
ATOM   2342  HN  SER A 148      45.730  66.440  65.580  1.00  0.00           H
ATOM   2343  CA  SER A 148      45.720  65.050  63.930  1.00  0.00           C
ATOM   2344  HA  SER A 148      46.560  64.390  63.760  1.00  0.00           H
ATOM   2345  CB  SER A 148      44.440  64.260  64.460  1.00  0.00           C
ATOM   2346  HB1 SER A 148      44.220  63.490  63.700  1.00  0.00           H
ATOM   2347  HB2 SER A 148      43.590  64.940  64.660  1.00  0.00           H
ATOM   2348  OG  SER A 148      44.640  63.620  65.730  1.00  0.00           O
ATOM   2349  HG1 SER A 148      44.960  64.370  66.250  1.00  0.00           H
ATOM   2350  C   SER A 148      45.420  65.610  62.540  1.00  0.00           C
ATOM   2351  O   SER A 148      45.360  64.870  61.540  1.00  0.00           O
ATOM   2352  N   CYS A 149      44.900  66.860  62.470  1.00  0.00           N
ATOM   2353  HN  CYS A 149      44.890  67.460  63.270  1.00  0.00           H
ATOM   2354  CA  CYS A 149      44.670  67.430  61.190  1.00  0.00           C
ATOM   2355  HA  CYS A 149      44.130  66.800  60.490  1.00  0.00           H
ATOM   2356  CB  CYS A 149      43.890  68.810  61.400  1.00  0.00           C
ATOM   2357  HB1 CYS A 149      44.510  69.420  62.070  1.00  0.00           H
ATOM   2358  HB2 CYS A 149      43.000  68.660  62.050  1.00  0.00           H
ATOM   2359  SG  CYS A 149      43.320  69.720  59.920  1.00  0.00           S
ATOM   2360  HG1 CYS A 149      42.090  69.220  59.970  1.00  0.00           H
ATOM   2361  C   CYS A 149      45.910  67.670  60.260  1.00  0.00           C
ATOM   2362  O   CYS A 149      45.910  67.330  59.050  1.00  0.00           O
ATOM   2363  N   LEU A 150      47.020  68.240  60.920  1.00  0.00           N
ATOM   2364  HN  LEU A 150      46.890  68.540  61.860  1.00  0.00           H
ATOM   2365  CA  LEU A 150      48.380  68.220  60.350  1.00  0.00           C
ATOM   2366  HA  LEU A 150      48.470  68.840  59.470  1.00  0.00           H
ATOM   2367  CB  LEU A 150      49.370  68.860  61.370  1.00  0.00           C
ATOM   2368  HB1 LEU A 150      49.220  68.200  62.240  1.00  0.00           H
ATOM   2369  HB2 LEU A 150      48.900  69.830  61.620  1.00  0.00           H
ATOM   2370  CG  LEU A 150      50.850  69.000  60.870  1.00  0.00           C
ATOM   2371  HG  LEU A 150      51.250  67.980  60.650  1.00  0.00           H
ATOM   2372  CD1 LEU A 150      51.130  69.860  59.690  1.00  0.00           C
ATOM   2373 HD11 LEU A 150      50.720  70.880  59.890  1.00  0.00           H
ATOM   2374 HD12 LEU A 150      50.620  69.420  58.830  1.00  0.00           H
ATOM   2375 HD13 LEU A 150      52.200  69.990  59.410  1.00  0.00           H
ATOM   2376  CD2 LEU A 150      51.640  69.530  62.110  1.00  0.00           C
ATOM   2377 HD21 LEU A 150      52.630  69.920  61.780  1.00  0.00           H
ATOM   2378 HD22 LEU A 150      51.660  68.840  62.990  1.00  0.00           H
ATOM   2379 HD23 LEU A 150      51.090  70.440  62.420  1.00  0.00           H
ATOM   2380  C   LEU A 150      48.840  66.810  60.020  1.00  0.00           C
ATOM   2381  O   LEU A 150      49.390  66.640  58.920  1.00  0.00           O
ATOM   2382  N   LEU A 151      48.620  65.820  60.870  1.00  0.00           N
ATOM   2383  HN  LEU A 151      48.320  66.030  61.790  1.00  0.00           H
ATOM   2384  CA  LEU A 151      49.030  64.440  60.470  1.00  0.00           C
ATOM   2385  HA  LEU A 151      50.090  64.430  60.240  1.00  0.00           H
ATOM   2386  CB  LEU A 151      48.900  63.450  61.590  1.00  0.00           C
ATOM   2387  HB1 LEU A 151      49.230  62.450  61.250  1.00  0.00           H
ATOM   2388  HB2 LEU A 151      47.870  63.350  61.990  1.00  0.00           H
ATOM   2389  CG  LEU A 151      49.890  63.690  62.720  1.00  0.00           C
ATOM   2390  HG  LEU A 151      49.850  64.730  63.110  1.00  0.00           H
ATOM   2391  CD1 LEU A 151      49.600  62.720  63.830  1.00  0.00           C
ATOM   2392 HD11 LEU A 151      49.620  61.640  63.560  1.00  0.00           H
ATOM   2393 HD12 LEU A 151      48.570  62.900  64.200  1.00  0.00           H
ATOM   2394 HD13 LEU A 151      50.200  62.770  64.770  1.00  0.00           H
ATOM   2395  CD2 LEU A 151      51.350  63.360  62.280  1.00  0.00           C
ATOM   2396 HD21 LEU A 151      51.640  64.150  61.530  1.00  0.00           H
ATOM   2397 HD22 LEU A 151      51.570  62.320  61.940  1.00  0.00           H
ATOM   2398 HD23 LEU A 151      51.930  63.550  63.210  1.00  0.00           H
ATOM   2399  C   LEU A 151      48.320  63.870  59.180  1.00  0.00           C
ATOM   2400  O   LEU A 151      48.930  63.340  58.260  1.00  0.00           O
ATOM   2401  N   TRP A 152      46.990  64.050  59.070  1.00  0.00           N
ATOM   2402  HN  TRP A 152      46.370  64.510  59.710  1.00  0.00           H
ATOM   2403  CA  TRP A 152      46.210  63.830  57.910  1.00  0.00           C
ATOM   2404  HA  TRP A 152      46.450  62.810  57.660  1.00  0.00           H
ATOM   2405  CB  TRP A 152      44.700  63.900  58.240  1.00  0.00           C
ATOM   2406  HB1 TRP A 152      44.170  64.140  57.300  1.00  0.00           H
ATOM   2407  HB2 TRP A 152      44.640  64.880  58.770  1.00  0.00           H
ATOM   2408  CG  TRP A 152      44.030  62.780  58.890  1.00  0.00           C
ATOM   2409  CD1 TRP A 152      43.460  62.830  60.120  1.00  0.00           C
ATOM   2410  HD1 TRP A 152      43.150  63.760  60.580  1.00  0.00           H
ATOM   2411  NE1 TRP A 152      42.840  61.600  60.390  1.00  0.00           N
ATOM   2412  HE1 TRP A 152      42.690  61.240  61.280  1.00  0.00           H
ATOM   2413  CE2 TRP A 152      43.190  60.680  59.450  1.00  0.00           C
ATOM   2414  CD2 TRP A 152      43.950  61.400  58.470  1.00  0.00           C
ATOM   2415  CE3 TRP A 152      44.470  60.650  57.380  1.00  0.00           C
ATOM   2416  HE3 TRP A 152      45.050  61.110  56.590  1.00  0.00           H
ATOM   2417  CZ3 TRP A 152      44.100  59.310  57.310  1.00  0.00           C
ATOM   2418  HZ3 TRP A 152      44.460  58.700  56.500  1.00  0.00           H
ATOM   2419  CZ2 TRP A 152      42.860  59.330  59.390  1.00  0.00           C
ATOM   2420  HZ2 TRP A 152      42.260  58.810  60.110  1.00  0.00           H
ATOM   2421  CH2 TRP A 152      43.250  58.640  58.220  1.00  0.00           C
ATOM   2422  HH2 TRP A 152      42.980  57.610  58.050  1.00  0.00           H
ATOM   2423  C   TRP A 152      46.720  64.660  56.660  1.00  0.00           C
ATOM   2424  O   TRP A 152      46.920  64.170  55.550  1.00  0.00           O
ATOM   2425  N   GLY A 153      46.850  65.980  56.840  1.00  0.00           N
ATOM   2426  HN  GLY A 153      46.620  66.360  57.730  1.00  0.00           H
ATOM   2427  CA  GLY A 153      47.330  66.750  55.670  1.00  0.00           C
ATOM   2428  HA1 GLY A 153      47.270  67.780  55.950  1.00  0.00           H
ATOM   2429  HA2 GLY A 153      46.700  66.530  54.810  1.00  0.00           H
ATOM   2430  C   GLY A 153      48.690  66.610  55.260  1.00  0.00           C
ATOM   2431  O   GLY A 153      49.010  66.840  54.070  1.00  0.00           O
ATOM   2432  N   ILE A 154      49.650  66.230  56.170  1.00  0.00           N
ATOM   2433  HN  ILE A 154      49.390  66.090  57.120  1.00  0.00           H
ATOM   2434  CA  ILE A 154      50.950  65.700  55.740  1.00  0.00           C
ATOM   2435  HA  ILE A 154      51.340  66.390  55.010  1.00  0.00           H
ATOM   2436  CB  ILE A 154      51.920  65.460  56.980  1.00  0.00           C
ATOM   2437  HB  ILE A 154      51.220  64.990  57.700  1.00  0.00           H
ATOM   2438  CG2 ILE A 154      53.030  64.470  56.690  1.00  0.00           C
ATOM   2439 HG21 ILE A 154      52.750  63.440  56.370  1.00  0.00           H
ATOM   2440 HG22 ILE A 154      53.810  64.420  57.480  1.00  0.00           H
ATOM   2441 HG23 ILE A 154      53.600  64.890  55.830  1.00  0.00           H
ATOM   2442  CG1 ILE A 154      52.520  66.780  57.610  1.00  0.00           C
ATOM   2443 HG11 ILE A 154      53.010  66.530  58.570  1.00  0.00           H
ATOM   2444 HG12 ILE A 154      51.670  67.490  57.700  1.00  0.00           H
ATOM   2445  CD  ILE A 154      53.590  67.470  56.660  1.00  0.00           C
ATOM   2446  HD1 ILE A 154      54.000  68.430  57.090  1.00  0.00           H
ATOM   2447  HD2 ILE A 154      53.100  67.920  55.770  1.00  0.00           H
ATOM   2448  HD3 ILE A 154      54.460  66.810  56.510  1.00  0.00           H
ATOM   2449  C   ILE A 154      50.770  64.340  54.930  1.00  0.00           C
ATOM   2450  O   ILE A 154      51.360  64.190  53.870  1.00  0.00           O
ATOM   2451  N   THR A 155      49.880  63.400  55.310  1.00  0.00           N
ATOM   2452  HN  THR A 155      49.390  63.540  56.160  1.00  0.00           H
ATOM   2453  CA  THR A 155      49.630  62.130  54.510  1.00  0.00           C
ATOM   2454  HA  THR A 155      50.570  61.630  54.330  1.00  0.00           H
ATOM   2455  CB  THR A 155      48.600  61.160  55.200  1.00  0.00           C
ATOM   2456  HB  THR A 155      47.560  61.530  55.140  1.00  0.00           H
ATOM   2457  OG1 THR A 155      49.000  60.740  56.530  1.00  0.00           O
ATOM   2458  HG1 THR A 155      48.990  61.450  57.180  1.00  0.00           H
ATOM   2459  CG2 THR A 155      48.650  59.790  54.430  1.00  0.00           C
ATOM   2460 HG21 THR A 155      48.000  59.070  54.960  1.00  0.00           H
ATOM   2461 HG22 THR A 155      49.670  59.390  54.640  1.00  0.00           H
ATOM   2462 HG23 THR A 155      48.460  59.770  53.330  1.00  0.00           H
ATOM   2463  C   THR A 155      49.100  62.410  53.100  1.00  0.00           C
ATOM   2464  O   THR A 155      49.610  61.950  52.130  1.00  0.00           O
ATOM   2465  N   ILE A 156      48.190  63.350  53.060  1.00  0.00           N
ATOM   2466  HN  ILE A 156      47.740  63.750  53.850  1.00  0.00           H
ATOM   2467  CA  ILE A 156      47.580  63.850  51.850  1.00  0.00           C
ATOM   2468  HA  ILE A 156      47.360  62.910  51.340  1.00  0.00           H
ATOM   2469  CB  ILE A 156      46.320  64.720  52.010  1.00  0.00           C
ATOM   2470  HB  ILE A 156      46.490  65.570  52.700  1.00  0.00           H
ATOM   2471  CG2 ILE A 156      45.920  65.310  50.670  1.00  0.00           C
ATOM   2472 HG21 ILE A 156      45.510  64.570  49.950  1.00  0.00           H
ATOM   2473 HG22 ILE A 156      46.740  65.900  50.210  1.00  0.00           H
ATOM   2474 HG23 ILE A 156      45.110  66.020  50.950  1.00  0.00           H
ATOM   2475  CG1 ILE A 156      45.140  63.880  52.650  1.00  0.00           C
ATOM   2476 HG11 ILE A 156      45.530  63.310  53.520  1.00  0.00           H
ATOM   2477 HG12 ILE A 156      44.750  63.220  51.840  1.00  0.00           H
ATOM   2478  CD  ILE A 156      44.010  64.640  53.290  1.00  0.00           C
ATOM   2479  HD1 ILE A 156      44.510  65.520  53.710  1.00  0.00           H
ATOM   2480  HD2 ILE A 156      43.540  64.000  54.060  1.00  0.00           H
ATOM   2481  HD3 ILE A 156      43.260  65.050  52.580  1.00  0.00           H
ATOM   2482  C   ILE A 156      48.640  64.460  50.950  1.00  0.00           C
ATOM   2483  O   ILE A 156      48.690  64.150  49.770  1.00  0.00           O
ATOM   2484  N   GLY A 157      49.630  65.220  51.530  1.00  0.00           N
ATOM   2485  HN  GLY A 157      49.430  65.570  52.440  1.00  0.00           H
ATOM   2486  CA  GLY A 157      50.790  65.660  50.760  1.00  0.00           C
ATOM   2487  HA1 GLY A 157      51.520  65.990  51.490  1.00  0.00           H
ATOM   2488  HA2 GLY A 157      50.400  66.430  50.100  1.00  0.00           H
ATOM   2489  C   GLY A 157      51.490  64.660  49.900  1.00  0.00           C
ATOM   2490  O   GLY A 157      51.800  64.830  48.750  1.00  0.00           O
ATOM   2491  N   LEU A 158      51.740  63.510  50.470  1.00  0.00           N
ATOM   2492  HN  LEU A 158      51.470  63.520  51.430  1.00  0.00           H
ATOM   2493  CA  LEU A 158      52.330  62.360  49.800  1.00  0.00           C
ATOM   2494  HA  LEU A 158      53.270  62.710  49.400  1.00  0.00           H
ATOM   2495  CB  LEU A 158      52.540  61.180  50.790  1.00  0.00           C
ATOM   2496  HB1 LEU A 158      53.210  60.500  50.210  1.00  0.00           H
ATOM   2497  HB2 LEU A 158      51.560  60.660  50.890  1.00  0.00           H
ATOM   2498  CG  LEU A 158      53.060  61.530  52.220  1.00  0.00           C
ATOM   2499  HG  LEU A 158      52.330  62.270  52.620  1.00  0.00           H
ATOM   2500  CD1 LEU A 158      53.070  60.300  53.060  1.00  0.00           C
ATOM   2501 HD11 LEU A 158      53.100  60.520  54.150  1.00  0.00           H
ATOM   2502 HD12 LEU A 158      54.030  59.780  52.830  1.00  0.00           H
ATOM   2503 HD13 LEU A 158      52.170  59.660  52.930  1.00  0.00           H
ATOM   2504  CD2 LEU A 158      54.400  62.290  52.110  1.00  0.00           C
ATOM   2505 HD21 LEU A 158      54.720  62.630  53.120  1.00  0.00           H
ATOM   2506 HD22 LEU A 158      54.310  63.170  51.450  1.00  0.00           H
ATOM   2507 HD23 LEU A 158      55.170  61.580  51.750  1.00  0.00           H
ATOM   2508  C   LEU A 158      51.470  61.800  48.600  1.00  0.00           C
ATOM   2509  O   LEU A 158      51.950  61.210  47.660  1.00  0.00           O
ATOM   2510  N   THR A 159      50.100  61.850  48.770  1.00  0.00           N
ATOM   2511  HN  THR A 159      49.730  62.370  49.540  1.00  0.00           H
ATOM   2512  CA  THR A 159      49.150  61.040  47.950  1.00  0.00           C
ATOM   2513  HA  THR A 159      49.620  60.460  47.170  1.00  0.00           H
ATOM   2514  CB  THR A 159      48.400  60.010  48.750  1.00  0.00           C
ATOM   2515  HB  THR A 159      47.720  59.330  48.180  1.00  0.00           H
ATOM   2516  OG1 THR A 159      47.740  60.540  49.880  1.00  0.00           O
ATOM   2517  HG1 THR A 159      48.430  61.040  50.340  1.00  0.00           H
ATOM   2518  CG2 THR A 159      49.350  58.960  49.320  1.00  0.00           C
ATOM   2519 HG21 THR A 159      50.190  59.480  49.830  1.00  0.00           H
ATOM   2520 HG22 THR A 159      49.720  58.360  48.450  1.00  0.00           H
ATOM   2521 HG23 THR A 159      48.880  58.230  50.010  1.00  0.00           H
ATOM   2522  C   THR A 159      48.190  61.740  47.070  1.00  0.00           C
ATOM   2523  O   THR A 159      47.500  61.080  46.290  1.00  0.00           O
ATOM   2524  N   VAL A 160      48.120  63.100  47.170  1.00  0.00           N
ATOM   2525  HN  VAL A 160      48.490  63.480  48.010  1.00  0.00           H
ATOM   2526  CA  VAL A 160      47.320  64.070  46.360  1.00  0.00           C
ATOM   2527  HA  VAL A 160      46.270  63.870  46.450  1.00  0.00           H
ATOM   2528  CB  VAL A 160      47.510  65.490  46.980  1.00  0.00           C
ATOM   2529  HB  VAL A 160      47.180  65.300  48.030  1.00  0.00           H
ATOM   2530  CG1 VAL A 160      48.920  66.050  46.880  1.00  0.00           C
ATOM   2531 HG11 VAL A 160      49.590  65.370  47.430  1.00  0.00           H
ATOM   2532 HG12 VAL A 160      49.040  67.110  47.200  1.00  0.00           H
ATOM   2533 HG13 VAL A 160      49.260  66.040  45.820  1.00  0.00           H
ATOM   2534  CG2 VAL A 160      46.610  66.500  46.260  1.00  0.00           C
ATOM   2535 HG21 VAL A 160      45.600  66.050  46.290  1.00  0.00           H
ATOM   2536 HG22 VAL A 160      46.930  66.730  45.220  1.00  0.00           H
ATOM   2537 HG23 VAL A 160      46.510  67.460  46.810  1.00  0.00           H
ATOM   2538  C   VAL A 160      47.610  64.010  44.900  1.00  0.00           C
ATOM   2539  O   VAL A 160      46.760  64.170  44.040  1.00  0.00           O
ATOM   2540  N   HSD A 161      48.840  63.640  44.550  1.00  0.00           N
ATOM   2541  HN  HSD A 161      49.510  63.740  45.260  1.00  0.00           H
ATOM   2542  CA  HSD A 161      49.350  63.400  43.230  1.00  0.00           C
ATOM   2543  HA  HSD A 161      49.400  64.340  42.700  1.00  0.00           H
ATOM   2544  CB  HSD A 161      50.850  62.940  43.170  1.00  0.00           C
ATOM   2545  HB1 HSD A 161      51.380  63.640  43.840  1.00  0.00           H
ATOM   2546  HB2 HSD A 161      51.280  63.170  42.170  1.00  0.00           H
ATOM   2547  ND1 HSD A 161      51.400  61.300  44.900  1.00  0.00           N
ATOM   2548  HD1 HSD A 161      51.530  61.940  45.670  1.00  0.00           H
ATOM   2549  CG  HSD A 161      51.100  61.590  43.610  1.00  0.00           C
ATOM   2550  CE1 HSD A 161      51.460  59.930  44.980  1.00  0.00           C
ATOM   2551  HE1 HSD A 161      51.440  59.340  45.900  1.00  0.00           H
ATOM   2552  NE2 HSD A 161      51.310  59.360  43.790  1.00  0.00           N
ATOM   2553  CD2 HSD A 161      51.100  60.400  42.960  1.00  0.00           C
ATOM   2554  HD2 HSD A 161      51.080  60.170  41.900  1.00  0.00           H
ATOM   2555  C   HSD A 161      48.480  62.520  42.400  1.00  0.00           C
ATOM   2556  O   HSD A 161      48.420  62.750  41.180  1.00  0.00           O
ATOM   2557  N   LEU A 162      47.860  61.450  43.030  1.00  0.00           N
ATOM   2558  HN  LEU A 162      47.900  61.360  44.020  1.00  0.00           H
ATOM   2559  CA  LEU A 162      46.930  60.520  42.380  1.00  0.00           C
ATOM   2560  HA  LEU A 162      47.420  60.030  41.540  1.00  0.00           H
ATOM   2561  CB  LEU A 162      46.670  59.210  43.260  1.00  0.00           C
ATOM   2562  HB1 LEU A 162      45.770  58.680  42.870  1.00  0.00           H
ATOM   2563  HB2 LEU A 162      46.300  59.530  44.250  1.00  0.00           H
ATOM   2564  CG  LEU A 162      47.780  58.180  43.580  1.00  0.00           C
ATOM   2565  HG  LEU A 162      48.650  58.810  43.910  1.00  0.00           H
ATOM   2566  CD1 LEU A 162      47.400  57.380  44.890  1.00  0.00           C
ATOM   2567 HD11 LEU A 162      48.290  56.840  45.280  1.00  0.00           H
ATOM   2568 HD12 LEU A 162      46.560  56.670  44.730  1.00  0.00           H
ATOM   2569 HD13 LEU A 162      47.120  58.120  45.670  1.00  0.00           H
ATOM   2570  CD2 LEU A 162      48.050  57.250  42.390  1.00  0.00           C
ATOM   2571 HD21 LEU A 162      48.500  57.770  41.500  1.00  0.00           H
ATOM   2572 HD22 LEU A 162      47.150  56.730  42.020  1.00  0.00           H
ATOM   2573 HD23 LEU A 162      48.780  56.480  42.740  1.00  0.00           H
ATOM   2574  C   LEU A 162      45.650  61.070  41.830  1.00  0.00           C
ATOM   2575  O   LEU A 162      45.250  60.780  40.700  1.00  0.00           O
ATOM   2576  N   LEU A 163      44.990  61.950  42.690  1.00  0.00           N
ATOM   2577  HN  LEU A 163      45.350  61.890  43.620  1.00  0.00           H
ATOM   2578  CA  LEU A 163      43.870  62.870  42.380  1.00  0.00           C
ATOM   2579  HA  LEU A 163      42.990  62.380  41.990  1.00  0.00           H
ATOM   2580  CB  LEU A 163      43.380  63.590  43.700  1.00  0.00           C
ATOM   2581  HB1 LEU A 163      42.570  64.250  43.320  1.00  0.00           H
ATOM   2582  HB2 LEU A 163      44.210  64.220  44.100  1.00  0.00           H
ATOM   2583  CG  LEU A 163      42.880  62.660  44.830  1.00  0.00           C
ATOM   2584  HG  LEU A 163      43.730  62.110  45.290  1.00  0.00           H
ATOM   2585  CD1 LEU A 163      42.300  63.460  45.980  1.00  0.00           C
ATOM   2586 HD11 LEU A 163      41.710  62.800  46.670  1.00  0.00           H
ATOM   2587 HD12 LEU A 163      41.470  64.110  45.630  1.00  0.00           H
ATOM   2588 HD13 LEU A 163      43.000  64.150  46.470  1.00  0.00           H
ATOM   2589  CD2 LEU A 163      41.900  61.600  44.380  1.00  0.00           C
ATOM   2590 HD21 LEU A 163      41.700  60.830  45.170  1.00  0.00           H
ATOM   2591 HD22 LEU A 163      42.240  61.140  43.420  1.00  0.00           H
ATOM   2592 HD23 LEU A 163      40.920  62.090  44.200  1.00  0.00           H
ATOM   2593  C   LEU A 163      44.110  63.870  41.320  1.00  0.00           C
ATOM   2594  O   LEU A 163      43.170  64.220  40.550  1.00  0.00           O
ATOM   2595  N   LYS A 164      45.330  64.470  41.090  1.00  0.00           N
ATOM   2596  HN  LYS A 164      46.090  64.240  41.700  1.00  0.00           H
ATOM   2597  CA  LYS A 164      45.590  65.530  40.150  1.00  0.00           C
ATOM   2598  HA  LYS A 164      44.940  66.370  40.340  1.00  0.00           H
ATOM   2599  CB  LYS A 164      47.040  65.920  40.210  1.00  0.00           C
ATOM   2600  HB1 LYS A 164      47.310  66.580  39.350  1.00  0.00           H
ATOM   2601  HB2 LYS A 164      47.550  64.960  40.030  1.00  0.00           H
ATOM   2602  CG  LYS A 164      47.510  66.690  41.450  1.00  0.00           C
ATOM   2603  HG1 LYS A 164      48.500  67.130  41.230  1.00  0.00           H
ATOM   2604  HG2 LYS A 164      47.610  65.940  42.260  1.00  0.00           H
ATOM   2605  CD  LYS A 164      46.600  67.870  41.970  1.00  0.00           C
ATOM   2606  HD1 LYS A 164      47.110  68.280  42.870  1.00  0.00           H
ATOM   2607  HD2 LYS A 164      45.630  67.500  42.360  1.00  0.00           H
ATOM   2608  CE  LYS A 164      46.200  68.970  40.950  1.00  0.00           C
ATOM   2609  HE1 LYS A 164      45.480  69.710  41.360  1.00  0.00           H
ATOM   2610  HE2 LYS A 164      45.800  68.470  40.040  1.00  0.00           H
ATOM   2611  NZ  LYS A 164      47.420  69.710  40.580  1.00  0.00           N
ATOM   2612  HZ1 LYS A 164      48.050  69.210  39.920  1.00  0.00           H
ATOM   2613  HZ2 LYS A 164      48.050  69.880  41.390  1.00  0.00           H
ATOM   2614  HZ3 LYS A 164      47.130  70.620  40.170  1.00  0.00           H
ATOM   2615  C   LYS A 164      45.280  65.190  38.670  1.00  0.00           C
ATOM   2616  O   LYS A 164      44.720  66.090  37.980  1.00  0.00           O
ATOM   2617  N   LYS A 165      45.590  63.980  38.230  1.00  0.00           N
ATOM   2618  HN  LYS A 165      45.780  63.260  38.910  1.00  0.00           H
ATOM   2619  CA  LYS A 165      45.560  63.620  36.760  1.00  0.00           C
ATOM   2620  HA  LYS A 165      44.810  64.210  36.240  1.00  0.00           H
ATOM   2621  CB  LYS A 165      46.900  63.940  36.020  1.00  0.00           C
ATOM   2622  HB1 LYS A 165      46.890  65.030  35.810  1.00  0.00           H
ATOM   2623  HB2 LYS A 165      47.060  63.390  35.060  1.00  0.00           H
ATOM   2624  CG  LYS A 165      48.240  63.810  36.760  1.00  0.00           C
ATOM   2625  HG1 LYS A 165      48.380  64.720  37.400  1.00  0.00           H
ATOM   2626  HG2 LYS A 165      48.960  63.930  35.910  1.00  0.00           H
ATOM   2627  CD  LYS A 165      48.550  62.480  37.430  1.00  0.00           C
ATOM   2628  HD1 LYS A 165      48.500  61.600  36.760  1.00  0.00           H
ATOM   2629  HD2 LYS A 165      47.770  62.370  38.220  1.00  0.00           H
ATOM   2630  CE  LYS A 165      49.920  62.510  38.230  1.00  0.00           C
ATOM   2631  HE1 LYS A 165      50.000  61.930  39.170  1.00  0.00           H
ATOM   2632  HE2 LYS A 165      50.130  63.540  38.580  1.00  0.00           H
ATOM   2633  NZ  LYS A 165      51.060  62.180  37.340  1.00  0.00           N
ATOM   2634  HZ1 LYS A 165      50.740  61.310  36.870  1.00  0.00           H
ATOM   2635  HZ2 LYS A 165      51.930  62.090  37.910  1.00  0.00           H
ATOM   2636  HZ3 LYS A 165      51.100  62.960  36.660  1.00  0.00           H
ATOM   2637  C   LYS A 165      45.160  62.240  36.480  1.00  0.00           C
ATOM   2638  O   LYS A 165      45.170  61.470  37.400  1.00  0.00           O
ATOM   2639  N   LYS A 166      44.700  61.910  35.180  1.00  0.00           N
ATOM   2640  HN  LYS A 166      44.760  62.650  34.520  1.00  0.00           H
ATOM   2641  CA  LYS A 166      43.960  60.670  34.890  1.00  0.00           C
ATOM   2642  HA  LYS A 166      43.040  60.690  35.460  1.00  0.00           H
ATOM   2643  CB  LYS A 166      43.560  60.490  33.380  1.00  0.00           C
ATOM   2644  HB1 LYS A 166      42.870  59.630  33.330  1.00  0.00           H
ATOM   2645  HB2 LYS A 166      44.460  60.470  32.740  1.00  0.00           H
ATOM   2646  CG  LYS A 166      42.810  61.790  32.830  1.00  0.00           C
ATOM   2647  HG1 LYS A 166      43.470  62.670  32.880  1.00  0.00           H
ATOM   2648  HG2 LYS A 166      41.920  62.010  33.460  1.00  0.00           H
ATOM   2649  CD  LYS A 166      42.280  61.720  31.330  1.00  0.00           C
ATOM   2650  HD1 LYS A 166      43.190  61.500  30.730  1.00  0.00           H
ATOM   2651  HD2 LYS A 166      41.880  62.720  31.080  1.00  0.00           H
ATOM   2652  CE  LYS A 166      41.120  60.690  31.190  1.00  0.00           C
ATOM   2653  HE1 LYS A 166      41.560  59.710  31.470  1.00  0.00           H
ATOM   2654  HE2 LYS A 166      40.800  60.660  30.120  1.00  0.00           H
ATOM   2655  NZ  LYS A 166      39.930  61.080  31.980  1.00  0.00           N
ATOM   2656  HZ1 LYS A 166      39.210  60.340  31.910  1.00  0.00           H
ATOM   2657  HZ2 LYS A 166      39.560  62.020  31.730  1.00  0.00           H
ATOM   2658  HZ3 LYS A 166      40.200  61.050  32.980  1.00  0.00           H
ATOM   2659  C   LYS A 166      44.760  59.450  35.270  1.00  0.00           C
ATOM   2660  O   LYS A 166      45.860  59.180  34.770  1.00  0.00           O
ATOM   2661  N   MET A 167      44.250  58.640  36.200  1.00  0.00           N
ATOM   2662  HN  MET A 167      43.330  58.810  36.540  1.00  0.00           H
ATOM   2663  CA  MET A 167      44.840  57.350  36.640  1.00  0.00           C
ATOM   2664  HA  MET A 167      45.900  57.550  36.670  1.00  0.00           H
ATOM   2665  CB  MET A 167      44.400  56.930  38.130  1.00  0.00           C
ATOM   2666  HB1 MET A 167      44.790  55.900  38.280  1.00  0.00           H
ATOM   2667  HB2 MET A 167      43.300  56.880  38.270  1.00  0.00           H
ATOM   2668  CG  MET A 167      45.030  57.920  39.160  1.00  0.00           C
ATOM   2669  HG1 MET A 167      44.570  57.560  40.100  1.00  0.00           H
ATOM   2670  HG2 MET A 167      44.740  58.970  38.960  1.00  0.00           H
ATOM   2671  SD  MET A 167      46.830  57.820  39.330  1.00  0.00           S
ATOM   2672  CE  MET A 167      47.210  59.380  38.460  1.00  0.00           C
ATOM   2673  HE1 MET A 167      47.100  59.320  37.360  1.00  0.00           H
ATOM   2674  HE2 MET A 167      48.250  59.550  38.810  1.00  0.00           H
ATOM   2675  HE3 MET A 167      46.560  60.220  38.800  1.00  0.00           H
ATOM   2676  C   MET A 167      44.640  56.120  35.780  1.00  0.00           C
ATOM   2677  O   MET A 167      45.680  55.450  35.650  1.00  0.00           O
ATOM   2678  N   PRO A 168      43.450  55.730  35.250  1.00  0.00           N
ATOM   2679  CD  PRO A 168      42.200  56.420  35.400  1.00  0.00           C
ATOM   2680  HD1 PRO A 168      42.350  57.450  35.030  1.00  0.00           H
ATOM   2681  HD2 PRO A 168      41.810  56.430  36.440  1.00  0.00           H
ATOM   2682  CA  PRO A 168      43.170  54.290  34.910  1.00  0.00           C
ATOM   2683  HA  PRO A 168      43.690  53.640  35.590  1.00  0.00           H
ATOM   2684  CB  PRO A 168      41.580  54.150  34.890  1.00  0.00           C
ATOM   2685  HB1 PRO A 168      41.160  53.870  35.870  1.00  0.00           H
ATOM   2686  HB2 PRO A 168      41.150  53.440  34.160  1.00  0.00           H
ATOM   2687  CG  PRO A 168      41.200  55.630  34.530  1.00  0.00           C
ATOM   2688  HG1 PRO A 168      41.430  55.700  33.440  1.00  0.00           H
ATOM   2689  HG2 PRO A 168      40.110  55.780  34.670  1.00  0.00           H
ATOM   2690  C   PRO A 168      43.690  53.970  33.500  1.00  0.00           C
ATOM   2691  O   PRO A 168      43.950  54.900  32.740  1.00  0.00           O
ATOM   2692  N   ILE A 169      43.970  52.700  33.180  1.00  0.00           N
ATOM   2693  HN  ILE A 169      43.610  52.010  33.800  1.00  0.00           H
ATOM   2694  CA  ILE A 169      44.530  52.100  32.010  1.00  0.00           C
ATOM   2695  HA  ILE A 169      45.020  52.830  31.370  1.00  0.00           H
ATOM   2696  CB  ILE A 169      45.360  50.920  32.380  1.00  0.00           C
ATOM   2697  HB  ILE A 169      44.690  50.160  32.830  1.00  0.00           H
ATOM   2698  CG2 ILE A 169      45.980  50.470  31.100  1.00  0.00           C
ATOM   2699 HG21 ILE A 169      45.310  50.120  30.300  1.00  0.00           H
ATOM   2700 HG22 ILE A 169      46.670  49.610  31.230  1.00  0.00           H
ATOM   2701 HG23 ILE A 169      46.440  51.310  30.540  1.00  0.00           H
ATOM   2702  CG1 ILE A 169      46.500  51.330  33.350  1.00  0.00           C
ATOM   2703 HG11 ILE A 169      46.050  51.870  34.210  1.00  0.00           H
ATOM   2704 HG12 ILE A 169      47.240  51.970  32.810  1.00  0.00           H
ATOM   2705  CD  ILE A 169      47.320  50.170  33.910  1.00  0.00           C
ATOM   2706  HD1 ILE A 169      46.730  49.590  34.650  1.00  0.00           H
ATOM   2707  HD2 ILE A 169      48.240  50.540  34.400  1.00  0.00           H
ATOM   2708  HD3 ILE A 169      47.730  49.410  33.210  1.00  0.00           H
ATOM   2709  C   ILE A 169      43.280  51.580  31.270  1.00  0.00           C
ATOM   2710  O   ILE A 169      42.480  50.920  31.900  1.00  0.00           O
ATOM   2711  N   GLN A 170      43.080  51.790  29.950  1.00  0.00           N
ATOM   2712  HN  GLN A 170      43.620  52.400  29.370  1.00  0.00           H
ATOM   2713  CA  GLN A 170      42.000  51.260  29.100  1.00  0.00           C
ATOM   2714  HA  GLN A 170      41.190  50.860  29.690  1.00  0.00           H
ATOM   2715  CB  GLN A 170      41.500  52.270  28.020  1.00  0.00           C
ATOM   2716  HB1 GLN A 170      40.840  51.780  27.280  1.00  0.00           H
ATOM   2717  HB2 GLN A 170      42.310  52.860  27.530  1.00  0.00           H
ATOM   2718  CG  GLN A 170      40.470  53.280  28.580  1.00  0.00           C
ATOM   2719  HG1 GLN A 170      39.600  52.680  28.940  1.00  0.00           H
ATOM   2720  HG2 GLN A 170      40.170  53.930  27.720  1.00  0.00           H
ATOM   2721  CD  GLN A 170      41.100  54.240  29.620  1.00  0.00           C
ATOM   2722  OE1 GLN A 170      42.120  54.870  29.330  1.00  0.00           O
ATOM   2723  NE2 GLN A 170      40.600  54.320  30.910  1.00  0.00           N
ATOM   2724 HE21 GLN A 170      41.080  54.870  31.600  1.00  0.00           H
ATOM   2725 HE22 GLN A 170      39.790  53.770  31.100  1.00  0.00           H
ATOM   2726  C   GLN A 170      42.640  50.090  28.500  1.00  0.00           C
ATOM   2727  O   GLN A 170      43.700  50.160  27.860  1.00  0.00           O
ATOM   2728  N   ASN A 171      42.060  48.910  28.800  1.00  0.00           N
ATOM   2729  HN  ASN A 171      41.240  48.800  29.370  1.00  0.00           H
ATOM   2730  CA  ASN A 171      42.560  47.640  28.360  1.00  0.00           C
ATOM   2731  HA  ASN A 171      43.240  47.690  27.520  1.00  0.00           H
ATOM   2732  CB  ASN A 171      43.350  46.930  29.530  1.00  0.00           C
ATOM   2733  HB1 ASN A 171      42.660  46.760  30.380  1.00  0.00           H
ATOM   2734  HB2 ASN A 171      44.040  47.700  29.930  1.00  0.00           H
ATOM   2735  CG  ASN A 171      44.200  45.780  29.250  1.00  0.00           C
ATOM   2736  OD1 ASN A 171      44.170  44.800  30.000  1.00  0.00           O
ATOM   2737  ND2 ASN A 171      44.940  45.780  28.160  1.00  0.00           N
ATOM   2738 HD21 ASN A 171      45.470  44.940  28.000  1.00  0.00           H
ATOM   2739 HD22 ASN A 171      45.090  46.600  27.600  1.00  0.00           H
ATOM   2740  C   ASN A 171      41.440  46.810  27.870  1.00  0.00           C
ATOM   2741  O   ASN A 171      40.510  46.430  28.610  1.00  0.00           O
ATOM   2742  N   GLY A 172      41.480  46.340  26.650  1.00  0.00           N
ATOM   2743  HN  GLY A 172      42.240  46.620  26.080  1.00  0.00           H
ATOM   2744  CA  GLY A 172      40.430  45.580  25.920  1.00  0.00           C
ATOM   2745  HA1 GLY A 172      40.390  44.740  26.610  1.00  0.00           H
ATOM   2746  HA2 GLY A 172      40.820  45.280  24.950  1.00  0.00           H
ATOM   2747  C   GLY A 172      39.130  46.170  25.640  1.00  0.00           C
ATOM   2748  O   GLY A 172      38.080  45.510  25.590  1.00  0.00           O
ATOM   2749  N   GLY A 173      39.030  47.550  25.550  1.00  0.00           N
ATOM   2750  HN  GLY A 173      39.750  48.250  25.550  1.00  0.00           H
ATOM   2751  CA  GLY A 173      37.730  48.220  25.450  1.00  0.00           C
ATOM   2752  HA1 GLY A 173      37.160  47.710  24.690  1.00  0.00           H
ATOM   2753  HA2 GLY A 173      37.960  49.210  25.100  1.00  0.00           H
ATOM   2754  C   GLY A 173      37.020  48.200  26.810  1.00  0.00           C
ATOM   2755  O   GLY A 173      35.790  48.330  26.980  1.00  0.00           O
ATOM   2756  N   ALA A 174      37.770  48.220  27.940  1.00  0.00           N
ATOM   2757  HN  ALA A 174      38.760  48.180  27.810  1.00  0.00           H
ATOM   2758  CA  ALA A 174      37.270  48.230  29.330  1.00  0.00           C
ATOM   2759  HA  ALA A 174      36.320  48.750  29.330  1.00  0.00           H
ATOM   2760  CB  ALA A 174      36.940  46.790  29.760  1.00  0.00           C
ATOM   2761  HB1 ALA A 174      36.040  46.420  29.230  1.00  0.00           H
ATOM   2762  HB2 ALA A 174      36.650  46.870  30.830  1.00  0.00           H
ATOM   2763  HB3 ALA A 174      37.840  46.140  29.750  1.00  0.00           H
ATOM   2764  C   ALA A 174      38.360  48.850  30.280  1.00  0.00           C
ATOM   2765  O   ALA A 174      39.550  48.850  29.970  1.00  0.00           O
ATOM   2766  N   ASN A 175      37.970  49.450  31.480  1.00  0.00           N
ATOM   2767  HN  ASN A 175      37.050  49.330  31.830  1.00  0.00           H
ATOM   2768  CA  ASN A 175      39.000  49.940  32.390  1.00  0.00           C
ATOM   2769  HA  ASN A 175      39.700  50.470  31.780  1.00  0.00           H
ATOM   2770  CB  ASN A 175      38.430  51.040  33.400  1.00  0.00           C
ATOM   2771  HB1 ASN A 175      39.260  51.180  34.110  1.00  0.00           H
ATOM   2772  HB2 ASN A 175      37.700  50.640  34.140  1.00  0.00           H
ATOM   2773  CG  ASN A 175      38.100  52.370  32.690  1.00  0.00           C
ATOM   2774  OD1 ASN A 175      38.420  52.720  31.550  1.00  0.00           O
ATOM   2775  ND2 ASN A 175      37.350  53.210  33.430  1.00  0.00           N
ATOM   2776 HD21 ASN A 175      37.250  54.120  33.060  1.00  0.00           H
ATOM   2777 HD22 ASN A 175      37.160  52.910  34.370  1.00  0.00           H
ATOM   2778  C   ASN A 175      39.830  48.890  33.050  1.00  0.00           C
ATOM   2779  O   ASN A 175      39.310  47.820  33.400  1.00  0.00           O
ATOM   2780  N   LEU A 176      41.100  49.220  33.370  1.00  0.00           N
ATOM   2781  HN  LEU A 176      41.470  50.070  33.010  1.00  0.00           H
ATOM   2782  CA  LEU A 176      41.950  48.600  34.440  1.00  0.00           C
ATOM   2783  HA  LEU A 176      41.210  48.080  35.010  1.00  0.00           H
ATOM   2784  CB  LEU A 176      43.020  47.580  33.830  1.00  0.00           C
ATOM   2785  HB1 LEU A 176      43.790  48.160  33.280  1.00  0.00           H
ATOM   2786  HB2 LEU A 176      42.490  46.910  33.130  1.00  0.00           H
ATOM   2787  CG  LEU A 176      43.800  46.700  34.870  1.00  0.00           C
ATOM   2788  HG  LEU A 176      43.200  46.650  35.810  1.00  0.00           H
ATOM   2789  CD1 LEU A 176      44.090  45.260  34.420  1.00  0.00           C
ATOM   2790 HD11 LEU A 176      44.770  45.270  33.550  1.00  0.00           H
ATOM   2791 HD12 LEU A 176      43.110  44.790  34.200  1.00  0.00           H
ATOM   2792 HD13 LEU A 176      44.590  44.730  35.260  1.00  0.00           H
ATOM   2793  CD2 LEU A 176      45.170  47.390  35.250  1.00  0.00           C
ATOM   2794 HD21 LEU A 176      45.860  47.380  34.380  1.00  0.00           H
ATOM   2795 HD22 LEU A 176      45.630  46.950  36.150  1.00  0.00           H
ATOM   2796 HD23 LEU A 176      44.980  48.460  35.510  1.00  0.00           H
ATOM   2797  C   LEU A 176      42.500  49.670  35.340  1.00  0.00           C
ATOM   2798  O   LEU A 176      42.870  50.780  34.970  1.00  0.00           O
ATOM   2799  N   CYS A 177      42.460  49.550  36.650  1.00  0.00           N
ATOM   2800  HN  CYS A 177      42.040  48.720  37.000  1.00  0.00           H
ATOM   2801  CA  CYS A 177      42.910  50.540  37.680  1.00  0.00           C
ATOM   2802  HA  CYS A 177      43.380  51.390  37.190  1.00  0.00           H
ATOM   2803  CB  CYS A 177      41.680  50.910  38.480  1.00  0.00           C
ATOM   2804  HB1 CYS A 177      41.330  50.010  39.030  1.00  0.00           H
ATOM   2805  HB2 CYS A 177      40.910  51.170  37.720  1.00  0.00           H
ATOM   2806  SG  CYS A 177      41.980  52.270  39.680  1.00  0.00           S
ATOM   2807  C   CYS A 177      43.990  49.840  38.630  1.00  0.00           C
ATOM   2808  O   CYS A 177      43.590  48.980  39.430  1.00  0.00           O
ATOM   2809  N   SER A 178      45.280  50.220  38.570  1.00  0.00           N
ATOM   2810  HN  SER A 178      45.490  50.980  37.950  1.00  0.00           H
ATOM   2811  CA  SER A 178      46.360  49.700  39.340  1.00  0.00           C
ATOM   2812  HA  SER A 178      46.110  49.670  40.390  1.00  0.00           H
ATOM   2813  CB  SER A 178      46.650  48.230  39.020  1.00  0.00           C
ATOM   2814  HB1 SER A 178      46.770  48.230  37.910  1.00  0.00           H
ATOM   2815  HB2 SER A 178      45.780  47.590  39.300  1.00  0.00           H
ATOM   2816  OG  SER A 178      47.880  47.670  39.600  1.00  0.00           O
ATOM   2817  HG1 SER A 178      47.980  46.790  39.240  1.00  0.00           H
ATOM   2818  C   SER A 178      47.650  50.470  39.340  1.00  0.00           C
ATOM   2819  O   SER A 178      48.080  51.090  38.330  1.00  0.00           O
ATOM   2820  N   SER A 179      48.350  50.540  40.470  1.00  0.00           N
ATOM   2821  HN  SER A 179      48.000  50.060  41.270  1.00  0.00           H
ATOM   2822  CA  SER A 179      49.710  51.090  40.520  1.00  0.00           C
ATOM   2823  HA  SER A 179      49.900  51.810  39.740  1.00  0.00           H
ATOM   2824  CB  SER A 179      49.820  52.000  41.800  1.00  0.00           C
ATOM   2825  HB1 SER A 179      49.010  52.760  41.800  1.00  0.00           H
ATOM   2826  HB2 SER A 179      50.770  52.570  41.780  1.00  0.00           H
ATOM   2827  OG  SER A 179      49.660  51.250  43.000  1.00  0.00           O
ATOM   2828  HG1 SER A 179      48.870  50.710  42.910  1.00  0.00           H
ATOM   2829  C   SER A 179      50.900  50.180  40.380  1.00  0.00           C
ATOM   2830  O   SER A 179      51.990  50.750  40.430  1.00  0.00           O
ATOM   2831  N   PHE A 180      50.780  48.850  40.190  1.00  0.00           N
ATOM   2832  HN  PHE A 180      49.820  48.600  40.080  1.00  0.00           H
ATOM   2833  CA  PHE A 180      51.900  47.890  40.310  1.00  0.00           C
ATOM   2834  HA  PHE A 180      52.800  48.330  40.690  1.00  0.00           H
ATOM   2835  CB  PHE A 180      51.520  46.660  41.190  1.00  0.00           C
ATOM   2836  HB1 PHE A 180      52.400  46.010  41.360  1.00  0.00           H
ATOM   2837  HB2 PHE A 180      50.680  46.100  40.740  1.00  0.00           H
ATOM   2838  CG  PHE A 180      51.080  47.180  42.520  1.00  0.00           C
ATOM   2839  CD1 PHE A 180      49.790  46.910  43.070  1.00  0.00           C
ATOM   2840  HD1 PHE A 180      49.070  46.290  42.550  1.00  0.00           H
ATOM   2841  CE1 PHE A 180      49.530  47.170  44.380  1.00  0.00           C
ATOM   2842  HE1 PHE A 180      48.630  46.730  44.790  1.00  0.00           H
ATOM   2843  CZ  PHE A 180      50.550  47.850  45.200  1.00  0.00           C
ATOM   2844  HZ  PHE A 180      50.270  47.910  46.240  1.00  0.00           H
ATOM   2845  CD2 PHE A 180      51.910  48.050  43.220  1.00  0.00           C
ATOM   2846  HD2 PHE A 180      52.900  48.250  42.870  1.00  0.00           H
ATOM   2847  CE2 PHE A 180      51.660  48.360  44.580  1.00  0.00           C
ATOM   2848  HE2 PHE A 180      52.420  48.900  45.130  1.00  0.00           H
ATOM   2849  C   PHE A 180      52.390  47.450  38.930  1.00  0.00           C
ATOM   2850  O   PHE A 180      52.990  46.360  38.850  1.00  0.00           O
ATOM   2851  N   SER A 181      52.230  48.140  37.750  1.00  0.00           N
ATOM   2852  HN  SER A 181      51.900  49.070  37.780  1.00  0.00           H
ATOM   2853  CA  SER A 181      52.790  47.820  36.460  1.00  0.00           C
ATOM   2854  HA  SER A 181      52.750  46.740  36.360  1.00  0.00           H
ATOM   2855  CB  SER A 181      52.130  48.520  35.290  1.00  0.00           C
ATOM   2856  HB1 SER A 181      52.300  47.950  34.350  1.00  0.00           H
ATOM   2857  HB2 SER A 181      52.430  49.590  35.300  1.00  0.00           H
ATOM   2858  OG  SER A 181      50.740  48.590  35.550  1.00  0.00           O
ATOM   2859  HG1 SER A 181      50.540  47.720  35.910  1.00  0.00           H
ATOM   2860  C   SER A 181      54.260  48.090  36.470  1.00  0.00           C
ATOM   2861  O   SER A 181      54.700  49.160  36.870  1.00  0.00           O
ATOM   2862  N   ILE A 182      55.120  47.220  35.980  1.00  0.00           N
ATOM   2863  HN  ILE A 182      54.850  46.350  35.570  1.00  0.00           H
ATOM   2864  CA  ILE A 182      56.550  47.440  35.820  1.00  0.00           C
ATOM   2865  HA  ILE A 182      56.830  47.990  36.720  1.00  0.00           H
ATOM   2866  CB  ILE A 182      57.320  46.180  35.860  1.00  0.00           C
ATOM   2867  HB  ILE A 182      56.990  45.450  35.090  1.00  0.00           H
ATOM   2868  CG2 ILE A 182      58.830  46.470  35.550  1.00  0.00           C
ATOM   2869 HG21 ILE A 182      59.430  45.530  35.630  1.00  0.00           H
ATOM   2870 HG22 ILE A 182      59.150  47.320  36.180  1.00  0.00           H
ATOM   2871 HG23 ILE A 182      58.900  46.930  34.540  1.00  0.00           H
ATOM   2872  CG1 ILE A 182      57.310  45.450  37.240  1.00  0.00           C
ATOM   2873 HG11 ILE A 182      57.360  46.270  37.980  1.00  0.00           H
ATOM   2874 HG12 ILE A 182      58.200  44.780  37.280  1.00  0.00           H
ATOM   2875  CD  ILE A 182      56.120  44.580  37.570  1.00  0.00           C
ATOM   2876  HD1 ILE A 182      56.390  43.890  38.390  1.00  0.00           H
ATOM   2877  HD2 ILE A 182      55.750  43.970  36.710  1.00  0.00           H
ATOM   2878  HD3 ILE A 182      55.300  45.200  38.010  1.00  0.00           H
ATOM   2879  C   ILE A 182      56.850  48.330  34.630  1.00  0.00           C
ATOM   2880  O   ILE A 182      56.480  47.940  33.500  1.00  0.00           O
ATOM   2881  N   CYS A 183      57.540  49.440  34.940  1.00  0.00           N
ATOM   2882  HN  CYS A 183      58.060  49.610  35.780  1.00  0.00           H
ATOM   2883  CA  CYS A 183      57.570  50.580  34.040  1.00  0.00           C
ATOM   2884  HA  CYS A 183      57.000  50.330  33.150  1.00  0.00           H
ATOM   2885  CB  CYS A 183      56.840  51.840  34.570  1.00  0.00           C
ATOM   2886  HB1 CYS A 183      57.080  52.640  33.840  1.00  0.00           H
ATOM   2887  HB2 CYS A 183      57.230  52.080  35.590  1.00  0.00           H
ATOM   2888  SG  CYS A 183      54.980  51.900  34.600  1.00  0.00           S
ATOM   2889  C   CYS A 183      58.980  50.910  33.560  1.00  0.00           C
ATOM   2890  O   CYS A 183      59.900  50.830  34.350  1.00  0.00           O
ATOM   2891  N   HSD A 184      59.160  51.310  32.290  1.00  0.00           N
ATOM   2892  HN  HSD A 184      58.430  51.210  31.630  1.00  0.00           H
ATOM   2893  CA  HSD A 184      60.330  51.760  31.600  1.00  0.00           C
ATOM   2894  HA  HSD A 184      61.080  51.010  31.700  1.00  0.00           H
ATOM   2895  CB  HSD A 184      60.050  51.930  30.110  1.00  0.00           C
ATOM   2896  HB1 HSD A 184      59.270  52.700  29.940  1.00  0.00           H
ATOM   2897  HB2 HSD A 184      59.690  50.980  29.660  1.00  0.00           H
ATOM   2898  ND1 HSD A 184      62.460  52.000  29.020  1.00  0.00           N
ATOM   2899  HD1 HSD A 184      62.610  51.020  29.090  1.00  0.00           H
ATOM   2900  CG  HSD A 184      61.240  52.560  29.370  1.00  0.00           C
ATOM   2901  CE1 HSD A 184      63.140  52.900  28.270  1.00  0.00           C
ATOM   2902  HE1 HSD A 184      63.970  52.580  27.640  1.00  0.00           H
ATOM   2903  NE2 HSD A 184      62.500  53.980  28.160  1.00  0.00           N
ATOM   2904  CD2 HSD A 184      61.300  53.830  28.850  1.00  0.00           C
ATOM   2905  HD2 HSD A 184      60.660  54.680  28.900  1.00  0.00           H
ATOM   2906  C   HSD A 184      60.810  53.010  32.180  1.00  0.00           C
ATOM   2907  O   HSD A 184      62.000  52.960  32.550  1.00  0.00           O
ATOM   2908  N   THR A 185      60.050  54.060  32.440  1.00  0.00           N
ATOM   2909  HN  THR A 185      59.060  54.020  32.270  1.00  0.00           H
ATOM   2910  CA  THR A 185      60.580  55.290  33.060  1.00  0.00           C
ATOM   2911  HA  THR A 185      61.650  55.300  32.870  1.00  0.00           H
ATOM   2912  CB  THR A 185      59.940  56.550  32.470  1.00  0.00           C
ATOM   2913  HB  THR A 185      60.100  56.520  31.370  1.00  0.00           H
ATOM   2914  OG1 THR A 185      60.440  57.760  33.040  1.00  0.00           O
ATOM   2915  HG1 THR A 185      61.400  57.650  33.000  1.00  0.00           H
ATOM   2916  CG2 THR A 185      58.420  56.680  32.630  1.00  0.00           C
ATOM   2917 HG21 THR A 185      58.270  56.850  33.720  1.00  0.00           H
ATOM   2918 HG22 THR A 185      57.950  55.720  32.320  1.00  0.00           H
ATOM   2919 HG23 THR A 185      58.000  57.530  32.070  1.00  0.00           H
ATOM   2920  C   THR A 185      60.290  55.200  34.570  1.00  0.00           C
ATOM   2921  O   THR A 185      59.280  54.640  35.070  1.00  0.00           O
ATOM   2922  N   PHE A 186      61.320  55.560  35.420  1.00  0.00           N
ATOM   2923  HN  PHE A 186      62.130  55.830  34.910  1.00  0.00           H
ATOM   2924  CA  PHE A 186      61.340  55.760  36.810  1.00  0.00           C
ATOM   2925  HA  PHE A 186      61.440  54.870  37.410  1.00  0.00           H
ATOM   2926  CB  PHE A 186      62.580  56.680  37.170  1.00  0.00           C
ATOM   2927  HB1 PHE A 186      62.360  57.580  36.550  1.00  0.00           H
ATOM   2928  HB2 PHE A 186      63.530  56.220  36.800  1.00  0.00           H
ATOM   2929  CG  PHE A 186      62.740  57.060  38.620  1.00  0.00           C
ATOM   2930  CD1 PHE A 186      62.930  58.390  38.930  1.00  0.00           C
ATOM   2931  HD1 PHE A 186      62.700  59.130  38.180  1.00  0.00           H
ATOM   2932  CE1 PHE A 186      63.120  58.780  40.250  1.00  0.00           C
ATOM   2933  HE1 PHE A 186      63.270  59.830  40.410  1.00  0.00           H
ATOM   2934  CZ  PHE A 186      63.230  57.860  41.250  1.00  0.00           C
ATOM   2935  HZ  PHE A 186      63.390  58.210  42.260  1.00  0.00           H
ATOM   2936  CD2 PHE A 186      62.860  56.070  39.650  1.00  0.00           C
ATOM   2937  HD2 PHE A 186      62.760  55.060  39.320  1.00  0.00           H
ATOM   2938  CE2 PHE A 186      63.170  56.480  40.960  1.00  0.00           C
ATOM   2939  HE2 PHE A 186      63.040  55.710  41.700  1.00  0.00           H
ATOM   2940  C   PHE A 186      60.040  56.350  37.340  1.00  0.00           C
ATOM   2941  O   PHE A 186      59.430  57.250  36.750  1.00  0.00           O
ATOM   2942  N   GLN A 187      59.750  55.790  38.530  1.00  0.00           N
ATOM   2943  HN  GLN A 187      60.400  55.120  38.880  1.00  0.00           H
ATOM   2944  CA  GLN A 187      58.610  56.130  39.310  1.00  0.00           C
ATOM   2945  HA  GLN A 187      58.130  56.940  38.780  1.00  0.00           H
ATOM   2946  CB  GLN A 187      57.570  54.970  39.340  1.00  0.00           C
ATOM   2947  HB1 GLN A 187      56.690  55.250  39.950  1.00  0.00           H
ATOM   2948  HB2 GLN A 187      58.010  54.110  39.890  1.00  0.00           H
ATOM   2949  CG  GLN A 187      57.170  54.520  37.900  1.00  0.00           C
ATOM   2950  HG1 GLN A 187      56.460  53.670  37.990  1.00  0.00           H
ATOM   2951  HG2 GLN A 187      58.090  54.240  37.330  1.00  0.00           H
ATOM   2952  CD  GLN A 187      56.450  55.580  37.070  1.00  0.00           C
ATOM   2953  OE1 GLN A 187      55.380  56.050  37.440  1.00  0.00           O
ATOM   2954  NE2 GLN A 187      56.960  55.940  35.870  1.00  0.00           N
ATOM   2955 HE21 GLN A 187      57.820  55.600  35.520  1.00  0.00           H
ATOM   2956 HE22 GLN A 187      56.340  56.460  35.290  1.00  0.00           H
ATOM   2957  C   GLN A 187      58.990  56.530  40.700  1.00  0.00           C
ATOM   2958  O   GLN A 187      59.480  55.800  41.550  1.00  0.00           O
ATOM   2959  N   TRP A 188      58.780  57.790  40.970  1.00  0.00           N
ATOM   2960  HN  TRP A 188      58.270  58.340  40.320  1.00  0.00           H
ATOM   2961  CA  TRP A 188      59.100  58.380  42.260  1.00  0.00           C
ATOM   2962  HA  TRP A 188      60.090  58.010  42.520  1.00  0.00           H
ATOM   2963  CB  TRP A 188      59.360  59.960  42.150  1.00  0.00           C
ATOM   2964  HB1 TRP A 188      58.510  60.320  41.530  1.00  0.00           H
ATOM   2965  HB2 TRP A 188      60.280  60.100  41.540  1.00  0.00           H
ATOM   2966  CG  TRP A 188      59.430  60.680  43.400  1.00  0.00           C
ATOM   2967  CD1 TRP A 188      58.440  61.450  44.030  1.00  0.00           C
ATOM   2968  HD1 TRP A 188      57.430  61.700  43.740  1.00  0.00           H
ATOM   2969  NE1 TRP A 188      58.840  61.810  45.250  1.00  0.00           N
ATOM   2970  HE1 TRP A 188      58.400  62.400  45.890  1.00  0.00           H
ATOM   2971  CE2 TRP A 188      60.070  61.250  45.560  1.00  0.00           C
ATOM   2972  CD2 TRP A 188      60.520  60.560  44.400  1.00  0.00           C
ATOM   2973  CE3 TRP A 188      61.780  59.900  44.450  1.00  0.00           C
ATOM   2974  HE3 TRP A 188      62.170  59.520  43.510  1.00  0.00           H
ATOM   2975  CZ3 TRP A 188      62.500  59.880  45.610  1.00  0.00           C
ATOM   2976  HZ3 TRP A 188      63.530  59.560  45.640  1.00  0.00           H
ATOM   2977  CZ2 TRP A 188      60.890  61.340  46.670  1.00  0.00           C
ATOM   2978  HZ2 TRP A 188      60.610  62.040  47.440  1.00  0.00           H
ATOM   2979  CH2 TRP A 188      62.070  60.680  46.690  1.00  0.00           C
ATOM   2980  HH2 TRP A 188      62.730  60.830  47.530  1.00  0.00           H
ATOM   2981  C   TRP A 188      58.180  57.850  43.360  1.00  0.00           C
ATOM   2982  O   TRP A 188      58.550  57.740  44.530  1.00  0.00           O
ATOM   2983  N   HSE A 189      56.960  57.410  42.950  1.00  0.00           N
ATOM   2984  HN  HSE A 189      56.770  57.660  42.000  1.00  0.00           H
ATOM   2985  CA  HSE A 189      56.000  56.690  43.850  1.00  0.00           C
ATOM   2986  HA  HSE A 189      55.970  57.180  44.810  1.00  0.00           H
ATOM   2987  CB  HSE A 189      54.600  56.540  43.180  1.00  0.00           C
ATOM   2988  HB1 HSE A 189      54.270  57.560  42.870  1.00  0.00           H
ATOM   2989  HB2 HSE A 189      53.870  56.150  43.910  1.00  0.00           H
ATOM   2990  ND1 HSE A 189      54.040  54.410  42.120  1.00  0.00           N
ATOM   2991  CG  HSE A 189      54.400  55.710  41.900  1.00  0.00           C
ATOM   2992  CE1 HSE A 189      53.740  53.960  40.930  1.00  0.00           C
ATOM   2993  HE1 HSE A 189      53.530  52.930  40.660  1.00  0.00           H
ATOM   2994  NE2 HSE A 189      53.910  54.950  39.970  1.00  0.00           N
ATOM   2995  HE2 HSE A 189      53.750  54.880  38.980  1.00  0.00           H
ATOM   2996  CD2 HSE A 189      54.370  56.080  40.640  1.00  0.00           C
ATOM   2997  HD2 HSE A 189      54.540  57.070  40.230  1.00  0.00           H
ATOM   2998  C   HSE A 189      56.530  55.410  44.320  1.00  0.00           C
ATOM   2999  O   HSE A 189      56.410  55.140  45.460  1.00  0.00           O
ATOM   3000  N   GLU A 190      57.210  54.660  43.370  1.00  0.00           N
ATOM   3001  HN  GLU A 190      57.340  55.020  42.440  1.00  0.00           H
ATOM   3002  CA  GLU A 190      58.010  53.430  43.660  1.00  0.00           C
ATOM   3003  HA  GLU A 190      57.370  52.740  44.190  1.00  0.00           H
ATOM   3004  CB  GLU A 190      58.420  52.770  42.440  1.00  0.00           C
ATOM   3005  HB1 GLU A 190      58.990  51.830  42.660  1.00  0.00           H
ATOM   3006  HB2 GLU A 190      59.070  53.460  41.860  1.00  0.00           H
ATOM   3007  CG  GLU A 190      57.260  52.190  41.620  1.00  0.00           C
ATOM   3008  HG1 GLU A 190      56.590  53.010  41.280  1.00  0.00           H
ATOM   3009  HG2 GLU A 190      56.720  51.520  42.310  1.00  0.00           H
ATOM   3010  CD  GLU A 190      57.630  51.350  40.420  1.00  0.00           C
ATOM   3011  OE1 GLU A 190      58.820  51.100  40.200  1.00  0.00           O
ATOM   3012  OE2 GLU A 190      56.700  50.940  39.700  1.00  0.00           O
ATOM   3013  C   GLU A 190      59.200  53.620  44.630  1.00  0.00           C
ATOM   3014  O   GLU A 190      59.400  52.910  45.530  1.00  0.00           O
ATOM   3015  N   ALA A 191      59.930  54.780  44.490  1.00  0.00           N
ATOM   3016  HN  ALA A 191      59.890  55.420  43.720  1.00  0.00           H
ATOM   3017  CA  ALA A 191      61.030  55.070  45.410  1.00  0.00           C
ATOM   3018  HA  ALA A 191      61.600  54.190  45.640  1.00  0.00           H
ATOM   3019  CB  ALA A 191      61.970  56.160  44.880  1.00  0.00           C
ATOM   3020  HB1 ALA A 191      62.530  55.960  43.950  1.00  0.00           H
ATOM   3021  HB2 ALA A 191      62.660  56.420  45.720  1.00  0.00           H
ATOM   3022  HB3 ALA A 191      61.410  57.070  44.610  1.00  0.00           H
ATOM   3023  C   ALA A 191      60.470  55.540  46.690  1.00  0.00           C
ATOM   3024  O   ALA A 191      61.040  55.300  47.770  1.00  0.00           O
ATOM   3025  N   MET A 192      59.350  56.260  46.710  1.00  0.00           N
ATOM   3026  HN  MET A 192      58.850  56.560  45.900  1.00  0.00           H
ATOM   3027  CA  MET A 192      58.710  56.660  47.940  1.00  0.00           C
ATOM   3028  HA  MET A 192      59.370  57.160  48.640  1.00  0.00           H
ATOM   3029  CB  MET A 192      57.600  57.540  47.540  1.00  0.00           C
ATOM   3030  HB1 MET A 192      56.820  57.460  48.320  1.00  0.00           H
ATOM   3031  HB2 MET A 192      57.150  57.230  46.570  1.00  0.00           H
ATOM   3032  CG  MET A 192      58.050  59.010  47.330  1.00  0.00           C
ATOM   3033  HG1 MET A 192      57.320  59.550  46.680  1.00  0.00           H
ATOM   3034  HG2 MET A 192      58.990  58.930  46.720  1.00  0.00           H
ATOM   3035  SD  MET A 192      58.290  60.020  48.810  1.00  0.00           S
ATOM   3036  CE  MET A 192      56.520  60.300  49.280  1.00  0.00           C
ATOM   3037  HE1 MET A 192      55.940  59.380  49.070  1.00  0.00           H
ATOM   3038  HE2 MET A 192      56.060  61.160  48.740  1.00  0.00           H
ATOM   3039  HE3 MET A 192      56.520  60.590  50.360  1.00  0.00           H
ATOM   3040  C   MET A 192      58.200  55.460  48.770  1.00  0.00           C
ATOM   3041  O   MET A 192      58.420  55.430  49.980  1.00  0.00           O
ATOM   3042  N   PHE A 193      57.630  54.380  48.160  1.00  0.00           N
ATOM   3043  HN  PHE A 193      57.380  54.240  47.210  1.00  0.00           H
ATOM   3044  CA  PHE A 193      57.310  53.090  48.840  1.00  0.00           C
ATOM   3045  HA  PHE A 193      56.580  53.270  49.610  1.00  0.00           H
ATOM   3046  CB  PHE A 193      56.770  52.160  47.690  1.00  0.00           C
ATOM   3047  HB1 PHE A 193      57.460  52.330  46.830  1.00  0.00           H
ATOM   3048  HB2 PHE A 193      55.750  52.560  47.510  1.00  0.00           H
ATOM   3049  CG  PHE A 193      56.720  50.670  48.040  1.00  0.00           C
ATOM   3050  CD1 PHE A 193      55.750  50.200  48.940  1.00  0.00           C
ATOM   3051  HD1 PHE A 193      54.970  50.830  49.320  1.00  0.00           H
ATOM   3052  CE1 PHE A 193      55.780  48.870  49.480  1.00  0.00           C
ATOM   3053  HE1 PHE A 193      55.130  48.550  50.270  1.00  0.00           H
ATOM   3054  CZ  PHE A 193      56.890  48.030  49.100  1.00  0.00           C
ATOM   3055  HZ  PHE A 193      57.090  47.070  49.550  1.00  0.00           H
ATOM   3056  CD2 PHE A 193      57.720  49.820  47.700  1.00  0.00           C
ATOM   3057  HD2 PHE A 193      58.510  50.220  47.090  1.00  0.00           H
ATOM   3058  CE2 PHE A 193      57.870  48.550  48.240  1.00  0.00           C
ATOM   3059  HE2 PHE A 193      58.720  47.930  47.990  1.00  0.00           H
ATOM   3060  C   PHE A 193      58.490  52.510  49.610  1.00  0.00           C
ATOM   3061  O   PHE A 193      58.250  51.960  50.640  1.00  0.00           O
ATOM   3062  N   LEU A 194      59.730  52.680  49.090  1.00  0.00           N
ATOM   3063  HN  LEU A 194      59.840  53.100  48.200  1.00  0.00           H
ATOM   3064  CA  LEU A 194      60.870  52.260  49.870  1.00  0.00           C
ATOM   3065  HA  LEU A 194      60.690  51.250  50.200  1.00  0.00           H
ATOM   3066  CB  LEU A 194      62.210  52.200  49.100  1.00  0.00           C
ATOM   3067  HB1 LEU A 194      63.030  51.780  49.740  1.00  0.00           H
ATOM   3068  HB2 LEU A 194      62.520  53.210  48.780  1.00  0.00           H
ATOM   3069  CG  LEU A 194      62.180  51.240  47.860  1.00  0.00           C
ATOM   3070  HG  LEU A 194      61.290  51.530  47.250  1.00  0.00           H
ATOM   3071  CD1 LEU A 194      63.470  51.560  46.980  1.00  0.00           C
ATOM   3072 HD11 LEU A 194      64.400  51.370  47.560  1.00  0.00           H
ATOM   3073 HD12 LEU A 194      63.420  52.580  46.550  1.00  0.00           H
ATOM   3074 HD13 LEU A 194      63.510  50.860  46.120  1.00  0.00           H
ATOM   3075  CD2 LEU A 194      62.050  49.740  48.240  1.00  0.00           C
ATOM   3076 HD21 LEU A 194      61.380  49.570  49.100  1.00  0.00           H
ATOM   3077 HD22 LEU A 194      63.000  49.370  48.680  1.00  0.00           H
ATOM   3078 HD23 LEU A 194      61.740  49.140  47.360  1.00  0.00           H
ATOM   3079  C   LEU A 194      61.090  53.180  51.020  1.00  0.00           C
ATOM   3080  O   LEU A 194      61.210  52.770  52.140  1.00  0.00           O
ATOM   3081  N   LEU A 195      61.200  54.520  50.800  1.00  0.00           N
ATOM   3082  HN  LEU A 195      61.160  54.830  49.850  1.00  0.00           H
ATOM   3083  CA  LEU A 195      61.540  55.480  51.880  1.00  0.00           C
ATOM   3084  HA  LEU A 195      62.470  55.220  52.380  1.00  0.00           H
ATOM   3085  CB  LEU A 195      61.730  56.870  51.230  1.00  0.00           C
ATOM   3086  HB1 LEU A 195      60.860  57.050  50.550  1.00  0.00           H
ATOM   3087  HB2 LEU A 195      62.530  56.850  50.470  1.00  0.00           H
ATOM   3088  CG  LEU A 195      61.870  58.170  52.050  1.00  0.00           C
ATOM   3089  HG  LEU A 195      61.030  58.110  52.770  1.00  0.00           H
ATOM   3090  CD1 LEU A 195      63.110  58.240  52.890  1.00  0.00           C
ATOM   3091 HD11 LEU A 195      64.010  58.290  52.240  1.00  0.00           H
ATOM   3092 HD12 LEU A 195      63.290  57.420  53.620  1.00  0.00           H
ATOM   3093 HD13 LEU A 195      62.960  59.130  53.550  1.00  0.00           H
ATOM   3094  CD2 LEU A 195      61.530  59.460  51.260  1.00  0.00           C
ATOM   3095 HD21 LEU A 195      60.440  59.580  51.040  1.00  0.00           H
ATOM   3096 HD22 LEU A 195      62.170  59.400  50.360  1.00  0.00           H
ATOM   3097 HD23 LEU A 195      61.860  60.330  51.850  1.00  0.00           H
ATOM   3098  C   LEU A 195      60.540  55.550  52.990  1.00  0.00           C
ATOM   3099  O   LEU A 195      60.890  55.640  54.160  1.00  0.00           O
ATOM   3100  N   GLU A 196      59.230  55.440  52.630  1.00  0.00           N
ATOM   3101  HN  GLU A 196      58.940  55.520  51.680  1.00  0.00           H
ATOM   3102  CA  GLU A 196      58.120  55.400  53.580  1.00  0.00           C
ATOM   3103  HA  GLU A 196      58.090  56.340  54.110  1.00  0.00           H
ATOM   3104  CB  GLU A 196      56.870  55.380  52.700  1.00  0.00           C
ATOM   3105  HB1 GLU A 196      55.970  55.190  53.320  1.00  0.00           H
ATOM   3106  HB2 GLU A 196      56.900  54.530  51.980  1.00  0.00           H
ATOM   3107  CG  GLU A 196      56.640  56.760  51.920  1.00  0.00           C
ATOM   3108  HG1 GLU A 196      57.600  57.150  51.490  1.00  0.00           H
ATOM   3109  HG2 GLU A 196      56.400  57.500  52.710  1.00  0.00           H
ATOM   3110  CD  GLU A 196      55.570  56.760  50.800  1.00  0.00           C
ATOM   3111  OE1 GLU A 196      55.320  55.840  50.050  1.00  0.00           O
ATOM   3112  OE2 GLU A 196      54.790  57.940  50.820  1.00  0.00           O
ATOM   3113  HE2 GLU A 196      54.190  57.870  50.080  1.00  0.00           H
ATOM   3114  C   GLU A 196      58.110  54.230  54.570  1.00  0.00           C
ATOM   3115  O   GLU A 196      57.450  54.360  55.540  1.00  0.00           O
ATOM   3116  N   PHE A 197      58.820  53.140  54.310  1.00  0.00           N
ATOM   3117  HN  PHE A 197      59.320  53.010  53.460  1.00  0.00           H
ATOM   3118  CA  PHE A 197      59.090  52.110  55.300  1.00  0.00           C
ATOM   3119  HA  PHE A 197      58.310  52.110  56.060  1.00  0.00           H
ATOM   3120  CB  PHE A 197      59.060  50.730  54.540  1.00  0.00           C
ATOM   3121  HB1 PHE A 197      59.710  50.890  53.650  1.00  0.00           H
ATOM   3122  HB2 PHE A 197      58.020  50.560  54.180  1.00  0.00           H
ATOM   3123  CG  PHE A 197      59.450  49.560  55.370  1.00  0.00           C
ATOM   3124  CD1 PHE A 197      59.020  49.410  56.670  1.00  0.00           C
ATOM   3125  HD1 PHE A 197      58.310  50.150  57.030  1.00  0.00           H
ATOM   3126  CE1 PHE A 197      59.430  48.260  57.430  1.00  0.00           C
ATOM   3127  HE1 PHE A 197      59.010  48.240  58.420  1.00  0.00           H
ATOM   3128  CZ  PHE A 197      60.360  47.370  56.850  1.00  0.00           C
ATOM   3129  HZ  PHE A 197      60.690  46.550  57.470  1.00  0.00           H
ATOM   3130  CD2 PHE A 197      60.380  48.640  54.810  1.00  0.00           C
ATOM   3131  HD2 PHE A 197      60.690  48.850  53.800  1.00  0.00           H
ATOM   3132  CE2 PHE A 197      60.870  47.600  55.550  1.00  0.00           C
ATOM   3133  HE2 PHE A 197      61.580  46.890  55.170  1.00  0.00           H
ATOM   3134  C   PHE A 197      60.420  52.250  56.130  1.00  0.00           C
ATOM   3135  O   PHE A 197      60.390  52.100  57.360  1.00  0.00           O
ATOM   3136  N   PHE A 198      61.510  52.610  55.430  1.00  0.00           N
ATOM   3137  HN  PHE A 198      61.540  52.630  54.430  1.00  0.00           H
ATOM   3138  CA  PHE A 198      62.870  52.670  56.070  1.00  0.00           C
ATOM   3139  HA  PHE A 198      62.980  51.690  56.530  1.00  0.00           H
ATOM   3140  CB  PHE A 198      64.010  52.690  55.030  1.00  0.00           C
ATOM   3141  HB1 PHE A 198      65.030  52.710  55.470  1.00  0.00           H
ATOM   3142  HB2 PHE A 198      63.900  53.610  54.410  1.00  0.00           H
ATOM   3143  CG  PHE A 198      64.120  51.450  54.200  1.00  0.00           C
ATOM   3144  CD1 PHE A 198      64.010  51.370  52.790  1.00  0.00           C
ATOM   3145  HD1 PHE A 198      63.820  52.240  52.160  1.00  0.00           H
ATOM   3146  CE1 PHE A 198      64.210  50.170  52.040  1.00  0.00           C
ATOM   3147  HE1 PHE A 198      63.990  50.230  50.990  1.00  0.00           H
ATOM   3148  CZ  PHE A 198      64.510  48.990  52.790  1.00  0.00           C
ATOM   3149  HZ  PHE A 198      64.480  48.000  52.390  1.00  0.00           H
ATOM   3150  CD2 PHE A 198      64.320  50.240  54.860  1.00  0.00           C
ATOM   3151  HD2 PHE A 198      64.370  50.230  55.930  1.00  0.00           H
ATOM   3152  CE2 PHE A 198      64.670  49.040  54.190  1.00  0.00           C
ATOM   3153  HE2 PHE A 198      64.960  48.150  54.720  1.00  0.00           H
ATOM   3154  C   PHE A 198      62.980  53.740  57.180  1.00  0.00           C
ATOM   3155  O   PHE A 198      63.500  53.470  58.270  1.00  0.00           O
ATOM   3156  N   LEU A 199      62.380  54.970  56.940  1.00  0.00           N
ATOM   3157  HN  LEU A 199      62.040  55.280  56.050  1.00  0.00           H
ATOM   3158  CA  LEU A 199      62.210  55.940  58.010  1.00  0.00           C
ATOM   3159  HA  LEU A 199      63.190  56.100  58.430  1.00  0.00           H
ATOM   3160  CB  LEU A 199      61.750  57.300  57.480  1.00  0.00           C
ATOM   3161  HB1 LEU A 199      61.410  57.940  58.320  1.00  0.00           H
ATOM   3162  HB2 LEU A 199      60.920  57.060  56.790  1.00  0.00           H
ATOM   3163  CG  LEU A 199      62.730  58.030  56.540  1.00  0.00           C
ATOM   3164  HG  LEU A 199      62.850  57.440  55.610  1.00  0.00           H
ATOM   3165  CD1 LEU A 199      61.970  59.310  56.170  1.00  0.00           C
ATOM   3166 HD11 LEU A 199      62.710  60.070  55.820  1.00  0.00           H
ATOM   3167 HD12 LEU A 199      61.640  59.850  57.080  1.00  0.00           H
ATOM   3168 HD13 LEU A 199      61.140  59.220  55.440  1.00  0.00           H
ATOM   3169  CD2 LEU A 199      64.160  58.330  57.070  1.00  0.00           C
ATOM   3170 HD21 LEU A 199      64.080  58.810  58.060  1.00  0.00           H
ATOM   3171 HD22 LEU A 199      64.780  58.810  56.280  1.00  0.00           H
ATOM   3172 HD23 LEU A 199      64.700  57.380  57.290  1.00  0.00           H
ATOM   3173  C   LEU A 199      61.390  55.480  59.200  1.00  0.00           C
ATOM   3174  O   LEU A 199      61.890  55.650  60.330  1.00  0.00           O
ATOM   3175  N   PRO A 200      60.170  54.910  59.120  1.00  0.00           N
ATOM   3176  CD  PRO A 200      59.220  55.360  58.090  1.00  0.00           C
ATOM   3177  HD1 PRO A 200      59.610  54.860  57.180  1.00  0.00           H
ATOM   3178  HD2 PRO A 200      59.280  56.460  57.950  1.00  0.00           H
ATOM   3179  CA  PRO A 200      59.420  54.340  60.310  1.00  0.00           C
ATOM   3180  HA  PRO A 200      59.210  55.140  61.010  1.00  0.00           H
ATOM   3181  CB  PRO A 200      58.140  53.770  59.610  1.00  0.00           C
ATOM   3182  HB1 PRO A 200      57.310  53.690  60.360  1.00  0.00           H
ATOM   3183  HB2 PRO A 200      58.310  52.780  59.150  1.00  0.00           H
ATOM   3184  CG  PRO A 200      57.840  54.920  58.610  1.00  0.00           C
ATOM   3185  HG1 PRO A 200      57.080  54.740  57.830  1.00  0.00           H
ATOM   3186  HG2 PRO A 200      57.260  55.670  59.190  1.00  0.00           H
ATOM   3187  C   PRO A 200      60.220  53.240  60.970  1.00  0.00           C
ATOM   3188  O   PRO A 200      60.250  53.150  62.230  1.00  0.00           O
ATOM   3189  N   LEU A 201      60.970  52.430  60.150  1.00  0.00           N
ATOM   3190  HN  LEU A 201      60.860  52.520  59.160  1.00  0.00           H
ATOM   3191  CA  LEU A 201      61.790  51.230  60.570  1.00  0.00           C
ATOM   3192  HA  LEU A 201      61.170  50.560  61.150  1.00  0.00           H
ATOM   3193  CB  LEU A 201      62.550  50.540  59.440  1.00  0.00           C
ATOM   3194  HB1 LEU A 201      63.340  51.150  58.930  1.00  0.00           H
ATOM   3195  HB2 LEU A 201      61.990  50.370  58.500  1.00  0.00           H
ATOM   3196  CG  LEU A 201      63.380  49.250  59.770  1.00  0.00           C
ATOM   3197  HG  LEU A 201      63.910  49.510  60.710  1.00  0.00           H
ATOM   3198  CD1 LEU A 201      62.360  48.170  60.170  1.00  0.00           C
ATOM   3199 HD11 LEU A 201      61.600  48.040  59.370  1.00  0.00           H
ATOM   3200 HD12 LEU A 201      61.920  48.490  61.130  1.00  0.00           H
ATOM   3201 HD13 LEU A 201      62.800  47.190  60.470  1.00  0.00           H
ATOM   3202  CD2 LEU A 201      64.280  48.810  58.600  1.00  0.00           C
ATOM   3203 HD21 LEU A 201      64.940  49.670  58.380  1.00  0.00           H
ATOM   3204 HD22 LEU A 201      63.590  48.650  57.750  1.00  0.00           H
ATOM   3205 HD23 LEU A 201      64.880  47.910  58.870  1.00  0.00           H
ATOM   3206  C   LEU A 201      62.850  51.760  61.530  1.00  0.00           C
ATOM   3207  O   LEU A 201      63.000  51.160  62.600  1.00  0.00           O
ATOM   3208  N   GLY A 202      63.540  52.900  61.250  1.00  0.00           N
ATOM   3209  HN  GLY A 202      63.370  53.410  60.420  1.00  0.00           H
ATOM   3210  CA  GLY A 202      64.470  53.590  62.230  1.00  0.00           C
ATOM   3211  HA1 GLY A 202      64.980  54.440  61.790  1.00  0.00           H
ATOM   3212  HA2 GLY A 202      65.200  52.840  62.520  1.00  0.00           H
ATOM   3213  C   GLY A 202      63.920  54.100  63.560  1.00  0.00           C
ATOM   3214  O   GLY A 202      64.380  53.690  64.600  1.00  0.00           O
ATOM   3215  N   ILE A 203      62.850  55.010  63.400  1.00  0.00           N
ATOM   3216  HN  ILE A 203      62.640  55.320  62.490  1.00  0.00           H
ATOM   3217  CA  ILE A 203      62.140  55.500  64.590  1.00  0.00           C
ATOM   3218  HA  ILE A 203      62.900  55.890  65.250  1.00  0.00           H
ATOM   3219  CB  ILE A 203      61.280  56.680  64.090  1.00  0.00           C
ATOM   3220  HB  ILE A 203      60.600  56.280  63.310  1.00  0.00           H
ATOM   3221  CG2 ILE A 203      60.340  57.280  65.180  1.00  0.00           C
ATOM   3222 HG21 ILE A 203      59.700  58.020  64.670  1.00  0.00           H
ATOM   3223 HG22 ILE A 203      60.920  57.600  66.080  1.00  0.00           H
ATOM   3224 HG23 ILE A 203      59.650  56.490  65.570  1.00  0.00           H
ATOM   3225  CG1 ILE A 203      62.100  57.790  63.450  1.00  0.00           C
ATOM   3226 HG11 ILE A 203      63.030  57.370  63.020  1.00  0.00           H
ATOM   3227 HG12 ILE A 203      62.410  58.570  64.180  1.00  0.00           H
ATOM   3228  CD  ILE A 203      61.250  58.440  62.370  1.00  0.00           C
ATOM   3229  HD1 ILE A 203      61.790  59.260  61.850  1.00  0.00           H
ATOM   3230  HD2 ILE A 203      60.360  58.950  62.810  1.00  0.00           H
ATOM   3231  HD3 ILE A 203      60.840  57.750  61.590  1.00  0.00           H
ATOM   3232  C   ILE A 203      61.290  54.510  65.470  1.00  0.00           C
ATOM   3233  O   ILE A 203      61.510  54.460  66.690  1.00  0.00           O
ATOM   3234  N   ILE A 204      60.370  53.680  64.870  1.00  0.00           N
ATOM   3235  HN  ILE A 204      60.150  53.620  63.900  1.00  0.00           H
ATOM   3236  CA  ILE A 204      59.750  52.570  65.690  1.00  0.00           C
ATOM   3237  HA  ILE A 204      59.230  53.090  66.480  1.00  0.00           H
ATOM   3238  CB  ILE A 204      58.650  51.870  64.920  1.00  0.00           C
ATOM   3239  HB  ILE A 204      59.000  51.470  63.940  1.00  0.00           H
ATOM   3240  CG2 ILE A 204      58.020  50.670  65.720  1.00  0.00           C
ATOM   3241 HG21 ILE A 204      57.720  50.930  66.740  1.00  0.00           H
ATOM   3242 HG22 ILE A 204      58.650  49.750  65.790  1.00  0.00           H
ATOM   3243 HG23 ILE A 204      57.060  50.470  65.160  1.00  0.00           H
ATOM   3244  CG1 ILE A 204      57.450  52.860  64.670  1.00  0.00           C
ATOM   3245 HG11 ILE A 204      57.840  53.870  64.450  1.00  0.00           H
ATOM   3246 HG12 ILE A 204      56.760  52.970  65.530  1.00  0.00           H
ATOM   3247  CD  ILE A 204      56.550  52.480  63.500  1.00  0.00           C
ATOM   3248  HD1 ILE A 204      57.170  52.290  62.590  1.00  0.00           H
ATOM   3249  HD2 ILE A 204      55.810  53.290  63.310  1.00  0.00           H
ATOM   3250  HD3 ILE A 204      55.980  51.560  63.710  1.00  0.00           H
ATOM   3251  C   ILE A 204      60.700  51.620  66.420  1.00  0.00           C
ATOM   3252  O   ILE A 204      60.650  51.340  67.600  1.00  0.00           O
ATOM   3253  N   LEU A 205      61.700  51.080  65.720  1.00  0.00           N
ATOM   3254  HN  LEU A 205      61.780  51.270  64.740  1.00  0.00           H
ATOM   3255  CA  LEU A 205      62.690  50.290  66.370  1.00  0.00           C
ATOM   3256  HA  LEU A 205      62.110  49.570  66.930  1.00  0.00           H
ATOM   3257  CB  LEU A 205      63.620  49.470  65.460  1.00  0.00           C
ATOM   3258  HB1 LEU A 205      64.420  48.880  65.940  1.00  0.00           H
ATOM   3259  HB2 LEU A 205      64.200  50.150  64.800  1.00  0.00           H
ATOM   3260  CG  LEU A 205      62.850  48.520  64.430  1.00  0.00           C
ATOM   3261  HG  LEU A 205      62.110  49.090  63.820  1.00  0.00           H
ATOM   3262  CD1 LEU A 205      63.910  47.970  63.450  1.00  0.00           C
ATOM   3263 HD11 LEU A 205      63.370  47.290  62.740  1.00  0.00           H
ATOM   3264 HD12 LEU A 205      64.660  47.470  64.090  1.00  0.00           H
ATOM   3265 HD13 LEU A 205      64.310  48.820  62.850  1.00  0.00           H
ATOM   3266  CD2 LEU A 205      62.140  47.410  65.130  1.00  0.00           C
ATOM   3267 HD21 LEU A 205      61.770  46.690  64.370  1.00  0.00           H
ATOM   3268 HD22 LEU A 205      61.330  47.590  65.870  1.00  0.00           H
ATOM   3269 HD23 LEU A 205      62.900  46.810  65.690  1.00  0.00           H
ATOM   3270  C   LEU A 205      63.530  51.040  67.410  1.00  0.00           C
ATOM   3271  O   LEU A 205      63.720  50.510  68.490  1.00  0.00           O
ATOM   3272  N   PHE A 206      64.060  52.250  67.110  1.00  0.00           N
ATOM   3273  HN  PHE A 206      64.000  52.520  66.140  1.00  0.00           H
ATOM   3274  CA  PHE A 206      64.720  53.110  68.120  1.00  0.00           C
ATOM   3275  HA  PHE A 206      65.650  52.650  68.410  1.00  0.00           H
ATOM   3276  CB  PHE A 206      65.030  54.480  67.480  1.00  0.00           C
ATOM   3277  HB1 PHE A 206      64.090  55.010  67.200  1.00  0.00           H
ATOM   3278  HB2 PHE A 206      65.710  54.310  66.620  1.00  0.00           H
ATOM   3279  CG  PHE A 206      65.710  55.400  68.470  1.00  0.00           C
ATOM   3280  CD1 PHE A 206      64.930  56.350  69.280  1.00  0.00           C
ATOM   3281  HD1 PHE A 206      63.860  56.320  69.120  1.00  0.00           H
ATOM   3282  CE1 PHE A 206      65.520  57.080  70.310  1.00  0.00           C
ATOM   3283  HE1 PHE A 206      64.910  57.700  70.950  1.00  0.00           H
ATOM   3284  CZ  PHE A 206      66.890  56.820  70.560  1.00  0.00           C
ATOM   3285  HZ  PHE A 206      67.340  57.210  71.470  1.00  0.00           H
ATOM   3286  CD2 PHE A 206      67.070  55.330  68.690  1.00  0.00           C
ATOM   3287  HD2 PHE A 206      67.650  54.630  68.110  1.00  0.00           H
ATOM   3288  CE2 PHE A 206      67.650  56.050  69.740  1.00  0.00           C
ATOM   3289  HE2 PHE A 206      68.650  55.860  70.110  1.00  0.00           H
ATOM   3290  C   PHE A 206      63.800  53.260  69.350  1.00  0.00           C
ATOM   3291  O   PHE A 206      64.290  53.060  70.450  1.00  0.00           O
ATOM   3292  N   CYS A 207      62.500  53.640  69.220  1.00  0.00           N
ATOM   3293  HN  CYS A 207      62.160  53.820  68.290  1.00  0.00           H
ATOM   3294  CA  CYS A 207      61.560  53.780  70.380  1.00  0.00           C
ATOM   3295  HA  CYS A 207      61.980  54.450  71.120  1.00  0.00           H
ATOM   3296  CB  CYS A 207      60.090  54.340  70.050  1.00  0.00           C
ATOM   3297  HB1 CYS A 207      59.310  54.230  70.830  1.00  0.00           H
ATOM   3298  HB2 CYS A 207      59.630  53.780  69.200  1.00  0.00           H
ATOM   3299  SG  CYS A 207      60.170  56.050  69.640  1.00  0.00           S
ATOM   3300  HG1 CYS A 207      60.110  55.770  68.350  1.00  0.00           H
ATOM   3301  C   CYS A 207      61.290  52.420  71.130  1.00  0.00           C
ATOM   3302  O   CYS A 207      61.370  52.300  72.340  1.00  0.00           O
ATOM   3303  N   SER A 208      61.070  51.300  70.370  1.00  0.00           N
ATOM   3304  HN  SER A 208      61.060  51.410  69.380  1.00  0.00           H
ATOM   3305  CA  SER A 208      60.970  49.980  70.900  1.00  0.00           C
ATOM   3306  HA  SER A 208      60.140  49.930  71.580  1.00  0.00           H
ATOM   3307  CB  SER A 208      60.670  49.010  69.710  1.00  0.00           C
ATOM   3308  HB1 SER A 208      60.500  48.040  70.220  1.00  0.00           H
ATOM   3309  HB2 SER A 208      61.520  48.980  68.990  1.00  0.00           H
ATOM   3310  OG  SER A 208      59.390  49.340  69.000  1.00  0.00           O
ATOM   3311  HG1 SER A 208      59.530  50.210  68.610  1.00  0.00           H
ATOM   3312  C   SER A 208      62.260  49.530  71.630  1.00  0.00           C
ATOM   3313  O   SER A 208      62.060  49.000  72.750  1.00  0.00           O
ATOM   3314  N   ALA A 209      63.490  49.790  71.000  1.00  0.00           N
ATOM   3315  HN  ALA A 209      63.650  50.380  70.200  1.00  0.00           H
ATOM   3316  CA  ALA A 209      64.630  49.520  71.850  1.00  0.00           C
ATOM   3317  HA  ALA A 209      64.700  48.470  72.050  1.00  0.00           H
ATOM   3318  CB  ALA A 209      65.880  49.890  71.060  1.00  0.00           C
ATOM   3319  HB1 ALA A 209      66.760  49.380  71.520  1.00  0.00           H
ATOM   3320  HB2 ALA A 209      66.030  50.990  71.060  1.00  0.00           H
ATOM   3321  HB3 ALA A 209      65.850  49.530  70.020  1.00  0.00           H
ATOM   3322  C   ALA A 209      64.660  50.300  73.160  1.00  0.00           C
ATOM   3323  O   ALA A 209      64.930  49.650  74.180  1.00  0.00           O
ATOM   3324  N   ARG A 210      64.350  51.540  73.170  1.00  0.00           N
ATOM   3325  HN  ARG A 210      64.040  52.030  72.360  1.00  0.00           H
ATOM   3326  CA  ARG A 210      64.430  52.290  74.410  1.00  0.00           C
ATOM   3327  HA  ARG A 210      65.410  52.040  74.810  1.00  0.00           H
ATOM   3328  CB  ARG A 210      64.560  53.850  74.250  1.00  0.00           C
ATOM   3329  HB1 ARG A 210      64.460  54.330  75.250  1.00  0.00           H
ATOM   3330  HB2 ARG A 210      63.620  54.180  73.740  1.00  0.00           H
ATOM   3331  CG  ARG A 210      65.850  54.420  73.500  1.00  0.00           C
ATOM   3332  HG1 ARG A 210      65.820  55.530  73.490  1.00  0.00           H
ATOM   3333  HG2 ARG A 210      65.720  54.070  72.440  1.00  0.00           H
ATOM   3334  CD  ARG A 210      67.160  53.920  73.980  1.00  0.00           C
ATOM   3335  HD1 ARG A 210      67.880  54.160  73.160  1.00  0.00           H
ATOM   3336  HD2 ARG A 210      67.210  52.830  74.160  1.00  0.00           H
ATOM   3337  NE  ARG A 210      67.490  54.740  75.190  1.00  0.00           N
ATOM   3338  HE  ARG A 210      66.810  55.430  75.440  1.00  0.00           H
ATOM   3339  CZ  ARG A 210      68.590  54.650  75.900  1.00  0.00           C
ATOM   3340  NH1 ARG A 210      69.480  53.660  75.700  1.00  0.00           N
ATOM   3341 HH11 ARG A 210      69.270  52.870  75.120  1.00  0.00           H
ATOM   3342 HH12 ARG A 210      70.340  53.630  76.200  1.00  0.00           H
ATOM   3343  NH2 ARG A 210      68.760  55.520  76.840  1.00  0.00           N
ATOM   3344 HH21 ARG A 210      68.040  56.180  77.030  1.00  0.00           H
ATOM   3345 HH22 ARG A 210      69.540  55.220  77.400  1.00  0.00           H
ATOM   3346  C   ARG A 210      63.330  51.980  75.510  1.00  0.00           C
ATOM   3347  O   ARG A 210      63.660  52.010  76.710  1.00  0.00           O
ATOM   3348  N   ILE A 211      62.100  51.620  75.060  1.00  0.00           N
ATOM   3349  HN  ILE A 211      61.990  51.670  74.070  1.00  0.00           H
ATOM   3350  CA  ILE A 211      61.070  50.980  75.840  1.00  0.00           C
ATOM   3351  HA  ILE A 211      60.850  51.550  76.740  1.00  0.00           H
ATOM   3352  CB  ILE A 211      59.740  50.790  75.080  1.00  0.00           C
ATOM   3353  HB  ILE A 211      59.960  50.260  74.140  1.00  0.00           H
ATOM   3354  CG2 ILE A 211      58.690  50.100  76.030  1.00  0.00           C
ATOM   3355 HG21 ILE A 211      58.860  49.080  76.440  1.00  0.00           H
ATOM   3356 HG22 ILE A 211      57.770  50.000  75.390  1.00  0.00           H
ATOM   3357 HG23 ILE A 211      58.550  50.700  76.950  1.00  0.00           H
ATOM   3358  CG1 ILE A 211      59.250  52.220  74.830  1.00  0.00           C
ATOM   3359 HG11 ILE A 211      59.990  52.970  74.500  1.00  0.00           H
ATOM   3360 HG12 ILE A 211      58.880  52.490  75.840  1.00  0.00           H
ATOM   3361  CD  ILE A 211      58.150  52.350  73.720  1.00  0.00           C
ATOM   3362  HD1 ILE A 211      58.500  51.760  72.840  1.00  0.00           H
ATOM   3363  HD2 ILE A 211      57.810  53.390  73.540  1.00  0.00           H
ATOM   3364  HD3 ILE A 211      57.260  51.840  74.170  1.00  0.00           H
ATOM   3365  C   ILE A 211      61.550  49.630  76.470  1.00  0.00           C
ATOM   3366  O   ILE A 211      61.400  49.410  77.660  1.00  0.00           O
ATOM   3367  N   ILE A 212      62.110  48.690  75.650  1.00  0.00           N
ATOM   3368  HN  ILE A 212      62.270  48.760  74.670  1.00  0.00           H
ATOM   3369  CA  ILE A 212      62.580  47.420  76.230  1.00  0.00           C
ATOM   3370  HA  ILE A 212      61.830  46.870  76.780  1.00  0.00           H
ATOM   3371  CB  ILE A 212      63.090  46.390  75.220  1.00  0.00           C
ATOM   3372  HB  ILE A 212      63.940  46.810  74.650  1.00  0.00           H
ATOM   3373  CG2 ILE A 212      63.580  45.060  75.800  1.00  0.00           C
ATOM   3374 HG21 ILE A 212      64.650  44.890  75.540  1.00  0.00           H
ATOM   3375 HG22 ILE A 212      63.070  44.180  75.360  1.00  0.00           H
ATOM   3376 HG23 ILE A 212      63.530  44.960  76.900  1.00  0.00           H
ATOM   3377  CG1 ILE A 212      61.940  46.060  74.200  1.00  0.00           C
ATOM   3378 HG11 ILE A 212      62.240  45.260  73.490  1.00  0.00           H
ATOM   3379 HG12 ILE A 212      61.710  47.030  73.720  1.00  0.00           H
ATOM   3380  CD  ILE A 212      60.660  45.610  74.960  1.00  0.00           C
ATOM   3381  HD1 ILE A 212      60.830  44.940  75.830  1.00  0.00           H
ATOM   3382  HD2 ILE A 212      60.000  45.120  74.210  1.00  0.00           H
ATOM   3383  HD3 ILE A 212      59.950  46.410  75.270  1.00  0.00           H
ATOM   3384  C   ILE A 212      63.730  47.570  77.230  1.00  0.00           C
ATOM   3385  O   ILE A 212      63.730  46.980  78.300  1.00  0.00           O
ATOM   3386  N   TRP A 213      64.730  48.460  76.860  1.00  0.00           N
ATOM   3387  HN  TRP A 213      64.750  48.920  75.980  1.00  0.00           H
ATOM   3388  CA  TRP A 213      65.850  48.780  77.720  1.00  0.00           C
ATOM   3389  HA  TRP A 213      66.260  47.790  77.880  1.00  0.00           H
ATOM   3390  CB  TRP A 213      66.700  49.800  76.940  1.00  0.00           C
ATOM   3391  HB1 TRP A 213      66.040  50.660  76.750  1.00  0.00           H
ATOM   3392  HB2 TRP A 213      67.020  49.430  75.940  1.00  0.00           H
ATOM   3393  CG  TRP A 213      67.840  50.330  77.710  1.00  0.00           C
ATOM   3394  CD1 TRP A 213      69.000  49.670  77.950  1.00  0.00           C
ATOM   3395  HD1 TRP A 213      69.230  48.760  77.410  1.00  0.00           H
ATOM   3396  NE1 TRP A 213      69.820  50.370  78.820  1.00  0.00           N
ATOM   3397  HE1 TRP A 213      70.630  50.080  79.290  1.00  0.00           H
ATOM   3398  CE2 TRP A 213      69.180  51.380  79.260  1.00  0.00           C
ATOM   3399  CD2 TRP A 213      67.930  51.480  78.550  1.00  0.00           C
ATOM   3400  CE3 TRP A 213      67.070  52.570  78.860  1.00  0.00           C
ATOM   3401  HE3 TRP A 213      66.160  52.550  78.290  1.00  0.00           H
ATOM   3402  CZ3 TRP A 213      67.360  53.420  79.870  1.00  0.00           C
ATOM   3403  HZ3 TRP A 213      66.710  54.220  80.180  1.00  0.00           H
ATOM   3404  CZ2 TRP A 213      69.480  52.250  80.320  1.00  0.00           C
ATOM   3405  HZ2 TRP A 213      70.380  52.160  80.920  1.00  0.00           H
ATOM   3406  CH2 TRP A 213      68.530  53.250  80.590  1.00  0.00           C
ATOM   3407  HH2 TRP A 213      68.740  53.910  81.420  1.00  0.00           H
ATOM   3408  C   TRP A 213      65.400  49.350  79.120  1.00  0.00           C
ATOM   3409  O   TRP A 213      65.810  48.990  80.210  1.00  0.00           O
ATOM   3410  N   SER A 214      64.370  50.220  79.050  1.00  0.00           N
ATOM   3411  HN  SER A 214      63.990  50.380  78.140  1.00  0.00           H
ATOM   3412  CA  SER A 214      63.690  50.840  80.180  1.00  0.00           C
ATOM   3413  HA  SER A 214      64.450  51.250  80.840  1.00  0.00           H
ATOM   3414  CB  SER A 214      62.660  51.880  79.770  1.00  0.00           C
ATOM   3415  HB1 SER A 214      62.090  52.080  80.690  1.00  0.00           H
ATOM   3416  HB2 SER A 214      61.910  51.360  79.120  1.00  0.00           H
ATOM   3417  OG  SER A 214      63.290  53.080  79.280  1.00  0.00           O
ATOM   3418  HG1 SER A 214      63.550  52.820  78.390  1.00  0.00           H
ATOM   3419  C   SER A 214      63.020  49.830  81.090  1.00  0.00           C
ATOM   3420  O   SER A 214      62.980  49.910  82.300  1.00  0.00           O
ATOM   3421  N   LEU A 215      62.460  48.820  80.440  1.00  0.00           N
ATOM   3422  HN  LEU A 215      62.440  48.690  79.440  1.00  0.00           H
ATOM   3423  CA  LEU A 215      61.840  47.720  81.030  1.00  0.00           C
ATOM   3424  HA  LEU A 215      61.270  48.030  81.890  1.00  0.00           H
ATOM   3425  CB  LEU A 215      60.940  46.910  80.030  1.00  0.00           C
ATOM   3426  HB1 LEU A 215      60.640  45.910  80.390  1.00  0.00           H
ATOM   3427  HB2 LEU A 215      61.550  46.610  79.150  1.00  0.00           H
ATOM   3428  CG  LEU A 215      59.700  47.630  79.600  1.00  0.00           C
ATOM   3429  HG  LEU A 215      59.860  48.720  79.450  1.00  0.00           H
ATOM   3430  CD1 LEU A 215      59.170  46.880  78.360  1.00  0.00           C
ATOM   3431 HD11 LEU A 215      58.940  45.870  78.740  1.00  0.00           H
ATOM   3432 HD12 LEU A 215      59.940  46.900  77.560  1.00  0.00           H
ATOM   3433 HD13 LEU A 215      58.220  47.320  77.990  1.00  0.00           H
ATOM   3434  CD2 LEU A 215      58.630  47.570  80.690  1.00  0.00           C
ATOM   3435 HD21 LEU A 215      58.970  48.150  81.570  1.00  0.00           H
ATOM   3436 HD22 LEU A 215      58.340  46.530  80.950  1.00  0.00           H
ATOM   3437 HD23 LEU A 215      57.740  48.140  80.330  1.00  0.00           H
ATOM   3438  C   LEU A 215      62.820  46.810  81.770  1.00  0.00           C
ATOM   3439  O   LEU A 215      62.540  46.360  82.880  1.00  0.00           O
ATOM   3440  N   ARG A 216      64.030  46.660  81.230  1.00  0.00           N
ATOM   3441  HN  ARG A 216      64.190  46.830  80.260  1.00  0.00           H
ATOM   3442  CA  ARG A 216      65.170  46.180  81.950  1.00  0.00           C
ATOM   3443  HA  ARG A 216      64.960  45.230  82.390  1.00  0.00           H
ATOM   3444  CB  ARG A 216      66.450  45.940  81.050  1.00  0.00           C
ATOM   3445  HB1 ARG A 216      67.350  45.680  81.630  1.00  0.00           H
ATOM   3446  HB2 ARG A 216      66.730  46.950  80.660  1.00  0.00           H
ATOM   3447  CG  ARG A 216      66.280  44.820  80.050  1.00  0.00           C
ATOM   3448  HG1 ARG A 216      67.100  44.770  79.300  1.00  0.00           H
ATOM   3449  HG2 ARG A 216      65.380  45.080  79.440  1.00  0.00           H
ATOM   3450  CD  ARG A 216      66.060  43.470  80.660  1.00  0.00           C
ATOM   3451  HD1 ARG A 216      65.840  42.770  79.830  1.00  0.00           H
ATOM   3452  HD2 ARG A 216      65.150  43.470  81.310  1.00  0.00           H
ATOM   3453  NE  ARG A 216      67.290  43.180  81.490  1.00  0.00           N
ATOM   3454  HE  ARG A 216      68.230  43.470  81.330  1.00  0.00           H
ATOM   3455  CZ  ARG A 216      67.250  42.440  82.560  1.00  0.00           C
ATOM   3456  NH1 ARG A 216      66.230  41.750  83.030  1.00  0.00           N
ATOM   3457 HH11 ARG A 216      65.370  41.630  82.550  1.00  0.00           H
ATOM   3458 HH12 ARG A 216      66.130  41.700  84.020  1.00  0.00           H
ATOM   3459  NH2 ARG A 216      68.370  42.370  83.270  1.00  0.00           N
ATOM   3460 HH21 ARG A 216      69.180  42.760  82.840  1.00  0.00           H
ATOM   3461 HH22 ARG A 216      68.300  41.630  83.930  1.00  0.00           H
ATOM   3462  C   ARG A 216      65.600  46.840  83.240  1.00  0.00           C
ATOM   3463  O   ARG A 216      66.000  46.250  84.250  1.00  0.00           O
ATOM   3464  N   GLN A 217      65.590  48.200  83.170  1.00  0.00           N
ATOM   3465  HN  GLN A 217      65.190  48.660  82.370  1.00  0.00           H
ATOM   3466  CA  GLN A 217      65.930  49.080  84.300  1.00  0.00           C
ATOM   3467  HA  GLN A 217      66.800  48.650  84.790  1.00  0.00           H
ATOM   3468  CB  GLN A 217      66.140  50.540  83.800  1.00  0.00           C
ATOM   3469  HB1 GLN A 217      66.430  51.150  84.680  1.00  0.00           H
ATOM   3470  HB2 GLN A 217      65.100  50.910  83.610  1.00  0.00           H
ATOM   3471  CG  GLN A 217      67.210  50.790  82.620  1.00  0.00           C
ATOM   3472  HG1 GLN A 217      67.600  51.820  82.750  1.00  0.00           H
ATOM   3473  HG2 GLN A 217      66.720  50.750  81.620  1.00  0.00           H
ATOM   3474  CD  GLN A 217      68.440  49.790  82.580  1.00  0.00           C
ATOM   3475  OE1 GLN A 217      69.170  49.750  83.580  1.00  0.00           O
ATOM   3476  NE2 GLN A 217      68.510  48.850  81.620  1.00  0.00           N
ATOM   3477 HE21 GLN A 217      69.270  48.190  81.620  1.00  0.00           H
ATOM   3478 HE22 GLN A 217      67.810  48.800  80.910  1.00  0.00           H
ATOM   3479  C   GLN A 217      64.960  49.000  85.480  1.00  0.00           C
ATOM   3480  O   GLN A 217      65.270  49.410  86.570  1.00  0.00           O
ATOM   3481  N   ARG A 218      63.710  48.540  85.150  1.00  0.00           N
ATOM   3482  HN  ARG A 218      63.540  48.250  84.210  1.00  0.00           H
ATOM   3483  CA  ARG A 218      62.680  48.420  86.230  1.00  0.00           C
ATOM   3484  HA  ARG A 218      62.820  49.350  86.760  1.00  0.00           H
ATOM   3485  CB  ARG A 218      61.280  48.050  85.590  1.00  0.00           C
ATOM   3486  HB1 ARG A 218      60.520  47.960  86.400  1.00  0.00           H
ATOM   3487  HB2 ARG A 218      61.270  47.070  85.060  1.00  0.00           H
ATOM   3488  CG  ARG A 218      60.770  49.150  84.620  1.00  0.00           C
ATOM   3489  HG1 ARG A 218      59.750  48.860  84.310  1.00  0.00           H
ATOM   3490  HG2 ARG A 218      61.380  49.060  83.690  1.00  0.00           H
ATOM   3491  CD  ARG A 218      60.780  50.560  85.140  1.00  0.00           C
ATOM   3492  HD1 ARG A 218      61.760  50.850  85.570  1.00  0.00           H
ATOM   3493  HD2 ARG A 218      60.100  50.650  86.010  1.00  0.00           H
ATOM   3494  NE  ARG A 218      60.230  51.480  84.050  1.00  0.00           N
ATOM   3495  HE  ARG A 218      59.360  51.220  83.630  1.00  0.00           H
ATOM   3496  CZ  ARG A 218      60.680  52.670  83.820  1.00  0.00           C
ATOM   3497  NH1 ARG A 218      61.710  53.310  84.440  1.00  0.00           N
ATOM   3498 HH11 ARG A 218      62.190  52.910  85.210  1.00  0.00           H
ATOM   3499 HH12 ARG A 218      61.610  54.310  84.380  1.00  0.00           H
ATOM   3500  NH2 ARG A 218      60.010  53.380  82.930  1.00  0.00           N
ATOM   3501 HH21 ARG A 218      59.160  53.020  82.520  1.00  0.00           H
ATOM   3502 HH22 ARG A 218      60.310  54.290  82.660  1.00  0.00           H
ATOM   3503  C   ARG A 218      62.960  47.300  87.290  1.00  0.00           C
ATOM   3504  O   ARG A 218      63.530  46.190  87.080  1.00  0.00           O
ATOM   3505  N   GLN A 219      62.540  47.540  88.600  1.00  0.00           N
ATOM   3506  HN  GLN A 219      62.290  48.430  88.980  1.00  0.00           H
ATOM   3507  CA  GLN A 219      62.460  46.430  89.520  1.00  0.00           C
ATOM   3508  HA  GLN A 219      63.380  45.900  89.400  1.00  0.00           H
ATOM   3509  CB  GLN A 219      62.400  46.950  90.990  1.00  0.00           C
ATOM   3510  HB1 GLN A 219      62.240  46.080  91.660  1.00  0.00           H
ATOM   3511  HB2 GLN A 219      61.460  47.550  91.050  1.00  0.00           H
ATOM   3512  CG  GLN A 219      63.560  47.840  91.410  1.00  0.00           C
ATOM   3513  HG1 GLN A 219      63.540  48.750  90.770  1.00  0.00           H
ATOM   3514  HG2 GLN A 219      64.560  47.410  91.170  1.00  0.00           H
ATOM   3515  CD  GLN A 219      63.400  48.230  92.890  1.00  0.00           C
ATOM   3516  OE1 GLN A 219      62.860  49.240  93.320  1.00  0.00           O
ATOM   3517  NE2 GLN A 219      63.950  47.300  93.750  1.00  0.00           N
ATOM   3518 HE21 GLN A 219      63.950  47.600  94.710  1.00  0.00           H
ATOM   3519 HE22 GLN A 219      64.430  46.520  93.370  1.00  0.00           H
ATOM   3520  C   GLN A 219      61.360  45.450  89.190  1.00  0.00           C
ATOM   3521  O   GLN A 219      60.370  45.940  88.700  1.00  0.00           O
ATOM   3522  N   MET A 220      61.600  44.080  89.260  1.00  0.00           N
ATOM   3523  HN  MET A 220      62.450  43.750  89.670  1.00  0.00           H
ATOM   3524  CA  MET A 220      60.640  43.090  88.800  1.00  0.00           C
ATOM   3525  HA  MET A 220      60.820  42.150  89.290  1.00  0.00           H
ATOM   3526  CB  MET A 220      59.150  43.280  89.090  1.00  0.00           C
ATOM   3527  HB1 MET A 220      58.640  42.330  88.820  1.00  0.00           H
ATOM   3528  HB2 MET A 220      58.730  44.170  88.580  1.00  0.00           H
ATOM   3529  CG  MET A 220      58.800  43.440  90.650  1.00  0.00           C
ATOM   3530  HG1 MET A 220      57.700  43.520  90.680  1.00  0.00           H
ATOM   3531  HG2 MET A 220      59.210  44.380  91.040  1.00  0.00           H
ATOM   3532  SD  MET A 220      59.420  42.140  91.810  1.00  0.00           S
ATOM   3533  CE  MET A 220      57.930  41.100  91.640  1.00  0.00           C
ATOM   3534  HE1 MET A 220      57.120  41.670  92.150  1.00  0.00           H
ATOM   3535  HE2 MET A 220      58.200  40.090  92.020  1.00  0.00           H
ATOM   3536  HE3 MET A 220      57.620  40.920  90.590  1.00  0.00           H
ATOM   3537  C   MET A 220      60.800  42.720  87.320  1.00  0.00           C
ATOM   3538  O   MET A 220      59.910  42.200  86.750  1.00  0.00           O
ATOM   3539  N   ASP A 221      61.980  42.960  86.810  1.00  0.00           N
ATOM   3540  HN  ASP A 221      62.750  43.230  87.380  1.00  0.00           H
ATOM   3541  CA  ASP A 221      62.440  42.590  85.520  1.00  0.00           C
ATOM   3542  HA  ASP A 221      61.890  43.190  84.800  1.00  0.00           H
ATOM   3543  CB  ASP A 221      63.930  43.090  85.350  1.00  0.00           C
ATOM   3544  HB1 ASP A 221      64.140  44.110  85.720  1.00  0.00           H
ATOM   3545  HB2 ASP A 221      64.150  42.880  84.280  1.00  0.00           H
ATOM   3546  CG  ASP A 221      65.040  42.400  86.150  1.00  0.00           C
ATOM   3547  OD1 ASP A 221      66.200  42.300  85.730  1.00  0.00           O
ATOM   3548  OD2 ASP A 221      64.670  41.870  87.260  1.00  0.00           O
ATOM   3549  C   ASP A 221      62.310  41.060  85.210  1.00  0.00           C
ATOM   3550  O   ASP A 221      61.900  40.590  84.150  1.00  0.00           O
ATOM   3551  N   ARG A 222      62.800  40.250  86.130  1.00  0.00           N
ATOM   3552  HN  ARG A 222      63.240  40.650  86.930  1.00  0.00           H
ATOM   3553  CA  ARG A 222      62.700  38.780  86.010  1.00  0.00           C
ATOM   3554  HA  ARG A 222      62.670  38.500  84.970  1.00  0.00           H
ATOM   3555  CB  ARG A 222      63.980  38.100  86.640  1.00  0.00           C
ATOM   3556  HB1 ARG A 222      63.800  37.000  86.630  1.00  0.00           H
ATOM   3557  HB2 ARG A 222      64.120  38.370  87.710  1.00  0.00           H
ATOM   3558  CG  ARG A 222      65.290  38.480  85.860  1.00  0.00           C
ATOM   3559  HG1 ARG A 222      66.080  37.980  86.460  1.00  0.00           H
ATOM   3560  HG2 ARG A 222      65.440  39.580  85.920  1.00  0.00           H
ATOM   3561  CD  ARG A 222      65.230  38.160  84.390  1.00  0.00           C
ATOM   3562  HD1 ARG A 222      64.600  38.940  83.900  1.00  0.00           H
ATOM   3563  HD2 ARG A 222      64.840  37.160  84.110  1.00  0.00           H
ATOM   3564  NE  ARG A 222      66.620  38.340  83.920  1.00  0.00           N
ATOM   3565  HE  ARG A 222      67.290  38.470  84.650  1.00  0.00           H
ATOM   3566  CZ  ARG A 222      67.050  38.380  82.690  1.00  0.00           C
ATOM   3567  NH1 ARG A 222      66.170  38.260  81.710  1.00  0.00           N
ATOM   3568 HH11 ARG A 222      65.220  38.120  81.970  1.00  0.00           H
ATOM   3569 HH12 ARG A 222      66.430  38.340  80.740  1.00  0.00           H
ATOM   3570  NH2 ARG A 222      68.260  38.680  82.430  1.00  0.00           N
ATOM   3571 HH21 ARG A 222      68.960  38.440  83.110  1.00  0.00           H
ATOM   3572 HH22 ARG A 222      68.610  38.730  81.500  1.00  0.00           H
ATOM   3573  C   ARG A 222      61.440  38.200  86.600  1.00  0.00           C
ATOM   3574  O   ARG A 222      61.410  37.090  87.200  1.00  0.00           O
ATOM   3575  N   HSD A 223      60.230  38.940  86.450  1.00  0.00           N
ATOM   3576  HN  HSD A 223      60.180  39.810  85.960  1.00  0.00           H
ATOM   3577  CA  HSD A 223      58.920  38.440  86.820  1.00  0.00           C
ATOM   3578  HA  HSD A 223      58.960  37.360  86.920  1.00  0.00           H
ATOM   3579  CB  HSD A 223      58.460  39.180  88.120  1.00  0.00           C
ATOM   3580  HB1 HSD A 223      57.380  38.920  88.260  1.00  0.00           H
ATOM   3581  HB2 HSD A 223      58.580  40.260  87.930  1.00  0.00           H
ATOM   3582  ND1 HSD A 223      58.690  37.680  90.180  1.00  0.00           N
ATOM   3583  HD1 HSD A 223      57.910  37.060  90.090  1.00  0.00           H
ATOM   3584  CG  HSD A 223      59.080  38.720  89.410  1.00  0.00           C
ATOM   3585  CE1 HSD A 223      59.610  37.550  91.190  1.00  0.00           C
ATOM   3586  HE1 HSD A 223      59.360  36.940  92.060  1.00  0.00           H
ATOM   3587  NE2 HSD A 223      60.550  38.470  91.090  1.00  0.00           N
ATOM   3588  CD2 HSD A 223      60.170  39.230  90.000  1.00  0.00           C
ATOM   3589  HD2 HSD A 223      60.570  40.170  89.630  1.00  0.00           H
ATOM   3590  C   HSD A 223      57.890  38.730  85.650  1.00  0.00           C
ATOM   3591  O   HSD A 223      58.070  39.650  84.860  1.00  0.00           O
ATOM   3592  N   ALA A 224      56.810  37.960  85.640  1.00  0.00           N
ATOM   3593  HN  ALA A 224      56.770  37.120  86.180  1.00  0.00           H
ATOM   3594  CA  ALA A 224      55.590  38.100  84.850  1.00  0.00           C
ATOM   3595  HA  ALA A 224      55.770  37.450  84.020  1.00  0.00           H
ATOM   3596  CB  ALA A 224      54.360  37.540  85.600  1.00  0.00           C
ATOM   3597  HB1 ALA A 224      54.610  36.550  86.030  1.00  0.00           H
ATOM   3598  HB2 ALA A 224      53.580  37.230  84.880  1.00  0.00           H
ATOM   3599  HB3 ALA A 224      54.010  38.280  86.360  1.00  0.00           H
ATOM   3600  C   ALA A 224      55.200  39.510  84.310  1.00  0.00           C
ATOM   3601  O   ALA A 224      55.240  39.700  83.050  1.00  0.00           O
ATOM   3602  N   LYS A 225      54.840  40.540  85.050  1.00  0.00           N
ATOM   3603  HN  LYS A 225      55.020  40.570  86.020  1.00  0.00           H
ATOM   3604  CA  LYS A 225      54.270  41.700  84.510  1.00  0.00           C
ATOM   3605  HA  LYS A 225      53.460  41.470  83.840  1.00  0.00           H
ATOM   3606  CB  LYS A 225      53.710  42.670  85.600  1.00  0.00           C
ATOM   3607  HB1 LYS A 225      54.480  42.910  86.350  1.00  0.00           H
ATOM   3608  HB2 LYS A 225      52.880  42.090  86.080  1.00  0.00           H
ATOM   3609  CG  LYS A 225      53.170  44.010  85.120  1.00  0.00           C
ATOM   3610  HG1 LYS A 225      52.630  43.800  84.170  1.00  0.00           H
ATOM   3611  HG2 LYS A 225      53.940  44.810  85.050  1.00  0.00           H
ATOM   3612  CD  LYS A 225      52.220  44.650  86.090  1.00  0.00           C
ATOM   3613  HD1 LYS A 225      51.320  44.000  86.170  1.00  0.00           H
ATOM   3614  HD2 LYS A 225      51.970  45.640  85.650  1.00  0.00           H
ATOM   3615  CE  LYS A 225      52.790  45.070  87.490  1.00  0.00           C
ATOM   3616  HE1 LYS A 225      53.620  45.800  87.350  1.00  0.00           H
ATOM   3617  HE2 LYS A 225      53.160  44.210  88.080  1.00  0.00           H
ATOM   3618  NZ  LYS A 225      51.730  45.780  88.330  1.00  0.00           N
ATOM   3619  HZ1 LYS A 225      52.210  45.870  89.240  1.00  0.00           H
ATOM   3620  HZ2 LYS A 225      50.890  45.200  88.520  1.00  0.00           H
ATOM   3621  HZ3 LYS A 225      51.330  46.660  87.930  1.00  0.00           H
ATOM   3622  C   LYS A 225      55.220  42.430  83.600  1.00  0.00           C
ATOM   3623  O   LYS A 225      54.840  42.970  82.570  1.00  0.00           O
ATOM   3624  N   ILE A 226      56.520  42.510  83.960  1.00  0.00           N
ATOM   3625  HN  ILE A 226      56.790  42.040  84.800  1.00  0.00           H
ATOM   3626  CA  ILE A 226      57.570  43.020  83.000  1.00  0.00           C
ATOM   3627  HA  ILE A 226      57.290  43.910  82.460  1.00  0.00           H
ATOM   3628  CB  ILE A 226      58.880  43.410  83.710  1.00  0.00           C
ATOM   3629  HB  ILE A 226      59.320  42.620  84.350  1.00  0.00           H
ATOM   3630  CG2 ILE A 226      59.970  43.690  82.720  1.00  0.00           C
ATOM   3631 HG21 ILE A 226      60.270  42.780  82.150  1.00  0.00           H
ATOM   3632 HG22 ILE A 226      60.890  44.070  83.250  1.00  0.00           H
ATOM   3633 HG23 ILE A 226      59.670  44.540  82.070  1.00  0.00           H
ATOM   3634  CG1 ILE A 226      58.630  44.530  84.680  1.00  0.00           C
ATOM   3635 HG11 ILE A 226      59.420  44.670  85.460  1.00  0.00           H
ATOM   3636 HG12 ILE A 226      57.780  44.330  85.350  1.00  0.00           H
ATOM   3637  CD  ILE A 226      58.400  45.920  83.990  1.00  0.00           C
ATOM   3638  HD1 ILE A 226      59.380  46.390  83.740  1.00  0.00           H
ATOM   3639  HD2 ILE A 226      57.960  46.640  84.710  1.00  0.00           H
ATOM   3640  HD3 ILE A 226      57.710  46.030  83.130  1.00  0.00           H
ATOM   3641  C   ILE A 226      57.910  42.030  81.880  1.00  0.00           C
ATOM   3642  O   ILE A 226      58.160  42.440  80.760  1.00  0.00           O
ATOM   3643  N   LYS A 227      57.960  40.720  82.160  1.00  0.00           N
ATOM   3644  HN  LYS A 227      57.890  40.320  83.070  1.00  0.00           H
ATOM   3645  CA  LYS A 227      58.320  39.840  81.120  1.00  0.00           C
ATOM   3646  HA  LYS A 227      59.310  40.120  80.810  1.00  0.00           H
ATOM   3647  CB  LYS A 227      58.430  38.440  81.680  1.00  0.00           C
ATOM   3648  HB1 LYS A 227      58.410  37.680  80.870  1.00  0.00           H
ATOM   3649  HB2 LYS A 227      57.590  38.190  82.360  1.00  0.00           H
ATOM   3650  CG  LYS A 227      59.730  38.200  82.530  1.00  0.00           C
ATOM   3651  HG1 LYS A 227      59.750  39.120  83.160  1.00  0.00           H
ATOM   3652  HG2 LYS A 227      60.640  38.230  81.880  1.00  0.00           H
ATOM   3653  CD  LYS A 227      59.770  37.000  83.450  1.00  0.00           C
ATOM   3654  HD1 LYS A 227      58.830  36.880  84.030  1.00  0.00           H
ATOM   3655  HD2 LYS A 227      60.600  37.150  84.170  1.00  0.00           H
ATOM   3656  CE  LYS A 227      60.000  35.610  82.760  1.00  0.00           C
ATOM   3657  HE1 LYS A 227      61.010  35.620  82.290  1.00  0.00           H
ATOM   3658  HE2 LYS A 227      59.160  35.380  82.060  1.00  0.00           H
ATOM   3659  NZ  LYS A 227      59.900  34.450  83.590  1.00  0.00           N
ATOM   3660  HZ1 LYS A 227      58.890  34.280  83.800  1.00  0.00           H
ATOM   3661  HZ2 LYS A 227      60.300  34.600  84.540  1.00  0.00           H
ATOM   3662  HZ3 LYS A 227      60.330  33.610  83.150  1.00  0.00           H
ATOM   3663  C   LYS A 227      57.360  39.830  79.920  1.00  0.00           C
ATOM   3664  O   LYS A 227      57.760  39.810  78.770  1.00  0.00           O
ATOM   3665  N   ARG A 228      56.010  39.850  80.190  1.00  0.00           N
ATOM   3666  HN  ARG A 228      55.630  39.560  81.060  1.00  0.00           H
ATOM   3667  CA  ARG A 228      54.990  40.040  79.230  1.00  0.00           C
ATOM   3668  HA  ARG A 228      55.150  39.310  78.450  1.00  0.00           H
ATOM   3669  CB  ARG A 228      53.570  39.940  79.850  1.00  0.00           C
ATOM   3670  HB1 ARG A 228      52.750  40.060  79.100  1.00  0.00           H
ATOM   3671  HB2 ARG A 228      53.350  40.670  80.650  1.00  0.00           H
ATOM   3672  CG  ARG A 228      53.230  38.600  80.480  1.00  0.00           C
ATOM   3673  HG1 ARG A 228      54.130  38.220  81.010  1.00  0.00           H
ATOM   3674  HG2 ARG A 228      52.940  37.850  79.710  1.00  0.00           H
ATOM   3675  CD  ARG A 228      52.170  38.650  81.570  1.00  0.00           C
ATOM   3676  HD1 ARG A 228      51.210  39.100  81.250  1.00  0.00           H
ATOM   3677  HD2 ARG A 228      52.610  39.190  82.430  1.00  0.00           H
ATOM   3678  NE  ARG A 228      51.870  37.240  81.940  1.00  0.00           N
ATOM   3679  HE  ARG A 228      52.210  36.510  81.340  1.00  0.00           H
ATOM   3680  CZ  ARG A 228      50.910  36.930  82.790  1.00  0.00           C
ATOM   3681  NH1 ARG A 228      50.250  37.880  83.440  1.00  0.00           N
ATOM   3682 HH11 ARG A 228      50.690  38.740  83.670  1.00  0.00           H
ATOM   3683 HH12 ARG A 228      49.520  37.770  84.110  1.00  0.00           H
ATOM   3684  NH2 ARG A 228      50.620  35.720  82.980  1.00  0.00           N
ATOM   3685 HH21 ARG A 228      50.950  35.170  82.220  1.00  0.00           H
ATOM   3686 HH22 ARG A 228      49.960  35.490  83.700  1.00  0.00           H
ATOM   3687  C   ARG A 228      55.030  41.420  78.480  1.00  0.00           C
ATOM   3688  O   ARG A 228      54.780  41.530  77.320  1.00  0.00           O
ATOM   3689  N   ALA A 229      55.370  42.510  79.190  1.00  0.00           N
ATOM   3690  HN  ALA A 229      55.630  42.480  80.160  1.00  0.00           H
ATOM   3691  CA  ALA A 229      55.510  43.820  78.570  1.00  0.00           C
ATOM   3692  HA  ALA A 229      54.650  44.160  78.030  1.00  0.00           H
ATOM   3693  CB  ALA A 229      55.820  44.810  79.690  1.00  0.00           C
ATOM   3694  HB1 ALA A 229      56.500  44.450  80.500  1.00  0.00           H
ATOM   3695  HB2 ALA A 229      54.880  45.130  80.190  1.00  0.00           H
ATOM   3696  HB3 ALA A 229      56.260  45.780  79.370  1.00  0.00           H
ATOM   3697  C   ALA A 229      56.620  43.780  77.550  1.00  0.00           C
ATOM   3698  O   ALA A 229      56.410  44.210  76.420  1.00  0.00           O
ATOM   3699  N   ILE A 230      57.760  43.160  77.920  1.00  0.00           N
ATOM   3700  HN  ILE A 230      57.930  42.830  78.840  1.00  0.00           H
ATOM   3701  CA  ILE A 230      58.920  43.000  77.020  1.00  0.00           C
ATOM   3702  HA  ILE A 230      59.170  44.010  76.720  1.00  0.00           H
ATOM   3703  CB  ILE A 230      60.120  42.450  77.870  1.00  0.00           C
ATOM   3704  HB  ILE A 230      59.760  41.600  78.480  1.00  0.00           H
ATOM   3705  CG2 ILE A 230      61.220  41.940  76.890  1.00  0.00           C
ATOM   3706 HG21 ILE A 230      60.730  41.290  76.130  1.00  0.00           H
ATOM   3707 HG22 ILE A 230      62.010  41.340  77.420  1.00  0.00           H
ATOM   3708 HG23 ILE A 230      61.680  42.860  76.470  1.00  0.00           H
ATOM   3709  CG1 ILE A 230      60.670  43.590  78.800  1.00  0.00           C
ATOM   3710 HG11 ILE A 230      59.920  43.850  79.570  1.00  0.00           H
ATOM   3711 HG12 ILE A 230      60.840  44.460  78.130  1.00  0.00           H
ATOM   3712  CD  ILE A 230      61.870  43.150  79.660  1.00  0.00           C
ATOM   3713  HD1 ILE A 230      61.600  42.260  80.280  1.00  0.00           H
ATOM   3714  HD2 ILE A 230      62.220  44.030  80.240  1.00  0.00           H
ATOM   3715  HD3 ILE A 230      62.740  42.780  79.080  1.00  0.00           H
ATOM   3716  C   ILE A 230      58.610  42.260  75.710  1.00  0.00           C
ATOM   3717  O   ILE A 230      58.940  42.580  74.570  1.00  0.00           O
ATOM   3718  N   THR A 231      57.820  41.120  75.900  1.00  0.00           N
ATOM   3719  HN  THR A 231      57.540  40.860  76.820  1.00  0.00           H
ATOM   3720  CA  THR A 231      57.250  40.380  74.860  1.00  0.00           C
ATOM   3721  HA  THR A 231      58.110  39.930  74.390  1.00  0.00           H
ATOM   3722  CB  THR A 231      56.420  39.140  75.360  1.00  0.00           C
ATOM   3723  HB  THR A 231      55.620  39.460  76.050  1.00  0.00           H
ATOM   3724  OG1 THR A 231      57.310  38.300  76.090  1.00  0.00           O
ATOM   3725  HG1 THR A 231      56.640  37.830  76.600  1.00  0.00           H
ATOM   3726  CG2 THR A 231      55.960  38.200  74.270  1.00  0.00           C
ATOM   3727 HG21 THR A 231      55.530  37.300  74.760  1.00  0.00           H
ATOM   3728 HG22 THR A 231      56.750  37.940  73.540  1.00  0.00           H
ATOM   3729 HG23 THR A 231      55.140  38.570  73.610  1.00  0.00           H
ATOM   3730  C   THR A 231      56.480  41.170  73.880  1.00  0.00           C
ATOM   3731  O   THR A 231      56.760  41.220  72.730  1.00  0.00           O
ATOM   3732  N   PHE A 232      55.470  41.850  74.410  1.00  0.00           N
ATOM   3733  HN  PHE A 232      55.330  41.700  75.380  1.00  0.00           H
ATOM   3734  CA  PHE A 232      54.580  42.690  73.650  1.00  0.00           C
ATOM   3735  HA  PHE A 232      53.960  42.030  73.060  1.00  0.00           H
ATOM   3736  CB  PHE A 232      53.690  43.400  74.770  1.00  0.00           C
ATOM   3737  HB1 PHE A 232      54.280  43.940  75.520  1.00  0.00           H
ATOM   3738  HB2 PHE A 232      53.170  42.620  75.380  1.00  0.00           H
ATOM   3739  CG  PHE A 232      52.540  44.240  74.310  1.00  0.00           C
ATOM   3740  CD1 PHE A 232      52.470  45.610  74.680  1.00  0.00           C
ATOM   3741  HD1 PHE A 232      53.030  46.070  75.480  1.00  0.00           H
ATOM   3742  CE1 PHE A 232      51.610  46.450  74.110  1.00  0.00           C
ATOM   3743  HE1 PHE A 232      51.620  47.520  74.260  1.00  0.00           H
ATOM   3744  CZ  PHE A 232      50.610  46.090  73.160  1.00  0.00           C
ATOM   3745  HZ  PHE A 232      50.020  46.850  72.670  1.00  0.00           H
ATOM   3746  CD2 PHE A 232      51.570  43.860  73.390  1.00  0.00           C
ATOM   3747  HD2 PHE A 232      51.600  42.830  73.080  1.00  0.00           H
ATOM   3748  CE2 PHE A 232      50.620  44.720  72.870  1.00  0.00           C
ATOM   3749  HE2 PHE A 232      49.960  44.270  72.150  1.00  0.00           H
ATOM   3750  C   PHE A 232      55.130  43.820  72.790  1.00  0.00           C
ATOM   3751  O   PHE A 232      54.690  43.930  71.630  1.00  0.00           O
ATOM   3752  N   ILE A 233      56.070  44.650  73.220  1.00  0.00           N
ATOM   3753  HN  ILE A 233      56.550  44.420  74.070  1.00  0.00           H
ATOM   3754  CA  ILE A 233      56.660  45.740  72.400  1.00  0.00           C
ATOM   3755  HA  ILE A 233      55.880  46.420  72.080  1.00  0.00           H
ATOM   3756  CB  ILE A 233      57.680  46.560  73.180  1.00  0.00           C
ATOM   3757  HB  ILE A 233      58.610  45.970  73.270  1.00  0.00           H
ATOM   3758  CG2 ILE A 233      58.260  47.730  72.360  1.00  0.00           C
ATOM   3759 HG21 ILE A 233      59.020  48.350  72.910  1.00  0.00           H
ATOM   3760 HG22 ILE A 233      57.490  48.480  72.090  1.00  0.00           H
ATOM   3761 HG23 ILE A 233      58.680  47.390  71.390  1.00  0.00           H
ATOM   3762  CG1 ILE A 233      57.010  46.990  74.530  1.00  0.00           C
ATOM   3763 HG11 ILE A 233      57.680  47.610  75.170  1.00  0.00           H
ATOM   3764 HG12 ILE A 233      56.790  46.080  75.130  1.00  0.00           H
ATOM   3765  CD  ILE A 233      55.700  47.760  74.300  1.00  0.00           C
ATOM   3766  HD1 ILE A 233      54.940  47.230  73.680  1.00  0.00           H
ATOM   3767  HD2 ILE A 233      56.020  48.730  73.850  1.00  0.00           H
ATOM   3768  HD3 ILE A 233      55.200  48.060  75.240  1.00  0.00           H
ATOM   3769  C   ILE A 233      57.330  45.210  71.090  1.00  0.00           C
ATOM   3770  O   ILE A 233      57.190  45.740  69.980  1.00  0.00           O
ATOM   3771  N   MET A 234      58.120  44.090  71.240  1.00  0.00           N
ATOM   3772  HN  MET A 234      57.950  43.630  72.110  1.00  0.00           H
ATOM   3773  CA  MET A 234      58.740  43.340  70.140  1.00  0.00           C
ATOM   3774  HA  MET A 234      59.250  43.950  69.420  1.00  0.00           H
ATOM   3775  CB  MET A 234      59.680  42.250  70.550  1.00  0.00           C
ATOM   3776  HB1 MET A 234      60.160  41.740  69.680  1.00  0.00           H
ATOM   3777  HB2 MET A 234      59.200  41.450  71.140  1.00  0.00           H
ATOM   3778  CG  MET A 234      60.890  42.870  71.420  1.00  0.00           C
ATOM   3779  HG1 MET A 234      60.490  43.280  72.370  1.00  0.00           H
ATOM   3780  HG2 MET A 234      61.400  43.680  70.870  1.00  0.00           H
ATOM   3781  SD  MET A 234      62.110  41.690  72.160  1.00  0.00           S
ATOM   3782  CE  MET A 234      62.920  41.430  70.540  1.00  0.00           C
ATOM   3783  HE1 MET A 234      62.970  42.410  70.010  1.00  0.00           H
ATOM   3784  HE2 MET A 234      62.370  40.730  69.880  1.00  0.00           H
ATOM   3785  HE3 MET A 234      63.980  41.110  70.690  1.00  0.00           H
ATOM   3786  C   MET A 234      57.640  42.670  69.350  1.00  0.00           C
ATOM   3787  O   MET A 234      57.670  42.820  68.140  1.00  0.00           O
ATOM   3788  N   VAL A 235      56.580  42.050  69.910  1.00  0.00           N
ATOM   3789  HN  VAL A 235      56.440  41.850  70.870  1.00  0.00           H
ATOM   3790  CA  VAL A 235      55.450  41.530  69.100  1.00  0.00           C
ATOM   3791  HA  VAL A 235      55.780  40.720  68.460  1.00  0.00           H
ATOM   3792  CB  VAL A 235      54.400  40.880  70.050  1.00  0.00           C
ATOM   3793  HB  VAL A 235      54.270  41.540  70.930  1.00  0.00           H
ATOM   3794  CG1 VAL A 235      53.050  40.560  69.320  1.00  0.00           C
ATOM   3795 HG11 VAL A 235      53.300  40.250  68.280  1.00  0.00           H
ATOM   3796 HG12 VAL A 235      52.360  41.420  69.290  1.00  0.00           H
ATOM   3797 HG13 VAL A 235      52.480  39.750  69.800  1.00  0.00           H
ATOM   3798  CG2 VAL A 235      55.030  39.580  70.580  1.00  0.00           C
ATOM   3799 HG21 VAL A 235      55.320  38.920  69.740  1.00  0.00           H
ATOM   3800 HG22 VAL A 235      54.340  39.090  71.300  1.00  0.00           H
ATOM   3801 HG23 VAL A 235      55.880  39.780  71.260  1.00  0.00           H
ATOM   3802  C   VAL A 235      54.810  42.470  68.080  1.00  0.00           C
ATOM   3803  O   VAL A 235      54.560  42.220  66.910  1.00  0.00           O
ATOM   3804  N   VAL A 236      54.510  43.690  68.690  1.00  0.00           N
ATOM   3805  HN  VAL A 236      55.040  43.900  69.500  1.00  0.00           H
ATOM   3806  CA  VAL A 236      53.860  44.820  68.000  1.00  0.00           C
ATOM   3807  HA  VAL A 236      52.930  44.490  67.580  1.00  0.00           H
ATOM   3808  CB  VAL A 236      53.450  45.870  69.020  1.00  0.00           C
ATOM   3809  HB  VAL A 236      54.360  46.070  69.640  1.00  0.00           H
ATOM   3810  CG1 VAL A 236      53.110  47.240  68.370  1.00  0.00           C
ATOM   3811 HG11 VAL A 236      54.030  47.610  67.860  1.00  0.00           H
ATOM   3812 HG12 VAL A 236      52.850  47.950  69.190  1.00  0.00           H
ATOM   3813 HG13 VAL A 236      52.300  47.070  67.650  1.00  0.00           H
ATOM   3814  CG2 VAL A 236      52.300  45.370  69.890  1.00  0.00           C
ATOM   3815 HG21 VAL A 236      52.380  44.290  70.130  1.00  0.00           H
ATOM   3816 HG22 VAL A 236      51.410  45.630  69.270  1.00  0.00           H
ATOM   3817 HG23 VAL A 236      52.460  45.990  70.780  1.00  0.00           H
ATOM   3818  C   VAL A 236      54.680  45.310  66.790  1.00  0.00           C
ATOM   3819  O   VAL A 236      54.090  45.590  65.750  1.00  0.00           O
ATOM   3820  N   ALA A 237      56.040  45.370  67.010  1.00  0.00           N
ATOM   3821  HN  ALA A 237      56.500  45.200  67.890  1.00  0.00           H
ATOM   3822  CA  ALA A 237      57.030  45.640  65.990  1.00  0.00           C
ATOM   3823  HA  ALA A 237      56.800  46.560  65.490  1.00  0.00           H
ATOM   3824  CB  ALA A 237      58.490  45.910  66.620  1.00  0.00           C
ATOM   3825  HB1 ALA A 237      58.980  45.000  67.020  1.00  0.00           H
ATOM   3826  HB2 ALA A 237      58.290  46.510  67.520  1.00  0.00           H
ATOM   3827  HB3 ALA A 237      59.190  46.420  65.930  1.00  0.00           H
ATOM   3828  C   ALA A 237      57.130  44.640  64.940  1.00  0.00           C
ATOM   3829  O   ALA A 237      57.200  45.000  63.770  1.00  0.00           O
ATOM   3830  N   ILE A 238      56.990  43.350  65.220  1.00  0.00           N
ATOM   3831  HN  ILE A 238      57.030  43.150  66.190  1.00  0.00           H
ATOM   3832  CA  ILE A 238      57.030  42.150  64.450  1.00  0.00           C
ATOM   3833  HA  ILE A 238      57.850  42.250  63.740  1.00  0.00           H
ATOM   3834  CB  ILE A 238      57.430  40.850  65.180  1.00  0.00           C
ATOM   3835  HB  ILE A 238      56.910  40.910  66.160  1.00  0.00           H
ATOM   3836  CG2 ILE A 238      57.010  39.580  64.440  1.00  0.00           C
ATOM   3837 HG21 ILE A 238      57.270  38.650  64.990  1.00  0.00           H
ATOM   3838 HG22 ILE A 238      57.520  39.580  63.460  1.00  0.00           H
ATOM   3839 HG23 ILE A 238      55.900  39.550  64.320  1.00  0.00           H
ATOM   3840  CG1 ILE A 238      58.960  40.910  65.400  1.00  0.00           C
ATOM   3841 HG11 ILE A 238      59.180  41.960  65.690  1.00  0.00           H
ATOM   3842 HG12 ILE A 238      59.490  40.690  64.440  1.00  0.00           H
ATOM   3843  CD  ILE A 238      59.440  39.920  66.440  1.00  0.00           C
ATOM   3844  HD1 ILE A 238      60.500  39.980  66.740  1.00  0.00           H
ATOM   3845  HD2 ILE A 238      59.220  38.910  66.060  1.00  0.00           H
ATOM   3846  HD3 ILE A 238      58.760  40.000  67.310  1.00  0.00           H
ATOM   3847  C   ILE A 238      55.870  42.000  63.500  1.00  0.00           C
ATOM   3848  O   ILE A 238      56.060  41.650  62.360  1.00  0.00           O
ATOM   3849  N   VAL A 239      54.650  42.470  63.930  1.00  0.00           N
ATOM   3850  HN  VAL A 239      54.670  42.780  64.880  1.00  0.00           H
ATOM   3851  CA  VAL A 239      53.450  42.610  63.070  1.00  0.00           C
ATOM   3852  HA  VAL A 239      53.370  41.610  62.670  1.00  0.00           H
ATOM   3853  CB  VAL A 239      52.180  43.080  63.900  1.00  0.00           C
ATOM   3854  HB  VAL A 239      52.590  43.940  64.480  1.00  0.00           H
ATOM   3855  CG1 VAL A 239      50.980  43.680  63.030  1.00  0.00           C
ATOM   3856 HG11 VAL A 239      50.770  42.960  62.200  1.00  0.00           H
ATOM   3857 HG12 VAL A 239      51.190  44.700  62.640  1.00  0.00           H
ATOM   3858 HG13 VAL A 239      50.110  43.750  63.720  1.00  0.00           H
ATOM   3859  CG2 VAL A 239      51.630  42.020  64.770  1.00  0.00           C
ATOM   3860 HG21 VAL A 239      50.710  42.240  65.350  1.00  0.00           H
ATOM   3861 HG22 VAL A 239      52.380  41.610  65.480  1.00  0.00           H
ATOM   3862 HG23 VAL A 239      51.350  41.150  64.140  1.00  0.00           H
ATOM   3863  C   VAL A 239      53.560  43.560  61.980  1.00  0.00           C
ATOM   3864  O   VAL A 239      53.170  43.290  60.850  1.00  0.00           O
ATOM   3865  N   PHE A 240      54.340  44.640  62.210  1.00  0.00           N
ATOM   3866  HN  PHE A 240      54.850  44.730  63.070  1.00  0.00           H
ATOM   3867  CA  PHE A 240      54.810  45.670  61.310  1.00  0.00           C
ATOM   3868  HA  PHE A 240      54.050  45.850  60.560  1.00  0.00           H
ATOM   3869  CB  PHE A 240      54.980  47.080  62.090  1.00  0.00           C
ATOM   3870  HB1 PHE A 240      55.140  46.890  63.170  1.00  0.00           H
ATOM   3871  HB2 PHE A 240      54.010  47.630  62.010  1.00  0.00           H
ATOM   3872  CG  PHE A 240      56.180  47.920  61.590  1.00  0.00           C
ATOM   3873  CD1 PHE A 240      56.050  48.760  60.440  1.00  0.00           C
ATOM   3874  HD1 PHE A 240      55.150  48.730  59.830  1.00  0.00           H
ATOM   3875  CE1 PHE A 240      57.130  49.510  60.010  1.00  0.00           C
ATOM   3876  HE1 PHE A 240      57.080  50.090  59.100  1.00  0.00           H
ATOM   3877  CZ  PHE A 240      58.310  49.510  60.710  1.00  0.00           C
ATOM   3878  HZ  PHE A 240      59.110  50.120  60.330  1.00  0.00           H
ATOM   3879  CD2 PHE A 240      57.370  48.080  62.420  1.00  0.00           C
ATOM   3880  HD2 PHE A 240      57.400  47.560  63.360  1.00  0.00           H
ATOM   3881  CE2 PHE A 240      58.410  48.840  61.940  1.00  0.00           C
ATOM   3882  HE2 PHE A 240      59.360  48.760  62.460  1.00  0.00           H
ATOM   3883  C   PHE A 240      55.920  45.170  60.410  1.00  0.00           C
ATOM   3884  O   PHE A 240      55.790  45.030  59.210  1.00  0.00           O
ATOM   3885  N   VAL A 241      57.130  44.750  60.970  1.00  0.00           N
ATOM   3886  HN  VAL A 241      57.160  44.710  61.970  1.00  0.00           H
ATOM   3887  CA  VAL A 241      58.290  44.360  60.210  1.00  0.00           C
ATOM   3888  HA  VAL A 241      58.490  45.270  59.660  1.00  0.00           H
ATOM   3889  CB  VAL A 241      59.500  44.040  61.170  1.00  0.00           C
ATOM   3890  HB  VAL A 241      59.200  43.260  61.890  1.00  0.00           H
ATOM   3891  CG1 VAL A 241      60.710  43.510  60.370  1.00  0.00           C
ATOM   3892 HG11 VAL A 241      60.950  44.200  59.530  1.00  0.00           H
ATOM   3893 HG12 VAL A 241      60.380  42.520  59.990  1.00  0.00           H
ATOM   3894 HG13 VAL A 241      61.580  43.460  61.050  1.00  0.00           H
ATOM   3895  CG2 VAL A 241      60.080  45.250  61.860  1.00  0.00           C
ATOM   3896 HG21 VAL A 241      60.540  45.800  61.010  1.00  0.00           H
ATOM   3897 HG22 VAL A 241      60.960  44.950  62.480  1.00  0.00           H
ATOM   3898 HG23 VAL A 241      59.260  45.820  62.340  1.00  0.00           H
ATOM   3899  C   VAL A 241      58.020  43.220  59.240  1.00  0.00           C
ATOM   3900  O   VAL A 241      58.400  43.310  58.070  1.00  0.00           O
ATOM   3901  N   ILE A 242      57.350  42.210  59.750  1.00  0.00           N
ATOM   3902  HN  ILE A 242      57.060  42.160  60.710  1.00  0.00           H
ATOM   3903  CA  ILE A 242      57.200  40.980  59.000  1.00  0.00           C
ATOM   3904  HA  ILE A 242      58.090  40.840  58.420  1.00  0.00           H
ATOM   3905  CB  ILE A 242      57.120  39.790  59.870  1.00  0.00           C
ATOM   3906  HB  ILE A 242      56.280  40.090  60.540  1.00  0.00           H
ATOM   3907  CG2 ILE A 242      56.620  38.500  59.190  1.00  0.00           C
ATOM   3908 HG21 ILE A 242      57.260  38.060  58.390  1.00  0.00           H
ATOM   3909 HG22 ILE A 242      55.550  38.440  58.900  1.00  0.00           H
ATOM   3910 HG23 ILE A 242      56.560  37.710  59.970  1.00  0.00           H
ATOM   3911  CG1 ILE A 242      58.510  39.620  60.620  1.00  0.00           C
ATOM   3912 HG11 ILE A 242      58.320  38.740  61.280  1.00  0.00           H
ATOM   3913 HG12 ILE A 242      58.650  40.500  61.280  1.00  0.00           H
ATOM   3914  CD  ILE A 242      59.740  39.290  59.740  1.00  0.00           C
ATOM   3915  HD1 ILE A 242      60.600  39.100  60.420  1.00  0.00           H
ATOM   3916  HD2 ILE A 242      60.000  40.180  59.120  1.00  0.00           H
ATOM   3917  HD3 ILE A 242      59.490  38.400  59.120  1.00  0.00           H
ATOM   3918  C   ILE A 242      56.140  40.990  57.930  1.00  0.00           C
ATOM   3919  O   ILE A 242      56.270  40.280  56.950  1.00  0.00           O
ATOM   3920  N   CYS A 243      55.080  41.790  58.050  1.00  0.00           N
ATOM   3921  HN  CYS A 243      54.940  42.180  58.950  1.00  0.00           H
ATOM   3922  CA  CYS A 243      54.170  42.120  56.950  1.00  0.00           C
ATOM   3923  HA  CYS A 243      54.020  41.130  56.550  1.00  0.00           H
ATOM   3924  CB  CYS A 243      52.960  42.900  57.510  1.00  0.00           C
ATOM   3925  HB1 CYS A 243      52.410  43.310  56.630  1.00  0.00           H
ATOM   3926  HB2 CYS A 243      53.250  43.690  58.230  1.00  0.00           H
ATOM   3927  SG  CYS A 243      51.920  41.720  58.490  1.00  0.00           S
ATOM   3928  HG1 CYS A 243      51.650  40.900  57.490  1.00  0.00           H
ATOM   3929  C   CYS A 243      54.840  42.910  55.840  1.00  0.00           C
ATOM   3930  O   CYS A 243      54.630  42.630  54.630  1.00  0.00           O
ATOM   3931  N   PHE A 244      55.510  43.990  56.150  1.00  0.00           N
ATOM   3932  HN  PHE A 244      55.510  44.280  57.110  1.00  0.00           H
ATOM   3933  CA  PHE A 244      56.050  44.910  55.160  1.00  0.00           C
ATOM   3934  HA  PHE A 244      55.290  45.090  54.420  1.00  0.00           H
ATOM   3935  CB  PHE A 244      56.400  46.190  55.940  1.00  0.00           C
ATOM   3936  HB1 PHE A 244      57.190  46.760  55.400  1.00  0.00           H
ATOM   3937  HB2 PHE A 244      56.800  46.040  56.960  1.00  0.00           H
ATOM   3938  CG  PHE A 244      55.200  47.090  55.980  1.00  0.00           C
ATOM   3939  CD1 PHE A 244      54.290  47.020  57.000  1.00  0.00           C
ATOM   3940  HD1 PHE A 244      54.390  46.270  57.780  1.00  0.00           H
ATOM   3941  CE1 PHE A 244      53.170  47.920  57.000  1.00  0.00           C
ATOM   3942  HE1 PHE A 244      52.540  47.990  57.880  1.00  0.00           H
ATOM   3943  CZ  PHE A 244      52.920  48.770  55.880  1.00  0.00           C
ATOM   3944  HZ  PHE A 244      52.130  49.510  55.870  1.00  0.00           H
ATOM   3945  CD2 PHE A 244      55.140  48.150  55.090  1.00  0.00           C
ATOM   3946  HD2 PHE A 244      55.940  48.330  54.380  1.00  0.00           H
ATOM   3947  CE2 PHE A 244      53.940  48.930  54.980  1.00  0.00           C
ATOM   3948  HE2 PHE A 244      53.870  49.780  54.310  1.00  0.00           H
ATOM   3949  C   PHE A 244      57.330  44.320  54.460  1.00  0.00           C
ATOM   3950  O   PHE A 244      57.440  44.270  53.220  1.00  0.00           O
ATOM   3951  N   LEU A 245      58.390  43.920  55.170  1.00  0.00           N
ATOM   3952  HN  LEU A 245      58.390  43.670  56.140  1.00  0.00           H
ATOM   3953  CA  LEU A 245      59.690  43.500  54.670  1.00  0.00           C
ATOM   3954  HA  LEU A 245      60.150  44.390  54.270  1.00  0.00           H
ATOM   3955  CB  LEU A 245      60.610  43.020  55.770  1.00  0.00           C
ATOM   3956  HB1 LEU A 245      60.120  42.260  56.400  1.00  0.00           H
ATOM   3957  HB2 LEU A 245      60.680  43.850  56.510  1.00  0.00           H
ATOM   3958  CG  LEU A 245      61.980  42.430  55.450  1.00  0.00           C
ATOM   3959  HG  LEU A 245      61.790  41.620  54.710  1.00  0.00           H
ATOM   3960  CD1 LEU A 245      62.880  43.520  55.050  1.00  0.00           C
ATOM   3961 HD11 LEU A 245      63.850  42.990  55.070  1.00  0.00           H
ATOM   3962 HD12 LEU A 245      62.990  44.200  55.920  1.00  0.00           H
ATOM   3963 HD13 LEU A 245      62.500  44.200  54.250  1.00  0.00           H
ATOM   3964  CD2 LEU A 245      62.610  41.700  56.690  1.00  0.00           C
ATOM   3965 HD21 LEU A 245      61.830  41.090  57.200  1.00  0.00           H
ATOM   3966 HD22 LEU A 245      62.910  42.360  57.530  1.00  0.00           H
ATOM   3967 HD23 LEU A 245      63.440  41.060  56.300  1.00  0.00           H
ATOM   3968  C   LEU A 245      59.670  42.610  53.450  1.00  0.00           C
ATOM   3969  O   LEU A 245      60.300  43.080  52.490  1.00  0.00           O
ATOM   3970  N   PRO A 246      58.970  41.470  53.160  1.00  0.00           N
ATOM   3971  CD  PRO A 246      58.310  40.780  54.230  1.00  0.00           C
ATOM   3972  HD1 PRO A 246      57.270  41.160  54.180  1.00  0.00           H
ATOM   3973  HD2 PRO A 246      58.730  41.160  55.190  1.00  0.00           H
ATOM   3974  CA  PRO A 246      59.160  40.670  51.950  1.00  0.00           C
ATOM   3975  HA  PRO A 246      60.230  40.680  51.810  1.00  0.00           H
ATOM   3976  CB  PRO A 246      58.580  39.260  52.410  1.00  0.00           C
ATOM   3977  HB1 PRO A 246      59.150  38.400  51.970  1.00  0.00           H
ATOM   3978  HB2 PRO A 246      57.490  39.240  52.180  1.00  0.00           H
ATOM   3979  CG  PRO A 246      58.560  39.300  53.940  1.00  0.00           C
ATOM   3980  HG1 PRO A 246      57.790  38.630  54.380  1.00  0.00           H
ATOM   3981  HG2 PRO A 246      59.570  39.070  54.340  1.00  0.00           H
ATOM   3982  C   PRO A 246      58.690  41.350  50.650  1.00  0.00           C
ATOM   3983  O   PRO A 246      59.280  40.930  49.640  1.00  0.00           O
ATOM   3984  N   SER A 247      57.680  42.320  50.660  1.00  0.00           N
ATOM   3985  HN  SER A 247      57.500  42.560  51.600  1.00  0.00           H
ATOM   3986  CA  SER A 247      57.190  43.000  49.470  1.00  0.00           C
ATOM   3987  HA  SER A 247      57.190  42.280  48.670  1.00  0.00           H
ATOM   3988  CB  SER A 247      55.770  43.530  49.550  1.00  0.00           C
ATOM   3989  HB1 SER A 247      55.120  42.800  50.090  1.00  0.00           H
ATOM   3990  HB2 SER A 247      55.310  43.700  48.550  1.00  0.00           H
ATOM   3991  OG  SER A 247      55.770  44.710  50.390  1.00  0.00           O
ATOM   3992  HG1 SER A 247      54.910  44.590  50.820  1.00  0.00           H
ATOM   3993  C   SER A 247      58.190  44.160  49.120  1.00  0.00           C
ATOM   3994  O   SER A 247      58.590  44.290  48.000  1.00  0.00           O
ATOM   3995  N   VAL A 248      58.820  44.710  50.090  1.00  0.00           N
ATOM   3996  HN  VAL A 248      58.490  44.560  51.010  1.00  0.00           H
ATOM   3997  CA  VAL A 248      59.980  45.580  49.830  1.00  0.00           C
ATOM   3998  HA  VAL A 248      59.640  46.360  49.180  1.00  0.00           H
ATOM   3999  CB  VAL A 248      60.440  46.170  51.150  1.00  0.00           C
ATOM   4000  HB  VAL A 248      60.580  45.320  51.860  1.00  0.00           H
ATOM   4001  CG1 VAL A 248      61.820  46.980  51.040  1.00  0.00           C
ATOM   4002 HG11 VAL A 248      61.700  47.810  50.310  1.00  0.00           H
ATOM   4003 HG12 VAL A 248      62.690  46.330  50.820  1.00  0.00           H
ATOM   4004 HG13 VAL A 248      61.920  47.350  52.080  1.00  0.00           H
ATOM   4005  CG2 VAL A 248      59.210  47.080  51.720  1.00  0.00           C
ATOM   4006 HG21 VAL A 248      58.270  46.490  51.750  1.00  0.00           H
ATOM   4007 HG22 VAL A 248      59.130  48.010  51.130  1.00  0.00           H
ATOM   4008 HG23 VAL A 248      59.430  47.310  52.780  1.00  0.00           H
ATOM   4009  C   VAL A 248      61.190  44.830  49.200  1.00  0.00           C
ATOM   4010  O   VAL A 248      61.780  45.350  48.290  1.00  0.00           O
ATOM   4011  N   VAL A 249      61.600  43.570  49.710  1.00  0.00           N
ATOM   4012  HN  VAL A 249      61.140  43.240  50.520  1.00  0.00           H
ATOM   4013  CA  VAL A 249      62.500  42.630  49.080  1.00  0.00           C
ATOM   4014  HA  VAL A 249      63.450  43.160  49.090  1.00  0.00           H
ATOM   4015  CB  VAL A 249      62.690  41.320  49.870  1.00  0.00           C
ATOM   4016  HB  VAL A 249      61.690  40.950  50.170  1.00  0.00           H
ATOM   4017  CG1 VAL A 249      63.450  40.120  49.110  1.00  0.00           C
ATOM   4018 HG11 VAL A 249      62.810  39.870  48.240  1.00  0.00           H
ATOM   4019 HG12 VAL A 249      63.680  39.200  49.700  1.00  0.00           H
ATOM   4020 HG13 VAL A 249      64.380  40.490  48.640  1.00  0.00           H
ATOM   4021  CG2 VAL A 249      63.330  41.810  51.200  1.00  0.00           C
ATOM   4022 HG21 VAL A 249      63.210  41.020  51.980  1.00  0.00           H
ATOM   4023 HG22 VAL A 249      62.830  42.680  51.660  1.00  0.00           H
ATOM   4024 HG23 VAL A 249      64.380  42.030  50.950  1.00  0.00           H
ATOM   4025  C   VAL A 249      62.090  42.340  47.650  1.00  0.00           C
ATOM   4026  O   VAL A 249      62.940  42.460  46.730  1.00  0.00           O
ATOM   4027  N   VAL A 250      60.810  42.040  47.380  1.00  0.00           N
ATOM   4028  HN  VAL A 250      60.070  41.860  48.030  1.00  0.00           H
ATOM   4029  CA  VAL A 250      60.320  41.950  45.950  1.00  0.00           C
ATOM   4030  HA  VAL A 250      60.970  41.230  45.480  1.00  0.00           H
ATOM   4031  CB  VAL A 250      58.950  41.250  45.960  1.00  0.00           C
ATOM   4032  HB  VAL A 250      58.310  41.850  46.620  1.00  0.00           H
ATOM   4033  CG1 VAL A 250      58.510  40.970  44.500  1.00  0.00           C
ATOM   4034 HG11 VAL A 250      58.130  41.850  43.940  1.00  0.00           H
ATOM   4035 HG12 VAL A 250      57.740  40.170  44.540  1.00  0.00           H
ATOM   4036 HG13 VAL A 250      59.390  40.590  43.940  1.00  0.00           H
ATOM   4037  CG2 VAL A 250      59.060  39.810  46.600  1.00  0.00           C
ATOM   4038 HG21 VAL A 250      59.870  39.230  46.120  1.00  0.00           H
ATOM   4039 HG22 VAL A 250      58.100  39.270  46.480  1.00  0.00           H
ATOM   4040 HG23 VAL A 250      59.340  39.900  47.680  1.00  0.00           H
ATOM   4041  C   VAL A 250      60.390  43.200  45.160  1.00  0.00           C
ATOM   4042  O   VAL A 250      60.740  43.180  44.010  1.00  0.00           O
ATOM   4043  N   ARG A 251      60.120  44.380  45.720  1.00  0.00           N
ATOM   4044  HN  ARG A 251      59.960  44.370  46.720  1.00  0.00           H
ATOM   4045  CA  ARG A 251      60.370  45.680  45.090  1.00  0.00           C
ATOM   4046  HA  ARG A 251      59.840  45.650  44.160  1.00  0.00           H
ATOM   4047  CB  ARG A 251      59.960  46.930  45.960  1.00  0.00           C
ATOM   4048  HB1 ARG A 251      60.510  47.030  46.920  1.00  0.00           H
ATOM   4049  HB2 ARG A 251      58.880  46.740  46.090  1.00  0.00           H
ATOM   4050  CG  ARG A 251      60.160  48.270  45.120  1.00  0.00           C
ATOM   4051  HG1 ARG A 251      61.250  48.470  45.010  1.00  0.00           H
ATOM   4052  HG2 ARG A 251      59.620  49.080  45.660  1.00  0.00           H
ATOM   4053  CD  ARG A 251      59.580  48.290  43.690  1.00  0.00           C
ATOM   4054  HD1 ARG A 251      60.120  47.530  43.090  1.00  0.00           H
ATOM   4055  HD2 ARG A 251      59.740  49.300  43.240  1.00  0.00           H
ATOM   4056  NE  ARG A 251      58.080  48.050  43.730  1.00  0.00           N
ATOM   4057  HE  ARG A 251      57.530  48.280  44.540  1.00  0.00           H
ATOM   4058  CZ  ARG A 251      57.360  47.650  42.670  1.00  0.00           C
ATOM   4059  NH1 ARG A 251      57.760  47.620  41.430  1.00  0.00           N
ATOM   4060 HH11 ARG A 251      58.630  48.030  41.140  1.00  0.00           H
ATOM   4061 HH12 ARG A 251      57.100  47.340  40.730  1.00  0.00           H
ATOM   4062  NH2 ARG A 251      56.120  47.420  42.980  1.00  0.00           N
ATOM   4063 HH21 ARG A 251      55.560  47.030  42.250  1.00  0.00           H
ATOM   4064 HH22 ARG A 251      55.790  47.300  43.910  1.00  0.00           H
ATOM   4065  C   ARG A 251      61.880  45.920  44.780  1.00  0.00           C
ATOM   4066  O   ARG A 251      62.180  46.410  43.740  1.00  0.00           O
ATOM   4067  N   ILE A 252      62.790  45.630  45.720  1.00  0.00           N
ATOM   4068  HN  ILE A 252      62.520  45.320  46.640  1.00  0.00           H
ATOM   4069  CA  ILE A 252      64.230  45.590  45.540  1.00  0.00           C
ATOM   4070  HA  ILE A 252      64.500  46.570  45.140  1.00  0.00           H
ATOM   4071  CB  ILE A 252      64.900  45.290  46.890  1.00  0.00           C
ATOM   4072  HB  ILE A 252      64.330  44.400  47.230  1.00  0.00           H
ATOM   4073  CG2 ILE A 252      66.430  45.010  46.800  1.00  0.00           C
ATOM   4074 HG21 ILE A 252      67.020  44.960  47.730  1.00  0.00           H
ATOM   4075 HG22 ILE A 252      66.940  45.640  46.030  1.00  0.00           H
ATOM   4076 HG23 ILE A 252      66.470  43.930  46.550  1.00  0.00           H
ATOM   4077  CG1 ILE A 252      64.640  46.410  47.890  1.00  0.00           C
ATOM   4078 HG11 ILE A 252      64.600  45.870  48.860  1.00  0.00           H
ATOM   4079 HG12 ILE A 252      63.600  46.760  47.750  1.00  0.00           H
ATOM   4080  CD  ILE A 252      65.630  47.570  47.900  1.00  0.00           C
ATOM   4081  HD1 ILE A 252      65.570  48.090  48.880  1.00  0.00           H
ATOM   4082  HD2 ILE A 252      65.300  48.350  47.190  1.00  0.00           H
ATOM   4083  HD3 ILE A 252      66.670  47.260  47.640  1.00  0.00           H
ATOM   4084  C   ILE A 252      64.620  44.650  44.480  1.00  0.00           C
ATOM   4085  O   ILE A 252      65.400  44.980  43.570  1.00  0.00           O
ATOM   4086  N   ARG A 253      63.980  43.450  44.450  1.00  0.00           N
ATOM   4087  HN  ARG A 253      63.520  43.220  45.300  1.00  0.00           H
ATOM   4088  CA  ARG A 253      64.110  42.520  43.340  1.00  0.00           C
ATOM   4089  HA  ARG A 253      65.160  42.420  43.140  1.00  0.00           H
ATOM   4090  CB  ARG A 253      63.560  41.060  43.770  1.00  0.00           C
ATOM   4091  HB1 ARG A 253      62.520  41.240  44.140  1.00  0.00           H
ATOM   4092  HB2 ARG A 253      64.190  40.640  44.580  1.00  0.00           H
ATOM   4093  CG  ARG A 253      63.460  40.020  42.590  1.00  0.00           C
ATOM   4094  HG1 ARG A 253      62.830  40.520  41.820  1.00  0.00           H
ATOM   4095  HG2 ARG A 253      63.010  39.090  43.010  1.00  0.00           H
ATOM   4096  CD  ARG A 253      64.820  39.570  41.950  1.00  0.00           C
ATOM   4097  HD1 ARG A 253      65.400  39.260  42.840  1.00  0.00           H
ATOM   4098  HD2 ARG A 253      65.370  40.410  41.490  1.00  0.00           H
ATOM   4099  NE  ARG A 253      64.580  38.530  40.920  1.00  0.00           N
ATOM   4100  HE  ARG A 253      63.660  38.430  40.540  1.00  0.00           H
ATOM   4101  CZ  ARG A 253      65.500  38.310  39.950  1.00  0.00           C
ATOM   4102  NH1 ARG A 253      66.810  38.570  40.110  1.00  0.00           N
ATOM   4103 HH11 ARG A 253      67.150  38.690  41.050  1.00  0.00           H
ATOM   4104 HH12 ARG A 253      67.490  38.500  39.390  1.00  0.00           H
ATOM   4105  NH2 ARG A 253      65.070  37.760  38.820  1.00  0.00           N
ATOM   4106 HH21 ARG A 253      64.080  37.710  38.640  1.00  0.00           H
ATOM   4107 HH22 ARG A 253      65.660  37.310  38.150  1.00  0.00           H
ATOM   4108  C   ARG A 253      63.640  43.030  41.970  1.00  0.00           C
ATOM   4109  O   ARG A 253      64.240  42.740  40.930  1.00  0.00           O
ATOM   4110  N   ILE A 254      62.490  43.730  41.920  1.00  0.00           N
ATOM   4111  HN  ILE A 254      61.830  43.820  42.680  1.00  0.00           H
ATOM   4112  CA  ILE A 254      62.030  44.480  40.820  1.00  0.00           C
ATOM   4113  HA  ILE A 254      61.940  43.770  40.000  1.00  0.00           H
ATOM   4114  CB  ILE A 254      60.580  44.950  40.750  1.00  0.00           C
ATOM   4115  HB  ILE A 254      60.390  45.770  41.460  1.00  0.00           H
ATOM   4116  CG2 ILE A 254      60.220  45.490  39.310  1.00  0.00           C
ATOM   4117 HG21 ILE A 254      59.160  45.770  39.180  1.00  0.00           H
ATOM   4118 HG22 ILE A 254      60.630  44.810  38.530  1.00  0.00           H
ATOM   4119 HG23 ILE A 254      60.790  46.430  39.140  1.00  0.00           H
ATOM   4120  CG1 ILE A 254      59.640  43.670  40.930  1.00  0.00           C
ATOM   4121 HG11 ILE A 254      60.170  42.760  41.310  1.00  0.00           H
ATOM   4122 HG12 ILE A 254      59.320  43.350  39.910  1.00  0.00           H
ATOM   4123  CD  ILE A 254      58.530  43.840  41.880  1.00  0.00           C
ATOM   4124  HD1 ILE A 254      58.850  43.950  42.940  1.00  0.00           H
ATOM   4125  HD2 ILE A 254      57.760  43.050  41.880  1.00  0.00           H
ATOM   4126  HD3 ILE A 254      57.990  44.760  41.560  1.00  0.00           H
ATOM   4127  C   ILE A 254      63.050  45.540  40.390  1.00  0.00           C
ATOM   4128  O   ILE A 254      63.410  45.540  39.200  1.00  0.00           O
ATOM   4129  N   PHE A 255      63.710  46.320  41.290  1.00  0.00           N
ATOM   4130  HN  PHE A 255      63.450  46.280  42.250  1.00  0.00           H
ATOM   4131  CA  PHE A 255      64.720  47.210  40.840  1.00  0.00           C
ATOM   4132  HA  PHE A 255      64.230  47.680  40.000  1.00  0.00           H
ATOM   4133  CB  PHE A 255      65.090  48.220  41.990  1.00  0.00           C
ATOM   4134  HB1 PHE A 255      66.060  48.750  41.770  1.00  0.00           H
ATOM   4135  HB2 PHE A 255      65.080  47.670  42.960  1.00  0.00           H
ATOM   4136  CG  PHE A 255      64.100  49.330  42.130  1.00  0.00           C
ATOM   4137  CD1 PHE A 255      63.820  50.140  41.020  1.00  0.00           C
ATOM   4138  HD1 PHE A 255      64.340  49.890  40.100  1.00  0.00           H
ATOM   4139  CE1 PHE A 255      63.050  51.330  41.130  1.00  0.00           C
ATOM   4140  HE1 PHE A 255      63.030  51.880  40.200  1.00  0.00           H
ATOM   4141  CZ  PHE A 255      62.450  51.760  42.310  1.00  0.00           C
ATOM   4142  HZ  PHE A 255      61.840  52.640  42.430  1.00  0.00           H
ATOM   4143  CD2 PHE A 255      63.580  49.800  43.400  1.00  0.00           C
ATOM   4144  HD2 PHE A 255      63.770  49.100  44.210  1.00  0.00           H
ATOM   4145  CE2 PHE A 255      62.690  50.920  43.440  1.00  0.00           C
ATOM   4146  HE2 PHE A 255      62.360  51.260  44.400  1.00  0.00           H
ATOM   4147  C   PHE A 255      66.050  46.670  40.320  1.00  0.00           C
ATOM   4148  O   PHE A 255      66.630  47.160  39.330  1.00  0.00           O
ATOM   4149  N   TRP A 256      66.500  45.550  40.940  1.00  0.00           N
ATOM   4150  HN  TRP A 256      65.910  45.240  41.680  1.00  0.00           H
ATOM   4151  CA  TRP A 256      67.610  44.620  40.550  1.00  0.00           C
ATOM   4152  HA  TRP A 256      68.520  45.190  40.450  1.00  0.00           H
ATOM   4153  CB  TRP A 256      67.760  43.460  41.550  1.00  0.00           C
ATOM   4154  HB1 TRP A 256      66.900  42.800  41.740  1.00  0.00           H
ATOM   4155  HB2 TRP A 256      68.010  43.940  42.510  1.00  0.00           H
ATOM   4156  CG  TRP A 256      68.910  42.550  41.340  1.00  0.00           C
ATOM   4157  CD1 TRP A 256      68.920  41.480  40.440  1.00  0.00           C
ATOM   4158  HD1 TRP A 256      68.150  41.350  39.700  1.00  0.00           H
ATOM   4159  NE1 TRP A 256      70.070  40.800  40.600  1.00  0.00           N
ATOM   4160  HE1 TRP A 256      70.310  39.980  40.140  1.00  0.00           H
ATOM   4161  CE2 TRP A 256      70.780  41.350  41.700  1.00  0.00           C
ATOM   4162  CD2 TRP A 256      70.060  42.440  42.170  1.00  0.00           C
ATOM   4163  CE3 TRP A 256      70.550  43.190  43.250  1.00  0.00           C
ATOM   4164  HE3 TRP A 256      70.110  44.050  43.720  1.00  0.00           H
ATOM   4165  CZ3 TRP A 256      71.670  42.710  43.920  1.00  0.00           C
ATOM   4166  HZ3 TRP A 256      72.010  43.330  44.730  1.00  0.00           H
ATOM   4167  CZ2 TRP A 256      71.880  40.860  42.400  1.00  0.00           C
ATOM   4168  HZ2 TRP A 256      72.410  39.960  42.130  1.00  0.00           H
ATOM   4169  CH2 TRP A 256      72.320  41.570  43.530  1.00  0.00           C
ATOM   4170  HH2 TRP A 256      73.250  41.340  44.020  1.00  0.00           H
ATOM   4171  C   TRP A 256      67.360  44.070  39.180  1.00  0.00           C
ATOM   4172  O   TRP A 256      68.160  44.060  38.260  1.00  0.00           O
ATOM   4173  N   LEU A 257      66.150  43.590  38.920  1.00  0.00           N
ATOM   4174  HN  LEU A 257      65.530  43.470  39.700  1.00  0.00           H
ATOM   4175  CA  LEU A 257      65.590  43.160  37.560  1.00  0.00           C
ATOM   4176  HA  LEU A 257      66.130  42.270  37.300  1.00  0.00           H
ATOM   4177  CB  LEU A 257      64.220  42.420  37.930  1.00  0.00           C
ATOM   4178  HB1 LEU A 257      63.690  43.300  38.380  1.00  0.00           H
ATOM   4179  HB2 LEU A 257      64.310  41.550  38.610  1.00  0.00           H
ATOM   4180  CG  LEU A 257      63.570  41.800  36.710  1.00  0.00           C
ATOM   4181  HG  LEU A 257      63.420  42.510  35.870  1.00  0.00           H
ATOM   4182  CD1 LEU A 257      64.330  40.560  36.230  1.00  0.00           C
ATOM   4183 HD11 LEU A 257      64.640  39.920  37.080  1.00  0.00           H
ATOM   4184 HD12 LEU A 257      65.200  40.870  35.600  1.00  0.00           H
ATOM   4185 HD13 LEU A 257      63.620  40.070  35.520  1.00  0.00           H
ATOM   4186  CD2 LEU A 257      62.240  41.320  37.210  1.00  0.00           C
ATOM   4187 HD21 LEU A 257      62.350  40.560  38.020  1.00  0.00           H
ATOM   4188 HD22 LEU A 257      61.660  40.910  36.340  1.00  0.00           H
ATOM   4189 HD23 LEU A 257      61.710  42.220  37.570  1.00  0.00           H
ATOM   4190  C   LEU A 257      65.470  44.250  36.480  1.00  0.00           C
ATOM   4191  O   LEU A 257      65.850  44.070  35.320  1.00  0.00           O
ATOM   4192  N   LEU A 258      64.980  45.450  36.810  1.00  0.00           N
ATOM   4193  HN  LEU A 258      64.490  45.510  37.680  1.00  0.00           H
ATOM   4194  CA  LEU A 258      64.950  46.690  36.010  1.00  0.00           C
ATOM   4195  HA  LEU A 258      64.330  46.550  35.140  1.00  0.00           H
ATOM   4196  CB  LEU A 258      64.160  47.810  36.820  1.00  0.00           C
ATOM   4197  HB1 LEU A 258      64.760  48.400  37.540  1.00  0.00           H
ATOM   4198  HB2 LEU A 258      63.380  47.220  37.350  1.00  0.00           H
ATOM   4199  CG  LEU A 258      63.450  48.780  35.820  1.00  0.00           C
ATOM   4200  HG  LEU A 258      64.090  49.260  35.050  1.00  0.00           H
ATOM   4201  CD1 LEU A 258      62.230  48.110  35.130  1.00  0.00           C
ATOM   4202 HD11 LEU A 258      61.730  47.420  35.830  1.00  0.00           H
ATOM   4203 HD12 LEU A 258      62.610  47.580  34.220  1.00  0.00           H
ATOM   4204 HD13 LEU A 258      61.510  48.880  34.770  1.00  0.00           H
ATOM   4205  CD2 LEU A 258      62.910  49.960  36.640  1.00  0.00           C
ATOM   4206 HD21 LEU A 258      62.610  50.800  35.980  1.00  0.00           H
ATOM   4207 HD22 LEU A 258      63.640  50.380  37.350  1.00  0.00           H
ATOM   4208 HD23 LEU A 258      62.080  49.550  37.240  1.00  0.00           H
ATOM   4209  C   LEU A 258      66.310  47.100  35.580  1.00  0.00           C
ATOM   4210  O   LEU A 258      66.510  47.470  34.420  1.00  0.00           O
ATOM   4211  N   HSD A 259      67.260  46.930  36.460  1.00  0.00           N
ATOM   4212  HN  HSD A 259      66.930  46.680  37.370  1.00  0.00           H
ATOM   4213  CA  HSD A 259      68.730  46.990  36.240  1.00  0.00           C
ATOM   4214  HA  HSD A 259      69.000  47.910  35.740  1.00  0.00           H
ATOM   4215  CB  HSD A 259      69.440  47.200  37.670  1.00  0.00           C
ATOM   4216  HB1 HSD A 259      69.320  46.360  38.380  1.00  0.00           H
ATOM   4217  HB2 HSD A 259      68.870  48.060  38.100  1.00  0.00           H
ATOM   4218  ND1 HSD A 259      71.800  47.630  38.580  1.00  0.00           N
ATOM   4219  HD1 HSD A 259      71.660  47.140  39.430  1.00  0.00           H
ATOM   4220  CG  HSD A 259      70.920  47.660  37.560  1.00  0.00           C
ATOM   4221  CE1 HSD A 259      72.950  48.260  38.180  1.00  0.00           C
ATOM   4222  HE1 HSD A 259      73.840  48.370  38.790  1.00  0.00           H
ATOM   4223  NE2 HSD A 259      72.830  48.730  36.950  1.00  0.00           N
ATOM   4224  CD2 HSD A 259      71.550  48.390  36.590  1.00  0.00           C
ATOM   4225  HD2 HSD A 259      71.090  48.880  35.730  1.00  0.00           H
ATOM   4226  C   HSD A 259      69.500  45.910  35.370  1.00  0.00           C
ATOM   4227  O   HSD A 259      70.510  46.210  34.720  1.00  0.00           O
ATOM   4228  N   THR A 260      68.950  44.640  35.340  1.00  0.00           N
ATOM   4229  HN  THR A 260      68.070  44.460  35.750  1.00  0.00           H
ATOM   4230  CA  THR A 260      69.620  43.500  34.790  1.00  0.00           C
ATOM   4231  HA  THR A 260      70.600  43.720  34.400  1.00  0.00           H
ATOM   4232  CB  THR A 260      69.720  42.300  35.860  1.00  0.00           C
ATOM   4233  HB  THR A 260      69.790  42.720  36.890  1.00  0.00           H
ATOM   4234  OG1 THR A 260      70.900  41.550  35.600  1.00  0.00           O
ATOM   4235  HG1 THR A 260      70.870  40.840  36.250  1.00  0.00           H
ATOM   4236  CG2 THR A 260      68.570  41.280  35.800  1.00  0.00           C
ATOM   4237 HG21 THR A 260      67.570  41.760  35.820  1.00  0.00           H
ATOM   4238 HG22 THR A 260      68.740  40.560  36.630  1.00  0.00           H
ATOM   4239 HG23 THR A 260      68.690  40.650  34.900  1.00  0.00           H
ATOM   4240  C   THR A 260      68.890  43.110  33.470  1.00  0.00           C
ATOM   4241  O   THR A 260      69.450  42.330  32.700  1.00  0.00           O
ATOM   4242  N   SER A 261      67.720  43.680  33.160  1.00  0.00           N
ATOM   4243  HN  SER A 261      67.260  44.270  33.800  1.00  0.00           H
ATOM   4244  CA  SER A 261      67.010  43.220  31.930  1.00  0.00           C
ATOM   4245  HA  SER A 261      67.720  42.950  31.160  1.00  0.00           H
ATOM   4246  CB  SER A 261      66.020  42.090  32.190  1.00  0.00           C
ATOM   4247  HB1 SER A 261      65.260  42.540  32.890  1.00  0.00           H
ATOM   4248  HB2 SER A 261      66.470  41.280  32.800  1.00  0.00           H
ATOM   4249  OG  SER A 261      65.490  41.520  31.020  1.00  0.00           O
ATOM   4250  HG1 SER A 261      66.180  40.980  30.610  1.00  0.00           H
ATOM   4251  C   SER A 261      66.390  44.470  31.410  1.00  0.00           C
ATOM   4252  O   SER A 261      66.200  45.380  32.200  1.00  0.00           O
ATOM   4253  N   GLY A 262      66.100  44.500  30.140  1.00  0.00           N
ATOM   4254  HN  GLY A 262      66.250  43.700  29.570  1.00  0.00           H
ATOM   4255  CA  GLY A 262      65.510  45.530  29.390  1.00  0.00           C
ATOM   4256  HA1 GLY A 262      65.680  45.370  28.340  1.00  0.00           H
ATOM   4257  HA2 GLY A 262      65.980  46.450  29.700  1.00  0.00           H
ATOM   4258  C   GLY A 262      64.080  45.540  29.710  1.00  0.00           C
ATOM   4259  O   GLY A 262      63.570  44.600  30.280  1.00  0.00           O
ATOM   4260  N   THR A 263      63.410  46.620  29.210  1.00  0.00           N
ATOM   4261  HN  THR A 263      63.930  47.370  28.790  1.00  0.00           H
ATOM   4262  CA  THR A 263      62.010  46.820  29.510  1.00  0.00           C
ATOM   4263  HA  THR A 263      61.620  46.070  30.180  1.00  0.00           H
ATOM   4264  CB  THR A 263      61.710  48.150  30.190  1.00  0.00           C
ATOM   4265  HB  THR A 263      60.620  48.330  30.320  1.00  0.00           H
ATOM   4266  OG1 THR A 263      62.350  49.160  29.350  1.00  0.00           O
ATOM   4267  HG1 THR A 263      62.030  48.880  28.480  1.00  0.00           H
ATOM   4268  CG2 THR A 263      62.420  48.200  31.570  1.00  0.00           C
ATOM   4269 HG21 THR A 263      61.700  47.770  32.310  1.00  0.00           H
ATOM   4270 HG22 THR A 263      62.640  49.240  31.880  1.00  0.00           H
ATOM   4271 HG23 THR A 263      63.410  47.710  31.610  1.00  0.00           H
ATOM   4272  C   THR A 263      61.060  46.660  28.280  1.00  0.00           C
ATOM   4273  O   THR A 263      59.900  47.020  28.360  1.00  0.00           O
ATOM   4274  N   GLN A 264      61.600  46.140  27.180  1.00  0.00           N
ATOM   4275  HN  GLN A 264      62.510  45.740  27.250  1.00  0.00           H
ATOM   4276  CA  GLN A 264      60.910  46.180  25.930  1.00  0.00           C
ATOM   4277  HA  GLN A 264      60.180  46.970  25.920  1.00  0.00           H
ATOM   4278  CB  GLN A 264      61.780  46.530  24.690  1.00  0.00           C
ATOM   4279  HB1 GLN A 264      61.170  46.420  23.760  1.00  0.00           H
ATOM   4280  HB2 GLN A 264      62.700  45.900  24.680  1.00  0.00           H
ATOM   4281  CG  GLN A 264      62.210  48.030  24.720  1.00  0.00           C
ATOM   4282  HG1 GLN A 264      61.270  48.610  24.550  1.00  0.00           H
ATOM   4283  HG2 GLN A 264      62.960  48.200  23.920  1.00  0.00           H
ATOM   4284  CD  GLN A 264      62.820  48.600  25.980  1.00  0.00           C
ATOM   4285  OE1 GLN A 264      62.070  49.220  26.760  1.00  0.00           O
ATOM   4286  NE2 GLN A 264      64.150  48.300  26.230  1.00  0.00           N
ATOM   4287 HE21 GLN A 264      64.500  48.630  27.110  1.00  0.00           H
ATOM   4288 HE22 GLN A 264      64.740  47.800  25.600  1.00  0.00           H
ATOM   4289  C   GLN A 264      60.210  44.860  25.630  1.00  0.00           C
ATOM   4290  O   GLN A 264      59.260  44.780  24.850  1.00  0.00           O
ATOM   4291  N   ASN A 265      60.600  43.740  26.250  1.00  0.00           N
ATOM   4292  HN  ASN A 265      61.270  43.760  27.000  1.00  0.00           H
ATOM   4293  CA  ASN A 265      59.870  42.440  26.060  1.00  0.00           C
ATOM   4294  HA  ASN A 265      58.990  42.610  25.470  1.00  0.00           H
ATOM   4295  CB  ASN A 265      60.610  41.170  25.540  1.00  0.00           C
ATOM   4296  HB1 ASN A 265      59.970  40.260  25.570  1.00  0.00           H
ATOM   4297  HB2 ASN A 265      61.410  40.980  26.310  1.00  0.00           H
ATOM   4298  CG  ASN A 265      61.180  41.170  24.060  1.00  0.00           C
ATOM   4299  OD1 ASN A 265      61.820  40.250  23.580  1.00  0.00           O
ATOM   4300  ND2 ASN A 265      61.020  42.330  23.330  1.00  0.00           N
ATOM   4301 HD21 ASN A 265      61.290  42.300  22.360  1.00  0.00           H
ATOM   4302 HD22 ASN A 265      60.670  43.110  23.840  1.00  0.00           H
ATOM   4303  C   ASN A 265      59.440  42.220  27.520  1.00  0.00           C
ATOM   4304  O   ASN A 265      60.260  42.570  28.380  1.00  0.00           O
ATOM   4305  N   CYS A 266      58.320  41.750  27.900  1.00  0.00           N
ATOM   4306  HN  CYS A 266      57.630  41.550  27.210  1.00  0.00           H
ATOM   4307  CA  CYS A 266      57.810  41.530  29.220  1.00  0.00           C
ATOM   4308  HA  CYS A 266      58.290  42.120  29.990  1.00  0.00           H
ATOM   4309  CB  CYS A 266      56.390  42.060  29.300  1.00  0.00           C
ATOM   4310  HB1 CYS A 266      55.900  41.940  30.300  1.00  0.00           H
ATOM   4311  HB2 CYS A 266      55.810  41.590  28.480  1.00  0.00           H
ATOM   4312  SG  CYS A 266      56.160  43.800  28.860  1.00  0.00           S
ATOM   4313  C   CYS A 266      57.810  40.080  29.790  1.00  0.00           C
ATOM   4314  O   CYS A 266      57.150  39.860  30.800  1.00  0.00           O
ATOM   4315  N   GLU A 267      58.560  39.060  29.170  1.00  0.00           N
ATOM   4316  HN  GLU A 267      59.250  39.420  28.540  1.00  0.00           H
ATOM   4317  CA  GLU A 267      58.590  37.650  29.580  1.00  0.00           C
ATOM   4318  HA  GLU A 267      57.610  37.220  29.630  1.00  0.00           H
ATOM   4319  CB  GLU A 267      59.490  36.710  28.670  1.00  0.00           C
ATOM   4320  HB1 GLU A 267      59.270  35.680  29.030  1.00  0.00           H
ATOM   4321  HB2 GLU A 267      60.600  36.840  28.770  1.00  0.00           H
ATOM   4322  CG  GLU A 267      59.110  36.880  27.180  1.00  0.00           C
ATOM   4323  HG1 GLU A 267      59.510  37.840  26.790  1.00  0.00           H
ATOM   4324  HG2 GLU A 267      58.010  37.020  27.090  1.00  0.00           H
ATOM   4325  CD  GLU A 267      59.710  35.800  26.300  1.00  0.00           C
ATOM   4326  OE1 GLU A 267      60.950  35.570  26.230  1.00  0.00           O
ATOM   4327  OE2 GLU A 267      58.910  35.150  25.550  1.00  0.00           O
ATOM   4328  C   GLU A 267      59.130  37.510  31.010  1.00  0.00           C
ATOM   4329  O   GLU A 267      58.600  36.810  31.860  1.00  0.00           O
ATOM   4330  N   VAL A 268      60.230  38.240  31.330  1.00  0.00           N
ATOM   4331  HN  VAL A 268      60.720  38.840  30.690  1.00  0.00           H
ATOM   4332  CA  VAL A 268      61.070  38.050  32.530  1.00  0.00           C
ATOM   4333  HA  VAL A 268      61.210  36.990  32.610  1.00  0.00           H
ATOM   4334  CB  VAL A 268      62.430  38.710  32.490  1.00  0.00           C
ATOM   4335  HB  VAL A 268      63.000  38.430  33.410  1.00  0.00           H
ATOM   4336  CG1 VAL A 268      63.230  38.070  31.320  1.00  0.00           C
ATOM   4337 HG11 VAL A 268      64.270  38.450  31.210  1.00  0.00           H
ATOM   4338 HG12 VAL A 268      62.720  38.290  30.350  1.00  0.00           H
ATOM   4339 HG13 VAL A 268      63.080  36.990  31.510  1.00  0.00           H
ATOM   4340  CG2 VAL A 268      62.370  40.200  32.360  1.00  0.00           C
ATOM   4341 HG21 VAL A 268      63.370  40.680  32.420  1.00  0.00           H
ATOM   4342 HG22 VAL A 268      61.760  40.750  33.100  1.00  0.00           H
ATOM   4343 HG23 VAL A 268      61.900  40.400  31.370  1.00  0.00           H
ATOM   4344  C   VAL A 268      60.440  38.530  33.850  1.00  0.00           C
ATOM   4345  O   VAL A 268      60.860  38.160  34.890  1.00  0.00           O
ATOM   4346  N   TYR A 269      59.410  39.410  33.760  1.00  0.00           N
ATOM   4347  HN  TYR A 269      59.170  39.560  32.800  1.00  0.00           H
ATOM   4348  CA  TYR A 269      58.630  40.030  34.790  1.00  0.00           C
ATOM   4349  HA  TYR A 269      59.190  40.060  35.720  1.00  0.00           H
ATOM   4350  CB  TYR A 269      58.260  41.460  34.350  1.00  0.00           C
ATOM   4351  HB1 TYR A 269      57.720  41.970  35.180  1.00  0.00           H
ATOM   4352  HB2 TYR A 269      57.640  41.270  33.440  1.00  0.00           H
ATOM   4353  CG  TYR A 269      59.480  42.290  33.950  1.00  0.00           C
ATOM   4354  CD1 TYR A 269      60.270  42.840  34.980  1.00  0.00           C
ATOM   4355  HD1 TYR A 269      60.130  42.510  36.010  1.00  0.00           H
ATOM   4356  CE1 TYR A 269      61.390  43.610  34.600  1.00  0.00           C
ATOM   4357  HE1 TYR A 269      62.020  43.960  35.400  1.00  0.00           H
ATOM   4358  CZ  TYR A 269      61.670  43.920  33.290  1.00  0.00           C
ATOM   4359  OH  TYR A 269      62.800  44.630  32.870  1.00  0.00           O
ATOM   4360  HH  TYR A 269      63.030  44.420  31.960  1.00  0.00           H
ATOM   4361  CD2 TYR A 269      59.740  42.600  32.630  1.00  0.00           C
ATOM   4362  HD2 TYR A 269      59.090  42.170  31.880  1.00  0.00           H
ATOM   4363  CE2 TYR A 269      60.850  43.370  32.280  1.00  0.00           C
ATOM   4364  HE2 TYR A 269      61.120  43.530  31.240  1.00  0.00           H
ATOM   4365  C   TYR A 269      57.360  39.260  35.250  1.00  0.00           C
ATOM   4366  O   TYR A 269      56.740  39.640  36.200  1.00  0.00           O
ATOM   4367  N   ARG A 270      56.960  38.160  34.600  1.00  0.00           N
ATOM   4368  HN  ARG A 270      57.530  37.820  33.850  1.00  0.00           H
ATOM   4369  CA  ARG A 270      55.690  37.490  34.880  1.00  0.00           C
ATOM   4370  HA  ARG A 270      54.850  38.090  34.570  1.00  0.00           H
ATOM   4371  CB  ARG A 270      55.510  36.250  33.940  1.00  0.00           C
ATOM   4372  HB1 ARG A 270      54.840  35.500  34.430  1.00  0.00           H
ATOM   4373  HB2 ARG A 270      56.380  35.550  33.910  1.00  0.00           H
ATOM   4374  CG  ARG A 270      55.090  36.450  32.520  1.00  0.00           C
ATOM   4375  HG1 ARG A 270      55.610  37.320  32.070  1.00  0.00           H
ATOM   4376  HG2 ARG A 270      54.020  36.720  32.390  1.00  0.00           H
ATOM   4377  CD  ARG A 270      55.410  35.230  31.600  1.00  0.00           C
ATOM   4378  HD1 ARG A 270      54.960  34.290  31.990  1.00  0.00           H
ATOM   4379  HD2 ARG A 270      56.520  35.150  31.460  1.00  0.00           H
ATOM   4380  NE  ARG A 270      54.800  35.620  30.260  1.00  0.00           N
ATOM   4381  HE  ARG A 270      54.130  36.360  30.190  1.00  0.00           H
ATOM   4382  CZ  ARG A 270      55.310  35.330  29.070  1.00  0.00           C
ATOM   4383  NH1 ARG A 270      56.120  34.290  28.870  1.00  0.00           N
ATOM   4384 HH11 ARG A 270      56.260  33.620  29.610  1.00  0.00           H
ATOM   4385 HH12 ARG A 270      56.520  34.120  27.970  1.00  0.00           H
ATOM   4386  NH2 ARG A 270      55.040  36.140  28.040  1.00  0.00           N
ATOM   4387 HH21 ARG A 270      55.680  36.060  27.270  1.00  0.00           H
ATOM   4388 HH22 ARG A 270      54.580  37.000  28.240  1.00  0.00           H
ATOM   4389  C   ARG A 270      55.570  37.050  36.340  1.00  0.00           C
ATOM   4390  O   ARG A 270      54.600  37.460  37.050  1.00  0.00           O
ATOM   4391  N   SER A 271      56.500  36.190  36.830  1.00  0.00           N
ATOM   4392  HN  SER A 271      57.130  35.860  36.140  1.00  0.00           H
ATOM   4393  CA  SER A 271      56.370  35.540  38.150  1.00  0.00           C
ATOM   4394  HA  SER A 271      55.320  35.290  38.270  1.00  0.00           H
ATOM   4395  CB  SER A 271      57.140  34.210  38.260  1.00  0.00           C
ATOM   4396  HB1 SER A 271      58.100  34.450  37.740  1.00  0.00           H
ATOM   4397  HB2 SER A 271      56.650  33.390  37.690  1.00  0.00           H
ATOM   4398  OG  SER A 271      57.470  33.730  39.580  1.00  0.00           O
ATOM   4399  HG1 SER A 271      56.670  33.390  39.990  1.00  0.00           H
ATOM   4400  C   SER A 271      56.570  36.440  39.350  1.00  0.00           C
ATOM   4401  O   SER A 271      56.120  36.200  40.450  1.00  0.00           O
ATOM   4402  N   VAL A 272      57.340  37.530  39.140  1.00  0.00           N
ATOM   4403  HN  VAL A 272      57.760  37.630  38.250  1.00  0.00           H
ATOM   4404  CA  VAL A 272      57.540  38.450  40.260  1.00  0.00           C
ATOM   4405  HA  VAL A 272      57.610  37.910  41.190  1.00  0.00           H
ATOM   4406  CB  VAL A 272      58.770  39.290  40.220  1.00  0.00           C
ATOM   4407  HB  VAL A 272      59.400  38.500  39.750  1.00  0.00           H
ATOM   4408  CG1 VAL A 272      58.790  40.310  39.030  1.00  0.00           C
ATOM   4409 HG11 VAL A 272      59.760  40.830  38.890  1.00  0.00           H
ATOM   4410 HG12 VAL A 272      58.080  41.120  39.260  1.00  0.00           H
ATOM   4411 HG13 VAL A 272      58.470  39.680  38.160  1.00  0.00           H
ATOM   4412  CG2 VAL A 272      59.290  39.970  41.530  1.00  0.00           C
ATOM   4413 HG21 VAL A 272      60.330  40.340  41.420  1.00  0.00           H
ATOM   4414 HG22 VAL A 272      59.370  39.260  42.390  1.00  0.00           H
ATOM   4415 HG23 VAL A 272      58.550  40.740  41.890  1.00  0.00           H
ATOM   4416  C   VAL A 272      56.380  39.480  40.500  1.00  0.00           C
ATOM   4417  O   VAL A 272      56.150  39.940  41.600  1.00  0.00           O
ATOM   4418  N   ASP A 273      55.530  39.530  39.400  1.00  0.00           N
ATOM   4419  HN  ASP A 273      55.770  39.250  38.470  1.00  0.00           H
ATOM   4420  CA  ASP A 273      54.170  40.030  39.580  1.00  0.00           C
ATOM   4421  HA  ASP A 273      54.410  40.970  40.050  1.00  0.00           H
ATOM   4422  CB  ASP A 273      53.570  40.510  38.160  1.00  0.00           C
ATOM   4423  HB1 ASP A 273      53.540  39.610  37.500  1.00  0.00           H
ATOM   4424  HB2 ASP A 273      54.120  41.410  37.800  1.00  0.00           H
ATOM   4425  CG  ASP A 273      52.090  40.850  38.460  1.00  0.00           C
ATOM   4426  OD1 ASP A 273      51.930  41.980  38.930  1.00  0.00           O
ATOM   4427  OD2 ASP A 273      51.190  40.040  38.050  1.00  0.00           O
ATOM   4428  C   ASP A 273      53.320  39.160  40.560  1.00  0.00           C
ATOM   4429  O   ASP A 273      52.760  39.630  41.560  1.00  0.00           O
ATOM   4430  N   LEU A 274      53.350  37.810  40.360  1.00  0.00           N
ATOM   4431  HN  LEU A 274      53.800  37.370  39.590  1.00  0.00           H
ATOM   4432  CA  LEU A 274      52.670  36.850  41.240  1.00  0.00           C
ATOM   4433  HA  LEU A 274      51.640  37.130  41.310  1.00  0.00           H
ATOM   4434  CB  LEU A 274      52.860  35.400  40.720  1.00  0.00           C
ATOM   4435  HB1 LEU A 274      52.370  34.680  41.400  1.00  0.00           H
ATOM   4436  HB2 LEU A 274      53.910  35.060  40.690  1.00  0.00           H
ATOM   4437  CG  LEU A 274      52.310  35.170  39.240  1.00  0.00           C
ATOM   4438  HG  LEU A 274      52.720  35.790  38.420  1.00  0.00           H
ATOM   4439  CD1 LEU A 274      52.740  33.780  38.670  1.00  0.00           C
ATOM   4440 HD11 LEU A 274      53.830  33.720  38.870  1.00  0.00           H
ATOM   4441 HD12 LEU A 274      52.460  33.610  37.600  1.00  0.00           H
ATOM   4442 HD13 LEU A 274      52.350  32.980  39.330  1.00  0.00           H
ATOM   4443  CD2 LEU A 274      50.770  35.330  39.260  1.00  0.00           C
ATOM   4444 HD21 LEU A 274      50.310  34.880  38.350  1.00  0.00           H
ATOM   4445 HD22 LEU A 274      50.510  36.400  39.420  1.00  0.00           H
ATOM   4446 HD23 LEU A 274      50.360  34.740  40.100  1.00  0.00           H
ATOM   4447  C   LEU A 274      53.150  36.980  42.710  1.00  0.00           C
ATOM   4448  O   LEU A 274      52.320  37.110  43.590  1.00  0.00           O
ATOM   4449  N   ALA A 275      54.490  36.930  42.850  1.00  0.00           N
ATOM   4450  HN  ALA A 275      55.000  36.820  42.010  1.00  0.00           H
ATOM   4451  CA  ALA A 275      55.130  37.140  44.130  1.00  0.00           C
ATOM   4452  HA  ALA A 275      54.720  36.360  44.760  1.00  0.00           H
ATOM   4453  CB  ALA A 275      56.660  36.940  43.920  1.00  0.00           C
ATOM   4454  HB1 ALA A 275      56.730  36.030  43.300  1.00  0.00           H
ATOM   4455  HB2 ALA A 275      57.280  37.020  44.830  1.00  0.00           H
ATOM   4456  HB3 ALA A 275      57.110  37.770  43.340  1.00  0.00           H
ATOM   4457  C   ALA A 275      54.870  38.470  44.860  1.00  0.00           C
ATOM   4458  O   ALA A 275      54.400  38.430  46.050  1.00  0.00           O
ATOM   4459  N   PHE A 276      54.960  39.620  44.170  1.00  0.00           N
ATOM   4460  HN  PHE A 276      55.370  39.580  43.260  1.00  0.00           H
ATOM   4461  CA  PHE A 276      54.690  40.950  44.700  1.00  0.00           C
ATOM   4462  HA  PHE A 276      55.230  41.230  45.590  1.00  0.00           H
ATOM   4463  CB  PHE A 276      54.850  42.050  43.590  1.00  0.00           C
ATOM   4464  HB1 PHE A 276      54.040  42.000  42.830  1.00  0.00           H
ATOM   4465  HB2 PHE A 276      55.930  42.000  43.310  1.00  0.00           H
ATOM   4466  CG  PHE A 276      54.770  43.420  44.220  1.00  0.00           C
ATOM   4467  CD1 PHE A 276      55.940  43.950  44.880  1.00  0.00           C
ATOM   4468  HD1 PHE A 276      56.760  43.250  44.850  1.00  0.00           H
ATOM   4469  CE1 PHE A 276      55.830  45.070  45.710  1.00  0.00           C
ATOM   4470  HE1 PHE A 276      56.730  45.450  46.190  1.00  0.00           H
ATOM   4471  CZ  PHE A 276      54.600  45.690  45.730  1.00  0.00           C
ATOM   4472  HZ  PHE A 276      54.350  46.560  46.320  1.00  0.00           H
ATOM   4473  CD2 PHE A 276      53.580  44.030  44.320  1.00  0.00           C
ATOM   4474  HD2 PHE A 276      52.650  43.610  43.950  1.00  0.00           H
ATOM   4475  CE2 PHE A 276      53.480  45.180  45.050  1.00  0.00           C
ATOM   4476  HE2 PHE A 276      52.550  45.750  44.990  1.00  0.00           H
ATOM   4477  C   PHE A 276      53.190  40.960  45.200  1.00  0.00           C
ATOM   4478  O   PHE A 276      52.900  41.380  46.290  1.00  0.00           O
ATOM   4479  N   PHE A 277      52.240  40.370  44.410  1.00  0.00           N
ATOM   4480  HN  PHE A 277      52.480  39.870  43.570  1.00  0.00           H
ATOM   4481  CA  PHE A 277      50.860  40.320  44.840  1.00  0.00           C
ATOM   4482  HA  PHE A 277      50.590  41.340  45.060  1.00  0.00           H
ATOM   4483  CB  PHE A 277      49.880  39.810  43.680  1.00  0.00           C
ATOM   4484  HB1 PHE A 277      50.050  38.710  43.560  1.00  0.00           H
ATOM   4485  HB2 PHE A 277      50.170  40.260  42.700  1.00  0.00           H
ATOM   4486  CG  PHE A 277      48.430  40.010  43.980  1.00  0.00           C
ATOM   4487  CD1 PHE A 277      47.410  39.020  43.720  1.00  0.00           C
ATOM   4488  HD1 PHE A 277      47.760  38.160  43.170  1.00  0.00           H
ATOM   4489  CE1 PHE A 277      46.040  39.100  44.040  1.00  0.00           C
ATOM   4490  HE1 PHE A 277      45.350  38.330  43.730  1.00  0.00           H
ATOM   4491  CZ  PHE A 277      45.610  40.290  44.670  1.00  0.00           C
ATOM   4492  HZ  PHE A 277      44.600  40.320  45.040  1.00  0.00           H
ATOM   4493  CD2 PHE A 277      47.920  41.120  44.700  1.00  0.00           C
ATOM   4494  HD2 PHE A 277      48.570  41.960  44.860  1.00  0.00           H
ATOM   4495  CE2 PHE A 277      46.560  41.310  44.960  1.00  0.00           C
ATOM   4496  HE2 PHE A 277      46.180  42.170  45.500  1.00  0.00           H
ATOM   4497  C   PHE A 277      50.620  39.500  46.060  1.00  0.00           C
ATOM   4498  O   PHE A 277      49.850  39.900  46.960  1.00  0.00           O
ATOM   4499  N   ILE A 278      51.290  38.350  46.160  1.00  0.00           N
ATOM   4500  HN  ILE A 278      51.860  38.080  45.390  1.00  0.00           H
ATOM   4501  CA  ILE A 278      51.160  37.460  47.300  1.00  0.00           C
ATOM   4502  HA  ILE A 278      50.090  37.370  47.440  1.00  0.00           H
ATOM   4503  CB  ILE A 278      51.790  36.100  47.070  1.00  0.00           C
ATOM   4504  HB  ILE A 278      52.730  36.190  46.500  1.00  0.00           H
ATOM   4505  CG2 ILE A 278      52.030  35.330  48.380  1.00  0.00           C
ATOM   4506 HG21 ILE A 278      51.200  35.520  49.080  1.00  0.00           H
ATOM   4507 HG22 ILE A 278      52.940  35.700  48.900  1.00  0.00           H
ATOM   4508 HG23 ILE A 278      52.170  34.250  48.170  1.00  0.00           H
ATOM   4509  CG1 ILE A 278      50.740  35.300  46.270  1.00  0.00           C
ATOM   4510 HG11 ILE A 278      50.230  35.980  45.560  1.00  0.00           H
ATOM   4511 HG12 ILE A 278      49.920  34.970  46.950  1.00  0.00           H
ATOM   4512  CD  ILE A 278      51.240  33.930  45.780  1.00  0.00           C
ATOM   4513  HD1 ILE A 278      50.380  33.540  45.190  1.00  0.00           H
ATOM   4514  HD2 ILE A 278      51.520  33.250  46.620  1.00  0.00           H
ATOM   4515  HD3 ILE A 278      51.970  34.240  45.000  1.00  0.00           H
ATOM   4516  C   ILE A 278      51.790  38.130  48.530  1.00  0.00           C
ATOM   4517  O   ILE A 278      51.240  38.160  49.630  1.00  0.00           O
ATOM   4518  N   THR A 279      52.960  38.760  48.350  1.00  0.00           N
ATOM   4519  HN  THR A 279      53.410  38.810  47.460  1.00  0.00           H
ATOM   4520  CA  THR A 279      53.640  39.380  49.460  1.00  0.00           C
ATOM   4521  HA  THR A 279      53.660  38.720  50.310  1.00  0.00           H
ATOM   4522  CB  THR A 279      55.070  39.730  49.210  1.00  0.00           C
ATOM   4523  HB  THR A 279      55.420  40.510  49.910  1.00  0.00           H
ATOM   4524  OG1 THR A 279      55.240  40.280  47.920  1.00  0.00           O
ATOM   4525  HG1 THR A 279      55.000  39.620  47.250  1.00  0.00           H
ATOM   4526  CG2 THR A 279      56.110  38.600  49.340  1.00  0.00           C
ATOM   4527 HG21 THR A 279      55.780  37.730  48.730  1.00  0.00           H
ATOM   4528 HG22 THR A 279      56.150  38.340  50.420  1.00  0.00           H
ATOM   4529 HG23 THR A 279      57.150  38.940  49.170  1.00  0.00           H
ATOM   4530  C   THR A 279      52.920  40.570  50.010  1.00  0.00           C
ATOM   4531  O   THR A 279      52.830  40.710  51.200  1.00  0.00           O
ATOM   4532  N   LEU A 280      52.360  41.390  49.140  1.00  0.00           N
ATOM   4533  HN  LEU A 280      52.600  41.210  48.190  1.00  0.00           H
ATOM   4534  CA  LEU A 280      51.380  42.420  49.410  1.00  0.00           C
ATOM   4535  HA  LEU A 280      51.840  43.190  50.020  1.00  0.00           H
ATOM   4536  CB  LEU A 280      51.040  43.180  48.060  1.00  0.00           C
ATOM   4537  HB1 LEU A 280      50.310  42.620  47.450  1.00  0.00           H
ATOM   4538  HB2 LEU A 280      51.980  43.310  47.470  1.00  0.00           H
ATOM   4539  CG  LEU A 280      50.310  44.510  48.370  1.00  0.00           C
ATOM   4540  HG  LEU A 280      49.490  44.390  49.120  1.00  0.00           H
ATOM   4541  CD1 LEU A 280      51.230  45.630  48.810  1.00  0.00           C
ATOM   4542 HD11 LEU A 280      51.800  45.340  49.730  1.00  0.00           H
ATOM   4543 HD12 LEU A 280      50.680  46.580  48.990  1.00  0.00           H
ATOM   4544 HD13 LEU A 280      51.980  45.830  48.020  1.00  0.00           H
ATOM   4545  CD2 LEU A 280      49.700  45.020  47.070  1.00  0.00           C
ATOM   4546 HD21 LEU A 280      49.080  44.280  46.530  1.00  0.00           H
ATOM   4547 HD22 LEU A 280      50.480  45.290  46.320  1.00  0.00           H
ATOM   4548 HD23 LEU A 280      48.990  45.860  47.190  1.00  0.00           H
ATOM   4549  C   LEU A 280      50.170  42.020  50.220  1.00  0.00           C
ATOM   4550  O   LEU A 280      49.810  42.770  51.090  1.00  0.00           O
ATOM   4551  N   SER A 281      49.590  40.800  49.880  1.00  0.00           N
ATOM   4552  HN  SER A 281      50.000  40.220  49.190  1.00  0.00           H
ATOM   4553  CA  SER A 281      48.510  40.220  50.660  1.00  0.00           C
ATOM   4554  HA  SER A 281      47.760  40.990  50.770  1.00  0.00           H
ATOM   4555  CB  SER A 281      48.000  38.790  50.090  1.00  0.00           C
ATOM   4556  HB1 SER A 281      47.100  38.340  50.540  1.00  0.00           H
ATOM   4557  HB2 SER A 281      48.840  38.100  50.270  1.00  0.00           H
ATOM   4558  OG  SER A 281      47.630  38.790  48.690  1.00  0.00           O
ATOM   4559  HG1 SER A 281      48.330  39.240  48.210  1.00  0.00           H
ATOM   4560  C   SER A 281      48.930  39.970  52.140  1.00  0.00           C
ATOM   4561  O   SER A 281      48.130  40.210  53.050  1.00  0.00           O
ATOM   4562  N   PHE A 282      50.220  39.630  52.420  1.00  0.00           N
ATOM   4563  HN  PHE A 282      50.830  39.440  51.660  1.00  0.00           H
ATOM   4564  CA  PHE A 282      50.780  39.810  53.810  1.00  0.00           C
ATOM   4565  HA  PHE A 282      50.120  39.320  54.510  1.00  0.00           H
ATOM   4566  CB  PHE A 282      52.070  39.120  53.930  1.00  0.00           C
ATOM   4567  HB1 PHE A 282      52.800  39.610  54.620  1.00  0.00           H
ATOM   4568  HB2 PHE A 282      52.610  39.270  52.960  1.00  0.00           H
ATOM   4569  CG  PHE A 282      51.860  37.640  54.190  1.00  0.00           C
ATOM   4570  CD1 PHE A 282      51.610  37.210  55.450  1.00  0.00           C
ATOM   4571  HD1 PHE A 282      51.490  37.870  56.290  1.00  0.00           H
ATOM   4572  CE1 PHE A 282      51.540  35.820  55.610  1.00  0.00           C
ATOM   4573  HE1 PHE A 282      51.450  35.450  56.620  1.00  0.00           H
ATOM   4574  CZ  PHE A 282      51.490  34.930  54.500  1.00  0.00           C
ATOM   4575  HZ  PHE A 282      51.520  33.860  54.650  1.00  0.00           H
ATOM   4576  CD2 PHE A 282      51.920  36.790  53.090  1.00  0.00           C
ATOM   4577  HD2 PHE A 282      52.150  37.240  52.120  1.00  0.00           H
ATOM   4578  CE2 PHE A 282      51.650  35.410  53.180  1.00  0.00           C
ATOM   4579  HE2 PHE A 282      51.620  34.730  52.340  1.00  0.00           H
ATOM   4580  C   PHE A 282      50.790  41.280  54.320  1.00  0.00           C
ATOM   4581  O   PHE A 282      50.430  41.570  55.450  1.00  0.00           O
ATOM   4582  N   THR A 283      51.180  42.290  53.470  1.00  0.00           N
ATOM   4583  HN  THR A 283      51.460  41.920  52.590  1.00  0.00           H
ATOM   4584  CA  THR A 283      51.430  43.700  53.890  1.00  0.00           C
ATOM   4585  HA  THR A 283      51.960  43.650  54.830  1.00  0.00           H
ATOM   4586  CB  THR A 283      52.250  44.420  52.760  1.00  0.00           C
ATOM   4587  HB  THR A 283      51.620  44.610  51.870  1.00  0.00           H
ATOM   4588  OG1 THR A 283      53.410  43.660  52.350  1.00  0.00           O
ATOM   4589  HG1 THR A 283      53.630  43.120  53.130  1.00  0.00           H
ATOM   4590  CG2 THR A 283      52.680  45.810  53.260  1.00  0.00           C
ATOM   4591 HG21 THR A 283      53.060  45.600  54.280  1.00  0.00           H
ATOM   4592 HG22 THR A 283      51.890  46.590  53.290  1.00  0.00           H
ATOM   4593 HG23 THR A 283      53.550  46.110  52.630  1.00  0.00           H
ATOM   4594  C   THR A 283      50.190  44.430  54.320  1.00  0.00           C
ATOM   4595  O   THR A 283      50.260  45.110  55.290  1.00  0.00           O
ATOM   4596  N   TYR A 284      49.020  44.020  53.760  1.00  0.00           N
ATOM   4597  HN  TYR A 284      49.050  43.450  52.940  1.00  0.00           H
ATOM   4598  CA  TYR A 284      47.660  44.280  54.180  1.00  0.00           C
ATOM   4599  HA  TYR A 284      47.540  45.350  54.170  1.00  0.00           H
ATOM   4600  CB  TYR A 284      46.620  43.540  53.220  1.00  0.00           C
ATOM   4601  HB1 TYR A 284      46.280  42.540  53.590  1.00  0.00           H
ATOM   4602  HB2 TYR A 284      47.200  43.470  52.280  1.00  0.00           H
ATOM   4603  CG  TYR A 284      45.460  44.440  52.930  1.00  0.00           C
ATOM   4604  CD1 TYR A 284      45.270  44.750  51.580  1.00  0.00           C
ATOM   4605  HD1 TYR A 284      45.910  44.300  50.830  1.00  0.00           H
ATOM   4606  CE1 TYR A 284      44.260  45.620  51.160  1.00  0.00           C
ATOM   4607  HE1 TYR A 284      44.250  45.750  50.090  1.00  0.00           H
ATOM   4608  CZ  TYR A 284      43.350  46.180  52.140  1.00  0.00           C
ATOM   4609  OH  TYR A 284      42.320  47.030  51.760  1.00  0.00           O
ATOM   4610  HH  TYR A 284      42.040  47.480  52.550  1.00  0.00           H
ATOM   4611  CD2 TYR A 284      44.500  44.890  53.860  1.00  0.00           C
ATOM   4612  HD2 TYR A 284      44.680  44.740  54.930  1.00  0.00           H
ATOM   4613  CE2 TYR A 284      43.540  45.790  53.520  1.00  0.00           C
ATOM   4614  HE2 TYR A 284      42.850  46.150  54.270  1.00  0.00           H
ATOM   4615  C   TYR A 284      47.420  43.890  55.680  1.00  0.00           C
ATOM   4616  O   TYR A 284      46.910  44.640  56.460  1.00  0.00           O
ATOM   4617  N   MET A 285      47.690  42.610  56.070  1.00  0.00           N
ATOM   4618  HN  MET A 285      48.100  41.960  55.440  1.00  0.00           H
ATOM   4619  CA  MET A 285      47.460  41.990  57.350  1.00  0.00           C
ATOM   4620  HA  MET A 285      46.390  42.010  57.500  1.00  0.00           H
ATOM   4621  CB  MET A 285      48.060  40.540  57.530  1.00  0.00           C
ATOM   4622  HB1 MET A 285      47.630  40.090  58.450  1.00  0.00           H
ATOM   4623  HB2 MET A 285      49.150  40.640  57.710  1.00  0.00           H
ATOM   4624  CG  MET A 285      47.880  39.660  56.350  1.00  0.00           C
ATOM   4625  HG1 MET A 285      48.270  40.150  55.430  1.00  0.00           H
ATOM   4626  HG2 MET A 285      46.790  39.490  56.120  1.00  0.00           H
ATOM   4627  SD  MET A 285      48.590  38.000  56.660  1.00  0.00           S
ATOM   4628  CE  MET A 285      47.980  37.220  55.090  1.00  0.00           C
ATOM   4629  HE1 MET A 285      48.320  36.170  54.990  1.00  0.00           H
ATOM   4630  HE2 MET A 285      48.280  37.860  54.210  1.00  0.00           H
ATOM   4631  HE3 MET A 285      46.880  37.290  55.100  1.00  0.00           H
ATOM   4632  C   MET A 285      47.850  42.720  58.590  1.00  0.00           C
ATOM   4633  O   MET A 285      47.200  42.530  59.610  1.00  0.00           O
ATOM   4634  N   ASN A 286      48.820  43.720  58.610  1.00  0.00           N
ATOM   4635  HN  ASN A 286      49.480  43.690  57.860  1.00  0.00           H
ATOM   4636  CA  ASN A 286      49.120  44.520  59.690  1.00  0.00           C
ATOM   4637  HA  ASN A 286      49.500  43.920  60.510  1.00  0.00           H
ATOM   4638  CB  ASN A 286      50.270  45.590  59.350  1.00  0.00           C
ATOM   4639  HB1 ASN A 286      51.070  45.040  58.800  1.00  0.00           H
ATOM   4640  HB2 ASN A 286      50.740  45.910  60.300  1.00  0.00           H
ATOM   4641  CG  ASN A 286      49.990  46.810  58.550  1.00  0.00           C
ATOM   4642  OD1 ASN A 286      50.350  47.950  58.950  1.00  0.00           O
ATOM   4643  ND2 ASN A 286      49.050  46.720  57.600  1.00  0.00           N
ATOM   4644 HD21 ASN A 286      48.810  47.550  57.070  1.00  0.00           H
ATOM   4645 HD22 ASN A 286      49.030  45.820  57.170  1.00  0.00           H
ATOM   4646  C   ASN A 286      47.870  45.250  60.270  1.00  0.00           C
ATOM   4647  O   ASN A 286      47.780  45.440  61.460  1.00  0.00           O
ATOM   4648  N   SER A 287      46.960  45.700  59.470  1.00  0.00           N
ATOM   4649  HN  SER A 287      46.940  45.440  58.500  1.00  0.00           H
ATOM   4650  CA  SER A 287      45.840  46.470  59.800  1.00  0.00           C
ATOM   4651  HA  SER A 287      46.270  47.350  60.250  1.00  0.00           H
ATOM   4652  CB  SER A 287      45.180  46.850  58.410  1.00  0.00           C
ATOM   4653  HB1 SER A 287      45.850  47.440  57.770  1.00  0.00           H
ATOM   4654  HB2 SER A 287      44.260  47.470  58.540  1.00  0.00           H
ATOM   4655  OG  SER A 287      44.740  45.730  57.600  1.00  0.00           O
ATOM   4656  HG1 SER A 287      45.410  45.500  56.960  1.00  0.00           H
ATOM   4657  C   SER A 287      44.810  45.850  60.730  1.00  0.00           C
ATOM   4658  O   SER A 287      44.350  46.560  61.640  1.00  0.00           O
ATOM   4659  N   MET A 288      44.440  44.560  60.520  1.00  0.00           N
ATOM   4660  HN  MET A 288      44.820  44.150  59.690  1.00  0.00           H
ATOM   4661  CA  MET A 288      43.720  43.730  61.440  1.00  0.00           C
ATOM   4662  HA  MET A 288      43.130  44.440  62.010  1.00  0.00           H
ATOM   4663  CB  MET A 288      42.590  42.770  60.780  1.00  0.00           C
ATOM   4664  HB1 MET A 288      41.850  43.360  60.210  1.00  0.00           H
ATOM   4665  HB2 MET A 288      41.990  42.290  61.580  1.00  0.00           H
ATOM   4666  CG  MET A 288      43.140  41.800  59.650  1.00  0.00           C
ATOM   4667  HG1 MET A 288      42.380  41.050  59.410  1.00  0.00           H
ATOM   4668  HG2 MET A 288      43.980  41.290  60.170  1.00  0.00           H
ATOM   4669  SD  MET A 288      43.680  42.450  58.060  1.00  0.00           S
ATOM   4670  CE  MET A 288      41.980  42.420  57.370  1.00  0.00           C
ATOM   4671  HE1 MET A 288      41.550  41.400  57.370  1.00  0.00           H
ATOM   4672  HE2 MET A 288      42.050  42.910  56.380  1.00  0.00           H
ATOM   4673  HE3 MET A 288      41.300  43.030  58.000  1.00  0.00           H
ATOM   4674  C   MET A 288      44.530  42.990  62.510  1.00  0.00           C
ATOM   4675  O   MET A 288      43.930  42.630  63.560  1.00  0.00           O
ATOM   4676  N   LEU A 289      45.850  42.740  62.340  1.00  0.00           N
ATOM   4677  HN  LEU A 289      46.330  42.860  61.480  1.00  0.00           H
ATOM   4678  CA  LEU A 289      46.640  42.450  63.510  1.00  0.00           C
ATOM   4679  HA  LEU A 289      46.150  41.650  64.040  1.00  0.00           H
ATOM   4680  CB  LEU A 289      47.960  41.950  63.030  1.00  0.00           C
ATOM   4681  HB1 LEU A 289      48.610  41.660  63.890  1.00  0.00           H
ATOM   4682  HB2 LEU A 289      48.470  42.590  62.290  1.00  0.00           H
ATOM   4683  CG  LEU A 289      47.950  40.650  62.180  1.00  0.00           C
ATOM   4684  HG  LEU A 289      47.050  40.660  61.530  1.00  0.00           H
ATOM   4685  CD1 LEU A 289      49.220  40.430  61.320  1.00  0.00           C
ATOM   4686 HD11 LEU A 289      50.130  40.270  61.940  1.00  0.00           H
ATOM   4687 HD12 LEU A 289      49.370  41.390  60.800  1.00  0.00           H
ATOM   4688 HD13 LEU A 289      49.070  39.570  60.640  1.00  0.00           H
ATOM   4689  CD2 LEU A 289      47.840  39.370  63.090  1.00  0.00           C
ATOM   4690 HD21 LEU A 289      48.800  39.170  63.620  1.00  0.00           H
ATOM   4691 HD22 LEU A 289      47.550  38.460  62.510  1.00  0.00           H
ATOM   4692 HD23 LEU A 289      47.080  39.580  63.860  1.00  0.00           H
ATOM   4693  C   LEU A 289      46.770  43.510  64.620  1.00  0.00           C
ATOM   4694  O   LEU A 289      46.600  43.100  65.770  1.00  0.00           O
ATOM   4695  N   ASP A 290      46.880  44.830  64.270  1.00  0.00           N
ATOM   4696  HN  ASP A 290      46.680  45.070  63.310  1.00  0.00           H
ATOM   4697  CA  ASP A 290      47.070  45.860  65.270  1.00  0.00           C
ATOM   4698  HA  ASP A 290      47.980  45.590  65.780  1.00  0.00           H
ATOM   4699  CB  ASP A 290      47.170  47.240  64.580  1.00  0.00           C
ATOM   4700  HB1 ASP A 290      46.940  48.010  65.340  1.00  0.00           H
ATOM   4701  HB2 ASP A 290      46.350  47.480  63.870  1.00  0.00           H
ATOM   4702  CG  ASP A 290      48.530  47.500  64.060  1.00  0.00           C
ATOM   4703  OD1 ASP A 290      48.820  48.130  63.050  1.00  0.00           O
ATOM   4704  OD2 ASP A 290      49.510  46.940  64.830  1.00  0.00           O
ATOM   4705  HD2 ASP A 290      50.330  47.350  64.550  1.00  0.00           H
ATOM   4706  C   ASP A 290      45.950  45.900  66.330  1.00  0.00           C
ATOM   4707  O   ASP A 290      46.380  45.910  67.460  1.00  0.00           O
ATOM   4708  N   PRO A 291      44.660  45.870  66.180  1.00  0.00           N
ATOM   4709  CD  PRO A 291      43.850  46.010  65.040  1.00  0.00           C
ATOM   4710  HD1 PRO A 291      44.250  45.340  64.240  1.00  0.00           H
ATOM   4711  HD2 PRO A 291      44.020  47.060  64.690  1.00  0.00           H
ATOM   4712  CA  PRO A 291      43.790  46.110  67.360  1.00  0.00           C
ATOM   4713  HA  PRO A 291      44.190  46.860  68.030  1.00  0.00           H
ATOM   4714  CB  PRO A 291      42.420  46.350  66.780  1.00  0.00           C
ATOM   4715  HB1 PRO A 291      42.210  47.430  66.590  1.00  0.00           H
ATOM   4716  HB2 PRO A 291      41.620  45.940  67.440  1.00  0.00           H
ATOM   4717  CG  PRO A 291      42.460  45.620  65.390  1.00  0.00           C
ATOM   4718  HG1 PRO A 291      42.450  44.560  65.700  1.00  0.00           H
ATOM   4719  HG2 PRO A 291      41.620  45.890  64.720  1.00  0.00           H
ATOM   4720  C   PRO A 291      43.720  44.820  68.230  1.00  0.00           C
ATOM   4721  O   PRO A 291      43.680  44.960  69.450  1.00  0.00           O
ATOM   4722  N   VAL A 292      43.720  43.570  67.600  1.00  0.00           N
ATOM   4723  HN  VAL A 292      43.520  43.560  66.620  1.00  0.00           H
ATOM   4724  CA  VAL A 292      43.590  42.320  68.340  1.00  0.00           C
ATOM   4725  HA  VAL A 292      42.760  42.550  68.990  1.00  0.00           H
ATOM   4726  CB  VAL A 292      43.120  41.120  67.600  1.00  0.00           C
ATOM   4727  HB  VAL A 292      42.810  40.290  68.270  1.00  0.00           H
ATOM   4728  CG1 VAL A 292      41.920  41.600  66.720  1.00  0.00           C
ATOM   4729 HG11 VAL A 292      41.340  40.790  66.230  1.00  0.00           H
ATOM   4730 HG12 VAL A 292      42.330  42.130  65.830  1.00  0.00           H
ATOM   4731 HG13 VAL A 292      41.250  42.310  67.250  1.00  0.00           H
ATOM   4732  CG2 VAL A 292      44.140  40.390  66.720  1.00  0.00           C
ATOM   4733 HG21 VAL A 292      45.070  40.120  67.270  1.00  0.00           H
ATOM   4734 HG22 VAL A 292      44.490  40.980  65.840  1.00  0.00           H
ATOM   4735 HG23 VAL A 292      43.650  39.500  66.270  1.00  0.00           H
ATOM   4736  C   VAL A 292      44.810  42.140  69.320  1.00  0.00           C
ATOM   4737  O   VAL A 292      44.690  41.720  70.500  1.00  0.00           O
ATOM   4738  N   VAL A 293      46.050  42.450  68.840  1.00  0.00           N
ATOM   4739  HN  VAL A 293      46.040  42.700  67.880  1.00  0.00           H
ATOM   4740  CA  VAL A 293      47.240  42.470  69.600  1.00  0.00           C
ATOM   4741  HA  VAL A 293      47.420  41.610  70.230  1.00  0.00           H
ATOM   4742  CB  VAL A 293      48.440  42.320  68.760  1.00  0.00           C
ATOM   4743  HB  VAL A 293      48.210  43.020  67.920  1.00  0.00           H
ATOM   4744  CG1 VAL A 293      49.780  42.790  69.410  1.00  0.00           C
ATOM   4745 HG11 VAL A 293      50.110  42.300  70.350  1.00  0.00           H
ATOM   4746 HG12 VAL A 293      49.760  43.890  69.580  1.00  0.00           H
ATOM   4747 HG13 VAL A 293      50.600  42.760  68.660  1.00  0.00           H
ATOM   4748  CG2 VAL A 293      48.580  40.870  68.310  1.00  0.00           C
ATOM   4749 HG21 VAL A 293      48.140  40.120  69.010  1.00  0.00           H
ATOM   4750 HG22 VAL A 293      49.650  40.680  68.080  1.00  0.00           H
ATOM   4751 HG23 VAL A 293      48.010  40.820  67.360  1.00  0.00           H
ATOM   4752  C   VAL A 293      47.360  43.720  70.490  1.00  0.00           C
ATOM   4753  O   VAL A 293      47.540  43.620  71.670  1.00  0.00           O
ATOM   4754  N   TYR A 294      47.310  44.980  69.920  1.00  0.00           N
ATOM   4755  HN  TYR A 294      47.040  45.050  68.960  1.00  0.00           H
ATOM   4756  CA  TYR A 294      47.680  46.240  70.550  1.00  0.00           C
ATOM   4757  HA  TYR A 294      48.550  46.070  71.160  1.00  0.00           H
ATOM   4758  CB  TYR A 294      48.160  47.350  69.590  1.00  0.00           C
ATOM   4759  HB1 TYR A 294      47.230  47.680  69.090  1.00  0.00           H
ATOM   4760  HB2 TYR A 294      48.850  47.000  68.800  1.00  0.00           H
ATOM   4761  CG  TYR A 294      48.770  48.490  70.380  1.00  0.00           C
ATOM   4762  CD1 TYR A 294      50.150  48.610  70.580  1.00  0.00           C
ATOM   4763  HD1 TYR A 294      50.840  47.850  70.250  1.00  0.00           H
ATOM   4764  CE1 TYR A 294      50.790  49.810  71.130  1.00  0.00           C
ATOM   4765  HE1 TYR A 294      51.860  49.810  71.220  1.00  0.00           H
ATOM   4766  CZ  TYR A 294      49.960  50.880  71.410  1.00  0.00           C
ATOM   4767  OH  TYR A 294      50.570  52.000  71.950  1.00  0.00           O
ATOM   4768  HH  TYR A 294      49.890  52.590  72.310  1.00  0.00           H
ATOM   4769  CD2 TYR A 294      48.000  49.630  70.770  1.00  0.00           C
ATOM   4770  HD2 TYR A 294      46.930  49.630  70.640  1.00  0.00           H
ATOM   4771  CE2 TYR A 294      48.560  50.770  71.280  1.00  0.00           C
ATOM   4772  HE2 TYR A 294      47.970  51.660  71.440  1.00  0.00           H
ATOM   4773  C   TYR A 294      46.630  46.630  71.590  1.00  0.00           C
ATOM   4774  O   TYR A 294      46.970  47.160  72.660  1.00  0.00           O
ATOM   4775  N   TYR A 295      45.310  46.350  71.390  1.00  0.00           N
ATOM   4776  HN  TYR A 295      44.940  46.100  70.500  1.00  0.00           H
ATOM   4777  CA  TYR A 295      44.440  46.770  72.430  1.00  0.00           C
ATOM   4778  HA  TYR A 295      44.820  47.520  73.110  1.00  0.00           H
ATOM   4779  CB  TYR A 295      43.100  47.330  71.800  1.00  0.00           C
ATOM   4780  HB1 TYR A 295      42.450  47.760  72.600  1.00  0.00           H
ATOM   4781  HB2 TYR A 295      42.540  46.480  71.350  1.00  0.00           H
ATOM   4782  CG  TYR A 295      43.290  48.510  70.720  1.00  0.00           C
ATOM   4783  CD1 TYR A 295      42.510  48.490  69.560  1.00  0.00           C
ATOM   4784  HD1 TYR A 295      41.700  47.780  69.530  1.00  0.00           H
ATOM   4785  CE1 TYR A 295      42.800  49.290  68.480  1.00  0.00           C
ATOM   4786  HE1 TYR A 295      42.190  49.240  67.590  1.00  0.00           H
ATOM   4787  CZ  TYR A 295      43.800  50.230  68.620  1.00  0.00           C
ATOM   4788  OH  TYR A 295      44.220  51.020  67.510  1.00  0.00           O
ATOM   4789  HH  TYR A 295      43.750  50.650  66.760  1.00  0.00           H
ATOM   4790  CD2 TYR A 295      44.250  49.550  70.870  1.00  0.00           C
ATOM   4791  HD2 TYR A 295      44.800  49.670  71.790  1.00  0.00           H
ATOM   4792  CE2 TYR A 295      44.450  50.460  69.840  1.00  0.00           C
ATOM   4793  HE2 TYR A 295      45.190  51.250  69.850  1.00  0.00           H
ATOM   4794  C   TYR A 295      43.990  45.580  73.290  1.00  0.00           C
ATOM   4795  O   TYR A 295      44.160  45.610  74.450  1.00  0.00           O
ATOM   4796  N   PHE A 296      43.740  44.400  72.690  1.00  0.00           N
ATOM   4797  HN  PHE A 296      43.800  44.320  71.700  1.00  0.00           H
ATOM   4798  CA  PHE A 296      43.160  43.350  73.530  1.00  0.00           C
ATOM   4799  HA  PHE A 296      42.790  43.790  74.450  1.00  0.00           H
ATOM   4800  CB  PHE A 296      42.040  42.600  72.770  1.00  0.00           C
ATOM   4801  HB1 PHE A 296      41.540  41.870  73.430  1.00  0.00           H
ATOM   4802  HB2 PHE A 296      42.370  42.120  71.820  1.00  0.00           H
ATOM   4803  CG  PHE A 296      41.030  43.670  72.450  1.00  0.00           C
ATOM   4804  CD1 PHE A 296      40.150  44.110  73.550  1.00  0.00           C
ATOM   4805  HD1 PHE A 296      40.250  43.680  74.540  1.00  0.00           H
ATOM   4806  CE1 PHE A 296      39.120  44.970  73.350  1.00  0.00           C
ATOM   4807  HE1 PHE A 296      38.500  45.240  74.200  1.00  0.00           H
ATOM   4808  CZ  PHE A 296      38.940  45.520  72.090  1.00  0.00           C
ATOM   4809  HZ  PHE A 296      38.030  45.980  71.750  1.00  0.00           H
ATOM   4810  CD2 PHE A 296      40.720  44.140  71.190  1.00  0.00           C
ATOM   4811  HD2 PHE A 296      41.400  43.860  70.390  1.00  0.00           H
ATOM   4812  CE2 PHE A 296      39.760  45.210  71.030  1.00  0.00           C
ATOM   4813  HE2 PHE A 296      39.580  45.540  70.020  1.00  0.00           H
ATOM   4814  C   PHE A 296      44.170  42.330  73.980  1.00  0.00           C
ATOM   4815  O   PHE A 296      43.860  41.590  74.920  1.00  0.00           O
ATOM   4816  N   SER A 297      45.420  42.290  73.470  1.00  0.00           N
ATOM   4817  HN  SER A 297      45.680  42.890  72.730  1.00  0.00           H
ATOM   4818  CA  SER A 297      46.370  41.400  73.890  1.00  0.00           C
ATOM   4819  HA  SER A 297      45.910  40.680  74.530  1.00  0.00           H
ATOM   4820  CB  SER A 297      47.110  40.640  72.820  1.00  0.00           C
ATOM   4821  HB1 SER A 297      47.800  39.890  73.280  1.00  0.00           H
ATOM   4822  HB2 SER A 297      47.750  41.270  72.160  1.00  0.00           H
ATOM   4823  OG  SER A 297      46.250  39.910  71.970  1.00  0.00           O
ATOM   4824  HG1 SER A 297      45.830  40.610  71.460  1.00  0.00           H
ATOM   4825  C   SER A 297      47.490  41.910  74.760  1.00  0.00           C
ATOM   4826  O   SER A 297      48.460  41.210  75.100  1.00  0.00           O
ATOM   4827  N   SER A 298      47.440  43.120  75.280  1.00  0.00           N
ATOM   4828  HN  SER A 298      46.650  43.740  75.270  1.00  0.00           H
ATOM   4829  CA  SER A 298      48.490  43.700  76.140  1.00  0.00           C
ATOM   4830  HA  SER A 298      49.460  43.380  75.770  1.00  0.00           H
ATOM   4831  CB  SER A 298      48.370  45.270  76.000  1.00  0.00           C
ATOM   4832  HB1 SER A 298      47.300  45.530  76.190  1.00  0.00           H
ATOM   4833  HB2 SER A 298      48.600  45.580  74.970  1.00  0.00           H
ATOM   4834  OG  SER A 298      49.060  46.080  76.950  1.00  0.00           O
ATOM   4835  HG1 SER A 298      48.490  46.860  77.060  1.00  0.00           H
ATOM   4836  C   SER A 298      48.410  43.230  77.640  1.00  0.00           C
ATOM   4837  O   SER A 298      47.320  43.150  78.140  1.00  0.00           O
ATOM   4838  N   PRO A 299      49.430  42.980  78.420  1.00  0.00           N
ATOM   4839  CD  PRO A 299      50.800  43.380  77.980  1.00  0.00           C
ATOM   4840  HD1 PRO A 299      50.910  44.410  77.560  1.00  0.00           H
ATOM   4841  HD2 PRO A 299      51.150  42.720  77.160  1.00  0.00           H
ATOM   4842  CA  PRO A 299      49.350  42.730  79.840  1.00  0.00           C
ATOM   4843  HA  PRO A 299      48.640  41.930  79.960  1.00  0.00           H
ATOM   4844  CB  PRO A 299      50.800  42.370  80.230  1.00  0.00           C
ATOM   4845  HB1 PRO A 299      50.830  41.320  79.880  1.00  0.00           H
ATOM   4846  HB2 PRO A 299      51.130  42.420  81.300  1.00  0.00           H
ATOM   4847  CG  PRO A 299      51.610  43.280  79.280  1.00  0.00           C
ATOM   4848  HG1 PRO A 299      51.730  44.250  79.830  1.00  0.00           H
ATOM   4849  HG2 PRO A 299      52.640  42.870  79.200  1.00  0.00           H
ATOM   4850  C   PRO A 299      48.850  43.930  80.560  1.00  0.00           C
ATOM   4851  O   PRO A 299      49.420  45.010  80.460  1.00  0.00           O
ATOM   4852  N   SER A 300      47.710  43.800  81.290  1.00  0.00           N
ATOM   4853  HN  SER A 300      47.370  42.870  81.420  1.00  0.00           H
ATOM   4854  CA  SER A 300      47.160  44.930  82.100  1.00  0.00           C
ATOM   4855  HA  SER A 300      47.300  45.820  81.510  1.00  0.00           H
ATOM   4856  CB  SER A 300      45.660  44.700  82.470  1.00  0.00           C
ATOM   4857  HB1 SER A 300      45.100  45.470  83.040  1.00  0.00           H
ATOM   4858  HB2 SER A 300      45.710  43.740  83.010  1.00  0.00           H
ATOM   4859  OG  SER A 300      44.880  44.470  81.350  1.00  0.00           O
ATOM   4860  HG1 SER A 300      44.800  45.270  80.820  1.00  0.00           H
ATOM   4861  C   SER A 300      47.840  44.990  83.540  1.00  0.00           C
ATOM   4862  O   SER A 300      48.050  44.040  84.350  1.00  0.00           O
ATOM   4863  NT  SER A 300      48.020  46.240  83.980  1.00  0.00           N
ATOM   4864  HNT SER A 300      47.880  47.070  83.450  1.00  0.00           H
ATOM   4865  CAT SER A 300      48.500  46.450  85.310  1.00  0.00           C
ATOM   4866  HT1 SER A 300      48.780  47.520  85.450  1.00  0.00           H
ATOM   4867  HT2 SER A 300      49.380  45.840  85.620  1.00  0.00           H
ATOM   4868  HT3 SER A 300      47.640  46.270  85.990  1.00  0.00           H
ATOM   4869  N1  GSK B 301      46.260  48.310  44.300  1.00  0.00           N
ATOM   4870  C1  GSK B 301      46.810  49.680  44.200  1.00  0.00           C
ATOM   4871  O1  GSK B 301      47.140  50.170  43.130  1.00  0.00           O
ATOM   4872  C2  GSK B 301      46.210  47.710  45.650  1.00  0.00           C
ATOM   4873  C3  GSK B 301      46.770  48.360  46.750  1.00  0.00           C
ATOM   4874  C4  GSK B 301      46.110  46.370  47.270  1.00  0.00           C
ATOM   4875  C5  GSK B 301      46.080  47.660  43.040  1.00  0.00           C
ATOM   4876  C6  GSK B 301      44.680  47.990  42.480  1.00  0.00           C
ATOM   4877  C7  GSK B 301      43.540  47.580  43.380  1.00  0.00           C
ATOM   4878  C8  GSK B 301      42.160  48.030  42.850  1.00  0.00           C
ATOM   4879  C9  GSK B 301      42.030  49.430  42.310  1.00  0.00           C
ATOM   4880  C10 GSK B 301      47.170  49.690  46.660  1.00  0.00           C
ATOM   4881  N2  GSK B 301      46.680  47.450  47.840  1.00  0.00           N
ATOM   4882  N3  GSK B 301      45.890  46.370  45.950  1.00  0.00           N
ATOM   4883  N4  GSK B 301      47.080  50.310  45.400  1.00  0.00           N
ATOM   4884  O2  GSK B 301      47.780  50.290  47.590  1.00  0.00           O
ATOM   4885 CL   GSK B 301      46.280  44.880  48.210  1.00  0.00          Cl
ATOM   4886  H1  GSK B 301      46.270  46.600  43.310  1.00  0.00           H
ATOM   4887  H2  GSK B 301      46.940  47.930  42.390  1.00  0.00           H
ATOM   4888  H3  GSK B 301      44.490  47.420  41.540  1.00  0.00           H
ATOM   4889  H4  GSK B 301      44.630  49.070  42.230  1.00  0.00           H
ATOM   4890  H5  GSK B 301      43.640  48.010  44.400  1.00  0.00           H
ATOM   4891  H6  GSK B 301      43.390  46.480  43.410  1.00  0.00           H
ATOM   4892  H7  GSK B 301      41.410  47.890  43.670  1.00  0.00           H
ATOM   4893  H8  GSK B 301      41.910  47.330  42.020  1.00  0.00           H
ATOM   4894  H9  GSK B 301      40.960  49.580  42.060  1.00  0.00           H
ATOM   4895  H10 GSK B 301      42.710  49.680  41.460  1.00  0.00           H
ATOM   4896  H11 GSK B 301      42.260  50.100  43.170  1.00  0.00           H
ATOM   4897  H12 GSK B 301      46.870  47.610  48.820  1.00  0.00           H
ATOM   4898  H13 GSK B 301      47.430  51.250  45.300  1.00  0.00           H
ATOM   4899  LP1 GSK B 301      46.420  43.490  49.080  1.00  0.00            
TER
ENDMDL
