# Supplementary material for: Structural basis of hydroxycarboxylic acid receptor signaling mechanisms through ligand binding
Source: Nat Commun. 2023 Sep 22;14:5899. doi: 10.1038/s41467-023-41650-7 (PMC10516952; doi:10.1038/s41467-023-41650-7)
Supplement: Supplementary file 4 — Source Data [file 41467_2023_41650_MOESM4_ESM.zip › source file/molecular dynamics simulations trajectories/with_gsk_run2/with_gsk_run2_300ns.pdb]

REMARK    GENERATED BY TRJCONV
TITLE     Title t= 300000.00000 step= 150000000
REMARK    THIS IS A SIMULATION BOX
CRYST1   94.735   94.735  114.393  90.00  90.00  90.00 P 1           1
MODEL        1
ATOM      1  CAY HSD A   9      49.740  42.890  20.590  1.00  0.00           C
ATOM      2  HY1 HSD A   9      48.690  43.070  20.910  1.00  0.00           H
ATOM      3  HY2 HSD A   9      50.220  42.000  21.040  1.00  0.00           H
ATOM      4  HY3 HSD A   9      49.750  42.810  19.480  1.00  0.00           H
ATOM      5  CY  HSD A   9      50.630  44.090  20.770  1.00  0.00           C
ATOM      6  OY  HSD A   9      51.620  44.200  20.010  1.00  0.00           O
ATOM      7  N   HSD A   9      50.290  44.860  21.800  1.00  0.00           N
ATOM      8  HN  HSD A   9      49.520  44.630  22.390  1.00  0.00           H
ATOM      9  CA  HSD A   9      50.910  46.110  22.100  1.00  0.00           C
ATOM     10  HA  HSD A   9      51.930  46.160  21.730  1.00  0.00           H
ATOM     11  CB  HSD A   9      50.110  47.210  21.400  1.00  0.00           C
ATOM     12  HB1 HSD A   9      50.620  48.200  21.270  1.00  0.00           H
ATOM     13  HB2 HSD A   9      49.130  47.410  21.880  1.00  0.00           H
ATOM     14  ND1 HSD A   9      50.470  47.260  18.890  1.00  0.00           N
ATOM     15  HD1 HSD A   9      51.310  47.810  18.890  1.00  0.00           H
ATOM     16  CG  HSD A   9      49.740  46.840  19.990  1.00  0.00           C
ATOM     17  CE1 HSD A   9      49.770  46.890  17.780  1.00  0.00           C
ATOM     18  HE1 HSD A   9      49.970  47.300  16.790  1.00  0.00           H
ATOM     19  NE2 HSD A   9      48.700  46.190  18.130  1.00  0.00           N
ATOM     20  CD2 HSD A   9      48.750  46.140  19.490  1.00  0.00           C
ATOM     21  HD2 HSD A   9      47.990  45.600  20.040  1.00  0.00           H
ATOM     22  C   HSD A   9      50.990  46.390  23.550  1.00  0.00           C
ATOM     23  O   HSD A   9      50.130  45.980  24.360  1.00  0.00           O
ATOM     24  N   PHE A  10      52.110  47.070  23.960  1.00  0.00           N
ATOM     25  HN  PHE A  10      52.840  47.180  23.290  1.00  0.00           H
ATOM     26  CA  PHE A  10      52.340  47.530  25.330  1.00  0.00           C
ATOM     27  HA  PHE A  10      51.780  46.820  25.930  1.00  0.00           H
ATOM     28  CB  PHE A  10      53.850  47.460  25.770  1.00  0.00           C
ATOM     29  HB1 PHE A  10      54.000  47.710  26.850  1.00  0.00           H
ATOM     30  HB2 PHE A  10      54.490  48.100  25.120  1.00  0.00           H
ATOM     31  CG  PHE A  10      54.280  46.040  25.660  1.00  0.00           C
ATOM     32  CD1 PHE A  10      53.880  45.110  26.610  1.00  0.00           C
ATOM     33  HD1 PHE A  10      53.270  45.340  27.470  1.00  0.00           H
ATOM     34  CE1 PHE A  10      54.450  43.850  26.590  1.00  0.00           C
ATOM     35  HE1 PHE A  10      54.160  43.130  27.340  1.00  0.00           H
ATOM     36  CZ  PHE A  10      55.180  43.380  25.470  1.00  0.00           C
ATOM     37  HZ  PHE A  10      55.470  42.340  25.530  1.00  0.00           H
ATOM     38  CD2 PHE A  10      55.030  45.630  24.520  1.00  0.00           C
ATOM     39  HD2 PHE A  10      55.090  46.250  23.650  1.00  0.00           H
ATOM     40  CE2 PHE A  10      55.440  44.280  24.410  1.00  0.00           C
ATOM     41  HE2 PHE A  10      56.050  43.940  23.590  1.00  0.00           H
ATOM     42  C   PHE A  10      51.750  48.890  25.560  1.00  0.00           C
ATOM     43  O   PHE A  10      51.450  49.610  24.610  1.00  0.00           O
ATOM     44  N   LEU A  11      51.470  49.310  26.800  1.00  0.00           N
ATOM     45  HN  LEU A  11      51.290  48.640  27.500  1.00  0.00           H
ATOM     46  CA  LEU A  11      51.460  50.610  27.360  1.00  0.00           C
ATOM     47  HA  LEU A  11      50.820  51.300  26.840  1.00  0.00           H
ATOM     48  CB  LEU A  11      51.020  50.500  28.760  1.00  0.00           C
ATOM     49  HB1 LEU A  11      51.420  49.620  29.300  1.00  0.00           H
ATOM     50  HB2 LEU A  11      49.920  50.410  28.770  1.00  0.00           H
ATOM     51  CG  LEU A  11      51.200  51.680  29.740  1.00  0.00           C
ATOM     52  HG  LEU A  11      52.300  51.760  29.900  1.00  0.00           H
ATOM     53  CD1 LEU A  11      50.540  53.010  29.190  1.00  0.00           C
ATOM     54 HD11 LEU A  11      50.850  53.290  28.170  1.00  0.00           H
ATOM     55 HD12 LEU A  11      50.770  53.830  29.910  1.00  0.00           H
ATOM     56 HD13 LEU A  11      49.430  53.030  29.120  1.00  0.00           H
ATOM     57  CD2 LEU A  11      50.580  51.310  31.150  1.00  0.00           C
ATOM     58 HD21 LEU A  11      49.480  51.240  31.060  1.00  0.00           H
ATOM     59 HD22 LEU A  11      50.760  52.000  32.000  1.00  0.00           H
ATOM     60 HD23 LEU A  11      50.830  50.310  31.560  1.00  0.00           H
ATOM     61  C   LEU A  11      52.860  51.180  27.380  1.00  0.00           C
ATOM     62  O   LEU A  11      53.800  50.450  27.740  1.00  0.00           O
ATOM     63  N   GLU A  12      53.110  52.460  27.040  1.00  0.00           N
ATOM     64  HN  GLU A  12      52.450  53.000  26.520  1.00  0.00           H
ATOM     65  CA  GLU A  12      54.320  53.220  27.030  1.00  0.00           C
ATOM     66  HA  GLU A  12      55.200  52.690  27.370  1.00  0.00           H
ATOM     67  CB  GLU A  12      54.680  53.730  25.640  1.00  0.00           C
ATOM     68  HB1 GLU A  12      55.480  54.510  25.610  1.00  0.00           H
ATOM     69  HB2 GLU A  12      53.700  54.090  25.250  1.00  0.00           H
ATOM     70  CG  GLU A  12      55.230  52.750  24.630  1.00  0.00           C
ATOM     71  HG1 GLU A  12      54.510  51.920  24.470  1.00  0.00           H
ATOM     72  HG2 GLU A  12      56.210  52.330  24.910  1.00  0.00           H
ATOM     73  CD  GLU A  12      55.500  53.560  23.360  1.00  0.00           C
ATOM     74  OE1 GLU A  12      56.310  54.520  23.390  1.00  0.00           O
ATOM     75  OE2 GLU A  12      54.990  53.140  22.240  1.00  0.00           O
ATOM     76  C   GLU A  12      54.140  54.310  28.000  1.00  0.00           C
ATOM     77  O   GLU A  12      53.210  55.150  27.850  1.00  0.00           O
ATOM     78  N   ILE A  13      55.060  54.400  29.030  1.00  0.00           N
ATOM     79  HN  ILE A  13      55.830  53.760  29.070  1.00  0.00           H
ATOM     80  CA  ILE A  13      55.150  55.560  29.900  1.00  0.00           C
ATOM     81  HA  ILE A  13      54.440  56.300  29.600  1.00  0.00           H
ATOM     82  CB  ILE A  13      55.050  55.430  31.440  1.00  0.00           C
ATOM     83  HB  ILE A  13      55.800  54.670  31.770  1.00  0.00           H
ATOM     84  CG2 ILE A  13      55.450  56.840  32.040  1.00  0.00           C
ATOM     85 HG21 ILE A  13      55.270  56.770  33.130  1.00  0.00           H
ATOM     86 HG22 ILE A  13      54.800  57.660  31.660  1.00  0.00           H
ATOM     87 HG23 ILE A  13      56.510  57.070  31.790  1.00  0.00           H
ATOM     88  CG1 ILE A  13      53.690  54.920  31.870  1.00  0.00           C
ATOM     89 HG11 ILE A  13      53.640  54.950  32.980  1.00  0.00           H
ATOM     90 HG12 ILE A  13      53.560  53.840  31.650  1.00  0.00           H
ATOM     91  CD  ILE A  13      52.510  55.670  31.250  1.00  0.00           C
ATOM     92  HD1 ILE A  13      51.600  55.230  31.720  1.00  0.00           H
ATOM     93  HD2 ILE A  13      52.520  55.550  30.150  1.00  0.00           H
ATOM     94  HD3 ILE A  13      52.540  56.720  31.610  1.00  0.00           H
ATOM     95  C   ILE A  13      56.470  56.210  29.560  1.00  0.00           C
ATOM     96  O   ILE A  13      57.590  55.630  29.570  1.00  0.00           O
ATOM     97  N   ASP A  14      56.500  57.530  29.260  1.00  0.00           N
ATOM     98  HN  ASP A  14      55.700  58.130  29.320  1.00  0.00           H
ATOM     99  CA  ASP A  14      57.710  58.240  28.780  1.00  0.00           C
ATOM    100  HA  ASP A  14      57.340  59.180  28.420  1.00  0.00           H
ATOM    101  CB  ASP A  14      58.570  58.720  29.950  1.00  0.00           C
ATOM    102  HB1 ASP A  14      59.090  57.830  30.370  1.00  0.00           H
ATOM    103  HB2 ASP A  14      57.900  59.140  30.730  1.00  0.00           H
ATOM    104  CG  ASP A  14      59.580  59.830  29.750  1.00  0.00           C
ATOM    105  OD1 ASP A  14      60.600  59.820  30.460  1.00  0.00           O
ATOM    106  OD2 ASP A  14      59.290  60.770  29.060  1.00  0.00           O
ATOM    107  C   ASP A  14      58.470  57.550  27.620  1.00  0.00           C
ATOM    108  O   ASP A  14      59.680  57.490  27.690  1.00  0.00           O
ATOM    109  N   LYS A  15      57.730  57.080  26.520  1.00  0.00           N
ATOM    110  HN  LYS A  15      56.770  57.320  26.450  1.00  0.00           H
ATOM    111  CA  LYS A  15      58.390  56.610  25.300  1.00  0.00           C
ATOM    112  HA  LYS A  15      57.600  56.420  24.590  1.00  0.00           H
ATOM    113  CB  LYS A  15      59.320  57.710  24.730  1.00  0.00           C
ATOM    114  HB1 LYS A  15      59.750  57.370  23.770  1.00  0.00           H
ATOM    115  HB2 LYS A  15      60.210  57.950  25.350  1.00  0.00           H
ATOM    116  CG  LYS A  15      58.640  59.100  24.490  1.00  0.00           C
ATOM    117  HG1 LYS A  15      59.370  59.930  24.410  1.00  0.00           H
ATOM    118  HG2 LYS A  15      58.040  59.370  25.390  1.00  0.00           H
ATOM    119  CD  LYS A  15      57.580  58.980  23.380  1.00  0.00           C
ATOM    120  HD1 LYS A  15      56.830  58.250  23.740  1.00  0.00           H
ATOM    121  HD2 LYS A  15      57.960  58.510  22.440  1.00  0.00           H
ATOM    122  CE  LYS A  15      56.750  60.300  23.180  1.00  0.00           C
ATOM    123  HE1 LYS A  15      56.230  60.530  24.140  1.00  0.00           H
ATOM    124  HE2 LYS A  15      55.970  60.140  22.410  1.00  0.00           H
ATOM    125  NZ  LYS A  15      57.710  61.460  22.950  1.00  0.00           N
ATOM    126  HZ1 LYS A  15      58.330  61.240  22.140  1.00  0.00           H
ATOM    127  HZ2 LYS A  15      58.290  61.590  23.800  1.00  0.00           H
ATOM    128  HZ3 LYS A  15      57.250  62.380  22.860  1.00  0.00           H
ATOM    129  C   LYS A  15      59.080  55.230  25.400  1.00  0.00           C
ATOM    130  O   LYS A  15      59.870  54.940  24.470  1.00  0.00           O
ATOM    131  N   LYS A  16      58.790  54.440  26.500  1.00  0.00           N
ATOM    132  HN  LYS A  16      58.100  54.700  27.180  1.00  0.00           H
ATOM    133  CA  LYS A  16      59.350  53.080  26.720  1.00  0.00           C
ATOM    134  HA  LYS A  16      59.580  52.630  25.760  1.00  0.00           H
ATOM    135  CB  LYS A  16      60.620  53.080  27.620  1.00  0.00           C
ATOM    136  HB1 LYS A  16      60.860  52.060  27.960  1.00  0.00           H
ATOM    137  HB2 LYS A  16      60.340  53.680  28.520  1.00  0.00           H
ATOM    138  CG  LYS A  16      61.890  53.730  27.080  1.00  0.00           C
ATOM    139  HG1 LYS A  16      62.040  53.500  26.000  1.00  0.00           H
ATOM    140  HG2 LYS A  16      62.650  53.210  27.700  1.00  0.00           H
ATOM    141  CD  LYS A  16      62.150  55.240  27.400  1.00  0.00           C
ATOM    142  HD1 LYS A  16      62.100  55.560  28.470  1.00  0.00           H
ATOM    143  HD2 LYS A  16      61.300  55.750  26.890  1.00  0.00           H
ATOM    144  CE  LYS A  16      63.550  55.690  26.930  1.00  0.00           C
ATOM    145  HE1 LYS A  16      63.690  55.080  26.020  1.00  0.00           H
ATOM    146  HE2 LYS A  16      64.290  55.270  27.640  1.00  0.00           H
ATOM    147  NZ  LYS A  16      63.640  57.080  26.720  1.00  0.00           N
ATOM    148  HZ1 LYS A  16      63.550  57.570  27.640  1.00  0.00           H
ATOM    149  HZ2 LYS A  16      62.840  57.420  26.140  1.00  0.00           H
ATOM    150  HZ3 LYS A  16      64.550  57.350  26.310  1.00  0.00           H
ATOM    151  C   LYS A  16      58.280  52.110  27.250  1.00  0.00           C
ATOM    152  O   LYS A  16      57.450  52.480  28.120  1.00  0.00           O
ATOM    153  N   ASN A  17      58.310  50.840  26.730  1.00  0.00           N
ATOM    154  HN  ASN A  17      58.930  50.490  26.030  1.00  0.00           H
ATOM    155  CA  ASN A  17      57.300  49.830  27.030  1.00  0.00           C
ATOM    156  HA  ASN A  17      56.370  50.090  26.550  1.00  0.00           H
ATOM    157  CB  ASN A  17      57.620  48.460  26.510  1.00  0.00           C
ATOM    158  HB1 ASN A  17      56.870  47.680  26.780  1.00  0.00           H
ATOM    159  HB2 ASN A  17      58.650  48.070  26.720  1.00  0.00           H
ATOM    160  CG  ASN A  17      57.450  48.570  24.940  1.00  0.00           C
ATOM    161  OD1 ASN A  17      56.930  49.560  24.380  1.00  0.00           O
ATOM    162  ND2 ASN A  17      57.730  47.390  24.320  1.00  0.00           N
ATOM    163 HD21 ASN A  17      57.600  47.370  23.330  1.00  0.00           H
ATOM    164 HD22 ASN A  17      58.000  46.600  24.880  1.00  0.00           H
ATOM    165  C   ASN A  17      57.100  49.530  28.600  1.00  0.00           C
ATOM    166  O   ASN A  17      58.080  49.470  29.350  1.00  0.00           O
ATOM    167  N   CYS A  18      55.890  49.220  29.050  1.00  0.00           N
ATOM    168  HN  CYS A  18      55.090  49.340  28.480  1.00  0.00           H
ATOM    169  CA  CYS A  18      55.540  48.660  30.390  1.00  0.00           C
ATOM    170  HA  CYS A  18      56.430  48.580  31.000  1.00  0.00           H
ATOM    171  CB  CYS A  18      54.470  49.540  31.130  1.00  0.00           C
ATOM    172  HB1 CYS A  18      54.190  49.020  32.070  1.00  0.00           H
ATOM    173  HB2 CYS A  18      53.560  49.680  30.510  1.00  0.00           H
ATOM    174  SG  CYS A  18      55.090  51.230  31.490  1.00  0.00           S
ATOM    175  C   CYS A  18      54.860  47.290  30.160  1.00  0.00           C
ATOM    176  O   CYS A  18      53.820  47.100  29.560  1.00  0.00           O
ATOM    177  N   CYS A  19      55.440  46.250  30.870  1.00  0.00           N
ATOM    178  HN  CYS A  19      56.290  46.400  31.360  1.00  0.00           H
ATOM    179  CA  CYS A  19      54.810  44.970  31.140  1.00  0.00           C
ATOM    180  HA  CYS A  19      54.490  44.600  30.170  1.00  0.00           H
ATOM    181  CB  CYS A  19      55.740  43.900  31.730  1.00  0.00           C
ATOM    182  HB1 CYS A  19      55.250  42.890  31.740  1.00  0.00           H
ATOM    183  HB2 CYS A  19      55.880  44.070  32.820  1.00  0.00           H
ATOM    184  SG  CYS A  19      57.300  43.680  30.820  1.00  0.00           S
ATOM    185  C   CYS A  19      53.610  45.000  32.030  1.00  0.00           C
ATOM    186  O   CYS A  19      53.620  45.180  33.220  1.00  0.00           O
ATOM    187  N   VAL A  20      52.350  44.850  31.420  1.00  0.00           N
ATOM    188  HN  VAL A  20      52.200  44.590  30.460  1.00  0.00           H
ATOM    189  CA  VAL A  20      51.160  44.940  32.170  1.00  0.00           C
ATOM    190  HA  VAL A  20      51.290  45.130  33.220  1.00  0.00           H
ATOM    191  CB  VAL A  20      50.300  46.120  31.740  1.00  0.00           C
ATOM    192  HB  VAL A  20      50.010  46.010  30.670  1.00  0.00           H
ATOM    193  CG1 VAL A  20      49.060  46.200  32.640  1.00  0.00           C
ATOM    194 HG11 VAL A  20      49.250  46.310  33.730  1.00  0.00           H
ATOM    195 HG12 VAL A  20      48.480  45.260  32.500  1.00  0.00           H
ATOM    196 HG13 VAL A  20      48.350  47.000  32.340  1.00  0.00           H
ATOM    197  CG2 VAL A  20      51.140  47.380  32.040  1.00  0.00           C
ATOM    198 HG21 VAL A  20      50.430  48.230  32.100  1.00  0.00           H
ATOM    199 HG22 VAL A  20      51.940  47.630  31.320  1.00  0.00           H
ATOM    200 HG23 VAL A  20      51.750  47.190  32.950  1.00  0.00           H
ATOM    201  C   VAL A  20      50.430  43.640  32.070  1.00  0.00           C
ATOM    202  O   VAL A  20      49.920  43.200  31.030  1.00  0.00           O
ATOM    203  N   PHE A  21      50.230  42.940  33.270  1.00  0.00           N
ATOM    204  HN  PHE A  21      50.690  43.360  34.040  1.00  0.00           H
ATOM    205  CA  PHE A  21      49.650  41.650  33.450  1.00  0.00           C
ATOM    206  HA  PHE A  21      49.400  41.250  32.480  1.00  0.00           H
ATOM    207  CB  PHE A  21      50.580  40.760  34.300  1.00  0.00           C
ATOM    208  HB1 PHE A  21      50.160  39.740  34.370  1.00  0.00           H
ATOM    209  HB2 PHE A  21      50.770  41.020  35.360  1.00  0.00           H
ATOM    210  CG  PHE A  21      51.950  40.610  33.780  1.00  0.00           C
ATOM    211  CD1 PHE A  21      53.070  41.100  34.430  1.00  0.00           C
ATOM    212  HD1 PHE A  21      53.020  41.670  35.350  1.00  0.00           H
ATOM    213  CE1 PHE A  21      54.350  40.810  34.080  1.00  0.00           C
ATOM    214  HE1 PHE A  21      55.140  41.140  34.740  1.00  0.00           H
ATOM    215  CZ  PHE A  21      54.690  40.030  32.860  1.00  0.00           C
ATOM    216  HZ  PHE A  21      55.710  40.060  32.510  1.00  0.00           H
ATOM    217  CD2 PHE A  21      52.270  40.000  32.510  1.00  0.00           C
ATOM    218  HD2 PHE A  21      51.380  39.760  31.950  1.00  0.00           H
ATOM    219  CE2 PHE A  21      53.560  39.720  32.080  1.00  0.00           C
ATOM    220  HE2 PHE A  21      53.630  39.210  31.130  1.00  0.00           H
ATOM    221  C   PHE A  21      48.370  41.770  34.260  1.00  0.00           C
ATOM    222  O   PHE A  21      48.370  42.470  35.250  1.00  0.00           O
ATOM    223  N   ARG A  22      47.380  40.920  33.910  1.00  0.00           N
ATOM    224  HN  ARG A  22      47.450  40.220  33.190  1.00  0.00           H
ATOM    225  CA  ARG A  22      46.100  40.940  34.610  1.00  0.00           C
ATOM    226  HA  ARG A  22      46.220  41.090  35.670  1.00  0.00           H
ATOM    227  CB  ARG A  22      45.180  42.130  34.220  1.00  0.00           C
ATOM    228  HB1 ARG A  22      45.450  43.130  34.620  1.00  0.00           H
ATOM    229  HB2 ARG A  22      44.210  41.840  34.680  1.00  0.00           H
ATOM    230  CG  ARG A  22      45.080  42.360  32.640  1.00  0.00           C
ATOM    231  HG1 ARG A  22      44.620  41.470  32.170  1.00  0.00           H
ATOM    232  HG2 ARG A  22      46.100  42.500  32.240  1.00  0.00           H
ATOM    233  CD  ARG A  22      44.310  43.550  32.200  1.00  0.00           C
ATOM    234  HD1 ARG A  22      44.350  43.540  31.100  1.00  0.00           H
ATOM    235  HD2 ARG A  22      44.710  44.510  32.580  1.00  0.00           H
ATOM    236  NE  ARG A  22      42.840  43.250  32.560  1.00  0.00           N
ATOM    237  HE  ARG A  22      42.610  42.410  33.050  1.00  0.00           H
ATOM    238  CZ  ARG A  22      41.800  44.030  32.480  1.00  0.00           C
ATOM    239  NH1 ARG A  22      41.830  45.170  31.820  1.00  0.00           N
ATOM    240 HH11 ARG A  22      40.940  45.590  31.710  1.00  0.00           H
ATOM    241 HH12 ARG A  22      42.730  45.570  31.640  1.00  0.00           H
ATOM    242  NH2 ARG A  22      40.650  43.530  32.890  1.00  0.00           N
ATOM    243 HH21 ARG A  22      40.620  42.620  33.310  1.00  0.00           H
ATOM    244 HH22 ARG A  22      39.760  43.880  32.600  1.00  0.00           H
ATOM    245  C   ARG A  22      45.460  39.580  34.670  1.00  0.00           C
ATOM    246  O   ARG A  22      44.290  39.400  34.400  1.00  0.00           O
ATOM    247  N   ASP A  23      46.360  38.550  34.940  1.00  0.00           N
ATOM    248  HN  ASP A  23      47.290  38.790  35.160  1.00  0.00           H
ATOM    249  CA  ASP A  23      45.930  37.140  35.000  1.00  0.00           C
ATOM    250  HA  ASP A  23      45.550  36.950  34.010  1.00  0.00           H
ATOM    251  CB  ASP A  23      47.170  36.170  35.210  1.00  0.00           C
ATOM    252  HB1 ASP A  23      46.830  35.110  35.240  1.00  0.00           H
ATOM    253  HB2 ASP A  23      47.670  36.480  36.160  1.00  0.00           H
ATOM    254  CG  ASP A  23      48.290  36.220  34.200  1.00  0.00           C
ATOM    255  OD1 ASP A  23      48.740  37.380  33.950  1.00  0.00           O
ATOM    256  OD2 ASP A  23      48.760  35.160  33.670  1.00  0.00           O
ATOM    257  C   ASP A  23      44.790  36.780  35.980  1.00  0.00           C
ATOM    258  O   ASP A  23      44.500  37.550  36.870  1.00  0.00           O
ATOM    259  N   ASP A  24      44.070  35.670  35.760  1.00  0.00           N
ATOM    260  HN  ASP A  24      44.140  35.130  34.930  1.00  0.00           H
ATOM    261  CA  ASP A  24      42.970  35.160  36.630  1.00  0.00           C
ATOM    262  HA  ASP A  24      42.330  35.990  36.890  1.00  0.00           H
ATOM    263  CB  ASP A  24      42.290  33.980  35.890  1.00  0.00           C
ATOM    264  HB1 ASP A  24      41.560  33.490  36.580  1.00  0.00           H
ATOM    265  HB2 ASP A  24      43.010  33.180  35.590  1.00  0.00           H
ATOM    266  CG  ASP A  24      41.420  34.370  34.730  1.00  0.00           C
ATOM    267  OD1 ASP A  24      41.250  35.580  34.480  1.00  0.00           O
ATOM    268  OD2 ASP A  24      40.790  33.500  34.140  1.00  0.00           O
ATOM    269  C   ASP A  24      43.530  34.610  38.000  1.00  0.00           C
ATOM    270  O   ASP A  24      42.780  34.510  38.960  1.00  0.00           O
ATOM    271  N   PHE A  25      44.780  34.150  38.080  1.00  0.00           N
ATOM    272  HN  PHE A  25      45.390  34.350  37.320  1.00  0.00           H
ATOM    273  CA  PHE A  25      45.400  33.250  39.170  1.00  0.00           C
ATOM    274  HA  PHE A  25      44.890  32.340  38.880  1.00  0.00           H
ATOM    275  CB  PHE A  25      46.880  33.110  39.060  1.00  0.00           C
ATOM    276  HB1 PHE A  25      47.480  34.040  39.180  1.00  0.00           H
ATOM    277  HB2 PHE A  25      47.160  32.720  38.060  1.00  0.00           H
ATOM    278  CG  PHE A  25      47.570  32.130  39.990  1.00  0.00           C
ATOM    279  CD1 PHE A  25      48.290  32.610  41.140  1.00  0.00           C
ATOM    280  HD1 PHE A  25      48.260  33.660  41.390  1.00  0.00           H
ATOM    281  CE1 PHE A  25      49.060  31.690  41.960  1.00  0.00           C
ATOM    282  HE1 PHE A  25      49.640  32.050  42.790  1.00  0.00           H
ATOM    283  CZ  PHE A  25      49.020  30.320  41.600  1.00  0.00           C
ATOM    284  HZ  PHE A  25      49.700  29.650  42.120  1.00  0.00           H
ATOM    285  CD2 PHE A  25      47.520  30.750  39.730  1.00  0.00           C
ATOM    286  HD2 PHE A  25      46.960  30.330  38.910  1.00  0.00           H
ATOM    287  CE2 PHE A  25      48.290  29.850  40.540  1.00  0.00           C
ATOM    288  HE2 PHE A  25      48.290  28.780  40.440  1.00  0.00           H
ATOM    289  C   PHE A  25      45.090  33.620  40.620  1.00  0.00           C
ATOM    290  O   PHE A  25      44.450  32.900  41.410  1.00  0.00           O
ATOM    291  N   ILE A  26      45.300  34.820  41.120  1.00  0.00           N
ATOM    292  HN  ILE A  26      45.580  35.530  40.470  1.00  0.00           H
ATOM    293  CA  ILE A  26      45.070  35.270  42.500  1.00  0.00           C
ATOM    294  HA  ILE A  26      45.280  34.450  43.170  1.00  0.00           H
ATOM    295  CB  ILE A  26      45.950  36.470  43.030  1.00  0.00           C
ATOM    296  HB  ILE A  26      45.860  37.320  42.300  1.00  0.00           H
ATOM    297  CG2 ILE A  26      45.590  37.000  44.400  1.00  0.00           C
ATOM    298 HG21 ILE A  26      45.380  36.130  45.060  1.00  0.00           H
ATOM    299 HG22 ILE A  26      44.660  37.600  44.370  1.00  0.00           H
ATOM    300 HG23 ILE A  26      46.370  37.650  44.850  1.00  0.00           H
ATOM    301  CG1 ILE A  26      47.520  36.160  42.980  1.00  0.00           C
ATOM    302 HG11 ILE A  26      48.070  37.120  43.040  1.00  0.00           H
ATOM    303 HG12 ILE A  26      47.770  35.720  41.990  1.00  0.00           H
ATOM    304  CD  ILE A  26      48.060  35.260  44.100  1.00  0.00           C
ATOM    305  HD1 ILE A  26      49.150  35.110  43.950  1.00  0.00           H
ATOM    306  HD2 ILE A  26      47.540  34.280  44.170  1.00  0.00           H
ATOM    307  HD3 ILE A  26      48.120  35.700  45.110  1.00  0.00           H
ATOM    308  C   ILE A  26      43.620  35.650  42.780  1.00  0.00           C
ATOM    309  O   ILE A  26      42.840  35.230  43.590  1.00  0.00           O
ATOM    310  N   VAL A  27      43.020  36.380  41.800  1.00  0.00           N
ATOM    311  HN  VAL A  27      43.490  36.760  41.000  1.00  0.00           H
ATOM    312  CA  VAL A  27      41.650  36.960  41.870  1.00  0.00           C
ATOM    313  HA  VAL A  27      41.560  37.450  42.830  1.00  0.00           H
ATOM    314  CB  VAL A  27      41.600  38.000  40.780  1.00  0.00           C
ATOM    315  HB  VAL A  27      40.620  38.520  40.750  1.00  0.00           H
ATOM    316  CG1 VAL A  27      42.620  39.080  41.320  1.00  0.00           C
ATOM    317 HG11 VAL A  27      42.570  40.100  40.870  1.00  0.00           H
ATOM    318 HG12 VAL A  27      43.640  38.670  41.150  1.00  0.00           H
ATOM    319 HG13 VAL A  27      42.410  39.320  42.390  1.00  0.00           H
ATOM    320  CG2 VAL A  27      42.010  37.560  39.430  1.00  0.00           C
ATOM    321 HG21 VAL A  27      41.460  36.650  39.120  1.00  0.00           H
ATOM    322 HG22 VAL A  27      43.120  37.430  39.380  1.00  0.00           H
ATOM    323 HG23 VAL A  27      41.750  38.320  38.670  1.00  0.00           H
ATOM    324  C   VAL A  27      40.530  35.990  41.800  1.00  0.00           C
ATOM    325  O   VAL A  27      39.410  36.210  42.340  1.00  0.00           O
ATOM    326  N   LYS A  28      40.760  34.750  41.260  1.00  0.00           N
ATOM    327  HN  LYS A  28      41.550  34.500  40.690  1.00  0.00           H
ATOM    328  CA  LYS A  28      39.840  33.640  41.550  1.00  0.00           C
ATOM    329  HA  LYS A  28      38.860  33.960  41.230  1.00  0.00           H
ATOM    330  CB  LYS A  28      40.430  32.420  40.840  1.00  0.00           C
ATOM    331  HB1 LYS A  28      40.080  31.430  41.210  1.00  0.00           H
ATOM    332  HB2 LYS A  28      41.520  32.340  41.030  1.00  0.00           H
ATOM    333  CG  LYS A  28      40.240  32.350  39.320  1.00  0.00           C
ATOM    334  HG1 LYS A  28      40.370  33.350  38.860  1.00  0.00           H
ATOM    335  HG2 LYS A  28      39.250  31.920  39.040  1.00  0.00           H
ATOM    336  CD  LYS A  28      41.140  31.360  38.560  1.00  0.00           C
ATOM    337  HD1 LYS A  28      42.190  31.670  38.690  1.00  0.00           H
ATOM    338  HD2 LYS A  28      40.930  31.350  37.460  1.00  0.00           H
ATOM    339  CE  LYS A  28      41.080  29.870  39.080  1.00  0.00           C
ATOM    340  HE1 LYS A  28      41.340  29.850  40.170  1.00  0.00           H
ATOM    341  HE2 LYS A  28      41.920  29.360  38.550  1.00  0.00           H
ATOM    342  NZ  LYS A  28      39.870  29.080  38.830  1.00  0.00           N
ATOM    343  HZ1 LYS A  28      39.530  29.290  37.870  1.00  0.00           H
ATOM    344  HZ2 LYS A  28      39.160  29.350  39.530  1.00  0.00           H
ATOM    345  HZ3 LYS A  28      40.070  28.060  38.920  1.00  0.00           H
ATOM    346  C   LYS A  28      39.650  33.260  43.040  1.00  0.00           C
ATOM    347  O   LYS A  28      38.540  33.030  43.460  1.00  0.00           O
ATOM    348  N   VAL A  29      40.780  33.120  43.730  1.00  0.00           N
ATOM    349  HN  VAL A  29      41.660  33.140  43.240  1.00  0.00           H
ATOM    350  CA  VAL A  29      40.840  32.440  45.000  1.00  0.00           C
ATOM    351  HA  VAL A  29      39.890  31.940  45.160  1.00  0.00           H
ATOM    352  CB  VAL A  29      42.040  31.460  45.050  1.00  0.00           C
ATOM    353  HB  VAL A  29      42.030  31.070  46.090  1.00  0.00           H
ATOM    354  CG1 VAL A  29      41.850  30.210  44.150  1.00  0.00           C
ATOM    355 HG11 VAL A  29      41.050  29.600  44.640  1.00  0.00           H
ATOM    356 HG12 VAL A  29      42.760  29.600  44.330  1.00  0.00           H
ATOM    357 HG13 VAL A  29      41.620  30.350  43.080  1.00  0.00           H
ATOM    358  CG2 VAL A  29      43.440  32.110  44.720  1.00  0.00           C
ATOM    359 HG21 VAL A  29      44.190  31.320  44.970  1.00  0.00           H
ATOM    360 HG22 VAL A  29      43.510  33.060  45.270  1.00  0.00           H
ATOM    361 HG23 VAL A  29      43.560  32.280  43.630  1.00  0.00           H
ATOM    362  C   VAL A  29      41.000  33.430  46.150  1.00  0.00           C
ATOM    363  O   VAL A  29      40.700  33.090  47.340  1.00  0.00           O
ATOM    364  N   LEU A  30      41.460  34.660  45.890  1.00  0.00           N
ATOM    365  HN  LEU A  30      41.750  34.980  44.990  1.00  0.00           H
ATOM    366  CA  LEU A  30      41.450  35.710  46.890  1.00  0.00           C
ATOM    367  HA  LEU A  30      41.800  35.250  47.800  1.00  0.00           H
ATOM    368  CB  LEU A  30      42.440  36.860  46.560  1.00  0.00           C
ATOM    369  HB1 LEU A  30      42.350  37.150  45.500  1.00  0.00           H
ATOM    370  HB2 LEU A  30      43.480  36.470  46.570  1.00  0.00           H
ATOM    371  CG  LEU A  30      42.360  38.080  47.590  1.00  0.00           C
ATOM    372  HG  LEU A  30      41.370  38.510  47.850  1.00  0.00           H
ATOM    373  CD1 LEU A  30      43.110  37.720  48.940  1.00  0.00           C
ATOM    374 HD11 LEU A  30      42.850  36.670  49.210  1.00  0.00           H
ATOM    375 HD12 LEU A  30      42.700  38.310  49.780  1.00  0.00           H
ATOM    376 HD13 LEU A  30      44.220  37.740  48.860  1.00  0.00           H
ATOM    377  CD2 LEU A  30      43.320  39.120  46.960  1.00  0.00           C
ATOM    378 HD21 LEU A  30      43.470  40.020  47.620  1.00  0.00           H
ATOM    379 HD22 LEU A  30      42.870  39.470  46.010  1.00  0.00           H
ATOM    380 HD23 LEU A  30      44.340  38.770  46.710  1.00  0.00           H
ATOM    381  C   LEU A  30      40.030  36.160  47.380  1.00  0.00           C
ATOM    382  O   LEU A  30      40.010  36.520  48.570  1.00  0.00           O
ATOM    383  N   PRO A  31      38.890  36.290  46.590  1.00  0.00           N
ATOM    384  CD  PRO A  31      38.820  36.370  45.150  1.00  0.00           C
ATOM    385  HD1 PRO A  31      39.010  35.300  44.910  1.00  0.00           H
ATOM    386  HD2 PRO A  31      39.570  37.090  44.750  1.00  0.00           H
ATOM    387  CA  PRO A  31      37.530  36.610  47.180  1.00  0.00           C
ATOM    388  HA  PRO A  31      37.510  37.680  47.350  1.00  0.00           H
ATOM    389  CB  PRO A  31      36.600  36.280  46.030  1.00  0.00           C
ATOM    390  HB1 PRO A  31      35.650  36.840  46.140  1.00  0.00           H
ATOM    391  HB2 PRO A  31      36.470  35.170  45.920  1.00  0.00           H
ATOM    392  CG  PRO A  31      37.360  36.780  44.810  1.00  0.00           C
ATOM    393  HG1 PRO A  31      37.110  36.440  43.780  1.00  0.00           H
ATOM    394  HG2 PRO A  31      37.190  37.880  44.760  1.00  0.00           H
ATOM    395  C   PRO A  31      37.070  35.960  48.560  1.00  0.00           C
ATOM    396  O   PRO A  31      36.620  36.730  49.410  1.00  0.00           O
ATOM    397  N   PRO A  32      37.080  34.660  48.800  1.00  0.00           N
ATOM    398  CD  PRO A  32      37.380  33.580  47.880  1.00  0.00           C
ATOM    399  HD1 PRO A  32      38.240  33.710  47.200  1.00  0.00           H
ATOM    400  HD2 PRO A  32      36.490  33.490  47.220  1.00  0.00           H
ATOM    401  CA  PRO A  32      36.780  34.170  50.170  1.00  0.00           C
ATOM    402  HA  PRO A  32      35.810  34.550  50.450  1.00  0.00           H
ATOM    403  CB  PRO A  32      36.490  32.680  49.880  1.00  0.00           C
ATOM    404  HB1 PRO A  32      35.440  32.660  49.520  1.00  0.00           H
ATOM    405  HB2 PRO A  32      36.430  32.000  50.760  1.00  0.00           H
ATOM    406  CG  PRO A  32      37.470  32.310  48.740  1.00  0.00           C
ATOM    407  HG1 PRO A  32      38.460  32.100  49.180  1.00  0.00           H
ATOM    408  HG2 PRO A  32      37.180  31.360  48.250  1.00  0.00           H
ATOM    409  C   PRO A  32      37.880  34.380  51.190  1.00  0.00           C
ATOM    410  O   PRO A  32      37.380  34.690  52.250  1.00  0.00           O
ATOM    411  N   VAL A  33      39.240  34.370  50.920  1.00  0.00           N
ATOM    412  HN  VAL A  33      39.660  34.120  50.050  1.00  0.00           H
ATOM    413  CA  VAL A  33      40.260  34.700  51.950  1.00  0.00           C
ATOM    414  HA  VAL A  33      40.040  34.090  52.810  1.00  0.00           H
ATOM    415  CB  VAL A  33      41.660  34.400  51.400  1.00  0.00           C
ATOM    416  HB  VAL A  33      41.780  34.680  50.330  1.00  0.00           H
ATOM    417  CG1 VAL A  33      42.680  35.170  52.270  1.00  0.00           C
ATOM    418 HG11 VAL A  33      42.630  36.260  52.050  1.00  0.00           H
ATOM    419 HG12 VAL A  33      43.740  34.840  52.190  1.00  0.00           H
ATOM    420 HG13 VAL A  33      42.400  35.050  53.340  1.00  0.00           H
ATOM    421  CG2 VAL A  33      41.930  32.930  51.420  1.00  0.00           C
ATOM    422 HG21 VAL A  33      41.300  32.350  50.720  1.00  0.00           H
ATOM    423 HG22 VAL A  33      41.800  32.490  52.430  1.00  0.00           H
ATOM    424 HG23 VAL A  33      42.950  32.680  51.030  1.00  0.00           H
ATOM    425  C   VAL A  33      40.090  36.160  52.330  1.00  0.00           C
ATOM    426  O   VAL A  33      40.100  36.570  53.540  1.00  0.00           O
ATOM    427  N   LEU A  34      39.890  37.080  51.350  1.00  0.00           N
ATOM    428  HN  LEU A  34      39.860  36.800  50.400  1.00  0.00           H
ATOM    429  CA  LEU A  34      39.580  38.530  51.570  1.00  0.00           C
ATOM    430  HA  LEU A  34      40.400  38.810  52.210  1.00  0.00           H
ATOM    431  CB  LEU A  34      39.650  39.350  50.240  1.00  0.00           C
ATOM    432  HB1 LEU A  34      38.810  39.100  49.570  1.00  0.00           H
ATOM    433  HB2 LEU A  34      40.630  39.050  49.830  1.00  0.00           H
ATOM    434  CG  LEU A  34      39.790  40.870  50.350  1.00  0.00           C
ATOM    435  HG  LEU A  34      38.810  41.240  50.750  1.00  0.00           H
ATOM    436  CD1 LEU A  34      40.960  41.150  51.320  1.00  0.00           C
ATOM    437 HD11 LEU A  34      41.230  42.230  51.400  1.00  0.00           H
ATOM    438 HD12 LEU A  34      41.840  40.540  51.020  1.00  0.00           H
ATOM    439 HD13 LEU A  34      40.680  40.800  52.340  1.00  0.00           H
ATOM    440  CD2 LEU A  34      39.910  41.550  49.000  1.00  0.00           C
ATOM    441 HD21 LEU A  34      39.780  42.620  49.230  1.00  0.00           H
ATOM    442 HD22 LEU A  34      39.240  41.130  48.210  1.00  0.00           H
ATOM    443 HD23 LEU A  34      40.940  41.440  48.590  1.00  0.00           H
ATOM    444  C   LEU A  34      38.200  38.810  52.230  1.00  0.00           C
ATOM    445  O   LEU A  34      37.890  39.590  53.100  1.00  0.00           O
ATOM    446  N   GLY A  35      37.220  37.910  51.910  1.00  0.00           N
ATOM    447  HN  GLY A  35      37.430  37.260  51.190  1.00  0.00           H
ATOM    448  CA  GLY A  35      35.940  37.820  52.610  1.00  0.00           C
ATOM    449  HA1 GLY A  35      35.450  36.970  52.150  1.00  0.00           H
ATOM    450  HA2 GLY A  35      35.370  38.710  52.780  1.00  0.00           H
ATOM    451  C   GLY A  35      36.070  37.430  54.070  1.00  0.00           C
ATOM    452  O   GLY A  35      35.770  38.210  55.020  1.00  0.00           O
ATOM    453  N   LEU A  36      36.760  36.320  54.290  1.00  0.00           N
ATOM    454  HN  LEU A  36      37.060  35.770  53.510  1.00  0.00           H
ATOM    455  CA  LEU A  36      37.190  35.970  55.700  1.00  0.00           C
ATOM    456  HA  LEU A  36      36.330  35.650  56.270  1.00  0.00           H
ATOM    457  CB  LEU A  36      38.220  34.800  55.690  1.00  0.00           C
ATOM    458  HB1 LEU A  36      38.700  34.770  56.690  1.00  0.00           H
ATOM    459  HB2 LEU A  36      39.020  35.070  54.960  1.00  0.00           H
ATOM    460  CG  LEU A  36      37.670  33.380  55.420  1.00  0.00           C
ATOM    461  HG  LEU A  36      37.040  33.470  54.510  1.00  0.00           H
ATOM    462  CD1 LEU A  36      38.810  32.400  55.150  1.00  0.00           C
ATOM    463 HD11 LEU A  36      39.570  32.380  55.970  1.00  0.00           H
ATOM    464 HD12 LEU A  36      39.430  32.670  54.260  1.00  0.00           H
ATOM    465 HD13 LEU A  36      38.410  31.390  54.910  1.00  0.00           H
ATOM    466  CD2 LEU A  36      36.810  32.860  56.550  1.00  0.00           C
ATOM    467 HD21 LEU A  36      35.820  33.350  56.530  1.00  0.00           H
ATOM    468 HD22 LEU A  36      37.310  33.000  57.520  1.00  0.00           H
ATOM    469 HD23 LEU A  36      36.670  31.780  56.380  1.00  0.00           H
ATOM    470  C   LEU A  36      37.790  37.150  56.570  1.00  0.00           C
ATOM    471  O   LEU A  36      37.360  37.400  57.690  1.00  0.00           O
ATOM    472  N   GLU A  37      38.880  37.750  55.970  1.00  0.00           N
ATOM    473  HN  GLU A  37      39.180  37.490  55.050  1.00  0.00           H
ATOM    474  CA  GLU A  37      39.480  38.970  56.490  1.00  0.00           C
ATOM    475  HA  GLU A  37      39.950  38.850  57.450  1.00  0.00           H
ATOM    476  CB  GLU A  37      40.690  39.480  55.550  1.00  0.00           C
ATOM    477  HB1 GLU A  37      40.900  40.510  55.890  1.00  0.00           H
ATOM    478  HB2 GLU A  37      40.420  39.360  54.480  1.00  0.00           H
ATOM    479  CG  GLU A  37      42.070  38.720  55.650  1.00  0.00           C
ATOM    480  HG1 GLU A  37      42.010  37.690  55.240  1.00  0.00           H
ATOM    481  HG2 GLU A  37      42.330  38.770  56.740  1.00  0.00           H
ATOM    482  CD  GLU A  37      43.190  39.420  54.890  1.00  0.00           C
ATOM    483  OE1 GLU A  37      44.230  39.790  55.440  1.00  0.00           O
ATOM    484  OE2 GLU A  37      42.880  39.620  53.640  1.00  0.00           O
ATOM    485  HE2 GLU A  37      43.460  40.210  53.160  1.00  0.00           H
ATOM    486  C   GLU A  37      38.540  40.170  56.600  1.00  0.00           C
ATOM    487  O   GLU A  37      38.640  40.820  57.630  1.00  0.00           O
ATOM    488  N   PHE A  38      37.570  40.400  55.690  1.00  0.00           N
ATOM    489  HN  PHE A  38      37.500  39.780  54.910  1.00  0.00           H
ATOM    490  CA  PHE A  38      36.760  41.600  55.740  1.00  0.00           C
ATOM    491  HA  PHE A  38      37.330  42.520  55.750  1.00  0.00           H
ATOM    492  CB  PHE A  38      35.910  41.680  54.400  1.00  0.00           C
ATOM    493  HB1 PHE A  38      35.540  40.660  54.170  1.00  0.00           H
ATOM    494  HB2 PHE A  38      36.570  41.900  53.530  1.00  0.00           H
ATOM    495  CG  PHE A  38      34.880  42.750  54.310  1.00  0.00           C
ATOM    496  CD1 PHE A  38      35.160  44.040  54.310  1.00  0.00           C
ATOM    497  HD1 PHE A  38      36.170  44.450  54.280  1.00  0.00           H
ATOM    498  CE1 PHE A  38      34.150  44.990  54.500  1.00  0.00           C
ATOM    499  HE1 PHE A  38      34.330  46.050  54.380  1.00  0.00           H
ATOM    500  CZ  PHE A  38      32.860  44.550  54.800  1.00  0.00           C
ATOM    501  HZ  PHE A  38      32.090  45.300  54.980  1.00  0.00           H
ATOM    502  CD2 PHE A  38      33.620  42.300  54.640  1.00  0.00           C
ATOM    503  HD2 PHE A  38      33.470  41.230  54.650  1.00  0.00           H
ATOM    504  CE2 PHE A  38      32.590  43.210  54.910  1.00  0.00           C
ATOM    505  HE2 PHE A  38      31.580  42.830  55.050  1.00  0.00           H
ATOM    506  C   PHE A  38      35.880  41.650  57.070  1.00  0.00           C
ATOM    507  O   PHE A  38      35.840  42.690  57.750  1.00  0.00           O
ATOM    508  N   ILE A  39      35.170  40.560  57.500  1.00  0.00           N
ATOM    509  HN  ILE A  39      34.920  39.880  56.820  1.00  0.00           H
ATOM    510  CA  ILE A  39      34.510  40.510  58.810  1.00  0.00           C
ATOM    511  HA  ILE A  39      33.920  41.410  58.840  1.00  0.00           H
ATOM    512  CB  ILE A  39      33.590  39.300  58.920  1.00  0.00           C
ATOM    513  HB  ILE A  39      33.410  39.150  60.010  1.00  0.00           H
ATOM    514  CG2 ILE A  39      32.300  39.760  58.130  1.00  0.00           C
ATOM    515 HG21 ILE A  39      32.020  40.800  58.400  1.00  0.00           H
ATOM    516 HG22 ILE A  39      31.450  39.100  58.380  1.00  0.00           H
ATOM    517 HG23 ILE A  39      32.450  39.890  57.050  1.00  0.00           H
ATOM    518  CG1 ILE A  39      34.140  37.960  58.380  1.00  0.00           C
ATOM    519 HG11 ILE A  39      35.040  37.670  58.960  1.00  0.00           H
ATOM    520 HG12 ILE A  39      34.470  38.020  57.320  1.00  0.00           H
ATOM    521  CD  ILE A  39      33.110  36.800  58.450  1.00  0.00           C
ATOM    522  HD1 ILE A  39      32.280  37.040  57.750  1.00  0.00           H
ATOM    523  HD2 ILE A  39      32.540  36.650  59.400  1.00  0.00           H
ATOM    524  HD3 ILE A  39      33.460  35.800  58.120  1.00  0.00           H
ATOM    525  C   ILE A  39      35.440  40.570  60.020  1.00  0.00           C
ATOM    526  O   ILE A  39      35.060  41.210  61.020  1.00  0.00           O
ATOM    527  N   PHE A  40      36.620  39.850  60.130  1.00  0.00           N
ATOM    528  HN  PHE A  40      36.900  39.320  59.340  1.00  0.00           H
ATOM    529  CA  PHE A  40      37.520  39.970  61.290  1.00  0.00           C
ATOM    530  HA  PHE A  40      36.980  39.860  62.220  1.00  0.00           H
ATOM    531  CB  PHE A  40      38.570  38.840  61.200  1.00  0.00           C
ATOM    532  HB1 PHE A  40      39.270  39.020  62.040  1.00  0.00           H
ATOM    533  HB2 PHE A  40      38.980  38.930  60.170  1.00  0.00           H
ATOM    534  CG  PHE A  40      38.160  37.450  61.340  1.00  0.00           C
ATOM    535  CD1 PHE A  40      38.470  36.450  60.350  1.00  0.00           C
ATOM    536  HD1 PHE A  40      39.170  36.740  59.570  1.00  0.00           H
ATOM    537  CE1 PHE A  40      38.220  35.060  60.610  1.00  0.00           C
ATOM    538  HE1 PHE A  40      38.590  34.320  59.920  1.00  0.00           H
ATOM    539  CZ  PHE A  40      37.660  34.660  61.840  1.00  0.00           C
ATOM    540  HZ  PHE A  40      37.670  33.620  62.130  1.00  0.00           H
ATOM    541  CD2 PHE A  40      37.600  37.010  62.530  1.00  0.00           C
ATOM    542  HD2 PHE A  40      37.460  37.740  63.300  1.00  0.00           H
ATOM    543  CE2 PHE A  40      37.330  35.650  62.790  1.00  0.00           C
ATOM    544  HE2 PHE A  40      37.110  35.360  63.810  1.00  0.00           H
ATOM    545  C   PHE A  40      38.130  41.340  61.440  1.00  0.00           C
ATOM    546  O   PHE A  40      38.250  41.850  62.540  1.00  0.00           O
ATOM    547  N   GLY A  41      38.290  41.970  60.290  1.00  0.00           N
ATOM    548  HN  GLY A  41      37.960  41.590  59.430  1.00  0.00           H
ATOM    549  CA  GLY A  41      38.730  43.350  60.220  1.00  0.00           C
ATOM    550  HA1 GLY A  41      38.910  43.570  59.190  1.00  0.00           H
ATOM    551  HA2 GLY A  41      39.570  43.510  60.880  1.00  0.00           H
ATOM    552  C   GLY A  41      37.680  44.280  60.780  1.00  0.00           C
ATOM    553  O   GLY A  41      37.970  45.110  61.640  1.00  0.00           O
ATOM    554  N   LEU A  42      36.420  44.070  60.300  1.00  0.00           N
ATOM    555  HN  LEU A  42      36.200  43.540  59.480  1.00  0.00           H
ATOM    556  CA  LEU A  42      35.250  44.840  60.660  1.00  0.00           C
ATOM    557  HA  LEU A  42      35.310  45.870  60.380  1.00  0.00           H
ATOM    558  CB  LEU A  42      34.000  44.360  59.890  1.00  0.00           C
ATOM    559  HB1 LEU A  42      33.820  43.270  59.950  1.00  0.00           H
ATOM    560  HB2 LEU A  42      34.410  44.610  58.890  1.00  0.00           H
ATOM    561  CG  LEU A  42      32.660  44.940  60.240  1.00  0.00           C
ATOM    562  HG  LEU A  42      32.320  44.770  61.290  1.00  0.00           H
ATOM    563  CD1 LEU A  42      32.650  46.470  59.970  1.00  0.00           C
ATOM    564 HD11 LEU A  42      31.570  46.710  60.010  1.00  0.00           H
ATOM    565 HD12 LEU A  42      33.080  46.630  58.960  1.00  0.00           H
ATOM    566 HD13 LEU A  42      33.250  47.020  60.730  1.00  0.00           H
ATOM    567  CD2 LEU A  42      31.590  44.320  59.350  1.00  0.00           C
ATOM    568 HD21 LEU A  42      31.880  44.250  58.280  1.00  0.00           H
ATOM    569 HD22 LEU A  42      30.720  45.000  59.440  1.00  0.00           H
ATOM    570 HD23 LEU A  42      31.340  43.290  59.700  1.00  0.00           H
ATOM    571  C   LEU A  42      35.000  44.720  62.130  1.00  0.00           C
ATOM    572  O   LEU A  42      34.850  45.730  62.840  1.00  0.00           O
ATOM    573  N   LEU A  43      34.930  43.480  62.690  1.00  0.00           N
ATOM    574  HN  LEU A  43      34.930  42.710  62.050  1.00  0.00           H
ATOM    575  CA  LEU A  43      34.760  43.170  64.140  1.00  0.00           C
ATOM    576  HA  LEU A  43      33.910  43.800  64.330  1.00  0.00           H
ATOM    577  CB  LEU A  43      34.540  41.680  64.380  1.00  0.00           C
ATOM    578  HB1 LEU A  43      35.410  41.150  63.940  1.00  0.00           H
ATOM    579  HB2 LEU A  43      33.610  41.320  63.890  1.00  0.00           H
ATOM    580  CG  LEU A  43      34.320  41.200  65.880  1.00  0.00           C
ATOM    581  HG  LEU A  43      34.160  42.110  66.520  1.00  0.00           H
ATOM    582  CD1 LEU A  43      33.240  40.200  66.000  1.00  0.00           C
ATOM    583 HD11 LEU A  43      32.270  40.760  65.990  1.00  0.00           H
ATOM    584 HD12 LEU A  43      33.290  39.710  67.000  1.00  0.00           H
ATOM    585 HD13 LEU A  43      33.230  39.550  65.100  1.00  0.00           H
ATOM    586  CD2 LEU A  43      35.600  40.460  66.280  1.00  0.00           C
ATOM    587 HD21 LEU A  43      35.550  39.450  65.840  1.00  0.00           H
ATOM    588 HD22 LEU A  43      35.820  40.510  67.370  1.00  0.00           H
ATOM    589 HD23 LEU A  43      36.500  40.940  65.840  1.00  0.00           H
ATOM    590  C   LEU A  43      35.930  43.660  64.980  1.00  0.00           C
ATOM    591  O   LEU A  43      35.770  44.210  66.040  1.00  0.00           O
ATOM    592  N   GLY A  44      37.180  43.450  64.580  1.00  0.00           N
ATOM    593  HN  GLY A  44      37.310  43.050  63.680  1.00  0.00           H
ATOM    594  CA  GLY A  44      38.330  43.900  65.320  1.00  0.00           C
ATOM    595  HA1 GLY A  44      39.210  43.640  64.750  1.00  0.00           H
ATOM    596  HA2 GLY A  44      38.230  43.320  66.220  1.00  0.00           H
ATOM    597  C   GLY A  44      38.320  45.400  65.610  1.00  0.00           C
ATOM    598  O   GLY A  44      38.580  45.850  66.740  1.00  0.00           O
ATOM    599  N   ASN A  45      38.140  46.250  64.610  1.00  0.00           N
ATOM    600  HN  ASN A  45      37.890  45.820  63.740  1.00  0.00           H
ATOM    601  CA  ASN A  45      38.250  47.730  64.580  1.00  0.00           C
ATOM    602  HA  ASN A  45      38.980  48.040  65.310  1.00  0.00           H
ATOM    603  CB  ASN A  45      38.640  48.190  63.170  1.00  0.00           C
ATOM    604  HB1 ASN A  45      38.770  49.290  63.170  1.00  0.00           H
ATOM    605  HB2 ASN A  45      37.980  47.810  62.370  1.00  0.00           H
ATOM    606  CG  ASN A  45      40.100  47.800  62.990  1.00  0.00           C
ATOM    607  OD1 ASN A  45      40.970  48.440  63.550  1.00  0.00           O
ATOM    608  ND2 ASN A  45      40.310  46.770  62.090  1.00  0.00           N
ATOM    609 HD21 ASN A  45      41.200  46.330  61.990  1.00  0.00           H
ATOM    610 HD22 ASN A  45      39.530  46.370  61.600  1.00  0.00           H
ATOM    611  C   ASN A  45      36.900  48.470  64.970  1.00  0.00           C
ATOM    612  O   ASN A  45      36.840  49.730  65.180  1.00  0.00           O
ATOM    613  N   GLY A  46      35.770  47.740  64.940  1.00  0.00           N
ATOM    614  HN  GLY A  46      35.850  46.790  64.650  1.00  0.00           H
ATOM    615  CA  GLY A  46      34.550  48.230  65.450  1.00  0.00           C
ATOM    616  HA1 GLY A  46      33.710  47.700  64.990  1.00  0.00           H
ATOM    617  HA2 GLY A  46      34.510  49.270  65.200  1.00  0.00           H
ATOM    618  C   GLY A  46      34.560  48.010  66.950  1.00  0.00           C
ATOM    619  O   GLY A  46      34.050  48.890  67.720  1.00  0.00           O
ATOM    620  N   LEU A  47      35.030  46.820  67.380  1.00  0.00           N
ATOM    621  HN  LEU A  47      35.180  45.980  66.860  1.00  0.00           H
ATOM    622  CA  LEU A  47      35.270  46.610  68.850  1.00  0.00           C
ATOM    623  HA  LEU A  47      34.310  46.520  69.340  1.00  0.00           H
ATOM    624  CB  LEU A  47      35.730  45.140  68.990  1.00  0.00           C
ATOM    625  HB1 LEU A  47      36.750  45.120  68.530  1.00  0.00           H
ATOM    626  HB2 LEU A  47      35.080  44.410  68.480  1.00  0.00           H
ATOM    627  CG  LEU A  47      35.900  44.650  70.440  1.00  0.00           C
ATOM    628  HG  LEU A  47      36.610  45.240  71.070  1.00  0.00           H
ATOM    629  CD1 LEU A  47      34.510  44.570  71.170  1.00  0.00           C
ATOM    630 HD11 LEU A  47      34.020  45.560  71.230  1.00  0.00           H
ATOM    631 HD12 LEU A  47      34.700  44.130  72.170  1.00  0.00           H
ATOM    632 HD13 LEU A  47      33.870  43.860  70.590  1.00  0.00           H
ATOM    633  CD2 LEU A  47      36.520  43.250  70.410  1.00  0.00           C
ATOM    634 HD21 LEU A  47      37.470  43.340  69.840  1.00  0.00           H
ATOM    635 HD22 LEU A  47      35.840  42.510  69.940  1.00  0.00           H
ATOM    636 HD23 LEU A  47      36.610  42.990  71.480  1.00  0.00           H
ATOM    637  C   LEU A  47      36.210  47.620  69.470  1.00  0.00           C
ATOM    638  O   LEU A  47      35.910  48.160  70.530  1.00  0.00           O
ATOM    639  N   ALA A  48      37.360  47.990  68.830  1.00  0.00           N
ATOM    640  HN  ALA A  48      37.580  47.440  68.030  1.00  0.00           H
ATOM    641  CA  ALA A  48      38.330  49.090  69.250  1.00  0.00           C
ATOM    642  HA  ALA A  48      38.830  48.860  70.180  1.00  0.00           H
ATOM    643  CB  ALA A  48      39.330  49.240  68.080  1.00  0.00           C
ATOM    644  HB1 ALA A  48      38.850  49.150  67.080  1.00  0.00           H
ATOM    645  HB2 ALA A  48      40.190  48.540  68.040  1.00  0.00           H
ATOM    646  HB3 ALA A  48      39.770  50.260  68.150  1.00  0.00           H
ATOM    647  C   ALA A  48      37.680  50.370  69.560  1.00  0.00           C
ATOM    648  O   ALA A  48      37.900  51.070  70.520  1.00  0.00           O
ATOM    649  N   LEU A  49      36.820  50.800  68.540  1.00  0.00           N
ATOM    650  HN  LEU A  49      36.740  50.230  67.730  1.00  0.00           H
ATOM    651  CA  LEU A  49      36.010  51.990  68.600  1.00  0.00           C
ATOM    652  HA  LEU A  49      36.720  52.760  68.870  1.00  0.00           H
ATOM    653  CB  LEU A  49      35.290  52.450  67.280  1.00  0.00           C
ATOM    654  HB1 LEU A  49      34.810  53.460  67.360  1.00  0.00           H
ATOM    655  HB2 LEU A  49      34.520  51.740  66.910  1.00  0.00           H
ATOM    656  CG  LEU A  49      36.360  52.710  66.070  1.00  0.00           C
ATOM    657  HG  LEU A  49      37.060  51.870  66.210  1.00  0.00           H
ATOM    658  CD1 LEU A  49      35.770  52.760  64.650  1.00  0.00           C
ATOM    659 HD11 LEU A  49      36.610  53.030  63.980  1.00  0.00           H
ATOM    660 HD12 LEU A  49      35.070  53.610  64.500  1.00  0.00           H
ATOM    661 HD13 LEU A  49      35.260  51.820  64.350  1.00  0.00           H
ATOM    662  CD2 LEU A  49      37.320  53.870  66.430  1.00  0.00           C
ATOM    663 HD21 LEU A  49      37.890  53.590  67.350  1.00  0.00           H
ATOM    664 HD22 LEU A  49      36.690  54.760  66.700  1.00  0.00           H
ATOM    665 HD23 LEU A  49      38.020  54.080  65.610  1.00  0.00           H
ATOM    666  C   LEU A  49      34.950  51.950  69.790  1.00  0.00           C
ATOM    667  O   LEU A  49      34.760  52.880  70.570  1.00  0.00           O
ATOM    668  N   TRP A  50      34.320  50.770  69.950  1.00  0.00           N
ATOM    669  HN  TRP A  50      34.540  50.050  69.290  1.00  0.00           H
ATOM    670  CA  TRP A  50      33.260  50.550  70.950  1.00  0.00           C
ATOM    671  HA  TRP A  50      32.460  51.270  70.850  1.00  0.00           H
ATOM    672  CB  TRP A  50      32.650  49.120  70.850  1.00  0.00           C
ATOM    673  HB1 TRP A  50      33.550  48.470  70.850  1.00  0.00           H
ATOM    674  HB2 TRP A  50      32.220  48.940  69.840  1.00  0.00           H
ATOM    675  CG  TRP A  50      31.600  48.680  71.830  1.00  0.00           C
ATOM    676  CD1 TRP A  50      31.830  47.640  72.750  1.00  0.00           C
ATOM    677  HD1 TRP A  50      32.730  47.040  72.800  1.00  0.00           H
ATOM    678  NE1 TRP A  50      30.730  47.490  73.540  1.00  0.00           N
ATOM    679  HE1 TRP A  50      30.600  46.800  74.220  1.00  0.00           H
ATOM    680  CE2 TRP A  50      29.800  48.370  73.120  1.00  0.00           C
ATOM    681  CD2 TRP A  50      30.330  49.160  72.080  1.00  0.00           C
ATOM    682  CE3 TRP A  50      29.590  50.190  71.540  1.00  0.00           C
ATOM    683  HE3 TRP A  50      29.980  50.730  70.690  1.00  0.00           H
ATOM    684  CZ3 TRP A  50      28.250  50.340  71.970  1.00  0.00           C
ATOM    685  HZ3 TRP A  50      27.630  50.950  71.320  1.00  0.00           H
ATOM    686  CZ2 TRP A  50      28.510  48.600  73.590  1.00  0.00           C
ATOM    687  HZ2 TRP A  50      28.190  47.880  74.330  1.00  0.00           H
ATOM    688  CH2 TRP A  50      27.750  49.630  73.070  1.00  0.00           C
ATOM    689  HH2 TRP A  50      26.750  49.700  73.460  1.00  0.00           H
ATOM    690  C   TRP A  50      33.820  50.660  72.390  1.00  0.00           C
ATOM    691  O   TRP A  50      33.290  51.330  73.330  1.00  0.00           O
ATOM    692  N   ILE A  51      35.030  50.060  72.580  1.00  0.00           N
ATOM    693  HN  ILE A  51      35.410  49.450  71.870  1.00  0.00           H
ATOM    694  CA  ILE A  51      35.760  50.130  73.830  1.00  0.00           C
ATOM    695  HA  ILE A  51      35.090  49.750  74.590  1.00  0.00           H
ATOM    696  CB  ILE A  51      36.910  49.080  73.840  1.00  0.00           C
ATOM    697  HB  ILE A  51      37.460  49.150  72.870  1.00  0.00           H
ATOM    698  CG2 ILE A  51      37.840  49.360  75.090  1.00  0.00           C
ATOM    699 HG21 ILE A  51      38.280  50.370  74.920  1.00  0.00           H
ATOM    700 HG22 ILE A  51      38.690  48.660  75.050  1.00  0.00           H
ATOM    701 HG23 ILE A  51      37.410  49.190  76.090  1.00  0.00           H
ATOM    702  CG1 ILE A  51      36.480  47.580  73.740  1.00  0.00           C
ATOM    703 HG11 ILE A  51      37.400  46.960  73.850  1.00  0.00           H
ATOM    704 HG12 ILE A  51      36.020  47.420  72.740  1.00  0.00           H
ATOM    705  CD  ILE A  51      35.510  47.110  74.800  1.00  0.00           C
ATOM    706  HD1 ILE A  51      34.550  47.660  74.830  1.00  0.00           H
ATOM    707  HD2 ILE A  51      35.900  47.180  75.840  1.00  0.00           H
ATOM    708  HD3 ILE A  51      35.350  46.010  74.780  1.00  0.00           H
ATOM    709  C   ILE A  51      36.150  51.580  74.190  1.00  0.00           C
ATOM    710  O   ILE A  51      36.060  52.050  75.310  1.00  0.00           O
ATOM    711  N   PHE A  52      36.740  52.330  73.160  1.00  0.00           N
ATOM    712  HN  PHE A  52      36.810  52.110  72.200  1.00  0.00           H
ATOM    713  CA  PHE A  52      37.210  53.710  73.340  1.00  0.00           C
ATOM    714  HA  PHE A  52      37.970  53.910  74.080  1.00  0.00           H
ATOM    715  CB  PHE A  52      38.040  54.350  72.230  1.00  0.00           C
ATOM    716  HB1 PHE A  52      38.300  55.410  72.430  1.00  0.00           H
ATOM    717  HB2 PHE A  52      37.370  54.330  71.340  1.00  0.00           H
ATOM    718  CG  PHE A  52      39.280  53.580  71.900  1.00  0.00           C
ATOM    719  CD1 PHE A  52      39.830  53.630  70.570  1.00  0.00           C
ATOM    720  HD1 PHE A  52      39.360  54.130  69.740  1.00  0.00           H
ATOM    721  CE1 PHE A  52      40.960  52.940  70.370  1.00  0.00           C
ATOM    722  HE1 PHE A  52      41.470  52.960  69.430  1.00  0.00           H
ATOM    723  CZ  PHE A  52      41.690  52.200  71.410  1.00  0.00           C
ATOM    724  HZ  PHE A  52      42.580  51.690  71.100  1.00  0.00           H
ATOM    725  CD2 PHE A  52      39.970  52.880  72.950  1.00  0.00           C
ATOM    726  HD2 PHE A  52      39.570  52.940  73.960  1.00  0.00           H
ATOM    727  CE2 PHE A  52      41.120  52.210  72.750  1.00  0.00           C
ATOM    728  HE2 PHE A  52      41.660  51.650  73.500  1.00  0.00           H
ATOM    729  C   PHE A  52      36.040  54.620  73.690  1.00  0.00           C
ATOM    730  O   PHE A  52      36.120  55.370  74.650  1.00  0.00           O
ATOM    731  N   CYS A  53      35.010  54.450  72.880  1.00  0.00           N
ATOM    732  HN  CYS A  53      34.980  53.640  72.310  1.00  0.00           H
ATOM    733  CA  CYS A  53      33.680  55.200  72.950  1.00  0.00           C
ATOM    734  HA  CYS A  53      34.000  56.210  73.170  1.00  0.00           H
ATOM    735  CB  CYS A  53      32.970  55.220  71.600  1.00  0.00           C
ATOM    736  HB1 CYS A  53      32.100  55.890  71.700  1.00  0.00           H
ATOM    737  HB2 CYS A  53      32.760  54.140  71.410  1.00  0.00           H
ATOM    738  SG  CYS A  53      34.020  56.050  70.370  1.00  0.00           S
ATOM    739  HG1 CYS A  53      34.630  54.920  70.060  1.00  0.00           H
ATOM    740  C   CYS A  53      32.740  54.960  74.140  1.00  0.00           C
ATOM    741  O   CYS A  53      32.090  55.910  74.490  1.00  0.00           O
ATOM    742  N   PHE A  54      32.630  53.770  74.770  1.00  0.00           N
ATOM    743  HN  PHE A  54      33.190  53.020  74.410  1.00  0.00           H
ATOM    744  CA  PHE A  54      31.710  53.460  75.790  1.00  0.00           C
ATOM    745  HA  PHE A  54      31.310  54.400  76.140  1.00  0.00           H
ATOM    746  CB  PHE A  54      30.380  52.720  75.330  1.00  0.00           C
ATOM    747  HB1 PHE A  54      29.750  52.360  76.180  1.00  0.00           H
ATOM    748  HB2 PHE A  54      30.720  51.820  74.780  1.00  0.00           H
ATOM    749  CG  PHE A  54      29.560  53.610  74.450  1.00  0.00           C
ATOM    750  CD1 PHE A  54      29.440  53.550  73.130  1.00  0.00           C
ATOM    751  HD1 PHE A  54      29.990  52.770  72.610  1.00  0.00           H
ATOM    752  CE1 PHE A  54      28.630  54.390  72.300  1.00  0.00           C
ATOM    753  HE1 PHE A  54      28.660  54.310  71.230  1.00  0.00           H
ATOM    754  CZ  PHE A  54      27.840  55.420  73.000  1.00  0.00           C
ATOM    755  HZ  PHE A  54      27.330  56.170  72.420  1.00  0.00           H
ATOM    756  CD2 PHE A  54      28.820  54.600  75.100  1.00  0.00           C
ATOM    757  HD2 PHE A  54      28.900  54.590  76.180  1.00  0.00           H
ATOM    758  CE2 PHE A  54      28.000  55.560  74.460  1.00  0.00           C
ATOM    759  HE2 PHE A  54      27.550  56.420  74.920  1.00  0.00           H
ATOM    760  C   PHE A  54      32.270  52.790  77.050  1.00  0.00           C
ATOM    761  O   PHE A  54      31.860  53.120  78.140  1.00  0.00           O
ATOM    762  N   HSD A  55      33.120  51.800  76.900  1.00  0.00           N
ATOM    763  HN  HSD A  55      33.360  51.530  75.960  1.00  0.00           H
ATOM    764  CA  HSD A  55      33.670  50.870  77.890  1.00  0.00           C
ATOM    765  HA  HSD A  55      32.850  50.610  78.550  1.00  0.00           H
ATOM    766  CB  HSD A  55      34.140  49.480  77.270  1.00  0.00           C
ATOM    767  HB1 HSD A  55      35.080  49.560  76.710  1.00  0.00           H
ATOM    768  HB2 HSD A  55      33.360  49.340  76.490  1.00  0.00           H
ATOM    769  ND1 HSD A  55      33.280  47.310  78.390  1.00  0.00           N
ATOM    770  HD1 HSD A  55      32.560  47.160  77.730  1.00  0.00           H
ATOM    771  CG  HSD A  55      34.180  48.400  78.370  1.00  0.00           C
ATOM    772  CE1 HSD A  55      33.700  46.450  79.410  1.00  0.00           C
ATOM    773  HE1 HSD A  55      33.140  45.560  79.720  1.00  0.00           H
ATOM    774  NE2 HSD A  55      34.770  47.010  80.030  1.00  0.00           N
ATOM    775  CD2 HSD A  55      35.110  48.170  79.390  1.00  0.00           C
ATOM    776  HD2 HSD A  55      35.820  48.860  79.810  1.00  0.00           H
ATOM    777  C   HSD A  55      34.670  51.550  78.690  1.00  0.00           C
ATOM    778  O   HSD A  55      34.580  51.530  79.900  1.00  0.00           O
ATOM    779  N   LEU A  56      35.530  52.350  78.040  1.00  0.00           N
ATOM    780  HN  LEU A  56      35.530  52.320  77.040  1.00  0.00           H
ATOM    781  CA  LEU A  56      36.420  53.250  78.760  1.00  0.00           C
ATOM    782  HA  LEU A  56      36.840  52.750  79.620  1.00  0.00           H
ATOM    783  CB  LEU A  56      37.720  53.520  77.880  1.00  0.00           C
ATOM    784  HB1 LEU A  56      38.240  54.420  78.250  1.00  0.00           H
ATOM    785  HB2 LEU A  56      37.370  53.680  76.830  1.00  0.00           H
ATOM    786  CG  LEU A  56      38.660  52.270  77.860  1.00  0.00           C
ATOM    787  HG  LEU A  56      38.110  51.310  77.680  1.00  0.00           H
ATOM    788  CD1 LEU A  56      39.660  52.270  76.710  1.00  0.00           C
ATOM    789 HD11 LEU A  56      39.120  52.570  75.790  1.00  0.00           H
ATOM    790 HD12 LEU A  56      40.060  51.260  76.520  1.00  0.00           H
ATOM    791 HD13 LEU A  56      40.530  52.930  76.920  1.00  0.00           H
ATOM    792  CD2 LEU A  56      39.290  52.130  79.220  1.00  0.00           C
ATOM    793 HD21 LEU A  56      38.710  51.560  79.970  1.00  0.00           H
ATOM    794 HD22 LEU A  56      39.660  53.080  79.670  1.00  0.00           H
ATOM    795 HD23 LEU A  56      40.220  51.550  79.060  1.00  0.00           H
ATOM    796  C   LEU A  56      35.740  54.540  79.190  1.00  0.00           C
ATOM    797  O   LEU A  56      34.850  55.070  78.570  1.00  0.00           O
ATOM    798  N   LYS A  57      36.010  55.010  80.450  1.00  0.00           N
ATOM    799  HN  LYS A  57      36.520  54.400  81.060  1.00  0.00           H
ATOM    800  CA  LYS A  57      35.600  56.250  81.010  1.00  0.00           C
ATOM    801  HA  LYS A  57      34.760  56.720  80.500  1.00  0.00           H
ATOM    802  CB  LYS A  57      34.890  55.990  82.420  1.00  0.00           C
ATOM    803  HB1 LYS A  57      35.590  55.570  83.160  1.00  0.00           H
ATOM    804  HB2 LYS A  57      34.100  55.250  82.190  1.00  0.00           H
ATOM    805  CG  LYS A  57      34.350  57.260  83.140  1.00  0.00           C
ATOM    806  HG1 LYS A  57      35.140  57.980  83.430  1.00  0.00           H
ATOM    807  HG2 LYS A  57      33.900  56.960  84.100  1.00  0.00           H
ATOM    808  CD  LYS A  57      33.300  57.990  82.340  1.00  0.00           C
ATOM    809  HD1 LYS A  57      32.640  57.160  82.020  1.00  0.00           H
ATOM    810  HD2 LYS A  57      33.700  58.450  81.410  1.00  0.00           H
ATOM    811  CE  LYS A  57      32.450  58.900  83.170  1.00  0.00           C
ATOM    812  HE1 LYS A  57      31.970  58.350  84.000  1.00  0.00           H
ATOM    813  HE2 LYS A  57      31.760  59.310  82.410  1.00  0.00           H
ATOM    814  NZ  LYS A  57      33.180  60.180  83.680  1.00  0.00           N
ATOM    815  HZ1 LYS A  57      33.660  60.130  84.600  1.00  0.00           H
ATOM    816  HZ2 LYS A  57      32.430  60.900  83.690  1.00  0.00           H
ATOM    817  HZ3 LYS A  57      33.870  60.550  82.990  1.00  0.00           H
ATOM    818  C   LYS A  57      36.730  57.250  81.050  1.00  0.00           C
ATOM    819  O   LYS A  57      37.800  56.970  81.610  1.00  0.00           O
ATOM    820  N   SER A  58      36.500  58.370  80.410  1.00  0.00           N
ATOM    821  HN  SER A  58      35.700  58.470  79.830  1.00  0.00           H
ATOM    822  CA  SER A  58      37.200  59.690  80.540  1.00  0.00           C
ATOM    823  HA  SER A  58      36.520  60.480  80.260  1.00  0.00           H
ATOM    824  CB  SER A  58      37.810  60.130  81.950  1.00  0.00           C
ATOM    825  HB1 SER A  58      38.150  61.190  81.910  1.00  0.00           H
ATOM    826  HB2 SER A  58      38.730  59.630  82.330  1.00  0.00           H
ATOM    827  OG  SER A  58      36.700  60.110  82.900  1.00  0.00           O
ATOM    828  HG1 SER A  58      37.100  60.290  83.760  1.00  0.00           H
ATOM    829  C   SER A  58      38.310  59.750  79.560  1.00  0.00           C
ATOM    830  O   SER A  58      39.250  58.920  79.700  1.00  0.00           O
ATOM    831  N   TRP A  59      38.200  60.590  78.560  1.00  0.00           N
ATOM    832  HN  TRP A  59      37.490  61.290  78.500  1.00  0.00           H
ATOM    833  CA  TRP A  59      39.110  60.430  77.470  1.00  0.00           C
ATOM    834  HA  TRP A  59      39.170  59.380  77.210  1.00  0.00           H
ATOM    835  CB  TRP A  59      38.530  61.180  76.230  1.00  0.00           C
ATOM    836  HB1 TRP A  59      39.360  61.690  75.690  1.00  0.00           H
ATOM    837  HB2 TRP A  59      37.870  62.050  76.500  1.00  0.00           H
ATOM    838  CG  TRP A  59      37.770  60.270  75.350  1.00  0.00           C
ATOM    839  CD1 TRP A  59      36.410  60.030  75.480  1.00  0.00           C
ATOM    840  HD1 TRP A  59      35.840  60.320  76.350  1.00  0.00           H
ATOM    841  NE1 TRP A  59      35.920  59.220  74.510  1.00  0.00           N
ATOM    842  HE1 TRP A  59      35.010  59.210  74.130  1.00  0.00           H
ATOM    843  CE2 TRP A  59      36.930  59.050  73.570  1.00  0.00           C
ATOM    844  CD2 TRP A  59      38.110  59.680  74.100  1.00  0.00           C
ATOM    845  CE3 TRP A  59      39.250  59.760  73.260  1.00  0.00           C
ATOM    846  HE3 TRP A  59      40.100  60.410  73.390  1.00  0.00           H
ATOM    847  CZ3 TRP A  59      39.160  59.190  71.970  1.00  0.00           C
ATOM    848  HZ3 TRP A  59      40.010  59.280  71.300  1.00  0.00           H
ATOM    849  CZ2 TRP A  59      36.880  58.370  72.380  1.00  0.00           C
ATOM    850  HZ2 TRP A  59      36.000  57.880  72.020  1.00  0.00           H
ATOM    851  CH2 TRP A  59      37.980  58.500  71.580  1.00  0.00           C
ATOM    852  HH2 TRP A  59      37.960  58.060  70.590  1.00  0.00           H
ATOM    853  C   TRP A  59      40.510  60.850  77.810  1.00  0.00           C
ATOM    854  O   TRP A  59      40.750  61.720  78.620  1.00  0.00           O
ATOM    855  N   LYS A  60      41.490  60.180  77.100  1.00  0.00           N
ATOM    856  HN  LYS A  60      41.190  59.530  76.410  1.00  0.00           H
ATOM    857  CA  LYS A  60      42.860  60.180  77.300  1.00  0.00           C
ATOM    858  HA  LYS A  60      43.130  60.960  78.000  1.00  0.00           H
ATOM    859  CB  LYS A  60      43.450  58.780  77.690  1.00  0.00           C
ATOM    860  HB1 LYS A  60      44.560  58.810  77.740  1.00  0.00           H
ATOM    861  HB2 LYS A  60      43.220  58.020  76.920  1.00  0.00           H
ATOM    862  CG  LYS A  60      42.920  58.360  79.110  1.00  0.00           C
ATOM    863  HG1 LYS A  60      43.200  57.310  79.400  1.00  0.00           H
ATOM    864  HG2 LYS A  60      41.810  58.300  79.080  1.00  0.00           H
ATOM    865  CD  LYS A  60      43.400  59.240  80.260  1.00  0.00           C
ATOM    866  HD1 LYS A  60      43.030  60.270  80.010  1.00  0.00           H
ATOM    867  HD2 LYS A  60      44.500  59.340  80.120  1.00  0.00           H
ATOM    868  CE  LYS A  60      42.840  58.740  81.600  1.00  0.00           C
ATOM    869  HE1 LYS A  60      43.260  57.730  81.840  1.00  0.00           H
ATOM    870  HE2 LYS A  60      41.740  58.590  81.590  1.00  0.00           H
ATOM    871  NZ  LYS A  60      43.230  59.580  82.720  1.00  0.00           N
ATOM    872  HZ1 LYS A  60      43.160  59.050  83.620  1.00  0.00           H
ATOM    873  HZ2 LYS A  60      42.630  60.420  82.690  1.00  0.00           H
ATOM    874  HZ3 LYS A  60      44.170  60.040  82.690  1.00  0.00           H
ATOM    875  C   LYS A  60      43.440  60.630  76.020  1.00  0.00           C
ATOM    876  O   LYS A  60      42.900  60.290  74.970  1.00  0.00           O
ATOM    877  N   SER A  61      44.520  61.390  75.960  1.00  0.00           N
ATOM    878  HN  SER A  61      45.030  61.570  76.790  1.00  0.00           H
ATOM    879  CA  SER A  61      45.080  62.080  74.810  1.00  0.00           C
ATOM    880  HA  SER A  61      44.300  62.710  74.390  1.00  0.00           H
ATOM    881  CB  SER A  61      46.340  62.960  75.150  1.00  0.00           C
ATOM    882  HB1 SER A  61      45.880  63.830  75.650  1.00  0.00           H
ATOM    883  HB2 SER A  61      46.840  63.340  74.230  1.00  0.00           H
ATOM    884  OG  SER A  61      47.180  62.160  75.980  1.00  0.00           O
ATOM    885  HG1 SER A  61      47.900  61.960  75.380  1.00  0.00           H
ATOM    886  C   SER A  61      45.520  61.070  73.820  1.00  0.00           C
ATOM    887  O   SER A  61      45.270  61.170  72.600  1.00  0.00           O
ATOM    888  N   SER A  62      46.150  60.030  74.320  1.00  0.00           N
ATOM    889  HN  SER A  62      46.360  60.080  75.300  1.00  0.00           H
ATOM    890  CA  SER A  62      46.760  58.930  73.500  1.00  0.00           C
ATOM    891  HA  SER A  62      47.400  59.370  72.740  1.00  0.00           H
ATOM    892  CB  SER A  62      47.690  57.870  74.190  1.00  0.00           C
ATOM    893  HB1 SER A  62      48.650  58.340  74.500  1.00  0.00           H
ATOM    894  HB2 SER A  62      47.970  57.110  73.420  1.00  0.00           H
ATOM    895  OG  SER A  62      47.180  57.290  75.360  1.00  0.00           O
ATOM    896  HG1 SER A  62      47.100  58.030  75.950  1.00  0.00           H
ATOM    897  C   SER A  62      45.710  58.130  72.840  1.00  0.00           C
ATOM    898  O   SER A  62      45.990  57.680  71.740  1.00  0.00           O
ATOM    899  N   ARG A  63      44.500  58.000  73.430  1.00  0.00           N
ATOM    900  HN  ARG A  63      44.280  58.630  74.170  1.00  0.00           H
ATOM    901  CA  ARG A  63      43.310  57.320  72.920  1.00  0.00           C
ATOM    902  HA  ARG A  63      43.610  56.280  72.890  1.00  0.00           H
ATOM    903  CB  ARG A  63      42.190  57.170  74.000  1.00  0.00           C
ATOM    904  HB1 ARG A  63      42.010  58.180  74.460  1.00  0.00           H
ATOM    905  HB2 ARG A  63      42.660  56.550  74.790  1.00  0.00           H
ATOM    906  CG  ARG A  63      40.830  56.580  73.610  1.00  0.00           C
ATOM    907  HG1 ARG A  63      40.970  55.560  73.200  1.00  0.00           H
ATOM    908  HG2 ARG A  63      40.210  57.220  72.950  1.00  0.00           H
ATOM    909  CD  ARG A  63      39.800  56.570  74.770  1.00  0.00           C
ATOM    910  HD1 ARG A  63      38.810  56.180  74.470  1.00  0.00           H
ATOM    911  HD2 ARG A  63      39.780  57.640  75.080  1.00  0.00           H
ATOM    912  NE  ARG A  63      40.330  55.710  75.900  1.00  0.00           N
ATOM    913  HE  ARG A  63      41.050  55.040  75.740  1.00  0.00           H
ATOM    914  CZ  ARG A  63      40.240  56.060  77.170  1.00  0.00           C
ATOM    915  NH1 ARG A  63      39.360  56.840  77.750  1.00  0.00           N
ATOM    916 HH11 ARG A  63      38.460  56.850  77.300  1.00  0.00           H
ATOM    917 HH12 ARG A  63      39.370  56.860  78.750  1.00  0.00           H
ATOM    918  NH2 ARG A  63      41.080  55.480  78.000  1.00  0.00           N
ATOM    919 HH21 ARG A  63      41.890  54.930  77.760  1.00  0.00           H
ATOM    920 HH22 ARG A  63      40.830  55.680  78.940  1.00  0.00           H
ATOM    921  C   ARG A  63      42.800  57.870  71.570  1.00  0.00           C
ATOM    922  O   ARG A  63      42.360  57.110  70.730  1.00  0.00           O
ATOM    923  N   ILE A  64      42.890  59.240  71.360  1.00  0.00           N
ATOM    924  HN  ILE A  64      43.490  59.770  71.950  1.00  0.00           H
ATOM    925  CA  ILE A  64      42.590  59.800  70.040  1.00  0.00           C
ATOM    926  HA  ILE A  64      41.570  59.500  69.820  1.00  0.00           H
ATOM    927  CB  ILE A  64      42.680  61.330  70.130  1.00  0.00           C
ATOM    928  HB  ILE A  64      43.740  61.660  70.100  1.00  0.00           H
ATOM    929  CG2 ILE A  64      42.180  61.940  68.780  1.00  0.00           C
ATOM    930 HG21 ILE A  64      42.370  63.030  68.650  1.00  0.00           H
ATOM    931 HG22 ILE A  64      41.100  61.740  68.550  1.00  0.00           H
ATOM    932 HG23 ILE A  64      42.680  61.470  67.900  1.00  0.00           H
ATOM    933  CG1 ILE A  64      41.940  61.900  71.360  1.00  0.00           C
ATOM    934 HG11 ILE A  64      42.550  61.660  72.260  1.00  0.00           H
ATOM    935 HG12 ILE A  64      40.960  61.410  71.530  1.00  0.00           H
ATOM    936  CD  ILE A  64      41.870  63.420  71.460  1.00  0.00           C
ATOM    937  HD1 ILE A  64      41.060  63.690  70.750  1.00  0.00           H
ATOM    938  HD2 ILE A  64      42.850  63.880  71.150  1.00  0.00           H
ATOM    939  HD3 ILE A  64      41.530  63.770  72.450  1.00  0.00           H
ATOM    940  C   ILE A  64      43.460  59.250  68.870  1.00  0.00           C
ATOM    941  O   ILE A  64      42.950  58.930  67.790  1.00  0.00           O
ATOM    942  N   PHE A  65      44.830  59.140  69.090  1.00  0.00           N
ATOM    943  HN  PHE A  65      45.330  59.220  69.940  1.00  0.00           H
ATOM    944  CA  PHE A  65      45.700  58.440  68.190  1.00  0.00           C
ATOM    945  HA  PHE A  65      45.630  58.870  67.210  1.00  0.00           H
ATOM    946  CB  PHE A  65      47.110  58.430  68.660  1.00  0.00           C
ATOM    947  HB1 PHE A  65      47.780  57.950  67.910  1.00  0.00           H
ATOM    948  HB2 PHE A  65      47.190  57.930  69.650  1.00  0.00           H
ATOM    949  CG  PHE A  65      47.590  59.920  68.750  1.00  0.00           C
ATOM    950  CD1 PHE A  65      47.410  60.840  67.710  1.00  0.00           C
ATOM    951  HD1 PHE A  65      46.840  60.600  66.830  1.00  0.00           H
ATOM    952  CE1 PHE A  65      47.790  62.190  67.870  1.00  0.00           C
ATOM    953  HE1 PHE A  65      47.490  62.830  67.050  1.00  0.00           H
ATOM    954  CZ  PHE A  65      48.380  62.660  69.020  1.00  0.00           C
ATOM    955  HZ  PHE A  65      48.800  63.650  68.910  1.00  0.00           H
ATOM    956  CD2 PHE A  65      48.190  60.420  69.960  1.00  0.00           C
ATOM    957  HD2 PHE A  65      48.340  59.780  70.810  1.00  0.00           H
ATOM    958  CE2 PHE A  65      48.680  61.790  70.070  1.00  0.00           C
ATOM    959  HE2 PHE A  65      49.160  62.130  70.970  1.00  0.00           H
ATOM    960  C   PHE A  65      45.340  56.980  67.910  1.00  0.00           C
ATOM    961  O   PHE A  65      45.300  56.550  66.780  1.00  0.00           O
ATOM    962  N   LEU A  66      45.070  56.200  68.960  1.00  0.00           N
ATOM    963  HN  LEU A  66      45.170  56.580  69.870  1.00  0.00           H
ATOM    964  CA  LEU A  66      44.480  54.890  68.910  1.00  0.00           C
ATOM    965  HA  LEU A  66      45.190  54.280  68.380  1.00  0.00           H
ATOM    966  CB  LEU A  66      44.300  54.350  70.280  1.00  0.00           C
ATOM    967  HB1 LEU A  66      43.780  53.370  70.190  1.00  0.00           H
ATOM    968  HB2 LEU A  66      43.400  54.750  70.800  1.00  0.00           H
ATOM    969  CG  LEU A  66      45.540  54.120  71.250  1.00  0.00           C
ATOM    970  HG  LEU A  66      46.030  55.110  71.280  1.00  0.00           H
ATOM    971  CD1 LEU A  66      45.070  53.640  72.640  1.00  0.00           C
ATOM    972 HD11 LEU A  66      44.620  52.630  72.660  1.00  0.00           H
ATOM    973 HD12 LEU A  66      44.360  54.370  73.090  1.00  0.00           H
ATOM    974 HD13 LEU A  66      45.970  53.760  73.300  1.00  0.00           H
ATOM    975  CD2 LEU A  66      46.570  53.230  70.730  1.00  0.00           C
ATOM    976 HD21 LEU A  66      46.380  52.150  70.910  1.00  0.00           H
ATOM    977 HD22 LEU A  66      47.560  53.540  71.130  1.00  0.00           H
ATOM    978 HD23 LEU A  66      46.670  53.360  69.630  1.00  0.00           H
ATOM    979  C   LEU A  66      43.130  54.850  68.060  1.00  0.00           C
ATOM    980  O   LEU A  66      42.870  53.940  67.250  1.00  0.00           O
ATOM    981  N   PHE A  67      42.240  55.820  68.340  1.00  0.00           N
ATOM    982  HN  PHE A  67      42.450  56.390  69.130  1.00  0.00           H
ATOM    983  CA  PHE A  67      40.960  56.020  67.570  1.00  0.00           C
ATOM    984  HA  PHE A  67      40.440  55.070  67.580  1.00  0.00           H
ATOM    985  CB  PHE A  67      40.130  57.060  68.260  1.00  0.00           C
ATOM    986  HB1 PHE A  67      40.780  57.950  68.310  1.00  0.00           H
ATOM    987  HB2 PHE A  67      40.010  56.830  69.340  1.00  0.00           H
ATOM    988  CG  PHE A  67      38.750  57.360  67.600  1.00  0.00           C
ATOM    989  CD1 PHE A  67      38.790  58.370  66.590  1.00  0.00           C
ATOM    990  HD1 PHE A  67      39.750  58.700  66.250  1.00  0.00           H
ATOM    991  CE1 PHE A  67      37.710  58.900  65.890  1.00  0.00           C
ATOM    992  HE1 PHE A  67      37.840  59.550  65.040  1.00  0.00           H
ATOM    993  CZ  PHE A  67      36.440  58.420  66.240  1.00  0.00           C
ATOM    994  HZ  PHE A  67      35.470  58.680  65.830  1.00  0.00           H
ATOM    995  CD2 PHE A  67      37.470  57.000  67.980  1.00  0.00           C
ATOM    996  HD2 PHE A  67      37.340  56.540  68.950  1.00  0.00           H
ATOM    997  CE2 PHE A  67      36.330  57.550  67.320  1.00  0.00           C
ATOM    998  HE2 PHE A  67      35.380  57.200  67.700  1.00  0.00           H
ATOM    999  C   PHE A  67      41.270  56.230  66.020  1.00  0.00           C
ATOM   1000  O   PHE A  67      40.690  55.490  65.200  1.00  0.00           O
ATOM   1001  N   ASN A  68      42.300  57.090  65.780  1.00  0.00           N
ATOM   1002  HN  ASN A  68      42.940  57.480  66.430  1.00  0.00           H
ATOM   1003  CA  ASN A  68      42.760  57.380  64.460  1.00  0.00           C
ATOM   1004  HA  ASN A  68      41.910  57.610  63.820  1.00  0.00           H
ATOM   1005  CB  ASN A  68      43.740  58.570  64.300  1.00  0.00           C
ATOM   1006  HB1 ASN A  68      44.220  58.570  63.300  1.00  0.00           H
ATOM   1007  HB2 ASN A  68      44.620  58.630  64.970  1.00  0.00           H
ATOM   1008  CG  ASN A  68      42.840  59.880  64.290  1.00  0.00           C
ATOM   1009  OD1 ASN A  68      42.590  60.490  63.270  1.00  0.00           O
ATOM   1010  ND2 ASN A  68      42.250  60.160  65.430  1.00  0.00           N
ATOM   1011 HD21 ASN A  68      42.560  59.760  66.290  1.00  0.00           H
ATOM   1012 HD22 ASN A  68      41.730  61.030  65.460  1.00  0.00           H
ATOM   1013  C   ASN A  68      43.280  56.170  63.720  1.00  0.00           C
ATOM   1014  O   ASN A  68      43.070  55.980  62.540  1.00  0.00           O
ATOM   1015  N   LEU A  69      44.070  55.290  64.380  1.00  0.00           N
ATOM   1016  HN  LEU A  69      44.240  55.480  65.350  1.00  0.00           H
ATOM   1017  CA  LEU A  69      44.610  54.130  63.830  1.00  0.00           C
ATOM   1018  HA  LEU A  69      45.070  54.430  62.900  1.00  0.00           H
ATOM   1019  CB  LEU A  69      45.750  53.630  64.780  1.00  0.00           C
ATOM   1020  HB1 LEU A  69      45.330  53.530  65.800  1.00  0.00           H
ATOM   1021  HB2 LEU A  69      46.510  54.430  64.710  1.00  0.00           H
ATOM   1022  CG  LEU A  69      46.440  52.250  64.560  1.00  0.00           C
ATOM   1023  HG  LEU A  69      45.670  51.450  64.610  1.00  0.00           H
ATOM   1024  CD1 LEU A  69      47.030  52.030  63.150  1.00  0.00           C
ATOM   1025 HD11 LEU A  69      46.260  52.340  62.390  1.00  0.00           H
ATOM   1026 HD12 LEU A  69      47.230  50.950  63.000  1.00  0.00           H
ATOM   1027 HD13 LEU A  69      48.010  52.500  62.900  1.00  0.00           H
ATOM   1028  CD2 LEU A  69      47.520  51.970  65.650  1.00  0.00           C
ATOM   1029 HD21 LEU A  69      48.420  51.460  65.230  1.00  0.00           H
ATOM   1030 HD22 LEU A  69      47.150  51.290  66.440  1.00  0.00           H
ATOM   1031 HD23 LEU A  69      47.760  53.010  65.960  1.00  0.00           H
ATOM   1032  C   LEU A  69      43.540  53.080  63.550  1.00  0.00           C
ATOM   1033  O   LEU A  69      43.580  52.480  62.440  1.00  0.00           O
ATOM   1034  N   ALA A  70      42.520  52.900  64.390  1.00  0.00           N
ATOM   1035  HN  ALA A  70      42.650  53.150  65.340  1.00  0.00           H
ATOM   1036  CA  ALA A  70      41.320  52.160  64.130  1.00  0.00           C
ATOM   1037  HA  ALA A  70      41.440  51.110  63.920  1.00  0.00           H
ATOM   1038  CB  ALA A  70      40.460  51.970  65.410  1.00  0.00           C
ATOM   1039  HB1 ALA A  70      40.010  52.880  65.840  1.00  0.00           H
ATOM   1040  HB2 ALA A  70      40.930  51.480  66.290  1.00  0.00           H
ATOM   1041  HB3 ALA A  70      39.690  51.220  65.120  1.00  0.00           H
ATOM   1042  C   ALA A  70      40.480  52.650  62.930  1.00  0.00           C
ATOM   1043  O   ALA A  70      40.110  51.860  62.100  1.00  0.00           O
ATOM   1044  N   VAL A  71      40.290  53.990  62.860  1.00  0.00           N
ATOM   1045  HN  VAL A  71      40.350  54.520  63.700  1.00  0.00           H
ATOM   1046  CA  VAL A  71      39.670  54.640  61.720  1.00  0.00           C
ATOM   1047  HA  VAL A  71      38.720  54.140  61.570  1.00  0.00           H
ATOM   1048  CB  VAL A  71      39.530  56.070  62.170  1.00  0.00           C
ATOM   1049  HB  VAL A  71      40.400  56.470  62.740  1.00  0.00           H
ATOM   1050  CG1 VAL A  71      39.400  57.050  61.000  1.00  0.00           C
ATOM   1051 HG11 VAL A  71      39.130  58.060  61.350  1.00  0.00           H
ATOM   1052 HG12 VAL A  71      38.590  56.760  60.300  1.00  0.00           H
ATOM   1053 HG13 VAL A  71      40.350  57.070  60.440  1.00  0.00           H
ATOM   1054  CG2 VAL A  71      38.230  56.170  63.020  1.00  0.00           C
ATOM   1055 HG21 VAL A  71      38.150  57.110  63.610  1.00  0.00           H
ATOM   1056 HG22 VAL A  71      38.150  55.320  63.750  1.00  0.00           H
ATOM   1057 HG23 VAL A  71      37.340  56.060  62.350  1.00  0.00           H
ATOM   1058  C   VAL A  71      40.410  54.440  60.440  1.00  0.00           C
ATOM   1059  O   VAL A  71      39.800  54.110  59.440  1.00  0.00           O
ATOM   1060  N   ALA A  72      41.780  54.540  60.390  1.00  0.00           N
ATOM   1061  HN  ALA A  72      42.260  54.740  61.250  1.00  0.00           H
ATOM   1062  CA  ALA A  72      42.550  54.330  59.160  1.00  0.00           C
ATOM   1063  HA  ALA A  72      42.180  55.090  58.480  1.00  0.00           H
ATOM   1064  CB  ALA A  72      44.010  54.590  59.400  1.00  0.00           C
ATOM   1065  HB1 ALA A  72      44.160  55.640  59.760  1.00  0.00           H
ATOM   1066  HB2 ALA A  72      44.690  54.600  58.530  1.00  0.00           H
ATOM   1067  HB3 ALA A  72      44.350  53.960  60.250  1.00  0.00           H
ATOM   1068  C   ALA A  72      42.320  52.870  58.640  1.00  0.00           C
ATOM   1069  O   ALA A  72      42.090  52.640  57.470  1.00  0.00           O
ATOM   1070  N   ASP A  73      42.440  51.950  59.640  1.00  0.00           N
ATOM   1071  HN  ASP A  73      42.610  52.240  60.580  1.00  0.00           H
ATOM   1072  CA  ASP A  73      42.360  50.530  59.480  1.00  0.00           C
ATOM   1073  HA  ASP A  73      43.040  50.260  58.690  1.00  0.00           H
ATOM   1074  CB  ASP A  73      42.800  49.820  60.820  1.00  0.00           C
ATOM   1075  HB1 ASP A  73      42.350  48.800  60.830  1.00  0.00           H
ATOM   1076  HB2 ASP A  73      42.310  50.410  61.620  1.00  0.00           H
ATOM   1077  CG  ASP A  73      44.340  49.890  60.980  1.00  0.00           C
ATOM   1078  OD1 ASP A  73      45.120  50.120  60.060  1.00  0.00           O
ATOM   1079  OD2 ASP A  73      44.840  49.610  62.260  1.00  0.00           O
ATOM   1080  HD2 ASP A  73      45.780  49.580  62.340  1.00  0.00           H
ATOM   1081  C   ASP A  73      40.910  50.130  59.030  1.00  0.00           C
ATOM   1082  O   ASP A  73      40.800  49.410  58.090  1.00  0.00           O
ATOM   1083  N   PHE A  74      39.860  50.650  59.670  1.00  0.00           N
ATOM   1084  HN  PHE A  74      39.970  51.310  60.400  1.00  0.00           H
ATOM   1085  CA  PHE A  74      38.490  50.480  59.360  1.00  0.00           C
ATOM   1086  HA  PHE A  74      38.240  49.430  59.280  1.00  0.00           H
ATOM   1087  CB  PHE A  74      37.560  50.930  60.500  1.00  0.00           C
ATOM   1088  HB1 PHE A  74      37.950  51.900  60.850  1.00  0.00           H
ATOM   1089  HB2 PHE A  74      37.600  50.070  61.230  1.00  0.00           H
ATOM   1090  CG  PHE A  74      36.100  51.260  60.080  1.00  0.00           C
ATOM   1091  CD1 PHE A  74      35.090  50.310  60.190  1.00  0.00           C
ATOM   1092  HD1 PHE A  74      35.270  49.300  60.550  1.00  0.00           H
ATOM   1093  CE1 PHE A  74      33.700  50.650  60.080  1.00  0.00           C
ATOM   1094  HE1 PHE A  74      32.950  49.870  60.110  1.00  0.00           H
ATOM   1095  CZ  PHE A  74      33.370  51.960  59.890  1.00  0.00           C
ATOM   1096  HZ  PHE A  74      32.310  52.150  59.800  1.00  0.00           H
ATOM   1097  CD2 PHE A  74      35.680  52.580  59.670  1.00  0.00           C
ATOM   1098  HD2 PHE A  74      36.390  53.390  59.540  1.00  0.00           H
ATOM   1099  CE2 PHE A  74      34.330  52.900  59.570  1.00  0.00           C
ATOM   1100  HE2 PHE A  74      34.100  53.910  59.250  1.00  0.00           H
ATOM   1101  C   PHE A  74      38.090  51.120  58.010  1.00  0.00           C
ATOM   1102  O   PHE A  74      37.250  50.580  57.300  1.00  0.00           O
ATOM   1103  N   LEU A  75      38.640  52.300  57.560  1.00  0.00           N
ATOM   1104  HN  LEU A  75      39.110  52.900  58.200  1.00  0.00           H
ATOM   1105  CA  LEU A  75      38.530  52.870  56.190  1.00  0.00           C
ATOM   1106  HA  LEU A  75      37.490  53.000  55.930  1.00  0.00           H
ATOM   1107  CB  LEU A  75      39.090  54.320  56.160  1.00  0.00           C
ATOM   1108  HB1 LEU A  75      39.020  54.820  55.170  1.00  0.00           H
ATOM   1109  HB2 LEU A  75      40.180  54.390  56.420  1.00  0.00           H
ATOM   1110  CG  LEU A  75      38.260  55.320  56.990  1.00  0.00           C
ATOM   1111  HG  LEU A  75      38.070  54.850  57.980  1.00  0.00           H
ATOM   1112  CD1 LEU A  75      39.120  56.570  57.150  1.00  0.00           C
ATOM   1113 HD11 LEU A  75      40.130  56.280  57.540  1.00  0.00           H
ATOM   1114 HD12 LEU A  75      38.640  57.290  57.860  1.00  0.00           H
ATOM   1115 HD13 LEU A  75      39.330  57.030  56.170  1.00  0.00           H
ATOM   1116  CD2 LEU A  75      36.850  55.740  56.420  1.00  0.00           C
ATOM   1117 HD21 LEU A  75      36.380  56.430  57.160  1.00  0.00           H
ATOM   1118 HD22 LEU A  75      36.130  54.930  56.250  1.00  0.00           H
ATOM   1119 HD23 LEU A  75      36.900  56.370  55.510  1.00  0.00           H
ATOM   1120  C   LEU A  75      39.230  52.010  55.150  1.00  0.00           C
ATOM   1121  O   LEU A  75      38.580  51.620  54.160  1.00  0.00           O
ATOM   1122  N   LEU A  76      40.430  51.480  55.440  1.00  0.00           N
ATOM   1123  HN  LEU A  76      40.990  51.890  56.150  1.00  0.00           H
ATOM   1124  CA  LEU A  76      41.130  50.390  54.700  1.00  0.00           C
ATOM   1125  HA  LEU A  76      41.320  50.700  53.680  1.00  0.00           H
ATOM   1126  CB  LEU A  76      42.590  50.090  55.250  1.00  0.00           C
ATOM   1127  HB1 LEU A  76      42.350  49.290  55.980  1.00  0.00           H
ATOM   1128  HB2 LEU A  76      42.960  50.990  55.780  1.00  0.00           H
ATOM   1129  CG  LEU A  76      43.640  49.540  54.220  1.00  0.00           C
ATOM   1130  HG  LEU A  76      43.260  48.620  53.730  1.00  0.00           H
ATOM   1131  CD1 LEU A  76      43.940  50.480  53.050  1.00  0.00           C
ATOM   1132 HD11 LEU A  76      44.480  49.960  52.240  1.00  0.00           H
ATOM   1133 HD12 LEU A  76      44.470  51.410  53.350  1.00  0.00           H
ATOM   1134 HD13 LEU A  76      42.990  50.850  52.600  1.00  0.00           H
ATOM   1135  CD2 LEU A  76      44.940  49.310  55.070  1.00  0.00           C
ATOM   1136 HD21 LEU A  76      44.730  48.610  55.900  1.00  0.00           H
ATOM   1137 HD22 LEU A  76      45.360  50.270  55.430  1.00  0.00           H
ATOM   1138 HD23 LEU A  76      45.750  48.840  54.470  1.00  0.00           H
ATOM   1139  C   LEU A  76      40.310  49.120  54.520  1.00  0.00           C
ATOM   1140  O   LEU A  76      40.270  48.530  53.490  1.00  0.00           O
ATOM   1141  N   ILE A  77      39.550  48.730  55.550  1.00  0.00           N
ATOM   1142  HN  ILE A  77      39.710  49.270  56.380  1.00  0.00           H
ATOM   1143  CA  ILE A  77      38.660  47.600  55.610  1.00  0.00           C
ATOM   1144  HA  ILE A  77      39.270  46.780  55.220  1.00  0.00           H
ATOM   1145  CB  ILE A  77      38.230  47.130  57.020  1.00  0.00           C
ATOM   1146  HB  ILE A  77      37.970  48.080  57.520  1.00  0.00           H
ATOM   1147  CG2 ILE A  77      36.970  46.250  57.010  1.00  0.00           C
ATOM   1148 HG21 ILE A  77      36.970  45.490  57.820  1.00  0.00           H
ATOM   1149 HG22 ILE A  77      36.960  45.590  56.120  1.00  0.00           H
ATOM   1150 HG23 ILE A  77      35.970  46.740  57.030  1.00  0.00           H
ATOM   1151  CG1 ILE A  77      39.180  46.350  57.940  1.00  0.00           C
ATOM   1152 HG11 ILE A  77      38.570  46.010  58.800  1.00  0.00           H
ATOM   1153 HG12 ILE A  77      40.010  47.040  58.190  1.00  0.00           H
ATOM   1154  CD  ILE A  77      39.800  45.150  57.230  1.00  0.00           C
ATOM   1155  HD1 ILE A  77      39.040  44.600  56.640  1.00  0.00           H
ATOM   1156  HD2 ILE A  77      40.300  44.470  57.970  1.00  0.00           H
ATOM   1157  HD3 ILE A  77      40.640  45.550  56.620  1.00  0.00           H
ATOM   1158  C   ILE A  77      37.480  47.710  54.640  1.00  0.00           C
ATOM   1159  O   ILE A  77      37.220  46.840  53.870  1.00  0.00           O
ATOM   1160  N   ILE A  78      36.780  48.860  54.720  1.00  0.00           N
ATOM   1161  HN  ILE A  78      37.020  49.540  55.400  1.00  0.00           H
ATOM   1162  CA  ILE A  78      35.510  48.970  54.010  1.00  0.00           C
ATOM   1163  HA  ILE A  78      34.900  48.070  54.000  1.00  0.00           H
ATOM   1164  CB  ILE A  78      34.440  49.840  54.680  1.00  0.00           C
ATOM   1165  HB  ILE A  78      33.460  49.830  54.160  1.00  0.00           H
ATOM   1166  CG2 ILE A  78      34.140  49.260  56.020  1.00  0.00           C
ATOM   1167 HG21 ILE A  78      34.960  49.500  56.720  1.00  0.00           H
ATOM   1168 HG22 ILE A  78      34.040  48.150  56.070  1.00  0.00           H
ATOM   1169 HG23 ILE A  78      33.210  49.670  56.490  1.00  0.00           H
ATOM   1170  CG1 ILE A  78      34.750  51.300  54.710  1.00  0.00           C
ATOM   1171 HG11 ILE A  78      34.620  51.770  53.710  1.00  0.00           H
ATOM   1172 HG12 ILE A  78      35.830  51.270  54.970  1.00  0.00           H
ATOM   1173  CD  ILE A  78      33.920  52.080  55.720  1.00  0.00           C
ATOM   1174  HD1 ILE A  78      34.200  53.150  55.770  1.00  0.00           H
ATOM   1175  HD2 ILE A  78      34.050  51.670  56.740  1.00  0.00           H
ATOM   1176  HD3 ILE A  78      32.810  52.000  55.600  1.00  0.00           H
ATOM   1177  C   ILE A  78      35.690  49.550  52.610  1.00  0.00           C
ATOM   1178  O   ILE A  78      34.660  49.630  51.950  1.00  0.00           O
ATOM   1179  N   CYS A  79      36.910  49.710  52.100  1.00  0.00           N
ATOM   1180  HN  CYS A  79      37.700  49.790  52.710  1.00  0.00           H
ATOM   1181  CA  CYS A  79      37.260  49.730  50.690  1.00  0.00           C
ATOM   1182  HA  CYS A  79      36.450  50.130  50.090  1.00  0.00           H
ATOM   1183  CB  CYS A  79      38.570  50.570  50.320  1.00  0.00           C
ATOM   1184  HB1 CYS A  79      38.680  50.600  49.220  1.00  0.00           H
ATOM   1185  HB2 CYS A  79      39.520  50.140  50.700  1.00  0.00           H
ATOM   1186  SG  CYS A  79      38.340  52.300  50.770  1.00  0.00           S
ATOM   1187  HG1 CYS A  79      38.440  52.110  52.070  1.00  0.00           H
ATOM   1188  C   CYS A  79      37.550  48.370  50.100  1.00  0.00           C
ATOM   1189  O   CYS A  79      37.530  48.180  48.860  1.00  0.00           O
ATOM   1190  N   LEU A  80      37.680  47.270  50.940  1.00  0.00           N
ATOM   1191  HN  LEU A  80      37.800  47.400  51.930  1.00  0.00           H
ATOM   1192  CA  LEU A  80      37.680  45.920  50.410  1.00  0.00           C
ATOM   1193  HA  LEU A  80      38.490  45.950  49.700  1.00  0.00           H
ATOM   1194  CB  LEU A  80      37.830  44.760  51.440  1.00  0.00           C
ATOM   1195  HB1 LEU A  80      37.870  43.780  50.920  1.00  0.00           H
ATOM   1196  HB2 LEU A  80      36.950  44.820  52.100  1.00  0.00           H
ATOM   1197  CG  LEU A  80      38.970  44.770  52.480  1.00  0.00           C
ATOM   1198  HG  LEU A  80      38.950  45.600  53.200  1.00  0.00           H
ATOM   1199  CD1 LEU A  80      39.090  43.480  53.270  1.00  0.00           C
ATOM   1200 HD11 LEU A  80      39.340  42.720  52.500  1.00  0.00           H
ATOM   1201 HD12 LEU A  80      38.170  43.260  53.860  1.00  0.00           H
ATOM   1202 HD13 LEU A  80      39.880  43.600  54.040  1.00  0.00           H
ATOM   1203  CD2 LEU A  80      40.350  44.880  51.790  1.00  0.00           C
ATOM   1204 HD21 LEU A  80      40.420  43.990  51.140  1.00  0.00           H
ATOM   1205 HD22 LEU A  80      41.170  44.890  52.550  1.00  0.00           H
ATOM   1206 HD23 LEU A  80      40.300  45.760  51.120  1.00  0.00           H
ATOM   1207  C   LEU A  80      36.550  45.480  49.560  1.00  0.00           C
ATOM   1208  O   LEU A  80      36.890  44.790  48.600  1.00  0.00           O
ATOM   1209  N   PRO A  81      35.240  45.690  49.710  1.00  0.00           N
ATOM   1210  CD  PRO A  81      34.620  46.220  50.890  1.00  0.00           C
ATOM   1211  HD1 PRO A  81      34.510  47.300  50.690  1.00  0.00           H
ATOM   1212  HD2 PRO A  81      35.260  46.130  51.800  1.00  0.00           H
ATOM   1213  CA  PRO A  81      34.180  45.040  48.880  1.00  0.00           C
ATOM   1214  HA  PRO A  81      34.320  43.970  48.880  1.00  0.00           H
ATOM   1215  CB  PRO A  81      32.890  45.340  49.690  1.00  0.00           C
ATOM   1216  HB1 PRO A  81      32.380  44.390  49.420  1.00  0.00           H
ATOM   1217  HB2 PRO A  81      32.470  46.320  49.340  1.00  0.00           H
ATOM   1218  CG  PRO A  81      33.330  45.420  51.120  1.00  0.00           C
ATOM   1219  HG1 PRO A  81      32.680  45.860  51.910  1.00  0.00           H
ATOM   1220  HG2 PRO A  81      33.610  44.430  51.550  1.00  0.00           H
ATOM   1221  C   PRO A  81      34.210  45.590  47.400  1.00  0.00           C
ATOM   1222  O   PRO A  81      33.720  44.900  46.490  1.00  0.00           O
ATOM   1223  N   PHE A  82      34.670  46.790  47.190  1.00  0.00           N
ATOM   1224  HN  PHE A  82      35.030  47.320  47.950  1.00  0.00           H
ATOM   1225  CA  PHE A  82      34.860  47.330  45.880  1.00  0.00           C
ATOM   1226  HA  PHE A  82      33.960  47.200  45.290  1.00  0.00           H
ATOM   1227  CB  PHE A  82      35.320  48.800  45.880  1.00  0.00           C
ATOM   1228  HB1 PHE A  82      35.610  49.120  44.860  1.00  0.00           H
ATOM   1229  HB2 PHE A  82      36.200  49.000  46.530  1.00  0.00           H
ATOM   1230  CG  PHE A  82      34.200  49.760  46.360  1.00  0.00           C
ATOM   1231  CD1 PHE A  82      34.050  50.080  47.750  1.00  0.00           C
ATOM   1232  HD1 PHE A  82      34.760  49.690  48.470  1.00  0.00           H
ATOM   1233  CE1 PHE A  82      33.070  51.000  48.190  1.00  0.00           C
ATOM   1234  HE1 PHE A  82      32.950  51.170  49.250  1.00  0.00           H
ATOM   1235  CZ  PHE A  82      32.110  51.540  47.290  1.00  0.00           C
ATOM   1236  HZ  PHE A  82      31.330  52.150  47.710  1.00  0.00           H
ATOM   1237  CD2 PHE A  82      33.230  50.300  45.500  1.00  0.00           C
ATOM   1238  HD2 PHE A  82      33.310  50.040  44.460  1.00  0.00           H
ATOM   1239  CE2 PHE A  82      32.180  51.140  46.000  1.00  0.00           C
ATOM   1240  HE2 PHE A  82      31.510  51.550  45.240  1.00  0.00           H
ATOM   1241  C   PHE A  82      35.910  46.550  45.100  1.00  0.00           C
ATOM   1242  O   PHE A  82      35.680  46.180  43.930  1.00  0.00           O
ATOM   1243  N   LEU A  83      37.100  46.240  45.710  1.00  0.00           N
ATOM   1244  HN  LEU A  83      37.160  46.550  46.660  1.00  0.00           H
ATOM   1245  CA  LEU A  83      38.180  45.400  45.260  1.00  0.00           C
ATOM   1246  HA  LEU A  83      38.430  45.810  44.280  1.00  0.00           H
ATOM   1247  CB  LEU A  83      39.410  45.410  46.250  1.00  0.00           C
ATOM   1248  HB1 LEU A  83      40.210  44.850  45.730  1.00  0.00           H
ATOM   1249  HB2 LEU A  83      39.170  44.770  47.140  1.00  0.00           H
ATOM   1250  CG  LEU A  83      39.880  46.840  46.690  1.00  0.00           C
ATOM   1251  HG  LEU A  83      39.100  47.510  47.140  1.00  0.00           H
ATOM   1252  CD1 LEU A  83      41.080  46.710  47.610  1.00  0.00           C
ATOM   1253 HD11 LEU A  83      41.820  45.960  47.250  1.00  0.00           H
ATOM   1254 HD12 LEU A  83      40.710  46.360  48.600  1.00  0.00           H
ATOM   1255 HD13 LEU A  83      41.580  47.680  47.780  1.00  0.00           H
ATOM   1256  CD2 LEU A  83      40.470  47.610  45.540  1.00  0.00           C
ATOM   1257 HD21 LEU A  83      40.770  48.620  45.890  1.00  0.00           H
ATOM   1258 HD22 LEU A  83      39.650  47.670  44.800  1.00  0.00           H
ATOM   1259 HD23 LEU A  83      41.430  47.190  45.140  1.00  0.00           H
ATOM   1260  C   LEU A  83      37.700  44.000  45.070  1.00  0.00           C
ATOM   1261  O   LEU A  83      38.080  43.340  44.100  1.00  0.00           O
ATOM   1262  N   MET A  84      36.880  43.470  46.030  1.00  0.00           N
ATOM   1263  HN  MET A  84      36.730  44.010  46.860  1.00  0.00           H
ATOM   1264  CA  MET A  84      36.310  42.090  46.060  1.00  0.00           C
ATOM   1265  HA  MET A  84      37.100  41.360  46.080  1.00  0.00           H
ATOM   1266  CB  MET A  84      35.430  41.800  47.300  1.00  0.00           C
ATOM   1267  HB1 MET A  84      34.840  40.880  47.040  1.00  0.00           H
ATOM   1268  HB2 MET A  84      34.690  42.620  47.400  1.00  0.00           H
ATOM   1269  CG  MET A  84      36.200  41.570  48.590  1.00  0.00           C
ATOM   1270  HG1 MET A  84      36.980  42.340  48.790  1.00  0.00           H
ATOM   1271  HG2 MET A  84      36.780  40.640  48.380  1.00  0.00           H
ATOM   1272  SD  MET A  84      35.230  41.490  50.080  1.00  0.00           S
ATOM   1273  CE  MET A  84      34.800  39.720  49.840  1.00  0.00           C
ATOM   1274  HE1 MET A  84      34.060  39.600  49.010  1.00  0.00           H
ATOM   1275  HE2 MET A  84      34.520  39.280  50.820  1.00  0.00           H
ATOM   1276  HE3 MET A  84      35.680  39.110  49.540  1.00  0.00           H
ATOM   1277  C   MET A  84      35.450  41.970  44.810  1.00  0.00           C
ATOM   1278  O   MET A  84      35.610  41.050  44.040  1.00  0.00           O
ATOM   1279  N   ASP A  85      34.600  42.980  44.500  1.00  0.00           N
ATOM   1280  HN  ASP A  85      34.610  43.750  45.120  1.00  0.00           H
ATOM   1281  CA  ASP A  85      33.790  42.970  43.250  1.00  0.00           C
ATOM   1282  HA  ASP A  85      33.250  42.040  43.290  1.00  0.00           H
ATOM   1283  CB  ASP A  85      32.890  44.220  43.380  1.00  0.00           C
ATOM   1284  HB1 ASP A  85      33.500  45.110  43.680  1.00  0.00           H
ATOM   1285  HB2 ASP A  85      32.230  44.030  44.250  1.00  0.00           H
ATOM   1286  CG  ASP A  85      31.920  44.620  42.250  1.00  0.00           C
ATOM   1287  OD1 ASP A  85      31.980  44.080  41.180  1.00  0.00           O
ATOM   1288  OD2 ASP A  85      31.100  45.580  42.480  1.00  0.00           O
ATOM   1289  C   ASP A  85      34.660  43.000  42.040  1.00  0.00           C
ATOM   1290  O   ASP A  85      34.410  42.250  41.110  1.00  0.00           O
ATOM   1291  N   ASN A  86      35.710  43.850  41.990  1.00  0.00           N
ATOM   1292  HN  ASN A  86      36.000  44.420  42.760  1.00  0.00           H
ATOM   1293  CA  ASN A  86      36.530  43.960  40.770  1.00  0.00           C
ATOM   1294  HA  ASN A  86      35.810  44.070  39.980  1.00  0.00           H
ATOM   1295  CB  ASN A  86      37.360  45.220  41.020  1.00  0.00           C
ATOM   1296  HB1 ASN A  86      37.980  45.120  41.930  1.00  0.00           H
ATOM   1297  HB2 ASN A  86      36.740  46.130  41.140  1.00  0.00           H
ATOM   1298  CG  ASN A  86      38.420  45.440  39.810  1.00  0.00           C
ATOM   1299  OD1 ASN A  86      39.590  45.030  39.930  1.00  0.00           O
ATOM   1300  ND2 ASN A  86      37.970  46.050  38.720  1.00  0.00           N
ATOM   1301 HD21 ASN A  86      38.700  46.380  38.120  1.00  0.00           H
ATOM   1302 HD22 ASN A  86      37.080  46.510  38.720  1.00  0.00           H
ATOM   1303  C   ASN A  86      37.290  42.660  40.580  1.00  0.00           C
ATOM   1304  O   ASN A  86      37.520  42.360  39.440  1.00  0.00           O
ATOM   1305  N   TYR A  87      37.680  41.910  41.610  1.00  0.00           N
ATOM   1306  HN  TYR A  87      37.660  42.240  42.560  1.00  0.00           H
ATOM   1307  CA  TYR A  87      38.310  40.570  41.530  1.00  0.00           C
ATOM   1308  HA  TYR A  87      39.190  40.660  40.900  1.00  0.00           H
ATOM   1309  CB  TYR A  87      38.910  40.130  42.910  1.00  0.00           C
ATOM   1310  HB1 TYR A  87      39.410  39.140  42.780  1.00  0.00           H
ATOM   1311  HB2 TYR A  87      38.030  40.080  43.580  1.00  0.00           H
ATOM   1312  CG  TYR A  87      40.020  41.070  43.340  1.00  0.00           C
ATOM   1313  CD1 TYR A  87      40.450  40.910  44.710  1.00  0.00           C
ATOM   1314  HD1 TYR A  87      39.900  40.280  45.380  1.00  0.00           H
ATOM   1315  CE1 TYR A  87      41.470  41.790  45.200  1.00  0.00           C
ATOM   1316  HE1 TYR A  87      41.670  41.800  46.260  1.00  0.00           H
ATOM   1317  CZ  TYR A  87      42.050  42.750  44.420  1.00  0.00           C
ATOM   1318  OH  TYR A  87      43.040  43.650  44.960  1.00  0.00           O
ATOM   1319  HH  TYR A  87      43.690  43.910  44.280  1.00  0.00           H
ATOM   1320  CD2 TYR A  87      40.830  41.910  42.490  1.00  0.00           C
ATOM   1321  HD2 TYR A  87      40.710  41.910  41.420  1.00  0.00           H
ATOM   1322  CE2 TYR A  87      41.870  42.670  43.080  1.00  0.00           C
ATOM   1323  HE2 TYR A  87      42.590  43.250  42.500  1.00  0.00           H
ATOM   1324  C   TYR A  87      37.360  39.480  40.990  1.00  0.00           C
ATOM   1325  O   TYR A  87      37.710  38.650  40.200  1.00  0.00           O
ATOM   1326  N   VAL A  88      36.080  39.550  41.440  1.00  0.00           N
ATOM   1327  HN  VAL A  88      35.720  40.320  41.950  1.00  0.00           H
ATOM   1328  CA  VAL A  88      35.080  38.730  40.770  1.00  0.00           C
ATOM   1329  HA  VAL A  88      35.390  37.710  40.680  1.00  0.00           H
ATOM   1330  CB  VAL A  88      33.740  38.740  41.590  1.00  0.00           C
ATOM   1331  HB  VAL A  88      33.420  39.790  41.740  1.00  0.00           H
ATOM   1332  CG1 VAL A  88      32.620  37.950  40.840  1.00  0.00           C
ATOM   1333 HG11 VAL A  88      32.280  38.500  39.950  1.00  0.00           H
ATOM   1334 HG12 VAL A  88      31.730  37.800  41.500  1.00  0.00           H
ATOM   1335 HG13 VAL A  88      32.980  36.960  40.480  1.00  0.00           H
ATOM   1336  CG2 VAL A  88      33.970  38.120  42.980  1.00  0.00           C
ATOM   1337 HG21 VAL A  88      33.040  37.920  43.550  1.00  0.00           H
ATOM   1338 HG22 VAL A  88      34.780  38.550  43.620  1.00  0.00           H
ATOM   1339 HG23 VAL A  88      34.250  37.080  42.740  1.00  0.00           H
ATOM   1340  C   VAL A  88      34.770  39.110  39.340  1.00  0.00           C
ATOM   1341  O   VAL A  88      34.620  38.270  38.440  1.00  0.00           O
ATOM   1342  N   ARG A  89      34.800  40.440  39.020  1.00  0.00           N
ATOM   1343  HN  ARG A  89      34.990  41.140  39.710  1.00  0.00           H
ATOM   1344  CA  ARG A  89      34.720  40.820  37.620  1.00  0.00           C
ATOM   1345  HA  ARG A  89      34.100  40.110  37.080  1.00  0.00           H
ATOM   1346  CB  ARG A  89      34.000  42.200  37.430  1.00  0.00           C
ATOM   1347  HB1 ARG A  89      34.360  42.540  36.430  1.00  0.00           H
ATOM   1348  HB2 ARG A  89      34.300  42.900  38.240  1.00  0.00           H
ATOM   1349  CG  ARG A  89      32.450  42.070  37.340  1.00  0.00           C
ATOM   1350  HG1 ARG A  89      32.180  41.480  36.440  1.00  0.00           H
ATOM   1351  HG2 ARG A  89      31.990  43.050  37.150  1.00  0.00           H
ATOM   1352  CD  ARG A  89      31.810  41.560  38.630  1.00  0.00           C
ATOM   1353  HD1 ARG A  89      32.100  41.970  39.620  1.00  0.00           H
ATOM   1354  HD2 ARG A  89      32.210  40.520  38.640  1.00  0.00           H
ATOM   1355  NE  ARG A  89      30.340  41.370  38.510  1.00  0.00           N
ATOM   1356  HE  ARG A  89      30.080  40.470  38.190  1.00  0.00           H
ATOM   1357  CZ  ARG A  89      29.490  42.390  38.550  1.00  0.00           C
ATOM   1358  NH1 ARG A  89      29.780  43.520  39.260  1.00  0.00           N
ATOM   1359 HH11 ARG A  89      30.580  43.510  39.860  1.00  0.00           H
ATOM   1360 HH12 ARG A  89      29.160  44.280  39.020  1.00  0.00           H
ATOM   1361  NH2 ARG A  89      28.470  42.370  37.760  1.00  0.00           N
ATOM   1362 HH21 ARG A  89      28.130  43.240  37.390  1.00  0.00           H
ATOM   1363 HH22 ARG A  89      28.210  41.530  37.280  1.00  0.00           H
ATOM   1364  C   ARG A  89      36.000  40.830  36.770  1.00  0.00           C
ATOM   1365  O   ARG A  89      36.080  41.300  35.650  1.00  0.00           O
ATOM   1366  N   ARG A  90      37.120  40.330  37.400  1.00  0.00           N
ATOM   1367  HN  ARG A  90      36.890  40.090  38.340  1.00  0.00           H
ATOM   1368  CA  ARG A  90      38.380  40.060  36.760  1.00  0.00           C
ATOM   1369  HA  ARG A  90      39.120  39.810  37.520  1.00  0.00           H
ATOM   1370  CB  ARG A  90      38.340  38.860  35.750  1.00  0.00           C
ATOM   1371  HB1 ARG A  90      39.310  38.770  35.220  1.00  0.00           H
ATOM   1372  HB2 ARG A  90      37.540  39.000  34.980  1.00  0.00           H
ATOM   1373  CG  ARG A  90      37.960  37.440  36.360  1.00  0.00           C
ATOM   1374  HG1 ARG A  90      37.680  36.830  35.470  1.00  0.00           H
ATOM   1375  HG2 ARG A  90      37.090  37.330  37.040  1.00  0.00           H
ATOM   1376  CD  ARG A  90      39.080  36.670  37.050  1.00  0.00           C
ATOM   1377  HD1 ARG A  90      39.390  37.260  37.950  1.00  0.00           H
ATOM   1378  HD2 ARG A  90      39.910  36.470  36.340  1.00  0.00           H
ATOM   1379  NE  ARG A  90      38.570  35.320  37.430  1.00  0.00           N
ATOM   1380  HE  ARG A  90      38.340  34.700  36.690  1.00  0.00           H
ATOM   1381  CZ  ARG A  90      37.880  34.990  38.490  1.00  0.00           C
ATOM   1382  NH1 ARG A  90      37.820  35.830  39.520  1.00  0.00           N
ATOM   1383 HH11 ARG A  90      37.110  35.770  40.230  1.00  0.00           H
ATOM   1384 HH12 ARG A  90      37.990  36.810  39.360  1.00  0.00           H
ATOM   1385  NH2 ARG A  90      37.130  33.870  38.510  1.00  0.00           N
ATOM   1386 HH21 ARG A  90      37.240  33.260  37.740  1.00  0.00           H
ATOM   1387 HH22 ARG A  90      36.910  33.530  39.440  1.00  0.00           H
ATOM   1388  C   ARG A  90      39.030  41.280  36.140  1.00  0.00           C
ATOM   1389  O   ARG A  90      39.520  41.230  35.010  1.00  0.00           O
ATOM   1390  N   TRP A  91      39.040  42.380  37.010  1.00  0.00           N
ATOM   1391  HN  TRP A  91      38.630  42.280  37.910  1.00  0.00           H
ATOM   1392  CA  TRP A  91      39.860  43.550  36.810  1.00  0.00           C
ATOM   1393  HA  TRP A  91      40.060  43.860  37.830  1.00  0.00           H
ATOM   1394  CB  TRP A  91      41.310  43.180  36.330  1.00  0.00           C
ATOM   1395  HB1 TRP A  91      41.880  44.120  36.170  1.00  0.00           H
ATOM   1396  HB2 TRP A  91      41.320  42.790  35.280  1.00  0.00           H
ATOM   1397  CG  TRP A  91      42.210  42.350  37.220  1.00  0.00           C
ATOM   1398  CD1 TRP A  91      42.550  41.020  37.000  1.00  0.00           C
ATOM   1399  HD1 TRP A  91      42.030  40.330  36.360  1.00  0.00           H
ATOM   1400  NE1 TRP A  91      43.470  40.560  37.860  1.00  0.00           N
ATOM   1401  HE1 TRP A  91      44.100  39.810  37.750  1.00  0.00           H
ATOM   1402  CE2 TRP A  91      43.800  41.580  38.670  1.00  0.00           C
ATOM   1403  CD2 TRP A  91      43.040  42.690  38.370  1.00  0.00           C
ATOM   1404  CE3 TRP A  91      43.230  43.820  39.120  1.00  0.00           C
ATOM   1405  HE3 TRP A  91      42.730  44.760  38.940  1.00  0.00           H
ATOM   1406  CZ3 TRP A  91      44.210  43.830  40.120  1.00  0.00           C
ATOM   1407  HZ3 TRP A  91      44.310  44.770  40.650  1.00  0.00           H
ATOM   1408  CZ2 TRP A  91      44.850  41.610  39.640  1.00  0.00           C
ATOM   1409  HZ2 TRP A  91      45.450  40.790  39.990  1.00  0.00           H
ATOM   1410  CH2 TRP A  91      45.130  42.800  40.280  1.00  0.00           C
ATOM   1411  HH2 TRP A  91      45.900  42.930  41.040  1.00  0.00           H
ATOM   1412  C   TRP A  91      39.300  44.690  35.920  1.00  0.00           C
ATOM   1413  O   TRP A  91      39.980  45.640  35.540  1.00  0.00           O
ATOM   1414  N   ASP A  92      38.060  44.480  35.430  1.00  0.00           N
ATOM   1415  HN  ASP A  92      37.530  43.670  35.670  1.00  0.00           H
ATOM   1416  CA  ASP A  92      37.410  45.400  34.510  1.00  0.00           C
ATOM   1417  HA  ASP A  92      38.090  45.960  33.870  1.00  0.00           H
ATOM   1418  CB  ASP A  92      36.360  44.590  33.650  1.00  0.00           C
ATOM   1419  HB1 ASP A  92      35.620  45.280  33.190  1.00  0.00           H
ATOM   1420  HB2 ASP A  92      35.810  43.840  34.280  1.00  0.00           H
ATOM   1421  CG  ASP A  92      37.010  43.820  32.580  1.00  0.00           C
ATOM   1422  OD1 ASP A  92      36.240  42.880  32.180  1.00  0.00           O
ATOM   1423  OD2 ASP A  92      38.150  44.120  32.070  1.00  0.00           O
ATOM   1424  C   ASP A  92      36.710  46.460  35.420  1.00  0.00           C
ATOM   1425  O   ASP A  92      35.840  46.230  36.240  1.00  0.00           O
ATOM   1426  N   TRP A  93      37.000  47.820  35.270  1.00  0.00           N
ATOM   1427  HN  TRP A  93      37.670  48.050  34.580  1.00  0.00           H
ATOM   1428  CA  TRP A  93      36.620  48.920  36.090  1.00  0.00           C
ATOM   1429  HA  TRP A  93      36.420  48.570  37.090  1.00  0.00           H
ATOM   1430  CB  TRP A  93      37.870  49.800  36.200  1.00  0.00           C
ATOM   1431  HB1 TRP A  93      38.180  50.190  35.200  1.00  0.00           H
ATOM   1432  HB2 TRP A  93      38.720  49.160  36.520  1.00  0.00           H
ATOM   1433  CG  TRP A  93      37.760  50.960  37.180  1.00  0.00           C
ATOM   1434  CD1 TRP A  93      37.620  52.270  36.810  1.00  0.00           C
ATOM   1435  HD1 TRP A  93      37.680  52.620  35.780  1.00  0.00           H
ATOM   1436  NE1 TRP A  93      37.640  53.110  37.910  1.00  0.00           N
ATOM   1437  HE1 TRP A  93      37.540  54.070  37.890  1.00  0.00           H
ATOM   1438  CE2 TRP A  93      37.670  52.350  39.010  1.00  0.00           C
ATOM   1439  CD2 TRP A  93      37.710  51.010  38.620  1.00  0.00           C
ATOM   1440  CE3 TRP A  93      37.710  49.970  39.630  1.00  0.00           C
ATOM   1441  HE3 TRP A  93      37.880  48.940  39.320  1.00  0.00           H
ATOM   1442  CZ3 TRP A  93      37.620  50.330  40.960  1.00  0.00           C
ATOM   1443  HZ3 TRP A  93      37.600  49.560  41.730  1.00  0.00           H
ATOM   1444  CZ2 TRP A  93      37.530  52.680  40.420  1.00  0.00           C
ATOM   1445  HZ2 TRP A  93      37.340  53.660  40.840  1.00  0.00           H
ATOM   1446  CH2 TRP A  93      37.410  51.670  41.300  1.00  0.00           C
ATOM   1447  HH2 TRP A  93      37.150  51.960  42.320  1.00  0.00           H
ATOM   1448  C   TRP A  93      35.330  49.640  35.540  1.00  0.00           C
ATOM   1449  O   TRP A  93      35.290  50.190  34.470  1.00  0.00           O
ATOM   1450  N   LYS A  94      34.290  49.600  36.350  1.00  0.00           N
ATOM   1451  HN  LYS A  94      34.340  49.190  37.260  1.00  0.00           H
ATOM   1452  CA  LYS A  94      32.960  50.150  36.030  1.00  0.00           C
ATOM   1453  HA  LYS A  94      32.920  50.120  34.950  1.00  0.00           H
ATOM   1454  CB  LYS A  94      31.770  49.490  36.710  1.00  0.00           C
ATOM   1455  HB1 LYS A  94      31.750  48.410  36.490  1.00  0.00           H
ATOM   1456  HB2 LYS A  94      30.730  49.840  36.550  1.00  0.00           H
ATOM   1457  CG  LYS A  94      31.730  49.510  38.250  1.00  0.00           C
ATOM   1458  HG1 LYS A  94      31.330  50.470  38.690  1.00  0.00           H
ATOM   1459  HG2 LYS A  94      32.720  49.450  38.760  1.00  0.00           H
ATOM   1460  CD  LYS A  94      30.780  48.420  38.830  1.00  0.00           C
ATOM   1461  HD1 LYS A  94      30.940  47.500  38.230  1.00  0.00           H
ATOM   1462  HD2 LYS A  94      29.730  48.780  38.740  1.00  0.00           H
ATOM   1463  CE  LYS A  94      30.930  48.070  40.310  1.00  0.00           C
ATOM   1464  HE1 LYS A  94      30.900  48.950  40.980  1.00  0.00           H
ATOM   1465  HE2 LYS A  94      31.920  47.600  40.410  1.00  0.00           H
ATOM   1466  NZ  LYS A  94      29.910  47.040  40.720  1.00  0.00           N
ATOM   1467  HZ1 LYS A  94      30.380  46.500  41.480  1.00  0.00           H
ATOM   1468  HZ2 LYS A  94      29.610  46.410  39.960  1.00  0.00           H
ATOM   1469  HZ3 LYS A  94      29.070  47.550  41.080  1.00  0.00           H
ATOM   1470  C   LYS A  94      32.810  51.630  36.360  1.00  0.00           C
ATOM   1471  O   LYS A  94      32.110  52.350  35.680  1.00  0.00           O
ATOM   1472  N   PHE A  95      33.630  52.150  37.290  1.00  0.00           N
ATOM   1473  HN  PHE A  95      34.440  51.670  37.650  1.00  0.00           H
ATOM   1474  CA  PHE A  95      33.580  53.560  37.680  1.00  0.00           C
ATOM   1475  HA  PHE A  95      32.620  54.020  37.530  1.00  0.00           H
ATOM   1476  CB  PHE A  95      33.930  53.800  39.140  1.00  0.00           C
ATOM   1477  HB1 PHE A  95      33.640  54.840  39.400  1.00  0.00           H
ATOM   1478  HB2 PHE A  95      35.030  53.740  39.280  1.00  0.00           H
ATOM   1479  CG  PHE A  95      33.180  52.970  40.120  1.00  0.00           C
ATOM   1480  CD1 PHE A  95      31.860  52.730  39.880  1.00  0.00           C
ATOM   1481  HD1 PHE A  95      31.310  53.020  39.000  1.00  0.00           H
ATOM   1482  CE1 PHE A  95      31.100  51.980  40.870  1.00  0.00           C
ATOM   1483  HE1 PHE A  95      30.090  51.800  40.570  1.00  0.00           H
ATOM   1484  CZ  PHE A  95      31.730  51.530  42.080  1.00  0.00           C
ATOM   1485  HZ  PHE A  95      31.150  51.050  42.840  1.00  0.00           H
ATOM   1486  CD2 PHE A  95      33.850  52.370  41.200  1.00  0.00           C
ATOM   1487  HD2 PHE A  95      34.910  52.460  41.340  1.00  0.00           H
ATOM   1488  CE2 PHE A  95      33.140  51.770  42.220  1.00  0.00           C
ATOM   1489  HE2 PHE A  95      33.690  51.590  43.140  1.00  0.00           H
ATOM   1490  C   PHE A  95      34.490  54.330  36.680  1.00  0.00           C
ATOM   1491  O   PHE A  95      35.110  53.810  35.770  1.00  0.00           O
ATOM   1492  N   GLY A  96      34.560  55.670  36.800  1.00  0.00           N
ATOM   1493  HN  GLY A  96      34.100  56.060  37.600  1.00  0.00           H
ATOM   1494  CA  GLY A  96      35.430  56.510  35.970  1.00  0.00           C
ATOM   1495  HA1 GLY A  96      35.080  57.520  36.160  1.00  0.00           H
ATOM   1496  HA2 GLY A  96      35.300  56.240  34.930  1.00  0.00           H
ATOM   1497  C   GLY A  96      36.900  56.560  36.440  1.00  0.00           C
ATOM   1498  O   GLY A  96      37.370  55.860  37.420  1.00  0.00           O
ATOM   1499  N   ASP A  97      37.640  57.510  35.840  1.00  0.00           N
ATOM   1500  HN  ASP A  97      37.270  57.980  35.040  1.00  0.00           H
ATOM   1501  CA  ASP A  97      39.040  57.890  36.130  1.00  0.00           C
ATOM   1502  HA  ASP A  97      39.580  56.950  36.160  1.00  0.00           H
ATOM   1503  CB  ASP A  97      39.600  58.700  34.870  1.00  0.00           C
ATOM   1504  HB1 ASP A  97      38.840  59.390  34.460  1.00  0.00           H
ATOM   1505  HB2 ASP A  97      39.660  57.840  34.160  1.00  0.00           H
ATOM   1506  CG  ASP A  97      40.900  59.430  34.970  1.00  0.00           C
ATOM   1507  OD1 ASP A  97      41.170  60.320  34.070  1.00  0.00           O
ATOM   1508  OD2 ASP A  97      41.730  59.200  35.890  1.00  0.00           O
ATOM   1509  C   ASP A  97      39.210  58.530  37.460  1.00  0.00           C
ATOM   1510  O   ASP A  97      40.050  58.160  38.220  1.00  0.00           O
ATOM   1511  N   ILE A  98      38.370  59.510  37.830  1.00  0.00           N
ATOM   1512  HN  ILE A  98      37.600  59.810  37.280  1.00  0.00           H
ATOM   1513  CA  ILE A  98      38.550  60.200  39.090  1.00  0.00           C
ATOM   1514  HA  ILE A  98      39.610  60.410  39.170  1.00  0.00           H
ATOM   1515  CB  ILE A  98      37.780  61.580  39.200  1.00  0.00           C
ATOM   1516  HB  ILE A  98      36.710  61.360  39.070  1.00  0.00           H
ATOM   1517  CG2 ILE A  98      38.090  62.250  40.580  1.00  0.00           C
ATOM   1518 HG21 ILE A  98      39.180  62.190  40.780  1.00  0.00           H
ATOM   1519 HG22 ILE A  98      37.500  61.830  41.430  1.00  0.00           H
ATOM   1520 HG23 ILE A  98      37.870  63.340  40.540  1.00  0.00           H
ATOM   1521  CG1 ILE A  98      38.080  62.570  37.970  1.00  0.00           C
ATOM   1522 HG11 ILE A  98      37.580  63.560  38.050  1.00  0.00           H
ATOM   1523 HG12 ILE A  98      37.610  62.100  37.070  1.00  0.00           H
ATOM   1524  CD  ILE A  98      39.550  62.780  37.620  1.00  0.00           C
ATOM   1525  HD1 ILE A  98      39.560  63.660  36.960  1.00  0.00           H
ATOM   1526  HD2 ILE A  98      40.100  61.980  37.070  1.00  0.00           H
ATOM   1527  HD3 ILE A  98      40.180  62.940  38.510  1.00  0.00           H
ATOM   1528  C   ILE A  98      38.240  59.310  40.350  1.00  0.00           C
ATOM   1529  O   ILE A  98      38.990  59.340  41.340  1.00  0.00           O
ATOM   1530  N   PRO A  99      37.270  58.320  40.270  1.00  0.00           N
ATOM   1531  CD  PRO A  99      35.960  58.660  39.680  1.00  0.00           C
ATOM   1532  HD1 PRO A  99      36.110  58.560  38.590  1.00  0.00           H
ATOM   1533  HD2 PRO A  99      35.590  59.650  40.020  1.00  0.00           H
ATOM   1534  CA  PRO A  99      37.180  57.210  41.210  1.00  0.00           C
ATOM   1535  HA  PRO A  99      37.120  57.520  42.240  1.00  0.00           H
ATOM   1536  CB  PRO A  99      35.900  56.460  40.690  1.00  0.00           C
ATOM   1537  HB1 PRO A  99      35.500  55.750  41.440  1.00  0.00           H
ATOM   1538  HB2 PRO A  99      36.240  55.830  39.840  1.00  0.00           H
ATOM   1539  CG  PRO A  99      35.010  57.630  40.210  1.00  0.00           C
ATOM   1540  HG1 PRO A  99      34.230  57.390  39.450  1.00  0.00           H
ATOM   1541  HG2 PRO A  99      34.400  58.020  41.050  1.00  0.00           H
ATOM   1542  C   PRO A  99      38.370  56.310  41.170  1.00  0.00           C
ATOM   1543  O   PRO A  99      38.720  55.930  42.270  1.00  0.00           O
ATOM   1544  N   CYS A 100      38.980  55.940  40.070  1.00  0.00           N
ATOM   1545  HN  CYS A 100      38.570  56.090  39.180  1.00  0.00           H
ATOM   1546  CA  CYS A 100      40.250  55.260  40.020  1.00  0.00           C
ATOM   1547  HA  CYS A 100      40.220  54.300  40.490  1.00  0.00           H
ATOM   1548  CB  CYS A 100      40.780  54.960  38.530  1.00  0.00           C
ATOM   1549  HB1 CYS A 100      40.930  55.940  38.020  1.00  0.00           H
ATOM   1550  HB2 CYS A 100      40.000  54.490  37.910  1.00  0.00           H
ATOM   1551  SG  CYS A 100      42.290  53.960  38.190  1.00  0.00           S
ATOM   1552  C   CYS A 100      41.290  56.090  40.830  1.00  0.00           C
ATOM   1553  O   CYS A 100      41.890  55.590  41.810  1.00  0.00           O
ATOM   1554  N   ARG A 101      41.510  57.390  40.410  1.00  0.00           N
ATOM   1555  HN  ARG A 101      40.970  57.790  39.670  1.00  0.00           H
ATOM   1556  CA  ARG A 101      42.500  58.150  41.180  1.00  0.00           C
ATOM   1557  HA  ARG A 101      43.390  57.600  40.910  1.00  0.00           H
ATOM   1558  CB  ARG A 101      42.640  59.580  40.630  1.00  0.00           C
ATOM   1559  HB1 ARG A 101      43.650  59.940  40.930  1.00  0.00           H
ATOM   1560  HB2 ARG A 101      41.900  60.340  40.920  1.00  0.00           H
ATOM   1561  CG  ARG A 101      42.640  59.670  39.040  1.00  0.00           C
ATOM   1562  HG1 ARG A 101      41.580  59.580  38.740  1.00  0.00           H
ATOM   1563  HG2 ARG A 101      43.080  58.760  38.570  1.00  0.00           H
ATOM   1564  CD  ARG A 101      43.240  61.000  38.560  1.00  0.00           C
ATOM   1565  HD1 ARG A 101      44.320  61.060  38.750  1.00  0.00           H
ATOM   1566  HD2 ARG A 101      42.730  61.750  39.210  1.00  0.00           H
ATOM   1567  NE  ARG A 101      42.840  61.200  37.160  1.00  0.00           N
ATOM   1568  HE  ARG A 101      42.540  60.460  36.560  1.00  0.00           H
ATOM   1569  CZ  ARG A 101      42.920  62.370  36.530  1.00  0.00           C
ATOM   1570  NH1 ARG A 101      43.360  63.480  37.140  1.00  0.00           N
ATOM   1571 HH11 ARG A 101      43.740  63.530  38.070  1.00  0.00           H
ATOM   1572 HH12 ARG A 101      43.380  64.340  36.630  1.00  0.00           H
ATOM   1573  NH2 ARG A 101      42.440  62.470  35.310  1.00  0.00           N
ATOM   1574 HH21 ARG A 101      42.370  63.330  34.800  1.00  0.00           H
ATOM   1575 HH22 ARG A 101      42.090  61.690  34.790  1.00  0.00           H
ATOM   1576  C   ARG A 101      42.290  58.140  42.700  1.00  0.00           C
ATOM   1577  O   ARG A 101      43.210  57.800  43.470  1.00  0.00           O
ATOM   1578  N   LEU A 102      41.000  58.430  43.060  1.00  0.00           N
ATOM   1579  HN  LEU A 102      40.370  58.670  42.320  1.00  0.00           H
ATOM   1580  CA  LEU A 102      40.590  58.490  44.480  1.00  0.00           C
ATOM   1581  HA  LEU A 102      41.280  59.080  45.060  1.00  0.00           H
ATOM   1582  CB  LEU A 102      39.150  59.070  44.670  1.00  0.00           C
ATOM   1583  HB1 LEU A 102      38.840  59.070  45.740  1.00  0.00           H
ATOM   1584  HB2 LEU A 102      38.420  58.440  44.130  1.00  0.00           H
ATOM   1585  CG  LEU A 102      39.110  60.560  44.290  1.00  0.00           C
ATOM   1586  HG  LEU A 102      39.510  60.740  43.270  1.00  0.00           H
ATOM   1587  CD1 LEU A 102      37.670  60.990  44.050  1.00  0.00           C
ATOM   1588 HD11 LEU A 102      37.040  60.830  44.950  1.00  0.00           H
ATOM   1589 HD12 LEU A 102      37.270  60.410  43.190  1.00  0.00           H
ATOM   1590 HD13 LEU A 102      37.660  62.070  43.760  1.00  0.00           H
ATOM   1591  CD2 LEU A 102      39.740  61.430  45.330  1.00  0.00           C
ATOM   1592 HD21 LEU A 102      39.820  62.450  44.910  1.00  0.00           H
ATOM   1593 HD22 LEU A 102      40.740  60.980  45.470  1.00  0.00           H
ATOM   1594 HD23 LEU A 102      39.240  61.400  46.320  1.00  0.00           H
ATOM   1595  C   LEU A 102      40.710  57.080  45.200  1.00  0.00           C
ATOM   1596  O   LEU A 102      41.190  57.040  46.340  1.00  0.00           O
ATOM   1597  N   MET A 103      40.350  56.010  44.430  1.00  0.00           N
ATOM   1598  HN  MET A 103      40.110  56.080  43.470  1.00  0.00           H
ATOM   1599  CA  MET A 103      40.500  54.680  44.860  1.00  0.00           C
ATOM   1600  HA  MET A 103      39.920  54.700  45.770  1.00  0.00           H
ATOM   1601  CB  MET A 103      39.870  53.690  43.920  1.00  0.00           C
ATOM   1602  HB1 MET A 103      40.390  53.960  42.970  1.00  0.00           H
ATOM   1603  HB2 MET A 103      38.770  53.760  43.850  1.00  0.00           H
ATOM   1604  CG  MET A 103      40.280  52.210  44.280  1.00  0.00           C
ATOM   1605  HG1 MET A 103      41.370  52.060  44.200  1.00  0.00           H
ATOM   1606  HG2 MET A 103      39.810  51.450  43.620  1.00  0.00           H
ATOM   1607  SD  MET A 103      39.950  51.690  46.050  1.00  0.00           S
ATOM   1608  CE  MET A 103      38.070  51.710  46.020  1.00  0.00           C
ATOM   1609  HE1 MET A 103      37.560  52.690  46.130  1.00  0.00           H
ATOM   1610  HE2 MET A 103      37.630  51.130  46.860  1.00  0.00           H
ATOM   1611  HE3 MET A 103      37.680  51.140  45.140  1.00  0.00           H
ATOM   1612  C   MET A 103      41.990  54.300  45.290  1.00  0.00           C
ATOM   1613  O   MET A 103      42.270  53.970  46.450  1.00  0.00           O
ATOM   1614  N   LEU A 104      42.950  54.570  44.390  1.00  0.00           N
ATOM   1615  HN  LEU A 104      42.800  54.990  43.500  1.00  0.00           H
ATOM   1616  CA  LEU A 104      44.320  54.320  44.680  1.00  0.00           C
ATOM   1617  HA  LEU A 104      44.300  53.270  44.930  1.00  0.00           H
ATOM   1618  CB  LEU A 104      45.130  54.480  43.370  1.00  0.00           C
ATOM   1619  HB1 LEU A 104      46.220  54.340  43.480  1.00  0.00           H
ATOM   1620  HB2 LEU A 104      45.010  55.520  42.980  1.00  0.00           H
ATOM   1621  CG  LEU A 104      44.700  53.470  42.340  1.00  0.00           C
ATOM   1622  HG  LEU A 104      43.680  53.630  41.930  1.00  0.00           H
ATOM   1623  CD1 LEU A 104      45.710  53.620  41.170  1.00  0.00           C
ATOM   1624 HD11 LEU A 104      45.160  53.460  40.230  1.00  0.00           H
ATOM   1625 HD12 LEU A 104      46.490  52.830  41.280  1.00  0.00           H
ATOM   1626 HD13 LEU A 104      46.100  54.660  41.130  1.00  0.00           H
ATOM   1627  CD2 LEU A 104      44.630  51.980  42.740  1.00  0.00           C
ATOM   1628 HD21 LEU A 104      44.540  51.420  41.790  1.00  0.00           H
ATOM   1629 HD22 LEU A 104      43.710  51.800  43.350  1.00  0.00           H
ATOM   1630 HD23 LEU A 104      45.500  51.710  43.370  1.00  0.00           H
ATOM   1631  C   LEU A 104      44.770  55.160  45.870  1.00  0.00           C
ATOM   1632  O   LEU A 104      45.470  54.630  46.760  1.00  0.00           O
ATOM   1633  N   PHE A 105      44.430  56.450  45.850  1.00  0.00           N
ATOM   1634  HN  PHE A 105      43.980  56.850  45.050  1.00  0.00           H
ATOM   1635  CA  PHE A 105      44.660  57.330  46.950  1.00  0.00           C
ATOM   1636  HA  PHE A 105      45.730  57.200  47.100  1.00  0.00           H
ATOM   1637  CB  PHE A 105      44.400  58.820  46.560  1.00  0.00           C
ATOM   1638  HB1 PHE A 105      43.500  58.810  45.910  1.00  0.00           H
ATOM   1639  HB2 PHE A 105      45.260  59.120  45.910  1.00  0.00           H
ATOM   1640  CG  PHE A 105      44.180  59.890  47.580  1.00  0.00           C
ATOM   1641  CD1 PHE A 105      44.980  61.090  47.540  1.00  0.00           C
ATOM   1642  HD1 PHE A 105      45.770  61.080  46.810  1.00  0.00           H
ATOM   1643  CE1 PHE A 105      44.740  62.190  48.390  1.00  0.00           C
ATOM   1644  HE1 PHE A 105      45.410  63.040  48.400  1.00  0.00           H
ATOM   1645  CZ  PHE A 105      43.670  62.060  49.320  1.00  0.00           C
ATOM   1646  HZ  PHE A 105      43.460  62.830  50.050  1.00  0.00           H
ATOM   1647  CD2 PHE A 105      43.110  59.870  48.460  1.00  0.00           C
ATOM   1648  HD2 PHE A 105      42.370  59.080  48.540  1.00  0.00           H
ATOM   1649  CE2 PHE A 105      42.870  60.890  49.350  1.00  0.00           C
ATOM   1650  HE2 PHE A 105      42.030  60.730  50.030  1.00  0.00           H
ATOM   1651  C   PHE A 105      44.110  56.960  48.290  1.00  0.00           C
ATOM   1652  O   PHE A 105      44.870  57.090  49.250  1.00  0.00           O
ATOM   1653  N   MET A 106      42.800  56.470  48.410  1.00  0.00           N
ATOM   1654  HN  MET A 106      42.230  56.470  47.590  1.00  0.00           H
ATOM   1655  CA  MET A 106      42.280  55.870  49.650  1.00  0.00           C
ATOM   1656  HA  MET A 106      42.440  56.700  50.320  1.00  0.00           H
ATOM   1657  CB  MET A 106      40.830  55.450  49.410  1.00  0.00           C
ATOM   1658  HB1 MET A 106      40.560  54.780  50.260  1.00  0.00           H
ATOM   1659  HB2 MET A 106      40.670  54.940  48.440  1.00  0.00           H
ATOM   1660  CG  MET A 106      39.800  56.580  49.470  1.00  0.00           C
ATOM   1661  HG1 MET A 106      38.790  56.190  49.280  1.00  0.00           H
ATOM   1662  HG2 MET A 106      40.110  57.210  48.620  1.00  0.00           H
ATOM   1663  SD  MET A 106      39.940  57.620  51.000  1.00  0.00           S
ATOM   1664  CE  MET A 106      38.980  56.560  52.060  1.00  0.00           C
ATOM   1665  HE1 MET A 106      37.940  56.450  51.660  1.00  0.00           H
ATOM   1666  HE2 MET A 106      38.970  57.020  53.070  1.00  0.00           H
ATOM   1667  HE3 MET A 106      39.340  55.520  52.150  1.00  0.00           H
ATOM   1668  C   MET A 106      43.120  54.730  50.190  1.00  0.00           C
ATOM   1669  O   MET A 106      43.490  54.660  51.350  1.00  0.00           O
ATOM   1670  N   LEU A 107      43.510  53.760  49.270  1.00  0.00           N
ATOM   1671  HN  LEU A 107      43.360  53.920  48.300  1.00  0.00           H
ATOM   1672  CA  LEU A 107      44.340  52.590  49.620  1.00  0.00           C
ATOM   1673  HA  LEU A 107      43.770  52.160  50.420  1.00  0.00           H
ATOM   1674  CB  LEU A 107      44.380  51.660  48.330  1.00  0.00           C
ATOM   1675  HB1 LEU A 107      45.130  50.860  48.500  1.00  0.00           H
ATOM   1676  HB2 LEU A 107      44.780  52.200  47.440  1.00  0.00           H
ATOM   1677  CG  LEU A 107      43.080  51.000  47.960  1.00  0.00           C
ATOM   1678  HG  LEU A 107      42.360  51.780  47.660  1.00  0.00           H
ATOM   1679  CD1 LEU A 107      43.340  50.040  46.800  1.00  0.00           C
ATOM   1680 HD11 LEU A 107      43.960  50.550  46.040  1.00  0.00           H
ATOM   1681 HD12 LEU A 107      42.420  49.570  46.390  1.00  0.00           H
ATOM   1682 HD13 LEU A 107      44.000  49.210  47.170  1.00  0.00           H
ATOM   1683  CD2 LEU A 107      42.490  50.190  49.130  1.00  0.00           C
ATOM   1684 HD21 LEU A 107      41.690  49.550  48.680  1.00  0.00           H
ATOM   1685 HD22 LEU A 107      42.120  50.930  49.870  1.00  0.00           H
ATOM   1686 HD23 LEU A 107      43.260  49.470  49.470  1.00  0.00           H
ATOM   1687  C   LEU A 107      45.700  52.940  50.130  1.00  0.00           C
ATOM   1688  O   LEU A 107      46.170  52.440  51.200  1.00  0.00           O
ATOM   1689  N   ALA A 108      46.300  54.020  49.480  1.00  0.00           N
ATOM   1690  HN  ALA A 108      45.930  54.410  48.640  1.00  0.00           H
ATOM   1691  CA  ALA A 108      47.590  54.530  49.960  1.00  0.00           C
ATOM   1692  HA  ALA A 108      48.110  53.610  50.230  1.00  0.00           H
ATOM   1693  CB  ALA A 108      48.310  55.430  48.850  1.00  0.00           C
ATOM   1694  HB1 ALA A 108      48.350  54.920  47.860  1.00  0.00           H
ATOM   1695  HB2 ALA A 108      49.360  55.670  49.090  1.00  0.00           H
ATOM   1696  HB3 ALA A 108      47.770  56.380  48.640  1.00  0.00           H
ATOM   1697  C   ALA A 108      47.530  55.420  51.190  1.00  0.00           C
ATOM   1698  O   ALA A 108      48.260  55.210  52.120  1.00  0.00           O
ATOM   1699  N   MET A 109      46.550  56.340  51.250  1.00  0.00           N
ATOM   1700  HN  MET A 109      46.010  56.580  50.450  1.00  0.00           H
ATOM   1701  CA  MET A 109      46.290  57.190  52.390  1.00  0.00           C
ATOM   1702  HA  MET A 109      47.220  57.670  52.660  1.00  0.00           H
ATOM   1703  CB  MET A 109      45.260  58.330  52.130  1.00  0.00           C
ATOM   1704  HB1 MET A 109      44.430  57.920  51.510  1.00  0.00           H
ATOM   1705  HB2 MET A 109      45.590  59.100  51.400  1.00  0.00           H
ATOM   1706  CG  MET A 109      44.710  59.030  53.410  1.00  0.00           C
ATOM   1707  HG1 MET A 109      45.540  59.170  54.120  1.00  0.00           H
ATOM   1708  HG2 MET A 109      44.000  58.400  53.990  1.00  0.00           H
ATOM   1709  SD  MET A 109      43.870  60.570  53.030  1.00  0.00           S
ATOM   1710  CE  MET A 109      42.260  59.810  53.060  1.00  0.00           C
ATOM   1711  HE1 MET A 109      41.460  60.580  52.920  1.00  0.00           H
ATOM   1712  HE2 MET A 109      42.160  59.290  54.040  1.00  0.00           H
ATOM   1713  HE3 MET A 109      42.180  59.070  52.230  1.00  0.00           H
ATOM   1714  C   MET A 109      45.940  56.490  53.660  1.00  0.00           C
ATOM   1715  O   MET A 109      46.410  56.900  54.760  1.00  0.00           O
ATOM   1716  N   ASN A 110      45.130  55.390  53.680  1.00  0.00           N
ATOM   1717  HN  ASN A 110      44.750  55.100  52.820  1.00  0.00           H
ATOM   1718  CA  ASN A 110      44.900  54.630  54.910  1.00  0.00           C
ATOM   1719  HA  ASN A 110      44.740  55.310  55.730  1.00  0.00           H
ATOM   1720  CB  ASN A 110      43.580  53.830  54.750  1.00  0.00           C
ATOM   1721  HB1 ASN A 110      43.350  52.990  55.440  1.00  0.00           H
ATOM   1722  HB2 ASN A 110      43.610  53.530  53.680  1.00  0.00           H
ATOM   1723  CG  ASN A 110      42.460  54.940  54.890  1.00  0.00           C
ATOM   1724  OD1 ASN A 110      42.370  55.560  55.950  1.00  0.00           O
ATOM   1725  ND2 ASN A 110      41.780  55.240  53.800  1.00  0.00           N
ATOM   1726 HD21 ASN A 110      42.040  54.810  52.940  1.00  0.00           H
ATOM   1727 HD22 ASN A 110      41.390  56.170  53.820  1.00  0.00           H
ATOM   1728  C   ASN A 110      46.050  53.720  55.390  1.00  0.00           C
ATOM   1729  O   ASN A 110      46.220  53.400  56.540  1.00  0.00           O
ATOM   1730  N   ARG A 111      46.870  53.270  54.430  1.00  0.00           N
ATOM   1731  HN  ARG A 111      46.740  53.490  53.470  1.00  0.00           H
ATOM   1732  CA  ARG A 111      48.100  52.570  54.700  1.00  0.00           C
ATOM   1733  HA  ARG A 111      47.950  51.950  55.570  1.00  0.00           H
ATOM   1734  CB  ARG A 111      48.440  51.740  53.420  1.00  0.00           C
ATOM   1735  HB1 ARG A 111      48.150  52.380  52.570  1.00  0.00           H
ATOM   1736  HB2 ARG A 111      47.680  50.940  53.350  1.00  0.00           H
ATOM   1737  CG  ARG A 111      49.950  51.340  53.280  1.00  0.00           C
ATOM   1738  HG1 ARG A 111      50.160  50.860  54.250  1.00  0.00           H
ATOM   1739  HG2 ARG A 111      50.650  52.210  53.180  1.00  0.00           H
ATOM   1740  CD  ARG A 111      50.280  50.300  52.210  1.00  0.00           C
ATOM   1741  HD1 ARG A 111      49.550  49.450  52.200  1.00  0.00           H
ATOM   1742  HD2 ARG A 111      51.300  49.860  52.270  1.00  0.00           H
ATOM   1743  NE  ARG A 111      50.350  51.060  50.930  1.00  0.00           N
ATOM   1744  HE  ARG A 111      51.120  51.700  50.990  1.00  0.00           H
ATOM   1745  CZ  ARG A 111      49.610  50.950  49.830  1.00  0.00           C
ATOM   1746  NH1 ARG A 111      48.680  50.060  49.660  1.00  0.00           N
ATOM   1747 HH11 ARG A 111      48.280  50.040  48.750  1.00  0.00           H
ATOM   1748 HH12 ARG A 111      48.390  49.490  50.430  1.00  0.00           H
ATOM   1749  NH2 ARG A 111      49.920  51.740  48.770  1.00  0.00           N
ATOM   1750 HH21 ARG A 111      50.640  52.440  48.750  1.00  0.00           H
ATOM   1751 HH22 ARG A 111      49.200  51.700  48.070  1.00  0.00           H
ATOM   1752  C   ARG A 111      49.150  53.530  55.240  1.00  0.00           C
ATOM   1753  O   ARG A 111      49.740  53.310  56.310  1.00  0.00           O
ATOM   1754  N   GLN A 112      49.350  54.700  54.590  1.00  0.00           N
ATOM   1755  HN  GLN A 112      48.950  54.900  53.700  1.00  0.00           H
ATOM   1756  CA  GLN A 112      50.220  55.760  55.100  1.00  0.00           C
ATOM   1757  HA  GLN A 112      51.160  55.250  55.310  1.00  0.00           H
ATOM   1758  CB  GLN A 112      50.370  56.850  54.140  1.00  0.00           C
ATOM   1759  HB1 GLN A 112      50.490  57.830  54.660  1.00  0.00           H
ATOM   1760  HB2 GLN A 112      49.470  56.900  53.490  1.00  0.00           H
ATOM   1761  CG  GLN A 112      51.610  56.810  53.130  1.00  0.00           C
ATOM   1762  HG1 GLN A 112      52.470  57.000  53.810  1.00  0.00           H
ATOM   1763  HG2 GLN A 112      51.480  57.740  52.530  1.00  0.00           H
ATOM   1764  CD  GLN A 112      51.620  55.490  52.410  1.00  0.00           C
ATOM   1765  OE1 GLN A 112      52.250  54.520  52.940  1.00  0.00           O
ATOM   1766  NE2 GLN A 112      50.930  55.320  51.260  1.00  0.00           N
ATOM   1767 HE21 GLN A 112      50.870  54.410  50.860  1.00  0.00           H
ATOM   1768 HE22 GLN A 112      50.190  55.960  51.130  1.00  0.00           H
ATOM   1769  C   GLN A 112      49.830  56.270  56.500  1.00  0.00           C
ATOM   1770  O   GLN A 112      50.620  56.370  57.470  1.00  0.00           O
ATOM   1771  N   GLY A 113      48.470  56.570  56.610  1.00  0.00           N
ATOM   1772  HN  GLY A 113      47.920  56.540  55.770  1.00  0.00           H
ATOM   1773  CA  GLY A 113      47.710  56.940  57.750  1.00  0.00           C
ATOM   1774  HA1 GLY A 113      46.660  56.840  57.520  1.00  0.00           H
ATOM   1775  HA2 GLY A 113      47.960  57.960  57.990  1.00  0.00           H
ATOM   1776  C   GLY A 113      47.980  56.100  58.920  1.00  0.00           C
ATOM   1777  O   GLY A 113      48.310  56.550  59.980  1.00  0.00           O
ATOM   1778  N   SER A 114      47.810  54.830  58.830  1.00  0.00           N
ATOM   1779  HN  SER A 114      47.530  54.520  57.930  1.00  0.00           H
ATOM   1780  CA  SER A 114      48.040  53.870  59.940  1.00  0.00           C
ATOM   1781  HA  SER A 114      47.550  54.270  60.820  1.00  0.00           H
ATOM   1782  CB  SER A 114      47.600  52.390  59.640  1.00  0.00           C
ATOM   1783  HB1 SER A 114      46.500  52.430  59.790  1.00  0.00           H
ATOM   1784  HB2 SER A 114      48.040  51.630  60.320  1.00  0.00           H
ATOM   1785  OG  SER A 114      47.780  51.900  58.280  1.00  0.00           O
ATOM   1786  HG1 SER A 114      47.190  52.470  57.790  1.00  0.00           H
ATOM   1787  C   SER A 114      49.450  53.810  60.390  1.00  0.00           C
ATOM   1788  O   SER A 114      49.730  53.810  61.580  1.00  0.00           O
ATOM   1789  N   ILE A 115      50.380  53.810  59.470  1.00  0.00           N
ATOM   1790  HN  ILE A 115      50.170  53.710  58.510  1.00  0.00           H
ATOM   1791  CA  ILE A 115      51.800  53.810  59.780  1.00  0.00           C
ATOM   1792  HA  ILE A 115      51.990  52.950  60.430  1.00  0.00           H
ATOM   1793  CB  ILE A 115      52.550  53.510  58.500  1.00  0.00           C
ATOM   1794  HB  ILE A 115      52.260  54.210  57.690  1.00  0.00           H
ATOM   1795  CG2 ILE A 115      54.110  53.700  58.720  1.00  0.00           C
ATOM   1796 HG21 ILE A 115      54.360  54.780  58.860  1.00  0.00           H
ATOM   1797 HG22 ILE A 115      54.700  53.220  57.910  1.00  0.00           H
ATOM   1798 HG23 ILE A 115      54.470  53.240  59.660  1.00  0.00           H
ATOM   1799  CG1 ILE A 115      52.310  52.090  57.900  1.00  0.00           C
ATOM   1800 HG11 ILE A 115      51.270  51.770  58.070  1.00  0.00           H
ATOM   1801 HG12 ILE A 115      52.880  51.400  58.540  1.00  0.00           H
ATOM   1802  CD  ILE A 115      52.730  51.790  56.490  1.00  0.00           C
ATOM   1803  HD1 ILE A 115      52.050  52.410  55.870  1.00  0.00           H
ATOM   1804  HD2 ILE A 115      52.620  50.700  56.250  1.00  0.00           H
ATOM   1805  HD3 ILE A 115      53.810  51.970  56.280  1.00  0.00           H
ATOM   1806  C   ILE A 115      52.210  55.080  60.450  1.00  0.00           C
ATOM   1807  O   ILE A 115      52.990  55.020  61.390  1.00  0.00           O
ATOM   1808  N   ILE A 116      51.640  56.260  60.060  1.00  0.00           N
ATOM   1809  HN  ILE A 116      51.210  56.350  59.160  1.00  0.00           H
ATOM   1810  CA  ILE A 116      51.770  57.510  60.830  1.00  0.00           C
ATOM   1811  HA  ILE A 116      52.810  57.770  60.880  1.00  0.00           H
ATOM   1812  CB  ILE A 116      51.200  58.570  59.910  1.00  0.00           C
ATOM   1813  HB  ILE A 116      50.300  58.210  59.350  1.00  0.00           H
ATOM   1814  CG2 ILE A 116      50.850  59.900  60.720  1.00  0.00           C
ATOM   1815 HG21 ILE A 116      49.880  59.780  61.260  1.00  0.00           H
ATOM   1816 HG22 ILE A 116      50.830  60.730  59.980  1.00  0.00           H
ATOM   1817 HG23 ILE A 116      51.740  60.060  61.370  1.00  0.00           H
ATOM   1818  CG1 ILE A 116      52.320  58.930  58.980  1.00  0.00           C
ATOM   1819 HG11 ILE A 116      52.750  57.990  58.580  1.00  0.00           H
ATOM   1820 HG12 ILE A 116      53.150  59.350  59.590  1.00  0.00           H
ATOM   1821  CD  ILE A 116      51.860  59.740  57.760  1.00  0.00           C
ATOM   1822  HD1 ILE A 116      51.040  60.480  57.900  1.00  0.00           H
ATOM   1823  HD2 ILE A 116      51.520  59.010  56.990  1.00  0.00           H
ATOM   1824  HD3 ILE A 116      52.630  60.320  57.230  1.00  0.00           H
ATOM   1825  C   ILE A 116      51.220  57.530  62.280  1.00  0.00           C
ATOM   1826  O   ILE A 116      52.000  57.840  63.180  1.00  0.00           O
ATOM   1827  N   PHE A 117      49.980  57.070  62.460  1.00  0.00           N
ATOM   1828  HN  PHE A 117      49.390  56.920  61.680  1.00  0.00           H
ATOM   1829  CA  PHE A 117      49.360  57.000  63.760  1.00  0.00           C
ATOM   1830  HA  PHE A 117      49.640  57.910  64.270  1.00  0.00           H
ATOM   1831  CB  PHE A 117      47.750  56.940  63.760  1.00  0.00           C
ATOM   1832  HB1 PHE A 117      47.310  56.810  64.760  1.00  0.00           H
ATOM   1833  HB2 PHE A 117      47.530  55.990  63.210  1.00  0.00           H
ATOM   1834  CG  PHE A 117      47.090  58.130  63.190  1.00  0.00           C
ATOM   1835  CD1 PHE A 117      47.080  59.340  63.950  1.00  0.00           C
ATOM   1836  HD1 PHE A 117      47.580  59.340  64.910  1.00  0.00           H
ATOM   1837  CE1 PHE A 117      46.380  60.460  63.430  1.00  0.00           C
ATOM   1838  HE1 PHE A 117      46.460  61.330  64.070  1.00  0.00           H
ATOM   1839  CZ  PHE A 117      45.760  60.440  62.190  1.00  0.00           C
ATOM   1840  HZ  PHE A 117      45.300  61.290  61.710  1.00  0.00           H
ATOM   1841  CD2 PHE A 117      46.400  58.100  61.990  1.00  0.00           C
ATOM   1842  HD2 PHE A 117      46.350  57.140  61.500  1.00  0.00           H
ATOM   1843  CE2 PHE A 117      45.850  59.250  61.370  1.00  0.00           C
ATOM   1844  HE2 PHE A 117      45.610  59.200  60.310  1.00  0.00           H
ATOM   1845  C   PHE A 117      49.950  55.960  64.660  1.00  0.00           C
ATOM   1846  O   PHE A 117      50.220  56.220  65.860  1.00  0.00           O
ATOM   1847  N   LEU A 118      50.320  54.810  64.110  1.00  0.00           N
ATOM   1848  HN  LEU A 118      50.060  54.720  63.150  1.00  0.00           H
ATOM   1849  CA  LEU A 118      51.090  53.710  64.790  1.00  0.00           C
ATOM   1850  HA  LEU A 118      50.510  53.390  65.650  1.00  0.00           H
ATOM   1851  CB  LEU A 118      51.370  52.520  63.820  1.00  0.00           C
ATOM   1852  HB1 LEU A 118      51.890  52.860  62.900  1.00  0.00           H
ATOM   1853  HB2 LEU A 118      50.350  52.140  63.570  1.00  0.00           H
ATOM   1854  CG  LEU A 118      52.230  51.350  64.300  1.00  0.00           C
ATOM   1855  HG  LEU A 118      53.170  51.760  64.710  1.00  0.00           H
ATOM   1856  CD1 LEU A 118      51.530  50.540  65.440  1.00  0.00           C
ATOM   1857 HD11 LEU A 118      50.530  50.120  65.210  1.00  0.00           H
ATOM   1858 HD12 LEU A 118      51.220  51.260  66.220  1.00  0.00           H
ATOM   1859 HD13 LEU A 118      52.190  49.760  65.870  1.00  0.00           H
ATOM   1860  CD2 LEU A 118      52.440  50.350  63.100  1.00  0.00           C
ATOM   1861 HD21 LEU A 118      51.590  49.720  62.750  1.00  0.00           H
ATOM   1862 HD22 LEU A 118      53.330  49.760  63.420  1.00  0.00           H
ATOM   1863 HD23 LEU A 118      52.840  50.990  62.280  1.00  0.00           H
ATOM   1864  C   LEU A 118      52.450  54.320  65.250  1.00  0.00           C
ATOM   1865  O   LEU A 118      52.920  54.080  66.380  1.00  0.00           O
ATOM   1866  N   THR A 119      53.090  55.220  64.390  1.00  0.00           N
ATOM   1867  HN  THR A 119      52.700  55.460  63.510  1.00  0.00           H
ATOM   1868  CA  THR A 119      54.310  55.930  64.760  1.00  0.00           C
ATOM   1869  HA  THR A 119      55.010  55.140  64.980  1.00  0.00           H
ATOM   1870  CB  THR A 119      54.920  56.720  63.560  1.00  0.00           C
ATOM   1871  HB  THR A 119      54.290  57.550  63.180  1.00  0.00           H
ATOM   1872  OG1 THR A 119      55.320  55.860  62.550  1.00  0.00           O
ATOM   1873  HG1 THR A 119      54.540  55.430  62.170  1.00  0.00           H
ATOM   1874  CG2 THR A 119      56.190  57.360  64.100  1.00  0.00           C
ATOM   1875 HG21 THR A 119      56.030  58.280  64.700  1.00  0.00           H
ATOM   1876 HG22 THR A 119      56.750  57.730  63.210  1.00  0.00           H
ATOM   1877 HG23 THR A 119      56.870  56.530  64.400  1.00  0.00           H
ATOM   1878  C   THR A 119      54.100  56.880  65.970  1.00  0.00           C
ATOM   1879  O   THR A 119      54.970  56.940  66.850  1.00  0.00           O
ATOM   1880  N   VAL A 120      53.000  57.630  66.030  1.00  0.00           N
ATOM   1881  HN  VAL A 120      52.350  57.500  65.290  1.00  0.00           H
ATOM   1882  CA  VAL A 120      52.680  58.510  67.110  1.00  0.00           C
ATOM   1883  HA  VAL A 120      53.600  59.050  67.290  1.00  0.00           H
ATOM   1884  CB  VAL A 120      51.740  59.630  66.660  1.00  0.00           C
ATOM   1885  HB  VAL A 120      50.810  59.110  66.340  1.00  0.00           H
ATOM   1886  CG1 VAL A 120      51.460  60.490  67.910  1.00  0.00           C
ATOM   1887 HG11 VAL A 120      52.450  60.800  68.320  1.00  0.00           H
ATOM   1888 HG12 VAL A 120      50.770  60.010  68.650  1.00  0.00           H
ATOM   1889 HG13 VAL A 120      51.050  61.500  67.680  1.00  0.00           H
ATOM   1890  CG2 VAL A 120      52.290  60.370  65.530  1.00  0.00           C
ATOM   1891 HG21 VAL A 120      51.670  61.250  65.290  1.00  0.00           H
ATOM   1892 HG22 VAL A 120      52.430  59.740  64.640  1.00  0.00           H
ATOM   1893 HG23 VAL A 120      53.310  60.760  65.730  1.00  0.00           H
ATOM   1894  C   VAL A 120      52.330  57.890  68.470  1.00  0.00           C
ATOM   1895  O   VAL A 120      52.650  58.350  69.490  1.00  0.00           O
ATOM   1896  N   VAL A 121      51.590  56.730  68.320  1.00  0.00           N
ATOM   1897  HN  VAL A 121      51.230  56.440  67.450  1.00  0.00           H
ATOM   1898  CA  VAL A 121      51.240  55.790  69.410  1.00  0.00           C
ATOM   1899  HA  VAL A 121      50.750  56.370  70.170  1.00  0.00           H
ATOM   1900  CB  VAL A 121      50.360  54.590  68.860  1.00  0.00           C
ATOM   1901  HB  VAL A 121      50.690  54.210  67.870  1.00  0.00           H
ATOM   1902  CG1 VAL A 121      50.110  53.560  70.010  1.00  0.00           C
ATOM   1903 HG11 VAL A 121      49.680  54.080  70.890  1.00  0.00           H
ATOM   1904 HG12 VAL A 121      51.000  53.000  70.370  1.00  0.00           H
ATOM   1905 HG13 VAL A 121      49.360  52.810  69.680  1.00  0.00           H
ATOM   1906  CG2 VAL A 121      49.010  55.260  68.560  1.00  0.00           C
ATOM   1907 HG21 VAL A 121      48.460  55.560  69.470  1.00  0.00           H
ATOM   1908 HG22 VAL A 121      48.460  54.450  68.020  1.00  0.00           H
ATOM   1909 HG23 VAL A 121      49.100  56.200  67.990  1.00  0.00           H
ATOM   1910  C   VAL A 121      52.550  55.180  70.100  1.00  0.00           C
ATOM   1911  O   VAL A 121      52.680  55.230  71.320  1.00  0.00           O
ATOM   1912  N   ALA A 122      53.520  54.730  69.300  1.00  0.00           N
ATOM   1913  HN  ALA A 122      53.330  54.710  68.320  1.00  0.00           H
ATOM   1914  CA  ALA A 122      54.930  54.450  69.640  1.00  0.00           C
ATOM   1915  HA  ALA A 122      54.710  53.710  70.400  1.00  0.00           H
ATOM   1916  CB  ALA A 122      55.630  53.710  68.490  1.00  0.00           C
ATOM   1917  HB1 ALA A 122      55.150  52.890  67.910  1.00  0.00           H
ATOM   1918  HB2 ALA A 122      56.650  53.330  68.770  1.00  0.00           H
ATOM   1919  HB3 ALA A 122      55.770  54.420  67.650  1.00  0.00           H
ATOM   1920  C   ALA A 122      55.700  55.690  70.270  1.00  0.00           C
ATOM   1921  O   ALA A 122      56.280  55.570  71.300  1.00  0.00           O
ATOM   1922  N   VAL A 123      55.640  56.910  69.600  1.00  0.00           N
ATOM   1923  HN  VAL A 123      55.540  56.940  68.610  1.00  0.00           H
ATOM   1924  CA  VAL A 123      56.260  58.120  70.140  1.00  0.00           C
ATOM   1925  HA  VAL A 123      57.320  57.930  70.150  1.00  0.00           H
ATOM   1926  CB  VAL A 123      56.240  59.320  69.170  1.00  0.00           C
ATOM   1927  HB  VAL A 123      55.250  59.340  68.670  1.00  0.00           H
ATOM   1928  CG1 VAL A 123      56.430  60.740  69.770  1.00  0.00           C
ATOM   1929 HG11 VAL A 123      55.660  60.840  70.570  1.00  0.00           H
ATOM   1930 HG12 VAL A 123      56.300  61.610  69.100  1.00  0.00           H
ATOM   1931 HG13 VAL A 123      57.350  60.890  70.360  1.00  0.00           H
ATOM   1932  CG2 VAL A 123      57.290  59.150  68.130  1.00  0.00           C
ATOM   1933 HG21 VAL A 123      57.130  58.330  67.410  1.00  0.00           H
ATOM   1934 HG22 VAL A 123      58.330  59.080  68.500  1.00  0.00           H
ATOM   1935 HG23 VAL A 123      57.270  60.010  67.420  1.00  0.00           H
ATOM   1936  C   VAL A 123      55.850  58.500  71.550  1.00  0.00           C
ATOM   1937  O   VAL A 123      56.690  58.830  72.400  1.00  0.00           O
ATOM   1938  N   ASP A 124      54.510  58.490  71.850  1.00  0.00           N
ATOM   1939  HN  ASP A 124      53.870  58.450  71.080  1.00  0.00           H
ATOM   1940  CA  ASP A 124      53.940  58.740  73.140  1.00  0.00           C
ATOM   1941  HA  ASP A 124      54.240  59.690  73.540  1.00  0.00           H
ATOM   1942  CB  ASP A 124      52.400  58.840  73.040  1.00  0.00           C
ATOM   1943  HB1 ASP A 124      51.960  57.920  72.600  1.00  0.00           H
ATOM   1944  HB2 ASP A 124      52.320  59.680  72.330  1.00  0.00           H
ATOM   1945  CG  ASP A 124      51.730  59.080  74.370  1.00  0.00           C
ATOM   1946  OD1 ASP A 124      51.520  60.220  74.840  1.00  0.00           O
ATOM   1947  OD2 ASP A 124      51.400  58.070  75.030  1.00  0.00           O
ATOM   1948  C   ASP A 124      54.370  57.740  74.240  1.00  0.00           C
ATOM   1949  O   ASP A 124      54.880  58.150  75.290  1.00  0.00           O
ATOM   1950  N   ARG A 125      54.460  56.370  73.920  1.00  0.00           N
ATOM   1951  HN  ARG A 125      54.250  56.040  73.000  1.00  0.00           H
ATOM   1952  CA  ARG A 125      54.950  55.400  74.820  1.00  0.00           C
ATOM   1953  HA  ARG A 125      54.550  55.680  75.780  1.00  0.00           H
ATOM   1954  CB  ARG A 125      54.700  53.970  74.310  1.00  0.00           C
ATOM   1955  HB1 ARG A 125      55.290  53.280  74.940  1.00  0.00           H
ATOM   1956  HB2 ARG A 125      54.990  53.900  73.240  1.00  0.00           H
ATOM   1957  CG  ARG A 125      53.240  53.450  74.290  1.00  0.00           C
ATOM   1958  HG1 ARG A 125      53.410  52.350  74.410  1.00  0.00           H
ATOM   1959  HG2 ARG A 125      52.640  53.640  73.380  1.00  0.00           H
ATOM   1960  CD  ARG A 125      52.260  53.910  75.420  1.00  0.00           C
ATOM   1961  HD1 ARG A 125      51.290  53.440  75.180  1.00  0.00           H
ATOM   1962  HD2 ARG A 125      52.220  55.020  75.500  1.00  0.00           H
ATOM   1963  NE  ARG A 125      52.830  53.440  76.730  1.00  0.00           N
ATOM   1964  HE  ARG A 125      53.640  52.850  76.670  1.00  0.00           H
ATOM   1965  CZ  ARG A 125      52.220  53.630  77.900  1.00  0.00           C
ATOM   1966  NH1 ARG A 125      51.250  54.510  77.900  1.00  0.00           N
ATOM   1967 HH11 ARG A 125      50.940  54.950  77.050  1.00  0.00           H
ATOM   1968 HH12 ARG A 125      50.730  54.680  78.740  1.00  0.00           H
ATOM   1969  NH2 ARG A 125      52.550  53.110  79.030  1.00  0.00           N
ATOM   1970 HH21 ARG A 125      53.490  52.780  79.200  1.00  0.00           H
ATOM   1971 HH22 ARG A 125      52.120  53.610  79.770  1.00  0.00           H
ATOM   1972  C   ARG A 125      56.450  55.600  75.070  1.00  0.00           C
ATOM   1973  O   ARG A 125      56.950  55.340  76.150  1.00  0.00           O
ATOM   1974  N   TYR A 126      57.160  56.000  73.980  1.00  0.00           N
ATOM   1975  HN  TYR A 126      56.790  56.060  73.060  1.00  0.00           H
ATOM   1976  CA  TYR A 126      58.580  56.270  74.060  1.00  0.00           C
ATOM   1977  HA  TYR A 126      58.970  55.360  74.490  1.00  0.00           H
ATOM   1978  CB  TYR A 126      59.250  56.540  72.740  1.00  0.00           C
ATOM   1979  HB1 TYR A 126      58.640  57.300  72.210  1.00  0.00           H
ATOM   1980  HB2 TYR A 126      59.270  55.630  72.100  1.00  0.00           H
ATOM   1981  CG  TYR A 126      60.610  57.230  72.680  1.00  0.00           C
ATOM   1982  CD1 TYR A 126      61.790  56.550  73.030  1.00  0.00           C
ATOM   1983  HD1 TYR A 126      61.700  55.500  73.300  1.00  0.00           H
ATOM   1984  CE1 TYR A 126      63.060  57.180  73.150  1.00  0.00           C
ATOM   1985  HE1 TYR A 126      63.880  56.660  73.630  1.00  0.00           H
ATOM   1986  CZ  TYR A 126      63.180  58.540  72.900  1.00  0.00           C
ATOM   1987  OH  TYR A 126      64.290  59.290  73.220  1.00  0.00           O
ATOM   1988  HH  TYR A 126      64.100  60.220  73.340  1.00  0.00           H
ATOM   1989  CD2 TYR A 126      60.760  58.590  72.320  1.00  0.00           C
ATOM   1990  HD2 TYR A 126      59.910  59.230  72.140  1.00  0.00           H
ATOM   1991  CE2 TYR A 126      62.020  59.280  72.520  1.00  0.00           C
ATOM   1992  HE2 TYR A 126      62.140  60.330  72.310  1.00  0.00           H
ATOM   1993  C   TYR A 126      58.980  57.330  75.040  1.00  0.00           C
ATOM   1994  O   TYR A 126      59.740  57.150  75.980  1.00  0.00           O
ATOM   1995  N   PHE A 127      58.310  58.530  74.940  1.00  0.00           N
ATOM   1996  HN  PHE A 127      57.790  58.580  74.080  1.00  0.00           H
ATOM   1997  CA  PHE A 127      58.440  59.560  75.900  1.00  0.00           C
ATOM   1998  HA  PHE A 127      59.450  59.950  75.870  1.00  0.00           H
ATOM   1999  CB  PHE A 127      57.560  60.780  75.410  1.00  0.00           C
ATOM   2000  HB1 PHE A 127      57.620  61.500  76.260  1.00  0.00           H
ATOM   2001  HB2 PHE A 127      56.500  60.450  75.300  1.00  0.00           H
ATOM   2002  CG  PHE A 127      58.090  61.570  74.180  1.00  0.00           C
ATOM   2003  CD1 PHE A 127      57.080  62.060  73.320  1.00  0.00           C
ATOM   2004  HD1 PHE A 127      56.070  61.750  73.550  1.00  0.00           H
ATOM   2005  CE1 PHE A 127      57.380  62.820  72.220  1.00  0.00           C
ATOM   2006  HE1 PHE A 127      56.530  63.300  71.750  1.00  0.00           H
ATOM   2007  CZ  PHE A 127      58.740  63.080  71.860  1.00  0.00           C
ATOM   2008  HZ  PHE A 127      58.950  63.740  71.040  1.00  0.00           H
ATOM   2009  CD2 PHE A 127      59.430  61.910  73.770  1.00  0.00           C
ATOM   2010  HD2 PHE A 127      60.260  61.570  74.370  1.00  0.00           H
ATOM   2011  CE2 PHE A 127      59.750  62.700  72.710  1.00  0.00           C
ATOM   2012  HE2 PHE A 127      60.780  62.670  72.390  1.00  0.00           H
ATOM   2013  C   PHE A 127      58.080  59.170  77.310  1.00  0.00           C
ATOM   2014  O   PHE A 127      58.800  59.600  78.200  1.00  0.00           O
ATOM   2015  N   ARG A 128      57.000  58.370  77.530  1.00  0.00           N
ATOM   2016  HN  ARG A 128      56.640  57.880  76.740  1.00  0.00           H
ATOM   2017  CA  ARG A 128      56.810  57.950  78.860  1.00  0.00           C
ATOM   2018  HA  ARG A 128      56.750  58.890  79.380  1.00  0.00           H
ATOM   2019  CB  ARG A 128      55.420  57.210  79.080  1.00  0.00           C
ATOM   2020  HB1 ARG A 128      55.310  56.880  80.130  1.00  0.00           H
ATOM   2021  HB2 ARG A 128      55.430  56.360  78.370  1.00  0.00           H
ATOM   2022  CG  ARG A 128      54.170  58.110  78.700  1.00  0.00           C
ATOM   2023  HG1 ARG A 128      54.430  58.630  77.750  1.00  0.00           H
ATOM   2024  HG2 ARG A 128      53.910  58.830  79.520  1.00  0.00           H
ATOM   2025  CD  ARG A 128      52.950  57.310  78.420  1.00  0.00           C
ATOM   2026  HD1 ARG A 128      52.450  56.830  79.290  1.00  0.00           H
ATOM   2027  HD2 ARG A 128      53.270  56.540  77.680  1.00  0.00           H
ATOM   2028  NE  ARG A 128      51.950  58.270  77.770  1.00  0.00           N
ATOM   2029  HE  ARG A 128      51.820  58.270  76.780  1.00  0.00           H
ATOM   2030  CZ  ARG A 128      51.300  59.200  78.420  1.00  0.00           C
ATOM   2031  NH1 ARG A 128      51.370  59.390  79.720  1.00  0.00           N
ATOM   2032 HH11 ARG A 128      51.730  58.610  80.220  1.00  0.00           H
ATOM   2033 HH12 ARG A 128      50.730  60.050  80.120  1.00  0.00           H
ATOM   2034  NH2 ARG A 128      50.600  60.100  77.700  1.00  0.00           N
ATOM   2035 HH21 ARG A 128      50.790  60.010  76.720  1.00  0.00           H
ATOM   2036 HH22 ARG A 128      50.020  60.790  78.130  1.00  0.00           H
ATOM   2037  C   ARG A 128      57.910  57.100  79.580  1.00  0.00           C
ATOM   2038  O   ARG A 128      58.230  57.320  80.730  1.00  0.00           O
ATOM   2039  N   VAL A 129      58.480  56.090  78.850  1.00  0.00           N
ATOM   2040  HN  VAL A 129      58.130  55.850  77.950  1.00  0.00           H
ATOM   2041  CA  VAL A 129      59.620  55.400  79.470  1.00  0.00           C
ATOM   2042  HA  VAL A 129      59.320  55.150  80.480  1.00  0.00           H
ATOM   2043  CB  VAL A 129      60.080  54.110  78.760  1.00  0.00           C
ATOM   2044  HB  VAL A 129      61.010  53.770  79.270  1.00  0.00           H
ATOM   2045  CG1 VAL A 129      58.900  53.080  78.880  1.00  0.00           C
ATOM   2046 HG11 VAL A 129      59.220  52.050  78.600  1.00  0.00           H
ATOM   2047 HG12 VAL A 129      58.090  53.460  78.230  1.00  0.00           H
ATOM   2048 HG13 VAL A 129      58.550  53.180  79.930  1.00  0.00           H
ATOM   2049  CG2 VAL A 129      60.380  54.330  77.260  1.00  0.00           C
ATOM   2050 HG21 VAL A 129      61.100  55.170  77.170  1.00  0.00           H
ATOM   2051 HG22 VAL A 129      59.450  54.570  76.680  1.00  0.00           H
ATOM   2052 HG23 VAL A 129      60.750  53.360  76.860  1.00  0.00           H
ATOM   2053  C   VAL A 129      60.850  56.260  79.680  1.00  0.00           C
ATOM   2054  O   VAL A 129      61.550  56.240  80.720  1.00  0.00           O
ATOM   2055  N   VAL A 130      61.160  57.180  78.700  1.00  0.00           N
ATOM   2056  HN  VAL A 130      60.740  57.290  77.800  1.00  0.00           H
ATOM   2057  CA  VAL A 130      62.180  58.250  78.940  1.00  0.00           C
ATOM   2058  HA  VAL A 130      63.100  57.870  79.350  1.00  0.00           H
ATOM   2059  CB  VAL A 130      62.580  58.950  77.630  1.00  0.00           C
ATOM   2060  HB  VAL A 130      61.670  59.050  77.010  1.00  0.00           H
ATOM   2061  CG1 VAL A 130      63.160  60.310  77.900  1.00  0.00           C
ATOM   2062 HG11 VAL A 130      63.790  60.610  77.040  1.00  0.00           H
ATOM   2063 HG12 VAL A 130      63.830  60.390  78.780  1.00  0.00           H
ATOM   2064 HG13 VAL A 130      62.360  61.050  78.080  1.00  0.00           H
ATOM   2065  CG2 VAL A 130      63.590  57.930  76.970  1.00  0.00           C
ATOM   2066 HG21 VAL A 130      64.500  57.980  77.610  1.00  0.00           H
ATOM   2067 HG22 VAL A 130      63.870  58.160  75.920  1.00  0.00           H
ATOM   2068 HG23 VAL A 130      63.330  56.850  76.900  1.00  0.00           H
ATOM   2069  C   VAL A 130      61.960  59.200  80.110  1.00  0.00           C
ATOM   2070  O   VAL A 130      62.890  59.520  80.810  1.00  0.00           O
ATOM   2071  N   HSD A 131      60.660  59.760  80.300  1.00  0.00           N
ATOM   2072  HN  HSD A 131      59.860  59.600  79.740  1.00  0.00           H
ATOM   2073  CA  HSD A 131      60.360  60.890  81.200  1.00  0.00           C
ATOM   2074  HA  HSD A 131      60.430  60.540  82.220  1.00  0.00           H
ATOM   2075  CB  HSD A 131      61.330  62.130  81.010  1.00  0.00           C
ATOM   2076  HB1 HSD A 131      61.430  62.310  79.910  1.00  0.00           H
ATOM   2077  HB2 HSD A 131      62.340  62.030  81.460  1.00  0.00           H
ATOM   2078  ND1 HSD A 131      60.350  63.570  82.970  1.00  0.00           N
ATOM   2079  HD1 HSD A 131      60.390  62.920  83.730  1.00  0.00           H
ATOM   2080  CG  HSD A 131      60.790  63.370  81.660  1.00  0.00           C
ATOM   2081  CE1 HSD A 131      60.050  64.920  83.070  1.00  0.00           C
ATOM   2082  HE1 HSD A 131      59.560  65.220  83.990  1.00  0.00           H
ATOM   2083  NE2 HSD A 131      60.160  65.570  81.950  1.00  0.00           N
ATOM   2084  CD2 HSD A 131      60.660  64.600  81.060  1.00  0.00           C
ATOM   2085  HD2 HSD A 131      60.880  64.890  80.030  1.00  0.00           H
ATOM   2086  C   HSD A 131      58.950  61.350  81.000  1.00  0.00           C
ATOM   2087  O   HSD A 131      58.660  62.170  80.130  1.00  0.00           O
ATOM   2088  N   PRO A 132      57.940  60.880  81.750  1.00  0.00           N
ATOM   2089  CD  PRO A 132      58.120  59.960  82.880  1.00  0.00           C
ATOM   2090  HD1 PRO A 132      58.900  60.230  83.620  1.00  0.00           H
ATOM   2091  HD2 PRO A 132      58.420  58.970  82.500  1.00  0.00           H
ATOM   2092  CA  PRO A 132      56.570  60.850  81.270  1.00  0.00           C
ATOM   2093  HA  PRO A 132      56.630  60.630  80.210  1.00  0.00           H
ATOM   2094  CB  PRO A 132      55.900  59.780  82.170  1.00  0.00           C
ATOM   2095  HB1 PRO A 132      55.720  58.840  81.600  1.00  0.00           H
ATOM   2096  HB2 PRO A 132      54.880  60.090  82.500  1.00  0.00           H
ATOM   2097  CG  PRO A 132      56.730  59.740  83.440  1.00  0.00           C
ATOM   2098  HG1 PRO A 132      56.430  60.520  84.180  1.00  0.00           H
ATOM   2099  HG2 PRO A 132      56.560  58.800  83.990  1.00  0.00           H
ATOM   2100  C   PRO A 132      55.860  62.120  81.370  1.00  0.00           C
ATOM   2101  O   PRO A 132      54.720  62.220  81.110  1.00  0.00           O
ATOM   2102  N   HSD A 133      56.560  63.190  81.830  1.00  0.00           N
ATOM   2103  HN  HSD A 133      57.550  63.110  81.920  1.00  0.00           H
ATOM   2104  CA  HSD A 133      56.010  64.540  81.720  1.00  0.00           C
ATOM   2105  HA  HSD A 133      54.940  64.470  81.720  1.00  0.00           H
ATOM   2106  CB  HSD A 133      56.340  65.290  83.050  1.00  0.00           C
ATOM   2107  HB1 HSD A 133      55.650  66.160  83.100  1.00  0.00           H
ATOM   2108  HB2 HSD A 133      57.340  65.710  82.810  1.00  0.00           H
ATOM   2109  ND1 HSD A 133      57.100  64.860  85.400  1.00  0.00           N
ATOM   2110  HD1 HSD A 133      57.840  65.520  85.460  1.00  0.00           H
ATOM   2111  CG  HSD A 133      56.340  64.520  84.250  1.00  0.00           C
ATOM   2112  CE1 HSD A 133      56.800  63.940  86.400  1.00  0.00           C
ATOM   2113  HE1 HSD A 133      57.150  64.040  87.430  1.00  0.00           H
ATOM   2114  NE2 HSD A 133      55.940  63.010  85.870  1.00  0.00           N
ATOM   2115  CD2 HSD A 133      55.660  63.340  84.600  1.00  0.00           C
ATOM   2116  HD2 HSD A 133      55.000  62.780  83.960  1.00  0.00           H
ATOM   2117  C   HSD A 133      56.370  65.370  80.480  1.00  0.00           C
ATOM   2118  O   HSD A 133      56.150  66.570  80.560  1.00  0.00           O
ATOM   2119  N   HSD A 134      56.830  64.800  79.320  1.00  0.00           N
ATOM   2120  HN  HSD A 134      57.090  63.840  79.250  1.00  0.00           H
ATOM   2121  CA  HSD A 134      56.900  65.600  78.070  1.00  0.00           C
ATOM   2122  HA  HSD A 134      57.580  66.430  78.200  1.00  0.00           H
ATOM   2123  CB  HSD A 134      57.520  64.840  76.880  1.00  0.00           C
ATOM   2124  HB1 HSD A 134      57.500  65.260  75.850  1.00  0.00           H
ATOM   2125  HB2 HSD A 134      56.980  63.870  76.860  1.00  0.00           H
ATOM   2126  ND1 HSD A 134      59.970  65.430  77.170  1.00  0.00           N
ATOM   2127  HD1 HSD A 134      59.950  66.340  76.770  1.00  0.00           H
ATOM   2128  CG  HSD A 134      58.960  64.520  77.280  1.00  0.00           C
ATOM   2129  CE1 HSD A 134      61.170  64.740  77.410  1.00  0.00           C
ATOM   2130  HE1 HSD A 134      62.080  65.340  77.450  1.00  0.00           H
ATOM   2131  NE2 HSD A 134      60.990  63.410  77.540  1.00  0.00           N
ATOM   2132  CD2 HSD A 134      59.590  63.290  77.580  1.00  0.00           C
ATOM   2133  HD2 HSD A 134      59.190  62.280  77.690  1.00  0.00           H
ATOM   2134  C   HSD A 134      55.530  66.060  77.540  1.00  0.00           C
ATOM   2135  O   HSD A 134      54.490  65.470  77.800  1.00  0.00           O
ATOM   2136  N   ALA A 135      55.500  67.210  76.810  1.00  0.00           N
ATOM   2137  HN  ALA A 135      56.370  67.680  76.690  1.00  0.00           H
ATOM   2138  CA  ALA A 135      54.410  67.890  76.210  1.00  0.00           C
ATOM   2139  HA  ALA A 135      53.910  68.420  77.010  1.00  0.00           H
ATOM   2140  CB  ALA A 135      54.820  69.090  75.330  1.00  0.00           C
ATOM   2141  HB1 ALA A 135      55.440  68.920  74.410  1.00  0.00           H
ATOM   2142  HB2 ALA A 135      55.420  69.840  75.880  1.00  0.00           H
ATOM   2143  HB3 ALA A 135      54.020  69.800  75.060  1.00  0.00           H
ATOM   2144  C   ALA A 135      53.500  67.020  75.380  1.00  0.00           C
ATOM   2145  O   ALA A 135      52.300  67.130  75.470  1.00  0.00           O
ATOM   2146  N   LEU A 136      54.020  66.090  74.540  1.00  0.00           N
ATOM   2147  HN  LEU A 136      54.990  66.040  74.310  1.00  0.00           H
ATOM   2148  CA  LEU A 136      53.050  65.160  73.940  1.00  0.00           C
ATOM   2149  HA  LEU A 136      52.260  65.720  73.460  1.00  0.00           H
ATOM   2150  CB  LEU A 136      53.740  64.190  72.950  1.00  0.00           C
ATOM   2151  HB1 LEU A 136      54.620  63.640  73.350  1.00  0.00           H
ATOM   2152  HB2 LEU A 136      54.250  64.830  72.190  1.00  0.00           H
ATOM   2153  CG  LEU A 136      52.850  63.280  72.130  1.00  0.00           C
ATOM   2154  HG  LEU A 136      52.190  62.650  72.760  1.00  0.00           H
ATOM   2155  CD1 LEU A 136      51.920  64.150  71.240  1.00  0.00           C
ATOM   2156 HD11 LEU A 136      52.460  64.940  70.670  1.00  0.00           H
ATOM   2157 HD12 LEU A 136      51.080  64.480  71.890  1.00  0.00           H
ATOM   2158 HD13 LEU A 136      51.330  63.710  70.400  1.00  0.00           H
ATOM   2159  CD2 LEU A 136      53.700  62.370  71.290  1.00  0.00           C
ATOM   2160 HD21 LEU A 136      53.020  61.950  70.520  1.00  0.00           H
ATOM   2161 HD22 LEU A 136      54.050  61.560  71.970  1.00  0.00           H
ATOM   2162 HD23 LEU A 136      54.500  62.840  70.670  1.00  0.00           H
ATOM   2163  C   LEU A 136      52.340  64.330  74.960  1.00  0.00           C
ATOM   2164  O   LEU A 136      51.190  64.000  74.790  1.00  0.00           O
ATOM   2165  N   ASN A 137      52.990  63.860  76.010  1.00  0.00           N
ATOM   2166  HN  ASN A 137      53.920  64.030  76.290  1.00  0.00           H
ATOM   2167  CA  ASN A 137      52.270  63.170  77.040  1.00  0.00           C
ATOM   2168  HA  ASN A 137      51.680  62.410  76.530  1.00  0.00           H
ATOM   2169  CB  ASN A 137      53.400  62.560  78.060  1.00  0.00           C
ATOM   2170  HB1 ASN A 137      52.860  61.830  78.700  1.00  0.00           H
ATOM   2171  HB2 ASN A 137      53.830  63.350  78.710  1.00  0.00           H
ATOM   2172  CG  ASN A 137      54.560  61.850  77.430  1.00  0.00           C
ATOM   2173  OD1 ASN A 137      55.690  62.140  77.700  1.00  0.00           O
ATOM   2174  ND2 ASN A 137      54.220  60.980  76.410  1.00  0.00           N
ATOM   2175 HD21 ASN A 137      54.910  60.370  76.010  1.00  0.00           H
ATOM   2176 HD22 ASN A 137      53.260  60.920  76.110  1.00  0.00           H
ATOM   2177  C   ASN A 137      51.230  64.020  77.780  1.00  0.00           C
ATOM   2178  O   ASN A 137      50.190  63.530  78.200  1.00  0.00           O
ATOM   2179  N   LYS A 138      51.560  65.300  78.030  1.00  0.00           N
ATOM   2180  HN  LYS A 138      52.490  65.650  77.980  1.00  0.00           H
ATOM   2181  CA  LYS A 138      50.710  66.180  78.700  1.00  0.00           C
ATOM   2182  HA  LYS A 138      50.120  65.670  79.470  1.00  0.00           H
ATOM   2183  CB  LYS A 138      51.620  67.240  79.410  1.00  0.00           C
ATOM   2184  HB1 LYS A 138      50.950  67.820  80.070  1.00  0.00           H
ATOM   2185  HB2 LYS A 138      52.110  67.920  78.680  1.00  0.00           H
ATOM   2186  CG  LYS A 138      52.660  66.630  80.390  1.00  0.00           C
ATOM   2187  HG1 LYS A 138      53.420  65.960  79.950  1.00  0.00           H
ATOM   2188  HG2 LYS A 138      52.170  65.960  81.130  1.00  0.00           H
ATOM   2189  CD  LYS A 138      53.340  67.740  81.190  1.00  0.00           C
ATOM   2190  HD1 LYS A 138      53.810  68.410  80.460  1.00  0.00           H
ATOM   2191  HD2 LYS A 138      54.030  67.160  81.850  1.00  0.00           H
ATOM   2192  CE  LYS A 138      52.510  68.610  82.150  1.00  0.00           C
ATOM   2193  HE1 LYS A 138      52.210  67.940  82.980  1.00  0.00           H
ATOM   2194  HE2 LYS A 138      51.610  69.060  81.690  1.00  0.00           H
ATOM   2195  NZ  LYS A 138      53.390  69.650  82.810  1.00  0.00           N
ATOM   2196  HZ1 LYS A 138      54.190  69.160  83.240  1.00  0.00           H
ATOM   2197  HZ2 LYS A 138      52.890  70.140  83.580  1.00  0.00           H
ATOM   2198  HZ3 LYS A 138      53.840  70.320  82.150  1.00  0.00           H
ATOM   2199  C   LYS A 138      49.590  66.910  77.960  1.00  0.00           C
ATOM   2200  O   LYS A 138      48.700  67.490  78.590  1.00  0.00           O
ATOM   2201  N   ILE A 139      49.510  66.850  76.660  1.00  0.00           N
ATOM   2202  HN  ILE A 139      50.180  66.520  75.990  1.00  0.00           H
ATOM   2203  CA  ILE A 139      48.400  67.470  76.000  1.00  0.00           C
ATOM   2204  HA  ILE A 139      48.430  68.510  76.280  1.00  0.00           H
ATOM   2205  CB  ILE A 139      48.590  67.600  74.440  1.00  0.00           C
ATOM   2206  HB  ILE A 139      47.720  68.010  73.870  1.00  0.00           H
ATOM   2207  CG2 ILE A 139      49.630  68.670  74.280  1.00  0.00           C
ATOM   2208 HG21 ILE A 139      49.290  69.650  74.690  1.00  0.00           H
ATOM   2209 HG22 ILE A 139      49.840  68.800  73.200  1.00  0.00           H
ATOM   2210 HG23 ILE A 139      50.520  68.480  74.920  1.00  0.00           H
ATOM   2211  CG1 ILE A 139      48.940  66.330  73.790  1.00  0.00           C
ATOM   2212 HG11 ILE A 139      48.200  65.530  74.020  1.00  0.00           H
ATOM   2213 HG12 ILE A 139      49.960  66.000  74.100  1.00  0.00           H
ATOM   2214  CD  ILE A 139      48.960  66.350  72.310  1.00  0.00           C
ATOM   2215  HD1 ILE A 139      49.820  66.870  71.820  1.00  0.00           H
ATOM   2216  HD2 ILE A 139      48.040  66.850  71.930  1.00  0.00           H
ATOM   2217  HD3 ILE A 139      48.900  65.340  71.860  1.00  0.00           H
ATOM   2218  C   ILE A 139      46.950  67.140  76.250  1.00  0.00           C
ATOM   2219  O   ILE A 139      46.600  66.020  76.630  1.00  0.00           O
ATOM   2220  N   SER A 140      46.120  68.140  76.130  1.00  0.00           N
ATOM   2221  HN  SER A 140      46.500  69.050  75.940  1.00  0.00           H
ATOM   2222  CA  SER A 140      44.710  68.190  76.110  1.00  0.00           C
ATOM   2223  HA  SER A 140      44.420  67.660  77.020  1.00  0.00           H
ATOM   2224  CB  SER A 140      44.100  69.590  76.030  1.00  0.00           C
ATOM   2225  HB1 SER A 140      44.580  70.170  76.860  1.00  0.00           H
ATOM   2226  HB2 SER A 140      43.020  69.630  76.250  1.00  0.00           H
ATOM   2227  OG  SER A 140      44.360  70.170  74.750  1.00  0.00           O
ATOM   2228  HG1 SER A 140      45.310  70.250  74.750  1.00  0.00           H
ATOM   2229  C   SER A 140      44.040  67.350  74.970  1.00  0.00           C
ATOM   2230  O   SER A 140      44.610  67.190  73.860  1.00  0.00           O
ATOM   2231  N   ASN A 141      42.740  66.910  75.130  1.00  0.00           N
ATOM   2232  HN  ASN A 141      42.210  66.990  75.980  1.00  0.00           H
ATOM   2233  CA  ASN A 141      41.920  66.230  74.190  1.00  0.00           C
ATOM   2234  HA  ASN A 141      42.590  65.420  73.910  1.00  0.00           H
ATOM   2235  CB  ASN A 141      40.540  65.650  74.730  1.00  0.00           C
ATOM   2236  HB1 ASN A 141      40.000  65.200  73.870  1.00  0.00           H
ATOM   2237  HB2 ASN A 141      39.970  66.520  75.130  1.00  0.00           H
ATOM   2238  CG  ASN A 141      40.790  64.470  75.660  1.00  0.00           C
ATOM   2239  OD1 ASN A 141      41.850  63.940  75.810  1.00  0.00           O
ATOM   2240  ND2 ASN A 141      39.720  64.160  76.440  1.00  0.00           N
ATOM   2241 HD21 ASN A 141      39.920  63.600  77.250  1.00  0.00           H
ATOM   2242 HD22 ASN A 141      38.840  64.630  76.350  1.00  0.00           H
ATOM   2243  C   ASN A 141      41.630  67.010  72.940  1.00  0.00           C
ATOM   2244  O   ASN A 141      41.690  66.440  71.860  1.00  0.00           O
ATOM   2245  N   ARG A 142      41.360  68.290  72.950  1.00  0.00           N
ATOM   2246  HN  ARG A 142      41.030  68.590  73.850  1.00  0.00           H
ATOM   2247  CA  ARG A 142      41.420  69.150  71.760  1.00  0.00           C
ATOM   2248  HA  ARG A 142      40.690  68.650  71.130  1.00  0.00           H
ATOM   2249  CB  ARG A 142      40.760  70.450  72.050  1.00  0.00           C
ATOM   2250  HB1 ARG A 142      41.000  70.820  73.080  1.00  0.00           H
ATOM   2251  HB2 ARG A 142      39.670  70.250  72.130  1.00  0.00           H
ATOM   2252  CG  ARG A 142      40.860  71.590  71.030  1.00  0.00           C
ATOM   2253  HG1 ARG A 142      40.670  71.130  70.030  1.00  0.00           H
ATOM   2254  HG2 ARG A 142      41.850  72.100  71.100  1.00  0.00           H
ATOM   2255  CD  ARG A 142      39.920  72.810  71.230  1.00  0.00           C
ATOM   2256  HD1 ARG A 142      40.320  73.610  70.590  1.00  0.00           H
ATOM   2257  HD2 ARG A 142      39.910  72.860  72.340  1.00  0.00           H
ATOM   2258  NE  ARG A 142      38.630  72.230  70.700  1.00  0.00           N
ATOM   2259  HE  ARG A 142      38.490  71.270  70.430  1.00  0.00           H
ATOM   2260  CZ  ARG A 142      37.450  72.860  70.830  1.00  0.00           C
ATOM   2261  NH1 ARG A 142      37.290  74.070  71.230  1.00  0.00           N
ATOM   2262 HH11 ARG A 142      38.140  74.520  71.540  1.00  0.00           H
ATOM   2263 HH12 ARG A 142      36.460  74.490  71.580  1.00  0.00           H
ATOM   2264  NH2 ARG A 142      36.290  72.300  70.540  1.00  0.00           N
ATOM   2265 HH21 ARG A 142      36.290  71.360  70.200  1.00  0.00           H
ATOM   2266 HH22 ARG A 142      35.410  72.780  70.560  1.00  0.00           H
ATOM   2267  C   ARG A 142      42.680  69.290  70.990  1.00  0.00           C
ATOM   2268  O   ARG A 142      42.710  68.970  69.760  1.00  0.00           O
ATOM   2269  N   THR A 143      43.810  69.570  71.670  1.00  0.00           N
ATOM   2270  HN  THR A 143      43.730  69.870  72.620  1.00  0.00           H
ATOM   2271  CA  THR A 143      45.190  69.760  71.230  1.00  0.00           C
ATOM   2272  HA  THR A 143      45.230  70.470  70.420  1.00  0.00           H
ATOM   2273  CB  THR A 143      46.290  70.220  72.250  1.00  0.00           C
ATOM   2274  HB  THR A 143      46.250  69.500  73.100  1.00  0.00           H
ATOM   2275  OG1 THR A 143      45.940  71.530  72.640  1.00  0.00           O
ATOM   2276  HG1 THR A 143      46.410  71.710  73.460  1.00  0.00           H
ATOM   2277  CG2 THR A 143      47.610  70.370  71.520  1.00  0.00           C
ATOM   2278 HG21 THR A 143      47.610  71.230  70.810  1.00  0.00           H
ATOM   2279 HG22 THR A 143      48.090  69.590  70.900  1.00  0.00           H
ATOM   2280 HG23 THR A 143      48.320  70.570  72.350  1.00  0.00           H
ATOM   2281  C   THR A 143      45.680  68.490  70.490  1.00  0.00           C
ATOM   2282  O   THR A 143      46.180  68.560  69.380  1.00  0.00           O
ATOM   2283  N   ALA A 144      45.440  67.230  71.070  1.00  0.00           N
ATOM   2284  HN  ALA A 144      45.090  67.350  72.010  1.00  0.00           H
ATOM   2285  CA  ALA A 144      45.530  65.900  70.520  1.00  0.00           C
ATOM   2286  HA  ALA A 144      46.540  65.760  70.180  1.00  0.00           H
ATOM   2287  CB  ALA A 144      45.290  64.850  71.560  1.00  0.00           C
ATOM   2288  HB1 ALA A 144      46.150  64.920  72.250  1.00  0.00           H
ATOM   2289  HB2 ALA A 144      45.120  63.820  71.160  1.00  0.00           H
ATOM   2290  HB3 ALA A 144      44.390  65.020  72.190  1.00  0.00           H
ATOM   2291  C   ALA A 144      44.640  65.610  69.250  1.00  0.00           C
ATOM   2292  O   ALA A 144      45.120  65.090  68.220  1.00  0.00           O
ATOM   2293  N   ALA A 145      43.350  66.000  69.230  1.00  0.00           N
ATOM   2294  HN  ALA A 145      42.890  66.370  70.030  1.00  0.00           H
ATOM   2295  CA  ALA A 145      42.620  65.970  68.020  1.00  0.00           C
ATOM   2296  HA  ALA A 145      42.660  64.980  67.610  1.00  0.00           H
ATOM   2297  CB  ALA A 145      41.190  66.490  68.310  1.00  0.00           C
ATOM   2298  HB1 ALA A 145      41.120  67.430  68.890  1.00  0.00           H
ATOM   2299  HB2 ALA A 145      40.770  65.680  68.940  1.00  0.00           H
ATOM   2300  HB3 ALA A 145      40.550  66.540  67.410  1.00  0.00           H
ATOM   2301  C   ALA A 145      43.180  66.940  66.870  1.00  0.00           C
ATOM   2302  O   ALA A 145      43.330  66.630  65.660  1.00  0.00           O
ATOM   2303  N   ILE A 146      43.470  68.210  67.150  1.00  0.00           N
ATOM   2304  HN  ILE A 146      43.170  68.620  68.010  1.00  0.00           H
ATOM   2305  CA  ILE A 146      44.100  69.140  66.220  1.00  0.00           C
ATOM   2306  HA  ILE A 146      43.440  69.230  65.380  1.00  0.00           H
ATOM   2307  CB  ILE A 146      44.400  70.440  66.890  1.00  0.00           C
ATOM   2308  HB  ILE A 146      45.120  70.270  67.740  1.00  0.00           H
ATOM   2309  CG2 ILE A 146      44.900  71.470  65.960  1.00  0.00           C
ATOM   2310 HG21 ILE A 146      44.310  71.630  65.030  1.00  0.00           H
ATOM   2311 HG22 ILE A 146      45.860  71.180  65.500  1.00  0.00           H
ATOM   2312 HG23 ILE A 146      45.190  72.450  66.410  1.00  0.00           H
ATOM   2313  CG1 ILE A 146      43.180  71.210  67.510  1.00  0.00           C
ATOM   2314 HG11 ILE A 146      42.340  70.530  67.770  1.00  0.00           H
ATOM   2315 HG12 ILE A 146      42.860  71.860  66.680  1.00  0.00           H
ATOM   2316  CD  ILE A 146      43.500  72.060  68.760  1.00  0.00           C
ATOM   2317  HD1 ILE A 146      43.820  71.430  69.630  1.00  0.00           H
ATOM   2318  HD2 ILE A 146      42.590  72.550  69.190  1.00  0.00           H
ATOM   2319  HD3 ILE A 146      44.320  72.790  68.650  1.00  0.00           H
ATOM   2320  C   ILE A 146      45.440  68.650  65.580  1.00  0.00           C
ATOM   2321  O   ILE A 146      45.530  68.700  64.340  1.00  0.00           O
ATOM   2322  N   ILE A 147      46.350  68.050  66.340  1.00  0.00           N
ATOM   2323  HN  ILE A 147      46.200  68.030  67.330  1.00  0.00           H
ATOM   2324  CA  ILE A 147      47.540  67.330  65.820  1.00  0.00           C
ATOM   2325  HA  ILE A 147      48.150  67.970  65.200  1.00  0.00           H
ATOM   2326  CB  ILE A 147      48.350  66.780  67.000  1.00  0.00           C
ATOM   2327  HB  ILE A 147      47.710  66.290  67.750  1.00  0.00           H
ATOM   2328  CG2 ILE A 147      49.340  65.650  66.580  1.00  0.00           C
ATOM   2329 HG21 ILE A 147      50.010  65.410  67.420  1.00  0.00           H
ATOM   2330 HG22 ILE A 147      49.900  65.930  65.670  1.00  0.00           H
ATOM   2331 HG23 ILE A 147      48.770  64.750  66.280  1.00  0.00           H
ATOM   2332  CG1 ILE A 147      49.030  67.970  67.630  1.00  0.00           C
ATOM   2333 HG11 ILE A 147      48.190  68.660  67.910  1.00  0.00           H
ATOM   2334 HG12 ILE A 147      49.740  68.470  66.930  1.00  0.00           H
ATOM   2335  CD  ILE A 147      49.890  67.620  68.850  1.00  0.00           C
ATOM   2336  HD1 ILE A 147      50.120  68.570  69.380  1.00  0.00           H
ATOM   2337  HD2 ILE A 147      50.820  67.130  68.470  1.00  0.00           H
ATOM   2338  HD3 ILE A 147      49.350  66.980  69.570  1.00  0.00           H
ATOM   2339  C   ILE A 147      47.190  66.130  64.900  1.00  0.00           C
ATOM   2340  O   ILE A 147      47.720  65.940  63.820  1.00  0.00           O
ATOM   2341  N   SER A 148      46.120  65.350  65.310  1.00  0.00           N
ATOM   2342  HN  SER A 148      45.600  65.590  66.130  1.00  0.00           H
ATOM   2343  CA  SER A 148      45.560  64.260  64.560  1.00  0.00           C
ATOM   2344  HA  SER A 148      46.300  63.490  64.380  1.00  0.00           H
ATOM   2345  CB  SER A 148      44.400  63.600  65.310  1.00  0.00           C
ATOM   2346  HB1 SER A 148      43.930  62.860  64.610  1.00  0.00           H
ATOM   2347  HB2 SER A 148      43.590  64.300  65.580  1.00  0.00           H
ATOM   2348  OG  SER A 148      44.670  62.850  66.490  1.00  0.00           O
ATOM   2349  HG1 SER A 148      45.040  63.470  67.110  1.00  0.00           H
ATOM   2350  C   SER A 148      44.990  64.680  63.140  1.00  0.00           C
ATOM   2351  O   SER A 148      45.260  64.020  62.130  1.00  0.00           O
ATOM   2352  N   CYS A 149      44.190  65.810  63.090  1.00  0.00           N
ATOM   2353  HN  CYS A 149      43.910  66.330  63.880  1.00  0.00           H
ATOM   2354  CA  CYS A 149      43.860  66.400  61.780  1.00  0.00           C
ATOM   2355  HA  CYS A 149      43.190  65.800  61.190  1.00  0.00           H
ATOM   2356  CB  CYS A 149      43.120  67.710  62.110  1.00  0.00           C
ATOM   2357  HB1 CYS A 149      42.980  68.280  61.170  1.00  0.00           H
ATOM   2358  HB2 CYS A 149      43.740  68.330  62.780  1.00  0.00           H
ATOM   2359  SG  CYS A 149      41.520  67.580  63.020  1.00  0.00           S
ATOM   2360  HG1 CYS A 149      42.120  67.180  64.130  1.00  0.00           H
ATOM   2361  C   CYS A 149      45.110  66.880  61.000  1.00  0.00           C
ATOM   2362  O   CYS A 149      45.190  66.630  59.830  1.00  0.00           O
ATOM   2363  N   LEU A 150      46.080  67.490  61.650  1.00  0.00           N
ATOM   2364  HN  LEU A 150      45.950  67.600  62.640  1.00  0.00           H
ATOM   2365  CA  LEU A 150      47.330  67.860  61.090  1.00  0.00           C
ATOM   2366  HA  LEU A 150      47.160  68.480  60.210  1.00  0.00           H
ATOM   2367  CB  LEU A 150      48.220  68.740  62.070  1.00  0.00           C
ATOM   2368  HB1 LEU A 150      48.590  68.090  62.910  1.00  0.00           H
ATOM   2369  HB2 LEU A 150      47.660  69.580  62.520  1.00  0.00           H
ATOM   2370  CG  LEU A 150      49.570  69.300  61.480  1.00  0.00           C
ATOM   2371  HG  LEU A 150      50.300  68.470  61.360  1.00  0.00           H
ATOM   2372  CD1 LEU A 150      49.550  70.060  60.140  1.00  0.00           C
ATOM   2373 HD11 LEU A 150      49.310  69.350  59.310  1.00  0.00           H
ATOM   2374 HD12 LEU A 150      50.360  70.740  59.780  1.00  0.00           H
ATOM   2375 HD13 LEU A 150      48.690  70.750  60.130  1.00  0.00           H
ATOM   2376  CD2 LEU A 150      50.250  70.230  62.500  1.00  0.00           C
ATOM   2377 HD21 LEU A 150      51.210  70.630  62.120  1.00  0.00           H
ATOM   2378 HD22 LEU A 150      50.430  69.630  63.410  1.00  0.00           H
ATOM   2379 HD23 LEU A 150      49.670  71.110  62.880  1.00  0.00           H
ATOM   2380  C   LEU A 150      48.110  66.700  60.490  1.00  0.00           C
ATOM   2381  O   LEU A 150      48.530  66.720  59.370  1.00  0.00           O
ATOM   2382  N   LEU A 151      48.230  65.530  61.190  1.00  0.00           N
ATOM   2383  HN  LEU A 151      47.880  65.520  62.110  1.00  0.00           H
ATOM   2384  CA  LEU A 151      48.750  64.360  60.640  1.00  0.00           C
ATOM   2385  HA  LEU A 151      49.740  64.540  60.290  1.00  0.00           H
ATOM   2386  CB  LEU A 151      48.800  63.200  61.680  1.00  0.00           C
ATOM   2387  HB1 LEU A 151      49.250  62.360  61.120  1.00  0.00           H
ATOM   2388  HB2 LEU A 151      47.770  62.920  61.960  1.00  0.00           H
ATOM   2389  CG  LEU A 151      49.650  63.390  62.940  1.00  0.00           C
ATOM   2390  HG  LEU A 151      49.200  64.230  63.510  1.00  0.00           H
ATOM   2391  CD1 LEU A 151      49.680  62.090  63.820  1.00  0.00           C
ATOM   2392 HD11 LEU A 151      50.380  61.340  63.390  1.00  0.00           H
ATOM   2393 HD12 LEU A 151      48.660  61.660  63.810  1.00  0.00           H
ATOM   2394 HD13 LEU A 151      50.010  62.300  64.860  1.00  0.00           H
ATOM   2395  CD2 LEU A 151      51.070  63.760  62.560  1.00  0.00           C
ATOM   2396 HD21 LEU A 151      51.860  63.810  63.360  1.00  0.00           H
ATOM   2397 HD22 LEU A 151      51.040  64.710  62.010  1.00  0.00           H
ATOM   2398 HD23 LEU A 151      51.440  62.970  61.870  1.00  0.00           H
ATOM   2399  C   LEU A 151      48.000  63.850  59.420  1.00  0.00           C
ATOM   2400  O   LEU A 151      48.600  63.410  58.460  1.00  0.00           O
ATOM   2401  N   TRP A 152      46.660  63.950  59.430  1.00  0.00           N
ATOM   2402  HN  TRP A 152      46.130  64.130  60.250  1.00  0.00           H
ATOM   2403  CA  TRP A 152      45.750  63.690  58.250  1.00  0.00           C
ATOM   2404  HA  TRP A 152      46.020  62.730  57.860  1.00  0.00           H
ATOM   2405  CB  TRP A 152      44.220  63.640  58.540  1.00  0.00           C
ATOM   2406  HB1 TRP A 152      43.770  63.720  57.520  1.00  0.00           H
ATOM   2407  HB2 TRP A 152      43.920  64.520  59.130  1.00  0.00           H
ATOM   2408  CG  TRP A 152      43.790  62.340  59.210  1.00  0.00           C
ATOM   2409  CD1 TRP A 152      42.970  62.290  60.350  1.00  0.00           C
ATOM   2410  HD1 TRP A 152      42.890  63.060  61.110  1.00  0.00           H
ATOM   2411  NE1 TRP A 152      42.500  61.000  60.530  1.00  0.00           N
ATOM   2412  HE1 TRP A 152      42.340  60.480  61.340  1.00  0.00           H
ATOM   2413  CE2 TRP A 152      42.710  60.300  59.450  1.00  0.00           C
ATOM   2414  CD2 TRP A 152      43.550  61.080  58.590  1.00  0.00           C
ATOM   2415  CE3 TRP A 152      44.030  60.530  57.370  1.00  0.00           C
ATOM   2416  HE3 TRP A 152      44.720  61.120  56.790  1.00  0.00           H
ATOM   2417  CZ3 TRP A 152      43.630  59.250  57.040  1.00  0.00           C
ATOM   2418  HZ3 TRP A 152      44.110  58.700  56.250  1.00  0.00           H
ATOM   2419  CZ2 TRP A 152      42.350  59.030  59.090  1.00  0.00           C
ATOM   2420  HZ2 TRP A 152      41.850  58.430  59.850  1.00  0.00           H
ATOM   2421  CH2 TRP A 152      42.790  58.520  57.870  1.00  0.00           C
ATOM   2422  HH2 TRP A 152      42.630  57.460  57.720  1.00  0.00           H
ATOM   2423  C   TRP A 152      46.080  64.520  57.080  1.00  0.00           C
ATOM   2424  O   TRP A 152      45.980  63.990  55.960  1.00  0.00           O
ATOM   2425  N   GLY A 153      46.290  65.860  57.200  1.00  0.00           N
ATOM   2426  HN  GLY A 153      46.010  66.280  58.070  1.00  0.00           H
ATOM   2427  CA  GLY A 153      46.820  66.810  56.180  1.00  0.00           C
ATOM   2428  HA1 GLY A 153      46.700  67.770  56.650  1.00  0.00           H
ATOM   2429  HA2 GLY A 153      46.260  66.760  55.260  1.00  0.00           H
ATOM   2430  C   GLY A 153      48.180  66.570  55.700  1.00  0.00           C
ATOM   2431  O   GLY A 153      48.460  66.770  54.500  1.00  0.00           O
ATOM   2432  N   ILE A 154      49.100  66.140  56.590  1.00  0.00           N
ATOM   2433  HN  ILE A 154      48.970  66.040  57.580  1.00  0.00           H
ATOM   2434  CA  ILE A 154      50.420  65.590  56.090  1.00  0.00           C
ATOM   2435  HA  ILE A 154      50.950  66.310  55.490  1.00  0.00           H
ATOM   2436  CB  ILE A 154      51.430  65.270  57.230  1.00  0.00           C
ATOM   2437  HB  ILE A 154      50.990  64.490  57.890  1.00  0.00           H
ATOM   2438  CG2 ILE A 154      52.720  64.720  56.690  1.00  0.00           C
ATOM   2439 HG21 ILE A 154      53.490  64.490  57.460  1.00  0.00           H
ATOM   2440 HG22 ILE A 154      53.220  65.340  55.910  1.00  0.00           H
ATOM   2441 HG23 ILE A 154      52.480  63.800  56.120  1.00  0.00           H
ATOM   2442  CG1 ILE A 154      51.750  66.450  58.220  1.00  0.00           C
ATOM   2443 HG11 ILE A 154      52.680  66.190  58.780  1.00  0.00           H
ATOM   2444 HG12 ILE A 154      51.010  66.500  59.050  1.00  0.00           H
ATOM   2445  CD  ILE A 154      51.880  67.880  57.550  1.00  0.00           C
ATOM   2446  HD1 ILE A 154      52.570  67.730  56.690  1.00  0.00           H
ATOM   2447  HD2 ILE A 154      52.300  68.590  58.300  1.00  0.00           H
ATOM   2448  HD3 ILE A 154      50.940  68.370  57.210  1.00  0.00           H
ATOM   2449  C   ILE A 154      50.270  64.340  55.150  1.00  0.00           C
ATOM   2450  O   ILE A 154      50.900  64.330  54.080  1.00  0.00           O
ATOM   2451  N   THR A 155      49.330  63.480  55.510  1.00  0.00           N
ATOM   2452  HN  THR A 155      48.860  63.560  56.400  1.00  0.00           H
ATOM   2453  CA  THR A 155      49.030  62.210  54.800  1.00  0.00           C
ATOM   2454  HA  THR A 155      49.920  61.620  54.640  1.00  0.00           H
ATOM   2455  CB  THR A 155      48.150  61.250  55.700  1.00  0.00           C
ATOM   2456  HB  THR A 155      47.110  61.640  55.680  1.00  0.00           H
ATOM   2457  OG1 THR A 155      48.550  61.070  57.030  1.00  0.00           O
ATOM   2458  HG1 THR A 155      48.430  61.920  57.460  1.00  0.00           H
ATOM   2459  CG2 THR A 155      48.200  59.880  55.080  1.00  0.00           C
ATOM   2460 HG21 THR A 155      49.220  59.460  54.990  1.00  0.00           H
ATOM   2461 HG22 THR A 155      47.840  59.780  54.030  1.00  0.00           H
ATOM   2462 HG23 THR A 155      47.570  59.240  55.740  1.00  0.00           H
ATOM   2463  C   THR A 155      48.370  62.410  53.500  1.00  0.00           C
ATOM   2464  O   THR A 155      48.520  61.680  52.570  1.00  0.00           O
ATOM   2465  N   ILE A 156      47.620  63.550  53.370  1.00  0.00           N
ATOM   2466  HN  ILE A 156      47.400  64.030  54.220  1.00  0.00           H
ATOM   2467  CA  ILE A 156      47.300  64.060  52.060  1.00  0.00           C
ATOM   2468  HA  ILE A 156      46.870  63.280  51.450  1.00  0.00           H
ATOM   2469  CB  ILE A 156      46.090  65.040  52.060  1.00  0.00           C
ATOM   2470  HB  ILE A 156      46.490  65.840  52.700  1.00  0.00           H
ATOM   2471  CG2 ILE A 156      45.720  65.580  50.680  1.00  0.00           C
ATOM   2472 HG21 ILE A 156      45.320  66.620  50.710  1.00  0.00           H
ATOM   2473 HG22 ILE A 156      44.940  64.980  50.160  1.00  0.00           H
ATOM   2474 HG23 ILE A 156      46.480  65.670  49.880  1.00  0.00           H
ATOM   2475  CG1 ILE A 156      44.830  64.300  52.660  1.00  0.00           C
ATOM   2476 HG11 ILE A 156      45.160  63.830  53.610  1.00  0.00           H
ATOM   2477 HG12 ILE A 156      44.570  63.650  51.800  1.00  0.00           H
ATOM   2478  CD  ILE A 156      43.680  65.270  53.030  1.00  0.00           C
ATOM   2479  HD1 ILE A 156      44.100  66.150  53.560  1.00  0.00           H
ATOM   2480  HD2 ILE A 156      42.930  64.760  53.670  1.00  0.00           H
ATOM   2481  HD3 ILE A 156      43.070  65.670  52.200  1.00  0.00           H
ATOM   2482  C   ILE A 156      48.470  64.610  51.260  1.00  0.00           C
ATOM   2483  O   ILE A 156      48.550  64.410  50.060  1.00  0.00           O
ATOM   2484  N   GLY A 157      49.300  65.350  51.960  1.00  0.00           N
ATOM   2485  HN  GLY A 157      49.130  65.540  52.920  1.00  0.00           H
ATOM   2486  CA  GLY A 157      50.490  66.040  51.340  1.00  0.00           C
ATOM   2487  HA1 GLY A 157      51.010  66.540  52.140  1.00  0.00           H
ATOM   2488  HA2 GLY A 157      50.180  66.690  50.540  1.00  0.00           H
ATOM   2489  C   GLY A 157      51.500  65.060  50.690  1.00  0.00           C
ATOM   2490  O   GLY A 157      51.950  65.320  49.570  1.00  0.00           O
ATOM   2491  N   LEU A 158      51.780  63.900  51.270  1.00  0.00           N
ATOM   2492  HN  LEU A 158      51.600  63.860  52.250  1.00  0.00           H
ATOM   2493  CA  LEU A 158      52.470  62.790  50.610  1.00  0.00           C
ATOM   2494  HA  LEU A 158      53.400  63.210  50.260  1.00  0.00           H
ATOM   2495  CB  LEU A 158      52.760  61.650  51.630  1.00  0.00           C
ATOM   2496  HB1 LEU A 158      53.230  60.740  51.200  1.00  0.00           H
ATOM   2497  HB2 LEU A 158      51.760  61.290  51.930  1.00  0.00           H
ATOM   2498  CG  LEU A 158      53.400  62.130  52.990  1.00  0.00           C
ATOM   2499  HG  LEU A 158      52.870  63.060  53.280  1.00  0.00           H
ATOM   2500  CD1 LEU A 158      53.160  61.100  54.130  1.00  0.00           C
ATOM   2501 HD11 LEU A 158      53.740  61.410  55.020  1.00  0.00           H
ATOM   2502 HD12 LEU A 158      53.470  60.080  53.830  1.00  0.00           H
ATOM   2503 HD13 LEU A 158      52.070  61.090  54.330  1.00  0.00           H
ATOM   2504  CD2 LEU A 158      54.880  62.430  52.900  1.00  0.00           C
ATOM   2505 HD21 LEU A 158      55.300  62.960  53.780  1.00  0.00           H
ATOM   2506 HD22 LEU A 158      55.330  62.980  52.050  1.00  0.00           H
ATOM   2507 HD23 LEU A 158      55.390  61.450  52.760  1.00  0.00           H
ATOM   2508  C   LEU A 158      51.690  62.120  49.470  1.00  0.00           C
ATOM   2509  O   LEU A 158      52.320  61.700  48.510  1.00  0.00           O
ATOM   2510  N   THR A 159      50.390  61.930  49.530  1.00  0.00           N
ATOM   2511  HN  THR A 159      49.860  62.240  50.310  1.00  0.00           H
ATOM   2512  CA  THR A 159      49.700  61.140  48.570  1.00  0.00           C
ATOM   2513  HA  THR A 159      50.370  60.410  48.130  1.00  0.00           H
ATOM   2514  CB  THR A 159      48.600  60.350  49.290  1.00  0.00           C
ATOM   2515  HB  THR A 159      47.740  60.990  49.590  1.00  0.00           H
ATOM   2516  OG1 THR A 159      49.040  59.800  50.530  1.00  0.00           O
ATOM   2517  HG1 THR A 159      48.910  60.430  51.260  1.00  0.00           H
ATOM   2518  CG2 THR A 159      48.120  59.170  48.420  1.00  0.00           C
ATOM   2519 HG21 THR A 159      48.970  58.450  48.330  1.00  0.00           H
ATOM   2520 HG22 THR A 159      47.630  59.510  47.490  1.00  0.00           H
ATOM   2521 HG23 THR A 159      47.330  58.620  48.980  1.00  0.00           H
ATOM   2522  C   THR A 159      48.960  61.950  47.480  1.00  0.00           C
ATOM   2523  O   THR A 159      48.490  61.410  46.500  1.00  0.00           O
ATOM   2524  N   VAL A 160      48.970  63.290  47.530  1.00  0.00           N
ATOM   2525  HN  VAL A 160      49.410  63.800  48.260  1.00  0.00           H
ATOM   2526  CA  VAL A 160      48.250  64.160  46.590  1.00  0.00           C
ATOM   2527  HA  VAL A 160      47.220  63.880  46.740  1.00  0.00           H
ATOM   2528  CB  VAL A 160      48.240  65.620  47.060  1.00  0.00           C
ATOM   2529  HB  VAL A 160      47.690  65.760  48.020  1.00  0.00           H
ATOM   2530  CG1 VAL A 160      49.710  66.000  47.440  1.00  0.00           C
ATOM   2531 HG11 VAL A 160      50.450  65.950  46.620  1.00  0.00           H
ATOM   2532 HG12 VAL A 160      50.070  65.480  48.350  1.00  0.00           H
ATOM   2533 HG13 VAL A 160      49.750  67.090  47.630  1.00  0.00           H
ATOM   2534  CG2 VAL A 160      47.440  66.580  46.120  1.00  0.00           C
ATOM   2535 HG21 VAL A 160      47.810  66.470  45.070  1.00  0.00           H
ATOM   2536 HG22 VAL A 160      47.450  67.630  46.440  1.00  0.00           H
ATOM   2537 HG23 VAL A 160      46.370  66.290  46.120  1.00  0.00           H
ATOM   2538  C   VAL A 160      48.550  63.920  45.190  1.00  0.00           C
ATOM   2539  O   VAL A 160      47.700  63.870  44.330  1.00  0.00           O
ATOM   2540  N   HSD A 161      49.800  63.600  44.910  1.00  0.00           N
ATOM   2541  HN  HSD A 161      50.590  63.730  45.510  1.00  0.00           H
ATOM   2542  CA  HSD A 161      50.370  63.200  43.620  1.00  0.00           C
ATOM   2543  HA  HSD A 161      50.500  64.100  43.030  1.00  0.00           H
ATOM   2544  CB  HSD A 161      51.790  62.460  43.910  1.00  0.00           C
ATOM   2545  HB1 HSD A 161      51.710  61.660  44.660  1.00  0.00           H
ATOM   2546  HB2 HSD A 161      52.470  63.270  44.260  1.00  0.00           H
ATOM   2547  ND1 HSD A 161      53.300  62.640  41.760  1.00  0.00           N
ATOM   2548  HD1 HSD A 161      53.470  63.630  41.770  1.00  0.00           H
ATOM   2549  CG  HSD A 161      52.460  61.910  42.580  1.00  0.00           C
ATOM   2550  CE1 HSD A 161      53.920  61.740  40.940  1.00  0.00           C
ATOM   2551  HE1 HSD A 161      54.750  62.000  40.280  1.00  0.00           H
ATOM   2552  NE2 HSD A 161      53.580  60.530  41.210  1.00  0.00           N
ATOM   2553  CD2 HSD A 161      52.560  60.650  42.170  1.00  0.00           C
ATOM   2554  HD2 HSD A 161      52.060  59.700  42.280  1.00  0.00           H
ATOM   2555  C   HSD A 161      49.580  62.290  42.740  1.00  0.00           C
ATOM   2556  O   HSD A 161      49.460  62.580  41.560  1.00  0.00           O
ATOM   2557  N   LEU A 162      48.990  61.220  43.310  1.00  0.00           N
ATOM   2558  HN  LEU A 162      48.990  61.250  44.310  1.00  0.00           H
ATOM   2559  CA  LEU A 162      48.240  60.210  42.520  1.00  0.00           C
ATOM   2560  HA  LEU A 162      48.830  59.800  41.720  1.00  0.00           H
ATOM   2561  CB  LEU A 162      47.620  59.100  43.440  1.00  0.00           C
ATOM   2562  HB1 LEU A 162      46.880  58.530  42.830  1.00  0.00           H
ATOM   2563  HB2 LEU A 162      47.050  59.530  44.290  1.00  0.00           H
ATOM   2564  CG  LEU A 162      48.630  58.110  43.960  1.00  0.00           C
ATOM   2565  HG  LEU A 162      49.270  57.770  43.110  1.00  0.00           H
ATOM   2566  CD1 LEU A 162      49.450  58.670  45.060  1.00  0.00           C
ATOM   2567 HD11 LEU A 162      48.760  58.950  45.880  1.00  0.00           H
ATOM   2568 HD12 LEU A 162      50.030  59.600  44.880  1.00  0.00           H
ATOM   2569 HD13 LEU A 162      50.180  57.980  45.530  1.00  0.00           H
ATOM   2570  CD2 LEU A 162      48.010  56.770  44.390  1.00  0.00           C
ATOM   2571 HD21 LEU A 162      48.890  56.150  44.620  1.00  0.00           H
ATOM   2572 HD22 LEU A 162      47.400  56.300  43.590  1.00  0.00           H
ATOM   2573 HD23 LEU A 162      47.360  56.980  45.270  1.00  0.00           H
ATOM   2574  C   LEU A 162      47.050  60.830  41.790  1.00  0.00           C
ATOM   2575  O   LEU A 162      46.620  60.350  40.760  1.00  0.00           O
ATOM   2576  N   LEU A 163      46.500  61.950  42.340  1.00  0.00           N
ATOM   2577  HN  LEU A 163      46.840  62.280  43.210  1.00  0.00           H
ATOM   2578  CA  LEU A 163      45.360  62.630  41.800  1.00  0.00           C
ATOM   2579  HA  LEU A 163      44.680  61.890  41.420  1.00  0.00           H
ATOM   2580  CB  LEU A 163      44.680  63.510  42.810  1.00  0.00           C
ATOM   2581  HB1 LEU A 163      43.950  64.240  42.400  1.00  0.00           H
ATOM   2582  HB2 LEU A 163      45.470  63.950  43.450  1.00  0.00           H
ATOM   2583  CG  LEU A 163      43.860  62.700  43.740  1.00  0.00           C
ATOM   2584  HG  LEU A 163      44.320  61.720  43.940  1.00  0.00           H
ATOM   2585  CD1 LEU A 163      43.680  63.230  45.150  1.00  0.00           C
ATOM   2586 HD11 LEU A 163      44.630  63.350  45.720  1.00  0.00           H
ATOM   2587 HD12 LEU A 163      43.010  62.650  45.810  1.00  0.00           H
ATOM   2588 HD13 LEU A 163      43.270  64.260  45.020  1.00  0.00           H
ATOM   2589  CD2 LEU A 163      42.410  62.400  43.140  1.00  0.00           C
ATOM   2590 HD21 LEU A 163      42.700  62.090  42.110  1.00  0.00           H
ATOM   2591 HD22 LEU A 163      41.790  63.300  42.990  1.00  0.00           H
ATOM   2592 HD23 LEU A 163      41.890  61.600  43.720  1.00  0.00           H
ATOM   2593  C   LEU A 163      45.670  63.440  40.560  1.00  0.00           C
ATOM   2594  O   LEU A 163      44.790  63.660  39.750  1.00  0.00           O
ATOM   2595  N   LYS A 164      47.000  63.760  40.270  1.00  0.00           N
ATOM   2596  HN  LYS A 164      47.760  63.380  40.790  1.00  0.00           H
ATOM   2597  CA  LYS A 164      47.470  64.730  39.250  1.00  0.00           C
ATOM   2598  HA  LYS A 164      46.660  65.430  39.130  1.00  0.00           H
ATOM   2599  CB  LYS A 164      48.810  65.350  39.830  1.00  0.00           C
ATOM   2600  HB1 LYS A 164      49.210  66.030  39.050  1.00  0.00           H
ATOM   2601  HB2 LYS A 164      49.570  64.540  39.740  1.00  0.00           H
ATOM   2602  CG  LYS A 164      48.770  66.150  41.110  1.00  0.00           C
ATOM   2603  HG1 LYS A 164      49.780  66.180  41.590  1.00  0.00           H
ATOM   2604  HG2 LYS A 164      48.180  65.560  41.860  1.00  0.00           H
ATOM   2605  CD  LYS A 164      48.120  67.580  40.940  1.00  0.00           C
ATOM   2606  HD1 LYS A 164      47.810  67.920  41.940  1.00  0.00           H
ATOM   2607  HD2 LYS A 164      47.220  67.430  40.310  1.00  0.00           H
ATOM   2608  CE  LYS A 164      49.050  68.490  40.140  1.00  0.00           C
ATOM   2609  HE1 LYS A 164      49.390  68.100  39.160  1.00  0.00           H
ATOM   2610  HE2 LYS A 164      49.920  68.630  40.810  1.00  0.00           H
ATOM   2611  NZ  LYS A 164      48.300  69.740  39.860  1.00  0.00           N
ATOM   2612  HZ1 LYS A 164      48.880  70.460  39.380  1.00  0.00           H
ATOM   2613  HZ2 LYS A 164      47.890  70.120  40.740  1.00  0.00           H
ATOM   2614  HZ3 LYS A 164      47.560  69.520  39.150  1.00  0.00           H
ATOM   2615  C   LYS A 164      47.700  64.110  37.850  1.00  0.00           C
ATOM   2616  O   LYS A 164      48.200  64.750  36.910  1.00  0.00           O
ATOM   2617  N   LYS A 165      47.510  62.800  37.640  1.00  0.00           N
ATOM   2618  HN  LYS A 165      47.100  62.220  38.350  1.00  0.00           H
ATOM   2619  CA  LYS A 165      47.600  62.190  36.320  1.00  0.00           C
ATOM   2620  HA  LYS A 165      47.440  62.960  35.570  1.00  0.00           H
ATOM   2621  CB  LYS A 165      48.960  61.510  36.090  1.00  0.00           C
ATOM   2622  HB1 LYS A 165      49.820  62.160  36.320  1.00  0.00           H
ATOM   2623  HB2 LYS A 165      49.080  61.330  35.010  1.00  0.00           H
ATOM   2624  CG  LYS A 165      49.290  60.180  36.720  1.00  0.00           C
ATOM   2625  HG1 LYS A 165      50.150  59.820  36.090  1.00  0.00           H
ATOM   2626  HG2 LYS A 165      48.480  59.430  36.650  1.00  0.00           H
ATOM   2627  CD  LYS A 165      49.670  60.250  38.220  1.00  0.00           C
ATOM   2628  HD1 LYS A 165      50.010  59.230  38.480  1.00  0.00           H
ATOM   2629  HD2 LYS A 165      48.760  60.430  38.840  1.00  0.00           H
ATOM   2630  CE  LYS A 165      50.830  61.180  38.710  1.00  0.00           C
ATOM   2631  HE1 LYS A 165      50.880  60.860  39.780  1.00  0.00           H
ATOM   2632  HE2 LYS A 165      50.650  62.270  38.640  1.00  0.00           H
ATOM   2633  NZ  LYS A 165      52.100  60.990  38.080  1.00  0.00           N
ATOM   2634  HZ1 LYS A 165      52.010  61.240  37.080  1.00  0.00           H
ATOM   2635  HZ2 LYS A 165      52.400  60.000  38.160  1.00  0.00           H
ATOM   2636  HZ3 LYS A 165      52.770  61.680  38.500  1.00  0.00           H
ATOM   2637  C   LYS A 165      46.530  61.220  36.120  1.00  0.00           C
ATOM   2638  O   LYS A 165      46.120  60.480  37.040  1.00  0.00           O
ATOM   2639  N   LYS A 166      45.910  61.040  34.940  1.00  0.00           N
ATOM   2640  HN  LYS A 166      46.170  61.620  34.170  1.00  0.00           H
ATOM   2641  CA  LYS A 166      45.020  59.960  34.490  1.00  0.00           C
ATOM   2642  HA  LYS A 166      44.160  60.060  35.120  1.00  0.00           H
ATOM   2643  CB  LYS A 166      44.660  60.060  32.980  1.00  0.00           C
ATOM   2644  HB1 LYS A 166      45.550  60.270  32.360  1.00  0.00           H
ATOM   2645  HB2 LYS A 166      43.990  60.960  32.900  1.00  0.00           H
ATOM   2646  CG  LYS A 166      43.960  58.780  32.450  1.00  0.00           C
ATOM   2647  HG1 LYS A 166      43.070  58.440  33.030  1.00  0.00           H
ATOM   2648  HG2 LYS A 166      44.680  57.960  32.590  1.00  0.00           H
ATOM   2649  CD  LYS A 166      43.490  58.910  31.040  1.00  0.00           C
ATOM   2650  HD1 LYS A 166      43.170  57.910  30.660  1.00  0.00           H
ATOM   2651  HD2 LYS A 166      44.370  59.220  30.440  1.00  0.00           H
ATOM   2652  CE  LYS A 166      42.470  60.010  30.690  1.00  0.00           C
ATOM   2653  HE1 LYS A 166      42.210  59.890  29.620  1.00  0.00           H
ATOM   2654  HE2 LYS A 166      42.950  60.970  30.970  1.00  0.00           H
ATOM   2655  NZ  LYS A 166      41.210  59.830  31.530  1.00  0.00           N
ATOM   2656  HZ1 LYS A 166      41.150  58.800  31.590  1.00  0.00           H
ATOM   2657  HZ2 LYS A 166      40.440  60.270  30.990  1.00  0.00           H
ATOM   2658  HZ3 LYS A 166      41.340  60.220  32.490  1.00  0.00           H
ATOM   2659  C   LYS A 166      45.490  58.570  34.860  1.00  0.00           C
ATOM   2660  O   LYS A 166      46.670  58.240  34.650  1.00  0.00           O
ATOM   2661  N   MET A 167      44.590  57.760  35.280  1.00  0.00           N
ATOM   2662  HN  MET A 167      43.660  58.100  35.250  1.00  0.00           H
ATOM   2663  CA  MET A 167      44.880  56.370  35.850  1.00  0.00           C
ATOM   2664  HA  MET A 167      45.940  56.250  35.730  1.00  0.00           H
ATOM   2665  CB  MET A 167      44.520  56.340  37.390  1.00  0.00           C
ATOM   2666  HB1 MET A 167      44.700  55.300  37.740  1.00  0.00           H
ATOM   2667  HB2 MET A 167      43.480  56.650  37.670  1.00  0.00           H
ATOM   2668  CG  MET A 167      45.540  57.130  38.270  1.00  0.00           C
ATOM   2669  HG1 MET A 167      45.090  57.220  39.280  1.00  0.00           H
ATOM   2670  HG2 MET A 167      45.630  58.090  37.730  1.00  0.00           H
ATOM   2671  SD  MET A 167      47.090  56.240  38.330  1.00  0.00           S
ATOM   2672  CE  MET A 167      47.830  57.340  39.570  1.00  0.00           C
ATOM   2673  HE1 MET A 167      48.910  57.090  39.560  1.00  0.00           H
ATOM   2674  HE2 MET A 167      47.470  57.210  40.610  1.00  0.00           H
ATOM   2675  HE3 MET A 167      47.690  58.420  39.290  1.00  0.00           H
ATOM   2676  C   MET A 167      44.360  55.110  35.150  1.00  0.00           C
ATOM   2677  O   MET A 167      45.110  54.180  35.140  1.00  0.00           O
ATOM   2678  N   PRO A 168      43.110  54.920  34.610  1.00  0.00           N
ATOM   2679  CD  PRO A 168      41.960  55.780  34.900  1.00  0.00           C
ATOM   2680  HD1 PRO A 168      42.000  56.580  34.130  1.00  0.00           H
ATOM   2681  HD2 PRO A 168      42.030  56.260  35.910  1.00  0.00           H
ATOM   2682  CA  PRO A 168      42.750  53.810  33.770  1.00  0.00           C
ATOM   2683  HA  PRO A 168      43.020  53.000  34.440  1.00  0.00           H
ATOM   2684  CB  PRO A 168      41.240  54.010  33.510  1.00  0.00           C
ATOM   2685  HB1 PRO A 168      40.710  53.030  33.480  1.00  0.00           H
ATOM   2686  HB2 PRO A 168      41.060  54.630  32.610  1.00  0.00           H
ATOM   2687  CG  PRO A 168      40.760  54.820  34.690  1.00  0.00           C
ATOM   2688  HG1 PRO A 168      39.840  55.410  34.520  1.00  0.00           H
ATOM   2689  HG2 PRO A 168      40.580  54.100  35.510  1.00  0.00           H
ATOM   2690  C   PRO A 168      43.690  53.550  32.600  1.00  0.00           C
ATOM   2691  O   PRO A 168      44.140  54.510  31.860  1.00  0.00           O
ATOM   2692  N   ILE A 169      44.040  52.310  32.530  1.00  0.00           N
ATOM   2693  HN  ILE A 169      43.720  51.710  33.250  1.00  0.00           H
ATOM   2694  CA  ILE A 169      44.850  51.730  31.510  1.00  0.00           C
ATOM   2695  HA  ILE A 169      45.330  52.530  30.980  1.00  0.00           H
ATOM   2696  CB  ILE A 169      45.960  50.870  32.120  1.00  0.00           C
ATOM   2697  HB  ILE A 169      45.480  50.310  32.950  1.00  0.00           H
ATOM   2698  CG2 ILE A 169      46.840  50.140  31.060  1.00  0.00           C
ATOM   2699 HG21 ILE A 169      47.640  49.590  31.610  1.00  0.00           H
ATOM   2700 HG22 ILE A 169      47.330  50.790  30.310  1.00  0.00           H
ATOM   2701 HG23 ILE A 169      46.250  49.390  30.480  1.00  0.00           H
ATOM   2702  CG1 ILE A 169      46.900  51.780  33.030  1.00  0.00           C
ATOM   2703 HG11 ILE A 169      46.330  52.650  33.430  1.00  0.00           H
ATOM   2704 HG12 ILE A 169      47.680  52.300  32.440  1.00  0.00           H
ATOM   2705  CD  ILE A 169      47.570  50.940  34.080  1.00  0.00           C
ATOM   2706  HD1 ILE A 169      46.840  50.210  34.500  1.00  0.00           H
ATOM   2707  HD2 ILE A 169      47.820  51.660  34.900  1.00  0.00           H
ATOM   2708  HD3 ILE A 169      48.440  50.390  33.670  1.00  0.00           H
ATOM   2709  C   ILE A 169      43.960  50.910  30.510  1.00  0.00           C
ATOM   2710  O   ILE A 169      43.120  50.090  30.850  1.00  0.00           O
ATOM   2711  N   GLN A 170      44.230  51.130  29.240  1.00  0.00           N
ATOM   2712  HN  GLN A 170      44.890  51.860  29.090  1.00  0.00           H
ATOM   2713  CA  GLN A 170      43.470  50.580  28.120  1.00  0.00           C
ATOM   2714  HA  GLN A 170      42.650  50.020  28.510  1.00  0.00           H
ATOM   2715  CB  GLN A 170      43.080  51.720  27.130  1.00  0.00           C
ATOM   2716  HB1 GLN A 170      42.570  51.430  26.190  1.00  0.00           H
ATOM   2717  HB2 GLN A 170      43.980  52.290  26.800  1.00  0.00           H
ATOM   2718  CG  GLN A 170      42.230  52.770  27.840  1.00  0.00           C
ATOM   2719  HG1 GLN A 170      42.040  53.660  27.220  1.00  0.00           H
ATOM   2720  HG2 GLN A 170      42.800  53.150  28.710  1.00  0.00           H
ATOM   2721  CD  GLN A 170      40.870  52.220  28.290  1.00  0.00           C
ATOM   2722  OE1 GLN A 170      40.400  51.090  27.980  1.00  0.00           O
ATOM   2723  NE2 GLN A 170      40.060  53.000  29.010  1.00  0.00           N
ATOM   2724 HE21 GLN A 170      39.130  52.690  29.200  1.00  0.00           H
ATOM   2725 HE22 GLN A 170      40.410  53.860  29.380  1.00  0.00           H
ATOM   2726  C   GLN A 170      44.310  49.590  27.290  1.00  0.00           C
ATOM   2727  O   GLN A 170      43.740  49.080  26.320  1.00  0.00           O
ATOM   2728  N   ASN A 171      45.480  49.180  27.690  1.00  0.00           N
ATOM   2729  HN  ASN A 171      45.740  49.470  28.610  1.00  0.00           H
ATOM   2730  CA  ASN A 171      46.460  48.410  27.120  1.00  0.00           C
ATOM   2731  HA  ASN A 171      46.090  48.350  26.100  1.00  0.00           H
ATOM   2732  CB  ASN A 171      47.860  49.120  27.110  1.00  0.00           C
ATOM   2733  HB1 ASN A 171      48.720  48.600  26.620  1.00  0.00           H
ATOM   2734  HB2 ASN A 171      48.010  49.380  28.180  1.00  0.00           H
ATOM   2735  CG  ASN A 171      47.910  50.470  26.430  1.00  0.00           C
ATOM   2736  OD1 ASN A 171      48.160  51.530  27.020  1.00  0.00           O
ATOM   2737  ND2 ASN A 171      47.890  50.390  25.080  1.00  0.00           N
ATOM   2738 HD21 ASN A 171      48.360  51.130  24.590  1.00  0.00           H
ATOM   2739 HD22 ASN A 171      47.830  49.500  24.620  1.00  0.00           H
ATOM   2740  C   ASN A 171      46.720  47.020  27.660  1.00  0.00           C
ATOM   2741  O   ASN A 171      46.890  46.850  28.880  1.00  0.00           O
ATOM   2742  N   GLY A 172      46.640  45.970  26.820  1.00  0.00           N
ATOM   2743  HN  GLY A 172      46.750  46.020  25.820  1.00  0.00           H
ATOM   2744  CA  GLY A 172      46.250  44.710  27.350  1.00  0.00           C
ATOM   2745  HA1 GLY A 172      46.690  44.420  28.300  1.00  0.00           H
ATOM   2746  HA2 GLY A 172      46.590  43.980  26.630  1.00  0.00           H
ATOM   2747  C   GLY A 172      44.790  44.510  27.540  1.00  0.00           C
ATOM   2748  O   GLY A 172      44.320  43.800  28.430  1.00  0.00           O
ATOM   2749  N   GLY A 173      43.970  45.220  26.760  1.00  0.00           N
ATOM   2750  HN  GLY A 173      44.470  45.840  26.160  1.00  0.00           H
ATOM   2751  CA  GLY A 173      42.510  45.250  26.900  1.00  0.00           C
ATOM   2752  HA1 GLY A 173      42.220  44.330  27.380  1.00  0.00           H
ATOM   2753  HA2 GLY A 173      42.070  45.340  25.910  1.00  0.00           H
ATOM   2754  C   GLY A 173      42.090  46.350  27.730  1.00  0.00           C
ATOM   2755  O   GLY A 173      42.900  47.060  28.330  1.00  0.00           O
ATOM   2756  N   ALA A 174      40.750  46.600  27.690  1.00  0.00           N
ATOM   2757  HN  ALA A 174      40.150  46.000  27.170  1.00  0.00           H
ATOM   2758  CA  ALA A 174      40.130  47.720  28.340  1.00  0.00           C
ATOM   2759  HA  ALA A 174      40.690  48.600  28.080  1.00  0.00           H
ATOM   2760  CB  ALA A 174      38.630  47.840  27.810  1.00  0.00           C
ATOM   2761  HB1 ALA A 174      37.890  48.360  28.450  1.00  0.00           H
ATOM   2762  HB2 ALA A 174      38.180  46.830  27.740  1.00  0.00           H
ATOM   2763  HB3 ALA A 174      38.770  48.310  26.810  1.00  0.00           H
ATOM   2764  C   ALA A 174      40.000  47.840  29.810  1.00  0.00           C
ATOM   2765  O   ALA A 174      40.040  46.790  30.510  1.00  0.00           O
ATOM   2766  N   ASN A 175      39.680  49.080  30.310  1.00  0.00           N
ATOM   2767  HN  ASN A 175      39.580  49.830  29.660  1.00  0.00           H
ATOM   2768  CA  ASN A 175      39.160  49.430  31.610  1.00  0.00           C
ATOM   2769  HA  ASN A 175      39.210  50.510  31.690  1.00  0.00           H
ATOM   2770  CB  ASN A 175      37.650  49.100  31.810  1.00  0.00           C
ATOM   2771  HB1 ASN A 175      37.290  49.640  32.710  1.00  0.00           H
ATOM   2772  HB2 ASN A 175      37.550  48.000  31.980  1.00  0.00           H
ATOM   2773  CG  ASN A 175      36.860  49.590  30.580  1.00  0.00           C
ATOM   2774  OD1 ASN A 175      37.360  50.390  29.790  1.00  0.00           O
ATOM   2775  ND2 ASN A 175      35.570  49.160  30.430  1.00  0.00           N
ATOM   2776 HD21 ASN A 175      35.030  49.430  29.630  1.00  0.00           H
ATOM   2777 HD22 ASN A 175      35.180  48.600  31.170  1.00  0.00           H
ATOM   2778  C   ASN A 175      40.020  48.970  32.870  1.00  0.00           C
ATOM   2779  O   ASN A 175      39.410  48.650  33.880  1.00  0.00           O
ATOM   2780  N   LEU A 176      41.350  48.770  32.760  1.00  0.00           N
ATOM   2781  HN  LEU A 176      41.980  48.850  32.000  1.00  0.00           H
ATOM   2782  CA  LEU A 176      42.150  48.460  33.900  1.00  0.00           C
ATOM   2783  HA  LEU A 176      41.540  47.710  34.350  1.00  0.00           H
ATOM   2784  CB  LEU A 176      43.490  47.920  33.410  1.00  0.00           C
ATOM   2785  HB1 LEU A 176      43.970  48.680  32.760  1.00  0.00           H
ATOM   2786  HB2 LEU A 176      43.150  47.160  32.680  1.00  0.00           H
ATOM   2787  CG  LEU A 176      44.590  47.490  34.440  1.00  0.00           C
ATOM   2788  HG  LEU A 176      44.920  48.320  35.090  1.00  0.00           H
ATOM   2789  CD1 LEU A 176      44.190  46.250  35.320  1.00  0.00           C
ATOM   2790 HD11 LEU A 176      43.370  46.560  36.000  1.00  0.00           H
ATOM   2791 HD12 LEU A 176      45.010  45.810  35.910  1.00  0.00           H
ATOM   2792 HD13 LEU A 176      43.720  45.490  34.640  1.00  0.00           H
ATOM   2793  CD2 LEU A 176      45.910  47.140  33.650  1.00  0.00           C
ATOM   2794 HD21 LEU A 176      45.700  46.430  32.820  1.00  0.00           H
ATOM   2795 HD22 LEU A 176      46.730  46.790  34.320  1.00  0.00           H
ATOM   2796 HD23 LEU A 176      46.270  48.110  33.240  1.00  0.00           H
ATOM   2797  C   LEU A 176      42.290  49.600  34.840  1.00  0.00           C
ATOM   2798  O   LEU A 176      42.690  50.730  34.500  1.00  0.00           O
ATOM   2799  N   CYS A 177      42.070  49.310  36.140  1.00  0.00           N
ATOM   2800  HN  CYS A 177      41.650  48.460  36.430  1.00  0.00           H
ATOM   2801  CA  CYS A 177      42.480  50.150  37.190  1.00  0.00           C
ATOM   2802  HA  CYS A 177      43.080  50.970  36.820  1.00  0.00           H
ATOM   2803  CB  CYS A 177      41.390  50.910  37.950  1.00  0.00           C
ATOM   2804  HB1 CYS A 177      40.750  50.140  38.430  1.00  0.00           H
ATOM   2805  HB2 CYS A 177      40.740  51.330  37.140  1.00  0.00           H
ATOM   2806  SG  CYS A 177      41.840  52.250  39.150  1.00  0.00           S
ATOM   2807  C   CYS A 177      43.260  49.360  38.230  1.00  0.00           C
ATOM   2808  O   CYS A 177      42.760  48.280  38.540  1.00  0.00           O
ATOM   2809  N   SER A 178      44.390  49.900  38.600  1.00  0.00           N
ATOM   2810  HN  SER A 178      44.750  50.720  38.150  1.00  0.00           H
ATOM   2811  CA  SER A 178      45.400  49.240  39.460  1.00  0.00           C
ATOM   2812  HA  SER A 178      45.110  49.290  40.500  1.00  0.00           H
ATOM   2813  CB  SER A 178      45.810  47.800  38.970  1.00  0.00           C
ATOM   2814  HB1 SER A 178      46.260  47.630  37.970  1.00  0.00           H
ATOM   2815  HB2 SER A 178      44.910  47.150  39.000  1.00  0.00           H
ATOM   2816  OG  SER A 178      46.840  47.190  39.790  1.00  0.00           O
ATOM   2817  HG1 SER A 178      47.090  46.350  39.400  1.00  0.00           H
ATOM   2818  C   SER A 178      46.690  50.100  39.380  1.00  0.00           C
ATOM   2819  O   SER A 178      46.780  50.980  38.490  1.00  0.00           O
ATOM   2820  N   SER A 179      47.650  49.980  40.340  1.00  0.00           N
ATOM   2821  HN  SER A 179      47.500  49.260  41.010  1.00  0.00           H
ATOM   2822  CA  SER A 179      48.940  50.620  40.380  1.00  0.00           C
ATOM   2823  HA  SER A 179      48.890  51.330  39.590  1.00  0.00           H
ATOM   2824  CB  SER A 179      49.180  51.310  41.700  1.00  0.00           C
ATOM   2825  HB1 SER A 179      48.410  52.110  41.770  1.00  0.00           H
ATOM   2826  HB2 SER A 179      50.170  51.830  41.680  1.00  0.00           H
ATOM   2827  OG  SER A 179      49.040  50.480  42.880  1.00  0.00           O
ATOM   2828  HG1 SER A 179      48.120  50.150  42.870  1.00  0.00           H
ATOM   2829  C   SER A 179      50.070  49.630  40.000  1.00  0.00           C
ATOM   2830  O   SER A 179      51.260  50.020  40.030  1.00  0.00           O
ATOM   2831  N   PHE A 180      49.750  48.400  39.680  1.00  0.00           N
ATOM   2832  HN  PHE A 180      48.820  48.060  39.610  1.00  0.00           H
ATOM   2833  CA  PHE A 180      50.750  47.300  39.600  1.00  0.00           C
ATOM   2834  HA  PHE A 180      51.570  47.390  40.300  1.00  0.00           H
ATOM   2835  CB  PHE A 180      50.130  45.930  39.930  1.00  0.00           C
ATOM   2836  HB1 PHE A 180      50.840  45.070  39.880  1.00  0.00           H
ATOM   2837  HB2 PHE A 180      49.360  45.680  39.170  1.00  0.00           H
ATOM   2838  CG  PHE A 180      49.620  45.700  41.340  1.00  0.00           C
ATOM   2839  CD1 PHE A 180      49.820  46.630  42.400  1.00  0.00           C
ATOM   2840  HD1 PHE A 180      50.400  47.530  42.240  1.00  0.00           H
ATOM   2841  CE1 PHE A 180      49.110  46.530  43.580  1.00  0.00           C
ATOM   2842  HE1 PHE A 180      49.210  47.240  44.390  1.00  0.00           H
ATOM   2843  CZ  PHE A 180      48.520  45.240  43.760  1.00  0.00           C
ATOM   2844  HZ  PHE A 180      48.190  45.080  44.790  1.00  0.00           H
ATOM   2845  CD2 PHE A 180      48.810  44.560  41.520  1.00  0.00           C
ATOM   2846  HD2 PHE A 180      48.770  43.950  40.630  1.00  0.00           H
ATOM   2847  CE2 PHE A 180      48.290  44.230  42.760  1.00  0.00           C
ATOM   2848  HE2 PHE A 180      47.820  43.270  42.920  1.00  0.00           H
ATOM   2849  C   PHE A 180      51.420  47.110  38.230  1.00  0.00           C
ATOM   2850  O   PHE A 180      52.150  46.130  37.990  1.00  0.00           O
ATOM   2851  N   SER A 181      51.280  48.030  37.270  1.00  0.00           N
ATOM   2852  HN  SER A 181      50.640  48.790  37.270  1.00  0.00           H
ATOM   2853  CA  SER A 181      52.030  48.070  36.040  1.00  0.00           C
ATOM   2854  HA  SER A 181      51.900  47.100  35.580  1.00  0.00           H
ATOM   2855  CB  SER A 181      51.550  49.190  34.960  1.00  0.00           C
ATOM   2856  HB1 SER A 181      50.560  49.070  34.470  1.00  0.00           H
ATOM   2857  HB2 SER A 181      52.290  49.080  34.140  1.00  0.00           H
ATOM   2858  OG  SER A 181      51.650  50.490  35.530  1.00  0.00           O
ATOM   2859  HG1 SER A 181      52.590  50.690  35.550  1.00  0.00           H
ATOM   2860  C   SER A 181      53.590  48.230  36.150  1.00  0.00           C
ATOM   2861  O   SER A 181      54.060  49.210  36.640  1.00  0.00           O
ATOM   2862  N   ILE A 182      54.360  47.390  35.440  1.00  0.00           N
ATOM   2863  HN  ILE A 182      53.870  46.610  35.040  1.00  0.00           H
ATOM   2864  CA  ILE A 182      55.810  47.380  35.570  1.00  0.00           C
ATOM   2865  HA  ILE A 182      56.090  47.920  36.460  1.00  0.00           H
ATOM   2866  CB  ILE A 182      56.540  46.010  35.650  1.00  0.00           C
ATOM   2867  HB  ILE A 182      56.330  45.460  34.710  1.00  0.00           H
ATOM   2868  CG2 ILE A 182      58.090  46.000  35.800  1.00  0.00           C
ATOM   2869 HG21 ILE A 182      58.570  46.280  34.830  1.00  0.00           H
ATOM   2870 HG22 ILE A 182      58.300  44.930  35.980  1.00  0.00           H
ATOM   2871 HG23 ILE A 182      58.490  46.630  36.620  1.00  0.00           H
ATOM   2872  CG1 ILE A 182      55.830  45.210  36.800  1.00  0.00           C
ATOM   2873 HG11 ILE A 182      54.730  45.190  36.810  1.00  0.00           H
ATOM   2874 HG12 ILE A 182      56.180  45.730  37.730  1.00  0.00           H
ATOM   2875  CD  ILE A 182      56.340  43.730  37.000  1.00  0.00           C
ATOM   2876  HD1 ILE A 182      56.100  43.090  36.130  1.00  0.00           H
ATOM   2877  HD2 ILE A 182      55.910  43.280  37.920  1.00  0.00           H
ATOM   2878  HD3 ILE A 182      57.430  43.570  37.160  1.00  0.00           H
ATOM   2879  C   ILE A 182      56.380  48.180  34.390  1.00  0.00           C
ATOM   2880  O   ILE A 182      56.360  47.750  33.270  1.00  0.00           O
ATOM   2881  N   CYS A 183      56.910  49.330  34.700  1.00  0.00           N
ATOM   2882  HN  CYS A 183      56.910  49.710  35.620  1.00  0.00           H
ATOM   2883  CA  CYS A 183      57.390  50.170  33.580  1.00  0.00           C
ATOM   2884  HA  CYS A 183      57.060  49.840  32.600  1.00  0.00           H
ATOM   2885  CB  CYS A 183      56.840  51.580  33.730  1.00  0.00           C
ATOM   2886  HB1 CYS A 183      57.180  52.290  32.950  1.00  0.00           H
ATOM   2887  HB2 CYS A 183      56.980  52.000  34.740  1.00  0.00           H
ATOM   2888  SG  CYS A 183      55.080  51.620  33.410  1.00  0.00           S
ATOM   2889  C   CYS A 183      58.910  50.280  33.480  1.00  0.00           C
ATOM   2890  O   CYS A 183      59.590  50.150  34.440  1.00  0.00           O
ATOM   2891  N   HSD A 184      59.550  50.480  32.270  1.00  0.00           N
ATOM   2892  HN  HSD A 184      59.020  50.580  31.430  1.00  0.00           H
ATOM   2893  CA  HSD A 184      61.010  50.630  32.220  1.00  0.00           C
ATOM   2894  HA  HSD A 184      61.340  49.740  32.740  1.00  0.00           H
ATOM   2895  CB  HSD A 184      61.570  50.670  30.790  1.00  0.00           C
ATOM   2896  HB1 HSD A 184      61.230  51.560  30.200  1.00  0.00           H
ATOM   2897  HB2 HSD A 184      61.010  49.840  30.310  1.00  0.00           H
ATOM   2898  ND1 HSD A 184      63.910  50.050  31.610  1.00  0.00           N
ATOM   2899  HD1 HSD A 184      63.760  50.260  32.580  1.00  0.00           H
ATOM   2900  CG  HSD A 184      63.030  50.220  30.570  1.00  0.00           C
ATOM   2901  CE1 HSD A 184      65.030  49.480  31.090  1.00  0.00           C
ATOM   2902  HE1 HSD A 184      65.930  49.340  31.680  1.00  0.00           H
ATOM   2903  NE2 HSD A 184      64.910  49.290  29.810  1.00  0.00           N
ATOM   2904  CD2 HSD A 184      63.670  49.780  29.450  1.00  0.00           C
ATOM   2905  HD2 HSD A 184      63.230  49.790  28.460  1.00  0.00           H
ATOM   2906  C   HSD A 184      61.490  51.960  32.840  1.00  0.00           C
ATOM   2907  O   HSD A 184      62.430  51.990  33.640  1.00  0.00           O
ATOM   2908  N   THR A 185      60.740  53.050  32.610  1.00  0.00           N
ATOM   2909  HN  THR A 185      59.910  53.020  32.060  1.00  0.00           H
ATOM   2910  CA  THR A 185      60.920  54.300  33.260  1.00  0.00           C
ATOM   2911  HA  THR A 185      61.980  54.470  33.260  1.00  0.00           H
ATOM   2912  CB  THR A 185      60.370  55.530  32.620  1.00  0.00           C
ATOM   2913  HB  THR A 185      60.630  56.400  33.260  1.00  0.00           H
ATOM   2914  OG1 THR A 185      58.970  55.390  32.370  1.00  0.00           O
ATOM   2915  HG1 THR A 185      58.620  56.270  32.480  1.00  0.00           H
ATOM   2916  CG2 THR A 185      61.040  55.850  31.290  1.00  0.00           C
ATOM   2917 HG21 THR A 185      62.150  55.870  31.260  1.00  0.00           H
ATOM   2918 HG22 THR A 185      60.730  56.820  30.830  1.00  0.00           H
ATOM   2919 HG23 THR A 185      60.670  55.090  30.570  1.00  0.00           H
ATOM   2920  C   THR A 185      60.420  54.080  34.670  1.00  0.00           C
ATOM   2921  O   THR A 185      59.380  53.490  34.940  1.00  0.00           O
ATOM   2922  N   PHE A 186      61.200  54.590  35.620  1.00  0.00           N
ATOM   2923  HN  PHE A 186      62.090  54.910  35.300  1.00  0.00           H
ATOM   2924  CA  PHE A 186      61.000  54.450  37.020  1.00  0.00           C
ATOM   2925  HA  PHE A 186      60.750  53.420  37.250  1.00  0.00           H
ATOM   2926  CB  PHE A 186      62.310  54.620  37.840  1.00  0.00           C
ATOM   2927  HB1 PHE A 186      62.080  54.510  38.920  1.00  0.00           H
ATOM   2928  HB2 PHE A 186      62.680  55.630  37.520  1.00  0.00           H
ATOM   2929  CG  PHE A 186      63.460  53.730  37.460  1.00  0.00           C
ATOM   2930  CD1 PHE A 186      64.720  54.280  37.670  1.00  0.00           C
ATOM   2931  HD1 PHE A 186      64.720  55.320  37.970  1.00  0.00           H
ATOM   2932  CE1 PHE A 186      65.870  53.540  37.400  1.00  0.00           C
ATOM   2933  HE1 PHE A 186      66.830  53.950  37.690  1.00  0.00           H
ATOM   2934  CZ  PHE A 186      65.770  52.300  36.780  1.00  0.00           C
ATOM   2935  HZ  PHE A 186      66.630  51.720  36.450  1.00  0.00           H
ATOM   2936  CD2 PHE A 186      63.330  52.480  36.910  1.00  0.00           C
ATOM   2937  HD2 PHE A 186      62.390  51.960  36.780  1.00  0.00           H
ATOM   2938  CE2 PHE A 186      64.510  51.780  36.570  1.00  0.00           C
ATOM   2939  HE2 PHE A 186      64.330  50.770  36.210  1.00  0.00           H
ATOM   2940  C   PHE A 186      59.980  55.400  37.620  1.00  0.00           C
ATOM   2941  O   PHE A 186      59.800  56.560  37.210  1.00  0.00           O
ATOM   2942  N   GLN A 187      59.140  54.840  38.490  1.00  0.00           N
ATOM   2943  HN  GLN A 187      59.220  53.950  38.920  1.00  0.00           H
ATOM   2944  CA  GLN A 187      58.020  55.680  38.910  1.00  0.00           C
ATOM   2945  HA  GLN A 187      57.930  56.550  38.270  1.00  0.00           H
ATOM   2946  CB  GLN A 187      56.690  54.870  38.790  1.00  0.00           C
ATOM   2947  HB1 GLN A 187      55.820  55.530  39.010  1.00  0.00           H
ATOM   2948  HB2 GLN A 187      56.740  53.980  39.430  1.00  0.00           H
ATOM   2949  CG  GLN A 187      56.430  54.420  37.300  1.00  0.00           C
ATOM   2950  HG1 GLN A 187      55.430  53.940  37.230  1.00  0.00           H
ATOM   2951  HG2 GLN A 187      57.110  53.670  36.870  1.00  0.00           H
ATOM   2952  CD  GLN A 187      56.500  55.620  36.370  1.00  0.00           C
ATOM   2953  OE1 GLN A 187      56.060  56.730  36.590  1.00  0.00           O
ATOM   2954  NE2 GLN A 187      57.250  55.540  35.260  1.00  0.00           N
ATOM   2955 HE21 GLN A 187      57.680  54.660  35.090  1.00  0.00           H
ATOM   2956 HE22 GLN A 187      57.470  56.430  34.870  1.00  0.00           H
ATOM   2957  C   GLN A 187      58.210  56.170  40.360  1.00  0.00           C
ATOM   2958  O   GLN A 187      58.360  55.280  41.170  1.00  0.00           O
ATOM   2959  N   TRP A 188      58.220  57.470  40.720  1.00  0.00           N
ATOM   2960  HN  TRP A 188      58.280  58.150  40.000  1.00  0.00           H
ATOM   2961  CA  TRP A 188      58.120  58.060  42.050  1.00  0.00           C
ATOM   2962  HA  TRP A 188      59.130  57.960  42.430  1.00  0.00           H
ATOM   2963  CB  TRP A 188      57.760  59.550  41.780  1.00  0.00           C
ATOM   2964  HB1 TRP A 188      56.820  59.510  41.200  1.00  0.00           H
ATOM   2965  HB2 TRP A 188      58.540  59.820  41.040  1.00  0.00           H
ATOM   2966  CG  TRP A 188      57.770  60.510  42.940  1.00  0.00           C
ATOM   2967  CD1 TRP A 188      56.700  61.290  43.210  1.00  0.00           C
ATOM   2968  HD1 TRP A 188      55.950  61.510  42.470  1.00  0.00           H
ATOM   2969  NE1 TRP A 188      56.790  61.910  44.450  1.00  0.00           N
ATOM   2970  HE1 TRP A 188      56.180  62.570  44.810  1.00  0.00           H
ATOM   2971  CE2 TRP A 188      57.980  61.440  44.980  1.00  0.00           C
ATOM   2972  CD2 TRP A 188      58.640  60.650  44.050  1.00  0.00           C
ATOM   2973  CE3 TRP A 188      59.870  60.060  44.380  1.00  0.00           C
ATOM   2974  HE3 TRP A 188      60.300  59.330  43.720  1.00  0.00           H
ATOM   2975  CZ3 TRP A 188      60.380  60.300  45.700  1.00  0.00           C
ATOM   2976  HZ3 TRP A 188      61.300  59.840  46.040  1.00  0.00           H
ATOM   2977  CZ2 TRP A 188      58.530  61.770  46.200  1.00  0.00           C
ATOM   2978  HZ2 TRP A 188      58.000  62.430  46.870  1.00  0.00           H
ATOM   2979  CH2 TRP A 188      59.680  61.080  46.640  1.00  0.00           C
ATOM   2980  HH2 TRP A 188      60.100  61.100  47.640  1.00  0.00           H
ATOM   2981  C   TRP A 188      57.150  57.510  43.130  1.00  0.00           C
ATOM   2982  O   TRP A 188      57.480  57.370  44.340  1.00  0.00           O
ATOM   2983  N   HSE A 189      55.900  57.100  42.850  1.00  0.00           N
ATOM   2984  HN  HSE A 189      55.530  57.130  41.920  1.00  0.00           H
ATOM   2985  CA  HSE A 189      54.950  56.530  43.790  1.00  0.00           C
ATOM   2986  HA  HSE A 189      54.840  57.290  44.540  1.00  0.00           H
ATOM   2987  CB  HSE A 189      53.500  56.320  43.280  1.00  0.00           C
ATOM   2988  HB1 HSE A 189      53.110  57.220  42.760  1.00  0.00           H
ATOM   2989  HB2 HSE A 189      52.930  56.060  44.200  1.00  0.00           H
ATOM   2990  ND1 HSE A 189      52.860  53.980  42.680  1.00  0.00           N
ATOM   2991  CG  HSE A 189      53.280  55.210  42.320  1.00  0.00           C
ATOM   2992  CE1 HSE A 189      52.590  53.360  41.570  1.00  0.00           C
ATOM   2993  HE1 HSE A 189      52.040  52.430  41.600  1.00  0.00           H
ATOM   2994  NE2 HSE A 189      52.890  54.110  40.500  1.00  0.00           N
ATOM   2995  HE2 HSE A 189      52.720  53.740  39.580  1.00  0.00           H
ATOM   2996  CD2 HSE A 189      53.330  55.290  40.980  1.00  0.00           C
ATOM   2997  HD2 HSE A 189      53.710  56.080  40.340  1.00  0.00           H
ATOM   2998  C   HSE A 189      55.480  55.200  44.340  1.00  0.00           C
ATOM   2999  O   HSE A 189      55.390  54.990  45.520  1.00  0.00           O
ATOM   3000  N   GLU A 190      56.090  54.370  43.450  1.00  0.00           N
ATOM   3001  HN  GLU A 190      56.110  54.520  42.470  1.00  0.00           H
ATOM   3002  CA  GLU A 190      56.790  53.150  43.800  1.00  0.00           C
ATOM   3003  HA  GLU A 190      56.150  52.500  44.380  1.00  0.00           H
ATOM   3004  CB  GLU A 190      57.070  52.250  42.540  1.00  0.00           C
ATOM   3005  HB1 GLU A 190      57.670  51.400  42.910  1.00  0.00           H
ATOM   3006  HB2 GLU A 190      57.600  52.800  41.730  1.00  0.00           H
ATOM   3007  CG  GLU A 190      55.740  51.710  41.960  1.00  0.00           C
ATOM   3008  HG1 GLU A 190      54.960  52.490  41.910  1.00  0.00           H
ATOM   3009  HG2 GLU A 190      55.380  50.930  42.670  1.00  0.00           H
ATOM   3010  CD  GLU A 190      55.990  51.060  40.620  1.00  0.00           C
ATOM   3011  OE1 GLU A 190      54.960  50.670  39.950  1.00  0.00           O
ATOM   3012  OE2 GLU A 190      57.180  50.860  40.260  1.00  0.00           O
ATOM   3013  C   GLU A 190      58.050  53.400  44.520  1.00  0.00           C
ATOM   3014  O   GLU A 190      58.440  52.640  45.390  1.00  0.00           O
ATOM   3015  N   ALA A 191      58.710  54.570  44.230  1.00  0.00           N
ATOM   3016  HN  ALA A 191      58.360  55.140  43.480  1.00  0.00           H
ATOM   3017  CA  ALA A 191      59.850  54.960  45.050  1.00  0.00           C
ATOM   3018  HA  ALA A 191      60.440  54.060  45.140  1.00  0.00           H
ATOM   3019  CB  ALA A 191      60.620  56.000  44.240  1.00  0.00           C
ATOM   3020  HB1 ALA A 191      61.500  56.400  44.790  1.00  0.00           H
ATOM   3021  HB2 ALA A 191      60.020  56.860  43.900  1.00  0.00           H
ATOM   3022  HB3 ALA A 191      61.070  55.510  43.360  1.00  0.00           H
ATOM   3023  C   ALA A 191      59.440  55.420  46.420  1.00  0.00           C
ATOM   3024  O   ALA A 191      60.020  55.080  47.420  1.00  0.00           O
ATOM   3025  N   MET A 192      58.290  56.140  46.560  1.00  0.00           N
ATOM   3026  HN  MET A 192      58.000  56.650  45.750  1.00  0.00           H
ATOM   3027  CA  MET A 192      57.640  56.450  47.790  1.00  0.00           C
ATOM   3028  HA  MET A 192      58.380  56.960  48.380  1.00  0.00           H
ATOM   3029  CB  MET A 192      56.480  57.510  47.610  1.00  0.00           C
ATOM   3030  HB1 MET A 192      55.870  57.500  48.540  1.00  0.00           H
ATOM   3031  HB2 MET A 192      55.840  57.200  46.750  1.00  0.00           H
ATOM   3032  CG  MET A 192      57.080  58.850  47.350  1.00  0.00           C
ATOM   3033  HG1 MET A 192      56.290  59.510  46.900  1.00  0.00           H
ATOM   3034  HG2 MET A 192      57.930  58.890  46.640  1.00  0.00           H
ATOM   3035  SD  MET A 192      57.310  59.840  48.870  1.00  0.00           S
ATOM   3036  CE  MET A 192      55.630  60.300  49.220  1.00  0.00           C
ATOM   3037  HE1 MET A 192      54.950  59.450  48.970  1.00  0.00           H
ATOM   3038  HE2 MET A 192      55.340  61.240  48.690  1.00  0.00           H
ATOM   3039  HE3 MET A 192      55.620  60.530  50.300  1.00  0.00           H
ATOM   3040  C   MET A 192      57.240  55.190  48.620  1.00  0.00           C
ATOM   3041  O   MET A 192      57.520  55.230  49.830  1.00  0.00           O
ATOM   3042  N   PHE A 193      56.660  54.130  48.110  1.00  0.00           N
ATOM   3043  HN  PHE A 193      56.430  54.080  47.140  1.00  0.00           H
ATOM   3044  CA  PHE A 193      56.350  52.910  48.820  1.00  0.00           C
ATOM   3045  HA  PHE A 193      55.520  53.060  49.500  1.00  0.00           H
ATOM   3046  CB  PHE A 193      55.930  51.830  47.730  1.00  0.00           C
ATOM   3047  HB1 PHE A 193      56.750  51.720  47.000  1.00  0.00           H
ATOM   3048  HB2 PHE A 193      55.130  52.330  47.140  1.00  0.00           H
ATOM   3049  CG  PHE A 193      55.470  50.570  48.310  1.00  0.00           C
ATOM   3050  CD1 PHE A 193      54.200  50.450  48.890  1.00  0.00           C
ATOM   3051  HD1 PHE A 193      53.640  51.370  49.000  1.00  0.00           H
ATOM   3052  CE1 PHE A 193      53.760  49.250  49.430  1.00  0.00           C
ATOM   3053  HE1 PHE A 193      52.790  49.180  49.910  1.00  0.00           H
ATOM   3054  CZ  PHE A 193      54.550  48.130  49.390  1.00  0.00           C
ATOM   3055  HZ  PHE A 193      54.220  47.160  49.740  1.00  0.00           H
ATOM   3056  CD2 PHE A 193      56.320  49.500  48.380  1.00  0.00           C
ATOM   3057  HD2 PHE A 193      57.270  49.600  47.880  1.00  0.00           H
ATOM   3058  CE2 PHE A 193      55.830  48.240  48.800  1.00  0.00           C
ATOM   3059  HE2 PHE A 193      56.490  47.370  48.810  1.00  0.00           H
ATOM   3060  C   PHE A 193      57.560  52.300  49.550  1.00  0.00           C
ATOM   3061  O   PHE A 193      57.380  51.740  50.610  1.00  0.00           O
ATOM   3062  N   LEU A 194      58.800  52.230  48.970  1.00  0.00           N
ATOM   3063  HN  LEU A 194      58.980  52.510  48.030  1.00  0.00           H
ATOM   3064  CA  LEU A 194      59.960  51.810  49.800  1.00  0.00           C
ATOM   3065  HA  LEU A 194      59.740  50.890  50.320  1.00  0.00           H
ATOM   3066  CB  LEU A 194      61.190  51.540  48.840  1.00  0.00           C
ATOM   3067  HB1 LEU A 194      62.110  51.200  49.370  1.00  0.00           H
ATOM   3068  HB2 LEU A 194      61.460  52.580  48.550  1.00  0.00           H
ATOM   3069  CG  LEU A 194      61.000  50.570  47.650  1.00  0.00           C
ATOM   3070  HG  LEU A 194      60.270  50.990  46.930  1.00  0.00           H
ATOM   3071  CD1 LEU A 194      62.370  50.370  46.940  1.00  0.00           C
ATOM   3072 HD11 LEU A 194      62.300  49.880  45.960  1.00  0.00           H
ATOM   3073 HD12 LEU A 194      63.080  49.840  47.620  1.00  0.00           H
ATOM   3074 HD13 LEU A 194      62.740  51.390  46.680  1.00  0.00           H
ATOM   3075  CD2 LEU A 194      60.390  49.160  48.180  1.00  0.00           C
ATOM   3076 HD21 LEU A 194      59.310  49.270  48.440  1.00  0.00           H
ATOM   3077 HD22 LEU A 194      61.000  48.810  49.040  1.00  0.00           H
ATOM   3078 HD23 LEU A 194      60.530  48.480  47.320  1.00  0.00           H
ATOM   3079  C   LEU A 194      60.360  52.810  50.960  1.00  0.00           C
ATOM   3080  O   LEU A 194      60.720  52.440  52.060  1.00  0.00           O
ATOM   3081  N   LEU A 195      60.290  54.150  50.690  1.00  0.00           N
ATOM   3082  HN  LEU A 195      59.880  54.330  49.800  1.00  0.00           H
ATOM   3083  CA  LEU A 195      60.460  55.290  51.620  1.00  0.00           C
ATOM   3084  HA  LEU A 195      61.440  55.220  52.040  1.00  0.00           H
ATOM   3085  CB  LEU A 195      60.420  56.620  50.810  1.00  0.00           C
ATOM   3086  HB1 LEU A 195      60.270  57.450  51.530  1.00  0.00           H
ATOM   3087  HB2 LEU A 195      59.540  56.600  50.130  1.00  0.00           H
ATOM   3088  CG  LEU A 195      61.750  56.940  50.060  1.00  0.00           C
ATOM   3089  HG  LEU A 195      62.070  56.000  49.570  1.00  0.00           H
ATOM   3090  CD1 LEU A 195      61.520  58.010  49.020  1.00  0.00           C
ATOM   3091 HD11 LEU A 195      60.980  57.660  48.130  1.00  0.00           H
ATOM   3092 HD12 LEU A 195      62.540  58.330  48.750  1.00  0.00           H
ATOM   3093 HD13 LEU A 195      61.070  58.900  49.500  1.00  0.00           H
ATOM   3094  CD2 LEU A 195      62.780  57.460  51.100  1.00  0.00           C
ATOM   3095 HD21 LEU A 195      63.120  56.650  51.770  1.00  0.00           H
ATOM   3096 HD22 LEU A 195      62.250  58.150  51.790  1.00  0.00           H
ATOM   3097 HD23 LEU A 195      63.640  57.990  50.620  1.00  0.00           H
ATOM   3098  C   LEU A 195      59.470  55.340  52.780  1.00  0.00           C
ATOM   3099  O   LEU A 195      59.850  55.610  53.970  1.00  0.00           O
ATOM   3100  N   GLU A 196      58.220  55.040  52.550  1.00  0.00           N
ATOM   3101  HN  GLU A 196      57.950  54.870  51.600  1.00  0.00           H
ATOM   3102  CA  GLU A 196      57.120  55.010  53.540  1.00  0.00           C
ATOM   3103  HA  GLU A 196      57.230  55.700  54.360  1.00  0.00           H
ATOM   3104  CB  GLU A 196      55.820  55.200  52.660  1.00  0.00           C
ATOM   3105  HB1 GLU A 196      54.920  54.840  53.210  1.00  0.00           H
ATOM   3106  HB2 GLU A 196      55.930  54.520  51.790  1.00  0.00           H
ATOM   3107  CG  GLU A 196      55.550  56.650  52.250  1.00  0.00           C
ATOM   3108  HG1 GLU A 196      56.490  57.140  51.920  1.00  0.00           H
ATOM   3109  HG2 GLU A 196      55.080  57.110  53.140  1.00  0.00           H
ATOM   3110  CD  GLU A 196      54.470  56.830  51.190  1.00  0.00           C
ATOM   3111  OE1 GLU A 196      53.990  55.950  50.480  1.00  0.00           O
ATOM   3112  OE2 GLU A 196      53.890  58.050  51.130  1.00  0.00           O
ATOM   3113  HE2 GLU A 196      53.120  57.890  50.580  1.00  0.00           H
ATOM   3114  C   GLU A 196      56.980  53.700  54.310  1.00  0.00           C
ATOM   3115  O   GLU A 196      56.040  53.520  55.110  1.00  0.00           O
ATOM   3116  N   PHE A 197      57.960  52.780  54.050  1.00  0.00           N
ATOM   3117  HN  PHE A 197      58.490  52.920  53.210  1.00  0.00           H
ATOM   3118  CA  PHE A 197      58.300  51.690  54.880  1.00  0.00           C
ATOM   3119  HA  PHE A 197      57.510  51.600  55.620  1.00  0.00           H
ATOM   3120  CB  PHE A 197      58.660  50.380  54.100  1.00  0.00           C
ATOM   3121  HB1 PHE A 197      59.540  50.600  53.450  1.00  0.00           H
ATOM   3122  HB2 PHE A 197      57.790  50.050  53.500  1.00  0.00           H
ATOM   3123  CG  PHE A 197      59.080  49.210  54.990  1.00  0.00           C
ATOM   3124  CD1 PHE A 197      58.300  48.850  55.970  1.00  0.00           C
ATOM   3125  HD1 PHE A 197      57.500  49.560  56.160  1.00  0.00           H
ATOM   3126  CE1 PHE A 197      58.510  47.710  56.810  1.00  0.00           C
ATOM   3127  HE1 PHE A 197      57.720  47.480  57.510  1.00  0.00           H
ATOM   3128  CZ  PHE A 197      59.620  46.920  56.590  1.00  0.00           C
ATOM   3129  HZ  PHE A 197      59.880  46.020  57.120  1.00  0.00           H
ATOM   3130  CD2 PHE A 197      60.210  48.340  54.740  1.00  0.00           C
ATOM   3131  HD2 PHE A 197      60.990  48.670  54.060  1.00  0.00           H
ATOM   3132  CE2 PHE A 197      60.530  47.280  55.550  1.00  0.00           C
ATOM   3133  HE2 PHE A 197      61.450  46.750  55.400  1.00  0.00           H
ATOM   3134  C   PHE A 197      59.440  52.110  55.700  1.00  0.00           C
ATOM   3135  O   PHE A 197      59.240  52.260  56.870  1.00  0.00           O
ATOM   3136  N   PHE A 198      60.630  52.330  55.130  1.00  0.00           N
ATOM   3137  HN  PHE A 198      60.630  52.350  54.130  1.00  0.00           H
ATOM   3138  CA  PHE A 198      61.790  52.550  55.870  1.00  0.00           C
ATOM   3139  HA  PHE A 198      61.930  51.750  56.580  1.00  0.00           H
ATOM   3140  CB  PHE A 198      62.970  52.610  54.830  1.00  0.00           C
ATOM   3141  HB1 PHE A 198      63.840  53.120  55.320  1.00  0.00           H
ATOM   3142  HB2 PHE A 198      62.680  53.190  53.940  1.00  0.00           H
ATOM   3143  CG  PHE A 198      63.520  51.290  54.320  1.00  0.00           C
ATOM   3144  CD1 PHE A 198      63.740  50.290  55.300  1.00  0.00           C
ATOM   3145  HD1 PHE A 198      63.420  50.500  56.310  1.00  0.00           H
ATOM   3146  CE1 PHE A 198      64.170  49.080  54.930  1.00  0.00           C
ATOM   3147  HE1 PHE A 198      64.300  48.340  55.690  1.00  0.00           H
ATOM   3148  CZ  PHE A 198      64.360  48.790  53.590  1.00  0.00           C
ATOM   3149  HZ  PHE A 198      64.500  47.730  53.400  1.00  0.00           H
ATOM   3150  CD2 PHE A 198      63.740  50.980  52.910  1.00  0.00           C
ATOM   3151  HD2 PHE A 198      63.460  51.650  52.110  1.00  0.00           H
ATOM   3152  CE2 PHE A 198      64.290  49.750  52.560  1.00  0.00           C
ATOM   3153  HE2 PHE A 198      64.540  49.490  51.550  1.00  0.00           H
ATOM   3154  C   PHE A 198      61.810  53.830  56.790  1.00  0.00           C
ATOM   3155  O   PHE A 198      62.210  53.660  57.900  1.00  0.00           O
ATOM   3156  N   LEU A 199      61.420  55.030  56.300  1.00  0.00           N
ATOM   3157  HN  LEU A 199      60.950  55.090  55.420  1.00  0.00           H
ATOM   3158  CA  LEU A 199      61.470  56.180  57.150  1.00  0.00           C
ATOM   3159  HA  LEU A 199      62.470  56.250  57.580  1.00  0.00           H
ATOM   3160  CB  LEU A 199      61.380  57.520  56.390  1.00  0.00           C
ATOM   3161  HB1 LEU A 199      61.280  58.390  57.060  1.00  0.00           H
ATOM   3162  HB2 LEU A 199      60.420  57.380  55.850  1.00  0.00           H
ATOM   3163  CG  LEU A 199      62.450  57.790  55.360  1.00  0.00           C
ATOM   3164  HG  LEU A 199      62.500  57.040  54.540  1.00  0.00           H
ATOM   3165  CD1 LEU A 199      62.190  59.120  54.580  1.00  0.00           C
ATOM   3166 HD11 LEU A 199      62.110  59.960  55.310  1.00  0.00           H
ATOM   3167 HD12 LEU A 199      61.260  59.030  53.960  1.00  0.00           H
ATOM   3168 HD13 LEU A 199      63.070  59.320  53.930  1.00  0.00           H
ATOM   3169  CD2 LEU A 199      63.840  57.920  56.000  1.00  0.00           C
ATOM   3170 HD21 LEU A 199      64.150  57.030  56.600  1.00  0.00           H
ATOM   3171 HD22 LEU A 199      63.780  58.730  56.760  1.00  0.00           H
ATOM   3172 HD23 LEU A 199      64.670  58.070  55.290  1.00  0.00           H
ATOM   3173  C   LEU A 199      60.540  56.230  58.420  1.00  0.00           C
ATOM   3174  O   LEU A 199      60.970  56.600  59.470  1.00  0.00           O
ATOM   3175  N   PRO A 200      59.250  55.780  58.350  1.00  0.00           N
ATOM   3176  CD  PRO A 200      58.390  55.770  57.160  1.00  0.00           C
ATOM   3177  HD1 PRO A 200      58.880  55.360  56.250  1.00  0.00           H
ATOM   3178  HD2 PRO A 200      58.140  56.810  56.870  1.00  0.00           H
ATOM   3179  CA  PRO A 200      58.500  55.690  59.580  1.00  0.00           C
ATOM   3180  HA  PRO A 200      58.620  56.580  60.170  1.00  0.00           H
ATOM   3181  CB  PRO A 200      57.030  55.490  59.040  1.00  0.00           C
ATOM   3182  HB1 PRO A 200      56.560  56.490  58.920  1.00  0.00           H
ATOM   3183  HB2 PRO A 200      56.520  54.800  59.730  1.00  0.00           H
ATOM   3184  CG  PRO A 200      57.250  54.940  57.600  1.00  0.00           C
ATOM   3185  HG1 PRO A 200      57.400  53.850  57.490  1.00  0.00           H
ATOM   3186  HG2 PRO A 200      56.380  55.160  56.950  1.00  0.00           H
ATOM   3187  C   PRO A 200      58.940  54.540  60.470  1.00  0.00           C
ATOM   3188  O   PRO A 200      59.050  54.670  61.660  1.00  0.00           O
ATOM   3189  N   LEU A 201      59.350  53.380  59.830  1.00  0.00           N
ATOM   3190  HN  LEU A 201      59.220  53.190  58.860  1.00  0.00           H
ATOM   3191  CA  LEU A 201      59.990  52.260  60.530  1.00  0.00           C
ATOM   3192  HA  LEU A 201      59.260  51.940  61.250  1.00  0.00           H
ATOM   3193  CB  LEU A 201      60.310  51.210  59.390  1.00  0.00           C
ATOM   3194  HB1 LEU A 201      60.930  51.740  58.640  1.00  0.00           H
ATOM   3195  HB2 LEU A 201      59.360  51.030  58.860  1.00  0.00           H
ATOM   3196  CG  LEU A 201      61.130  49.870  59.840  1.00  0.00           C
ATOM   3197  HG  LEU A 201      62.130  50.170  60.220  1.00  0.00           H
ATOM   3198  CD1 LEU A 201      60.300  49.130  60.820  1.00  0.00           C
ATOM   3199 HD11 LEU A 201      59.440  48.840  60.190  1.00  0.00           H
ATOM   3200 HD12 LEU A 201      59.960  49.830  61.610  1.00  0.00           H
ATOM   3201 HD13 LEU A 201      60.850  48.250  61.230  1.00  0.00           H
ATOM   3202  CD2 LEU A 201      61.380  48.880  58.620  1.00  0.00           C
ATOM   3203 HD21 LEU A 201      62.230  49.270  58.020  1.00  0.00           H
ATOM   3204 HD22 LEU A 201      60.440  48.990  58.040  1.00  0.00           H
ATOM   3205 HD23 LEU A 201      61.580  47.860  59.010  1.00  0.00           H
ATOM   3206  C   LEU A 201      61.250  52.690  61.380  1.00  0.00           C
ATOM   3207  O   LEU A 201      61.520  52.100  62.410  1.00  0.00           O
ATOM   3208  N   GLY A 202      62.030  53.600  60.900  1.00  0.00           N
ATOM   3209  HN  GLY A 202      61.980  53.880  59.950  1.00  0.00           H
ATOM   3210  CA  GLY A 202      63.170  54.030  61.630  1.00  0.00           C
ATOM   3211  HA1 GLY A 202      63.720  54.800  61.090  1.00  0.00           H
ATOM   3212  HA2 GLY A 202      63.720  53.130  61.820  1.00  0.00           H
ATOM   3213  C   GLY A 202      62.920  54.650  62.910  1.00  0.00           C
ATOM   3214  O   GLY A 202      63.680  54.540  63.820  1.00  0.00           O
ATOM   3215  N   ILE A 203      61.800  55.340  62.960  1.00  0.00           N
ATOM   3216  HN  ILE A 203      61.340  55.460  62.100  1.00  0.00           H
ATOM   3217  CA  ILE A 203      61.190  55.920  64.220  1.00  0.00           C
ATOM   3218  HA  ILE A 203      62.030  56.280  64.800  1.00  0.00           H
ATOM   3219  CB  ILE A 203      60.100  56.990  63.940  1.00  0.00           C
ATOM   3220  HB  ILE A 203      59.190  56.490  63.550  1.00  0.00           H
ATOM   3221  CG2 ILE A 203      59.580  57.750  65.240  1.00  0.00           C
ATOM   3222 HG21 ILE A 203      59.070  58.670  64.910  1.00  0.00           H
ATOM   3223 HG22 ILE A 203      60.380  58.090  65.940  1.00  0.00           H
ATOM   3224 HG23 ILE A 203      58.830  57.190  65.820  1.00  0.00           H
ATOM   3225  CG1 ILE A 203      60.620  58.170  63.040  1.00  0.00           C
ATOM   3226 HG11 ILE A 203      59.820  58.930  62.960  1.00  0.00           H
ATOM   3227 HG12 ILE A 203      60.880  57.830  62.020  1.00  0.00           H
ATOM   3228  CD  ILE A 203      61.860  58.880  63.540  1.00  0.00           C
ATOM   3229  HD1 ILE A 203      62.170  59.560  62.730  1.00  0.00           H
ATOM   3230  HD2 ILE A 203      62.700  58.150  63.650  1.00  0.00           H
ATOM   3231  HD3 ILE A 203      61.630  59.310  64.540  1.00  0.00           H
ATOM   3232  C   ILE A 203      60.620  54.820  65.050  1.00  0.00           C
ATOM   3233  O   ILE A 203      60.960  54.710  66.230  1.00  0.00           O
ATOM   3234  N   ILE A 204      59.850  53.870  64.480  1.00  0.00           N
ATOM   3235  HN  ILE A 204      59.620  53.930  63.510  1.00  0.00           H
ATOM   3236  CA  ILE A 204      59.250  52.700  65.080  1.00  0.00           C
ATOM   3237  HA  ILE A 204      58.580  52.870  65.910  1.00  0.00           H
ATOM   3238  CB  ILE A 204      58.320  51.970  64.180  1.00  0.00           C
ATOM   3239  HB  ILE A 204      58.730  51.970  63.150  1.00  0.00           H
ATOM   3240  CG2 ILE A 204      58.050  50.520  64.470  1.00  0.00           C
ATOM   3241 HG21 ILE A 204      57.240  50.230  63.770  1.00  0.00           H
ATOM   3242 HG22 ILE A 204      57.780  50.250  65.520  1.00  0.00           H
ATOM   3243 HG23 ILE A 204      58.890  49.810  64.310  1.00  0.00           H
ATOM   3244  CG1 ILE A 204      56.970  52.690  64.100  1.00  0.00           C
ATOM   3245 HG11 ILE A 204      57.120  53.750  64.360  1.00  0.00           H
ATOM   3246 HG12 ILE A 204      56.250  52.390  64.880  1.00  0.00           H
ATOM   3247  CD  ILE A 204      56.270  52.600  62.750  1.00  0.00           C
ATOM   3248  HD1 ILE A 204      56.920  53.040  61.960  1.00  0.00           H
ATOM   3249  HD2 ILE A 204      55.370  53.240  62.870  1.00  0.00           H
ATOM   3250  HD3 ILE A 204      55.890  51.560  62.580  1.00  0.00           H
ATOM   3251  C   ILE A 204      60.280  51.790  65.670  1.00  0.00           C
ATOM   3252  O   ILE A 204      60.050  51.310  66.800  1.00  0.00           O
ATOM   3253  N   LEU A 205      61.360  51.430  65.040  1.00  0.00           N
ATOM   3254  HN  LEU A 205      61.540  51.740  64.110  1.00  0.00           H
ATOM   3255  CA  LEU A 205      62.380  50.630  65.680  1.00  0.00           C
ATOM   3256  HA  LEU A 205      61.910  49.720  66.030  1.00  0.00           H
ATOM   3257  CB  LEU A 205      63.360  49.990  64.660  1.00  0.00           C
ATOM   3258  HB1 LEU A 205      64.200  49.390  65.070  1.00  0.00           H
ATOM   3259  HB2 LEU A 205      63.790  50.860  64.130  1.00  0.00           H
ATOM   3260  CG  LEU A 205      62.640  49.170  63.560  1.00  0.00           C
ATOM   3261  HG  LEU A 205      61.880  49.750  63.000  1.00  0.00           H
ATOM   3262  CD1 LEU A 205      63.590  48.580  62.490  1.00  0.00           C
ATOM   3263 HD11 LEU A 205      63.990  49.390  61.830  1.00  0.00           H
ATOM   3264 HD12 LEU A 205      63.190  47.770  61.840  1.00  0.00           H
ATOM   3265 HD13 LEU A 205      64.460  48.140  63.020  1.00  0.00           H
ATOM   3266  CD2 LEU A 205      61.850  48.090  64.160  1.00  0.00           C
ATOM   3267 HD21 LEU A 205      62.480  47.250  64.500  1.00  0.00           H
ATOM   3268 HD22 LEU A 205      61.250  47.630  63.340  1.00  0.00           H
ATOM   3269 HD23 LEU A 205      61.030  48.350  64.860  1.00  0.00           H
ATOM   3270  C   LEU A 205      63.080  51.420  66.700  1.00  0.00           C
ATOM   3271  O   LEU A 205      63.500  50.850  67.760  1.00  0.00           O
ATOM   3272  N   PHE A 206      63.350  52.670  66.480  1.00  0.00           N
ATOM   3273  HN  PHE A 206      63.080  53.140  65.640  1.00  0.00           H
ATOM   3274  CA  PHE A 206      64.080  53.430  67.500  1.00  0.00           C
ATOM   3275  HA  PHE A 206      64.930  52.860  67.800  1.00  0.00           H
ATOM   3276  CB  PHE A 206      64.600  54.770  66.840  1.00  0.00           C
ATOM   3277  HB1 PHE A 206      63.780  55.250  66.290  1.00  0.00           H
ATOM   3278  HB2 PHE A 206      65.510  54.680  66.210  1.00  0.00           H
ATOM   3279  CG  PHE A 206      65.010  55.850  67.840  1.00  0.00           C
ATOM   3280  CD1 PHE A 206      66.280  55.660  68.440  1.00  0.00           C
ATOM   3281  HD1 PHE A 206      66.940  54.860  68.160  1.00  0.00           H
ATOM   3282  CE1 PHE A 206      66.740  56.650  69.360  1.00  0.00           C
ATOM   3283  HE1 PHE A 206      67.750  56.470  69.700  1.00  0.00           H
ATOM   3284  CZ  PHE A 206      65.770  57.560  69.860  1.00  0.00           C
ATOM   3285  HZ  PHE A 206      66.070  58.260  70.620  1.00  0.00           H
ATOM   3286  CD2 PHE A 206      64.080  56.710  68.420  1.00  0.00           C
ATOM   3287  HD2 PHE A 206      63.020  56.680  68.190  1.00  0.00           H
ATOM   3288  CE2 PHE A 206      64.390  57.510  69.490  1.00  0.00           C
ATOM   3289  HE2 PHE A 206      63.720  58.230  69.920  1.00  0.00           H
ATOM   3290  C   PHE A 206      63.240  53.570  68.790  1.00  0.00           C
ATOM   3291  O   PHE A 206      63.640  53.160  69.850  1.00  0.00           O
ATOM   3292  N   CYS A 207      61.940  53.960  68.730  1.00  0.00           N
ATOM   3293  HN  CYS A 207      61.540  54.320  67.890  1.00  0.00           H
ATOM   3294  CA  CYS A 207      61.110  54.030  69.890  1.00  0.00           C
ATOM   3295  HA  CYS A 207      61.750  54.470  70.650  1.00  0.00           H
ATOM   3296  CB  CYS A 207      59.720  54.690  69.580  1.00  0.00           C
ATOM   3297  HB1 CYS A 207      58.950  54.520  70.370  1.00  0.00           H
ATOM   3298  HB2 CYS A 207      59.240  54.080  68.780  1.00  0.00           H
ATOM   3299  SG  CYS A 207      59.670  56.490  69.160  1.00  0.00           S
ATOM   3300  HG1 CYS A 207      59.320  56.430  67.880  1.00  0.00           H
ATOM   3301  C   CYS A 207      60.770  52.670  70.460  1.00  0.00           C
ATOM   3302  O   CYS A 207      60.880  52.500  71.660  1.00  0.00           O
ATOM   3303  N   SER A 208      60.490  51.660  69.540  1.00  0.00           N
ATOM   3304  HN  SER A 208      60.370  51.850  68.570  1.00  0.00           H
ATOM   3305  CA  SER A 208      60.370  50.260  69.960  1.00  0.00           C
ATOM   3306  HA  SER A 208      59.500  50.010  70.550  1.00  0.00           H
ATOM   3307  CB  SER A 208      60.080  49.260  68.790  1.00  0.00           C
ATOM   3308  HB1 SER A 208      60.100  48.230  69.200  1.00  0.00           H
ATOM   3309  HB2 SER A 208      60.900  49.340  68.050  1.00  0.00           H
ATOM   3310  OG  SER A 208      58.830  49.490  68.080  1.00  0.00           O
ATOM   3311  HG1 SER A 208      59.000  49.990  67.280  1.00  0.00           H
ATOM   3312  C   SER A 208      61.510  49.700  70.740  1.00  0.00           C
ATOM   3313  O   SER A 208      61.390  49.120  71.800  1.00  0.00           O
ATOM   3314  N   ALA A 209      62.730  49.890  70.360  1.00  0.00           N
ATOM   3315  HN  ALA A 209      62.920  50.390  69.520  1.00  0.00           H
ATOM   3316  CA  ALA A 209      63.930  49.250  70.890  1.00  0.00           C
ATOM   3317  HA  ALA A 209      63.760  48.210  71.130  1.00  0.00           H
ATOM   3318  CB  ALA A 209      65.070  49.260  69.880  1.00  0.00           C
ATOM   3319  HB1 ALA A 209      66.040  48.880  70.260  1.00  0.00           H
ATOM   3320  HB2 ALA A 209      65.390  50.220  69.400  1.00  0.00           H
ATOM   3321  HB3 ALA A 209      64.810  48.590  69.030  1.00  0.00           H
ATOM   3322  C   ALA A 209      64.330  50.060  72.060  1.00  0.00           C
ATOM   3323  O   ALA A 209      64.950  49.610  73.040  1.00  0.00           O
ATOM   3324  N   ARG A 210      64.050  51.430  72.090  1.00  0.00           N
ATOM   3325  HN  ARG A 210      63.740  51.970  71.310  1.00  0.00           H
ATOM   3326  CA  ARG A 210      64.280  52.150  73.340  1.00  0.00           C
ATOM   3327  HA  ARG A 210      65.200  51.910  73.860  1.00  0.00           H
ATOM   3328  CB  ARG A 210      64.380  53.730  73.100  1.00  0.00           C
ATOM   3329  HB1 ARG A 210      64.510  54.120  74.130  1.00  0.00           H
ATOM   3330  HB2 ARG A 210      63.410  54.080  72.690  1.00  0.00           H
ATOM   3331  CG  ARG A 210      65.470  54.070  72.110  1.00  0.00           C
ATOM   3332  HG1 ARG A 210      65.500  55.180  72.020  1.00  0.00           H
ATOM   3333  HG2 ARG A 210      65.320  53.560  71.140  1.00  0.00           H
ATOM   3334  CD  ARG A 210      66.870  53.580  72.690  1.00  0.00           C
ATOM   3335  HD1 ARG A 210      67.700  53.730  71.970  1.00  0.00           H
ATOM   3336  HD2 ARG A 210      66.860  52.510  72.980  1.00  0.00           H
ATOM   3337  NE  ARG A 210      67.200  54.500  73.900  1.00  0.00           N
ATOM   3338  HE  ARG A 210      66.620  55.280  74.140  1.00  0.00           H
ATOM   3339  CZ  ARG A 210      68.430  54.780  74.370  1.00  0.00           C
ATOM   3340  NH1 ARG A 210      69.410  53.990  73.950  1.00  0.00           N
ATOM   3341 HH11 ARG A 210      69.290  53.270  73.270  1.00  0.00           H
ATOM   3342 HH12 ARG A 210      70.270  54.030  74.470  1.00  0.00           H
ATOM   3343  NH2 ARG A 210      68.710  55.700  75.170  1.00  0.00           N
ATOM   3344 HH21 ARG A 210      68.000  56.220  75.640  1.00  0.00           H
ATOM   3345 HH22 ARG A 210      69.620  55.730  75.590  1.00  0.00           H
ATOM   3346  C   ARG A 210      63.290  51.750  74.500  1.00  0.00           C
ATOM   3347  O   ARG A 210      63.640  51.570  75.720  1.00  0.00           O
ATOM   3348  N   ILE A 211      61.970  51.490  74.110  1.00  0.00           N
ATOM   3349  HN  ILE A 211      61.620  51.700  73.190  1.00  0.00           H
ATOM   3350  CA  ILE A 211      60.990  50.860  74.980  1.00  0.00           C
ATOM   3351  HA  ILE A 211      60.800  51.540  75.800  1.00  0.00           H
ATOM   3352  CB  ILE A 211      59.560  50.760  74.290  1.00  0.00           C
ATOM   3353  HB  ILE A 211      59.950  50.530  73.280  1.00  0.00           H
ATOM   3354  CG2 ILE A 211      58.640  49.810  75.090  1.00  0.00           C
ATOM   3355 HG21 ILE A 211      58.500  50.150  76.140  1.00  0.00           H
ATOM   3356 HG22 ILE A 211      59.090  48.790  75.060  1.00  0.00           H
ATOM   3357 HG23 ILE A 211      57.690  49.920  74.540  1.00  0.00           H
ATOM   3358  CG1 ILE A 211      58.900  52.190  74.120  1.00  0.00           C
ATOM   3359 HG11 ILE A 211      59.720  52.850  73.770  1.00  0.00           H
ATOM   3360 HG12 ILE A 211      58.550  52.550  75.100  1.00  0.00           H
ATOM   3361  CD  ILE A 211      57.750  52.310  73.070  1.00  0.00           C
ATOM   3362  HD1 ILE A 211      56.860  51.760  73.460  1.00  0.00           H
ATOM   3363  HD2 ILE A 211      58.130  51.940  72.110  1.00  0.00           H
ATOM   3364  HD3 ILE A 211      57.490  53.370  72.840  1.00  0.00           H
ATOM   3365  C   ILE A 211      61.460  49.480  75.480  1.00  0.00           C
ATOM   3366  O   ILE A 211      61.430  49.230  76.680  1.00  0.00           O
ATOM   3367  N   ILE A 212      61.980  48.590  74.640  1.00  0.00           N
ATOM   3368  HN  ILE A 212      62.000  48.750  73.650  1.00  0.00           H
ATOM   3369  CA  ILE A 212      62.530  47.310  75.060  1.00  0.00           C
ATOM   3370  HA  ILE A 212      61.840  46.840  75.760  1.00  0.00           H
ATOM   3371  CB  ILE A 212      62.620  46.350  73.880  1.00  0.00           C
ATOM   3372  HB  ILE A 212      63.100  46.890  73.020  1.00  0.00           H
ATOM   3373  CG2 ILE A 212      63.530  45.100  74.150  1.00  0.00           C
ATOM   3374 HG21 ILE A 212      63.650  44.520  73.210  1.00  0.00           H
ATOM   3375 HG22 ILE A 212      63.140  44.490  74.990  1.00  0.00           H
ATOM   3376 HG23 ILE A 212      64.620  45.280  74.310  1.00  0.00           H
ATOM   3377  CG1 ILE A 212      61.200  45.880  73.510  1.00  0.00           C
ATOM   3378 HG11 ILE A 212      60.500  46.740  73.640  1.00  0.00           H
ATOM   3379 HG12 ILE A 212      61.020  45.080  74.240  1.00  0.00           H
ATOM   3380  CD  ILE A 212      61.110  45.420  72.030  1.00  0.00           C
ATOM   3381  HD1 ILE A 212      61.110  46.300  71.340  1.00  0.00           H
ATOM   3382  HD2 ILE A 212      60.200  44.810  71.830  1.00  0.00           H
ATOM   3383  HD3 ILE A 212      61.950  44.760  71.730  1.00  0.00           H
ATOM   3384  C   ILE A 212      63.880  47.340  75.800  1.00  0.00           C
ATOM   3385  O   ILE A 212      64.170  46.590  76.690  1.00  0.00           O
ATOM   3386  N   TRP A 213      64.760  48.340  75.560  1.00  0.00           N
ATOM   3387  HN  TRP A 213      64.550  49.000  74.840  1.00  0.00           H
ATOM   3388  CA  TRP A 213      66.100  48.450  76.110  1.00  0.00           C
ATOM   3389  HA  TRP A 213      66.640  47.530  76.220  1.00  0.00           H
ATOM   3390  CB  TRP A 213      67.120  49.260  75.250  1.00  0.00           C
ATOM   3391  HB1 TRP A 213      66.790  50.250  74.870  1.00  0.00           H
ATOM   3392  HB2 TRP A 213      67.270  48.630  74.360  1.00  0.00           H
ATOM   3393  CG  TRP A 213      68.480  49.510  75.830  1.00  0.00           C
ATOM   3394  CD1 TRP A 213      69.650  48.880  75.810  1.00  0.00           C
ATOM   3395  HD1 TRP A 213      69.830  47.970  75.250  1.00  0.00           H
ATOM   3396  NE1 TRP A 213      70.580  49.530  76.650  1.00  0.00           N
ATOM   3397  HE1 TRP A 213      71.470  49.290  76.950  1.00  0.00           H
ATOM   3398  CE2 TRP A 213      69.990  50.520  77.280  1.00  0.00           C
ATOM   3399  CD2 TRP A 213      68.710  50.630  76.750  1.00  0.00           C
ATOM   3400  CE3 TRP A 213      67.870  51.660  77.230  1.00  0.00           C
ATOM   3401  HE3 TRP A 213      66.870  51.900  76.910  1.00  0.00           H
ATOM   3402  CZ3 TRP A 213      68.440  52.580  78.130  1.00  0.00           C
ATOM   3403  HZ3 TRP A 213      67.770  53.340  78.510  1.00  0.00           H
ATOM   3404  CZ2 TRP A 213      70.510  51.430  78.140  1.00  0.00           C
ATOM   3405  HZ2 TRP A 213      71.560  51.480  78.390  1.00  0.00           H
ATOM   3406  CH2 TRP A 213      69.720  52.490  78.650  1.00  0.00           C
ATOM   3407  HH2 TRP A 213      70.090  53.240  79.330  1.00  0.00           H
ATOM   3408  C   TRP A 213      66.000  49.000  77.500  1.00  0.00           C
ATOM   3409  O   TRP A 213      66.690  48.580  78.470  1.00  0.00           O
ATOM   3410  N   SER A 214      65.050  49.990  77.690  1.00  0.00           N
ATOM   3411  HN  SER A 214      64.540  50.380  76.920  1.00  0.00           H
ATOM   3412  CA  SER A 214      64.590  50.590  78.900  1.00  0.00           C
ATOM   3413  HA  SER A 214      65.400  51.000  79.460  1.00  0.00           H
ATOM   3414  CB  SER A 214      63.630  51.770  78.560  1.00  0.00           C
ATOM   3415  HB1 SER A 214      62.700  51.330  78.170  1.00  0.00           H
ATOM   3416  HB2 SER A 214      64.130  52.550  77.950  1.00  0.00           H
ATOM   3417  OG  SER A 214      63.140  52.470  79.700  1.00  0.00           O
ATOM   3418  HG1 SER A 214      63.750  53.190  79.900  1.00  0.00           H
ATOM   3419  C   SER A 214      63.970  49.640  79.890  1.00  0.00           C
ATOM   3420  O   SER A 214      64.280  49.640  81.080  1.00  0.00           O
ATOM   3421  N   LEU A 215      63.110  48.720  79.380  1.00  0.00           N
ATOM   3422  HN  LEU A 215      62.860  48.700  78.420  1.00  0.00           H
ATOM   3423  CA  LEU A 215      62.550  47.740  80.330  1.00  0.00           C
ATOM   3424  HA  LEU A 215      62.190  48.240  81.210  1.00  0.00           H
ATOM   3425  CB  LEU A 215      61.350  47.050  79.620  1.00  0.00           C
ATOM   3426  HB1 LEU A 215      61.050  46.130  80.160  1.00  0.00           H
ATOM   3427  HB2 LEU A 215      61.740  46.770  78.610  1.00  0.00           H
ATOM   3428  CG  LEU A 215      60.140  48.010  79.480  1.00  0.00           C
ATOM   3429  HG  LEU A 215      60.450  49.020  79.110  1.00  0.00           H
ATOM   3430  CD1 LEU A 215      59.200  47.430  78.390  1.00  0.00           C
ATOM   3431 HD11 LEU A 215      59.820  47.080  77.550  1.00  0.00           H
ATOM   3432 HD12 LEU A 215      58.570  48.280  78.050  1.00  0.00           H
ATOM   3433 HD13 LEU A 215      58.480  46.660  78.780  1.00  0.00           H
ATOM   3434  CD2 LEU A 215      59.390  48.290  80.750  1.00  0.00           C
ATOM   3435 HD21 LEU A 215      58.750  49.160  80.460  1.00  0.00           H
ATOM   3436 HD22 LEU A 215      60.030  48.740  81.520  1.00  0.00           H
ATOM   3437 HD23 LEU A 215      58.740  47.510  81.200  1.00  0.00           H
ATOM   3438  C   LEU A 215      63.520  46.720  80.920  1.00  0.00           C
ATOM   3439  O   LEU A 215      63.290  46.210  82.040  1.00  0.00           O
ATOM   3440  N   ARG A 216      64.660  46.390  80.240  1.00  0.00           N
ATOM   3441  HN  ARG A 216      64.730  46.720  79.310  1.00  0.00           H
ATOM   3442  CA  ARG A 216      65.770  45.720  80.860  1.00  0.00           C
ATOM   3443  HA  ARG A 216      65.290  44.840  81.250  1.00  0.00           H
ATOM   3444  CB  ARG A 216      66.780  45.230  79.800  1.00  0.00           C
ATOM   3445  HB1 ARG A 216      67.430  44.470  80.290  1.00  0.00           H
ATOM   3446  HB2 ARG A 216      67.450  46.030  79.420  1.00  0.00           H
ATOM   3447  CG  ARG A 216      66.330  44.480  78.500  1.00  0.00           C
ATOM   3448  HG1 ARG A 216      67.200  44.330  77.830  1.00  0.00           H
ATOM   3449  HG2 ARG A 216      65.680  45.170  77.930  1.00  0.00           H
ATOM   3450  CD  ARG A 216      65.470  43.240  78.510  1.00  0.00           C
ATOM   3451  HD1 ARG A 216      65.180  42.880  77.500  1.00  0.00           H
ATOM   3452  HD2 ARG A 216      64.600  43.550  79.130  1.00  0.00           H
ATOM   3453  NE  ARG A 216      66.100  42.130  79.300  1.00  0.00           N
ATOM   3454  HE  ARG A 216      66.150  42.210  80.300  1.00  0.00           H
ATOM   3455  CZ  ARG A 216      66.890  41.190  78.820  1.00  0.00           C
ATOM   3456  NH1 ARG A 216      67.300  41.140  77.580  1.00  0.00           N
ATOM   3457 HH11 ARG A 216      67.230  41.930  76.970  1.00  0.00           H
ATOM   3458 HH12 ARG A 216      67.920  40.360  77.430  1.00  0.00           H
ATOM   3459  NH2 ARG A 216      67.360  40.290  79.640  1.00  0.00           N
ATOM   3460 HH21 ARG A 216      67.120  40.320  80.610  1.00  0.00           H
ATOM   3461 HH22 ARG A 216      67.850  39.530  79.210  1.00  0.00           H
ATOM   3462  C   ARG A 216      66.420  46.350  81.990  1.00  0.00           C
ATOM   3463  O   ARG A 216      66.770  45.650  82.950  1.00  0.00           O
ATOM   3464  N   GLN A 217      66.530  47.710  81.980  1.00  0.00           N
ATOM   3465  HN  GLN A 217      66.160  48.140  81.160  1.00  0.00           H
ATOM   3466  CA  GLN A 217      67.040  48.430  83.060  1.00  0.00           C
ATOM   3467  HA  GLN A 217      68.040  48.060  83.260  1.00  0.00           H
ATOM   3468  CB  GLN A 217      67.340  49.870  82.740  1.00  0.00           C
ATOM   3469  HB1 GLN A 217      68.000  50.350  83.490  1.00  0.00           H
ATOM   3470  HB2 GLN A 217      66.330  50.340  82.740  1.00  0.00           H
ATOM   3471  CG  GLN A 217      68.000  50.260  81.340  1.00  0.00           C
ATOM   3472  HG1 GLN A 217      68.140  51.360  81.400  1.00  0.00           H
ATOM   3473  HG2 GLN A 217      67.240  50.160  80.530  1.00  0.00           H
ATOM   3474  CD  GLN A 217      69.260  49.570  80.890  1.00  0.00           C
ATOM   3475  OE1 GLN A 217      70.330  49.800  81.450  1.00  0.00           O
ATOM   3476  NE2 GLN A 217      69.160  48.700  79.880  1.00  0.00           N
ATOM   3477 HE21 GLN A 217      70.030  48.290  79.580  1.00  0.00           H
ATOM   3478 HE22 GLN A 217      68.300  48.650  79.370  1.00  0.00           H
ATOM   3479  C   GLN A 217      66.330  48.310  84.430  1.00  0.00           C
ATOM   3480  O   GLN A 217      66.950  48.470  85.480  1.00  0.00           O
ATOM   3481  N   ARG A 218      65.020  48.120  84.380  1.00  0.00           N
ATOM   3482  HN  ARG A 218      64.650  48.080  83.450  1.00  0.00           H
ATOM   3483  CA  ARG A 218      64.050  47.910  85.450  1.00  0.00           C
ATOM   3484  HA  ARG A 218      64.040  48.850  85.990  1.00  0.00           H
ATOM   3485  CB  ARG A 218      62.590  47.550  84.970  1.00  0.00           C
ATOM   3486  HB1 ARG A 218      61.940  47.540  85.870  1.00  0.00           H
ATOM   3487  HB2 ARG A 218      62.560  46.530  84.520  1.00  0.00           H
ATOM   3488  CG  ARG A 218      61.990  48.600  84.050  1.00  0.00           C
ATOM   3489  HG1 ARG A 218      60.950  48.210  83.940  1.00  0.00           H
ATOM   3490  HG2 ARG A 218      62.510  48.700  83.090  1.00  0.00           H
ATOM   3491  CD  ARG A 218      61.890  50.030  84.670  1.00  0.00           C
ATOM   3492  HD1 ARG A 218      62.830  50.510  85.030  1.00  0.00           H
ATOM   3493  HD2 ARG A 218      61.450  49.920  85.680  1.00  0.00           H
ATOM   3494  NE  ARG A 218      61.230  50.910  83.720  1.00  0.00           N
ATOM   3495  HE  ARG A 218      60.310  50.620  83.440  1.00  0.00           H
ATOM   3496  CZ  ARG A 218      61.840  51.640  82.780  1.00  0.00           C
ATOM   3497  NH1 ARG A 218      63.020  52.140  83.070  1.00  0.00           N
ATOM   3498 HH11 ARG A 218      63.370  52.060  84.000  1.00  0.00           H
ATOM   3499 HH12 ARG A 218      63.350  52.900  82.510  1.00  0.00           H
ATOM   3500  NH2 ARG A 218      61.150  51.990  81.710  1.00  0.00           N
ATOM   3501 HH21 ARG A 218      60.180  51.830  81.570  1.00  0.00           H
ATOM   3502 HH22 ARG A 218      61.750  52.330  80.990  1.00  0.00           H
ATOM   3503  C   ARG A 218      64.460  46.840  86.450  1.00  0.00           C
ATOM   3504  O   ARG A 218      65.300  46.010  86.130  1.00  0.00           O
ATOM   3505  N   GLN A 219      63.910  46.850  87.680  1.00  0.00           N
ATOM   3506  HN  GLN A 219      63.270  47.580  87.900  1.00  0.00           H
ATOM   3507  CA  GLN A 219      64.060  45.750  88.530  1.00  0.00           C
ATOM   3508  HA  GLN A 219      65.120  45.560  88.670  1.00  0.00           H
ATOM   3509  CB  GLN A 219      63.660  46.030  89.970  1.00  0.00           C
ATOM   3510  HB1 GLN A 219      63.780  45.130  90.610  1.00  0.00           H
ATOM   3511  HB2 GLN A 219      62.600  46.350  90.060  1.00  0.00           H
ATOM   3512  CG  GLN A 219      64.500  47.140  90.650  1.00  0.00           C
ATOM   3513  HG1 GLN A 219      64.390  46.970  91.750  1.00  0.00           H
ATOM   3514  HG2 GLN A 219      64.140  48.150  90.380  1.00  0.00           H
ATOM   3515  CD  GLN A 219      65.960  47.120  90.240  1.00  0.00           C
ATOM   3516  OE1 GLN A 219      66.440  48.060  89.540  1.00  0.00           O
ATOM   3517  NE2 GLN A 219      66.690  46.170  90.830  1.00  0.00           N
ATOM   3518 HE21 GLN A 219      67.630  45.920  90.640  1.00  0.00           H
ATOM   3519 HE22 GLN A 219      66.190  45.410  91.260  1.00  0.00           H
ATOM   3520  C   GLN A 219      63.330  44.500  88.030  1.00  0.00           C
ATOM   3521  O   GLN A 219      62.130  44.430  87.920  1.00  0.00           O
ATOM   3522  N   MET A 220      64.110  43.480  87.640  1.00  0.00           N
ATOM   3523  HN  MET A 220      65.090  43.450  87.790  1.00  0.00           H
ATOM   3524  CA  MET A 220      63.530  42.170  87.260  1.00  0.00           C
ATOM   3525  HA  MET A 220      64.430  41.590  87.100  1.00  0.00           H
ATOM   3526  CB  MET A 220      62.700  41.480  88.420  1.00  0.00           C
ATOM   3527  HB1 MET A 220      62.570  40.420  88.110  1.00  0.00           H
ATOM   3528  HB2 MET A 220      61.740  42.060  88.460  1.00  0.00           H
ATOM   3529  CG  MET A 220      63.390  41.370  89.720  1.00  0.00           C
ATOM   3530  HG1 MET A 220      62.790  40.900  90.510  1.00  0.00           H
ATOM   3531  HG2 MET A 220      63.630  42.410  90.050  1.00  0.00           H
ATOM   3532  SD  MET A 220      64.940  40.460  89.610  1.00  0.00           S
ATOM   3533  CE  MET A 220      64.320  38.760  89.490  1.00  0.00           C
ATOM   3534  HE1 MET A 220      65.150  38.090  89.840  1.00  0.00           H
ATOM   3535  HE2 MET A 220      64.010  38.520  88.450  1.00  0.00           H
ATOM   3536  HE3 MET A 220      63.480  38.600  90.180  1.00  0.00           H
ATOM   3537  C   MET A 220      62.810  42.020  85.900  1.00  0.00           C
ATOM   3538  O   MET A 220      61.560  41.870  85.810  1.00  0.00           O
ATOM   3539  N   ASP A 221      63.580  41.950  84.820  1.00  0.00           N
ATOM   3540  HN  ASP A 221      64.570  41.910  84.870  1.00  0.00           H
ATOM   3541  CA  ASP A 221      63.020  41.910  83.420  1.00  0.00           C
ATOM   3542  HA  ASP A 221      62.460  42.800  83.170  1.00  0.00           H
ATOM   3543  CB  ASP A 221      64.050  42.080  82.300  1.00  0.00           C
ATOM   3544  HB1 ASP A 221      64.280  43.170  82.220  1.00  0.00           H
ATOM   3545  HB2 ASP A 221      63.540  41.750  81.370  1.00  0.00           H
ATOM   3546  CG  ASP A 221      65.310  41.230  82.400  1.00  0.00           C
ATOM   3547  OD1 ASP A 221      66.370  41.630  81.830  1.00  0.00           O
ATOM   3548  OD2 ASP A 221      65.210  40.050  82.830  1.00  0.00           O
ATOM   3549  C   ASP A 221      62.110  40.730  83.140  1.00  0.00           C
ATOM   3550  O   ASP A 221      61.110  40.720  82.400  1.00  0.00           O
ATOM   3551  N   ARG A 222      62.390  39.600  83.870  1.00  0.00           N
ATOM   3552  HN  ARG A 222      63.300  39.490  84.260  1.00  0.00           H
ATOM   3553  CA  ARG A 222      61.490  38.460  83.970  1.00  0.00           C
ATOM   3554  HA  ARG A 222      61.380  38.090  82.960  1.00  0.00           H
ATOM   3555  CB  ARG A 222      61.930  37.420  85.000  1.00  0.00           C
ATOM   3556  HB1 ARG A 222      61.400  36.450  84.870  1.00  0.00           H
ATOM   3557  HB2 ARG A 222      61.830  37.690  86.070  1.00  0.00           H
ATOM   3558  CG  ARG A 222      63.450  37.010  84.900  1.00  0.00           C
ATOM   3559  HG1 ARG A 222      63.770  36.390  85.760  1.00  0.00           H
ATOM   3560  HG2 ARG A 222      63.990  37.970  85.060  1.00  0.00           H
ATOM   3561  CD  ARG A 222      63.940  36.510  83.560  1.00  0.00           C
ATOM   3562  HD1 ARG A 222      65.010  36.250  83.670  1.00  0.00           H
ATOM   3563  HD2 ARG A 222      63.710  37.220  82.730  1.00  0.00           H
ATOM   3564  NE  ARG A 222      63.310  35.220  83.360  1.00  0.00           N
ATOM   3565  HE  ARG A 222      63.240  34.650  84.180  1.00  0.00           H
ATOM   3566  CZ  ARG A 222      62.530  34.850  82.330  1.00  0.00           C
ATOM   3567  NH1 ARG A 222      62.640  35.410  81.190  1.00  0.00           N
ATOM   3568 HH11 ARG A 222      63.440  35.990  81.050  1.00  0.00           H
ATOM   3569 HH12 ARG A 222      62.380  34.920  80.360  1.00  0.00           H
ATOM   3570  NH2 ARG A 222      61.750  33.820  82.490  1.00  0.00           N
ATOM   3571 HH21 ARG A 222      61.500  33.680  83.440  1.00  0.00           H
ATOM   3572 HH22 ARG A 222      61.000  33.720  81.850  1.00  0.00           H
ATOM   3573  C   ARG A 222      59.990  38.750  84.390  1.00  0.00           C
ATOM   3574  O   ARG A 222      59.040  38.070  83.920  1.00  0.00           O
ATOM   3575  N   HSD A 223      59.800  39.790  85.230  1.00  0.00           N
ATOM   3576  HN  HSD A 223      60.600  40.350  85.450  1.00  0.00           H
ATOM   3577  CA  HSD A 223      58.520  40.070  85.820  1.00  0.00           C
ATOM   3578  HA  HSD A 223      58.140  39.170  86.290  1.00  0.00           H
ATOM   3579  CB  HSD A 223      58.680  41.000  87.020  1.00  0.00           C
ATOM   3580  HB1 HSD A 223      59.210  41.920  86.690  1.00  0.00           H
ATOM   3581  HB2 HSD A 223      59.290  40.570  87.840  1.00  0.00           H
ATOM   3582  ND1 HSD A 223      56.620  40.780  88.510  1.00  0.00           N
ATOM   3583  HD1 HSD A 223      56.950  40.000  89.060  1.00  0.00           H
ATOM   3584  CG  HSD A 223      57.450  41.510  87.680  1.00  0.00           C
ATOM   3585  CE1 HSD A 223      55.540  41.560  88.730  1.00  0.00           C
ATOM   3586  HE1 HSD A 223      54.670  41.210  89.270  1.00  0.00           H
ATOM   3587  NE2 HSD A 223      55.640  42.730  88.080  1.00  0.00           N
ATOM   3588  CD2 HSD A 223      56.860  42.690  87.420  1.00  0.00           C
ATOM   3589  HD2 HSD A 223      57.080  43.570  86.840  1.00  0.00           H
ATOM   3590  C   HSD A 223      57.400  40.560  84.890  1.00  0.00           C
ATOM   3591  O   HSD A 223      57.670  41.290  83.910  1.00  0.00           O
ATOM   3592  N   ALA A 224      56.160  40.180  85.070  1.00  0.00           N
ATOM   3593  HN  ALA A 224      56.080  39.540  85.840  1.00  0.00           H
ATOM   3594  CA  ALA A 224      55.010  40.420  84.360  1.00  0.00           C
ATOM   3595  HA  ALA A 224      54.840  39.660  83.610  1.00  0.00           H
ATOM   3596  CB  ALA A 224      53.920  40.150  85.360  1.00  0.00           C
ATOM   3597  HB1 ALA A 224      54.060  39.150  85.820  1.00  0.00           H
ATOM   3598  HB2 ALA A 224      52.910  40.230  84.890  1.00  0.00           H
ATOM   3599  HB3 ALA A 224      54.040  40.850  86.210  1.00  0.00           H
ATOM   3600  C   ALA A 224      54.780  41.810  83.810  1.00  0.00           C
ATOM   3601  O   ALA A 224      54.460  42.060  82.670  1.00  0.00           O
ATOM   3602  N   LYS A 225      55.000  42.750  84.670  1.00  0.00           N
ATOM   3603  HN  LYS A 225      55.250  42.480  85.600  1.00  0.00           H
ATOM   3604  CA  LYS A 225      54.670  44.140  84.380  1.00  0.00           C
ATOM   3605  HA  LYS A 225      53.840  44.170  83.680  1.00  0.00           H
ATOM   3606  CB  LYS A 225      54.310  44.850  85.720  1.00  0.00           C
ATOM   3607  HB1 LYS A 225      53.930  45.820  85.380  1.00  0.00           H
ATOM   3608  HB2 LYS A 225      55.160  45.010  86.430  1.00  0.00           H
ATOM   3609  CG  LYS A 225      53.090  44.090  86.370  1.00  0.00           C
ATOM   3610  HG1 LYS A 225      53.350  43.050  86.660  1.00  0.00           H
ATOM   3611  HG2 LYS A 225      52.220  44.060  85.690  1.00  0.00           H
ATOM   3612  CD  LYS A 225      52.460  44.940  87.580  1.00  0.00           C
ATOM   3613  HD1 LYS A 225      51.610  44.350  88.000  1.00  0.00           H
ATOM   3614  HD2 LYS A 225      51.900  45.760  87.070  1.00  0.00           H
ATOM   3615  CE  LYS A 225      53.500  45.440  88.650  1.00  0.00           C
ATOM   3616  HE1 LYS A 225      54.410  45.910  88.240  1.00  0.00           H
ATOM   3617  HE2 LYS A 225      53.750  44.590  89.320  1.00  0.00           H
ATOM   3618  NZ  LYS A 225      52.850  46.460  89.480  1.00  0.00           N
ATOM   3619  HZ1 LYS A 225      53.480  46.750  90.260  1.00  0.00           H
ATOM   3620  HZ2 LYS A 225      52.110  46.060  90.100  1.00  0.00           H
ATOM   3621  HZ3 LYS A 225      52.680  47.340  88.950  1.00  0.00           H
ATOM   3622  C   LYS A 225      55.780  44.890  83.670  1.00  0.00           C
ATOM   3623  O   LYS A 225      55.670  46.110  83.510  1.00  0.00           O
ATOM   3624  N   ILE A 226      56.840  44.150  83.320  1.00  0.00           N
ATOM   3625  HN  ILE A 226      56.950  43.210  83.620  1.00  0.00           H
ATOM   3626  CA  ILE A 226      57.990  44.610  82.540  1.00  0.00           C
ATOM   3627  HA  ILE A 226      57.870  45.660  82.290  1.00  0.00           H
ATOM   3628  CB  ILE A 226      59.280  44.240  83.280  1.00  0.00           C
ATOM   3629  HB  ILE A 226      59.510  43.150  83.330  1.00  0.00           H
ATOM   3630  CG2 ILE A 226      60.400  44.950  82.460  1.00  0.00           C
ATOM   3631 HG21 ILE A 226      60.040  45.950  82.160  1.00  0.00           H
ATOM   3632 HG22 ILE A 226      60.580  44.410  81.510  1.00  0.00           H
ATOM   3633 HG23 ILE A 226      61.340  45.090  83.040  1.00  0.00           H
ATOM   3634  CG1 ILE A 226      59.300  44.670  84.820  1.00  0.00           C
ATOM   3635 HG11 ILE A 226      60.340  44.580  85.180  1.00  0.00           H
ATOM   3636 HG12 ILE A 226      58.780  43.910  85.430  1.00  0.00           H
ATOM   3637  CD  ILE A 226      58.930  46.190  85.010  1.00  0.00           C
ATOM   3638  HD1 ILE A 226      58.990  46.430  86.080  1.00  0.00           H
ATOM   3639  HD2 ILE A 226      57.870  46.320  84.670  1.00  0.00           H
ATOM   3640  HD3 ILE A 226      59.580  46.910  84.470  1.00  0.00           H
ATOM   3641  C   ILE A 226      57.900  43.780  81.220  1.00  0.00           C
ATOM   3642  O   ILE A 226      57.820  44.320  80.110  1.00  0.00           O
ATOM   3643  N   LYS A 227      57.790  42.430  81.420  1.00  0.00           N
ATOM   3644  HN  LYS A 227      57.770  42.050  82.340  1.00  0.00           H
ATOM   3645  CA  LYS A 227      57.790  41.390  80.440  1.00  0.00           C
ATOM   3646  HA  LYS A 227      58.740  41.470  79.950  1.00  0.00           H
ATOM   3647  CB  LYS A 227      57.830  39.920  81.060  1.00  0.00           C
ATOM   3648  HB1 LYS A 227      57.000  39.840  81.800  1.00  0.00           H
ATOM   3649  HB2 LYS A 227      58.720  39.870  81.710  1.00  0.00           H
ATOM   3650  CG  LYS A 227      57.860  38.800  79.990  1.00  0.00           C
ATOM   3651  HG1 LYS A 227      58.490  39.170  79.160  1.00  0.00           H
ATOM   3652  HG2 LYS A 227      56.860  38.490  79.620  1.00  0.00           H
ATOM   3653  CD  LYS A 227      58.490  37.510  80.590  1.00  0.00           C
ATOM   3654  HD1 LYS A 227      57.780  37.170  81.360  1.00  0.00           H
ATOM   3655  HD2 LYS A 227      59.390  37.820  81.170  1.00  0.00           H
ATOM   3656  CE  LYS A 227      59.070  36.560  79.520  1.00  0.00           C
ATOM   3657  HE1 LYS A 227      59.730  35.810  80.000  1.00  0.00           H
ATOM   3658  HE2 LYS A 227      59.730  37.170  78.870  1.00  0.00           H
ATOM   3659  NZ  LYS A 227      58.100  35.880  78.620  1.00  0.00           N
ATOM   3660  HZ1 LYS A 227      58.470  35.810  77.650  1.00  0.00           H
ATOM   3661  HZ2 LYS A 227      57.150  36.310  78.720  1.00  0.00           H
ATOM   3662  HZ3 LYS A 227      57.990  34.900  78.930  1.00  0.00           H
ATOM   3663  C   LYS A 227      56.700  41.520  79.440  1.00  0.00           C
ATOM   3664  O   LYS A 227      56.900  41.500  78.250  1.00  0.00           O
ATOM   3665  N   ARG A 228      55.430  41.840  79.910  1.00  0.00           N
ATOM   3666  HN  ARG A 228      55.200  41.920  80.880  1.00  0.00           H
ATOM   3667  CA  ARG A 228      54.230  42.100  79.100  1.00  0.00           C
ATOM   3668  HA  ARG A 228      54.080  41.270  78.410  1.00  0.00           H
ATOM   3669  CB  ARG A 228      52.990  42.230  80.020  1.00  0.00           C
ATOM   3670  HB1 ARG A 228      53.200  43.060  80.740  1.00  0.00           H
ATOM   3671  HB2 ARG A 228      52.850  41.320  80.650  1.00  0.00           H
ATOM   3672  CG  ARG A 228      51.630  42.500  79.260  1.00  0.00           C
ATOM   3673  HG1 ARG A 228      51.670  42.050  78.240  1.00  0.00           H
ATOM   3674  HG2 ARG A 228      51.530  43.600  79.110  1.00  0.00           H
ATOM   3675  CD  ARG A 228      50.290  42.170  79.990  1.00  0.00           C
ATOM   3676  HD1 ARG A 228      49.440  42.510  79.360  1.00  0.00           H
ATOM   3677  HD2 ARG A 228      50.260  42.740  80.940  1.00  0.00           H
ATOM   3678  NE  ARG A 228      50.220  40.670  80.210  1.00  0.00           N
ATOM   3679  HE  ARG A 228      50.970  40.100  79.870  1.00  0.00           H
ATOM   3680  CZ  ARG A 228      49.270  40.080  80.910  1.00  0.00           C
ATOM   3681  NH1 ARG A 228      48.180  40.720  81.110  1.00  0.00           N
ATOM   3682 HH11 ARG A 228      47.920  41.570  80.640  1.00  0.00           H
ATOM   3683 HH12 ARG A 228      47.550  40.350  81.800  1.00  0.00           H
ATOM   3684  NH2 ARG A 228      49.570  38.850  81.240  1.00  0.00           N
ATOM   3685 HH21 ARG A 228      50.540  38.630  81.200  1.00  0.00           H
ATOM   3686 HH22 ARG A 228      48.920  38.330  81.800  1.00  0.00           H
ATOM   3687  C   ARG A 228      54.330  43.280  78.220  1.00  0.00           C
ATOM   3688  O   ARG A 228      54.010  43.160  77.060  1.00  0.00           O
ATOM   3689  N   ALA A 229      54.860  44.390  78.790  1.00  0.00           N
ATOM   3690  HN  ALA A 229      55.090  44.420  79.750  1.00  0.00           H
ATOM   3691  CA  ALA A 229      55.330  45.570  78.080  1.00  0.00           C
ATOM   3692  HA  ALA A 229      54.470  46.010  77.600  1.00  0.00           H
ATOM   3693  CB  ALA A 229      55.880  46.680  79.070  1.00  0.00           C
ATOM   3694  HB1 ALA A 229      55.230  46.740  79.960  1.00  0.00           H
ATOM   3695  HB2 ALA A 229      55.810  47.650  78.520  1.00  0.00           H
ATOM   3696  HB3 ALA A 229      56.810  46.480  79.640  1.00  0.00           H
ATOM   3697  C   ALA A 229      56.380  45.210  77.000  1.00  0.00           C
ATOM   3698  O   ALA A 229      56.390  45.860  75.940  1.00  0.00           O
ATOM   3699  N   ILE A 230      57.290  44.260  77.150  1.00  0.00           N
ATOM   3700  HN  ILE A 230      57.370  43.930  78.090  1.00  0.00           H
ATOM   3701  CA  ILE A 230      58.150  43.790  75.970  1.00  0.00           C
ATOM   3702  HA  ILE A 230      58.480  44.680  75.460  1.00  0.00           H
ATOM   3703  CB  ILE A 230      59.390  43.100  76.410  1.00  0.00           C
ATOM   3704  HB  ILE A 230      59.090  42.390  77.200  1.00  0.00           H
ATOM   3705  CG2 ILE A 230      60.130  42.390  75.300  1.00  0.00           C
ATOM   3706 HG21 ILE A 230      59.540  41.580  74.840  1.00  0.00           H
ATOM   3707 HG22 ILE A 230      61.060  41.900  75.680  1.00  0.00           H
ATOM   3708 HG23 ILE A 230      60.400  43.070  74.460  1.00  0.00           H
ATOM   3709  CG1 ILE A 230      60.350  44.160  77.100  1.00  0.00           C
ATOM   3710 HG11 ILE A 230      59.660  44.920  77.560  1.00  0.00           H
ATOM   3711 HG12 ILE A 230      60.990  44.460  76.250  1.00  0.00           H
ATOM   3712  CD  ILE A 230      61.180  43.470  78.280  1.00  0.00           C
ATOM   3713  HD1 ILE A 230      61.750  44.190  78.910  1.00  0.00           H
ATOM   3714  HD2 ILE A 230      61.810  42.620  77.970  1.00  0.00           H
ATOM   3715  HD3 ILE A 230      60.470  43.050  79.020  1.00  0.00           H
ATOM   3716  C   ILE A 230      57.320  43.060  75.030  1.00  0.00           C
ATOM   3717  O   ILE A 230      57.490  43.150  73.820  1.00  0.00           O
ATOM   3718  N   THR A 231      56.410  42.160  75.510  1.00  0.00           N
ATOM   3719  HN  THR A 231      56.190  42.040  76.470  1.00  0.00           H
ATOM   3720  CA  THR A 231      55.630  41.360  74.600  1.00  0.00           C
ATOM   3721  HA  THR A 231      56.260  40.800  73.930  1.00  0.00           H
ATOM   3722  CB  THR A 231      54.800  40.300  75.330  1.00  0.00           C
ATOM   3723  HB  THR A 231      54.040  40.830  75.920  1.00  0.00           H
ATOM   3724  OG1 THR A 231      55.560  39.650  76.370  1.00  0.00           O
ATOM   3725  HG1 THR A 231      54.930  39.670  77.090  1.00  0.00           H
ATOM   3726  CG2 THR A 231      54.160  39.270  74.410  1.00  0.00           C
ATOM   3727 HG21 THR A 231      54.970  38.580  74.070  1.00  0.00           H
ATOM   3728 HG22 THR A 231      53.650  39.660  73.490  1.00  0.00           H
ATOM   3729 HG23 THR A 231      53.430  38.720  75.020  1.00  0.00           H
ATOM   3730  C   THR A 231      54.680  42.100  73.620  1.00  0.00           C
ATOM   3731  O   THR A 231      54.610  41.750  72.450  1.00  0.00           O
ATOM   3732  N   PHE A 232      53.900  43.120  74.040  1.00  0.00           N
ATOM   3733  HN  PHE A 232      53.910  43.440  74.980  1.00  0.00           H
ATOM   3734  CA  PHE A 232      53.150  43.870  73.050  1.00  0.00           C
ATOM   3735  HA  PHE A 232      52.640  43.130  72.440  1.00  0.00           H
ATOM   3736  CB  PHE A 232      51.950  44.620  73.620  1.00  0.00           C
ATOM   3737  HB1 PHE A 232      51.260  43.850  73.990  1.00  0.00           H
ATOM   3738  HB2 PHE A 232      51.310  45.080  72.840  1.00  0.00           H
ATOM   3739  CG  PHE A 232      52.310  45.710  74.650  1.00  0.00           C
ATOM   3740  CD1 PHE A 232      52.000  45.600  76.020  1.00  0.00           C
ATOM   3741  HD1 PHE A 232      51.530  44.690  76.390  1.00  0.00           H
ATOM   3742  CE1 PHE A 232      52.240  46.680  76.880  1.00  0.00           C
ATOM   3743  HE1 PHE A 232      52.040  46.690  77.940  1.00  0.00           H
ATOM   3744  CZ  PHE A 232      52.970  47.770  76.400  1.00  0.00           C
ATOM   3745  HZ  PHE A 232      53.290  48.490  77.130  1.00  0.00           H
ATOM   3746  CD2 PHE A 232      52.820  46.880  74.190  1.00  0.00           C
ATOM   3747  HD2 PHE A 232      52.840  47.070  73.120  1.00  0.00           H
ATOM   3748  CE2 PHE A 232      53.160  47.950  75.030  1.00  0.00           C
ATOM   3749  HE2 PHE A 232      53.710  48.810  74.690  1.00  0.00           H
ATOM   3750  C   PHE A 232      53.980  44.640  72.040  1.00  0.00           C
ATOM   3751  O   PHE A 232      53.700  44.550  70.830  1.00  0.00           O
ATOM   3752  N   ILE A 233      55.010  45.410  72.480  1.00  0.00           N
ATOM   3753  HN  ILE A 233      55.250  45.470  73.460  1.00  0.00           H
ATOM   3754  CA  ILE A 233      55.850  46.100  71.510  1.00  0.00           C
ATOM   3755  HA  ILE A 233      55.120  46.490  70.830  1.00  0.00           H
ATOM   3756  CB  ILE A 233      56.660  47.230  72.070  1.00  0.00           C
ATOM   3757  HB  ILE A 233      56.050  47.760  72.830  1.00  0.00           H
ATOM   3758  CG2 ILE A 233      57.900  46.810  72.950  1.00  0.00           C
ATOM   3759 HG21 ILE A 233      57.590  46.090  73.730  1.00  0.00           H
ATOM   3760 HG22 ILE A 233      58.350  47.710  73.410  1.00  0.00           H
ATOM   3761 HG23 ILE A 233      58.710  46.330  72.340  1.00  0.00           H
ATOM   3762  CG1 ILE A 233      57.150  48.280  71.110  1.00  0.00           C
ATOM   3763 HG11 ILE A 233      57.920  47.910  70.400  1.00  0.00           H
ATOM   3764 HG12 ILE A 233      57.710  49.070  71.670  1.00  0.00           H
ATOM   3765  CD  ILE A 233      56.040  48.950  70.220  1.00  0.00           C
ATOM   3766  HD1 ILE A 233      55.810  48.280  69.360  1.00  0.00           H
ATOM   3767  HD2 ILE A 233      56.090  50.020  69.950  1.00  0.00           H
ATOM   3768  HD3 ILE A 233      55.170  48.980  70.920  1.00  0.00           H
ATOM   3769  C   ILE A 233      56.750  45.280  70.580  1.00  0.00           C
ATOM   3770  O   ILE A 233      56.990  45.550  69.420  1.00  0.00           O
ATOM   3771  N   MET A 234      57.210  44.050  71.070  1.00  0.00           N
ATOM   3772  HN  MET A 234      57.200  43.790  72.030  1.00  0.00           H
ATOM   3773  CA  MET A 234      57.660  43.040  70.190  1.00  0.00           C
ATOM   3774  HA  MET A 234      58.490  43.560  69.730  1.00  0.00           H
ATOM   3775  CB  MET A 234      58.240  41.850  70.920  1.00  0.00           C
ATOM   3776  HB1 MET A 234      58.280  40.980  70.230  1.00  0.00           H
ATOM   3777  HB2 MET A 234      57.570  41.480  71.730  1.00  0.00           H
ATOM   3778  CG  MET A 234      59.650  42.110  71.540  1.00  0.00           C
ATOM   3779  HG1 MET A 234      59.800  41.300  72.280  1.00  0.00           H
ATOM   3780  HG2 MET A 234      59.530  43.020  72.150  1.00  0.00           H
ATOM   3781  SD  MET A 234      60.920  42.370  70.360  1.00  0.00           S
ATOM   3782  CE  MET A 234      62.250  41.900  71.440  1.00  0.00           C
ATOM   3783  HE1 MET A 234      62.420  42.710  72.180  1.00  0.00           H
ATOM   3784  HE2 MET A 234      63.200  41.760  70.860  1.00  0.00           H
ATOM   3785  HE3 MET A 234      62.060  40.930  71.940  1.00  0.00           H
ATOM   3786  C   MET A 234      56.720  42.570  69.130  1.00  0.00           C
ATOM   3787  O   MET A 234      57.100  42.500  67.950  1.00  0.00           O
ATOM   3788  N   VAL A 235      55.450  42.300  69.560  1.00  0.00           N
ATOM   3789  HN  VAL A 235      55.210  42.400  70.520  1.00  0.00           H
ATOM   3790  CA  VAL A 235      54.290  41.950  68.640  1.00  0.00           C
ATOM   3791  HA  VAL A 235      54.650  41.140  68.030  1.00  0.00           H
ATOM   3792  CB  VAL A 235      52.970  41.530  69.360  1.00  0.00           C
ATOM   3793  HB  VAL A 235      52.910  42.190  70.250  1.00  0.00           H
ATOM   3794  CG1 VAL A 235      51.620  41.660  68.540  1.00  0.00           C
ATOM   3795 HG11 VAL A 235      51.320  42.710  68.350  1.00  0.00           H
ATOM   3796 HG12 VAL A 235      50.830  41.220  69.200  1.00  0.00           H
ATOM   3797 HG13 VAL A 235      51.670  40.970  67.680  1.00  0.00           H
ATOM   3798  CG2 VAL A 235      53.210  40.100  69.880  1.00  0.00           C
ATOM   3799 HG21 VAL A 235      52.390  39.820  70.580  1.00  0.00           H
ATOM   3800 HG22 VAL A 235      54.200  39.980  70.370  1.00  0.00           H
ATOM   3801 HG23 VAL A 235      53.120  39.340  69.080  1.00  0.00           H
ATOM   3802  C   VAL A 235      54.100  43.070  67.600  1.00  0.00           C
ATOM   3803  O   VAL A 235      53.770  42.780  66.510  1.00  0.00           O
ATOM   3804  N   VAL A 236      54.140  44.370  67.960  1.00  0.00           N
ATOM   3805  HN  VAL A 236      54.330  44.590  68.920  1.00  0.00           H
ATOM   3806  CA  VAL A 236      54.110  45.530  67.010  1.00  0.00           C
ATOM   3807  HA  VAL A 236      53.250  45.410  66.370  1.00  0.00           H
ATOM   3808  CB  VAL A 236      53.840  46.750  67.830  1.00  0.00           C
ATOM   3809  HB  VAL A 236      54.520  46.690  68.700  1.00  0.00           H
ATOM   3810  CG1 VAL A 236      54.260  48.030  67.050  1.00  0.00           C
ATOM   3811 HG11 VAL A 236      55.370  47.960  67.200  1.00  0.00           H
ATOM   3812 HG12 VAL A 236      53.970  49.060  67.350  1.00  0.00           H
ATOM   3813 HG13 VAL A 236      54.080  47.960  65.960  1.00  0.00           H
ATOM   3814  CG2 VAL A 236      52.430  46.860  68.250  1.00  0.00           C
ATOM   3815 HG21 VAL A 236      51.790  47.310  67.470  1.00  0.00           H
ATOM   3816 HG22 VAL A 236      52.270  47.590  69.080  1.00  0.00           H
ATOM   3817 HG23 VAL A 236      52.030  45.870  68.550  1.00  0.00           H
ATOM   3818  C   VAL A 236      55.240  45.610  66.020  1.00  0.00           C
ATOM   3819  O   VAL A 236      55.170  45.770  64.800  1.00  0.00           O
ATOM   3820  N   ALA A 237      56.460  45.610  66.610  1.00  0.00           N
ATOM   3821  HN  ALA A 237      56.560  45.570  67.590  1.00  0.00           H
ATOM   3822  CA  ALA A 237      57.680  45.820  65.930  1.00  0.00           C
ATOM   3823  HA  ALA A 237      57.520  46.750  65.400  1.00  0.00           H
ATOM   3824  CB  ALA A 237      58.800  46.150  66.930  1.00  0.00           C
ATOM   3825  HB1 ALA A 237      59.760  46.510  66.510  1.00  0.00           H
ATOM   3826  HB2 ALA A 237      59.110  45.310  67.600  1.00  0.00           H
ATOM   3827  HB3 ALA A 237      58.390  46.860  67.690  1.00  0.00           H
ATOM   3828  C   ALA A 237      58.130  44.750  64.950  1.00  0.00           C
ATOM   3829  O   ALA A 237      58.420  45.000  63.740  1.00  0.00           O
ATOM   3830  N   ILE A 238      58.020  43.460  65.250  1.00  0.00           N
ATOM   3831  HN  ILE A 238      57.690  43.210  66.150  1.00  0.00           H
ATOM   3832  CA  ILE A 238      58.100  42.220  64.440  1.00  0.00           C
ATOM   3833  HA  ILE A 238      59.070  42.200  63.960  1.00  0.00           H
ATOM   3834  CB  ILE A 238      57.910  41.000  65.350  1.00  0.00           C
ATOM   3835  HB  ILE A 238      57.160  41.310  66.090  1.00  0.00           H
ATOM   3836  CG2 ILE A 238      57.370  39.720  64.590  1.00  0.00           C
ATOM   3837 HG21 ILE A 238      56.370  39.800  64.130  1.00  0.00           H
ATOM   3838 HG22 ILE A 238      57.150  38.840  65.240  1.00  0.00           H
ATOM   3839 HG23 ILE A 238      58.090  39.370  63.820  1.00  0.00           H
ATOM   3840  CG1 ILE A 238      59.180  40.770  66.140  1.00  0.00           C
ATOM   3841 HG11 ILE A 238      59.520  41.700  66.640  1.00  0.00           H
ATOM   3842 HG12 ILE A 238      60.000  40.450  65.480  1.00  0.00           H
ATOM   3843  CD  ILE A 238      59.010  39.600  67.180  1.00  0.00           C
ATOM   3844  HD1 ILE A 238      59.830  39.620  67.930  1.00  0.00           H
ATOM   3845  HD2 ILE A 238      59.030  38.620  66.640  1.00  0.00           H
ATOM   3846  HD3 ILE A 238      58.020  39.570  67.700  1.00  0.00           H
ATOM   3847  C   ILE A 238      57.100  42.210  63.350  1.00  0.00           C
ATOM   3848  O   ILE A 238      57.450  41.980  62.220  1.00  0.00           O
ATOM   3849  N   VAL A 239      55.800  42.390  63.670  1.00  0.00           N
ATOM   3850  HN  VAL A 239      55.500  42.620  64.590  1.00  0.00           H
ATOM   3851  CA  VAL A 239      54.750  42.140  62.790  1.00  0.00           C
ATOM   3852  HA  VAL A 239      54.820  41.190  62.290  1.00  0.00           H
ATOM   3853  CB  VAL A 239      53.340  41.930  63.520  1.00  0.00           C
ATOM   3854  HB  VAL A 239      53.150  42.840  64.130  1.00  0.00           H
ATOM   3855  CG1 VAL A 239      52.220  41.790  62.520  1.00  0.00           C
ATOM   3856 HG11 VAL A 239      52.180  42.660  61.840  1.00  0.00           H
ATOM   3857 HG12 VAL A 239      51.220  41.730  63.000  1.00  0.00           H
ATOM   3858 HG13 VAL A 239      52.350  40.940  61.830  1.00  0.00           H
ATOM   3859  CG2 VAL A 239      53.340  40.670  64.360  1.00  0.00           C
ATOM   3860 HG21 VAL A 239      53.190  39.840  63.630  1.00  0.00           H
ATOM   3861 HG22 VAL A 239      52.470  40.640  65.050  1.00  0.00           H
ATOM   3862 HG23 VAL A 239      54.300  40.470  64.870  1.00  0.00           H
ATOM   3863  C   VAL A 239      54.680  43.180  61.760  1.00  0.00           C
ATOM   3864  O   VAL A 239      54.340  42.750  60.650  1.00  0.00           O
ATOM   3865  N   PHE A 240      55.030  44.470  61.990  1.00  0.00           N
ATOM   3866  HN  PHE A 240      55.290  44.840  62.880  1.00  0.00           H
ATOM   3867  CA  PHE A 240      55.220  45.460  60.990  1.00  0.00           C
ATOM   3868  HA  PHE A 240      54.280  45.540  60.480  1.00  0.00           H
ATOM   3869  CB  PHE A 240      55.380  46.880  61.640  1.00  0.00           C
ATOM   3870  HB1 PHE A 240      56.170  46.740  62.410  1.00  0.00           H
ATOM   3871  HB2 PHE A 240      54.380  46.950  62.130  1.00  0.00           H
ATOM   3872  CG  PHE A 240      55.670  48.080  60.780  1.00  0.00           C
ATOM   3873  CD1 PHE A 240      56.690  48.960  61.150  1.00  0.00           C
ATOM   3874  HD1 PHE A 240      57.350  48.770  61.990  1.00  0.00           H
ATOM   3875  CE1 PHE A 240      56.880  50.020  60.240  1.00  0.00           C
ATOM   3876  HE1 PHE A 240      57.640  50.720  60.560  1.00  0.00           H
ATOM   3877  CZ  PHE A 240      55.980  50.320  59.150  1.00  0.00           C
ATOM   3878  HZ  PHE A 240      56.000  51.300  58.710  1.00  0.00           H
ATOM   3879  CD2 PHE A 240      54.810  48.330  59.690  1.00  0.00           C
ATOM   3880  HD2 PHE A 240      54.140  47.540  59.430  1.00  0.00           H
ATOM   3881  CE2 PHE A 240      54.990  49.440  58.840  1.00  0.00           C
ATOM   3882  HE2 PHE A 240      54.400  49.570  57.940  1.00  0.00           H
ATOM   3883  C   PHE A 240      56.370  45.150  59.950  1.00  0.00           C
ATOM   3884  O   PHE A 240      56.160  45.250  58.780  1.00  0.00           O
ATOM   3885  N   VAL A 241      57.520  44.700  60.480  1.00  0.00           N
ATOM   3886  HN  VAL A 241      57.670  44.550  61.460  1.00  0.00           H
ATOM   3887  CA  VAL A 241      58.600  44.170  59.710  1.00  0.00           C
ATOM   3888  HA  VAL A 241      58.810  44.880  58.920  1.00  0.00           H
ATOM   3889  CB  VAL A 241      59.900  44.050  60.540  1.00  0.00           C
ATOM   3890  HB  VAL A 241      59.670  43.570  61.520  1.00  0.00           H
ATOM   3891  CG1 VAL A 241      61.010  43.390  59.770  1.00  0.00           C
ATOM   3892 HG11 VAL A 241      61.980  43.610  60.300  1.00  0.00           H
ATOM   3893 HG12 VAL A 241      61.080  43.780  58.720  1.00  0.00           H
ATOM   3894 HG13 VAL A 241      60.950  42.290  59.790  1.00  0.00           H
ATOM   3895  CG2 VAL A 241      60.330  45.450  60.990  1.00  0.00           C
ATOM   3896 HG21 VAL A 241      59.540  46.110  61.400  1.00  0.00           H
ATOM   3897 HG22 VAL A 241      60.750  46.110  60.190  1.00  0.00           H
ATOM   3898 HG23 VAL A 241      61.090  45.290  61.780  1.00  0.00           H
ATOM   3899  C   VAL A 241      58.310  42.940  58.840  1.00  0.00           C
ATOM   3900  O   VAL A 241      58.410  42.980  57.600  1.00  0.00           O
ATOM   3901  N   ILE A 242      57.640  42.020  59.500  1.00  0.00           N
ATOM   3902  HN  ILE A 242      57.410  42.210  60.450  1.00  0.00           H
ATOM   3903  CA  ILE A 242      57.250  40.770  58.930  1.00  0.00           C
ATOM   3904  HA  ILE A 242      58.060  40.250  58.440  1.00  0.00           H
ATOM   3905  CB  ILE A 242      56.950  39.760  60.010  1.00  0.00           C
ATOM   3906  HB  ILE A 242      56.360  40.200  60.840  1.00  0.00           H
ATOM   3907  CG2 ILE A 242      56.280  38.470  59.410  1.00  0.00           C
ATOM   3908 HG21 ILE A 242      56.070  37.780  60.240  1.00  0.00           H
ATOM   3909 HG22 ILE A 242      56.880  37.890  58.670  1.00  0.00           H
ATOM   3910 HG23 ILE A 242      55.320  38.790  58.930  1.00  0.00           H
ATOM   3911  CG1 ILE A 242      58.250  39.260  60.700  1.00  0.00           C
ATOM   3912 HG11 ILE A 242      58.050  38.410  61.400  1.00  0.00           H
ATOM   3913 HG12 ILE A 242      58.760  40.040  61.310  1.00  0.00           H
ATOM   3914  CD  ILE A 242      59.330  38.570  59.820  1.00  0.00           C
ATOM   3915  HD1 ILE A 242      60.160  38.340  60.520  1.00  0.00           H
ATOM   3916  HD2 ILE A 242      59.780  39.330  59.160  1.00  0.00           H
ATOM   3917  HD3 ILE A 242      58.910  37.710  59.260  1.00  0.00           H
ATOM   3918  C   ILE A 242      56.260  40.840  57.740  1.00  0.00           C
ATOM   3919  O   ILE A 242      56.320  40.170  56.750  1.00  0.00           O
ATOM   3920  N   CYS A 243      55.190  41.700  57.950  1.00  0.00           N
ATOM   3921  HN  CYS A 243      55.170  42.180  58.830  1.00  0.00           H
ATOM   3922  CA  CYS A 243      54.140  41.970  57.020  1.00  0.00           C
ATOM   3923  HA  CYS A 243      53.760  40.980  56.780  1.00  0.00           H
ATOM   3924  CB  CYS A 243      53.100  42.770  57.750  1.00  0.00           C
ATOM   3925  HB1 CYS A 243      52.460  43.180  56.930  1.00  0.00           H
ATOM   3926  HB2 CYS A 243      53.430  43.620  58.390  1.00  0.00           H
ATOM   3927  SG  CYS A 243      51.930  41.640  58.660  1.00  0.00           S
ATOM   3928  HG1 CYS A 243      52.600  41.320  59.760  1.00  0.00           H
ATOM   3929  C   CYS A 243      54.530  42.720  55.790  1.00  0.00           C
ATOM   3930  O   CYS A 243      54.120  42.420  54.680  1.00  0.00           O
ATOM   3931  N   PHE A 244      55.540  43.640  55.840  1.00  0.00           N
ATOM   3932  HN  PHE A 244      55.920  43.640  56.760  1.00  0.00           H
ATOM   3933  CA  PHE A 244      55.910  44.610  54.820  1.00  0.00           C
ATOM   3934  HA  PHE A 244      55.220  44.640  54.000  1.00  0.00           H
ATOM   3935  CB  PHE A 244      55.890  46.090  55.520  1.00  0.00           C
ATOM   3936  HB1 PHE A 244      56.480  46.810  54.910  1.00  0.00           H
ATOM   3937  HB2 PHE A 244      56.280  45.940  56.550  1.00  0.00           H
ATOM   3938  CG  PHE A 244      54.430  46.600  55.650  1.00  0.00           C
ATOM   3939  CD1 PHE A 244      53.700  46.360  56.810  1.00  0.00           C
ATOM   3940  HD1 PHE A 244      54.140  45.720  57.560  1.00  0.00           H
ATOM   3941  CE1 PHE A 244      52.490  46.980  57.120  1.00  0.00           C
ATOM   3942  HE1 PHE A 244      51.960  46.820  58.050  1.00  0.00           H
ATOM   3943  CZ  PHE A 244      51.980  47.920  56.260  1.00  0.00           C
ATOM   3944  HZ  PHE A 244      51.060  48.470  56.420  1.00  0.00           H
ATOM   3945  CD2 PHE A 244      53.910  47.600  54.820  1.00  0.00           C
ATOM   3946  HD2 PHE A 244      54.420  47.860  53.910  1.00  0.00           H
ATOM   3947  CE2 PHE A 244      52.740  48.270  55.160  1.00  0.00           C
ATOM   3948  HE2 PHE A 244      52.440  49.010  54.430  1.00  0.00           H
ATOM   3949  C   PHE A 244      57.220  44.390  54.110  1.00  0.00           C
ATOM   3950  O   PHE A 244      57.260  44.570  52.920  1.00  0.00           O
ATOM   3951  N   LEU A 245      58.290  43.910  54.880  1.00  0.00           N
ATOM   3952  HN  LEU A 245      58.280  43.580  55.820  1.00  0.00           H
ATOM   3953  CA  LEU A 245      59.560  43.670  54.270  1.00  0.00           C
ATOM   3954  HA  LEU A 245      59.800  44.640  53.870  1.00  0.00           H
ATOM   3955  CB  LEU A 245      60.640  43.370  55.280  1.00  0.00           C
ATOM   3956  HB1 LEU A 245      60.460  42.440  55.840  1.00  0.00           H
ATOM   3957  HB2 LEU A 245      60.660  44.290  55.910  1.00  0.00           H
ATOM   3958  CG  LEU A 245      61.940  43.140  54.720  1.00  0.00           C
ATOM   3959  HG  LEU A 245      61.900  42.340  53.950  1.00  0.00           H
ATOM   3960  CD1 LEU A 245      62.710  44.260  54.120  1.00  0.00           C
ATOM   3961 HD11 LEU A 245      62.120  44.960  53.510  1.00  0.00           H
ATOM   3962 HD12 LEU A 245      63.660  43.900  53.670  1.00  0.00           H
ATOM   3963 HD13 LEU A 245      63.040  44.930  54.950  1.00  0.00           H
ATOM   3964  CD2 LEU A 245      62.820  42.630  55.930  1.00  0.00           C
ATOM   3965 HD21 LEU A 245      62.930  43.390  56.730  1.00  0.00           H
ATOM   3966 HD22 LEU A 245      63.790  42.270  55.520  1.00  0.00           H
ATOM   3967 HD23 LEU A 245      62.430  41.720  56.410  1.00  0.00           H
ATOM   3968  C   LEU A 245      59.590  42.820  52.960  1.00  0.00           C
ATOM   3969  O   LEU A 245      60.430  43.140  52.090  1.00  0.00           O
ATOM   3970  N   PRO A 246      58.890  41.680  52.700  1.00  0.00           N
ATOM   3971  CD  PRO A 246      58.050  40.960  53.710  1.00  0.00           C
ATOM   3972  HD1 PRO A 246      57.060  41.420  53.520  1.00  0.00           H
ATOM   3973  HD2 PRO A 246      58.320  41.040  54.790  1.00  0.00           H
ATOM   3974  CA  PRO A 246      58.950  41.050  51.410  1.00  0.00           C
ATOM   3975  HA  PRO A 246      59.990  40.790  51.280  1.00  0.00           H
ATOM   3976  CB  PRO A 246      58.060  39.820  51.620  1.00  0.00           C
ATOM   3977  HB1 PRO A 246      58.570  39.070  50.970  1.00  0.00           H
ATOM   3978  HB2 PRO A 246      57.030  40.090  51.310  1.00  0.00           H
ATOM   3979  CG  PRO A 246      58.010  39.600  53.080  1.00  0.00           C
ATOM   3980  HG1 PRO A 246      57.100  39.060  53.410  1.00  0.00           H
ATOM   3981  HG2 PRO A 246      58.920  39.070  53.440  1.00  0.00           H
ATOM   3982  C   PRO A 246      58.500  41.900  50.280  1.00  0.00           C
ATOM   3983  O   PRO A 246      59.120  41.840  49.240  1.00  0.00           O
ATOM   3984  N   SER A 247      57.410  42.730  50.360  1.00  0.00           N
ATOM   3985  HN  SER A 247      56.790  42.730  51.140  1.00  0.00           H
ATOM   3986  CA  SER A 247      56.940  43.490  49.240  1.00  0.00           C
ATOM   3987  HA  SER A 247      56.870  42.950  48.310  1.00  0.00           H
ATOM   3988  CB  SER A 247      55.550  44.260  49.450  1.00  0.00           C
ATOM   3989  HB1 SER A 247      54.720  43.540  49.550  1.00  0.00           H
ATOM   3990  HB2 SER A 247      55.350  44.900  48.550  1.00  0.00           H
ATOM   3991  OG  SER A 247      55.560  45.180  50.580  1.00  0.00           O
ATOM   3992  HG1 SER A 247      55.920  44.590  51.250  1.00  0.00           H
ATOM   3993  C   SER A 247      57.940  44.590  48.950  1.00  0.00           C
ATOM   3994  O   SER A 247      58.220  44.920  47.810  1.00  0.00           O
ATOM   3995  N   VAL A 248      58.650  45.160  49.950  1.00  0.00           N
ATOM   3996  HN  VAL A 248      58.460  44.850  50.880  1.00  0.00           H
ATOM   3997  CA  VAL A 248      59.760  45.950  49.650  1.00  0.00           C
ATOM   3998  HA  VAL A 248      59.420  46.740  48.990  1.00  0.00           H
ATOM   3999  CB  VAL A 248      60.250  46.630  50.980  1.00  0.00           C
ATOM   4000  HB  VAL A 248      60.200  45.830  51.750  1.00  0.00           H
ATOM   4001  CG1 VAL A 248      61.700  47.140  51.030  1.00  0.00           C
ATOM   4002 HG11 VAL A 248      61.950  47.650  50.070  1.00  0.00           H
ATOM   4003 HG12 VAL A 248      62.280  46.210  51.190  1.00  0.00           H
ATOM   4004 HG13 VAL A 248      61.910  47.820  51.870  1.00  0.00           H
ATOM   4005  CG2 VAL A 248      59.240  47.710  51.360  1.00  0.00           C
ATOM   4006 HG21 VAL A 248      58.450  47.230  51.970  1.00  0.00           H
ATOM   4007 HG22 VAL A 248      58.750  48.020  50.410  1.00  0.00           H
ATOM   4008 HG23 VAL A 248      59.720  48.500  51.970  1.00  0.00           H
ATOM   4009  C   VAL A 248      60.870  45.240  48.830  1.00  0.00           C
ATOM   4010  O   VAL A 248      61.290  45.770  47.810  1.00  0.00           O
ATOM   4011  N   VAL A 249      61.350  43.980  49.260  1.00  0.00           N
ATOM   4012  HN  VAL A 249      60.920  43.820  50.150  1.00  0.00           H
ATOM   4013  CA  VAL A 249      62.360  43.170  48.690  1.00  0.00           C
ATOM   4014  HA  VAL A 249      63.270  43.740  48.590  1.00  0.00           H
ATOM   4015  CB  VAL A 249      62.560  41.990  49.620  1.00  0.00           C
ATOM   4016  HB  VAL A 249      61.610  41.610  50.040  1.00  0.00           H
ATOM   4017  CG1 VAL A 249      63.340  40.830  48.930  1.00  0.00           C
ATOM   4018 HG11 VAL A 249      62.860  40.510  47.970  1.00  0.00           H
ATOM   4019 HG12 VAL A 249      63.440  39.970  49.620  1.00  0.00           H
ATOM   4020 HG13 VAL A 249      64.360  41.200  48.720  1.00  0.00           H
ATOM   4021  CG2 VAL A 249      63.450  42.440  50.730  1.00  0.00           C
ATOM   4022 HG21 VAL A 249      63.380  41.820  51.660  1.00  0.00           H
ATOM   4023 HG22 VAL A 249      63.240  43.430  51.170  1.00  0.00           H
ATOM   4024 HG23 VAL A 249      64.480  42.540  50.340  1.00  0.00           H
ATOM   4025  C   VAL A 249      62.070  42.710  47.240  1.00  0.00           C
ATOM   4026  O   VAL A 249      62.950  42.780  46.380  1.00  0.00           O
ATOM   4027  N   VAL A 250      60.820  42.350  46.970  1.00  0.00           N
ATOM   4028  HN  VAL A 250      60.160  42.260  47.710  1.00  0.00           H
ATOM   4029  CA  VAL A 250      60.360  41.970  45.670  1.00  0.00           C
ATOM   4030  HA  VAL A 250      61.040  41.210  45.330  1.00  0.00           H
ATOM   4031  CB  VAL A 250      58.970  41.360  45.750  1.00  0.00           C
ATOM   4032  HB  VAL A 250      58.260  42.070  46.220  1.00  0.00           H
ATOM   4033  CG1 VAL A 250      58.370  41.040  44.270  1.00  0.00           C
ATOM   4034 HG11 VAL A 250      57.970  41.900  43.690  1.00  0.00           H
ATOM   4035 HG12 VAL A 250      57.610  40.230  44.310  1.00  0.00           H
ATOM   4036 HG13 VAL A 250      59.160  40.520  43.680  1.00  0.00           H
ATOM   4037  CG2 VAL A 250      58.850  40.030  46.550  1.00  0.00           C
ATOM   4038 HG21 VAL A 250      59.420  39.250  45.980  1.00  0.00           H
ATOM   4039 HG22 VAL A 250      57.800  39.670  46.550  1.00  0.00           H
ATOM   4040 HG23 VAL A 250      59.170  40.220  47.600  1.00  0.00           H
ATOM   4041  C   VAL A 250      60.330  43.210  44.800  1.00  0.00           C
ATOM   4042  O   VAL A 250      60.740  43.150  43.660  1.00  0.00           O
ATOM   4043  N   ARG A 251      59.910  44.400  45.340  1.00  0.00           N
ATOM   4044  HN  ARG A 251      59.450  44.490  46.220  1.00  0.00           H
ATOM   4045  CA  ARG A 251      60.050  45.660  44.620  1.00  0.00           C
ATOM   4046  HA  ARG A 251      59.430  45.470  43.750  1.00  0.00           H
ATOM   4047  CB  ARG A 251      59.150  46.770  45.410  1.00  0.00           C
ATOM   4048  HB1 ARG A 251      59.580  46.830  46.430  1.00  0.00           H
ATOM   4049  HB2 ARG A 251      58.150  46.290  45.470  1.00  0.00           H
ATOM   4050  CG  ARG A 251      59.230  48.180  44.750  1.00  0.00           C
ATOM   4051  HG1 ARG A 251      60.300  48.490  44.670  1.00  0.00           H
ATOM   4052  HG2 ARG A 251      58.740  48.860  45.460  1.00  0.00           H
ATOM   4053  CD  ARG A 251      58.650  48.220  43.340  1.00  0.00           C
ATOM   4054  HD1 ARG A 251      59.140  47.530  42.630  1.00  0.00           H
ATOM   4055  HD2 ARG A 251      58.750  49.250  42.920  1.00  0.00           H
ATOM   4056  NE  ARG A 251      57.250  47.870  43.390  1.00  0.00           N
ATOM   4057  HE  ARG A 251      56.740  48.050  44.230  1.00  0.00           H
ATOM   4058  CZ  ARG A 251      56.610  47.360  42.330  1.00  0.00           C
ATOM   4059  NH1 ARG A 251      56.990  47.500  41.070  1.00  0.00           N
ATOM   4060 HH11 ARG A 251      57.760  48.090  40.830  1.00  0.00           H
ATOM   4061 HH12 ARG A 251      56.290  47.410  40.350  1.00  0.00           H
ATOM   4062  NH2 ARG A 251      55.350  46.900  42.540  1.00  0.00           N
ATOM   4063 HH21 ARG A 251      54.990  46.410  41.750  1.00  0.00           H
ATOM   4064 HH22 ARG A 251      55.210  46.410  43.410  1.00  0.00           H
ATOM   4065  C   ARG A 251      61.470  46.090  44.290  1.00  0.00           C
ATOM   4066  O   ARG A 251      61.750  46.580  43.190  1.00  0.00           O
ATOM   4067  N   ILE A 252      62.470  45.930  45.190  1.00  0.00           N
ATOM   4068  HN  ILE A 252      62.210  45.670  46.130  1.00  0.00           H
ATOM   4069  CA  ILE A 252      63.880  46.020  44.870  1.00  0.00           C
ATOM   4070  HA  ILE A 252      64.040  46.950  44.350  1.00  0.00           H
ATOM   4071  CB  ILE A 252      64.810  45.840  46.060  1.00  0.00           C
ATOM   4072  HB  ILE A 252      64.560  44.880  46.560  1.00  0.00           H
ATOM   4073  CG2 ILE A 252      66.370  45.670  45.540  1.00  0.00           C
ATOM   4074 HG21 ILE A 252      66.570  44.780  44.920  1.00  0.00           H
ATOM   4075 HG22 ILE A 252      66.950  45.720  46.490  1.00  0.00           H
ATOM   4076 HG23 ILE A 252      66.480  46.550  44.880  1.00  0.00           H
ATOM   4077  CG1 ILE A 252      64.580  46.980  47.100  1.00  0.00           C
ATOM   4078 HG11 ILE A 252      63.570  47.420  47.040  1.00  0.00           H
ATOM   4079 HG12 ILE A 252      65.250  47.830  46.870  1.00  0.00           H
ATOM   4080  CD  ILE A 252      64.710  46.520  48.550  1.00  0.00           C
ATOM   4081  HD1 ILE A 252      63.660  46.320  48.870  1.00  0.00           H
ATOM   4082  HD2 ILE A 252      65.080  47.340  49.190  1.00  0.00           H
ATOM   4083  HD3 ILE A 252      65.210  45.530  48.690  1.00  0.00           H
ATOM   4084  C   ILE A 252      64.260  44.980  43.770  1.00  0.00           C
ATOM   4085  O   ILE A 252      65.180  45.180  42.960  1.00  0.00           O
ATOM   4086  N   ARG A 253      63.740  43.790  43.800  1.00  0.00           N
ATOM   4087  HN  ARG A 253      63.010  43.650  44.470  1.00  0.00           H
ATOM   4088  CA  ARG A 253      63.940  42.780  42.820  1.00  0.00           C
ATOM   4089  HA  ARG A 253      65.020  42.680  42.820  1.00  0.00           H
ATOM   4090  CB  ARG A 253      63.440  41.380  43.300  1.00  0.00           C
ATOM   4091  HB1 ARG A 253      62.380  41.380  43.620  1.00  0.00           H
ATOM   4092  HB2 ARG A 253      63.920  41.250  44.300  1.00  0.00           H
ATOM   4093  CG  ARG A 253      63.560  40.160  42.400  1.00  0.00           C
ATOM   4094  HG1 ARG A 253      62.930  40.300  41.510  1.00  0.00           H
ATOM   4095  HG2 ARG A 253      63.120  39.310  42.970  1.00  0.00           H
ATOM   4096  CD  ARG A 253      64.970  39.820  42.000  1.00  0.00           C
ATOM   4097  HD1 ARG A 253      65.560  39.370  42.830  1.00  0.00           H
ATOM   4098  HD2 ARG A 253      65.400  40.710  41.520  1.00  0.00           H
ATOM   4099  NE  ARG A 253      64.790  38.740  40.920  1.00  0.00           N
ATOM   4100  HE  ARG A 253      63.940  38.240  40.730  1.00  0.00           H
ATOM   4101  CZ  ARG A 253      65.720  38.270  40.100  1.00  0.00           C
ATOM   4102  NH1 ARG A 253      66.940  38.570  40.180  1.00  0.00           N
ATOM   4103 HH11 ARG A 253      67.230  39.140  40.950  1.00  0.00           H
ATOM   4104 HH12 ARG A 253      67.580  38.130  39.560  1.00  0.00           H
ATOM   4105  NH2 ARG A 253      65.430  37.430  39.140  1.00  0.00           N
ATOM   4106 HH21 ARG A 253      64.490  37.100  39.040  1.00  0.00           H
ATOM   4107 HH22 ARG A 253      66.220  37.080  38.660  1.00  0.00           H
ATOM   4108  C   ARG A 253      63.510  43.130  41.360  1.00  0.00           C
ATOM   4109  O   ARG A 253      64.180  42.870  40.390  1.00  0.00           O
ATOM   4110  N   ILE A 254      62.400  43.900  41.330  1.00  0.00           N
ATOM   4111  HN  ILE A 254      61.850  44.010  42.160  1.00  0.00           H
ATOM   4112  CA  ILE A 254      61.870  44.480  40.040  1.00  0.00           C
ATOM   4113  HA  ILE A 254      61.660  43.660  39.350  1.00  0.00           H
ATOM   4114  CB  ILE A 254      60.460  45.010  40.380  1.00  0.00           C
ATOM   4115  HB  ILE A 254      60.550  45.380  41.420  1.00  0.00           H
ATOM   4116  CG2 ILE A 254      60.070  46.170  39.390  1.00  0.00           C
ATOM   4117 HG21 ILE A 254      59.050  46.490  39.710  1.00  0.00           H
ATOM   4118 HG22 ILE A 254      60.200  45.890  38.320  1.00  0.00           H
ATOM   4119 HG23 ILE A 254      60.710  47.020  39.660  1.00  0.00           H
ATOM   4120  CG1 ILE A 254      59.440  43.960  40.220  1.00  0.00           C
ATOM   4121 HG11 ILE A 254      59.810  43.110  40.820  1.00  0.00           H
ATOM   4122 HG12 ILE A 254      59.350  43.620  39.160  1.00  0.00           H
ATOM   4123  CD  ILE A 254      58.020  44.250  40.680  1.00  0.00           C
ATOM   4124  HD1 ILE A 254      57.920  44.340  41.780  1.00  0.00           H
ATOM   4125  HD2 ILE A 254      57.400  43.390  40.320  1.00  0.00           H
ATOM   4126  HD3 ILE A 254      57.600  45.150  40.170  1.00  0.00           H
ATOM   4127  C   ILE A 254      62.840  45.530  39.510  1.00  0.00           C
ATOM   4128  O   ILE A 254      63.260  45.440  38.350  1.00  0.00           O
ATOM   4129  N   PHE A 255      63.420  46.310  40.460  1.00  0.00           N
ATOM   4130  HN  PHE A 255      63.170  46.240  41.430  1.00  0.00           H
ATOM   4131  CA  PHE A 255      64.450  47.300  40.190  1.00  0.00           C
ATOM   4132  HA  PHE A 255      64.140  47.910  39.350  1.00  0.00           H
ATOM   4133  CB  PHE A 255      64.830  48.150  41.370  1.00  0.00           C
ATOM   4134  HB1 PHE A 255      65.700  48.790  41.130  1.00  0.00           H
ATOM   4135  HB2 PHE A 255      64.950  47.630  42.340  1.00  0.00           H
ATOM   4136  CG  PHE A 255      63.770  49.150  41.520  1.00  0.00           C
ATOM   4137  CD1 PHE A 255      63.280  49.970  40.470  1.00  0.00           C
ATOM   4138  HD1 PHE A 255      63.770  49.880  39.520  1.00  0.00           H
ATOM   4139  CE1 PHE A 255      62.320  50.950  40.680  1.00  0.00           C
ATOM   4140  HE1 PHE A 255      61.950  51.600  39.890  1.00  0.00           H
ATOM   4141  CZ  PHE A 255      61.790  51.130  41.920  1.00  0.00           C
ATOM   4142  HZ  PHE A 255      61.140  51.970  42.140  1.00  0.00           H
ATOM   4143  CD2 PHE A 255      63.090  49.340  42.810  1.00  0.00           C
ATOM   4144  HD2 PHE A 255      63.380  48.740  43.660  1.00  0.00           H
ATOM   4145  CE2 PHE A 255      62.190  50.380  42.970  1.00  0.00           C
ATOM   4146  HE2 PHE A 255      61.830  50.590  43.960  1.00  0.00           H
ATOM   4147  C   PHE A 255      65.670  46.740  39.590  1.00  0.00           C
ATOM   4148  O   PHE A 255      66.200  47.170  38.560  1.00  0.00           O
ATOM   4149  N   TRP A 256      66.220  45.680  40.130  1.00  0.00           N
ATOM   4150  HN  TRP A 256      65.690  45.300  40.890  1.00  0.00           H
ATOM   4151  CA  TRP A 256      67.190  44.760  39.530  1.00  0.00           C
ATOM   4152  HA  TRP A 256      68.120  45.270  39.280  1.00  0.00           H
ATOM   4153  CB  TRP A 256      67.650  43.710  40.590  1.00  0.00           C
ATOM   4154  HB1 TRP A 256      66.860  43.020  40.930  1.00  0.00           H
ATOM   4155  HB2 TRP A 256      67.840  44.390  41.450  1.00  0.00           H
ATOM   4156  CG  TRP A 256      68.830  42.920  40.180  1.00  0.00           C
ATOM   4157  CD1 TRP A 256      68.900  41.600  39.750  1.00  0.00           C
ATOM   4158  HD1 TRP A 256      68.110  40.890  39.510  1.00  0.00           H
ATOM   4159  NE1 TRP A 256      70.160  41.390  39.420  1.00  0.00           N
ATOM   4160  HE1 TRP A 256      70.590  40.540  39.190  1.00  0.00           H
ATOM   4161  CE2 TRP A 256      70.960  42.480  39.620  1.00  0.00           C
ATOM   4162  CD2 TRP A 256      70.160  43.470  40.160  1.00  0.00           C
ATOM   4163  CE3 TRP A 256      70.720  44.730  40.280  1.00  0.00           C
ATOM   4164  HE3 TRP A 256      70.020  45.500  40.600  1.00  0.00           H
ATOM   4165  CZ3 TRP A 256      72.080  44.970  40.070  1.00  0.00           C
ATOM   4166  HZ3 TRP A 256      72.440  45.990  39.960  1.00  0.00           H
ATOM   4167  CZ2 TRP A 256      72.330  42.630  39.460  1.00  0.00           C
ATOM   4168  HZ2 TRP A 256      73.000  41.820  39.190  1.00  0.00           H
ATOM   4169  CH2 TRP A 256      72.860  43.900  39.570  1.00  0.00           C
ATOM   4170  HH2 TRP A 256      73.850  44.170  39.220  1.00  0.00           H
ATOM   4171  C   TRP A 256      66.880  44.170  38.180  1.00  0.00           C
ATOM   4172  O   TRP A 256      67.780  44.220  37.330  1.00  0.00           O
ATOM   4173  N   LEU A 257      65.660  43.590  37.800  1.00  0.00           N
ATOM   4174  HN  LEU A 257      65.000  43.300  38.490  1.00  0.00           H
ATOM   4175  CA  LEU A 257      65.330  43.190  36.460  1.00  0.00           C
ATOM   4176  HA  LEU A 257      66.120  42.590  36.040  1.00  0.00           H
ATOM   4177  CB  LEU A 257      64.010  42.400  36.530  1.00  0.00           C
ATOM   4178  HB1 LEU A 257      63.630  42.220  35.510  1.00  0.00           H
ATOM   4179  HB2 LEU A 257      63.320  42.980  37.190  1.00  0.00           H
ATOM   4180  CG  LEU A 257      64.290  40.960  37.300  1.00  0.00           C
ATOM   4181  HG  LEU A 257      64.780  41.100  38.290  1.00  0.00           H
ATOM   4182  CD1 LEU A 257      62.960  40.340  37.550  1.00  0.00           C
ATOM   4183 HD11 LEU A 257      62.220  40.470  36.730  1.00  0.00           H
ATOM   4184 HD12 LEU A 257      62.430  40.860  38.370  1.00  0.00           H
ATOM   4185 HD13 LEU A 257      62.890  39.270  37.850  1.00  0.00           H
ATOM   4186  CD2 LEU A 257      65.180  40.120  36.440  1.00  0.00           C
ATOM   4187 HD21 LEU A 257      64.910  40.160  35.370  1.00  0.00           H
ATOM   4188 HD22 LEU A 257      65.130  39.060  36.750  1.00  0.00           H
ATOM   4189 HD23 LEU A 257      66.260  40.410  36.490  1.00  0.00           H
ATOM   4190  C   LEU A 257      65.210  44.410  35.560  1.00  0.00           C
ATOM   4191  O   LEU A 257      65.670  44.420  34.440  1.00  0.00           O
ATOM   4192  N   LEU A 258      64.680  45.490  36.030  1.00  0.00           N
ATOM   4193  HN  LEU A 258      64.340  45.410  36.960  1.00  0.00           H
ATOM   4194  CA  LEU A 258      64.720  46.830  35.290  1.00  0.00           C
ATOM   4195  HA  LEU A 258      64.100  46.610  34.440  1.00  0.00           H
ATOM   4196  CB  LEU A 258      63.930  47.960  36.130  1.00  0.00           C
ATOM   4197  HB1 LEU A 258      64.080  48.980  35.700  1.00  0.00           H
ATOM   4198  HB2 LEU A 258      64.350  47.840  37.150  1.00  0.00           H
ATOM   4199  CG  LEU A 258      62.390  47.800  36.190  1.00  0.00           C
ATOM   4200  HG  LEU A 258      62.210  46.830  36.690  1.00  0.00           H
ATOM   4201  CD1 LEU A 258      61.710  48.880  37.080  1.00  0.00           C
ATOM   4202 HD11 LEU A 258      62.230  48.630  38.030  1.00  0.00           H
ATOM   4203 HD12 LEU A 258      60.690  48.480  37.220  1.00  0.00           H
ATOM   4204 HD13 LEU A 258      61.880  49.900  36.690  1.00  0.00           H
ATOM   4205  CD2 LEU A 258      61.620  47.870  34.890  1.00  0.00           C
ATOM   4206 HD21 LEU A 258      62.000  47.370  33.970  1.00  0.00           H
ATOM   4207 HD22 LEU A 258      61.690  48.940  34.600  1.00  0.00           H
ATOM   4208 HD23 LEU A 258      60.550  47.630  35.050  1.00  0.00           H
ATOM   4209  C   LEU A 258      66.130  47.250  34.850  1.00  0.00           C
ATOM   4210  O   LEU A 258      66.390  47.680  33.700  1.00  0.00           O
ATOM   4211  N   HSD A 259      67.070  47.250  35.800  1.00  0.00           N
ATOM   4212  HN  HSD A 259      66.820  46.990  36.730  1.00  0.00           H
ATOM   4213  CA  HSD A 259      68.430  47.440  35.480  1.00  0.00           C
ATOM   4214  HA  HSD A 259      68.520  48.390  34.960  1.00  0.00           H
ATOM   4215  CB  HSD A 259      69.080  47.510  36.890  1.00  0.00           C
ATOM   4216  HB1 HSD A 259      68.870  46.600  37.480  1.00  0.00           H
ATOM   4217  HB2 HSD A 259      68.720  48.370  37.490  1.00  0.00           H
ATOM   4218  ND1 HSD A 259      71.160  48.950  36.700  1.00  0.00           N
ATOM   4219  HD1 HSD A 259      70.750  49.780  36.330  1.00  0.00           H
ATOM   4220  CG  HSD A 259      70.530  47.760  36.980  1.00  0.00           C
ATOM   4221  CE1 HSD A 259      72.480  48.770  37.020  1.00  0.00           C
ATOM   4222  HE1 HSD A 259      73.180  49.590  36.860  1.00  0.00           H
ATOM   4223  NE2 HSD A 259      72.790  47.500  37.450  1.00  0.00           N
ATOM   4224  CD2 HSD A 259      71.510  46.920  37.450  1.00  0.00           C
ATOM   4225  HD2 HSD A 259      71.300  45.960  37.880  1.00  0.00           H
ATOM   4226  C   HSD A 259      69.190  46.450  34.520  1.00  0.00           C
ATOM   4227  O   HSD A 259      69.930  46.890  33.690  1.00  0.00           O
ATOM   4228  N   THR A 260      68.950  45.090  34.670  1.00  0.00           N
ATOM   4229  HN  THR A 260      68.270  44.780  35.330  1.00  0.00           H
ATOM   4230  CA  THR A 260      69.700  44.030  34.020  1.00  0.00           C
ATOM   4231  HA  THR A 260      70.690  44.400  33.800  1.00  0.00           H
ATOM   4232  CB  THR A 260      69.920  42.880  34.940  1.00  0.00           C
ATOM   4233  HB  THR A 260      70.320  41.990  34.420  1.00  0.00           H
ATOM   4234  OG1 THR A 260      68.640  42.490  35.420  1.00  0.00           O
ATOM   4235  HG1 THR A 260      68.420  42.890  36.250  1.00  0.00           H
ATOM   4236  CG2 THR A 260      70.820  43.200  36.100  1.00  0.00           C
ATOM   4237 HG21 THR A 260      71.790  43.440  35.590  1.00  0.00           H
ATOM   4238 HG22 THR A 260      70.990  42.280  36.690  1.00  0.00           H
ATOM   4239 HG23 THR A 260      70.650  44.050  36.790  1.00  0.00           H
ATOM   4240  C   THR A 260      68.970  43.630  32.680  1.00  0.00           C
ATOM   4241  O   THR A 260      69.550  42.890  31.910  1.00  0.00           O
ATOM   4242  N   SER A 261      67.730  44.050  32.330  1.00  0.00           N
ATOM   4243  HN  SER A 261      67.210  44.650  32.950  1.00  0.00           H
ATOM   4244  CA  SER A 261      67.090  43.630  31.070  1.00  0.00           C
ATOM   4245  HA  SER A 261      67.710  43.860  30.220  1.00  0.00           H
ATOM   4246  CB  SER A 261      66.860  42.080  31.190  1.00  0.00           C
ATOM   4247  HB1 SER A 261      66.350  41.860  32.150  1.00  0.00           H
ATOM   4248  HB2 SER A 261      67.810  41.500  31.280  1.00  0.00           H
ATOM   4249  OG  SER A 261      65.940  41.620  30.190  1.00  0.00           O
ATOM   4250  HG1 SER A 261      65.050  41.960  30.360  1.00  0.00           H
ATOM   4251  C   SER A 261      65.800  44.410  30.730  1.00  0.00           C
ATOM   4252  O   SER A 261      65.160  44.250  29.660  1.00  0.00           O
ATOM   4253  N   GLY A 262      65.400  45.280  31.680  1.00  0.00           N
ATOM   4254  HN  GLY A 262      65.820  45.280  32.590  1.00  0.00           H
ATOM   4255  CA  GLY A 262      64.360  46.250  31.370  1.00  0.00           C
ATOM   4256  HA1 GLY A 262      64.420  46.680  30.370  1.00  0.00           H
ATOM   4257  HA2 GLY A 262      64.320  46.900  32.230  1.00  0.00           H
ATOM   4258  C   GLY A 262      63.010  45.550  31.320  1.00  0.00           C
ATOM   4259  O   GLY A 262      62.710  44.580  32.060  1.00  0.00           O
ATOM   4260  N   THR A 263      62.100  46.010  30.420  1.00  0.00           N
ATOM   4261  HN  THR A 263      62.460  46.760  29.880  1.00  0.00           H
ATOM   4262  CA  THR A 263      60.850  45.500  30.090  1.00  0.00           C
ATOM   4263  HA  THR A 263      60.570  44.750  30.810  1.00  0.00           H
ATOM   4264  CB  THR A 263      59.670  46.530  30.120  1.00  0.00           C
ATOM   4265  HB  THR A 263      58.710  46.120  29.740  1.00  0.00           H
ATOM   4266  OG1 THR A 263      60.050  47.690  29.390  1.00  0.00           O
ATOM   4267  HG1 THR A 263      59.330  48.310  29.520  1.00  0.00           H
ATOM   4268  CG2 THR A 263      59.410  46.970  31.520  1.00  0.00           C
ATOM   4269 HG21 THR A 263      58.590  47.710  31.420  1.00  0.00           H
ATOM   4270 HG22 THR A 263      60.210  47.530  32.030  1.00  0.00           H
ATOM   4271 HG23 THR A 263      59.060  46.120  32.130  1.00  0.00           H
ATOM   4272  C   THR A 263      60.880  44.780  28.700  1.00  0.00           C
ATOM   4273  O   THR A 263      59.820  44.490  28.110  1.00  0.00           O
ATOM   4274  N   GLN A 264      62.130  44.670  28.200  1.00  0.00           N
ATOM   4275  HN  GLN A 264      62.840  45.070  28.780  1.00  0.00           H
ATOM   4276  CA  GLN A 264      62.500  43.940  26.990  1.00  0.00           C
ATOM   4277  HA  GLN A 264      62.050  44.490  26.170  1.00  0.00           H
ATOM   4278  CB  GLN A 264      63.990  43.730  26.830  1.00  0.00           C
ATOM   4279  HB1 GLN A 264      64.210  42.950  27.580  1.00  0.00           H
ATOM   4280  HB2 GLN A 264      64.600  44.570  27.180  1.00  0.00           H
ATOM   4281  CG  GLN A 264      64.470  43.140  25.510  1.00  0.00           C
ATOM   4282  HG1 GLN A 264      64.360  43.890  24.710  1.00  0.00           H
ATOM   4283  HG2 GLN A 264      63.800  42.300  25.220  1.00  0.00           H
ATOM   4284  CD  GLN A 264      65.910  42.610  25.650  1.00  0.00           C
ATOM   4285  OE1 GLN A 264      66.370  42.020  24.640  1.00  0.00           O
ATOM   4286  NE2 GLN A 264      66.610  42.640  26.760  1.00  0.00           N
ATOM   4287 HE21 GLN A 264      67.480  42.160  26.700  1.00  0.00           H
ATOM   4288 HE22 GLN A 264      66.180  42.820  27.640  1.00  0.00           H
ATOM   4289  C   GLN A 264      61.820  42.550  26.860  1.00  0.00           C
ATOM   4290  O   GLN A 264      61.260  42.130  25.830  1.00  0.00           O
ATOM   4291  N   ASN A 265      61.960  41.850  27.960  1.00  0.00           N
ATOM   4292  HN  ASN A 265      62.310  42.310  28.770  1.00  0.00           H
ATOM   4293  CA  ASN A 265      61.440  40.540  28.200  1.00  0.00           C
ATOM   4294  HA  ASN A 265      60.790  40.200  27.420  1.00  0.00           H
ATOM   4295  CB  ASN A 265      62.610  39.590  28.560  1.00  0.00           C
ATOM   4296  HB1 ASN A 265      63.170  40.120  29.370  1.00  0.00           H
ATOM   4297  HB2 ASN A 265      63.310  39.450  27.710  1.00  0.00           H
ATOM   4298  CG  ASN A 265      62.250  38.210  29.140  1.00  0.00           C
ATOM   4299  OD1 ASN A 265      61.090  37.800  29.110  1.00  0.00           O
ATOM   4300  ND2 ASN A 265      63.230  37.480  29.730  1.00  0.00           N
ATOM   4301 HD21 ASN A 265      62.950  36.550  29.970  1.00  0.00           H
ATOM   4302 HD22 ASN A 265      64.120  37.900  29.860  1.00  0.00           H
ATOM   4303  C   ASN A 265      60.520  40.650  29.340  1.00  0.00           C
ATOM   4304  O   ASN A 265      60.880  41.070  30.410  1.00  0.00           O
ATOM   4305  N   CYS A 266      59.190  40.530  29.090  1.00  0.00           N
ATOM   4306  HN  CYS A 266      58.830  40.470  28.150  1.00  0.00           H
ATOM   4307  CA  CYS A 266      58.230  40.610  30.210  1.00  0.00           C
ATOM   4308  HA  CYS A 266      58.550  41.340  30.940  1.00  0.00           H
ATOM   4309  CB  CYS A 266      56.840  40.970  29.760  1.00  0.00           C
ATOM   4310  HB1 CYS A 266      56.260  41.070  30.700  1.00  0.00           H
ATOM   4311  HB2 CYS A 266      56.400  40.240  29.050  1.00  0.00           H
ATOM   4312  SG  CYS A 266      56.640  42.690  29.170  1.00  0.00           S
ATOM   4313  C   CYS A 266      58.160  39.260  30.940  1.00  0.00           C
ATOM   4314  O   CYS A 266      58.130  39.140  32.150  1.00  0.00           O
ATOM   4315  N   GLU A 267      58.320  38.100  30.220  1.00  0.00           N
ATOM   4316  HN  GLU A 267      58.540  38.110  29.250  1.00  0.00           H
ATOM   4317  CA  GLU A 267      58.230  36.780  30.800  1.00  0.00           C
ATOM   4318  HA  GLU A 267      57.180  36.630  31.040  1.00  0.00           H
ATOM   4319  CB  GLU A 267      58.700  35.690  29.850  1.00  0.00           C
ATOM   4320  HB1 GLU A 267      58.680  34.670  30.300  1.00  0.00           H
ATOM   4321  HB2 GLU A 267      59.740  35.870  29.530  1.00  0.00           H
ATOM   4322  CG  GLU A 267      57.950  35.570  28.520  1.00  0.00           C
ATOM   4323  HG1 GLU A 267      58.530  34.870  27.880  1.00  0.00           H
ATOM   4324  HG2 GLU A 267      57.780  36.540  27.990  1.00  0.00           H
ATOM   4325  CD  GLU A 267      56.540  35.060  28.620  1.00  0.00           C
ATOM   4326  OE1 GLU A 267      55.780  34.950  27.630  1.00  0.00           O
ATOM   4327  OE2 GLU A 267      56.180  34.760  29.770  1.00  0.00           O
ATOM   4328  C   GLU A 267      59.000  36.420  32.150  1.00  0.00           C
ATOM   4329  O   GLU A 267      58.530  35.670  32.970  1.00  0.00           O
ATOM   4330  N   VAL A 268      60.190  36.980  32.340  1.00  0.00           N
ATOM   4331  HN  VAL A 268      60.710  37.360  31.590  1.00  0.00           H
ATOM   4332  CA  VAL A 268      60.860  36.940  33.650  1.00  0.00           C
ATOM   4333  HA  VAL A 268      61.000  35.890  33.860  1.00  0.00           H
ATOM   4334  CB  VAL A 268      62.260  37.630  33.520  1.00  0.00           C
ATOM   4335  HB  VAL A 268      62.800  36.960  32.820  1.00  0.00           H
ATOM   4336  CG1 VAL A 268      62.150  39.100  33.060  1.00  0.00           C
ATOM   4337 HG11 VAL A 268      61.520  39.260  32.180  1.00  0.00           H
ATOM   4338 HG12 VAL A 268      63.170  39.370  32.710  1.00  0.00           H
ATOM   4339 HG13 VAL A 268      62.050  39.830  33.900  1.00  0.00           H
ATOM   4340  CG2 VAL A 268      63.150  37.640  34.820  1.00  0.00           C
ATOM   4341 HG21 VAL A 268      62.780  38.400  35.530  1.00  0.00           H
ATOM   4342 HG22 VAL A 268      64.190  37.960  34.560  1.00  0.00           H
ATOM   4343 HG23 VAL A 268      63.390  36.620  35.200  1.00  0.00           H
ATOM   4344  C   VAL A 268      60.130  37.570  34.830  1.00  0.00           C
ATOM   4345  O   VAL A 268      60.380  37.230  36.010  1.00  0.00           O
ATOM   4346  N   TYR A 269      59.130  38.510  34.570  1.00  0.00           N
ATOM   4347  HN  TYR A 269      58.990  38.930  33.680  1.00  0.00           H
ATOM   4348  CA  TYR A 269      58.290  39.090  35.590  1.00  0.00           C
ATOM   4349  HA  TYR A 269      58.740  39.070  36.580  1.00  0.00           H
ATOM   4350  CB  TYR A 269      57.950  40.580  35.390  1.00  0.00           C
ATOM   4351  HB1 TYR A 269      57.350  41.030  36.210  1.00  0.00           H
ATOM   4352  HB2 TYR A 269      57.500  40.870  34.420  1.00  0.00           H
ATOM   4353  CG  TYR A 269      59.240  41.440  35.320  1.00  0.00           C
ATOM   4354  CD1 TYR A 269      59.650  42.270  36.370  1.00  0.00           C
ATOM   4355  HD1 TYR A 269      59.130  42.120  37.300  1.00  0.00           H
ATOM   4356  CE1 TYR A 269      60.740  43.200  36.290  1.00  0.00           C
ATOM   4357  HE1 TYR A 269      61.130  43.830  37.060  1.00  0.00           H
ATOM   4358  CZ  TYR A 269      61.190  43.490  35.020  1.00  0.00           C
ATOM   4359  OH  TYR A 269      62.030  44.510  34.780  1.00  0.00           O
ATOM   4360  HH  TYR A 269      62.160  44.560  33.830  1.00  0.00           H
ATOM   4361  CD2 TYR A 269      59.780  41.720  34.050  1.00  0.00           C
ATOM   4362  HD2 TYR A 269      59.460  41.090  33.240  1.00  0.00           H
ATOM   4363  CE2 TYR A 269      60.820  42.660  33.900  1.00  0.00           C
ATOM   4364  HE2 TYR A 269      61.270  42.850  32.950  1.00  0.00           H
ATOM   4365  C   TYR A 269      57.000  38.310  35.860  1.00  0.00           C
ATOM   4366  O   TYR A 269      56.250  38.610  36.740  1.00  0.00           O
ATOM   4367  N   ARG A 270      56.750  37.100  35.310  1.00  0.00           N
ATOM   4368  HN  ARG A 270      57.370  36.700  34.640  1.00  0.00           H
ATOM   4369  CA  ARG A 270      55.630  36.210  35.580  1.00  0.00           C
ATOM   4370  HA  ARG A 270      54.780  36.760  35.210  1.00  0.00           H
ATOM   4371  CB  ARG A 270      55.840  35.050  34.630  1.00  0.00           C
ATOM   4372  HB1 ARG A 270      55.140  34.260  34.940  1.00  0.00           H
ATOM   4373  HB2 ARG A 270      56.890  34.700  34.600  1.00  0.00           H
ATOM   4374  CG  ARG A 270      55.640  35.400  33.170  1.00  0.00           C
ATOM   4375  HG1 ARG A 270      56.080  34.560  32.590  1.00  0.00           H
ATOM   4376  HG2 ARG A 270      56.180  36.350  32.970  1.00  0.00           H
ATOM   4377  CD  ARG A 270      54.180  35.710  32.740  1.00  0.00           C
ATOM   4378  HD1 ARG A 270      53.900  36.680  33.200  1.00  0.00           H
ATOM   4379  HD2 ARG A 270      53.650  34.810  33.120  1.00  0.00           H
ATOM   4380  NE  ARG A 270      54.170  35.740  31.210  1.00  0.00           N
ATOM   4381  HE  ARG A 270      55.000  35.370  30.770  1.00  0.00           H
ATOM   4382  CZ  ARG A 270      53.250  36.150  30.380  1.00  0.00           C
ATOM   4383  NH1 ARG A 270      52.210  36.730  30.810  1.00  0.00           N
ATOM   4384 HH11 ARG A 270      52.040  36.770  31.790  1.00  0.00           H
ATOM   4385 HH12 ARG A 270      51.450  36.800  30.150  1.00  0.00           H
ATOM   4386  NH2 ARG A 270      53.460  35.990  29.100  1.00  0.00           N
ATOM   4387 HH21 ARG A 270      52.930  36.480  28.400  1.00  0.00           H
ATOM   4388 HH22 ARG A 270      54.350  35.690  28.790  1.00  0.00           H
ATOM   4389  C   ARG A 270      55.390  35.760  37.040  1.00  0.00           C
ATOM   4390  O   ARG A 270      54.220  35.850  37.430  1.00  0.00           O
ATOM   4391  N   SER A 271      56.380  35.310  37.780  1.00  0.00           N
ATOM   4392  HN  SER A 271      57.310  35.250  37.400  1.00  0.00           H
ATOM   4393  CA  SER A 271      56.380  35.170  39.250  1.00  0.00           C
ATOM   4394  HA  SER A 271      55.560  34.520  39.530  1.00  0.00           H
ATOM   4395  CB  SER A 271      57.680  34.420  39.770  1.00  0.00           C
ATOM   4396  HB1 SER A 271      57.560  33.320  39.630  1.00  0.00           H
ATOM   4397  HB2 SER A 271      57.690  34.470  40.880  1.00  0.00           H
ATOM   4398  OG  SER A 271      58.880  34.910  39.150  1.00  0.00           O
ATOM   4399  HG1 SER A 271      58.840  34.790  38.200  1.00  0.00           H
ATOM   4400  C   SER A 271      56.270  36.440  40.010  1.00  0.00           C
ATOM   4401  O   SER A 271      55.520  36.500  41.040  1.00  0.00           O
ATOM   4402  N   VAL A 272      57.060  37.450  39.520  1.00  0.00           N
ATOM   4403  HN  VAL A 272      57.490  37.300  38.630  1.00  0.00           H
ATOM   4404  CA  VAL A 272      57.240  38.620  40.330  1.00  0.00           C
ATOM   4405  HA  VAL A 272      57.590  38.310  41.310  1.00  0.00           H
ATOM   4406  CB  VAL A 272      58.390  39.400  39.620  1.00  0.00           C
ATOM   4407  HB  VAL A 272      58.010  39.880  38.690  1.00  0.00           H
ATOM   4408  CG1 VAL A 272      58.980  40.530  40.470  1.00  0.00           C
ATOM   4409 HG11 VAL A 272      59.990  40.760  40.080  1.00  0.00           H
ATOM   4410 HG12 VAL A 272      59.140  40.100  41.490  1.00  0.00           H
ATOM   4411 HG13 VAL A 272      58.370  41.460  40.490  1.00  0.00           H
ATOM   4412  CG2 VAL A 272      59.490  38.450  39.160  1.00  0.00           C
ATOM   4413 HG21 VAL A 272      60.130  38.960  38.400  1.00  0.00           H
ATOM   4414 HG22 VAL A 272      59.260  37.440  38.740  1.00  0.00           H
ATOM   4415 HG23 VAL A 272      60.060  38.210  40.090  1.00  0.00           H
ATOM   4416  C   VAL A 272      56.010  39.490  40.540  1.00  0.00           C
ATOM   4417  O   VAL A 272      55.720  40.020  41.640  1.00  0.00           O
ATOM   4418  N   ASP A 273      55.200  39.540  39.450  1.00  0.00           N
ATOM   4419  HN  ASP A 273      55.490  39.010  38.660  1.00  0.00           H
ATOM   4420  CA  ASP A 273      53.920  40.150  39.490  1.00  0.00           C
ATOM   4421  HA  ASP A 273      54.020  41.180  39.800  1.00  0.00           H
ATOM   4422  CB  ASP A 273      53.320  40.120  38.030  1.00  0.00           C
ATOM   4423  HB1 ASP A 273      53.440  39.070  37.710  1.00  0.00           H
ATOM   4424  HB2 ASP A 273      53.870  40.840  37.390  1.00  0.00           H
ATOM   4425  CG  ASP A 273      51.850  40.520  37.920  1.00  0.00           C
ATOM   4426  OD1 ASP A 273      51.520  41.710  37.880  1.00  0.00           O
ATOM   4427  OD2 ASP A 273      51.060  39.540  37.960  1.00  0.00           O
ATOM   4428  C   ASP A 273      52.970  39.530  40.570  1.00  0.00           C
ATOM   4429  O   ASP A 273      52.240  40.190  41.330  1.00  0.00           O
ATOM   4430  N   LEU A 274      52.890  38.140  40.600  1.00  0.00           N
ATOM   4431  HN  LEU A 274      53.470  37.630  40.000  1.00  0.00           H
ATOM   4432  CA  LEU A 274      52.170  37.390  41.580  1.00  0.00           C
ATOM   4433  HA  LEU A 274      51.210  37.900  41.570  1.00  0.00           H
ATOM   4434  CB  LEU A 274      51.990  35.850  41.410  1.00  0.00           C
ATOM   4435  HB1 LEU A 274      51.280  35.400  42.140  1.00  0.00           H
ATOM   4436  HB2 LEU A 274      52.960  35.340  41.530  1.00  0.00           H
ATOM   4437  CG  LEU A 274      51.530  35.480  39.990  1.00  0.00           C
ATOM   4438  HG  LEU A 274      52.200  35.960  39.250  1.00  0.00           H
ATOM   4439  CD1 LEU A 274      51.690  33.980  39.730  1.00  0.00           C
ATOM   4440 HD11 LEU A 274      50.960  33.440  40.390  1.00  0.00           H
ATOM   4441 HD12 LEU A 274      52.660  33.550  40.060  1.00  0.00           H
ATOM   4442 HD13 LEU A 274      51.590  33.780  38.640  1.00  0.00           H
ATOM   4443  CD2 LEU A 274      50.060  35.970  39.870  1.00  0.00           C
ATOM   4444 HD21 LEU A 274      49.750  35.770  38.820  1.00  0.00           H
ATOM   4445 HD22 LEU A 274      50.050  37.070  39.950  1.00  0.00           H
ATOM   4446 HD23 LEU A 274      49.380  35.500  40.600  1.00  0.00           H
ATOM   4447  C   LEU A 274      52.740  37.660  43.030  1.00  0.00           C
ATOM   4448  O   LEU A 274      51.950  37.880  44.000  1.00  0.00           O
ATOM   4449  N   ALA A 275      54.080  37.630  43.170  1.00  0.00           N
ATOM   4450  HN  ALA A 275      54.630  37.390  42.380  1.00  0.00           H
ATOM   4451  CA  ALA A 275      54.830  37.850  44.390  1.00  0.00           C
ATOM   4452  HA  ALA A 275      54.460  37.200  45.180  1.00  0.00           H
ATOM   4453  CB  ALA A 275      56.330  37.660  44.350  1.00  0.00           C
ATOM   4454  HB1 ALA A 275      56.580  36.630  44.000  1.00  0.00           H
ATOM   4455  HB2 ALA A 275      56.760  37.780  45.360  1.00  0.00           H
ATOM   4456  HB3 ALA A 275      56.740  38.460  43.700  1.00  0.00           H
ATOM   4457  C   ALA A 275      54.530  39.140  45.040  1.00  0.00           C
ATOM   4458  O   ALA A 275      54.210  39.220  46.240  1.00  0.00           O
ATOM   4459  N   PHE A 276      54.590  40.250  44.270  1.00  0.00           N
ATOM   4460  HN  PHE A 276      54.770  40.180  43.290  1.00  0.00           H
ATOM   4461  CA  PHE A 276      54.330  41.590  44.800  1.00  0.00           C
ATOM   4462  HA  PHE A 276      54.980  41.640  45.660  1.00  0.00           H
ATOM   4463  CB  PHE A 276      54.570  42.550  43.670  1.00  0.00           C
ATOM   4464  HB1 PHE A 276      53.890  42.350  42.830  1.00  0.00           H
ATOM   4465  HB2 PHE A 276      55.640  42.370  43.420  1.00  0.00           H
ATOM   4466  CG  PHE A 276      54.510  43.950  44.130  1.00  0.00           C
ATOM   4467  CD1 PHE A 276      53.370  44.690  44.030  1.00  0.00           C
ATOM   4468  HD1 PHE A 276      52.580  44.230  43.450  1.00  0.00           H
ATOM   4469  CE1 PHE A 276      53.240  45.980  44.620  1.00  0.00           C
ATOM   4470  HE1 PHE A 276      52.320  46.530  44.440  1.00  0.00           H
ATOM   4471  CZ  PHE A 276      54.300  46.480  45.420  1.00  0.00           C
ATOM   4472  HZ  PHE A 276      54.120  47.360  46.010  1.00  0.00           H
ATOM   4473  CD2 PHE A 276      55.520  44.450  45.020  1.00  0.00           C
ATOM   4474  HD2 PHE A 276      56.350  43.780  45.180  1.00  0.00           H
ATOM   4475  CE2 PHE A 276      55.470  45.750  45.610  1.00  0.00           C
ATOM   4476  HE2 PHE A 276      56.270  46.080  46.260  1.00  0.00           H
ATOM   4477  C   PHE A 276      52.870  41.720  45.370  1.00  0.00           C
ATOM   4478  O   PHE A 276      52.670  42.420  46.380  1.00  0.00           O
ATOM   4479  N   PHE A 277      51.860  41.170  44.650  1.00  0.00           N
ATOM   4480  HN  PHE A 277      52.140  40.720  43.790  1.00  0.00           H
ATOM   4481  CA  PHE A 277      50.450  41.210  44.950  1.00  0.00           C
ATOM   4482  HA  PHE A 277      50.160  42.230  45.170  1.00  0.00           H
ATOM   4483  CB  PHE A 277      49.620  40.710  43.670  1.00  0.00           C
ATOM   4484  HB1 PHE A 277      49.900  39.670  43.390  1.00  0.00           H
ATOM   4485  HB2 PHE A 277      49.890  41.380  42.830  1.00  0.00           H
ATOM   4486  CG  PHE A 277      48.130  40.770  43.920  1.00  0.00           C
ATOM   4487  CD1 PHE A 277      47.530  41.460  45.000  1.00  0.00           C
ATOM   4488  HD1 PHE A 277      48.110  42.010  45.720  1.00  0.00           H
ATOM   4489  CE1 PHE A 277      46.100  41.490  45.120  1.00  0.00           C
ATOM   4490  HE1 PHE A 277      45.640  42.020  45.940  1.00  0.00           H
ATOM   4491  CZ  PHE A 277      45.290  40.970  44.040  1.00  0.00           C
ATOM   4492  HZ  PHE A 277      44.210  41.060  44.100  1.00  0.00           H
ATOM   4493  CD2 PHE A 277      47.340  40.340  42.880  1.00  0.00           C
ATOM   4494  HD2 PHE A 277      47.740  39.920  41.970  1.00  0.00           H
ATOM   4495  CE2 PHE A 277      45.890  40.430  42.920  1.00  0.00           C
ATOM   4496  HE2 PHE A 277      45.340  40.060  42.060  1.00  0.00           H
ATOM   4497  C   PHE A 277      50.200  40.460  46.290  1.00  0.00           C
ATOM   4498  O   PHE A 277      49.550  40.990  47.200  1.00  0.00           O
ATOM   4499  N   ILE A 278      50.730  39.220  46.310  1.00  0.00           N
ATOM   4500  HN  ILE A 278      51.270  38.870  45.550  1.00  0.00           H
ATOM   4501  CA  ILE A 278      50.730  38.410  47.520  1.00  0.00           C
ATOM   4502  HA  ILE A 278      49.720  38.150  47.800  1.00  0.00           H
ATOM   4503  CB  ILE A 278      51.550  37.090  47.340  1.00  0.00           C
ATOM   4504  HB  ILE A 278      52.610  37.180  47.000  1.00  0.00           H
ATOM   4505  CG2 ILE A 278      51.670  36.280  48.620  1.00  0.00           C
ATOM   4506 HG21 ILE A 278      52.320  36.730  49.400  1.00  0.00           H
ATOM   4507 HG22 ILE A 278      51.800  35.190  48.520  1.00  0.00           H
ATOM   4508 HG23 ILE A 278      50.670  36.290  49.110  1.00  0.00           H
ATOM   4509  CG1 ILE A 278      50.840  36.250  46.180  1.00  0.00           C
ATOM   4510 HG11 ILE A 278      50.390  36.850  45.350  1.00  0.00           H
ATOM   4511 HG12 ILE A 278      50.000  35.700  46.670  1.00  0.00           H
ATOM   4512  CD  ILE A 278      51.740  35.110  45.640  1.00  0.00           C
ATOM   4513  HD1 ILE A 278      52.560  35.480  45.000  1.00  0.00           H
ATOM   4514  HD2 ILE A 278      51.150  34.400  45.020  1.00  0.00           H
ATOM   4515  HD3 ILE A 278      52.120  34.510  46.500  1.00  0.00           H
ATOM   4516  C   ILE A 278      51.340  39.110  48.730  1.00  0.00           C
ATOM   4517  O   ILE A 278      50.720  39.260  49.810  1.00  0.00           O
ATOM   4518  N   THR A 279      52.540  39.680  48.540  1.00  0.00           N
ATOM   4519  HN  THR A 279      52.920  39.640  47.630  1.00  0.00           H
ATOM   4520  CA  THR A 279      53.330  40.060  49.670  1.00  0.00           C
ATOM   4521  HA  THR A 279      53.180  39.340  50.450  1.00  0.00           H
ATOM   4522  CB  THR A 279      54.820  40.250  49.450  1.00  0.00           C
ATOM   4523  HB  THR A 279      55.400  40.750  50.250  1.00  0.00           H
ATOM   4524  OG1 THR A 279      55.050  40.950  48.290  1.00  0.00           O
ATOM   4525  HG1 THR A 279      54.610  40.540  47.540  1.00  0.00           H
ATOM   4526  CG2 THR A 279      55.360  38.890  49.200  1.00  0.00           C
ATOM   4527 HG21 THR A 279      55.460  38.300  50.130  1.00  0.00           H
ATOM   4528 HG22 THR A 279      56.400  39.000  48.810  1.00  0.00           H
ATOM   4529 HG23 THR A 279      54.710  38.370  48.480  1.00  0.00           H
ATOM   4530  C   THR A 279      52.810  41.420  50.160  1.00  0.00           C
ATOM   4531  O   THR A 279      52.790  41.860  51.320  1.00  0.00           O
ATOM   4532  N   LEU A 280      52.280  42.230  49.210  1.00  0.00           N
ATOM   4533  HN  LEU A 280      52.470  42.010  48.250  1.00  0.00           H
ATOM   4534  CA  LEU A 280      51.640  43.500  49.400  1.00  0.00           C
ATOM   4535  HA  LEU A 280      52.360  44.030  49.990  1.00  0.00           H
ATOM   4536  CB  LEU A 280      51.310  44.320  48.030  1.00  0.00           C
ATOM   4537  HB1 LEU A 280      50.710  43.630  47.390  1.00  0.00           H
ATOM   4538  HB2 LEU A 280      52.270  44.420  47.490  1.00  0.00           H
ATOM   4539  CG  LEU A 280      50.510  45.550  48.300  1.00  0.00           C
ATOM   4540  HG  LEU A 280      49.510  45.350  48.740  1.00  0.00           H
ATOM   4541  CD1 LEU A 280      51.230  46.680  49.110  1.00  0.00           C
ATOM   4542 HD11 LEU A 280      51.630  46.260  50.050  1.00  0.00           H
ATOM   4543 HD12 LEU A 280      50.580  47.520  49.450  1.00  0.00           H
ATOM   4544 HD13 LEU A 280      51.990  47.180  48.460  1.00  0.00           H
ATOM   4545  CD2 LEU A 280      50.100  46.330  47.020  1.00  0.00           C
ATOM   4546 HD21 LEU A 280      49.400  47.110  47.370  1.00  0.00           H
ATOM   4547 HD22 LEU A 280      49.510  45.740  46.290  1.00  0.00           H
ATOM   4548 HD23 LEU A 280      50.980  46.760  46.480  1.00  0.00           H
ATOM   4549  C   LEU A 280      50.380  43.290  50.120  1.00  0.00           C
ATOM   4550  O   LEU A 280      50.010  44.040  51.020  1.00  0.00           O
ATOM   4551  N   SER A 281      49.660  42.230  49.890  1.00  0.00           N
ATOM   4552  HN  SER A 281      50.030  41.670  49.150  1.00  0.00           H
ATOM   4553  CA  SER A 281      48.400  41.990  50.540  1.00  0.00           C
ATOM   4554  HA  SER A 281      47.950  42.940  50.750  1.00  0.00           H
ATOM   4555  CB  SER A 281      47.510  40.970  49.750  1.00  0.00           C
ATOM   4556  HB1 SER A 281      46.640  40.640  50.350  1.00  0.00           H
ATOM   4557  HB2 SER A 281      48.190  40.100  49.570  1.00  0.00           H
ATOM   4558  OG  SER A 281      47.050  41.360  48.450  1.00  0.00           O
ATOM   4559  HG1 SER A 281      47.790  41.320  47.850  1.00  0.00           H
ATOM   4560  C   SER A 281      48.630  41.380  51.870  1.00  0.00           C
ATOM   4561  O   SER A 281      47.690  41.130  52.660  1.00  0.00           O
ATOM   4562  N   PHE A 282      49.860  40.980  52.270  1.00  0.00           N
ATOM   4563  HN  PHE A 282      50.670  41.010  51.690  1.00  0.00           H
ATOM   4564  CA  PHE A 282      50.110  40.530  53.610  1.00  0.00           C
ATOM   4565  HA  PHE A 282      49.390  39.810  54.000  1.00  0.00           H
ATOM   4566  CB  PHE A 282      51.590  40.140  53.860  1.00  0.00           C
ATOM   4567  HB1 PHE A 282      51.710  40.000  54.960  1.00  0.00           H
ATOM   4568  HB2 PHE A 282      52.320  40.960  53.690  1.00  0.00           H
ATOM   4569  CG  PHE A 282      52.140  38.920  53.260  1.00  0.00           C
ATOM   4570  CD1 PHE A 282      51.290  37.840  52.780  1.00  0.00           C
ATOM   4571  HD1 PHE A 282      50.220  37.990  52.870  1.00  0.00           H
ATOM   4572  CE1 PHE A 282      51.870  36.770  52.100  1.00  0.00           C
ATOM   4573  HE1 PHE A 282      51.170  36.170  51.530  1.00  0.00           H
ATOM   4574  CZ  PHE A 282      53.230  36.620  52.020  1.00  0.00           C
ATOM   4575  HZ  PHE A 282      53.660  35.710  51.610  1.00  0.00           H
ATOM   4576  CD2 PHE A 282      53.570  38.670  53.240  1.00  0.00           C
ATOM   4577  HD2 PHE A 282      54.260  39.420  53.600  1.00  0.00           H
ATOM   4578  CE2 PHE A 282      54.080  37.600  52.540  1.00  0.00           C
ATOM   4579  HE2 PHE A 282      55.160  37.550  52.450  1.00  0.00           H
ATOM   4580  C   PHE A 282      49.780  41.680  54.650  1.00  0.00           C
ATOM   4581  O   PHE A 282      49.300  41.530  55.790  1.00  0.00           O
ATOM   4582  N   THR A 283      49.970  42.950  54.280  1.00  0.00           N
ATOM   4583  HN  THR A 283      50.280  43.140  53.360  1.00  0.00           H
ATOM   4584  CA  THR A 283      49.970  44.150  55.140  1.00  0.00           C
ATOM   4585  HA  THR A 283      50.690  44.010  55.930  1.00  0.00           H
ATOM   4586  CB  THR A 283      50.390  45.320  54.290  1.00  0.00           C
ATOM   4587  HB  THR A 283      50.310  46.220  54.920  1.00  0.00           H
ATOM   4588  OG1 THR A 283      49.450  45.650  53.200  1.00  0.00           O
ATOM   4589  HG1 THR A 283      49.820  45.230  52.430  1.00  0.00           H
ATOM   4590  CG2 THR A 283      51.830  45.040  53.860  1.00  0.00           C
ATOM   4591 HG21 THR A 283      52.330  45.930  53.400  1.00  0.00           H
ATOM   4592 HG22 THR A 283      51.830  44.260  53.080  1.00  0.00           H
ATOM   4593 HG23 THR A 283      52.460  44.710  54.720  1.00  0.00           H
ATOM   4594  C   THR A 283      48.680  44.480  55.760  1.00  0.00           C
ATOM   4595  O   THR A 283      48.660  45.050  56.820  1.00  0.00           O
ATOM   4596  N   TYR A 284      47.520  43.980  55.220  1.00  0.00           N
ATOM   4597  HN  TYR A 284      47.590  43.370  54.430  1.00  0.00           H
ATOM   4598  CA  TYR A 284      46.220  44.030  55.820  1.00  0.00           C
ATOM   4599  HA  TYR A 284      45.950  45.060  55.970  1.00  0.00           H
ATOM   4600  CB  TYR A 284      45.080  43.410  54.920  1.00  0.00           C
ATOM   4601  HB1 TYR A 284      44.090  43.200  55.410  1.00  0.00           H
ATOM   4602  HB2 TYR A 284      45.510  42.420  54.660  1.00  0.00           H
ATOM   4603  CG  TYR A 284      44.970  44.330  53.750  1.00  0.00           C
ATOM   4604  CD1 TYR A 284      45.880  44.240  52.670  1.00  0.00           C
ATOM   4605  HD1 TYR A 284      46.780  43.650  52.760  1.00  0.00           H
ATOM   4606  CE1 TYR A 284      45.820  45.130  51.580  1.00  0.00           C
ATOM   4607  HE1 TYR A 284      46.580  45.210  50.830  1.00  0.00           H
ATOM   4608  CZ  TYR A 284      44.710  45.990  51.430  1.00  0.00           C
ATOM   4609  OH  TYR A 284      44.580  46.670  50.250  1.00  0.00           O
ATOM   4610  HH  TYR A 284      43.740  47.110  50.200  1.00  0.00           H
ATOM   4611  CD2 TYR A 284      43.910  45.200  53.590  1.00  0.00           C
ATOM   4612  HD2 TYR A 284      43.210  45.350  54.400  1.00  0.00           H
ATOM   4613  CE2 TYR A 284      43.740  46.040  52.430  1.00  0.00           C
ATOM   4614  HE2 TYR A 284      42.820  46.610  52.390  1.00  0.00           H
ATOM   4615  C   TYR A 284      46.040  43.310  57.180  1.00  0.00           C
ATOM   4616  O   TYR A 284      45.420  43.790  58.170  1.00  0.00           O
ATOM   4617  N   MET A 285      46.880  42.320  57.330  1.00  0.00           N
ATOM   4618  HN  MET A 285      47.530  42.050  56.640  1.00  0.00           H
ATOM   4619  CA  MET A 285      47.040  41.630  58.610  1.00  0.00           C
ATOM   4620  HA  MET A 285      46.050  41.510  59.030  1.00  0.00           H
ATOM   4621  CB  MET A 285      47.770  40.270  58.570  1.00  0.00           C
ATOM   4622  HB1 MET A 285      48.040  40.000  59.620  1.00  0.00           H
ATOM   4623  HB2 MET A 285      48.670  40.320  57.930  1.00  0.00           H
ATOM   4624  CG  MET A 285      46.930  39.100  58.150  1.00  0.00           C
ATOM   4625  HG1 MET A 285      47.660  38.280  57.920  1.00  0.00           H
ATOM   4626  HG2 MET A 285      46.470  39.320  57.170  1.00  0.00           H
ATOM   4627  SD  MET A 285      45.670  38.680  59.340  1.00  0.00           S
ATOM   4628  CE  MET A 285      45.220  37.160  58.460  1.00  0.00           C
ATOM   4629  HE1 MET A 285      45.340  37.110  57.360  1.00  0.00           H
ATOM   4630  HE2 MET A 285      44.110  37.060  58.500  1.00  0.00           H
ATOM   4631  HE3 MET A 285      45.730  36.290  58.920  1.00  0.00           H
ATOM   4632  C   MET A 285      47.720  42.570  59.690  1.00  0.00           C
ATOM   4633  O   MET A 285      47.580  42.380  60.900  1.00  0.00           O
ATOM   4634  N   ASN A 286      48.330  43.750  59.370  1.00  0.00           N
ATOM   4635  HN  ASN A 286      48.450  43.930  58.400  1.00  0.00           H
ATOM   4636  CA  ASN A 286      48.990  44.660  60.330  1.00  0.00           C
ATOM   4637  HA  ASN A 286      49.180  44.090  61.220  1.00  0.00           H
ATOM   4638  CB  ASN A 286      50.280  45.410  59.800  1.00  0.00           C
ATOM   4639  HB1 ASN A 286      49.950  45.930  58.880  1.00  0.00           H
ATOM   4640  HB2 ASN A 286      50.990  44.630  59.450  1.00  0.00           H
ATOM   4641  CG  ASN A 286      50.960  46.400  60.710  1.00  0.00           C
ATOM   4642  OD1 ASN A 286      51.730  46.020  61.580  1.00  0.00           O
ATOM   4643  ND2 ASN A 286      50.760  47.730  60.490  1.00  0.00           N
ATOM   4644 HD21 ASN A 286      51.270  48.400  61.030  1.00  0.00           H
ATOM   4645 HD22 ASN A 286      50.030  48.000  59.860  1.00  0.00           H
ATOM   4646  C   ASN A 286      47.910  45.630  60.770  1.00  0.00           C
ATOM   4647  O   ASN A 286      48.280  46.300  61.770  1.00  0.00           O
ATOM   4648  N   SER A 287      46.710  45.660  60.120  1.00  0.00           N
ATOM   4649  HN  SER A 287      46.420  45.070  59.370  1.00  0.00           H
ATOM   4650  CA  SER A 287      45.560  46.530  60.420  1.00  0.00           C
ATOM   4651  HA  SER A 287      45.890  47.450  60.890  1.00  0.00           H
ATOM   4652  CB  SER A 287      44.890  46.980  59.140  1.00  0.00           C
ATOM   4653  HB1 SER A 287      43.960  47.520  59.400  1.00  0.00           H
ATOM   4654  HB2 SER A 287      44.710  46.110  58.490  1.00  0.00           H
ATOM   4655  OG  SER A 287      45.700  47.910  58.480  1.00  0.00           O
ATOM   4656  HG1 SER A 287      45.650  48.690  59.010  1.00  0.00           H
ATOM   4657  C   SER A 287      44.540  45.790  61.220  1.00  0.00           C
ATOM   4658  O   SER A 287      43.430  46.320  61.460  1.00  0.00           O
ATOM   4659  N   MET A 288      44.950  44.550  61.710  1.00  0.00           N
ATOM   4660  HN  MET A 288      45.880  44.330  61.450  1.00  0.00           H
ATOM   4661  CA  MET A 288      44.200  43.560  62.470  1.00  0.00           C
ATOM   4662  HA  MET A 288      43.280  44.010  62.820  1.00  0.00           H
ATOM   4663  CB  MET A 288      43.920  42.340  61.520  1.00  0.00           C
ATOM   4664  HB1 MET A 288      43.800  41.400  62.100  1.00  0.00           H
ATOM   4665  HB2 MET A 288      44.830  42.290  60.860  1.00  0.00           H
ATOM   4666  CG  MET A 288      42.670  42.560  60.600  1.00  0.00           C
ATOM   4667  HG1 MET A 288      42.630  43.530  60.040  1.00  0.00           H
ATOM   4668  HG2 MET A 288      41.770  42.510  61.240  1.00  0.00           H
ATOM   4669  SD  MET A 288      42.350  41.280  59.390  1.00  0.00           S
ATOM   4670  CE  MET A 288      42.190  39.860  60.520  1.00  0.00           C
ATOM   4671  HE1 MET A 288      41.290  39.940  61.160  1.00  0.00           H
ATOM   4672  HE2 MET A 288      43.070  39.680  61.190  1.00  0.00           H
ATOM   4673  HE3 MET A 288      41.950  38.970  59.910  1.00  0.00           H
ATOM   4674  C   MET A 288      44.890  43.100  63.710  1.00  0.00           C
ATOM   4675  O   MET A 288      44.810  43.750  64.780  1.00  0.00           O
ATOM   4676  N   LEU A 289      45.730  42.040  63.600  1.00  0.00           N
ATOM   4677  HN  LEU A 289      45.960  41.690  62.700  1.00  0.00           H
ATOM   4678  CA  LEU A 289      46.440  41.310  64.650  1.00  0.00           C
ATOM   4679  HA  LEU A 289      45.680  40.680  65.070  1.00  0.00           H
ATOM   4680  CB  LEU A 289      47.480  40.440  63.910  1.00  0.00           C
ATOM   4681  HB1 LEU A 289      48.080  39.900  64.670  1.00  0.00           H
ATOM   4682  HB2 LEU A 289      48.310  40.990  63.430  1.00  0.00           H
ATOM   4683  CG  LEU A 289      46.890  39.390  62.950  1.00  0.00           C
ATOM   4684  HG  LEU A 289      46.170  39.950  62.330  1.00  0.00           H
ATOM   4685  CD1 LEU A 289      47.940  38.680  62.120  1.00  0.00           C
ATOM   4686 HD11 LEU A 289      48.580  39.430  61.590  1.00  0.00           H
ATOM   4687 HD12 LEU A 289      47.370  38.240  61.280  1.00  0.00           H
ATOM   4688 HD13 LEU A 289      48.490  37.840  62.610  1.00  0.00           H
ATOM   4689  CD2 LEU A 289      46.050  38.270  63.500  1.00  0.00           C
ATOM   4690 HD21 LEU A 289      46.720  37.540  64.010  1.00  0.00           H
ATOM   4691 HD22 LEU A 289      45.620  37.700  62.650  1.00  0.00           H
ATOM   4692 HD23 LEU A 289      45.190  38.650  64.090  1.00  0.00           H
ATOM   4693  C   LEU A 289      47.140  42.110  65.790  1.00  0.00           C
ATOM   4694  O   LEU A 289      46.620  42.260  66.890  1.00  0.00           O
ATOM   4695  N   ASP A 290      48.220  42.760  65.440  1.00  0.00           N
ATOM   4696  HN  ASP A 290      48.550  42.730  64.500  1.00  0.00           H
ATOM   4697  CA  ASP A 290      49.080  43.570  66.290  1.00  0.00           C
ATOM   4698  HA  ASP A 290      49.170  42.880  67.120  1.00  0.00           H
ATOM   4699  CB  ASP A 290      50.510  43.740  65.810  1.00  0.00           C
ATOM   4700  HB1 ASP A 290      51.020  42.760  65.760  1.00  0.00           H
ATOM   4701  HB2 ASP A 290      51.130  44.410  66.430  1.00  0.00           H
ATOM   4702  CG  ASP A 290      50.520  44.300  64.380  1.00  0.00           C
ATOM   4703  OD1 ASP A 290      49.690  44.010  63.500  1.00  0.00           O
ATOM   4704  OD2 ASP A 290      51.520  45.150  64.130  1.00  0.00           O
ATOM   4705  HD2 ASP A 290      51.640  45.290  63.180  1.00  0.00           H
ATOM   4706  C   ASP A 290      48.520  44.780  67.020  1.00  0.00           C
ATOM   4707  O   ASP A 290      48.910  44.890  68.210  1.00  0.00           O
ATOM   4708  N   PRO A 291      47.690  45.620  66.450  1.00  0.00           N
ATOM   4709  CD  PRO A 291      47.540  45.830  65.020  1.00  0.00           C
ATOM   4710  HD1 PRO A 291      47.310  44.990  64.330  1.00  0.00           H
ATOM   4711  HD2 PRO A 291      48.330  46.360  64.450  1.00  0.00           H
ATOM   4712  CA  PRO A 291      47.120  46.730  67.210  1.00  0.00           C
ATOM   4713  HA  PRO A 291      47.880  47.260  67.780  1.00  0.00           H
ATOM   4714  CB  PRO A 291      46.530  47.630  66.190  1.00  0.00           C
ATOM   4715  HB1 PRO A 291      47.160  48.480  65.880  1.00  0.00           H
ATOM   4716  HB2 PRO A 291      45.510  48.080  66.230  1.00  0.00           H
ATOM   4717  CG  PRO A 291      46.290  46.710  65.030  1.00  0.00           C
ATOM   4718  HG1 PRO A 291      45.390  46.090  65.230  1.00  0.00           H
ATOM   4719  HG2 PRO A 291      46.220  47.260  64.080  1.00  0.00           H
ATOM   4720  C   PRO A 291      46.080  46.220  68.150  1.00  0.00           C
ATOM   4721  O   PRO A 291      45.960  46.670  69.280  1.00  0.00           O
ATOM   4722  N   VAL A 292      45.290  45.230  67.750  1.00  0.00           N
ATOM   4723  HN  VAL A 292      45.470  44.850  66.840  1.00  0.00           H
ATOM   4724  CA  VAL A 292      44.180  44.620  68.510  1.00  0.00           C
ATOM   4725  HA  VAL A 292      43.590  45.490  68.800  1.00  0.00           H
ATOM   4726  CB  VAL A 292      43.460  43.610  67.710  1.00  0.00           C
ATOM   4727  HB  VAL A 292      44.150  43.090  67.010  1.00  0.00           H
ATOM   4728  CG1 VAL A 292      42.810  42.460  68.480  1.00  0.00           C
ATOM   4729 HG11 VAL A 292      42.420  42.760  69.470  1.00  0.00           H
ATOM   4730 HG12 VAL A 292      43.610  41.700  68.640  1.00  0.00           H
ATOM   4731 HG13 VAL A 292      42.030  41.960  67.880  1.00  0.00           H
ATOM   4732  CG2 VAL A 292      42.350  44.380  66.900  1.00  0.00           C
ATOM   4733 HG21 VAL A 292      41.790  43.590  66.360  1.00  0.00           H
ATOM   4734 HG22 VAL A 292      42.810  44.940  66.050  1.00  0.00           H
ATOM   4735 HG23 VAL A 292      41.680  45.050  67.480  1.00  0.00           H
ATOM   4736  C   VAL A 292      44.650  44.060  69.870  1.00  0.00           C
ATOM   4737  O   VAL A 292      44.240  44.290  71.000  1.00  0.00           O
ATOM   4738  N   VAL A 293      45.770  43.330  69.700  1.00  0.00           N
ATOM   4739  HN  VAL A 293      45.990  43.180  68.740  1.00  0.00           H
ATOM   4740  CA  VAL A 293      46.610  42.860  70.890  1.00  0.00           C
ATOM   4741  HA  VAL A 293      45.900  42.300  71.480  1.00  0.00           H
ATOM   4742  CB  VAL A 293      47.760  42.000  70.270  1.00  0.00           C
ATOM   4743  HB  VAL A 293      48.250  42.600  69.470  1.00  0.00           H
ATOM   4744  CG1 VAL A 293      48.760  41.460  71.280  1.00  0.00           C
ATOM   4745 HG11 VAL A 293      49.340  42.310  71.710  1.00  0.00           H
ATOM   4746 HG12 VAL A 293      49.500  40.800  70.780  1.00  0.00           H
ATOM   4747 HG13 VAL A 293      48.320  40.880  72.120  1.00  0.00           H
ATOM   4748  CG2 VAL A 293      47.140  40.740  69.700  1.00  0.00           C
ATOM   4749 HG21 VAL A 293      46.270  40.900  69.040  1.00  0.00           H
ATOM   4750 HG22 VAL A 293      46.820  40.100  70.550  1.00  0.00           H
ATOM   4751 HG23 VAL A 293      47.930  40.270  69.080  1.00  0.00           H
ATOM   4752  C   VAL A 293      47.110  43.900  71.760  1.00  0.00           C
ATOM   4753  O   VAL A 293      46.940  43.860  73.000  1.00  0.00           O
ATOM   4754  N   TYR A 294      47.730  44.920  71.120  1.00  0.00           N
ATOM   4755  HN  TYR A 294      47.880  44.790  70.150  1.00  0.00           H
ATOM   4756  CA  TYR A 294      48.200  46.140  71.790  1.00  0.00           C
ATOM   4757  HA  TYR A 294      48.960  45.830  72.510  1.00  0.00           H
ATOM   4758  CB  TYR A 294      48.880  47.060  70.730  1.00  0.00           C
ATOM   4759  HB1 TYR A 294      48.130  47.320  69.950  1.00  0.00           H
ATOM   4760  HB2 TYR A 294      49.660  46.530  70.140  1.00  0.00           H
ATOM   4761  CG  TYR A 294      49.310  48.380  71.280  1.00  0.00           C
ATOM   4762  CD1 TYR A 294      50.570  48.570  71.850  1.00  0.00           C
ATOM   4763  HD1 TYR A 294      51.230  47.720  71.750  1.00  0.00           H
ATOM   4764  CE1 TYR A 294      50.900  49.740  72.530  1.00  0.00           C
ATOM   4765  HE1 TYR A 294      51.830  49.860  73.070  1.00  0.00           H
ATOM   4766  CZ  TYR A 294      50.060  50.780  72.590  1.00  0.00           C
ATOM   4767  OH  TYR A 294      50.330  51.840  73.390  1.00  0.00           O
ATOM   4768  HH  TYR A 294      49.460  52.210  73.520  1.00  0.00           H
ATOM   4769  CD2 TYR A 294      48.400  49.480  71.310  1.00  0.00           C
ATOM   4770  HD2 TYR A 294      47.430  49.380  70.860  1.00  0.00           H
ATOM   4771  CE2 TYR A 294      48.770  50.660  71.930  1.00  0.00           C
ATOM   4772  HE2 TYR A 294      48.040  51.430  72.170  1.00  0.00           H
ATOM   4773  C   TYR A 294      47.130  46.830  72.650  1.00  0.00           C
ATOM   4774  O   TYR A 294      47.460  47.100  73.780  1.00  0.00           O
ATOM   4775  N   TYR A 295      45.930  46.920  72.140  1.00  0.00           N
ATOM   4776  HN  TYR A 295      45.820  46.640  71.190  1.00  0.00           H
ATOM   4777  CA  TYR A 295      44.780  47.670  72.690  1.00  0.00           C
ATOM   4778  HA  TYR A 295      45.140  48.680  72.810  1.00  0.00           H
ATOM   4779  CB  TYR A 295      43.650  47.690  71.650  1.00  0.00           C
ATOM   4780  HB1 TYR A 295      42.720  48.110  72.110  1.00  0.00           H
ATOM   4781  HB2 TYR A 295      43.530  46.680  71.190  1.00  0.00           H
ATOM   4782  CG  TYR A 295      43.760  48.550  70.330  1.00  0.00           C
ATOM   4783  CD1 TYR A 295      42.960  48.320  69.210  1.00  0.00           C
ATOM   4784  HD1 TYR A 295      42.310  47.460  69.320  1.00  0.00           H
ATOM   4785  CE1 TYR A 295      43.160  48.940  67.980  1.00  0.00           C
ATOM   4786  HE1 TYR A 295      42.500  48.820  67.140  1.00  0.00           H
ATOM   4787  CZ  TYR A 295      44.110  49.950  67.950  1.00  0.00           C
ATOM   4788  OH  TYR A 295      44.210  50.750  66.860  1.00  0.00           O
ATOM   4789  HH  TYR A 295      43.890  50.250  66.110  1.00  0.00           H
ATOM   4790  CD2 TYR A 295      44.740  49.540  70.240  1.00  0.00           C
ATOM   4791  HD2 TYR A 295      45.300  49.690  71.150  1.00  0.00           H
ATOM   4792  CE2 TYR A 295      44.900  50.280  69.050  1.00  0.00           C
ATOM   4793  HE2 TYR A 295      45.580  51.110  69.100  1.00  0.00           H
ATOM   4794  C   TYR A 295      44.360  47.200  74.030  1.00  0.00           C
ATOM   4795  O   TYR A 295      43.990  47.960  74.900  1.00  0.00           O
ATOM   4796  N   PHE A 296      44.310  45.860  74.130  1.00  0.00           N
ATOM   4797  HN  PHE A 296      44.450  45.370  73.280  1.00  0.00           H
ATOM   4798  CA  PHE A 296      43.930  45.220  75.440  1.00  0.00           C
ATOM   4799  HA  PHE A 296      43.310  45.910  76.000  1.00  0.00           H
ATOM   4800  CB  PHE A 296      43.070  43.940  75.160  1.00  0.00           C
ATOM   4801  HB1 PHE A 296      42.590  43.580  76.100  1.00  0.00           H
ATOM   4802  HB2 PHE A 296      43.780  43.160  74.790  1.00  0.00           H
ATOM   4803  CG  PHE A 296      42.080  44.250  74.160  1.00  0.00           C
ATOM   4804  CD1 PHE A 296      42.120  43.610  72.920  1.00  0.00           C
ATOM   4805  HD1 PHE A 296      42.950  42.970  72.660  1.00  0.00           H
ATOM   4806  CE1 PHE A 296      41.210  44.090  71.940  1.00  0.00           C
ATOM   4807  HE1 PHE A 296      41.060  43.630  70.980  1.00  0.00           H
ATOM   4808  CZ  PHE A 296      40.300  45.070  72.210  1.00  0.00           C
ATOM   4809  HZ  PHE A 296      39.520  45.340  71.510  1.00  0.00           H
ATOM   4810  CD2 PHE A 296      41.220  45.320  74.450  1.00  0.00           C
ATOM   4811  HD2 PHE A 296      41.160  45.780  75.420  1.00  0.00           H
ATOM   4812  CE2 PHE A 296      40.260  45.710  73.470  1.00  0.00           C
ATOM   4813  HE2 PHE A 296      39.740  46.630  73.680  1.00  0.00           H
ATOM   4814  C   PHE A 296      45.140  44.880  76.350  1.00  0.00           C
ATOM   4815  O   PHE A 296      44.920  44.460  77.500  1.00  0.00           O
ATOM   4816  N   SER A 297      46.400  44.910  75.940  1.00  0.00           N
ATOM   4817  HN  SER A 297      46.500  45.340  75.040  1.00  0.00           H
ATOM   4818  CA  SER A 297      47.600  44.570  76.670  1.00  0.00           C
ATOM   4819  HA  SER A 297      47.280  44.160  77.620  1.00  0.00           H
ATOM   4820  CB  SER A 297      48.460  43.460  76.060  1.00  0.00           C
ATOM   4821  HB1 SER A 297      47.780  42.570  76.010  1.00  0.00           H
ATOM   4822  HB2 SER A 297      49.290  43.200  76.760  1.00  0.00           H
ATOM   4823  OG  SER A 297      48.950  43.610  74.730  1.00  0.00           O
ATOM   4824  HG1 SER A 297      48.210  43.510  74.130  1.00  0.00           H
ATOM   4825  C   SER A 297      48.530  45.730  77.160  1.00  0.00           C
ATOM   4826  O   SER A 297      49.270  45.500  78.130  1.00  0.00           O
ATOM   4827  N   SER A 298      48.470  46.850  76.550  1.00  0.00           N
ATOM   4828  HN  SER A 298      48.010  46.760  75.670  1.00  0.00           H
ATOM   4829  CA  SER A 298      49.160  48.050  76.940  1.00  0.00           C
ATOM   4830  HA  SER A 298      50.110  47.610  77.200  1.00  0.00           H
ATOM   4831  CB  SER A 298      49.400  49.090  75.810  1.00  0.00           C
ATOM   4832  HB1 SER A 298      49.910  48.620  74.950  1.00  0.00           H
ATOM   4833  HB2 SER A 298      50.050  49.920  76.150  1.00  0.00           H
ATOM   4834  OG  SER A 298      48.200  49.600  75.270  1.00  0.00           O
ATOM   4835  HG1 SER A 298      47.810  48.880  74.780  1.00  0.00           H
ATOM   4836  C   SER A 298      48.660  48.630  78.260  1.00  0.00           C
ATOM   4837  O   SER A 298      47.440  48.630  78.380  1.00  0.00           O
ATOM   4838  N   PRO A 299      49.460  49.310  79.130  1.00  0.00           N
ATOM   4839  CD  PRO A 299      50.880  49.230  79.180  1.00  0.00           C
ATOM   4840  HD1 PRO A 299      51.420  49.630  78.300  1.00  0.00           H
ATOM   4841  HD2 PRO A 299      51.150  48.160  79.270  1.00  0.00           H
ATOM   4842  CA  PRO A 299      48.920  49.900  80.420  1.00  0.00           C
ATOM   4843  HA  PRO A 299      48.700  49.010  80.980  1.00  0.00           H
ATOM   4844  CB  PRO A 299      50.050  50.710  81.050  1.00  0.00           C
ATOM   4845  HB1 PRO A 299      49.940  50.490  82.130  1.00  0.00           H
ATOM   4846  HB2 PRO A 299      50.000  51.800  80.800  1.00  0.00           H
ATOM   4847  CG  PRO A 299      51.320  50.020  80.470  1.00  0.00           C
ATOM   4848  HG1 PRO A 299      52.150  50.710  80.200  1.00  0.00           H
ATOM   4849  HG2 PRO A 299      51.600  49.180  81.140  1.00  0.00           H
ATOM   4850  C   PRO A 299      47.560  50.690  80.330  1.00  0.00           C
ATOM   4851  O   PRO A 299      47.450  51.450  79.390  1.00  0.00           O
ATOM   4852  N   SER A 300      46.760  50.680  81.340  1.00  0.00           N
ATOM   4853  HN  SER A 300      47.000  49.940  81.960  1.00  0.00           H
ATOM   4854  CA  SER A 300      45.580  51.480  81.370  1.00  0.00           C
ATOM   4855  HA  SER A 300      45.070  51.390  80.420  1.00  0.00           H
ATOM   4856  CB  SER A 300      44.560  51.020  82.450  1.00  0.00           C
ATOM   4857  HB1 SER A 300      44.700  51.450  83.460  1.00  0.00           H
ATOM   4858  HB2 SER A 300      44.440  49.920  82.590  1.00  0.00           H
ATOM   4859  OG  SER A 300      43.230  51.370  82.000  1.00  0.00           O
ATOM   4860  HG1 SER A 300      42.930  50.610  81.510  1.00  0.00           H
ATOM   4861  C   SER A 300      45.830  52.960  81.460  1.00  0.00           C
ATOM   4862  O   SER A 300      46.810  53.360  82.100  1.00  0.00           O
ATOM   4863  NT  SER A 300      45.020  53.880  80.790  1.00  0.00           N
ATOM   4864  HNT SER A 300      44.230  53.560  80.280  1.00  0.00           H
ATOM   4865  CAT SER A 300      45.360  55.360  80.770  1.00  0.00           C
ATOM   4866  HT1 SER A 300      46.330  55.530  80.240  1.00  0.00           H
ATOM   4867  HT2 SER A 300      45.410  55.660  81.840  1.00  0.00           H
ATOM   4868  HT3 SER A 300      44.570  55.930  80.230  1.00  0.00           H
ATOM   4869  N1  GSK B 301      45.790  47.720  44.220  1.00  0.00           N
ATOM   4870  C1  GSK B 301      46.370  49.000  44.210  1.00  0.00           C
ATOM   4871  O1  GSK B 301      46.550  49.570  43.130  1.00  0.00           O
ATOM   4872  C2  GSK B 301      45.650  47.140  45.490  1.00  0.00           C
ATOM   4873  C3  GSK B 301      46.100  47.800  46.640  1.00  0.00           C
ATOM   4874  C4  GSK B 301      45.110  45.910  47.110  1.00  0.00           C
ATOM   4875  C5  GSK B 301      45.030  47.300  43.050  1.00  0.00           C
ATOM   4876  C6  GSK B 301      43.520  47.630  43.020  1.00  0.00           C
ATOM   4877  C7  GSK B 301      42.780  47.200  41.730  1.00  0.00           C
ATOM   4878  C8  GSK B 301      41.260  47.650  41.760  1.00  0.00           C
ATOM   4879  C9  GSK B 301      41.100  49.180  41.640  1.00  0.00           C
ATOM   4880  C10 GSK B 301      46.740  49.030  46.570  1.00  0.00           C
ATOM   4881  N2  GSK B 301      45.680  47.010  47.640  1.00  0.00           N
ATOM   4882  N3  GSK B 301      45.010  45.970  45.780  1.00  0.00           N
ATOM   4883  N4  GSK B 301      46.920  49.510  45.300  1.00  0.00           N
ATOM   4884  O2  GSK B 301      47.260  49.530  47.550  1.00  0.00           O
ATOM   4885 CL   GSK B 301      44.170  44.750  48.010  1.00  0.00          Cl
ATOM   4886  H1  GSK B 301      45.230  46.210  43.080  1.00  0.00           H
ATOM   4887  H2  GSK B 301      45.720  47.610  42.230  1.00  0.00           H
ATOM   4888  H3  GSK B 301      43.300  48.720  43.000  1.00  0.00           H
ATOM   4889  H4  GSK B 301      43.020  47.120  43.880  1.00  0.00           H
ATOM   4890  H5  GSK B 301      42.650  46.130  41.470  1.00  0.00           H
ATOM   4891  H6  GSK B 301      43.260  47.690  40.860  1.00  0.00           H
ATOM   4892  H7  GSK B 301      40.820  47.380  42.740  1.00  0.00           H
ATOM   4893  H8  GSK B 301      40.700  47.180  40.930  1.00  0.00           H
ATOM   4894  H9  GSK B 301      41.460  49.790  42.490  1.00  0.00           H
ATOM   4895  H10 GSK B 301      40.020  49.430  41.570  1.00  0.00           H
ATOM   4896  H11 GSK B 301      41.650  49.380  40.700  1.00  0.00           H
ATOM   4897  H12 GSK B 301      45.470  47.250  48.610  1.00  0.00           H
ATOM   4898  H13 GSK B 301      47.140  50.480  45.210  1.00  0.00           H
ATOM   4899  LP1 GSK B 301      43.290  43.650  48.840  1.00  0.00            
TER
ENDMDL
