# Supplementary material for: Structural basis of hydroxycarboxylic acid receptor signaling mechanisms through ligand binding
Source: Nat Commun. 2023 Sep 22;14:5899. doi: 10.1038/s41467-023-41650-7 (PMC10516952; doi:10.1038/s41467-023-41650-7)
Supplement: Supplementary file 4 — Source Data [file 41467_2023_41650_MOESM4_ESM.zip › source file/molecular dynamics simulations trajectories/with_gsk_run2/with_gsk_run2_400ns.pdb]

REMARK    GENERATED BY TRJCONV
TITLE     Title t= 400000.00000 step= 200000000
REMARK    THIS IS A SIMULATION BOX
CRYST1   96.686   96.686  109.851  90.00  90.00  90.00 P 1           1
MODEL        1
ATOM      1  CAY HSD A   9      48.750  44.310  25.100  1.00  0.00           C
ATOM      2  HY1 HSD A   9      47.910  43.600  25.250  1.00  0.00           H
ATOM      3  HY2 HSD A   9      49.430  43.990  24.290  1.00  0.00           H
ATOM      4  HY3 HSD A   9      48.280  45.290  24.890  1.00  0.00           H
ATOM      5  CY  HSD A   9      49.460  44.480  26.450  1.00  0.00           C
ATOM      6  OY  HSD A   9      48.930  45.050  27.370  1.00  0.00           O
ATOM      7  N   HSD A   9      50.750  43.910  26.440  1.00  0.00           N
ATOM      8  HN  HSD A   9      51.210  43.250  25.860  1.00  0.00           H
ATOM      9  CA  HSD A   9      51.530  44.120  27.660  1.00  0.00           C
ATOM     10  HA  HSD A   9      50.860  44.300  28.500  1.00  0.00           H
ATOM     11  CB  HSD A   9      52.310  42.850  27.970  1.00  0.00           C
ATOM     12  HB1 HSD A   9      52.940  43.020  28.870  1.00  0.00           H
ATOM     13  HB2 HSD A   9      53.040  42.560  27.180  1.00  0.00           H
ATOM     14  ND1 HSD A   9      50.930  40.820  27.260  1.00  0.00           N
ATOM     15  HD1 HSD A   9      51.250  40.790  26.320  1.00  0.00           H
ATOM     16  CG  HSD A   9      51.370  41.710  28.230  1.00  0.00           C
ATOM     17  CE1 HSD A   9      50.070  39.870  27.820  1.00  0.00           C
ATOM     18  HE1 HSD A   9      49.720  39.090  27.140  1.00  0.00           H
ATOM     19  NE2 HSD A   9      50.050  40.050  29.120  1.00  0.00           N
ATOM     20  CD2 HSD A   9      50.870  41.180  29.390  1.00  0.00           C
ATOM     21  HD2 HSD A   9      51.120  41.460  30.400  1.00  0.00           H
ATOM     22  C   HSD A   9      52.570  45.230  27.660  1.00  0.00           C
ATOM     23  O   HSD A   9      53.220  45.460  28.650  1.00  0.00           O
ATOM     24  N   PHE A  10      52.710  45.980  26.600  1.00  0.00           N
ATOM     25  HN  PHE A  10      51.990  45.790  25.940  1.00  0.00           H
ATOM     26  CA  PHE A  10      53.690  47.070  26.340  1.00  0.00           C
ATOM     27  HA  PHE A  10      54.160  47.300  27.290  1.00  0.00           H
ATOM     28  CB  PHE A  10      54.800  46.670  25.310  1.00  0.00           C
ATOM     29  HB1 PHE A  10      54.340  46.470  24.320  1.00  0.00           H
ATOM     30  HB2 PHE A  10      55.330  45.740  25.590  1.00  0.00           H
ATOM     31  CG  PHE A  10      55.810  47.740  25.070  1.00  0.00           C
ATOM     32  CD1 PHE A  10      57.020  47.680  25.710  1.00  0.00           C
ATOM     33  HD1 PHE A  10      57.190  46.820  26.330  1.00  0.00           H
ATOM     34  CE1 PHE A  10      58.030  48.600  25.390  1.00  0.00           C
ATOM     35  HE1 PHE A  10      59.060  48.440  25.710  1.00  0.00           H
ATOM     36  CZ  PHE A  10      57.790  49.640  24.490  1.00  0.00           C
ATOM     37  HZ  PHE A  10      58.540  50.340  24.150  1.00  0.00           H
ATOM     38  CD2 PHE A  10      55.490  48.870  24.270  1.00  0.00           C
ATOM     39  HD2 PHE A  10      54.520  48.890  23.780  1.00  0.00           H
ATOM     40  CE2 PHE A  10      56.490  49.790  23.900  1.00  0.00           C
ATOM     41  HE2 PHE A  10      56.190  50.590  23.240  1.00  0.00           H
ATOM     42  C   PHE A  10      52.960  48.280  25.990  1.00  0.00           C
ATOM     43  O   PHE A  10      52.300  48.390  24.990  1.00  0.00           O
ATOM     44  N   LEU A  11      53.100  49.420  26.700  1.00  0.00           N
ATOM     45  HN  LEU A  11      53.760  49.560  27.430  1.00  0.00           H
ATOM     46  CA  LEU A  11      52.220  50.560  26.390  1.00  0.00           C
ATOM     47  HA  LEU A  11      52.150  50.650  25.320  1.00  0.00           H
ATOM     48  CB  LEU A  11      50.830  50.530  27.150  1.00  0.00           C
ATOM     49  HB1 LEU A  11      50.380  49.520  27.050  1.00  0.00           H
ATOM     50  HB2 LEU A  11      50.140  51.240  26.650  1.00  0.00           H
ATOM     51  CG  LEU A  11      50.830  50.800  28.640  1.00  0.00           C
ATOM     52  HG  LEU A  11      51.210  51.820  28.810  1.00  0.00           H
ATOM     53  CD1 LEU A  11      49.380  50.670  29.250  1.00  0.00           C
ATOM     54 HD11 LEU A  11      49.190  49.580  29.370  1.00  0.00           H
ATOM     55 HD12 LEU A  11      48.560  51.080  28.620  1.00  0.00           H
ATOM     56 HD13 LEU A  11      49.370  51.130  30.260  1.00  0.00           H
ATOM     57  CD2 LEU A  11      51.670  49.880  29.550  1.00  0.00           C
ATOM     58 HD21 LEU A  11      51.530  48.790  29.340  1.00  0.00           H
ATOM     59 HD22 LEU A  11      51.480  50.020  30.640  1.00  0.00           H
ATOM     60 HD23 LEU A  11      52.730  50.130  29.380  1.00  0.00           H
ATOM     61  C   LEU A  11      52.990  51.710  26.930  1.00  0.00           C
ATOM     62  O   LEU A  11      54.090  51.550  27.460  1.00  0.00           O
ATOM     63  N   GLU A  12      52.510  52.890  26.680  1.00  0.00           N
ATOM     64  HN  GLU A  12      51.640  52.970  26.180  1.00  0.00           H
ATOM     65  CA  GLU A  12      52.970  54.140  27.230  1.00  0.00           C
ATOM     66  HA  GLU A  12      53.930  53.930  27.680  1.00  0.00           H
ATOM     67  CB  GLU A  12      53.150  55.090  26.010  1.00  0.00           C
ATOM     68  HB1 GLU A  12      53.680  55.950  26.470  1.00  0.00           H
ATOM     69  HB2 GLU A  12      52.170  55.460  25.650  1.00  0.00           H
ATOM     70  CG  GLU A  12      54.060  54.570  24.840  1.00  0.00           C
ATOM     71  HG1 GLU A  12      53.570  53.640  24.450  1.00  0.00           H
ATOM     72  HG2 GLU A  12      54.990  54.160  25.290  1.00  0.00           H
ATOM     73  CD  GLU A  12      54.290  55.640  23.780  1.00  0.00           C
ATOM     74  OE1 GLU A  12      53.320  56.360  23.420  1.00  0.00           O
ATOM     75  OE2 GLU A  12      55.420  55.750  23.290  1.00  0.00           O
ATOM     76  C   GLU A  12      52.080  54.730  28.250  1.00  0.00           C
ATOM     77  O   GLU A  12      50.970  55.080  27.940  1.00  0.00           O
ATOM     78  N   ILE A  13      52.550  54.950  29.490  1.00  0.00           N
ATOM     79  HN  ILE A  13      53.470  54.700  29.750  1.00  0.00           H
ATOM     80  CA  ILE A  13      51.870  55.760  30.480  1.00  0.00           C
ATOM     81  HA  ILE A  13      50.960  56.230  30.090  1.00  0.00           H
ATOM     82  CB  ILE A  13      51.690  54.990  31.840  1.00  0.00           C
ATOM     83  HB  ILE A  13      52.630  54.570  32.210  1.00  0.00           H
ATOM     84  CG2 ILE A  13      50.990  55.850  32.950  1.00  0.00           C
ATOM     85 HG21 ILE A  13      51.070  55.360  33.940  1.00  0.00           H
ATOM     86 HG22 ILE A  13      49.940  56.000  32.650  1.00  0.00           H
ATOM     87 HG23 ILE A  13      51.470  56.850  33.050  1.00  0.00           H
ATOM     88  CG1 ILE A  13      50.970  53.610  31.570  1.00  0.00           C
ATOM     89 HG11 ILE A  13      51.580  52.930  30.950  1.00  0.00           H
ATOM     90 HG12 ILE A  13      49.990  53.870  31.110  1.00  0.00           H
ATOM     91  CD  ILE A  13      50.680  52.820  32.880  1.00  0.00           C
ATOM     92  HD1 ILE A  13      51.590  52.390  33.340  1.00  0.00           H
ATOM     93  HD2 ILE A  13      49.870  52.080  32.720  1.00  0.00           H
ATOM     94  HD3 ILE A  13      50.220  53.450  33.660  1.00  0.00           H
ATOM     95  C   ILE A  13      52.840  56.880  30.850  1.00  0.00           C
ATOM     96  O   ILE A  13      54.040  56.660  30.910  1.00  0.00           O
ATOM     97  N   ASP A  14      52.340  58.120  30.790  1.00  0.00           N
ATOM     98  HN  ASP A  14      51.350  58.130  30.660  1.00  0.00           H
ATOM     99  CA  ASP A  14      53.030  59.330  31.070  1.00  0.00           C
ATOM    100  HA  ASP A  14      52.390  60.200  31.190  1.00  0.00           H
ATOM    101  CB  ASP A  14      53.650  59.330  32.510  1.00  0.00           C
ATOM    102  HB1 ASP A  14      54.170  60.260  32.830  1.00  0.00           H
ATOM    103  HB2 ASP A  14      54.410  58.530  32.590  1.00  0.00           H
ATOM    104  CG  ASP A  14      52.570  59.220  33.530  1.00  0.00           C
ATOM    105  OD1 ASP A  14      51.400  59.580  33.260  1.00  0.00           O
ATOM    106  OD2 ASP A  14      52.830  58.810  34.720  1.00  0.00           O
ATOM    107  C   ASP A  14      54.000  59.680  29.890  1.00  0.00           C
ATOM    108  O   ASP A  14      54.970  60.400  30.170  1.00  0.00           O
ATOM    109  N   LYS A  15      53.780  59.070  28.660  1.00  0.00           N
ATOM    110  HN  LYS A  15      52.910  58.580  28.700  1.00  0.00           H
ATOM    111  CA  LYS A  15      54.540  59.310  27.510  1.00  0.00           C
ATOM    112  HA  LYS A  15      53.890  58.910  26.740  1.00  0.00           H
ATOM    113  CB  LYS A  15      54.730  60.800  27.330  1.00  0.00           C
ATOM    114  HB1 LYS A  15      55.190  60.860  26.320  1.00  0.00           H
ATOM    115  HB2 LYS A  15      55.460  61.250  28.040  1.00  0.00           H
ATOM    116  CG  LYS A  15      53.460  61.670  27.350  1.00  0.00           C
ATOM    117  HG1 LYS A  15      53.750  62.720  27.210  1.00  0.00           H
ATOM    118  HG2 LYS A  15      53.060  61.660  28.390  1.00  0.00           H
ATOM    119  CD  LYS A  15      52.470  61.140  26.460  1.00  0.00           C
ATOM    120  HD1 LYS A  15      51.540  61.650  26.770  1.00  0.00           H
ATOM    121  HD2 LYS A  15      52.220  60.060  26.600  1.00  0.00           H
ATOM    122  CE  LYS A  15      52.740  61.440  24.980  1.00  0.00           C
ATOM    123  HE1 LYS A  15      53.720  61.020  24.640  1.00  0.00           H
ATOM    124  HE2 LYS A  15      52.680  62.550  24.920  1.00  0.00           H
ATOM    125  NZ  LYS A  15      51.600  60.850  24.240  1.00  0.00           N
ATOM    126  HZ1 LYS A  15      51.690  61.010  23.220  1.00  0.00           H
ATOM    127  HZ2 LYS A  15      50.740  61.350  24.570  1.00  0.00           H
ATOM    128  HZ3 LYS A  15      51.490  59.830  24.370  1.00  0.00           H
ATOM    129  C   LYS A  15      55.860  58.490  27.490  1.00  0.00           C
ATOM    130  O   LYS A  15      56.740  58.680  26.660  1.00  0.00           O
ATOM    131  N   LYS A  16      55.920  57.500  28.400  1.00  0.00           N
ATOM    132  HN  LYS A  16      55.120  57.240  28.940  1.00  0.00           H
ATOM    133  CA  LYS A  16      57.130  56.650  28.600  1.00  0.00           C
ATOM    134  HA  LYS A  16      57.810  56.780  27.780  1.00  0.00           H
ATOM    135  CB  LYS A  16      57.900  57.000  29.930  1.00  0.00           C
ATOM    136  HB1 LYS A  16      58.720  56.290  30.170  1.00  0.00           H
ATOM    137  HB2 LYS A  16      57.060  56.810  30.650  1.00  0.00           H
ATOM    138  CG  LYS A  16      58.260  58.450  30.090  1.00  0.00           C
ATOM    139  HG1 LYS A  16      58.570  58.740  31.120  1.00  0.00           H
ATOM    140  HG2 LYS A  16      57.380  59.090  29.870  1.00  0.00           H
ATOM    141  CD  LYS A  16      59.470  58.790  29.230  1.00  0.00           C
ATOM    142  HD1 LYS A  16      59.410  58.200  28.310  1.00  0.00           H
ATOM    143  HD2 LYS A  16      60.410  58.520  29.760  1.00  0.00           H
ATOM    144  CE  LYS A  16      59.510  60.260  28.940  1.00  0.00           C
ATOM    145  HE1 LYS A  16      59.490  60.790  29.920  1.00  0.00           H
ATOM    146  HE2 LYS A  16      58.620  60.520  28.330  1.00  0.00           H
ATOM    147  NZ  LYS A  16      60.610  60.740  28.110  1.00  0.00           N
ATOM    148  HZ1 LYS A  16      60.430  61.710  27.750  1.00  0.00           H
ATOM    149  HZ2 LYS A  16      60.620  60.030  27.350  1.00  0.00           H
ATOM    150  HZ3 LYS A  16      61.530  60.760  28.590  1.00  0.00           H
ATOM    151  C   LYS A  16      56.760  55.150  28.620  1.00  0.00           C
ATOM    152  O   LYS A  16      55.700  54.730  29.090  1.00  0.00           O
ATOM    153  N   ASN A  17      57.590  54.190  28.100  1.00  0.00           N
ATOM    154  HN  ASN A  17      58.410  54.470  27.610  1.00  0.00           H
ATOM    155  CA  ASN A  17      57.350  52.740  28.170  1.00  0.00           C
ATOM    156  HA  ASN A  17      56.360  52.700  27.740  1.00  0.00           H
ATOM    157  CB  ASN A  17      58.430  52.000  27.180  1.00  0.00           C
ATOM    158  HB1 ASN A  17      58.070  50.940  27.080  1.00  0.00           H
ATOM    159  HB2 ASN A  17      59.320  51.940  27.840  1.00  0.00           H
ATOM    160  CG  ASN A  17      58.600  52.720  25.860  1.00  0.00           C
ATOM    161  OD1 ASN A  17      59.700  53.130  25.400  1.00  0.00           O
ATOM    162  ND2 ASN A  17      57.460  52.820  25.070  1.00  0.00           N
ATOM    163 HD21 ASN A  17      57.500  53.270  24.180  1.00  0.00           H
ATOM    164 HD22 ASN A  17      56.550  52.740  25.500  1.00  0.00           H
ATOM    165  C   ASN A  17      57.240  52.010  29.570  1.00  0.00           C
ATOM    166  O   ASN A  17      58.000  52.160  30.520  1.00  0.00           O
ATOM    167  N   CYS A  18      56.280  51.060  29.620  1.00  0.00           N
ATOM    168  HN  CYS A  18      55.710  50.940  28.820  1.00  0.00           H
ATOM    169  CA  CYS A  18      56.060  50.320  30.900  1.00  0.00           C
ATOM    170  HA  CYS A  18      57.030  50.270  31.370  1.00  0.00           H
ATOM    171  CB  CYS A  18      54.970  50.860  31.850  1.00  0.00           C
ATOM    172  HB1 CYS A  18      54.920  50.280  32.800  1.00  0.00           H
ATOM    173  HB2 CYS A  18      53.970  50.790  31.400  1.00  0.00           H
ATOM    174  SG  CYS A  18      55.300  52.610  32.420  1.00  0.00           S
ATOM    175  C   CYS A  18      55.470  48.950  30.410  1.00  0.00           C
ATOM    176  O   CYS A  18      54.900  48.780  29.400  1.00  0.00           O
ATOM    177  N   CYS A  19      55.610  47.890  31.230  1.00  0.00           N
ATOM    178  HN  CYS A  19      56.210  47.980  32.030  1.00  0.00           H
ATOM    179  CA  CYS A  19      54.930  46.660  31.050  1.00  0.00           C
ATOM    180  HA  CYS A  19      54.580  46.560  30.030  1.00  0.00           H
ATOM    181  CB  CYS A  19      55.910  45.530  31.380  1.00  0.00           C
ATOM    182  HB1 CYS A  19      55.270  44.620  31.420  1.00  0.00           H
ATOM    183  HB2 CYS A  19      56.310  45.700  32.410  1.00  0.00           H
ATOM    184  SG  CYS A  19      57.320  45.250  30.150  1.00  0.00           S
ATOM    185  C   CYS A  19      53.680  46.510  31.930  1.00  0.00           C
ATOM    186  O   CYS A  19      53.660  46.980  33.050  1.00  0.00           O
ATOM    187  N   VAL A  20      52.610  45.890  31.410  1.00  0.00           N
ATOM    188  HN  VAL A  20      52.800  45.420  30.550  1.00  0.00           H
ATOM    189  CA  VAL A  20      51.370  45.700  32.080  1.00  0.00           C
ATOM    190  HA  VAL A  20      51.600  45.860  33.120  1.00  0.00           H
ATOM    191  CB  VAL A  20      50.360  46.720  31.600  1.00  0.00           C
ATOM    192  HB  VAL A  20      50.590  46.890  30.530  1.00  0.00           H
ATOM    193  CG1 VAL A  20      48.850  46.280  31.690  1.00  0.00           C
ATOM    194 HG11 VAL A  20      48.230  47.170  31.450  1.00  0.00           H
ATOM    195 HG12 VAL A  20      48.530  45.810  32.650  1.00  0.00           H
ATOM    196 HG13 VAL A  20      48.550  45.570  30.900  1.00  0.00           H
ATOM    197  CG2 VAL A  20      50.540  48.010  32.430  1.00  0.00           C
ATOM    198 HG21 VAL A  20      50.180  47.900  33.480  1.00  0.00           H
ATOM    199 HG22 VAL A  20      49.950  48.790  31.900  1.00  0.00           H
ATOM    200 HG23 VAL A  20      51.570  48.450  32.490  1.00  0.00           H
ATOM    201  C   VAL A  20      50.710  44.330  32.030  1.00  0.00           C
ATOM    202  O   VAL A  20      50.470  43.790  30.930  1.00  0.00           O
ATOM    203  N   PHE A  21      50.380  43.760  33.170  1.00  0.00           N
ATOM    204  HN  PHE A  21      50.610  44.320  33.950  1.00  0.00           H
ATOM    205  CA  PHE A  21      49.940  42.380  33.320  1.00  0.00           C
ATOM    206  HA  PHE A  21      49.860  41.940  32.350  1.00  0.00           H
ATOM    207  CB  PHE A  21      50.780  41.510  34.250  1.00  0.00           C
ATOM    208  HB1 PHE A  21      50.350  40.490  34.300  1.00  0.00           H
ATOM    209  HB2 PHE A  21      50.760  41.800  35.330  1.00  0.00           H
ATOM    210  CG  PHE A  21      52.220  41.550  33.760  1.00  0.00           C
ATOM    211  CD1 PHE A  21      53.210  42.390  34.290  1.00  0.00           C
ATOM    212  HD1 PHE A  21      53.040  43.030  35.140  1.00  0.00           H
ATOM    213  CE1 PHE A  21      54.520  42.410  33.690  1.00  0.00           C
ATOM    214  HE1 PHE A  21      55.250  43.090  34.110  1.00  0.00           H
ATOM    215  CZ  PHE A  21      54.800  41.680  32.600  1.00  0.00           C
ATOM    216  HZ  PHE A  21      55.770  41.820  32.140  1.00  0.00           H
ATOM    217  CD2 PHE A  21      52.570  40.750  32.570  1.00  0.00           C
ATOM    218  HD2 PHE A  21      51.800  40.140  32.120  1.00  0.00           H
ATOM    219  CE2 PHE A  21      53.840  40.800  32.060  1.00  0.00           C
ATOM    220  HE2 PHE A  21      54.180  40.280  31.170  1.00  0.00           H
ATOM    221  C   PHE A  21      48.550  42.480  34.000  1.00  0.00           C
ATOM    222  O   PHE A  21      48.230  43.390  34.770  1.00  0.00           O
ATOM    223  N   ARG A  22      47.770  41.450  33.770  1.00  0.00           N
ATOM    224  HN  ARG A  22      48.260  40.870  33.110  1.00  0.00           H
ATOM    225  CA  ARG A  22      46.410  41.160  34.250  1.00  0.00           C
ATOM    226  HA  ARG A  22      46.410  41.210  35.330  1.00  0.00           H
ATOM    227  CB  ARG A  22      45.380  42.170  33.620  1.00  0.00           C
ATOM    228  HB1 ARG A  22      45.560  43.100  34.210  1.00  0.00           H
ATOM    229  HB2 ARG A  22      44.400  41.790  33.970  1.00  0.00           H
ATOM    230  CG  ARG A  22      45.400  42.360  32.100  1.00  0.00           C
ATOM    231  HG1 ARG A  22      45.200  41.380  31.610  1.00  0.00           H
ATOM    232  HG2 ARG A  22      46.410  42.710  31.790  1.00  0.00           H
ATOM    233  CD  ARG A  22      44.340  43.380  31.620  1.00  0.00           C
ATOM    234  HD1 ARG A  22      44.530  43.770  30.600  1.00  0.00           H
ATOM    235  HD2 ARG A  22      44.310  44.310  32.240  1.00  0.00           H
ATOM    236  NE  ARG A  22      42.980  42.800  31.740  1.00  0.00           N
ATOM    237  HE  ARG A  22      42.940  41.800  31.700  1.00  0.00           H
ATOM    238  CZ  ARG A  22      41.800  43.410  31.520  1.00  0.00           C
ATOM    239  NH1 ARG A  22      41.800  44.750  31.330  1.00  0.00           N
ATOM    240 HH11 ARG A  22      40.950  45.130  30.960  1.00  0.00           H
ATOM    241 HH12 ARG A  22      42.580  45.340  31.500  1.00  0.00           H
ATOM    242  NH2 ARG A  22      40.730  42.720  31.420  1.00  0.00           N
ATOM    243 HH21 ARG A  22      40.540  41.970  32.050  1.00  0.00           H
ATOM    244 HH22 ARG A  22      39.870  43.230  31.440  1.00  0.00           H
ATOM    245  C   ARG A  22      45.980  39.760  33.950  1.00  0.00           C
ATOM    246  O   ARG A  22      44.800  39.540  33.610  1.00  0.00           O
ATOM    247  N   ASP A  23      46.960  38.790  34.060  1.00  0.00           N
ATOM    248  HN  ASP A  23      47.890  39.000  34.340  1.00  0.00           H
ATOM    249  CA  ASP A  23      46.600  37.360  34.030  1.00  0.00           C
ATOM    250  HA  ASP A  23      46.270  37.240  33.010  1.00  0.00           H
ATOM    251  CB  ASP A  23      47.880  36.450  34.050  1.00  0.00           C
ATOM    252  HB1 ASP A  23      47.570  35.390  34.060  1.00  0.00           H
ATOM    253  HB2 ASP A  23      48.540  36.580  34.940  1.00  0.00           H
ATOM    254  CG  ASP A  23      48.650  36.470  32.750  1.00  0.00           C
ATOM    255  OD1 ASP A  23      48.290  37.270  31.850  1.00  0.00           O
ATOM    256  OD2 ASP A  23      49.710  35.810  32.720  1.00  0.00           O
ATOM    257  C   ASP A  23      45.700  36.870  35.150  1.00  0.00           C
ATOM    258  O   ASP A  23      45.660  37.450  36.190  1.00  0.00           O
ATOM    259  N   ASP A  24      44.960  35.720  34.960  1.00  0.00           N
ATOM    260  HN  ASP A  24      45.130  35.100  34.190  1.00  0.00           H
ATOM    261  CA  ASP A  24      43.960  35.160  35.790  1.00  0.00           C
ATOM    262  HA  ASP A  24      43.520  36.110  36.090  1.00  0.00           H
ATOM    263  CB  ASP A  24      42.880  34.360  34.990  1.00  0.00           C
ATOM    264  HB1 ASP A  24      42.370  35.150  34.400  1.00  0.00           H
ATOM    265  HB2 ASP A  24      42.140  33.850  35.650  1.00  0.00           H
ATOM    266  CG  ASP A  24      43.440  33.310  34.040  1.00  0.00           C
ATOM    267  OD1 ASP A  24      44.700  33.220  33.850  1.00  0.00           O
ATOM    268  OD2 ASP A  24      42.640  32.490  33.540  1.00  0.00           O
ATOM    269  C   ASP A  24      44.240  34.510  37.120  1.00  0.00           C
ATOM    270  O   ASP A  24      43.340  34.530  37.930  1.00  0.00           O
ATOM    271  N   PHE A  25      45.430  33.940  37.330  1.00  0.00           N
ATOM    272  HN  PHE A  25      46.130  34.170  36.660  1.00  0.00           H
ATOM    273  CA  PHE A  25      45.850  33.140  38.430  1.00  0.00           C
ATOM    274  HA  PHE A  25      45.270  32.230  38.340  1.00  0.00           H
ATOM    275  CB  PHE A  25      47.390  32.830  38.280  1.00  0.00           C
ATOM    276  HB1 PHE A  25      47.930  33.800  38.260  1.00  0.00           H
ATOM    277  HB2 PHE A  25      47.560  32.270  37.340  1.00  0.00           H
ATOM    278  CG  PHE A  25      47.970  32.050  39.450  1.00  0.00           C
ATOM    279  CD1 PHE A  25      47.200  31.050  40.010  1.00  0.00           C
ATOM    280  HD1 PHE A  25      46.260  30.840  39.520  1.00  0.00           H
ATOM    281  CE1 PHE A  25      47.770  30.260  40.990  1.00  0.00           C
ATOM    282  HE1 PHE A  25      47.200  29.430  41.360  1.00  0.00           H
ATOM    283  CZ  PHE A  25      49.180  30.340  41.320  1.00  0.00           C
ATOM    284  HZ  PHE A  25      49.490  29.830  42.220  1.00  0.00           H
ATOM    285  CD2 PHE A  25      49.300  32.170  39.810  1.00  0.00           C
ATOM    286  HD2 PHE A  25      49.770  32.930  39.200  1.00  0.00           H
ATOM    287  CE2 PHE A  25      49.940  31.330  40.690  1.00  0.00           C
ATOM    288  HE2 PHE A  25      51.010  31.360  40.820  1.00  0.00           H
ATOM    289  C   PHE A  25      45.510  33.630  39.910  1.00  0.00           C
ATOM    290  O   PHE A  25      44.840  32.960  40.690  1.00  0.00           O
ATOM    291  N   ILE A  26      46.020  34.810  40.230  1.00  0.00           N
ATOM    292  HN  ILE A  26      46.660  35.190  39.560  1.00  0.00           H
ATOM    293  CA  ILE A  26      46.030  35.350  41.620  1.00  0.00           C
ATOM    294  HA  ILE A  26      46.190  34.510  42.270  1.00  0.00           H
ATOM    295  CB  ILE A  26      47.220  36.290  41.840  1.00  0.00           C
ATOM    296  HB  ILE A  26      47.270  37.030  41.000  1.00  0.00           H
ATOM    297  CG2 ILE A  26      47.120  36.820  43.220  1.00  0.00           C
ATOM    298 HG21 ILE A  26      47.980  37.390  43.610  1.00  0.00           H
ATOM    299 HG22 ILE A  26      46.960  35.970  43.910  1.00  0.00           H
ATOM    300 HG23 ILE A  26      46.220  37.480  43.220  1.00  0.00           H
ATOM    301  CG1 ILE A  26      48.580  35.550  41.730  1.00  0.00           C
ATOM    302 HG11 ILE A  26      49.350  36.230  42.140  1.00  0.00           H
ATOM    303 HG12 ILE A  26      48.750  35.390  40.640  1.00  0.00           H
ATOM    304  CD  ILE A  26      48.780  34.180  42.400  1.00  0.00           C
ATOM    305  HD1 ILE A  26      48.670  34.210  43.510  1.00  0.00           H
ATOM    306  HD2 ILE A  26      49.710  33.640  42.150  1.00  0.00           H
ATOM    307  HD3 ILE A  26      47.990  33.500  42.020  1.00  0.00           H
ATOM    308  C   ILE A  26      44.660  35.890  41.930  1.00  0.00           C
ATOM    309  O   ILE A  26      44.170  35.680  43.040  1.00  0.00           O
ATOM    310  N   VAL A  27      43.990  36.610  40.940  1.00  0.00           N
ATOM    311  HN  VAL A  27      44.550  36.850  40.160  1.00  0.00           H
ATOM    312  CA  VAL A  27      42.620  37.000  41.060  1.00  0.00           C
ATOM    313  HA  VAL A  27      42.450  37.410  42.050  1.00  0.00           H
ATOM    314  CB  VAL A  27      42.160  38.040  40.090  1.00  0.00           C
ATOM    315  HB  VAL A  27      41.070  38.180  40.290  1.00  0.00           H
ATOM    316  CG1 VAL A  27      42.890  39.380  40.400  1.00  0.00           C
ATOM    317 HG11 VAL A  27      42.890  39.660  41.470  1.00  0.00           H
ATOM    318 HG12 VAL A  27      42.410  40.160  39.770  1.00  0.00           H
ATOM    319 HG13 VAL A  27      43.870  39.250  39.880  1.00  0.00           H
ATOM    320  CG2 VAL A  27      42.330  37.500  38.660  1.00  0.00           C
ATOM    321 HG21 VAL A  27      41.730  36.570  38.580  1.00  0.00           H
ATOM    322 HG22 VAL A  27      43.410  37.420  38.410  1.00  0.00           H
ATOM    323 HG23 VAL A  27      41.920  38.220  37.920  1.00  0.00           H
ATOM    324  C   VAL A  27      41.590  35.840  41.060  1.00  0.00           C
ATOM    325  O   VAL A  27      40.540  35.910  41.680  1.00  0.00           O
ATOM    326  N   LYS A  28      41.890  34.680  40.510  1.00  0.00           N
ATOM    327  HN  LYS A  28      42.800  34.590  40.120  1.00  0.00           H
ATOM    328  CA  LYS A  28      41.080  33.520  40.720  1.00  0.00           C
ATOM    329  HA  LYS A  28      40.060  33.790  40.480  1.00  0.00           H
ATOM    330  CB  LYS A  28      41.480  32.380  39.740  1.00  0.00           C
ATOM    331  HB1 LYS A  28      41.040  31.420  40.090  1.00  0.00           H
ATOM    332  HB2 LYS A  28      42.570  32.430  39.600  1.00  0.00           H
ATOM    333  CG  LYS A  28      40.870  32.640  38.310  1.00  0.00           C
ATOM    334  HG1 LYS A  28      41.160  33.660  37.980  1.00  0.00           H
ATOM    335  HG2 LYS A  28      39.770  32.520  38.420  1.00  0.00           H
ATOM    336  CD  LYS A  28      41.460  31.700  37.240  1.00  0.00           C
ATOM    337  HD1 LYS A  28      42.420  32.130  36.870  1.00  0.00           H
ATOM    338  HD2 LYS A  28      40.720  31.680  36.410  1.00  0.00           H
ATOM    339  CE  LYS A  28      41.600  30.200  37.680  1.00  0.00           C
ATOM    340  HE1 LYS A  28      40.580  29.830  37.960  1.00  0.00           H
ATOM    341  HE2 LYS A  28      42.450  30.050  38.370  1.00  0.00           H
ATOM    342  NZ  LYS A  28      42.010  29.360  36.540  1.00  0.00           N
ATOM    343  HZ1 LYS A  28      42.710  29.860  35.970  1.00  0.00           H
ATOM    344  HZ2 LYS A  28      41.220  29.240  35.880  1.00  0.00           H
ATOM    345  HZ3 LYS A  28      42.430  28.440  36.760  1.00  0.00           H
ATOM    346  C   LYS A  28      40.930  33.030  42.180  1.00  0.00           C
ATOM    347  O   LYS A  28      39.840  32.810  42.590  1.00  0.00           O
ATOM    348  N   VAL A  29      42.040  33.050  42.900  1.00  0.00           N
ATOM    349  HN  VAL A  29      42.930  33.350  42.570  1.00  0.00           H
ATOM    350  CA  VAL A  29      42.280  32.310  44.170  1.00  0.00           C
ATOM    351  HA  VAL A  29      41.310  31.870  44.380  1.00  0.00           H
ATOM    352  CB  VAL A  29      43.480  31.440  43.980  1.00  0.00           C
ATOM    353  HB  VAL A  29      44.340  32.080  43.710  1.00  0.00           H
ATOM    354  CG1 VAL A  29      43.760  30.570  45.190  1.00  0.00           C
ATOM    355 HG11 VAL A  29      42.870  30.060  45.620  1.00  0.00           H
ATOM    356 HG12 VAL A  29      44.210  31.100  46.060  1.00  0.00           H
ATOM    357 HG13 VAL A  29      44.440  29.760  44.850  1.00  0.00           H
ATOM    358  CG2 VAL A  29      43.120  30.430  42.770  1.00  0.00           C
ATOM    359 HG21 VAL A  29      42.610  30.790  41.850  1.00  0.00           H
ATOM    360 HG22 VAL A  29      42.540  29.580  43.180  1.00  0.00           H
ATOM    361 HG23 VAL A  29      44.140  30.040  42.510  1.00  0.00           H
ATOM    362  C   VAL A  29      42.420  33.260  45.380  1.00  0.00           C
ATOM    363  O   VAL A  29      42.220  32.810  46.500  1.00  0.00           O
ATOM    364  N   LEU A  30      42.650  34.580  45.210  1.00  0.00           N
ATOM    365  HN  LEU A  30      42.850  34.860  44.290  1.00  0.00           H
ATOM    366  CA  LEU A  30      42.690  35.640  46.310  1.00  0.00           C
ATOM    367  HA  LEU A  30      43.450  35.360  47.020  1.00  0.00           H
ATOM    368  CB  LEU A  30      43.500  36.930  45.750  1.00  0.00           C
ATOM    369  HB1 LEU A  30      43.040  37.530  44.930  1.00  0.00           H
ATOM    370  HB2 LEU A  30      44.500  36.660  45.360  1.00  0.00           H
ATOM    371  CG  LEU A  30      44.000  38.010  46.810  1.00  0.00           C
ATOM    372  HG  LEU A  30      43.100  38.530  47.210  1.00  0.00           H
ATOM    373  CD1 LEU A  30      44.830  37.440  47.970  1.00  0.00           C
ATOM    374 HD11 LEU A  30      45.140  38.280  48.630  1.00  0.00           H
ATOM    375 HD12 LEU A  30      45.710  36.960  47.520  1.00  0.00           H
ATOM    376 HD13 LEU A  30      44.290  36.630  48.510  1.00  0.00           H
ATOM    377  CD2 LEU A  30      44.900  39.070  46.050  1.00  0.00           C
ATOM    378 HD21 LEU A  30      45.990  38.890  45.900  1.00  0.00           H
ATOM    379 HD22 LEU A  30      44.930  39.970  46.690  1.00  0.00           H
ATOM    380 HD23 LEU A  30      44.380  39.280  45.090  1.00  0.00           H
ATOM    381  C   LEU A  30      41.460  35.990  47.130  1.00  0.00           C
ATOM    382  O   LEU A  30      41.540  36.010  48.360  1.00  0.00           O
ATOM    383  N   PRO A  31      40.280  36.240  46.580  1.00  0.00           N
ATOM    384  CD  PRO A  31      40.110  36.440  45.130  1.00  0.00           C
ATOM    385  HD1 PRO A  31      39.930  35.480  44.600  1.00  0.00           H
ATOM    386  HD2 PRO A  31      40.930  37.030  44.660  1.00  0.00           H
ATOM    387  CA  PRO A  31      39.090  36.660  47.370  1.00  0.00           C
ATOM    388  HA  PRO A  31      39.400  37.620  47.770  1.00  0.00           H
ATOM    389  CB  PRO A  31      38.050  36.870  46.300  1.00  0.00           C
ATOM    390  HB1 PRO A  31      37.270  37.610  46.580  1.00  0.00           H
ATOM    391  HB2 PRO A  31      37.470  35.950  46.150  1.00  0.00           H
ATOM    392  CG  PRO A  31      38.850  37.410  45.100  1.00  0.00           C
ATOM    393  HG1 PRO A  31      38.290  37.260  44.150  1.00  0.00           H
ATOM    394  HG2 PRO A  31      39.040  38.490  45.240  1.00  0.00           H
ATOM    395  C   PRO A  31      38.660  35.920  48.600  1.00  0.00           C
ATOM    396  O   PRO A  31      38.310  36.640  49.460  1.00  0.00           O
ATOM    397  N   PRO A  32      38.720  34.670  48.810  1.00  0.00           N
ATOM    398  CD  PRO A  32      38.980  33.580  47.830  1.00  0.00           C
ATOM    399  HD1 PRO A  32      39.890  33.620  47.200  1.00  0.00           H
ATOM    400  HD2 PRO A  32      38.060  33.460  47.210  1.00  0.00           H
ATOM    401  CA  PRO A  32      38.270  34.110  50.050  1.00  0.00           C
ATOM    402  HA  PRO A  32      37.330  34.550  50.330  1.00  0.00           H
ATOM    403  CB  PRO A  32      38.040  32.570  49.740  1.00  0.00           C
ATOM    404  HB1 PRO A  32      37.040  32.500  49.260  1.00  0.00           H
ATOM    405  HB2 PRO A  32      37.990  31.960  50.670  1.00  0.00           H
ATOM    406  CG  PRO A  32      39.010  32.240  48.620  1.00  0.00           C
ATOM    407  HG1 PRO A  32      40.090  32.280  48.890  1.00  0.00           H
ATOM    408  HG2 PRO A  32      38.890  31.400  47.910  1.00  0.00           H
ATOM    409  C   PRO A  32      39.220  34.400  51.140  1.00  0.00           C
ATOM    410  O   PRO A  32      38.800  34.400  52.290  1.00  0.00           O
ATOM    411  N   VAL A  33      40.500  34.580  50.760  1.00  0.00           N
ATOM    412  HN  VAL A  33      40.740  34.640  49.790  1.00  0.00           H
ATOM    413  CA  VAL A  33      41.500  34.950  51.720  1.00  0.00           C
ATOM    414  HA  VAL A  33      41.500  34.200  52.490  1.00  0.00           H
ATOM    415  CB  VAL A  33      42.890  35.010  51.060  1.00  0.00           C
ATOM    416  HB  VAL A  33      42.870  35.850  50.330  1.00  0.00           H
ATOM    417  CG1 VAL A  33      44.020  35.120  52.120  1.00  0.00           C
ATOM    418 HG11 VAL A  33      43.930  35.920  52.880  1.00  0.00           H
ATOM    419 HG12 VAL A  33      44.990  35.320  51.600  1.00  0.00           H
ATOM    420 HG13 VAL A  33      44.200  34.170  52.640  1.00  0.00           H
ATOM    421  CG2 VAL A  33      43.200  33.730  50.260  1.00  0.00           C
ATOM    422 HG21 VAL A  33      42.480  33.430  49.470  1.00  0.00           H
ATOM    423 HG22 VAL A  33      43.200  32.890  50.980  1.00  0.00           H
ATOM    424 HG23 VAL A  33      44.220  33.830  49.810  1.00  0.00           H
ATOM    425  C   VAL A  33      41.200  36.320  52.300  1.00  0.00           C
ATOM    426  O   VAL A  33      41.480  36.640  53.430  1.00  0.00           O
ATOM    427  N   LEU A  34      40.730  37.270  51.390  1.00  0.00           N
ATOM    428  HN  LEU A  34      40.470  36.930  50.490  1.00  0.00           H
ATOM    429  CA  LEU A  34      40.350  38.650  51.660  1.00  0.00           C
ATOM    430  HA  LEU A  34      41.260  39.080  52.070  1.00  0.00           H
ATOM    431  CB  LEU A  34      40.110  39.390  50.380  1.00  0.00           C
ATOM    432  HB1 LEU A  34      39.700  40.410  50.550  1.00  0.00           H
ATOM    433  HB2 LEU A  34      39.370  38.870  49.740  1.00  0.00           H
ATOM    434  CG  LEU A  34      41.330  39.560  49.380  1.00  0.00           C
ATOM    435  HG  LEU A  34      41.520  38.580  48.900  1.00  0.00           H
ATOM    436  CD1 LEU A  34      40.930  40.560  48.230  1.00  0.00           C
ATOM    437 HD11 LEU A  34      41.770  40.560  47.520  1.00  0.00           H
ATOM    438 HD12 LEU A  34      40.820  41.590  48.660  1.00  0.00           H
ATOM    439 HD13 LEU A  34      39.950  40.250  47.830  1.00  0.00           H
ATOM    440  CD2 LEU A  34      42.560  40.080  50.080  1.00  0.00           C
ATOM    441 HD21 LEU A  34      42.220  40.950  50.690  1.00  0.00           H
ATOM    442 HD22 LEU A  34      43.440  40.370  49.470  1.00  0.00           H
ATOM    443 HD23 LEU A  34      42.850  39.260  50.760  1.00  0.00           H
ATOM    444  C   LEU A  34      39.240  38.660  52.660  1.00  0.00           C
ATOM    445  O   LEU A  34      39.250  39.370  53.670  1.00  0.00           O
ATOM    446  N   GLY A  35      38.250  37.750  52.480  1.00  0.00           N
ATOM    447  HN  GLY A  35      38.260  37.190  51.660  1.00  0.00           H
ATOM    448  CA  GLY A  35      37.090  37.650  53.390  1.00  0.00           C
ATOM    449  HA1 GLY A  35      36.370  36.880  53.130  1.00  0.00           H
ATOM    450  HA2 GLY A  35      36.670  38.640  53.430  1.00  0.00           H
ATOM    451  C   GLY A  35      37.340  37.270  54.880  1.00  0.00           C
ATOM    452  O   GLY A  35      36.620  37.710  55.680  1.00  0.00           O
ATOM    453  N   LEU A  36      38.410  36.470  55.070  1.00  0.00           N
ATOM    454  HN  LEU A  36      38.910  36.200  54.250  1.00  0.00           H
ATOM    455  CA  LEU A  36      39.010  36.250  56.420  1.00  0.00           C
ATOM    456  HA  LEU A  36      38.180  35.890  57.000  1.00  0.00           H
ATOM    457  CB  LEU A  36      40.080  35.100  56.440  1.00  0.00           C
ATOM    458  HB1 LEU A  36      40.260  34.890  57.520  1.00  0.00           H
ATOM    459  HB2 LEU A  36      41.070  35.370  55.990  1.00  0.00           H
ATOM    460  CG  LEU A  36      39.650  33.740  55.760  1.00  0.00           C
ATOM    461  HG  LEU A  36      39.600  33.990  54.680  1.00  0.00           H
ATOM    462  CD1 LEU A  36      40.830  32.780  56.060  1.00  0.00           C
ATOM    463 HD11 LEU A  36      41.770  33.070  55.550  1.00  0.00           H
ATOM    464 HD12 LEU A  36      40.530  31.760  55.730  1.00  0.00           H
ATOM    465 HD13 LEU A  36      40.960  32.720  57.150  1.00  0.00           H
ATOM    466  CD2 LEU A  36      38.320  33.140  56.220  1.00  0.00           C
ATOM    467 HD21 LEU A  36      38.360  33.220  57.330  1.00  0.00           H
ATOM    468 HD22 LEU A  36      38.120  32.110  55.850  1.00  0.00           H
ATOM    469 HD23 LEU A  36      37.450  33.800  56.000  1.00  0.00           H
ATOM    470  C   LEU A  36      39.540  37.560  56.940  1.00  0.00           C
ATOM    471  O   LEU A  36      39.240  38.090  57.980  1.00  0.00           O
ATOM    472  N   GLU A  37      40.320  38.290  56.070  1.00  0.00           N
ATOM    473  HN  GLU A  37      40.330  37.920  55.150  1.00  0.00           H
ATOM    474  CA  GLU A  37      40.980  39.570  56.430  1.00  0.00           C
ATOM    475  HA  GLU A  37      41.520  39.450  57.360  1.00  0.00           H
ATOM    476  CB  GLU A  37      42.010  40.140  55.410  1.00  0.00           C
ATOM    477  HB1 GLU A  37      42.390  41.110  55.810  1.00  0.00           H
ATOM    478  HB2 GLU A  37      41.380  40.380  54.530  1.00  0.00           H
ATOM    479  CG  GLU A  37      43.230  39.200  55.080  1.00  0.00           C
ATOM    480  HG1 GLU A  37      42.950  38.220  54.660  1.00  0.00           H
ATOM    481  HG2 GLU A  37      43.830  39.130  56.020  1.00  0.00           H
ATOM    482  CD  GLU A  37      43.980  39.890  54.100  1.00  0.00           C
ATOM    483  OE1 GLU A  37      43.490  40.790  53.360  1.00  0.00           O
ATOM    484  OE2 GLU A  37      45.230  39.480  53.960  1.00  0.00           O
ATOM    485  HE2 GLU A  37      45.600  39.840  53.160  1.00  0.00           H
ATOM    486  C   GLU A  37      39.990  40.720  56.860  1.00  0.00           C
ATOM    487  O   GLU A  37      40.110  41.280  57.920  1.00  0.00           O
ATOM    488  N   PHE A  38      38.940  40.910  55.990  1.00  0.00           N
ATOM    489  HN  PHE A  38      38.950  40.310  55.190  1.00  0.00           H
ATOM    490  CA  PHE A  38      37.890  41.810  56.110  1.00  0.00           C
ATOM    491  HA  PHE A  38      38.350  42.770  55.940  1.00  0.00           H
ATOM    492  CB  PHE A  38      36.980  41.730  54.850  1.00  0.00           C
ATOM    493  HB1 PHE A  38      36.630  40.710  54.610  1.00  0.00           H
ATOM    494  HB2 PHE A  38      37.470  42.040  53.910  1.00  0.00           H
ATOM    495  CG  PHE A  38      35.750  42.680  54.960  1.00  0.00           C
ATOM    496  CD1 PHE A  38      36.030  44.050  54.860  1.00  0.00           C
ATOM    497  HD1 PHE A  38      37.050  44.330  54.660  1.00  0.00           H
ATOM    498  CE1 PHE A  38      35.020  45.020  54.890  1.00  0.00           C
ATOM    499  HE1 PHE A  38      35.300  46.070  54.790  1.00  0.00           H
ATOM    500  CZ  PHE A  38      33.670  44.620  55.020  1.00  0.00           C
ATOM    501  HZ  PHE A  38      32.870  45.350  54.950  1.00  0.00           H
ATOM    502  CD2 PHE A  38      34.410  42.250  55.160  1.00  0.00           C
ATOM    503  HD2 PHE A  38      34.100  41.220  55.070  1.00  0.00           H
ATOM    504  CE2 PHE A  38      33.390  43.240  55.100  1.00  0.00           C
ATOM    505  HE2 PHE A  38      32.360  42.930  55.220  1.00  0.00           H
ATOM    506  C   PHE A  38      37.030  41.730  57.330  1.00  0.00           C
ATOM    507  O   PHE A  38      36.880  42.690  58.040  1.00  0.00           O
ATOM    508  N   ILE A  39      36.520  40.530  57.730  1.00  0.00           N
ATOM    509  HN  ILE A  39      36.600  39.730  57.160  1.00  0.00           H
ATOM    510  CA  ILE A  39      35.810  40.300  58.960  1.00  0.00           C
ATOM    511  HA  ILE A  39      35.100  41.110  59.080  1.00  0.00           H
ATOM    512  CB  ILE A  39      35.100  38.950  58.850  1.00  0.00           C
ATOM    513  HB  ILE A  39      35.740  38.110  58.490  1.00  0.00           H
ATOM    514  CG2 ILE A  39      34.440  38.580  60.290  1.00  0.00           C
ATOM    515 HG21 ILE A  39      33.820  39.390  60.730  1.00  0.00           H
ATOM    516 HG22 ILE A  39      35.220  38.310  61.050  1.00  0.00           H
ATOM    517 HG23 ILE A  39      33.680  37.780  60.140  1.00  0.00           H
ATOM    518  CG1 ILE A  39      33.960  39.030  57.780  1.00  0.00           C
ATOM    519 HG11 ILE A  39      33.530  38.000  57.710  1.00  0.00           H
ATOM    520 HG12 ILE A  39      34.340  39.490  56.850  1.00  0.00           H
ATOM    521  CD  ILE A  39      32.870  40.010  58.230  1.00  0.00           C
ATOM    522  HD1 ILE A  39      33.260  41.040  58.200  1.00  0.00           H
ATOM    523  HD2 ILE A  39      32.380  39.840  59.220  1.00  0.00           H
ATOM    524  HD3 ILE A  39      32.040  39.970  57.490  1.00  0.00           H
ATOM    525  C   ILE A  39      36.690  40.550  60.170  1.00  0.00           C
ATOM    526  O   ILE A  39      36.350  41.260  61.090  1.00  0.00           O
ATOM    527  N   PHE A  40      37.890  40.000  60.190  1.00  0.00           N
ATOM    528  HN  PHE A  40      38.260  39.450  59.440  1.00  0.00           H
ATOM    529  CA  PHE A  40      38.780  40.150  61.360  1.00  0.00           C
ATOM    530  HA  PHE A  40      38.190  39.770  62.180  1.00  0.00           H
ATOM    531  CB  PHE A  40      39.890  39.240  61.160  1.00  0.00           C
ATOM    532  HB1 PHE A  40      40.620  39.620  60.420  1.00  0.00           H
ATOM    533  HB2 PHE A  40      39.620  38.240  60.720  1.00  0.00           H
ATOM    534  CG  PHE A  40      40.710  38.940  62.430  1.00  0.00           C
ATOM    535  CD1 PHE A  40      41.800  39.830  62.820  1.00  0.00           C
ATOM    536  HD1 PHE A  40      42.220  40.550  62.140  1.00  0.00           H
ATOM    537  CE1 PHE A  40      42.430  39.550  64.020  1.00  0.00           C
ATOM    538  HE1 PHE A  40      43.180  40.250  64.370  1.00  0.00           H
ATOM    539  CZ  PHE A  40      41.930  38.520  64.940  1.00  0.00           C
ATOM    540  HZ  PHE A  40      42.400  38.310  65.900  1.00  0.00           H
ATOM    541  CD2 PHE A  40      40.290  37.960  63.320  1.00  0.00           C
ATOM    542  HD2 PHE A  40      39.410  37.420  62.990  1.00  0.00           H
ATOM    543  CE2 PHE A  40      40.890  37.790  64.560  1.00  0.00           C
ATOM    544  HE2 PHE A  40      40.600  36.990  65.210  1.00  0.00           H
ATOM    545  C   PHE A  40      39.160  41.540  61.710  1.00  0.00           C
ATOM    546  O   PHE A  40      38.990  42.040  62.820  1.00  0.00           O
ATOM    547  N   GLY A  41      39.550  42.350  60.680  1.00  0.00           N
ATOM    548  HN  GLY A  41      39.730  42.050  59.750  1.00  0.00           H
ATOM    549  CA  GLY A  41      39.780  43.760  60.840  1.00  0.00           C
ATOM    550  HA1 GLY A  41      40.310  44.090  59.970  1.00  0.00           H
ATOM    551  HA2 GLY A  41      40.450  43.810  61.680  1.00  0.00           H
ATOM    552  C   GLY A  41      38.530  44.670  61.120  1.00  0.00           C
ATOM    553  O   GLY A  41      38.670  45.570  61.870  1.00  0.00           O
ATOM    554  N   LEU A  42      37.360  44.390  60.530  1.00  0.00           N
ATOM    555  HN  LEU A  42      37.320  43.580  59.950  1.00  0.00           H
ATOM    556  CA  LEU A  42      36.090  45.050  60.730  1.00  0.00           C
ATOM    557  HA  LEU A  42      36.110  46.080  60.420  1.00  0.00           H
ATOM    558  CB  LEU A  42      35.000  44.410  59.790  1.00  0.00           C
ATOM    559  HB1 LEU A  42      35.060  43.300  59.880  1.00  0.00           H
ATOM    560  HB2 LEU A  42      35.400  44.630  58.780  1.00  0.00           H
ATOM    561  CG  LEU A  42      33.530  44.880  59.830  1.00  0.00           C
ATOM    562  HG  LEU A  42      33.030  44.610  60.780  1.00  0.00           H
ATOM    563  CD1 LEU A  42      33.510  46.380  59.820  1.00  0.00           C
ATOM    564 HD11 LEU A  42      32.460  46.680  59.610  1.00  0.00           H
ATOM    565 HD12 LEU A  42      34.010  46.830  58.950  1.00  0.00           H
ATOM    566 HD13 LEU A  42      33.880  46.770  60.800  1.00  0.00           H
ATOM    567  CD2 LEU A  42      32.890  44.120  58.690  1.00  0.00           C
ATOM    568 HD21 LEU A  42      33.120  43.050  58.860  1.00  0.00           H
ATOM    569 HD22 LEU A  42      33.340  44.340  57.700  1.00  0.00           H
ATOM    570 HD23 LEU A  42      31.820  44.430  58.650  1.00  0.00           H
ATOM    571  C   LEU A  42      35.530  44.930  62.100  1.00  0.00           C
ATOM    572  O   LEU A  42      35.170  45.910  62.720  1.00  0.00           O
ATOM    573  N   LEU A  43      35.580  43.710  62.610  1.00  0.00           N
ATOM    574  HN  LEU A  43      35.890  42.950  62.040  1.00  0.00           H
ATOM    575  CA  LEU A  43      35.220  43.430  64.050  1.00  0.00           C
ATOM    576  HA  LEU A  43      34.260  43.880  64.170  1.00  0.00           H
ATOM    577  CB  LEU A  43      35.140  41.890  64.370  1.00  0.00           C
ATOM    578  HB1 LEU A  43      35.350  41.700  65.440  1.00  0.00           H
ATOM    579  HB2 LEU A  43      35.990  41.350  63.900  1.00  0.00           H
ATOM    580  CG  LEU A  43      33.940  41.150  63.820  1.00  0.00           C
ATOM    581  HG  LEU A  43      33.770  41.480  62.770  1.00  0.00           H
ATOM    582  CD1 LEU A  43      34.190  39.600  63.610  1.00  0.00           C
ATOM    583 HD11 LEU A  43      33.280  39.230  63.070  1.00  0.00           H
ATOM    584 HD12 LEU A  43      34.380  38.960  64.490  1.00  0.00           H
ATOM    585 HD13 LEU A  43      35.070  39.450  62.930  1.00  0.00           H
ATOM    586  CD2 LEU A  43      32.640  41.390  64.580  1.00  0.00           C
ATOM    587 HD21 LEU A  43      31.790  40.880  64.080  1.00  0.00           H
ATOM    588 HD22 LEU A  43      32.540  42.490  64.700  1.00  0.00           H
ATOM    589 HD23 LEU A  43      32.620  40.950  65.600  1.00  0.00           H
ATOM    590  C   LEU A  43      36.130  44.160  64.980  1.00  0.00           C
ATOM    591  O   LEU A  43      35.690  44.920  65.800  1.00  0.00           O
ATOM    592  N   GLY A  44      37.420  43.950  64.810  1.00  0.00           N
ATOM    593  HN  GLY A  44      37.760  43.310  64.120  1.00  0.00           H
ATOM    594  CA  GLY A  44      38.450  44.550  65.600  1.00  0.00           C
ATOM    595  HA1 GLY A  44      39.350  44.230  65.090  1.00  0.00           H
ATOM    596  HA2 GLY A  44      38.480  44.210  66.620  1.00  0.00           H
ATOM    597  C   GLY A  44      38.540  46.040  65.730  1.00  0.00           C
ATOM    598  O   GLY A  44      38.680  46.410  66.910  1.00  0.00           O
ATOM    599  N   ASN A  45      38.500  46.740  64.630  1.00  0.00           N
ATOM    600  HN  ASN A  45      38.450  46.310  63.730  1.00  0.00           H
ATOM    601  CA  ASN A  45      38.640  48.210  64.500  1.00  0.00           C
ATOM    602  HA  ASN A  45      39.410  48.600  65.160  1.00  0.00           H
ATOM    603  CB  ASN A  45      39.060  48.560  63.040  1.00  0.00           C
ATOM    604  HB1 ASN A  45      38.870  49.650  63.010  1.00  0.00           H
ATOM    605  HB2 ASN A  45      38.260  48.170  62.360  1.00  0.00           H
ATOM    606  CG  ASN A  45      40.490  48.080  62.680  1.00  0.00           C
ATOM    607  OD1 ASN A  45      41.440  48.460  63.390  1.00  0.00           O
ATOM    608  ND2 ASN A  45      40.800  47.390  61.530  1.00  0.00           N
ATOM    609 HD21 ASN A  45      41.760  47.130  61.540  1.00  0.00           H
ATOM    610 HD22 ASN A  45      40.060  46.840  61.120  1.00  0.00           H
ATOM    611  C   ASN A  45      37.280  48.790  64.850  1.00  0.00           C
ATOM    612  O   ASN A  45      37.210  49.740  65.610  1.00  0.00           O
ATOM    613  N   GLY A  46      36.160  48.180  64.340  1.00  0.00           N
ATOM    614  HN  GLY A  46      36.300  47.300  63.880  1.00  0.00           H
ATOM    615  CA  GLY A  46      34.850  48.540  64.670  1.00  0.00           C
ATOM    616  HA1 GLY A  46      34.200  47.800  64.220  1.00  0.00           H
ATOM    617  HA2 GLY A  46      34.550  49.510  64.300  1.00  0.00           H
ATOM    618  C   GLY A  46      34.500  48.430  66.180  1.00  0.00           C
ATOM    619  O   GLY A  46      33.810  49.260  66.720  1.00  0.00           O
ATOM    620  N   LEU A  47      34.990  47.420  66.950  1.00  0.00           N
ATOM    621  HN  LEU A  47      35.460  46.630  66.570  1.00  0.00           H
ATOM    622  CA  LEU A  47      34.900  47.420  68.380  1.00  0.00           C
ATOM    623  HA  LEU A  47      33.870  47.540  68.690  1.00  0.00           H
ATOM    624  CB  LEU A  47      35.420  46.080  68.980  1.00  0.00           C
ATOM    625  HB1 LEU A  47      36.500  45.910  68.810  1.00  0.00           H
ATOM    626  HB2 LEU A  47      34.860  45.230  68.530  1.00  0.00           H
ATOM    627  CG  LEU A  47      35.330  45.860  70.550  1.00  0.00           C
ATOM    628  HG  LEU A  47      35.920  46.660  71.060  1.00  0.00           H
ATOM    629  CD1 LEU A  47      33.870  46.040  71.080  1.00  0.00           C
ATOM    630 HD11 LEU A  47      33.490  47.050  70.860  1.00  0.00           H
ATOM    631 HD12 LEU A  47      33.790  46.040  72.180  1.00  0.00           H
ATOM    632 HD13 LEU A  47      33.260  45.250  70.590  1.00  0.00           H
ATOM    633  CD2 LEU A  47      35.860  44.470  71.000  1.00  0.00           C
ATOM    634 HD21 LEU A  47      35.210  43.630  70.650  1.00  0.00           H
ATOM    635 HD22 LEU A  47      35.860  44.490  72.100  1.00  0.00           H
ATOM    636 HD23 LEU A  47      36.870  44.240  70.570  1.00  0.00           H
ATOM    637  C   LEU A  47      35.550  48.580  69.050  1.00  0.00           C
ATOM    638  O   LEU A  47      34.880  49.400  69.700  1.00  0.00           O
ATOM    639  N   ALA A  48      36.790  48.840  68.610  1.00  0.00           N
ATOM    640  HN  ALA A  48      37.270  48.220  67.980  1.00  0.00           H
ATOM    641  CA  ALA A  48      37.600  50.000  69.080  1.00  0.00           C
ATOM    642  HA  ALA A  48      37.750  49.710  70.110  1.00  0.00           H
ATOM    643  CB  ALA A  48      38.990  49.900  68.440  1.00  0.00           C
ATOM    644  HB1 ALA A  48      39.390  48.860  68.460  1.00  0.00           H
ATOM    645  HB2 ALA A  48      39.700  50.680  68.800  1.00  0.00           H
ATOM    646  HB3 ALA A  48      38.920  50.010  67.340  1.00  0.00           H
ATOM    647  C   ALA A  48      36.990  51.420  68.970  1.00  0.00           C
ATOM    648  O   ALA A  48      36.990  52.190  69.930  1.00  0.00           O
ATOM    649  N   LEU A  49      36.400  51.810  67.810  1.00  0.00           N
ATOM    650  HN  LEU A  49      36.500  51.060  67.160  1.00  0.00           H
ATOM    651  CA  LEU A  49      35.600  52.990  67.660  1.00  0.00           C
ATOM    652  HA  LEU A  49      36.210  53.870  67.830  1.00  0.00           H
ATOM    653  CB  LEU A  49      35.120  52.960  66.080  1.00  0.00           C
ATOM    654  HB1 LEU A  49      34.580  53.920  65.900  1.00  0.00           H
ATOM    655  HB2 LEU A  49      34.550  52.040  65.780  1.00  0.00           H
ATOM    656  CG  LEU A  49      36.260  52.950  65.030  1.00  0.00           C
ATOM    657  HG  LEU A  49      37.080  52.360  65.500  1.00  0.00           H
ATOM    658  CD1 LEU A  49      35.940  52.280  63.710  1.00  0.00           C
ATOM    659 HD11 LEU A  49      35.280  52.810  62.970  1.00  0.00           H
ATOM    660 HD12 LEU A  49      35.580  51.240  63.830  1.00  0.00           H
ATOM    661 HD13 LEU A  49      36.910  52.120  63.200  1.00  0.00           H
ATOM    662  CD2 LEU A  49      36.810  54.340  64.840  1.00  0.00           C
ATOM    663 HD21 LEU A  49      37.790  54.090  64.370  1.00  0.00           H
ATOM    664 HD22 LEU A  49      36.870  55.050  65.680  1.00  0.00           H
ATOM    665 HD23 LEU A  49      36.160  54.710  64.010  1.00  0.00           H
ATOM    666  C   LEU A  49      34.360  53.070  68.550  1.00  0.00           C
ATOM    667  O   LEU A  49      34.230  54.160  69.060  1.00  0.00           O
ATOM    668  N   TRP A  50      33.570  52.000  68.830  1.00  0.00           N
ATOM    669  HN  TRP A  50      33.660  51.120  68.360  1.00  0.00           H
ATOM    670  CA  TRP A  50      32.540  52.030  69.830  1.00  0.00           C
ATOM    671  HA  TRP A  50      31.980  52.920  69.600  1.00  0.00           H
ATOM    672  CB  TRP A  50      31.760  50.720  69.790  1.00  0.00           C
ATOM    673  HB1 TRP A  50      32.380  49.910  70.240  1.00  0.00           H
ATOM    674  HB2 TRP A  50      31.490  50.360  68.770  1.00  0.00           H
ATOM    675  CG  TRP A  50      30.430  50.770  70.490  1.00  0.00           C
ATOM    676  CD1 TRP A  50      30.140  50.840  71.800  1.00  0.00           C
ATOM    677  HD1 TRP A  50      30.880  50.860  72.590  1.00  0.00           H
ATOM    678  NE1 TRP A  50      28.730  50.960  71.970  1.00  0.00           N
ATOM    679  HE1 TRP A  50      28.230  51.260  72.740  1.00  0.00           H
ATOM    680  CE2 TRP A  50      28.120  50.860  70.740  1.00  0.00           C
ATOM    681  CD2 TRP A  50      29.090  50.700  69.770  1.00  0.00           C
ATOM    682  CE3 TRP A  50      28.750  50.580  68.410  1.00  0.00           C
ATOM    683  HE3 TRP A  50      29.460  50.270  67.650  1.00  0.00           H
ATOM    684  CZ3 TRP A  50      27.330  50.490  68.080  1.00  0.00           C
ATOM    685  HZ3 TRP A  50      27.010  50.400  67.050  1.00  0.00           H
ATOM    686  CZ2 TRP A  50      26.740  50.890  70.400  1.00  0.00           C
ATOM    687  HZ2 TRP A  50      25.960  51.000  71.130  1.00  0.00           H
ATOM    688  CH2 TRP A  50      26.340  50.630  69.060  1.00  0.00           C
ATOM    689  HH2 TRP A  50      25.290  50.580  68.830  1.00  0.00           H
ATOM    690  C   TRP A  50      33.180  52.300  71.220  1.00  0.00           C
ATOM    691  O   TRP A  50      32.700  53.150  71.920  1.00  0.00           O
ATOM    692  N   ILE A  51      34.360  51.680  71.570  1.00  0.00           N
ATOM    693  HN  ILE A  51      34.760  51.050  70.910  1.00  0.00           H
ATOM    694  CA  ILE A  51      34.990  51.900  72.880  1.00  0.00           C
ATOM    695  HA  ILE A  51      34.220  51.780  73.630  1.00  0.00           H
ATOM    696  CB  ILE A  51      36.100  50.900  73.100  1.00  0.00           C
ATOM    697  HB  ILE A  51      36.760  51.060  72.210  1.00  0.00           H
ATOM    698  CG2 ILE A  51      37.010  51.280  74.340  1.00  0.00           C
ATOM    699 HG21 ILE A  51      36.350  51.530  75.200  1.00  0.00           H
ATOM    700 HG22 ILE A  51      37.530  52.240  74.150  1.00  0.00           H
ATOM    701 HG23 ILE A  51      37.750  50.490  74.600  1.00  0.00           H
ATOM    702  CG1 ILE A  51      35.570  49.460  72.950  1.00  0.00           C
ATOM    703 HG11 ILE A  51      36.400  48.760  72.750  1.00  0.00           H
ATOM    704 HG12 ILE A  51      34.880  49.310  72.090  1.00  0.00           H
ATOM    705  CD  ILE A  51      34.670  48.970  74.070  1.00  0.00           C
ATOM    706  HD1 ILE A  51      34.460  47.900  73.880  1.00  0.00           H
ATOM    707  HD2 ILE A  51      33.770  49.630  74.080  1.00  0.00           H
ATOM    708  HD3 ILE A  51      35.190  48.960  75.050  1.00  0.00           H
ATOM    709  C   ILE A  51      35.490  53.270  73.090  1.00  0.00           C
ATOM    710  O   ILE A  51      35.220  53.850  74.150  1.00  0.00           O
ATOM    711  N   PHE A  52      36.280  53.760  72.040  1.00  0.00           N
ATOM    712  HN  PHE A  52      36.720  53.140  71.390  1.00  0.00           H
ATOM    713  CA  PHE A  52      36.750  55.130  72.170  1.00  0.00           C
ATOM    714  HA  PHE A  52      37.220  55.190  73.150  1.00  0.00           H
ATOM    715  CB  PHE A  52      37.820  55.610  71.100  1.00  0.00           C
ATOM    716  HB1 PHE A  52      38.170  56.630  71.380  1.00  0.00           H
ATOM    717  HB2 PHE A  52      37.310  55.770  70.130  1.00  0.00           H
ATOM    718  CG  PHE A  52      39.000  54.710  71.070  1.00  0.00           C
ATOM    719  CD1 PHE A  52      39.620  54.350  69.830  1.00  0.00           C
ATOM    720  HD1 PHE A  52      39.170  54.680  68.900  1.00  0.00           H
ATOM    721  CE1 PHE A  52      40.580  53.400  69.650  1.00  0.00           C
ATOM    722  HE1 PHE A  52      41.100  53.140  68.740  1.00  0.00           H
ATOM    723  CZ  PHE A  52      41.230  52.910  70.810  1.00  0.00           C
ATOM    724  HZ  PHE A  52      42.080  52.260  70.860  1.00  0.00           H
ATOM    725  CD2 PHE A  52      39.630  54.190  72.180  1.00  0.00           C
ATOM    726  HD2 PHE A  52      39.190  54.460  73.130  1.00  0.00           H
ATOM    727  CE2 PHE A  52      40.740  53.350  72.100  1.00  0.00           C
ATOM    728  HE2 PHE A  52      41.170  52.740  72.870  1.00  0.00           H
ATOM    729  C   PHE A  52      35.660  56.210  72.180  1.00  0.00           C
ATOM    730  O   PHE A  52      35.720  57.180  72.940  1.00  0.00           O
ATOM    731  N   CYS A  53      34.720  56.120  71.180  1.00  0.00           N
ATOM    732  HN  CYS A  53      34.670  55.350  70.560  1.00  0.00           H
ATOM    733  CA  CYS A  53      33.570  57.040  71.150  1.00  0.00           C
ATOM    734  HA  CYS A  53      34.050  58.010  71.150  1.00  0.00           H
ATOM    735  CB  CYS A  53      32.700  56.860  69.900  1.00  0.00           C
ATOM    736  HB1 CYS A  53      31.890  57.620  69.830  1.00  0.00           H
ATOM    737  HB2 CYS A  53      32.220  55.850  69.940  1.00  0.00           H
ATOM    738  SG  CYS A  53      33.750  57.160  68.430  1.00  0.00           S
ATOM    739  HG1 CYS A  53      34.070  55.890  68.580  1.00  0.00           H
ATOM    740  C   CYS A  53      32.550  57.010  72.220  1.00  0.00           C
ATOM    741  O   CYS A  53      32.290  58.000  72.870  1.00  0.00           O
ATOM    742  N   PHE A  54      31.930  55.810  72.510  1.00  0.00           N
ATOM    743  HN  PHE A  54      32.190  55.000  71.980  1.00  0.00           H
ATOM    744  CA  PHE A  54      30.730  55.680  73.310  1.00  0.00           C
ATOM    745  HA  PHE A  54      30.310  56.660  73.490  1.00  0.00           H
ATOM    746  CB  PHE A  54      29.740  54.720  72.660  1.00  0.00           C
ATOM    747  HB1 PHE A  54      28.830  54.800  73.290  1.00  0.00           H
ATOM    748  HB2 PHE A  54      30.280  53.740  72.590  1.00  0.00           H
ATOM    749  CG  PHE A  54      29.360  55.250  71.230  1.00  0.00           C
ATOM    750  CD1 PHE A  54      29.220  54.260  70.210  1.00  0.00           C
ATOM    751  HD1 PHE A  54      29.490  53.260  70.500  1.00  0.00           H
ATOM    752  CE1 PHE A  54      28.920  54.560  68.920  1.00  0.00           C
ATOM    753  HE1 PHE A  54      28.880  53.770  68.180  1.00  0.00           H
ATOM    754  CZ  PHE A  54      28.700  55.880  68.600  1.00  0.00           C
ATOM    755  HZ  PHE A  54      28.300  56.110  67.630  1.00  0.00           H
ATOM    756  CD2 PHE A  54      28.960  56.590  70.880  1.00  0.00           C
ATOM    757  HD2 PHE A  54      29.010  57.330  71.650  1.00  0.00           H
ATOM    758  CE2 PHE A  54      28.580  56.920  69.590  1.00  0.00           C
ATOM    759  HE2 PHE A  54      28.250  57.910  69.280  1.00  0.00           H
ATOM    760  C   PHE A  54      30.910  55.100  74.690  1.00  0.00           C
ATOM    761  O   PHE A  54      30.210  55.410  75.670  1.00  0.00           O
ATOM    762  N   HSD A  55      32.040  54.350  74.880  1.00  0.00           N
ATOM    763  HN  HSD A  55      32.730  54.320  74.150  1.00  0.00           H
ATOM    764  CA  HSD A  55      32.160  53.580  76.100  1.00  0.00           C
ATOM    765  HA  HSD A  55      31.200  53.530  76.580  1.00  0.00           H
ATOM    766  CB  HSD A  55      32.800  52.210  75.840  1.00  0.00           C
ATOM    767  HB1 HSD A  55      33.890  52.340  75.630  1.00  0.00           H
ATOM    768  HB2 HSD A  55      32.230  51.750  75.020  1.00  0.00           H
ATOM    769  ND1 HSD A  55      31.830  50.320  77.160  1.00  0.00           N
ATOM    770  HD1 HSD A  55      30.930  50.390  76.740  1.00  0.00           H
ATOM    771  CG  HSD A  55      32.830  51.260  77.020  1.00  0.00           C
ATOM    772  CE1 HSD A  55      32.310  49.430  78.120  1.00  0.00           C
ATOM    773  HE1 HSD A  55      31.750  48.530  78.330  1.00  0.00           H
ATOM    774  NE2 HSD A  55      33.490  49.750  78.560  1.00  0.00           N
ATOM    775  CD2 HSD A  55      33.840  50.880  77.850  1.00  0.00           C
ATOM    776  HD2 HSD A  55      34.860  51.220  78.030  1.00  0.00           H
ATOM    777  C   HSD A  55      33.000  54.270  77.120  1.00  0.00           C
ATOM    778  O   HSD A  55      32.710  54.350  78.300  1.00  0.00           O
ATOM    779  N   LEU A  56      34.230  54.790  76.700  1.00  0.00           N
ATOM    780  HN  LEU A  56      34.550  54.750  75.760  1.00  0.00           H
ATOM    781  CA  LEU A  56      35.040  55.600  77.500  1.00  0.00           C
ATOM    782  HA  LEU A  56      34.990  55.320  78.530  1.00  0.00           H
ATOM    783  CB  LEU A  56      36.520  55.500  77.030  1.00  0.00           C
ATOM    784  HB1 LEU A  56      37.080  56.330  77.520  1.00  0.00           H
ATOM    785  HB2 LEU A  56      36.540  55.670  75.940  1.00  0.00           H
ATOM    786  CG  LEU A  56      37.160  54.070  77.260  1.00  0.00           C
ATOM    787  HG  LEU A  56      36.440  53.370  76.770  1.00  0.00           H
ATOM    788  CD1 LEU A  56      38.530  53.930  76.520  1.00  0.00           C
ATOM    789 HD11 LEU A  56      39.020  52.970  76.770  1.00  0.00           H
ATOM    790 HD12 LEU A  56      39.220  54.680  76.940  1.00  0.00           H
ATOM    791 HD13 LEU A  56      38.420  54.140  75.430  1.00  0.00           H
ATOM    792  CD2 LEU A  56      37.260  53.740  78.730  1.00  0.00           C
ATOM    793 HD21 LEU A  56      37.640  54.580  79.350  1.00  0.00           H
ATOM    794 HD22 LEU A  56      37.800  52.780  78.940  1.00  0.00           H
ATOM    795 HD23 LEU A  56      36.270  53.400  79.120  1.00  0.00           H
ATOM    796  C   LEU A  56      34.430  56.960  77.540  1.00  0.00           C
ATOM    797  O   LEU A  56      33.640  57.390  76.660  1.00  0.00           O
ATOM    798  N   LYS A  57      34.600  57.640  78.650  1.00  0.00           N
ATOM    799  HN  LYS A  57      34.890  57.250  79.530  1.00  0.00           H
ATOM    800  CA  LYS A  57      33.950  58.930  78.990  1.00  0.00           C
ATOM    801  HA  LYS A  57      33.290  59.290  78.210  1.00  0.00           H
ATOM    802  CB  LYS A  57      33.050  58.690  80.200  1.00  0.00           C
ATOM    803  HB1 LYS A  57      33.600  58.230  81.050  1.00  0.00           H
ATOM    804  HB2 LYS A  57      32.340  57.890  79.920  1.00  0.00           H
ATOM    805  CG  LYS A  57      32.370  59.980  80.670  1.00  0.00           C
ATOM    806  HG1 LYS A  57      31.870  60.440  79.780  1.00  0.00           H
ATOM    807  HG2 LYS A  57      33.090  60.730  81.050  1.00  0.00           H
ATOM    808  CD  LYS A  57      31.260  59.780  81.690  1.00  0.00           C
ATOM    809  HD1 LYS A  57      30.580  59.020  81.230  1.00  0.00           H
ATOM    810  HD2 LYS A  57      30.690  60.730  81.780  1.00  0.00           H
ATOM    811  CE  LYS A  57      31.720  59.180  83.050  1.00  0.00           C
ATOM    812  HE1 LYS A  57      32.290  59.990  83.550  1.00  0.00           H
ATOM    813  HE2 LYS A  57      32.440  58.330  82.940  1.00  0.00           H
ATOM    814  NZ  LYS A  57      30.610  58.690  83.850  1.00  0.00           N
ATOM    815  HZ1 LYS A  57      30.180  57.810  83.510  1.00  0.00           H
ATOM    816  HZ2 LYS A  57      29.890  59.430  83.860  1.00  0.00           H
ATOM    817  HZ3 LYS A  57      30.900  58.470  84.830  1.00  0.00           H
ATOM    818  C   LYS A  57      34.990  59.990  79.230  1.00  0.00           C
ATOM    819  O   LYS A  57      35.900  59.660  80.000  1.00  0.00           O
ATOM    820  N   SER A  58      35.020  61.180  78.560  1.00  0.00           N
ATOM    821  HN  SER A  58      34.240  61.390  77.980  1.00  0.00           H
ATOM    822  CA  SER A  58      35.920  62.240  78.750  1.00  0.00           C
ATOM    823  HA  SER A  58      35.430  63.000  78.150  1.00  0.00           H
ATOM    824  CB  SER A  58      36.160  62.840  80.220  1.00  0.00           C
ATOM    825  HB1 SER A  58      36.600  62.090  80.920  1.00  0.00           H
ATOM    826  HB2 SER A  58      35.130  63.030  80.620  1.00  0.00           H
ATOM    827  OG  SER A  58      36.940  64.070  80.310  1.00  0.00           O
ATOM    828  HG1 SER A  58      36.770  64.540  79.490  1.00  0.00           H
ATOM    829  C   SER A  58      37.240  61.880  78.090  1.00  0.00           C
ATOM    830  O   SER A  58      38.030  61.110  78.590  1.00  0.00           O
ATOM    831  N   TRP A  59      37.590  62.460  76.920  1.00  0.00           N
ATOM    832  HN  TRP A  59      37.140  63.320  76.670  1.00  0.00           H
ATOM    833  CA  TRP A  59      38.840  62.210  76.130  1.00  0.00           C
ATOM    834  HA  TRP A  59      38.760  61.170  75.850  1.00  0.00           H
ATOM    835  CB  TRP A  59      38.740  62.890  74.690  1.00  0.00           C
ATOM    836  HB1 TRP A  59      39.660  62.560  74.160  1.00  0.00           H
ATOM    837  HB2 TRP A  59      38.660  63.990  74.790  1.00  0.00           H
ATOM    838  CG  TRP A  59      37.690  62.310  73.790  1.00  0.00           C
ATOM    839  CD1 TRP A  59      36.340  62.740  73.710  1.00  0.00           C
ATOM    840  HD1 TRP A  59      35.880  63.500  74.320  1.00  0.00           H
ATOM    841  NE1 TRP A  59      35.700  61.970  72.770  1.00  0.00           N
ATOM    842  HE1 TRP A  59      34.760  62.050  72.520  1.00  0.00           H
ATOM    843  CE2 TRP A  59      36.560  61.040  72.230  1.00  0.00           C
ATOM    844  CD2 TRP A  59      37.870  61.270  72.820  1.00  0.00           C
ATOM    845  CE3 TRP A  59      38.900  60.510  72.370  1.00  0.00           C
ATOM    846  HE3 TRP A  59      39.860  60.850  72.720  1.00  0.00           H
ATOM    847  CZ3 TRP A  59      38.800  59.600  71.310  1.00  0.00           C
ATOM    848  HZ3 TRP A  59      39.730  59.230  70.910  1.00  0.00           H
ATOM    849  CZ2 TRP A  59      36.400  60.220  71.180  1.00  0.00           C
ATOM    850  HZ2 TRP A  59      35.480  60.170  70.610  1.00  0.00           H
ATOM    851  CH2 TRP A  59      37.540  59.450  70.730  1.00  0.00           C
ATOM    852  HH2 TRP A  59      37.460  58.680  69.980  1.00  0.00           H
ATOM    853  C   TRP A  59      40.170  62.460  76.770  1.00  0.00           C
ATOM    854  O   TRP A  59      40.300  63.310  77.580  1.00  0.00           O
ATOM    855  N   LYS A  60      41.240  61.740  76.330  1.00  0.00           N
ATOM    856  HN  LYS A  60      41.140  61.180  75.510  1.00  0.00           H
ATOM    857  CA  LYS A  60      42.630  61.870  76.810  1.00  0.00           C
ATOM    858  HA  LYS A  60      42.770  62.900  77.100  1.00  0.00           H
ATOM    859  CB  LYS A  60      42.910  60.830  78.000  1.00  0.00           C
ATOM    860  HB1 LYS A  60      43.910  60.980  78.440  1.00  0.00           H
ATOM    861  HB2 LYS A  60      42.930  59.780  77.640  1.00  0.00           H
ATOM    862  CG  LYS A  60      41.900  61.030  79.200  1.00  0.00           C
ATOM    863  HG1 LYS A  60      40.830  60.870  78.980  1.00  0.00           H
ATOM    864  HG2 LYS A  60      42.020  62.090  79.520  1.00  0.00           H
ATOM    865  CD  LYS A  60      42.180  60.070  80.370  1.00  0.00           C
ATOM    866  HD1 LYS A  60      43.140  60.380  80.810  1.00  0.00           H
ATOM    867  HD2 LYS A  60      42.350  58.990  80.110  1.00  0.00           H
ATOM    868  CE  LYS A  60      41.110  59.990  81.410  1.00  0.00           C
ATOM    869  HE1 LYS A  60      41.350  59.370  82.300  1.00  0.00           H
ATOM    870  HE2 LYS A  60      40.140  59.620  81.040  1.00  0.00           H
ATOM    871  NZ  LYS A  60      40.860  61.340  82.070  1.00  0.00           N
ATOM    872  HZ1 LYS A  60      40.560  62.020  81.340  1.00  0.00           H
ATOM    873  HZ2 LYS A  60      41.780  61.630  82.450  1.00  0.00           H
ATOM    874  HZ3 LYS A  60      40.250  61.340  82.910  1.00  0.00           H
ATOM    875  C   LYS A  60      43.530  61.720  75.580  1.00  0.00           C
ATOM    876  O   LYS A  60      43.220  61.260  74.480  1.00  0.00           O
ATOM    877  N   SER A  61      44.760  62.300  75.740  1.00  0.00           N
ATOM    878  HN  SER A  61      45.150  62.570  76.620  1.00  0.00           H
ATOM    879  CA  SER A  61      45.520  62.620  74.540  1.00  0.00           C
ATOM    880  HA  SER A  61      44.890  63.260  73.940  1.00  0.00           H
ATOM    881  CB  SER A  61      46.720  63.560  74.870  1.00  0.00           C
ATOM    882  HB1 SER A  61      46.310  64.480  75.340  1.00  0.00           H
ATOM    883  HB2 SER A  61      47.220  63.890  73.940  1.00  0.00           H
ATOM    884  OG  SER A  61      47.530  62.970  75.840  1.00  0.00           O
ATOM    885  HG1 SER A  61      48.260  62.570  75.360  1.00  0.00           H
ATOM    886  C   SER A  61      45.970  61.460  73.630  1.00  0.00           C
ATOM    887  O   SER A  61      45.980  61.630  72.420  1.00  0.00           O
ATOM    888  N   SER A  62      46.310  60.310  74.230  1.00  0.00           N
ATOM    889  HN  SER A  62      46.440  60.410  75.210  1.00  0.00           H
ATOM    890  CA  SER A  62      46.650  59.020  73.580  1.00  0.00           C
ATOM    891  HA  SER A  62      47.490  59.260  72.970  1.00  0.00           H
ATOM    892  CB  SER A  62      47.200  57.970  74.530  1.00  0.00           C
ATOM    893  HB1 SER A  62      47.610  57.240  73.800  1.00  0.00           H
ATOM    894  HB2 SER A  62      46.420  57.540  75.180  1.00  0.00           H
ATOM    895  OG  SER A  62      48.230  58.650  75.280  1.00  0.00           O
ATOM    896  HG1 SER A  62      48.960  58.770  74.670  1.00  0.00           H
ATOM    897  C   SER A  62      45.450  58.520  72.780  1.00  0.00           C
ATOM    898  O   SER A  62      45.530  58.050  71.660  1.00  0.00           O
ATOM    899  N   ARG A  63      44.210  58.590  73.450  1.00  0.00           N
ATOM    900  HN  ARG A  63      44.210  59.010  74.350  1.00  0.00           H
ATOM    901  CA  ARG A  63      42.870  58.040  73.000  1.00  0.00           C
ATOM    902  HA  ARG A  63      42.970  57.010  72.670  1.00  0.00           H
ATOM    903  CB  ARG A  63      41.710  58.290  73.990  1.00  0.00           C
ATOM    904  HB1 ARG A  63      41.480  59.360  74.170  1.00  0.00           H
ATOM    905  HB2 ARG A  63      42.010  57.940  75.010  1.00  0.00           H
ATOM    906  CG  ARG A  63      40.460  57.380  73.610  1.00  0.00           C
ATOM    907  HG1 ARG A  63      40.780  56.310  73.630  1.00  0.00           H
ATOM    908  HG2 ARG A  63      40.180  57.510  72.550  1.00  0.00           H
ATOM    909  CD  ARG A  63      39.240  57.530  74.560  1.00  0.00           C
ATOM    910  HD1 ARG A  63      38.360  56.870  74.370  1.00  0.00           H
ATOM    911  HD2 ARG A  63      38.790  58.560  74.560  1.00  0.00           H
ATOM    912  NE  ARG A  63      39.810  57.310  75.890  1.00  0.00           N
ATOM    913  HE  ARG A  63      40.650  56.780  75.990  1.00  0.00           H
ATOM    914  CZ  ARG A  63      39.490  57.960  76.970  1.00  0.00           C
ATOM    915  NH1 ARG A  63      38.390  58.630  77.180  1.00  0.00           N
ATOM    916 HH11 ARG A  63      37.670  58.600  76.490  1.00  0.00           H
ATOM    917 HH12 ARG A  63      38.360  59.310  77.910  1.00  0.00           H
ATOM    918  NH2 ARG A  63      40.250  57.810  78.030  1.00  0.00           N
ATOM    919 HH21 ARG A  63      41.110  57.310  77.910  1.00  0.00           H
ATOM    920 HH22 ARG A  63      39.870  57.970  78.930  1.00  0.00           H
ATOM    921  C   ARG A  63      42.570  58.810  71.680  1.00  0.00           C
ATOM    922  O   ARG A  63      42.030  58.240  70.750  1.00  0.00           O
ATOM    923  N   ILE A  64      42.860  60.190  71.620  1.00  0.00           N
ATOM    924  HN  ILE A  64      43.070  60.600  72.520  1.00  0.00           H
ATOM    925  CA  ILE A  64      42.720  60.920  70.360  1.00  0.00           C
ATOM    926  HA  ILE A  64      41.700  60.930  69.990  1.00  0.00           H
ATOM    927  CB  ILE A  64      43.100  62.400  70.560  1.00  0.00           C
ATOM    928  HB  ILE A  64      44.100  62.460  71.020  1.00  0.00           H
ATOM    929  CG2 ILE A  64      43.180  63.100  69.170  1.00  0.00           C
ATOM    930 HG21 ILE A  64      42.290  62.800  68.580  1.00  0.00           H
ATOM    931 HG22 ILE A  64      44.050  62.640  68.650  1.00  0.00           H
ATOM    932 HG23 ILE A  64      43.310  64.200  69.230  1.00  0.00           H
ATOM    933  CG1 ILE A  64      42.010  62.920  71.510  1.00  0.00           C
ATOM    934 HG11 ILE A  64      41.980  62.340  72.470  1.00  0.00           H
ATOM    935 HG12 ILE A  64      41.000  62.880  71.080  1.00  0.00           H
ATOM    936  CD  ILE A  64      42.220  64.410  71.950  1.00  0.00           C
ATOM    937  HD1 ILE A  64      42.160  64.960  70.970  1.00  0.00           H
ATOM    938  HD2 ILE A  64      43.240  64.380  72.370  1.00  0.00           H
ATOM    939  HD3 ILE A  64      41.400  64.770  72.620  1.00  0.00           H
ATOM    940  C   ILE A  64      43.510  60.270  69.230  1.00  0.00           C
ATOM    941  O   ILE A  64      43.060  60.020  68.090  1.00  0.00           O
ATOM    942  N   PHE A  65      44.780  59.870  69.430  1.00  0.00           N
ATOM    943  HN  PHE A  65      45.150  60.070  70.330  1.00  0.00           H
ATOM    944  CA  PHE A  65      45.590  59.220  68.510  1.00  0.00           C
ATOM    945  HA  PHE A  65      45.640  59.760  67.580  1.00  0.00           H
ATOM    946  CB  PHE A  65      47.080  59.200  68.890  1.00  0.00           C
ATOM    947  HB1 PHE A  65      47.620  58.890  67.970  1.00  0.00           H
ATOM    948  HB2 PHE A  65      47.360  58.550  69.750  1.00  0.00           H
ATOM    949  CG  PHE A  65      47.600  60.570  69.190  1.00  0.00           C
ATOM    950  CD1 PHE A  65      48.340  60.780  70.380  1.00  0.00           C
ATOM    951  HD1 PHE A  65      48.330  59.990  71.120  1.00  0.00           H
ATOM    952  CE1 PHE A  65      48.930  61.950  70.610  1.00  0.00           C
ATOM    953  HE1 PHE A  65      49.450  62.160  71.520  1.00  0.00           H
ATOM    954  CZ  PHE A  65      48.880  62.990  69.660  1.00  0.00           C
ATOM    955  HZ  PHE A  65      49.550  63.840  69.720  1.00  0.00           H
ATOM    956  CD2 PHE A  65      47.500  61.570  68.230  1.00  0.00           C
ATOM    957  HD2 PHE A  65      46.930  61.380  67.340  1.00  0.00           H
ATOM    958  CE2 PHE A  65      48.120  62.850  68.480  1.00  0.00           C
ATOM    959  HE2 PHE A  65      48.050  63.650  67.760  1.00  0.00           H
ATOM    960  C   PHE A  65      45.070  57.800  68.110  1.00  0.00           C
ATOM    961  O   PHE A  65      45.130  57.450  66.960  1.00  0.00           O
ATOM    962  N   LEU A  66      44.660  57.040  69.130  1.00  0.00           N
ATOM    963  HN  LEU A  66      44.950  57.230  70.060  1.00  0.00           H
ATOM    964  CA  LEU A  66      44.120  55.710  68.940  1.00  0.00           C
ATOM    965  HA  LEU A  66      44.750  55.150  68.270  1.00  0.00           H
ATOM    966  CB  LEU A  66      43.940  54.940  70.340  1.00  0.00           C
ATOM    967  HB1 LEU A  66      43.690  53.900  70.060  1.00  0.00           H
ATOM    968  HB2 LEU A  66      43.090  55.430  70.870  1.00  0.00           H
ATOM    969  CG  LEU A  66      45.230  54.880  71.170  1.00  0.00           C
ATOM    970  HG  LEU A  66      45.830  55.820  71.060  1.00  0.00           H
ATOM    971  CD1 LEU A  66      44.980  54.700  72.670  1.00  0.00           C
ATOM    972 HD11 LEU A  66      45.900  54.940  73.260  1.00  0.00           H
ATOM    973 HD12 LEU A  66      44.600  53.720  73.060  1.00  0.00           H
ATOM    974 HD13 LEU A  66      44.310  55.500  73.030  1.00  0.00           H
ATOM    975  CD2 LEU A  66      46.120  53.750  70.700  1.00  0.00           C
ATOM    976 HD21 LEU A  66      45.540  52.810  70.810  1.00  0.00           H
ATOM    977 HD22 LEU A  66      47.060  53.730  71.310  1.00  0.00           H
ATOM    978 HD23 LEU A  66      46.420  53.790  69.620  1.00  0.00           H
ATOM    979  C   LEU A  66      42.850  55.780  68.110  1.00  0.00           C
ATOM    980  O   LEU A  66      42.690  54.970  67.210  1.00  0.00           O
ATOM    981  N   PHE A  67      41.950  56.770  68.320  1.00  0.00           N
ATOM    982  HN  PHE A  67      42.060  57.370  69.100  1.00  0.00           H
ATOM    983  CA  PHE A  67      40.750  57.070  67.460  1.00  0.00           C
ATOM    984  HA  PHE A  67      40.220  56.120  67.480  1.00  0.00           H
ATOM    985  CB  PHE A  67      39.960  58.210  68.120  1.00  0.00           C
ATOM    986  HB1 PHE A  67      40.510  59.140  68.360  1.00  0.00           H
ATOM    987  HB2 PHE A  67      39.420  57.890  69.040  1.00  0.00           H
ATOM    988  CG  PHE A  67      38.760  58.680  67.300  1.00  0.00           C
ATOM    989  CD1 PHE A  67      37.920  57.740  66.770  1.00  0.00           C
ATOM    990  HD1 PHE A  67      38.100  56.680  66.660  1.00  0.00           H
ATOM    991  CE1 PHE A  67      36.680  58.170  66.150  1.00  0.00           C
ATOM    992  HE1 PHE A  67      36.080  57.500  65.550  1.00  0.00           H
ATOM    993  CZ  PHE A  67      36.370  59.530  66.150  1.00  0.00           C
ATOM    994  HZ  PHE A  67      35.500  59.890  65.620  1.00  0.00           H
ATOM    995  CD2 PHE A  67      38.460  60.040  67.290  1.00  0.00           C
ATOM    996  HD2 PHE A  67      39.080  60.770  67.810  1.00  0.00           H
ATOM    997  CE2 PHE A  67      37.310  60.500  66.690  1.00  0.00           C
ATOM    998  HE2 PHE A  67      37.020  61.530  66.620  1.00  0.00           H
ATOM    999  C   PHE A  67      41.220  57.300  66.110  1.00  0.00           C
ATOM   1000  O   PHE A  67      40.760  56.640  65.150  1.00  0.00           O
ATOM   1001  N   ASN A  68      42.150  58.220  65.840  1.00  0.00           N
ATOM   1002  HN  ASN A  68      42.510  58.820  66.550  1.00  0.00           H
ATOM   1003  CA  ASN A  68      42.660  58.510  64.500  1.00  0.00           C
ATOM   1004  HA  ASN A  68      41.810  58.870  63.950  1.00  0.00           H
ATOM   1005  CB  ASN A  68      43.750  59.620  64.510  1.00  0.00           C
ATOM   1006  HB1 ASN A  68      44.270  59.690  63.540  1.00  0.00           H
ATOM   1007  HB2 ASN A  68      44.520  59.330  65.270  1.00  0.00           H
ATOM   1008  CG  ASN A  68      43.290  61.060  64.810  1.00  0.00           C
ATOM   1009  OD1 ASN A  68      43.030  61.710  63.810  1.00  0.00           O
ATOM   1010  ND2 ASN A  68      43.240  61.550  66.010  1.00  0.00           N
ATOM   1011 HD21 ASN A  68      43.310  60.850  66.720  1.00  0.00           H
ATOM   1012 HD22 ASN A  68      43.460  62.520  66.090  1.00  0.00           H
ATOM   1013  C   ASN A  68      43.310  57.230  63.880  1.00  0.00           C
ATOM   1014  O   ASN A  68      43.140  57.050  62.650  1.00  0.00           O
ATOM   1015  N   LEU A  69      44.040  56.360  64.580  1.00  0.00           N
ATOM   1016  HN  LEU A  69      44.290  56.530  65.540  1.00  0.00           H
ATOM   1017  CA  LEU A  69      44.610  55.160  64.080  1.00  0.00           C
ATOM   1018  HA  LEU A  69      45.230  55.440  63.230  1.00  0.00           H
ATOM   1019  CB  LEU A  69      45.560  54.530  65.170  1.00  0.00           C
ATOM   1020  HB1 LEU A  69      44.910  54.330  66.040  1.00  0.00           H
ATOM   1021  HB2 LEU A  69      46.260  55.280  65.580  1.00  0.00           H
ATOM   1022  CG  LEU A  69      46.210  53.140  64.910  1.00  0.00           C
ATOM   1023  HG  LEU A  69      45.370  52.400  64.850  1.00  0.00           H
ATOM   1024  CD1 LEU A  69      46.950  53.030  63.570  1.00  0.00           C
ATOM   1025 HD11 LEU A  69      46.300  53.410  62.740  1.00  0.00           H
ATOM   1026 HD12 LEU A  69      47.370  52.010  63.430  1.00  0.00           H
ATOM   1027 HD13 LEU A  69      47.810  53.720  63.610  1.00  0.00           H
ATOM   1028  CD2 LEU A  69      47.180  52.740  66.140  1.00  0.00           C
ATOM   1029 HD21 LEU A  69      47.500  51.680  66.010  1.00  0.00           H
ATOM   1030 HD22 LEU A  69      46.530  52.810  67.040  1.00  0.00           H
ATOM   1031 HD23 LEU A  69      48.040  53.430  66.290  1.00  0.00           H
ATOM   1032  C   LEU A  69      43.570  54.140  63.580  1.00  0.00           C
ATOM   1033  O   LEU A  69      43.610  53.620  62.460  1.00  0.00           O
ATOM   1034  N   ALA A  70      42.530  53.970  64.450  1.00  0.00           N
ATOM   1035  HN  ALA A  70      42.560  54.470  65.320  1.00  0.00           H
ATOM   1036  CA  ALA A  70      41.360  53.110  64.360  1.00  0.00           C
ATOM   1037  HA  ALA A  70      41.690  52.080  64.410  1.00  0.00           H
ATOM   1038  CB  ALA A  70      40.510  53.270  65.560  1.00  0.00           C
ATOM   1039  HB1 ALA A  70      39.710  52.510  65.470  1.00  0.00           H
ATOM   1040  HB2 ALA A  70      40.060  54.290  65.560  1.00  0.00           H
ATOM   1041  HB3 ALA A  70      41.030  53.220  66.550  1.00  0.00           H
ATOM   1042  C   ALA A  70      40.650  53.320  63.100  1.00  0.00           C
ATOM   1043  O   ALA A  70      40.230  52.450  62.370  1.00  0.00           O
ATOM   1044  N   VAL A  71      40.490  54.650  62.760  1.00  0.00           N
ATOM   1045  HN  VAL A  71      40.730  55.320  63.460  1.00  0.00           H
ATOM   1046  CA  VAL A  71      39.700  55.120  61.600  1.00  0.00           C
ATOM   1047  HA  VAL A  71      38.760  54.580  61.610  1.00  0.00           H
ATOM   1048  CB  VAL A  71      39.340  56.660  61.650  1.00  0.00           C
ATOM   1049  HB  VAL A  71      40.270  57.130  62.040  1.00  0.00           H
ATOM   1050  CG1 VAL A  71      38.950  57.280  60.330  1.00  0.00           C
ATOM   1051 HG11 VAL A  71      38.170  56.730  59.770  1.00  0.00           H
ATOM   1052 HG12 VAL A  71      39.880  57.350  59.730  1.00  0.00           H
ATOM   1053 HG13 VAL A  71      38.570  58.310  60.520  1.00  0.00           H
ATOM   1054  CG2 VAL A  71      38.280  56.880  62.760  1.00  0.00           C
ATOM   1055 HG21 VAL A  71      37.790  57.860  62.820  1.00  0.00           H
ATOM   1056 HG22 VAL A  71      38.640  56.590  63.770  1.00  0.00           H
ATOM   1057 HG23 VAL A  71      37.430  56.250  62.400  1.00  0.00           H
ATOM   1058  C   VAL A  71      40.390  54.770  60.300  1.00  0.00           C
ATOM   1059  O   VAL A  71      39.860  54.200  59.420  1.00  0.00           O
ATOM   1060  N   ALA A  72      41.710  55.130  60.180  1.00  0.00           N
ATOM   1061  HN  ALA A  72      41.990  55.660  60.970  1.00  0.00           H
ATOM   1062  CA  ALA A  72      42.510  54.740  59.090  1.00  0.00           C
ATOM   1063  HA  ALA A  72      42.050  55.100  58.190  1.00  0.00           H
ATOM   1064  CB  ALA A  72      43.880  55.400  59.240  1.00  0.00           C
ATOM   1065  HB1 ALA A  72      44.560  54.990  58.460  1.00  0.00           H
ATOM   1066  HB2 ALA A  72      44.220  55.240  60.290  1.00  0.00           H
ATOM   1067  HB3 ALA A  72      44.000  56.490  59.080  1.00  0.00           H
ATOM   1068  C   ALA A  72      42.680  53.260  58.880  1.00  0.00           C
ATOM   1069  O   ALA A  72      42.620  52.930  57.710  1.00  0.00           O
ATOM   1070  N   ASP A  73      42.910  52.430  59.910  1.00  0.00           N
ATOM   1071  HN  ASP A  73      43.020  52.740  60.840  1.00  0.00           H
ATOM   1072  CA  ASP A  73      42.690  50.990  59.740  1.00  0.00           C
ATOM   1073  HA  ASP A  73      43.370  50.620  59.000  1.00  0.00           H
ATOM   1074  CB  ASP A  73      43.200  50.230  61.050  1.00  0.00           C
ATOM   1075  HB1 ASP A  73      42.860  49.170  61.010  1.00  0.00           H
ATOM   1076  HB2 ASP A  73      42.720  50.700  61.940  1.00  0.00           H
ATOM   1077  CG  ASP A  73      44.690  50.300  61.100  1.00  0.00           C
ATOM   1078  OD1 ASP A  73      45.470  50.140  60.180  1.00  0.00           O
ATOM   1079  OD2 ASP A  73      45.160  50.350  62.390  1.00  0.00           O
ATOM   1080  HD2 ASP A  73      46.080  50.070  62.350  1.00  0.00           H
ATOM   1081  C   ASP A  73      41.240  50.560  59.350  1.00  0.00           C
ATOM   1082  O   ASP A  73      41.170  49.720  58.430  1.00  0.00           O
ATOM   1083  N   PHE A  74      40.160  51.110  59.900  1.00  0.00           N
ATOM   1084  HN  PHE A  74      40.290  51.640  60.740  1.00  0.00           H
ATOM   1085  CA  PHE A  74      38.790  51.000  59.500  1.00  0.00           C
ATOM   1086  HA  PHE A  74      38.560  49.940  59.600  1.00  0.00           H
ATOM   1087  CB  PHE A  74      37.890  51.740  60.490  1.00  0.00           C
ATOM   1088  HB1 PHE A  74      37.990  52.830  60.270  1.00  0.00           H
ATOM   1089  HB2 PHE A  74      38.240  51.600  61.540  1.00  0.00           H
ATOM   1090  CG  PHE A  74      36.510  51.350  60.360  1.00  0.00           C
ATOM   1091  CD1 PHE A  74      36.080  50.100  60.950  1.00  0.00           C
ATOM   1092  HD1 PHE A  74      36.740  49.410  61.440  1.00  0.00           H
ATOM   1093  CE1 PHE A  74      34.730  49.800  61.060  1.00  0.00           C
ATOM   1094  HE1 PHE A  74      34.460  48.830  61.450  1.00  0.00           H
ATOM   1095  CZ  PHE A  74      33.840  50.630  60.360  1.00  0.00           C
ATOM   1096  HZ  PHE A  74      32.830  50.300  60.220  1.00  0.00           H
ATOM   1097  CD2 PHE A  74      35.570  52.190  59.800  1.00  0.00           C
ATOM   1098  HD2 PHE A  74      35.970  53.150  59.480  1.00  0.00           H
ATOM   1099  CE2 PHE A  74      34.230  51.780  59.700  1.00  0.00           C
ATOM   1100  HE2 PHE A  74      33.440  52.430  59.360  1.00  0.00           H
ATOM   1101  C   PHE A  74      38.600  51.410  58.020  1.00  0.00           C
ATOM   1102  O   PHE A  74      38.030  50.580  57.310  1.00  0.00           O
ATOM   1103  N   LEU A  75      39.020  52.530  57.510  1.00  0.00           N
ATOM   1104  HN  LEU A  75      39.350  53.250  58.120  1.00  0.00           H
ATOM   1105  CA  LEU A  75      38.610  52.910  56.160  1.00  0.00           C
ATOM   1106  HA  LEU A  75      37.570  52.620  56.040  1.00  0.00           H
ATOM   1107  CB  LEU A  75      38.710  54.410  55.910  1.00  0.00           C
ATOM   1108  HB1 LEU A  75      38.260  54.480  54.890  1.00  0.00           H
ATOM   1109  HB2 LEU A  75      39.790  54.640  55.790  1.00  0.00           H
ATOM   1110  CG  LEU A  75      37.890  55.330  56.870  1.00  0.00           C
ATOM   1111  HG  LEU A  75      38.180  55.080  57.910  1.00  0.00           H
ATOM   1112  CD1 LEU A  75      38.440  56.780  56.580  1.00  0.00           C
ATOM   1113 HD11 LEU A  75      38.140  57.470  57.400  1.00  0.00           H
ATOM   1114 HD12 LEU A  75      38.060  57.260  55.650  1.00  0.00           H
ATOM   1115 HD13 LEU A  75      39.550  56.840  56.570  1.00  0.00           H
ATOM   1116  CD2 LEU A  75      36.410  55.120  56.640  1.00  0.00           C
ATOM   1117 HD21 LEU A  75      36.250  54.100  57.060  1.00  0.00           H
ATOM   1118 HD22 LEU A  75      36.240  55.170  55.540  1.00  0.00           H
ATOM   1119 HD23 LEU A  75      35.890  55.910  57.220  1.00  0.00           H
ATOM   1120  C   LEU A  75      39.410  52.150  55.060  1.00  0.00           C
ATOM   1121  O   LEU A  75      38.920  51.820  53.980  1.00  0.00           O
ATOM   1122  N   LEU A  76      40.570  51.610  55.430  1.00  0.00           N
ATOM   1123  HN  LEU A  76      41.030  51.690  56.300  1.00  0.00           H
ATOM   1124  CA  LEU A  76      41.320  50.610  54.650  1.00  0.00           C
ATOM   1125  HA  LEU A  76      41.360  50.990  53.640  1.00  0.00           H
ATOM   1126  CB  LEU A  76      42.720  50.440  55.240  1.00  0.00           C
ATOM   1127  HB1 LEU A  76      42.830  49.950  56.240  1.00  0.00           H
ATOM   1128  HB2 LEU A  76      43.130  51.440  55.460  1.00  0.00           H
ATOM   1129  CG  LEU A  76      43.780  49.840  54.320  1.00  0.00           C
ATOM   1130  HG  LEU A  76      43.530  48.830  53.930  1.00  0.00           H
ATOM   1131  CD1 LEU A  76      43.990  50.580  53.030  1.00  0.00           C
ATOM   1132 HD11 LEU A  76      44.170  51.630  53.330  1.00  0.00           H
ATOM   1133 HD12 LEU A  76      43.080  50.310  52.430  1.00  0.00           H
ATOM   1134 HD13 LEU A  76      44.910  50.240  52.510  1.00  0.00           H
ATOM   1135  CD2 LEU A  76      45.160  49.660  55.010  1.00  0.00           C
ATOM   1136 HD21 LEU A  76      45.040  48.820  55.730  1.00  0.00           H
ATOM   1137 HD22 LEU A  76      45.480  50.470  55.700  1.00  0.00           H
ATOM   1138 HD23 LEU A  76      46.030  49.470  54.340  1.00  0.00           H
ATOM   1139  C   LEU A  76      40.610  49.260  54.590  1.00  0.00           C
ATOM   1140  O   LEU A  76      40.500  48.670  53.520  1.00  0.00           O
ATOM   1141  N   ILE A  77      40.120  48.760  55.690  1.00  0.00           N
ATOM   1142  HN  ILE A  77      40.390  49.240  56.520  1.00  0.00           H
ATOM   1143  CA  ILE A  77      39.240  47.560  55.610  1.00  0.00           C
ATOM   1144  HA  ILE A  77      39.800  46.880  54.990  1.00  0.00           H
ATOM   1145  CB  ILE A  77      39.020  47.020  57.030  1.00  0.00           C
ATOM   1146  HB  ILE A  77      38.610  47.850  57.640  1.00  0.00           H
ATOM   1147  CG2 ILE A  77      38.000  45.880  57.180  1.00  0.00           C
ATOM   1148 HG21 ILE A  77      37.010  46.050  56.700  1.00  0.00           H
ATOM   1149 HG22 ILE A  77      37.990  45.620  58.260  1.00  0.00           H
ATOM   1150 HG23 ILE A  77      38.390  45.060  56.540  1.00  0.00           H
ATOM   1151  CG1 ILE A  77      40.380  46.590  57.680  1.00  0.00           C
ATOM   1152 HG11 ILE A  77      40.170  46.250  58.720  1.00  0.00           H
ATOM   1153 HG12 ILE A  77      40.970  47.510  57.880  1.00  0.00           H
ATOM   1154  CD  ILE A  77      41.290  45.580  57.000  1.00  0.00           C
ATOM   1155  HD1 ILE A  77      41.480  45.940  55.960  1.00  0.00           H
ATOM   1156  HD2 ILE A  77      40.930  44.540  57.090  1.00  0.00           H
ATOM   1157  HD3 ILE A  77      42.330  45.530  57.380  1.00  0.00           H
ATOM   1158  C   ILE A  77      37.990  47.750  54.810  1.00  0.00           C
ATOM   1159  O   ILE A  77      37.550  46.840  54.120  1.00  0.00           O
ATOM   1160  N   ILE A  78      37.280  48.950  54.840  1.00  0.00           N
ATOM   1161  HN  ILE A  78      37.530  49.570  55.580  1.00  0.00           H
ATOM   1162  CA  ILE A  78      36.120  49.100  53.950  1.00  0.00           C
ATOM   1163  HA  ILE A  78      35.430  48.310  54.240  1.00  0.00           H
ATOM   1164  CB  ILE A  78      35.480  50.510  54.200  1.00  0.00           C
ATOM   1165  HB  ILE A  78      36.180  51.290  53.850  1.00  0.00           H
ATOM   1166  CG2 ILE A  78      34.220  50.610  53.320  1.00  0.00           C
ATOM   1167 HG21 ILE A  78      33.630  51.510  53.580  1.00  0.00           H
ATOM   1168 HG22 ILE A  78      33.650  49.680  53.550  1.00  0.00           H
ATOM   1169 HG23 ILE A  78      34.360  50.630  52.210  1.00  0.00           H
ATOM   1170  CG1 ILE A  78      35.070  50.770  55.680  1.00  0.00           C
ATOM   1171 HG11 ILE A  78      34.240  51.500  55.760  1.00  0.00           H
ATOM   1172 HG12 ILE A  78      35.960  51.210  56.170  1.00  0.00           H
ATOM   1173  CD  ILE A  78      34.820  49.510  56.470  1.00  0.00           C
ATOM   1174  HD1 ILE A  78      34.250  48.880  55.750  1.00  0.00           H
ATOM   1175  HD2 ILE A  78      34.120  49.700  57.320  1.00  0.00           H
ATOM   1176  HD3 ILE A  78      35.730  48.990  56.810  1.00  0.00           H
ATOM   1177  C   ILE A  78      36.310  48.930  52.440  1.00  0.00           C
ATOM   1178  O   ILE A  78      35.370  48.590  51.630  1.00  0.00           O
ATOM   1179  N   CYS A  79      37.560  49.150  52.010  1.00  0.00           N
ATOM   1180  HN  CYS A  79      38.260  49.290  52.710  1.00  0.00           H
ATOM   1181  CA  CYS A  79      37.980  48.900  50.600  1.00  0.00           C
ATOM   1182  HA  CYS A  79      37.360  49.490  49.940  1.00  0.00           H
ATOM   1183  CB  CYS A  79      39.490  49.240  50.400  1.00  0.00           C
ATOM   1184  HB1 CYS A  79      39.840  48.980  49.380  1.00  0.00           H
ATOM   1185  HB2 CYS A  79      40.220  48.650  50.980  1.00  0.00           H
ATOM   1186  SG  CYS A  79      39.850  51.060  50.460  1.00  0.00           S
ATOM   1187  HG1 CYS A  79      39.430  51.140  51.710  1.00  0.00           H
ATOM   1188  C   CYS A  79      37.800  47.510  50.050  1.00  0.00           C
ATOM   1189  O   CYS A  79      37.550  47.200  48.900  1.00  0.00           O
ATOM   1190  N   LEU A  80      38.000  46.460  50.960  1.00  0.00           N
ATOM   1191  HN  LEU A  80      38.070  46.670  51.940  1.00  0.00           H
ATOM   1192  CA  LEU A  80      38.010  45.080  50.550  1.00  0.00           C
ATOM   1193  HA  LEU A  80      38.820  45.070  49.850  1.00  0.00           H
ATOM   1194  CB  LEU A  80      38.340  44.120  51.780  1.00  0.00           C
ATOM   1195  HB1 LEU A  80      38.190  43.030  51.670  1.00  0.00           H
ATOM   1196  HB2 LEU A  80      37.570  44.410  52.520  1.00  0.00           H
ATOM   1197  CG  LEU A  80      39.780  44.260  52.390  1.00  0.00           C
ATOM   1198  HG  LEU A  80      40.010  45.350  52.420  1.00  0.00           H
ATOM   1199  CD1 LEU A  80      39.890  43.670  53.770  1.00  0.00           C
ATOM   1200 HD11 LEU A  80      39.510  42.630  53.770  1.00  0.00           H
ATOM   1201 HD12 LEU A  80      39.390  44.280  54.550  1.00  0.00           H
ATOM   1202 HD13 LEU A  80      40.950  43.620  54.100  1.00  0.00           H
ATOM   1203  CD2 LEU A  80      40.720  43.540  51.400  1.00  0.00           C
ATOM   1204 HD21 LEU A  80      41.760  43.760  51.740  1.00  0.00           H
ATOM   1205 HD22 LEU A  80      40.520  43.820  50.340  1.00  0.00           H
ATOM   1206 HD23 LEU A  80      40.570  42.450  51.520  1.00  0.00           H
ATOM   1207  C   LEU A  80      36.890  44.460  49.790  1.00  0.00           C
ATOM   1208  O   LEU A  80      37.290  43.620  48.930  1.00  0.00           O
ATOM   1209  N   PRO A  81      35.570  44.720  49.930  1.00  0.00           N
ATOM   1210  CD  PRO A  81      34.940  45.340  51.070  1.00  0.00           C
ATOM   1211  HD1 PRO A  81      34.890  46.420  50.820  1.00  0.00           H
ATOM   1212  HD2 PRO A  81      35.570  45.110  51.960  1.00  0.00           H
ATOM   1213  CA  PRO A  81      34.500  44.130  49.060  1.00  0.00           C
ATOM   1214  HA  PRO A  81      34.500  43.040  49.100  1.00  0.00           H
ATOM   1215  CB  PRO A  81      33.230  44.700  49.680  1.00  0.00           C
ATOM   1216  HB1 PRO A  81      32.370  44.020  49.520  1.00  0.00           H
ATOM   1217  HB2 PRO A  81      33.000  45.710  49.250  1.00  0.00           H
ATOM   1218  CG  PRO A  81      33.550  44.760  51.200  1.00  0.00           C
ATOM   1219  HG1 PRO A  81      32.870  45.480  51.710  1.00  0.00           H
ATOM   1220  HG2 PRO A  81      33.600  43.700  51.510  1.00  0.00           H
ATOM   1221  C   PRO A  81      34.730  44.540  47.610  1.00  0.00           C
ATOM   1222  O   PRO A  81      34.530  43.650  46.770  1.00  0.00           O
ATOM   1223  N   PHE A  82      35.220  45.740  47.320  1.00  0.00           N
ATOM   1224  HN  PHE A  82      35.190  46.430  48.050  1.00  0.00           H
ATOM   1225  CA  PHE A  82      35.540  46.220  46.020  1.00  0.00           C
ATOM   1226  HA  PHE A  82      34.750  46.090  45.300  1.00  0.00           H
ATOM   1227  CB  PHE A  82      35.750  47.810  46.160  1.00  0.00           C
ATOM   1228  HB1 PHE A  82      35.660  48.280  45.170  1.00  0.00           H
ATOM   1229  HB2 PHE A  82      36.770  48.120  46.500  1.00  0.00           H
ATOM   1230  CG  PHE A  82      34.740  48.430  46.990  1.00  0.00           C
ATOM   1231  CD1 PHE A  82      35.080  49.320  47.950  1.00  0.00           C
ATOM   1232  HD1 PHE A  82      36.130  49.470  48.140  1.00  0.00           H
ATOM   1233  CE1 PHE A  82      34.110  49.830  48.850  1.00  0.00           C
ATOM   1234  HE1 PHE A  82      34.320  50.420  49.730  1.00  0.00           H
ATOM   1235  CZ  PHE A  82      32.760  49.540  48.600  1.00  0.00           C
ATOM   1236  HZ  PHE A  82      32.100  50.100  49.240  1.00  0.00           H
ATOM   1237  CD2 PHE A  82      33.410  48.270  46.690  1.00  0.00           C
ATOM   1238  HD2 PHE A  82      33.200  47.540  45.920  1.00  0.00           H
ATOM   1239  CE2 PHE A  82      32.400  48.830  47.480  1.00  0.00           C
ATOM   1240  HE2 PHE A  82      31.380  48.590  47.200  1.00  0.00           H
ATOM   1241  C   PHE A  82      36.740  45.550  45.400  1.00  0.00           C
ATOM   1242  O   PHE A  82      36.790  45.400  44.200  1.00  0.00           O
ATOM   1243  N   LEU A  83      37.680  45.080  46.200  1.00  0.00           N
ATOM   1244  HN  LEU A  83      37.600  45.080  47.200  1.00  0.00           H
ATOM   1245  CA  LEU A  83      38.690  44.270  45.630  1.00  0.00           C
ATOM   1246  HA  LEU A  83      39.000  44.760  44.720  1.00  0.00           H
ATOM   1247  CB  LEU A  83      40.010  44.120  46.510  1.00  0.00           C
ATOM   1248  HB1 LEU A  83      40.680  43.630  45.780  1.00  0.00           H
ATOM   1249  HB2 LEU A  83      39.800  43.380  47.320  1.00  0.00           H
ATOM   1250  CG  LEU A  83      40.550  45.430  47.120  1.00  0.00           C
ATOM   1251  HG  LEU A  83      39.810  45.890  47.820  1.00  0.00           H
ATOM   1252  CD1 LEU A  83      41.860  45.260  47.860  1.00  0.00           C
ATOM   1253 HD11 LEU A  83      42.650  44.830  47.210  1.00  0.00           H
ATOM   1254 HD12 LEU A  83      41.740  44.580  48.720  1.00  0.00           H
ATOM   1255 HD13 LEU A  83      42.210  46.230  48.270  1.00  0.00           H
ATOM   1256  CD2 LEU A  83      40.810  46.450  45.980  1.00  0.00           C
ATOM   1257 HD21 LEU A  83      40.900  47.460  46.450  1.00  0.00           H
ATOM   1258 HD22 LEU A  83      39.930  46.620  45.330  1.00  0.00           H
ATOM   1259 HD23 LEU A  83      41.710  46.270  45.340  1.00  0.00           H
ATOM   1260  C   LEU A  83      38.190  42.890  45.170  1.00  0.00           C
ATOM   1261  O   LEU A  83      38.500  42.360  44.110  1.00  0.00           O
ATOM   1262  N   MET A  84      37.350  42.360  46.120  1.00  0.00           N
ATOM   1263  HN  MET A  84      37.110  42.810  46.980  1.00  0.00           H
ATOM   1264  CA  MET A  84      36.760  41.030  45.910  1.00  0.00           C
ATOM   1265  HA  MET A  84      37.600  40.370  45.730  1.00  0.00           H
ATOM   1266  CB  MET A  84      36.000  40.620  47.170  1.00  0.00           C
ATOM   1267  HB1 MET A  84      35.500  39.630  47.040  1.00  0.00           H
ATOM   1268  HB2 MET A  84      35.160  41.330  47.360  1.00  0.00           H
ATOM   1269  CG  MET A  84      36.910  40.330  48.320  1.00  0.00           C
ATOM   1270  HG1 MET A  84      37.650  41.130  48.530  1.00  0.00           H
ATOM   1271  HG2 MET A  84      37.570  39.450  48.230  1.00  0.00           H
ATOM   1272  SD  MET A  84      36.070  40.290  49.950  1.00  0.00           S
ATOM   1273  CE  MET A  84      35.360  38.650  49.900  1.00  0.00           C
ATOM   1274  HE1 MET A  84      36.010  38.000  49.270  1.00  0.00           H
ATOM   1275  HE2 MET A  84      34.370  38.630  49.380  1.00  0.00           H
ATOM   1276  HE3 MET A  84      35.170  38.290  50.940  1.00  0.00           H
ATOM   1277  C   MET A  84      35.890  40.840  44.710  1.00  0.00           C
ATOM   1278  O   MET A  84      36.010  39.910  43.940  1.00  0.00           O
ATOM   1279  N   ASP A  85      35.090  41.860  44.420  1.00  0.00           N
ATOM   1280  HN  ASP A  85      34.880  42.580  45.080  1.00  0.00           H
ATOM   1281  CA  ASP A  85      34.340  42.040  43.130  1.00  0.00           C
ATOM   1282  HA  ASP A  85      33.740  41.150  43.010  1.00  0.00           H
ATOM   1283  CB  ASP A  85      33.280  43.180  43.360  1.00  0.00           C
ATOM   1284  HB1 ASP A  85      33.790  44.140  43.600  1.00  0.00           H
ATOM   1285  HB2 ASP A  85      32.690  43.000  44.290  1.00  0.00           H
ATOM   1286  CG  ASP A  85      32.410  43.480  42.120  1.00  0.00           C
ATOM   1287  OD1 ASP A  85      32.450  42.860  41.070  1.00  0.00           O
ATOM   1288  OD2 ASP A  85      31.710  44.490  42.300  1.00  0.00           O
ATOM   1289  C   ASP A  85      35.270  42.190  41.880  1.00  0.00           C
ATOM   1290  O   ASP A  85      35.070  41.510  40.850  1.00  0.00           O
ATOM   1291  N   ASN A  86      36.300  43.040  41.940  1.00  0.00           N
ATOM   1292  HN  ASN A  86      36.300  43.660  42.710  1.00  0.00           H
ATOM   1293  CA  ASN A  86      37.240  43.290  40.870  1.00  0.00           C
ATOM   1294  HA  ASN A  86      36.640  43.550  40.010  1.00  0.00           H
ATOM   1295  CB  ASN A  86      38.290  44.380  41.220  1.00  0.00           C
ATOM   1296  HB1 ASN A  86      39.010  43.980  41.970  1.00  0.00           H
ATOM   1297  HB2 ASN A  86      37.790  45.190  41.780  1.00  0.00           H
ATOM   1298  CG  ASN A  86      38.960  44.850  39.900  1.00  0.00           C
ATOM   1299  OD1 ASN A  86      40.150  44.830  39.600  1.00  0.00           O
ATOM   1300  ND2 ASN A  86      38.050  45.130  38.930  1.00  0.00           N
ATOM   1301 HD21 ASN A  86      38.440  45.360  38.040  1.00  0.00           H
ATOM   1302 HD22 ASN A  86      37.070  45.120  39.170  1.00  0.00           H
ATOM   1303  C   ASN A  86      37.940  41.930  40.530  1.00  0.00           C
ATOM   1304  O   ASN A  86      38.090  41.440  39.400  1.00  0.00           O
ATOM   1305  N   TYR A  87      38.290  41.230  41.630  1.00  0.00           N
ATOM   1306  HN  TYR A  87      38.340  41.570  42.570  1.00  0.00           H
ATOM   1307  CA  TYR A  87      38.950  39.960  41.440  1.00  0.00           C
ATOM   1308  HA  TYR A  87      39.580  40.000  40.570  1.00  0.00           H
ATOM   1309  CB  TYR A  87      39.870  39.600  42.640  1.00  0.00           C
ATOM   1310  HB1 TYR A  87      40.370  38.620  42.500  1.00  0.00           H
ATOM   1311  HB2 TYR A  87      39.290  39.560  43.590  1.00  0.00           H
ATOM   1312  CG  TYR A  87      40.880  40.620  43.010  1.00  0.00           C
ATOM   1313  CD1 TYR A  87      41.430  40.570  44.300  1.00  0.00           C
ATOM   1314  HD1 TYR A  87      41.280  39.740  44.970  1.00  0.00           H
ATOM   1315  CE1 TYR A  87      42.230  41.610  44.760  1.00  0.00           C
ATOM   1316  HE1 TYR A  87      42.650  41.540  45.740  1.00  0.00           H
ATOM   1317  CZ  TYR A  87      42.600  42.670  43.950  1.00  0.00           C
ATOM   1318  OH  TYR A  87      43.330  43.730  44.470  1.00  0.00           O
ATOM   1319  HH  TYR A  87      43.540  44.310  43.730  1.00  0.00           H
ATOM   1320  CD2 TYR A  87      41.350  41.660  42.110  1.00  0.00           C
ATOM   1321  HD2 TYR A  87      40.990  41.640  41.100  1.00  0.00           H
ATOM   1322  CE2 TYR A  87      42.170  42.660  42.640  1.00  0.00           C
ATOM   1323  HE2 TYR A  87      42.450  43.480  41.990  1.00  0.00           H
ATOM   1324  C   TYR A  87      38.080  38.730  41.180  1.00  0.00           C
ATOM   1325  O   TYR A  87      38.530  37.790  40.560  1.00  0.00           O
ATOM   1326  N   VAL A  88      36.770  38.830  41.530  1.00  0.00           N
ATOM   1327  HN  VAL A  88      36.560  39.580  42.150  1.00  0.00           H
ATOM   1328  CA  VAL A  88      35.710  38.010  41.070  1.00  0.00           C
ATOM   1329  HA  VAL A  88      36.040  36.990  41.250  1.00  0.00           H
ATOM   1330  CB  VAL A  88      34.360  38.200  41.810  1.00  0.00           C
ATOM   1331  HB  VAL A  88      34.260  39.270  42.020  1.00  0.00           H
ATOM   1332  CG1 VAL A  88      33.120  37.870  40.930  1.00  0.00           C
ATOM   1333 HG11 VAL A  88      32.940  38.470  40.010  1.00  0.00           H
ATOM   1334 HG12 VAL A  88      32.180  38.070  41.480  1.00  0.00           H
ATOM   1335 HG13 VAL A  88      33.080  36.820  40.590  1.00  0.00           H
ATOM   1336  CG2 VAL A  88      34.460  37.240  43.010  1.00  0.00           C
ATOM   1337 HG21 VAL A  88      35.330  37.650  43.570  1.00  0.00           H
ATOM   1338 HG22 VAL A  88      34.650  36.180  42.730  1.00  0.00           H
ATOM   1339 HG23 VAL A  88      33.530  37.320  43.620  1.00  0.00           H
ATOM   1340  C   VAL A  88      35.480  38.020  39.610  1.00  0.00           C
ATOM   1341  O   VAL A  88      35.330  36.980  38.940  1.00  0.00           O
ATOM   1342  N   ARG A  89      35.450  39.200  39.000  1.00  0.00           N
ATOM   1343  HN  ARG A  89      35.710  40.020  39.510  1.00  0.00           H
ATOM   1344  CA  ARG A  89      35.430  39.350  37.580  1.00  0.00           C
ATOM   1345  HA  ARG A  89      35.080  38.430  37.120  1.00  0.00           H
ATOM   1346  CB  ARG A  89      34.450  40.450  37.080  1.00  0.00           C
ATOM   1347  HB1 ARG A  89      34.250  40.340  36.000  1.00  0.00           H
ATOM   1348  HB2 ARG A  89      34.760  41.480  37.350  1.00  0.00           H
ATOM   1349  CG  ARG A  89      33.080  40.330  37.730  1.00  0.00           C
ATOM   1350  HG1 ARG A  89      32.490  41.260  37.580  1.00  0.00           H
ATOM   1351  HG2 ARG A  89      33.260  40.200  38.820  1.00  0.00           H
ATOM   1352  CD  ARG A  89      32.290  39.100  37.250  1.00  0.00           C
ATOM   1353  HD1 ARG A  89      32.750  38.090  37.390  1.00  0.00           H
ATOM   1354  HD2 ARG A  89      32.120  39.160  36.160  1.00  0.00           H
ATOM   1355  NE  ARG A  89      30.860  39.100  37.740  1.00  0.00           N
ATOM   1356  HE  ARG A  89      30.680  39.690  38.530  1.00  0.00           H
ATOM   1357  CZ  ARG A  89      30.020  38.060  37.510  1.00  0.00           C
ATOM   1358  NH1 ARG A  89      30.160  36.960  36.880  1.00  0.00           N
ATOM   1359 HH11 ARG A  89      31.060  36.640  36.570  1.00  0.00           H
ATOM   1360 HH12 ARG A  89      29.420  36.320  37.100  1.00  0.00           H
ATOM   1361  NH2 ARG A  89      28.820  38.180  38.140  1.00  0.00           N
ATOM   1362 HH21 ARG A  89      28.070  37.570  37.910  1.00  0.00           H
ATOM   1363 HH22 ARG A  89      28.530  39.080  38.480  1.00  0.00           H
ATOM   1364  C   ARG A  89      36.830  39.450  37.020  1.00  0.00           C
ATOM   1365  O   ARG A  89      37.040  39.820  35.850  1.00  0.00           O
ATOM   1366  N   ARG A  90      37.900  38.970  37.790  1.00  0.00           N
ATOM   1367  HN  ARG A  90      37.720  38.630  38.710  1.00  0.00           H
ATOM   1368  CA  ARG A  90      39.260  38.560  37.460  1.00  0.00           C
ATOM   1369  HA  ARG A  90      39.770  38.340  38.390  1.00  0.00           H
ATOM   1370  CB  ARG A  90      39.340  37.290  36.620  1.00  0.00           C
ATOM   1371  HB1 ARG A  90      40.410  36.980  36.530  1.00  0.00           H
ATOM   1372  HB2 ARG A  90      38.870  37.580  35.650  1.00  0.00           H
ATOM   1373  CG  ARG A  90      38.600  36.130  37.280  1.00  0.00           C
ATOM   1374  HG1 ARG A  90      37.610  36.380  37.730  1.00  0.00           H
ATOM   1375  HG2 ARG A  90      39.110  35.910  38.250  1.00  0.00           H
ATOM   1376  CD  ARG A  90      38.540  34.820  36.410  1.00  0.00           C
ATOM   1377  HD1 ARG A  90      39.550  34.470  36.090  1.00  0.00           H
ATOM   1378  HD2 ARG A  90      38.000  35.110  35.480  1.00  0.00           H
ATOM   1379  NE  ARG A  90      37.800  33.760  37.150  1.00  0.00           N
ATOM   1380  HE  ARG A  90      37.470  33.950  38.070  1.00  0.00           H
ATOM   1381  CZ  ARG A  90      37.600  32.570  36.590  1.00  0.00           C
ATOM   1382  NH1 ARG A  90      38.110  32.160  35.490  1.00  0.00           N
ATOM   1383 HH11 ARG A  90      37.680  31.330  35.110  1.00  0.00           H
ATOM   1384 HH12 ARG A  90      38.600  32.800  34.890  1.00  0.00           H
ATOM   1385  NH2 ARG A  90      36.990  31.690  37.400  1.00  0.00           N
ATOM   1386 HH21 ARG A  90      36.980  31.960  38.360  1.00  0.00           H
ATOM   1387 HH22 ARG A  90      36.700  30.750  37.230  1.00  0.00           H
ATOM   1388  C   ARG A  90      39.980  39.730  36.700  1.00  0.00           C
ATOM   1389  O   ARG A  90      40.690  39.550  35.700  1.00  0.00           O
ATOM   1390  N   TRP A  91      39.780  40.950  37.270  1.00  0.00           N
ATOM   1391  HN  TRP A  91      39.170  41.110  38.050  1.00  0.00           H
ATOM   1392  CA  TRP A  91      40.380  42.220  36.950  1.00  0.00           C
ATOM   1393  HA  TRP A  91      40.570  42.740  37.880  1.00  0.00           H
ATOM   1394  CB  TRP A  91      41.810  42.260  36.310  1.00  0.00           C
ATOM   1395  HB1 TRP A  91      42.100  43.330  36.260  1.00  0.00           H
ATOM   1396  HB2 TRP A  91      41.730  41.940  35.250  1.00  0.00           H
ATOM   1397  CG  TRP A  91      42.920  41.730  37.090  1.00  0.00           C
ATOM   1398  CD1 TRP A  91      43.690  40.600  36.820  1.00  0.00           C
ATOM   1399  HD1 TRP A  91      43.420  39.780  36.180  1.00  0.00           H
ATOM   1400  NE1 TRP A  91      44.820  40.600  37.560  1.00  0.00           N
ATOM   1401  HE1 TRP A  91      45.590  40.030  37.340  1.00  0.00           H
ATOM   1402  CE2 TRP A  91      44.790  41.570  38.440  1.00  0.00           C
ATOM   1403  CD2 TRP A  91      43.600  42.310  38.260  1.00  0.00           C
ATOM   1404  CE3 TRP A  91      43.360  43.370  39.120  1.00  0.00           C
ATOM   1405  HE3 TRP A  91      42.470  43.960  38.980  1.00  0.00           H
ATOM   1406  CZ3 TRP A  91      44.210  43.690  40.160  1.00  0.00           C
ATOM   1407  HZ3 TRP A  91      43.970  44.430  40.920  1.00  0.00           H
ATOM   1408  CZ2 TRP A  91      45.680  41.880  39.440  1.00  0.00           C
ATOM   1409  HZ2 TRP A  91      46.520  41.250  39.670  1.00  0.00           H
ATOM   1410  CH2 TRP A  91      45.320  42.900  40.350  1.00  0.00           C
ATOM   1411  HH2 TRP A  91      46.000  43.060  41.180  1.00  0.00           H
ATOM   1412  C   TRP A  91      39.420  43.210  36.300  1.00  0.00           C
ATOM   1413  O   TRP A  91      39.750  44.370  36.160  1.00  0.00           O
ATOM   1414  N   ASP A  92      38.170  42.820  35.940  1.00  0.00           N
ATOM   1415  HN  ASP A  92      37.870  41.870  36.000  1.00  0.00           H
ATOM   1416  CA  ASP A  92      37.330  43.610  35.120  1.00  0.00           C
ATOM   1417  HA  ASP A  92      37.950  43.980  34.330  1.00  0.00           H
ATOM   1418  CB  ASP A  92      36.160  42.690  34.540  1.00  0.00           C
ATOM   1419  HB1 ASP A  92      35.370  42.540  35.300  1.00  0.00           H
ATOM   1420  HB2 ASP A  92      36.610  41.710  34.320  1.00  0.00           H
ATOM   1421  CG  ASP A  92      35.570  43.380  33.360  1.00  0.00           C
ATOM   1422  OD1 ASP A  92      36.030  44.480  32.970  1.00  0.00           O
ATOM   1423  OD2 ASP A  92      34.700  42.730  32.760  1.00  0.00           O
ATOM   1424  C   ASP A  92      36.700  44.730  35.990  1.00  0.00           C
ATOM   1425  O   ASP A  92      36.010  44.400  36.950  1.00  0.00           O
ATOM   1426  N   TRP A  93      36.890  45.960  35.720  1.00  0.00           N
ATOM   1427  HN  TRP A  93      37.550  46.230  35.020  1.00  0.00           H
ATOM   1428  CA  TRP A  93      36.320  47.080  36.460  1.00  0.00           C
ATOM   1429  HA  TRP A  93      35.960  46.810  37.430  1.00  0.00           H
ATOM   1430  CB  TRP A  93      37.460  48.050  36.600  1.00  0.00           C
ATOM   1431  HB1 TRP A  93      37.640  48.360  35.550  1.00  0.00           H
ATOM   1432  HB2 TRP A  93      38.480  47.660  36.840  1.00  0.00           H
ATOM   1433  CG  TRP A  93      37.180  49.390  37.340  1.00  0.00           C
ATOM   1434  CD1 TRP A  93      37.030  50.650  36.780  1.00  0.00           C
ATOM   1435  HD1 TRP A  93      37.000  50.890  35.720  1.00  0.00           H
ATOM   1436  NE1 TRP A  93      36.600  51.560  37.650  1.00  0.00           N
ATOM   1437  HE1 TRP A  93      36.520  52.520  37.510  1.00  0.00           H
ATOM   1438  CE2 TRP A  93      36.580  50.970  38.830  1.00  0.00           C
ATOM   1439  CD2 TRP A  93      37.030  49.650  38.690  1.00  0.00           C
ATOM   1440  CE3 TRP A  93      37.220  48.860  39.820  1.00  0.00           C
ATOM   1441  HE3 TRP A  93      37.520  47.830  39.660  1.00  0.00           H
ATOM   1442  CZ3 TRP A  93      36.940  49.370  41.070  1.00  0.00           C
ATOM   1443  HZ3 TRP A  93      37.230  48.840  41.980  1.00  0.00           H
ATOM   1444  CZ2 TRP A  93      36.410  51.530  40.100  1.00  0.00           C
ATOM   1445  HZ2 TRP A  93      36.220  52.590  40.230  1.00  0.00           H
ATOM   1446  CH2 TRP A  93      36.500  50.680  41.200  1.00  0.00           C
ATOM   1447  HH2 TRP A  93      36.270  51.040  42.200  1.00  0.00           H
ATOM   1448  C   TRP A  93      35.200  47.680  35.660  1.00  0.00           C
ATOM   1449  O   TRP A  93      35.290  48.150  34.530  1.00  0.00           O
ATOM   1450  N   LYS A  94      34.000  47.830  36.230  1.00  0.00           N
ATOM   1451  HN  LYS A  94      33.870  47.630  37.190  1.00  0.00           H
ATOM   1452  CA  LYS A  94      32.810  48.320  35.530  1.00  0.00           C
ATOM   1453  HA  LYS A  94      32.900  48.280  34.450  1.00  0.00           H
ATOM   1454  CB  LYS A  94      31.600  47.540  35.990  1.00  0.00           C
ATOM   1455  HB1 LYS A  94      31.800  46.630  35.380  1.00  0.00           H
ATOM   1456  HB2 LYS A  94      30.670  48.080  35.710  1.00  0.00           H
ATOM   1457  CG  LYS A  94      31.490  47.210  37.500  1.00  0.00           C
ATOM   1458  HG1 LYS A  94      31.690  48.160  38.050  1.00  0.00           H
ATOM   1459  HG2 LYS A  94      32.320  46.530  37.770  1.00  0.00           H
ATOM   1460  CD  LYS A  94      30.150  46.620  37.960  1.00  0.00           C
ATOM   1461  HD1 LYS A  94      29.790  45.800  37.310  1.00  0.00           H
ATOM   1462  HD2 LYS A  94      29.470  47.470  37.730  1.00  0.00           H
ATOM   1463  CE  LYS A  94      30.150  46.130  39.460  1.00  0.00           C
ATOM   1464  HE1 LYS A  94      29.150  45.890  39.890  1.00  0.00           H
ATOM   1465  HE2 LYS A  94      30.660  46.940  40.030  1.00  0.00           H
ATOM   1466  NZ  LYS A  94      31.010  44.890  39.750  1.00  0.00           N
ATOM   1467  HZ1 LYS A  94      31.240  44.750  40.750  1.00  0.00           H
ATOM   1468  HZ2 LYS A  94      31.890  44.960  39.190  1.00  0.00           H
ATOM   1469  HZ3 LYS A  94      30.480  44.060  39.420  1.00  0.00           H
ATOM   1470  C   LYS A  94      32.580  49.850  35.660  1.00  0.00           C
ATOM   1471  O   LYS A  94      31.800  50.380  34.910  1.00  0.00           O
ATOM   1472  N   PHE A  95      33.300  50.550  36.580  1.00  0.00           N
ATOM   1473  HN  PHE A  95      34.030  50.070  37.070  1.00  0.00           H
ATOM   1474  CA  PHE A  95      33.210  51.980  36.900  1.00  0.00           C
ATOM   1475  HA  PHE A  95      32.230  52.270  36.540  1.00  0.00           H
ATOM   1476  CB  PHE A  95      33.220  52.290  38.380  1.00  0.00           C
ATOM   1477  HB1 PHE A  95      32.950  53.360  38.550  1.00  0.00           H
ATOM   1478  HB2 PHE A  95      34.230  52.220  38.850  1.00  0.00           H
ATOM   1479  CG  PHE A  95      32.220  51.450  39.180  1.00  0.00           C
ATOM   1480  CD1 PHE A  95      30.850  51.360  38.880  1.00  0.00           C
ATOM   1481  HD1 PHE A  95      30.570  51.840  37.950  1.00  0.00           H
ATOM   1482  CE1 PHE A  95      30.030  50.450  39.570  1.00  0.00           C
ATOM   1483  HE1 PHE A  95      29.010  50.280  39.270  1.00  0.00           H
ATOM   1484  CZ  PHE A  95      30.530  49.710  40.600  1.00  0.00           C
ATOM   1485  HZ  PHE A  95      29.900  49.030  41.160  1.00  0.00           H
ATOM   1486  CD2 PHE A  95      32.690  50.790  40.330  1.00  0.00           C
ATOM   1487  HD2 PHE A  95      33.710  50.830  40.680  1.00  0.00           H
ATOM   1488  CE2 PHE A  95      31.830  49.920  41.030  1.00  0.00           C
ATOM   1489  HE2 PHE A  95      32.330  49.370  41.810  1.00  0.00           H
ATOM   1490  C   PHE A  95      34.080  52.800  35.990  1.00  0.00           C
ATOM   1491  O   PHE A  95      34.760  52.370  35.050  1.00  0.00           O
ATOM   1492  N   GLY A  96      34.010  54.110  36.200  1.00  0.00           N
ATOM   1493  HN  GLY A  96      33.280  54.450  36.780  1.00  0.00           H
ATOM   1494  CA  GLY A  96      34.790  55.080  35.390  1.00  0.00           C
ATOM   1495  HA1 GLY A  96      34.190  55.980  35.470  1.00  0.00           H
ATOM   1496  HA2 GLY A  96      34.910  54.770  34.360  1.00  0.00           H
ATOM   1497  C   GLY A  96      36.160  55.460  35.850  1.00  0.00           C
ATOM   1498  O   GLY A  96      36.540  54.870  36.860  1.00  0.00           O
ATOM   1499  N   ASP A  97      36.770  56.420  35.170  1.00  0.00           N
ATOM   1500  HN  ASP A  97      36.400  56.690  34.290  1.00  0.00           H
ATOM   1501  CA  ASP A  97      38.020  57.050  35.600  1.00  0.00           C
ATOM   1502  HA  ASP A  97      38.700  56.210  35.600  1.00  0.00           H
ATOM   1503  CB  ASP A  97      38.420  58.090  34.500  1.00  0.00           C
ATOM   1504  HB1 ASP A  97      37.690  58.920  34.390  1.00  0.00           H
ATOM   1505  HB2 ASP A  97      38.410  57.550  33.520  1.00  0.00           H
ATOM   1506  CG  ASP A  97      39.790  58.680  34.620  1.00  0.00           C
ATOM   1507  OD1 ASP A  97      40.120  59.440  33.640  1.00  0.00           O
ATOM   1508  OD2 ASP A  97      40.540  58.400  35.570  1.00  0.00           O
ATOM   1509  C   ASP A  97      37.960  57.590  37.060  1.00  0.00           C
ATOM   1510  O   ASP A  97      38.830  57.210  37.810  1.00  0.00           O
ATOM   1511  N   ILE A  98      37.110  58.530  37.470  1.00  0.00           N
ATOM   1512  HN  ILE A  98      36.360  58.760  36.860  1.00  0.00           H
ATOM   1513  CA  ILE A  98      37.070  59.100  38.810  1.00  0.00           C
ATOM   1514  HA  ILE A  98      38.030  59.490  39.150  1.00  0.00           H
ATOM   1515  CB  ILE A  98      36.150  60.300  38.970  1.00  0.00           C
ATOM   1516  HB  ILE A  98      35.120  59.950  38.700  1.00  0.00           H
ATOM   1517  CG2 ILE A  98      36.060  60.870  40.440  1.00  0.00           C
ATOM   1518 HG21 ILE A  98      37.110  61.110  40.680  1.00  0.00           H
ATOM   1519 HG22 ILE A  98      35.640  60.120  41.140  1.00  0.00           H
ATOM   1520 HG23 ILE A  98      35.450  61.790  40.510  1.00  0.00           H
ATOM   1521  CG1 ILE A  98      36.440  61.480  37.950  1.00  0.00           C
ATOM   1522 HG11 ILE A  98      35.740  62.310  38.180  1.00  0.00           H
ATOM   1523 HG12 ILE A  98      36.080  61.190  36.940  1.00  0.00           H
ATOM   1524  CD  ILE A  98      37.920  61.970  37.930  1.00  0.00           C
ATOM   1525  HD1 ILE A  98      38.490  61.180  37.390  1.00  0.00           H
ATOM   1526  HD2 ILE A  98      38.340  62.090  38.950  1.00  0.00           H
ATOM   1527  HD3 ILE A  98      37.900  62.930  37.350  1.00  0.00           H
ATOM   1528  C   ILE A  98      36.760  58.080  39.970  1.00  0.00           C
ATOM   1529  O   ILE A  98      37.420  58.170  40.960  1.00  0.00           O
ATOM   1530  N   PRO A  99      35.850  57.080  39.850  1.00  0.00           N
ATOM   1531  CD  PRO A  99      34.690  57.020  38.930  1.00  0.00           C
ATOM   1532  HD1 PRO A  99      35.010  56.540  37.990  1.00  0.00           H
ATOM   1533  HD2 PRO A  99      34.280  58.010  38.630  1.00  0.00           H
ATOM   1534  CA  PRO A  99      35.720  55.950  40.740  1.00  0.00           C
ATOM   1535  HA  PRO A  99      35.500  56.380  41.700  1.00  0.00           H
ATOM   1536  CB  PRO A  99      34.560  55.040  40.250  1.00  0.00           C
ATOM   1537  HB1 PRO A  99      33.880  54.660  41.040  1.00  0.00           H
ATOM   1538  HB2 PRO A  99      34.940  54.230  39.600  1.00  0.00           H
ATOM   1539  CG  PRO A  99      33.650  56.110  39.490  1.00  0.00           C
ATOM   1540  HG1 PRO A  99      32.920  55.840  38.690  1.00  0.00           H
ATOM   1541  HG2 PRO A  99      33.090  56.650  40.280  1.00  0.00           H
ATOM   1542  C   PRO A  99      36.990  55.220  40.910  1.00  0.00           C
ATOM   1543  O   PRO A  99      37.330  54.940  42.070  1.00  0.00           O
ATOM   1544  N   CYS A 100      37.740  54.910  39.760  1.00  0.00           N
ATOM   1545  HN  CYS A 100      37.470  55.200  38.850  1.00  0.00           H
ATOM   1546  CA  CYS A 100      39.000  54.200  39.770  1.00  0.00           C
ATOM   1547  HA  CYS A 100      38.860  53.290  40.330  1.00  0.00           H
ATOM   1548  CB  CYS A 100      39.560  53.790  38.370  1.00  0.00           C
ATOM   1549  HB1 CYS A 100      39.580  54.600  37.620  1.00  0.00           H
ATOM   1550  HB2 CYS A 100      38.850  53.020  37.990  1.00  0.00           H
ATOM   1551  SG  CYS A 100      41.240  52.990  38.550  1.00  0.00           S
ATOM   1552  C   CYS A 100      40.040  55.160  40.490  1.00  0.00           C
ATOM   1553  O   CYS A 100      40.800  54.720  41.400  1.00  0.00           O
ATOM   1554  N   ARG A 101      40.020  56.490  40.240  1.00  0.00           N
ATOM   1555  HN  ARG A 101      39.550  56.900  39.460  1.00  0.00           H
ATOM   1556  CA  ARG A 101      40.800  57.440  40.920  1.00  0.00           C
ATOM   1557  HA  ARG A 101      41.820  57.080  40.850  1.00  0.00           H
ATOM   1558  CB  ARG A 101      40.650  58.970  40.450  1.00  0.00           C
ATOM   1559  HB1 ARG A 101      41.280  59.600  41.110  1.00  0.00           H
ATOM   1560  HB2 ARG A 101      39.600  59.290  40.540  1.00  0.00           H
ATOM   1561  CG  ARG A 101      41.210  59.170  39.040  1.00  0.00           C
ATOM   1562  HG1 ARG A 101      40.680  58.410  38.420  1.00  0.00           H
ATOM   1563  HG2 ARG A 101      42.300  58.910  39.090  1.00  0.00           H
ATOM   1564  CD  ARG A 101      41.130  60.670  38.590  1.00  0.00           C
ATOM   1565  HD1 ARG A 101      41.950  61.290  39.050  1.00  0.00           H
ATOM   1566  HD2 ARG A 101      40.200  61.190  38.910  1.00  0.00           H
ATOM   1567  NE  ARG A 101      41.220  60.770  37.160  1.00  0.00           N
ATOM   1568  HE  ARG A 101      41.340  59.950  36.610  1.00  0.00           H
ATOM   1569  CZ  ARG A 101      41.550  61.830  36.440  1.00  0.00           C
ATOM   1570  NH1 ARG A 101      41.700  63.050  36.940  1.00  0.00           N
ATOM   1571 HH11 ARG A 101      41.400  63.130  37.890  1.00  0.00           H
ATOM   1572 HH12 ARG A 101      42.040  63.770  36.320  1.00  0.00           H
ATOM   1573  NH2 ARG A 101      41.580  61.720  35.130  1.00  0.00           N
ATOM   1574 HH21 ARG A 101      41.500  62.550  34.580  1.00  0.00           H
ATOM   1575 HH22 ARG A 101      41.380  60.860  34.660  1.00  0.00           H
ATOM   1576  C   ARG A 101      40.540  57.600  42.460  1.00  0.00           C
ATOM   1577  O   ARG A 101      41.500  57.620  43.210  1.00  0.00           O
ATOM   1578  N   LEU A 102      39.270  57.620  42.850  1.00  0.00           N
ATOM   1579  HN  LEU A 102      38.500  57.680  42.210  1.00  0.00           H
ATOM   1580  CA  LEU A 102      38.980  57.560  44.260  1.00  0.00           C
ATOM   1581  HA  LEU A 102      39.580  58.330  44.730  1.00  0.00           H
ATOM   1582  CB  LEU A 102      37.590  58.150  44.610  1.00  0.00           C
ATOM   1583  HB1 LEU A 102      37.350  58.170  45.680  1.00  0.00           H
ATOM   1584  HB2 LEU A 102      36.790  57.570  44.090  1.00  0.00           H
ATOM   1585  CG  LEU A 102      37.360  59.600  43.990  1.00  0.00           C
ATOM   1586  HG  LEU A 102      37.790  59.670  42.970  1.00  0.00           H
ATOM   1587  CD1 LEU A 102      35.890  59.910  43.950  1.00  0.00           C
ATOM   1588 HD11 LEU A 102      35.870  60.990  43.670  1.00  0.00           H
ATOM   1589 HD12 LEU A 102      35.480  59.960  44.980  1.00  0.00           H
ATOM   1590 HD13 LEU A 102      35.380  59.270  43.200  1.00  0.00           H
ATOM   1591  CD2 LEU A 102      38.120  60.760  44.650  1.00  0.00           C
ATOM   1592 HD21 LEU A 102      38.050  61.670  44.010  1.00  0.00           H
ATOM   1593 HD22 LEU A 102      39.180  60.430  44.740  1.00  0.00           H
ATOM   1594 HD23 LEU A 102      37.690  60.950  45.650  1.00  0.00           H
ATOM   1595  C   LEU A 102      39.140  56.270  44.990  1.00  0.00           C
ATOM   1596  O   LEU A 102      39.620  56.290  46.110  1.00  0.00           O
ATOM   1597  N   MET A 103      38.900  55.110  44.340  1.00  0.00           N
ATOM   1598  HN  MET A 103      38.420  55.210  43.470  1.00  0.00           H
ATOM   1599  CA  MET A 103      39.320  53.850  44.910  1.00  0.00           C
ATOM   1600  HA  MET A 103      38.880  53.730  45.890  1.00  0.00           H
ATOM   1601  CB  MET A 103      38.740  52.640  44.110  1.00  0.00           C
ATOM   1602  HB1 MET A 103      39.280  52.610  43.140  1.00  0.00           H
ATOM   1603  HB2 MET A 103      37.650  52.790  43.970  1.00  0.00           H
ATOM   1604  CG  MET A 103      39.100  51.290  44.730  1.00  0.00           C
ATOM   1605  HG1 MET A 103      40.190  51.250  44.960  1.00  0.00           H
ATOM   1606  HG2 MET A 103      38.850  50.440  44.050  1.00  0.00           H
ATOM   1607  SD  MET A 103      38.030  50.970  46.180  1.00  0.00           S
ATOM   1608  CE  MET A 103      39.150  49.600  46.760  1.00  0.00           C
ATOM   1609  HE1 MET A 103      38.630  49.140  47.630  1.00  0.00           H
ATOM   1610  HE2 MET A 103      40.190  49.930  46.970  1.00  0.00           H
ATOM   1611  HE3 MET A 103      39.210  48.830  45.950  1.00  0.00           H
ATOM   1612  C   MET A 103      40.820  53.740  45.110  1.00  0.00           C
ATOM   1613  O   MET A 103      41.200  53.530  46.260  1.00  0.00           O
ATOM   1614  N   LEU A 104      41.690  54.010  44.060  1.00  0.00           N
ATOM   1615  HN  LEU A 104      41.320  54.150  43.150  1.00  0.00           H
ATOM   1616  CA  LEU A 104      43.090  53.990  44.220  1.00  0.00           C
ATOM   1617  HA  LEU A 104      43.380  53.020  44.590  1.00  0.00           H
ATOM   1618  CB  LEU A 104      43.790  54.190  42.840  1.00  0.00           C
ATOM   1619  HB1 LEU A 104      44.860  54.350  43.080  1.00  0.00           H
ATOM   1620  HB2 LEU A 104      43.610  55.100  42.250  1.00  0.00           H
ATOM   1621  CG  LEU A 104      43.580  53.010  41.800  1.00  0.00           C
ATOM   1622  HG  LEU A 104      42.510  52.960  41.500  1.00  0.00           H
ATOM   1623  CD1 LEU A 104      44.300  53.280  40.500  1.00  0.00           C
ATOM   1624 HD11 LEU A 104      45.360  53.540  40.680  1.00  0.00           H
ATOM   1625 HD12 LEU A 104      43.900  54.190  39.980  1.00  0.00           H
ATOM   1626 HD13 LEU A 104      44.180  52.430  39.810  1.00  0.00           H
ATOM   1627  CD2 LEU A 104      44.200  51.630  42.270  1.00  0.00           C
ATOM   1628 HD21 LEU A 104      44.240  50.750  41.570  1.00  0.00           H
ATOM   1629 HD22 LEU A 104      43.630  51.180  43.100  1.00  0.00           H
ATOM   1630 HD23 LEU A 104      45.220  51.820  42.660  1.00  0.00           H
ATOM   1631  C   LEU A 104      43.560  54.990  45.320  1.00  0.00           C
ATOM   1632  O   LEU A 104      44.510  54.670  46.090  1.00  0.00           O
ATOM   1633  N   PHE A 105      42.970  56.200  45.420  1.00  0.00           N
ATOM   1634  HN  PHE A 105      42.210  56.430  44.810  1.00  0.00           H
ATOM   1635  CA  PHE A 105      43.340  57.200  46.360  1.00  0.00           C
ATOM   1636  HA  PHE A 105      44.410  57.300  46.420  1.00  0.00           H
ATOM   1637  CB  PHE A 105      42.540  58.550  46.080  1.00  0.00           C
ATOM   1638  HB1 PHE A 105      41.500  58.240  45.840  1.00  0.00           H
ATOM   1639  HB2 PHE A 105      42.920  59.010  45.150  1.00  0.00           H
ATOM   1640  CG  PHE A 105      42.370  59.600  47.130  1.00  0.00           C
ATOM   1641  CD1 PHE A 105      43.240  60.670  47.080  1.00  0.00           C
ATOM   1642  HD1 PHE A 105      43.980  60.760  46.300  1.00  0.00           H
ATOM   1643  CE1 PHE A 105      43.150  61.640  48.050  1.00  0.00           C
ATOM   1644  HE1 PHE A 105      43.660  62.590  48.050  1.00  0.00           H
ATOM   1645  CZ  PHE A 105      42.200  61.590  49.080  1.00  0.00           C
ATOM   1646  HZ  PHE A 105      42.160  62.430  49.760  1.00  0.00           H
ATOM   1647  CD2 PHE A 105      41.380  59.600  48.140  1.00  0.00           C
ATOM   1648  HD2 PHE A 105      40.700  58.770  48.100  1.00  0.00           H
ATOM   1649  CE2 PHE A 105      41.330  60.510  49.160  1.00  0.00           C
ATOM   1650  HE2 PHE A 105      40.600  60.360  49.940  1.00  0.00           H
ATOM   1651  C   PHE A 105      42.990  56.640  47.790  1.00  0.00           C
ATOM   1652  O   PHE A 105      43.840  56.770  48.630  1.00  0.00           O
ATOM   1653  N   MET A 106      41.820  56.040  47.960  1.00  0.00           N
ATOM   1654  HN  MET A 106      41.070  56.070  47.290  1.00  0.00           H
ATOM   1655  CA  MET A 106      41.530  55.310  49.180  1.00  0.00           C
ATOM   1656  HA  MET A 106      41.590  56.080  49.930  1.00  0.00           H
ATOM   1657  CB  MET A 106      40.000  54.940  49.260  1.00  0.00           C
ATOM   1658  HB1 MET A 106      39.830  54.430  50.220  1.00  0.00           H
ATOM   1659  HB2 MET A 106      39.810  54.400  48.310  1.00  0.00           H
ATOM   1660  CG  MET A 106      39.100  56.180  49.350  1.00  0.00           C
ATOM   1661  HG1 MET A 106      38.060  55.800  49.430  1.00  0.00           H
ATOM   1662  HG2 MET A 106      39.220  56.720  48.380  1.00  0.00           H
ATOM   1663  SD  MET A 106      39.240  57.210  50.900  1.00  0.00           S
ATOM   1664  CE  MET A 106      38.080  58.560  50.410  1.00  0.00           C
ATOM   1665  HE1 MET A 106      37.670  59.100  51.290  1.00  0.00           H
ATOM   1666  HE2 MET A 106      37.250  58.200  49.770  1.00  0.00           H
ATOM   1667  HE3 MET A 106      38.630  59.290  49.780  1.00  0.00           H
ATOM   1668  C   MET A 106      42.300  54.070  49.600  1.00  0.00           C
ATOM   1669  O   MET A 106      42.630  53.880  50.750  1.00  0.00           O
ATOM   1670  N   LEU A 107      42.740  53.220  48.650  1.00  0.00           N
ATOM   1671  HN  LEU A 107      42.310  53.270  47.760  1.00  0.00           H
ATOM   1672  CA  LEU A 107      43.810  52.250  48.900  1.00  0.00           C
ATOM   1673  HA  LEU A 107      43.540  51.550  49.680  1.00  0.00           H
ATOM   1674  CB  LEU A 107      44.050  51.370  47.610  1.00  0.00           C
ATOM   1675  HB1 LEU A 107      45.010  50.830  47.790  1.00  0.00           H
ATOM   1676  HB2 LEU A 107      44.150  52.080  46.760  1.00  0.00           H
ATOM   1677  CG  LEU A 107      42.980  50.300  47.400  1.00  0.00           C
ATOM   1678  HG  LEU A 107      42.020  50.840  47.530  1.00  0.00           H
ATOM   1679  CD1 LEU A 107      43.150  49.640  46.060  1.00  0.00           C
ATOM   1680 HD11 LEU A 107      42.770  50.340  45.280  1.00  0.00           H
ATOM   1681 HD12 LEU A 107      42.600  48.680  45.930  1.00  0.00           H
ATOM   1682 HD13 LEU A 107      44.210  49.320  45.970  1.00  0.00           H
ATOM   1683  CD2 LEU A 107      43.080  49.170  48.540  1.00  0.00           C
ATOM   1684 HD21 LEU A 107      42.900  49.600  49.540  1.00  0.00           H
ATOM   1685 HD22 LEU A 107      44.100  48.730  48.500  1.00  0.00           H
ATOM   1686 HD23 LEU A 107      42.280  48.420  48.350  1.00  0.00           H
ATOM   1687  C   LEU A 107      45.170  52.800  49.420  1.00  0.00           C
ATOM   1688  O   LEU A 107      45.920  52.150  50.180  1.00  0.00           O
ATOM   1689  N   ALA A 108      45.600  53.920  48.820  1.00  0.00           N
ATOM   1690  HN  ALA A 108      45.070  54.280  48.060  1.00  0.00           H
ATOM   1691  CA  ALA A 108      46.950  54.460  49.050  1.00  0.00           C
ATOM   1692  HA  ALA A 108      47.650  53.630  49.120  1.00  0.00           H
ATOM   1693  CB  ALA A 108      47.400  55.270  47.850  1.00  0.00           C
ATOM   1694  HB1 ALA A 108      46.980  56.300  47.890  1.00  0.00           H
ATOM   1695  HB2 ALA A 108      47.090  54.750  46.920  1.00  0.00           H
ATOM   1696  HB3 ALA A 108      48.500  55.460  47.780  1.00  0.00           H
ATOM   1697  C   ALA A 108      47.020  55.280  50.310  1.00  0.00           C
ATOM   1698  O   ALA A 108      48.010  55.440  51.000  1.00  0.00           O
ATOM   1699  N   MET A 109      45.890  55.950  50.580  1.00  0.00           N
ATOM   1700  HN  MET A 109      45.180  55.960  49.880  1.00  0.00           H
ATOM   1701  CA  MET A 109      45.810  56.980  51.550  1.00  0.00           C
ATOM   1702  HA  MET A 109      46.670  57.620  51.430  1.00  0.00           H
ATOM   1703  CB  MET A 109      44.550  57.870  51.450  1.00  0.00           C
ATOM   1704  HB1 MET A 109      43.640  57.250  51.290  1.00  0.00           H
ATOM   1705  HB2 MET A 109      44.770  58.440  50.530  1.00  0.00           H
ATOM   1706  CG  MET A 109      44.230  58.710  52.650  1.00  0.00           C
ATOM   1707  HG1 MET A 109      45.240  59.140  52.820  1.00  0.00           H
ATOM   1708  HG2 MET A 109      43.960  58.070  53.520  1.00  0.00           H
ATOM   1709  SD  MET A 109      43.170  60.040  52.360  1.00  0.00           S
ATOM   1710  CE  MET A 109      41.720  59.160  52.800  1.00  0.00           C
ATOM   1711  HE1 MET A 109      40.810  59.740  52.580  1.00  0.00           H
ATOM   1712  HE2 MET A 109      41.800  58.990  53.900  1.00  0.00           H
ATOM   1713  HE3 MET A 109      41.620  58.190  52.260  1.00  0.00           H
ATOM   1714  C   MET A 109      45.770  56.390  52.930  1.00  0.00           C
ATOM   1715  O   MET A 109      46.480  56.720  53.860  1.00  0.00           O
ATOM   1716  N   ASN A 110      44.820  55.470  53.140  1.00  0.00           N
ATOM   1717  HN  ASN A 110      44.400  55.100  52.320  1.00  0.00           H
ATOM   1718  CA  ASN A 110      44.590  54.900  54.440  1.00  0.00           C
ATOM   1719  HA  ASN A 110      44.500  55.720  55.120  1.00  0.00           H
ATOM   1720  CB  ASN A 110      43.250  54.200  54.530  1.00  0.00           C
ATOM   1721  HB1 ASN A 110      42.940  53.920  55.560  1.00  0.00           H
ATOM   1722  HB2 ASN A 110      43.160  53.410  53.760  1.00  0.00           H
ATOM   1723  CG  ASN A 110      42.160  55.210  54.050  1.00  0.00           C
ATOM   1724  OD1 ASN A 110      41.760  56.100  54.760  1.00  0.00           O
ATOM   1725  ND2 ASN A 110      41.520  54.950  52.900  1.00  0.00           N
ATOM   1726 HD21 ASN A 110      41.900  54.300  52.250  1.00  0.00           H
ATOM   1727 HD22 ASN A 110      40.750  55.550  52.690  1.00  0.00           H
ATOM   1728  C   ASN A 110      45.610  54.000  54.940  1.00  0.00           C
ATOM   1729  O   ASN A 110      45.710  53.870  56.210  1.00  0.00           O
ATOM   1730  N   ARG A 111      46.540  53.340  54.180  1.00  0.00           N
ATOM   1731  HN  ARG A 111      46.440  53.370  53.200  1.00  0.00           H
ATOM   1732  CA  ARG A 111      47.720  52.730  54.740  1.00  0.00           C
ATOM   1733  HA  ARG A 111      47.400  52.110  55.570  1.00  0.00           H
ATOM   1734  CB  ARG A 111      48.440  51.840  53.700  1.00  0.00           C
ATOM   1735  HB1 ARG A 111      47.660  51.070  53.530  1.00  0.00           H
ATOM   1736  HB2 ARG A 111      49.370  51.360  54.090  1.00  0.00           H
ATOM   1737  CG  ARG A 111      48.800  52.470  52.350  1.00  0.00           C
ATOM   1738  HG1 ARG A 111      49.570  53.270  52.470  1.00  0.00           H
ATOM   1739  HG2 ARG A 111      47.920  52.980  51.900  1.00  0.00           H
ATOM   1740  CD  ARG A 111      49.360  51.390  51.380  1.00  0.00           C
ATOM   1741  HD1 ARG A 111      48.590  50.650  51.080  1.00  0.00           H
ATOM   1742  HD2 ARG A 111      50.270  50.930  51.820  1.00  0.00           H
ATOM   1743  NE  ARG A 111      49.720  52.130  50.150  1.00  0.00           N
ATOM   1744  HE  ARG A 111      49.900  53.110  50.150  1.00  0.00           H
ATOM   1745  CZ  ARG A 111      50.210  51.640  49.100  1.00  0.00           C
ATOM   1746  NH1 ARG A 111      50.230  50.330  48.880  1.00  0.00           N
ATOM   1747 HH11 ARG A 111      50.340  50.170  47.900  1.00  0.00           H
ATOM   1748 HH12 ARG A 111      49.850  49.660  49.520  1.00  0.00           H
ATOM   1749  NH2 ARG A 111      50.720  52.370  48.160  1.00  0.00           N
ATOM   1750 HH21 ARG A 111      50.540  53.340  48.270  1.00  0.00           H
ATOM   1751 HH22 ARG A 111      50.950  51.820  47.360  1.00  0.00           H
ATOM   1752  C   ARG A 111      48.640  53.760  55.360  1.00  0.00           C
ATOM   1753  O   ARG A 111      49.050  53.670  56.500  1.00  0.00           O
ATOM   1754  N   GLN A 112      48.850  54.930  54.730  1.00  0.00           N
ATOM   1755  HN  GLN A 112      48.470  55.050  53.830  1.00  0.00           H
ATOM   1756  CA  GLN A 112      49.820  55.930  55.080  1.00  0.00           C
ATOM   1757  HA  GLN A 112      50.760  55.400  55.180  1.00  0.00           H
ATOM   1758  CB  GLN A 112      50.180  57.010  54.080  1.00  0.00           C
ATOM   1759  HB1 GLN A 112      50.840  57.780  54.530  1.00  0.00           H
ATOM   1760  HB2 GLN A 112      49.260  57.550  53.800  1.00  0.00           H
ATOM   1761  CG  GLN A 112      50.870  56.590  52.780  1.00  0.00           C
ATOM   1762  HG1 GLN A 112      50.270  55.920  52.130  1.00  0.00           H
ATOM   1763  HG2 GLN A 112      51.820  56.080  53.020  1.00  0.00           H
ATOM   1764  CD  GLN A 112      51.170  57.920  51.990  1.00  0.00           C
ATOM   1765  OE1 GLN A 112      52.260  58.410  51.900  1.00  0.00           O
ATOM   1766  NE2 GLN A 112      50.050  58.450  51.510  1.00  0.00           N
ATOM   1767 HE21 GLN A 112      50.160  59.360  51.130  1.00  0.00           H
ATOM   1768 HE22 GLN A 112      49.110  58.210  51.760  1.00  0.00           H
ATOM   1769  C   GLN A 112      49.510  56.650  56.390  1.00  0.00           C
ATOM   1770  O   GLN A 112      50.460  56.970  57.160  1.00  0.00           O
ATOM   1771  N   GLY A 113      48.200  56.860  56.700  1.00  0.00           N
ATOM   1772  HN  GLY A 113      47.510  56.660  56.020  1.00  0.00           H
ATOM   1773  CA  GLY A 113      47.880  57.540  57.910  1.00  0.00           C
ATOM   1774  HA1 GLY A 113      46.830  57.800  57.920  1.00  0.00           H
ATOM   1775  HA2 GLY A 113      48.500  58.400  58.080  1.00  0.00           H
ATOM   1776  C   GLY A 113      47.860  56.540  59.070  1.00  0.00           C
ATOM   1777  O   GLY A 113      48.330  56.930  60.120  1.00  0.00           O
ATOM   1778  N   SER A 114      47.500  55.330  58.890  1.00  0.00           N
ATOM   1779  HN  SER A 114      47.150  55.080  57.990  1.00  0.00           H
ATOM   1780  CA  SER A 114      47.650  54.320  59.850  1.00  0.00           C
ATOM   1781  HA  SER A 114      47.260  54.760  60.760  1.00  0.00           H
ATOM   1782  CB  SER A 114      46.860  53.000  59.700  1.00  0.00           C
ATOM   1783  HB1 SER A 114      45.770  53.200  59.730  1.00  0.00           H
ATOM   1784  HB2 SER A 114      47.040  52.170  60.430  1.00  0.00           H
ATOM   1785  OG  SER A 114      47.200  52.440  58.430  1.00  0.00           O
ATOM   1786  HG1 SER A 114      46.780  52.990  57.770  1.00  0.00           H
ATOM   1787  C   SER A 114      49.090  53.990  60.280  1.00  0.00           C
ATOM   1788  O   SER A 114      49.410  53.890  61.440  1.00  0.00           O
ATOM   1789  N   ILE A 115      50.080  54.000  59.330  1.00  0.00           N
ATOM   1790  HN  ILE A 115      49.910  53.980  58.340  1.00  0.00           H
ATOM   1791  CA  ILE A 115      51.520  53.990  59.610  1.00  0.00           C
ATOM   1792  HA  ILE A 115      51.730  53.130  60.240  1.00  0.00           H
ATOM   1793  CB  ILE A 115      52.330  53.890  58.230  1.00  0.00           C
ATOM   1794  HB  ILE A 115      51.860  54.610  57.520  1.00  0.00           H
ATOM   1795  CG2 ILE A 115      53.810  54.250  58.440  1.00  0.00           C
ATOM   1796 HG21 ILE A 115      54.160  53.560  59.250  1.00  0.00           H
ATOM   1797 HG22 ILE A 115      53.990  55.340  58.560  1.00  0.00           H
ATOM   1798 HG23 ILE A 115      54.440  54.000  57.560  1.00  0.00           H
ATOM   1799  CG1 ILE A 115      52.250  52.490  57.620  1.00  0.00           C
ATOM   1800 HG11 ILE A 115      51.190  52.150  57.750  1.00  0.00           H
ATOM   1801 HG12 ILE A 115      53.020  51.870  58.120  1.00  0.00           H
ATOM   1802  CD  ILE A 115      52.550  52.540  56.100  1.00  0.00           C
ATOM   1803  HD1 ILE A 115      53.610  52.830  55.990  1.00  0.00           H
ATOM   1804  HD2 ILE A 115      51.860  53.260  55.620  1.00  0.00           H
ATOM   1805  HD3 ILE A 115      52.450  51.490  55.720  1.00  0.00           H
ATOM   1806  C   ILE A 115      51.960  55.110  60.490  1.00  0.00           C
ATOM   1807  O   ILE A 115      52.670  54.900  61.500  1.00  0.00           O
ATOM   1808  N   ILE A 116      51.520  56.350  60.280  1.00  0.00           N
ATOM   1809  HN  ILE A 116      51.030  56.590  59.440  1.00  0.00           H
ATOM   1810  CA  ILE A 116      51.770  57.580  61.060  1.00  0.00           C
ATOM   1811  HA  ILE A 116      52.840  57.680  61.100  1.00  0.00           H
ATOM   1812  CB  ILE A 116      51.290  58.790  60.240  1.00  0.00           C
ATOM   1813  HB  ILE A 116      50.290  58.530  59.850  1.00  0.00           H
ATOM   1814  CG2 ILE A 116      51.070  59.990  61.110  1.00  0.00           C
ATOM   1815 HG21 ILE A 116      50.710  60.830  60.480  1.00  0.00           H
ATOM   1816 HG22 ILE A 116      51.900  60.280  61.790  1.00  0.00           H
ATOM   1817 HG23 ILE A 116      50.230  59.930  61.820  1.00  0.00           H
ATOM   1818  CG1 ILE A 116      52.190  59.110  59.010  1.00  0.00           C
ATOM   1819 HG11 ILE A 116      52.470  58.150  58.510  1.00  0.00           H
ATOM   1820 HG12 ILE A 116      53.120  59.570  59.400  1.00  0.00           H
ATOM   1821  CD  ILE A 116      51.570  60.080  58.000  1.00  0.00           C
ATOM   1822  HD1 ILE A 116      50.690  59.670  57.450  1.00  0.00           H
ATOM   1823  HD2 ILE A 116      52.330  60.280  57.220  1.00  0.00           H
ATOM   1824  HD3 ILE A 116      51.170  60.980  58.510  1.00  0.00           H
ATOM   1825  C   ILE A 116      51.200  57.520  62.510  1.00  0.00           C
ATOM   1826  O   ILE A 116      51.890  57.820  63.450  1.00  0.00           O
ATOM   1827  N   PHE A 117      49.950  57.150  62.730  1.00  0.00           N
ATOM   1828  HN  PHE A 117      49.330  56.730  62.070  1.00  0.00           H
ATOM   1829  CA  PHE A 117      49.320  57.270  64.080  1.00  0.00           C
ATOM   1830  HA  PHE A 117      49.700  58.220  64.420  1.00  0.00           H
ATOM   1831  CB  PHE A 117      47.780  57.180  64.040  1.00  0.00           C
ATOM   1832  HB1 PHE A 117      47.320  57.110  65.050  1.00  0.00           H
ATOM   1833  HB2 PHE A 117      47.450  56.310  63.430  1.00  0.00           H
ATOM   1834  CG  PHE A 117      47.210  58.430  63.470  1.00  0.00           C
ATOM   1835  CD1 PHE A 117      47.330  59.660  64.130  1.00  0.00           C
ATOM   1836  HD1 PHE A 117      47.920  59.730  65.030  1.00  0.00           H
ATOM   1837  CE1 PHE A 117      46.920  60.890  63.590  1.00  0.00           C
ATOM   1838  HE1 PHE A 117      47.200  61.780  64.140  1.00  0.00           H
ATOM   1839  CZ  PHE A 117      46.260  60.920  62.360  1.00  0.00           C
ATOM   1840  HZ  PHE A 117      46.010  61.840  61.880  1.00  0.00           H
ATOM   1841  CD2 PHE A 117      46.550  58.510  62.260  1.00  0.00           C
ATOM   1842  HD2 PHE A 117      46.360  57.650  61.650  1.00  0.00           H
ATOM   1843  CE2 PHE A 117      46.070  59.690  61.740  1.00  0.00           C
ATOM   1844  HE2 PHE A 117      45.630  59.660  60.750  1.00  0.00           H
ATOM   1845  C   PHE A 117      49.920  56.250  64.950  1.00  0.00           C
ATOM   1846  O   PHE A 117      50.260  56.500  66.130  1.00  0.00           O
ATOM   1847  N   LEU A 118      50.150  55.010  64.420  1.00  0.00           N
ATOM   1848  HN  LEU A 118      49.760  54.790  63.530  1.00  0.00           H
ATOM   1849  CA  LEU A 118      50.860  53.940  65.030  1.00  0.00           C
ATOM   1850  HA  LEU A 118      50.330  53.710  65.930  1.00  0.00           H
ATOM   1851  CB  LEU A 118      50.880  52.670  64.070  1.00  0.00           C
ATOM   1852  HB1 LEU A 118      51.340  53.000  63.120  1.00  0.00           H
ATOM   1853  HB2 LEU A 118      49.780  52.500  63.970  1.00  0.00           H
ATOM   1854  CG  LEU A 118      51.560  51.430  64.490  1.00  0.00           C
ATOM   1855  HG  LEU A 118      52.640  51.700  64.450  1.00  0.00           H
ATOM   1856  CD1 LEU A 118      51.170  51.080  65.910  1.00  0.00           C
ATOM   1857 HD11 LEU A 118      51.520  51.850  66.640  1.00  0.00           H
ATOM   1858 HD12 LEU A 118      51.620  50.090  66.110  1.00  0.00           H
ATOM   1859 HD13 LEU A 118      50.080  50.860  65.960  1.00  0.00           H
ATOM   1860  CD2 LEU A 118      51.290  50.330  63.470  1.00  0.00           C
ATOM   1861 HD21 LEU A 118      50.230  50.010  63.530  1.00  0.00           H
ATOM   1862 HD22 LEU A 118      51.870  49.470  63.870  1.00  0.00           H
ATOM   1863 HD23 LEU A 118      51.550  50.630  62.430  1.00  0.00           H
ATOM   1864  C   LEU A 118      52.190  54.400  65.540  1.00  0.00           C
ATOM   1865  O   LEU A 118      52.520  54.270  66.690  1.00  0.00           O
ATOM   1866  N   THR A 119      53.000  54.990  64.640  1.00  0.00           N
ATOM   1867  HN  THR A 119      52.910  54.810  63.660  1.00  0.00           H
ATOM   1868  CA  THR A 119      54.310  55.550  65.030  1.00  0.00           C
ATOM   1869  HA  THR A 119      54.990  54.810  65.440  1.00  0.00           H
ATOM   1870  CB  THR A 119      55.010  56.210  63.850  1.00  0.00           C
ATOM   1871  HB  THR A 119      54.420  57.040  63.430  1.00  0.00           H
ATOM   1872  OG1 THR A 119      55.140  55.250  62.800  1.00  0.00           O
ATOM   1873  HG1 THR A 119      54.330  55.230  62.280  1.00  0.00           H
ATOM   1874  CG2 THR A 119      56.450  56.670  64.190  1.00  0.00           C
ATOM   1875 HG21 THR A 119      56.360  57.520  64.900  1.00  0.00           H
ATOM   1876 HG22 THR A 119      57.080  57.090  63.380  1.00  0.00           H
ATOM   1877 HG23 THR A 119      57.140  56.040  64.800  1.00  0.00           H
ATOM   1878  C   THR A 119      54.160  56.610  66.100  1.00  0.00           C
ATOM   1879  O   THR A 119      54.970  56.580  67.040  1.00  0.00           O
ATOM   1880  N   VAL A 120      53.240  57.560  66.050  1.00  0.00           N
ATOM   1881  HN  VAL A 120      52.640  57.610  65.260  1.00  0.00           H
ATOM   1882  CA  VAL A 120      53.130  58.570  67.080  1.00  0.00           C
ATOM   1883  HA  VAL A 120      54.140  58.900  67.310  1.00  0.00           H
ATOM   1884  CB  VAL A 120      52.300  59.690  66.590  1.00  0.00           C
ATOM   1885  HB  VAL A 120      51.360  59.280  66.150  1.00  0.00           H
ATOM   1886  CG1 VAL A 120      51.850  60.600  67.740  1.00  0.00           C
ATOM   1887 HG11 VAL A 120      51.460  61.600  67.440  1.00  0.00           H
ATOM   1888 HG12 VAL A 120      52.840  60.820  68.220  1.00  0.00           H
ATOM   1889 HG13 VAL A 120      51.180  60.110  68.480  1.00  0.00           H
ATOM   1890  CG2 VAL A 120      53.140  60.400  65.550  1.00  0.00           C
ATOM   1891 HG21 VAL A 120      52.540  61.170  65.020  1.00  0.00           H
ATOM   1892 HG22 VAL A 120      53.490  59.670  64.790  1.00  0.00           H
ATOM   1893 HG23 VAL A 120      54.020  60.910  65.990  1.00  0.00           H
ATOM   1894  C   VAL A 120      52.670  57.990  68.380  1.00  0.00           C
ATOM   1895  O   VAL A 120      53.180  58.380  69.450  1.00  0.00           O
ATOM   1896  N   VAL A 121      51.770  57.030  68.390  1.00  0.00           N
ATOM   1897  HN  VAL A 121      51.440  56.730  67.490  1.00  0.00           H
ATOM   1898  CA  VAL A 121      51.370  56.240  69.600  1.00  0.00           C
ATOM   1899  HA  VAL A 121      51.100  57.040  70.280  1.00  0.00           H
ATOM   1900  CB  VAL A 121      50.160  55.350  69.320  1.00  0.00           C
ATOM   1901  HB  VAL A 121      50.410  54.760  68.410  1.00  0.00           H
ATOM   1902  CG1 VAL A 121      50.000  54.250  70.360  1.00  0.00           C
ATOM   1903 HG11 VAL A 121      49.040  53.760  70.120  1.00  0.00           H
ATOM   1904 HG12 VAL A 121      49.990  54.580  71.420  1.00  0.00           H
ATOM   1905 HG13 VAL A 121      50.800  53.490  70.260  1.00  0.00           H
ATOM   1906  CG2 VAL A 121      48.900  56.340  69.210  1.00  0.00           C
ATOM   1907 HG21 VAL A 121      48.950  57.040  68.350  1.00  0.00           H
ATOM   1908 HG22 VAL A 121      48.830  56.950  70.140  1.00  0.00           H
ATOM   1909 HG23 VAL A 121      48.010  55.710  69.000  1.00  0.00           H
ATOM   1910  C   VAL A 121      52.570  55.530  70.280  1.00  0.00           C
ATOM   1911  O   VAL A 121      52.900  55.660  71.470  1.00  0.00           O
ATOM   1912  N   ALA A 122      53.420  54.810  69.440  1.00  0.00           N
ATOM   1913  HN  ALA A 122      53.170  54.640  68.500  1.00  0.00           H
ATOM   1914  CA  ALA A 122      54.610  54.220  69.890  1.00  0.00           C
ATOM   1915  HA  ALA A 122      54.410  53.610  70.750  1.00  0.00           H
ATOM   1916  CB  ALA A 122      55.290  53.380  68.830  1.00  0.00           C
ATOM   1917  HB1 ALA A 122      56.040  52.780  69.390  1.00  0.00           H
ATOM   1918  HB2 ALA A 122      55.820  53.940  68.040  1.00  0.00           H
ATOM   1919  HB3 ALA A 122      54.480  52.820  68.320  1.00  0.00           H
ATOM   1920  C   ALA A 122      55.680  55.220  70.490  1.00  0.00           C
ATOM   1921  O   ALA A 122      56.230  54.990  71.550  1.00  0.00           O
ATOM   1922  N   VAL A 123      55.830  56.380  69.760  1.00  0.00           N
ATOM   1923  HN  VAL A 123      55.380  56.620  68.910  1.00  0.00           H
ATOM   1924  CA  VAL A 123      56.650  57.490  70.210  1.00  0.00           C
ATOM   1925  HA  VAL A 123      57.670  57.160  70.320  1.00  0.00           H
ATOM   1926  CB  VAL A 123      56.830  58.550  69.130  1.00  0.00           C
ATOM   1927  HB  VAL A 123      55.830  58.680  68.650  1.00  0.00           H
ATOM   1928  CG1 VAL A 123      57.220  60.030  69.590  1.00  0.00           C
ATOM   1929 HG11 VAL A 123      56.580  60.590  70.300  1.00  0.00           H
ATOM   1930 HG12 VAL A 123      57.120  60.750  68.750  1.00  0.00           H
ATOM   1931 HG13 VAL A 123      58.250  60.050  69.990  1.00  0.00           H
ATOM   1932  CG2 VAL A 123      57.890  58.140  68.120  1.00  0.00           C
ATOM   1933 HG21 VAL A 123      57.750  58.740  67.190  1.00  0.00           H
ATOM   1934 HG22 VAL A 123      57.730  57.110  67.740  1.00  0.00           H
ATOM   1935 HG23 VAL A 123      58.940  58.180  68.460  1.00  0.00           H
ATOM   1936  C   VAL A 123      56.170  58.060  71.560  1.00  0.00           C
ATOM   1937  O   VAL A 123      56.950  58.210  72.510  1.00  0.00           O
ATOM   1938  N   ASP A 124      54.860  58.290  71.720  1.00  0.00           N
ATOM   1939  HN  ASP A 124      54.310  58.320  70.890  1.00  0.00           H
ATOM   1940  CA  ASP A 124      54.180  58.660  72.950  1.00  0.00           C
ATOM   1941  HA  ASP A 124      54.670  59.530  73.370  1.00  0.00           H
ATOM   1942  CB  ASP A 124      52.670  59.060  72.700  1.00  0.00           C
ATOM   1943  HB1 ASP A 124      52.060  58.430  72.000  1.00  0.00           H
ATOM   1944  HB2 ASP A 124      52.690  60.060  72.220  1.00  0.00           H
ATOM   1945  CG  ASP A 124      51.770  59.070  73.930  1.00  0.00           C
ATOM   1946  OD1 ASP A 124      50.550  58.750  73.750  1.00  0.00           O
ATOM   1947  OD2 ASP A 124      52.190  59.460  75.070  1.00  0.00           O
ATOM   1948  C   ASP A 124      54.320  57.630  74.110  1.00  0.00           C
ATOM   1949  O   ASP A 124      54.730  57.950  75.260  1.00  0.00           O
ATOM   1950  N   ARG A 125      54.080  56.310  73.880  1.00  0.00           N
ATOM   1951  HN  ARG A 125      53.640  56.090  73.010  1.00  0.00           H
ATOM   1952  CA  ARG A 125      54.310  55.270  74.870  1.00  0.00           C
ATOM   1953  HA  ARG A 125      53.840  55.650  75.750  1.00  0.00           H
ATOM   1954  CB  ARG A 125      53.640  53.900  74.490  1.00  0.00           C
ATOM   1955  HB1 ARG A 125      54.390  53.140  74.800  1.00  0.00           H
ATOM   1956  HB2 ARG A 125      53.610  53.790  73.390  1.00  0.00           H
ATOM   1957  CG  ARG A 125      52.300  53.570  75.220  1.00  0.00           C
ATOM   1958  HG1 ARG A 125      52.440  53.890  76.270  1.00  0.00           H
ATOM   1959  HG2 ARG A 125      52.270  52.460  75.230  1.00  0.00           H
ATOM   1960  CD  ARG A 125      51.050  54.160  74.550  1.00  0.00           C
ATOM   1961  HD1 ARG A 125      50.920  53.750  73.530  1.00  0.00           H
ATOM   1962  HD2 ARG A 125      51.200  55.270  74.590  1.00  0.00           H
ATOM   1963  NE  ARG A 125      49.910  53.860  75.400  1.00  0.00           N
ATOM   1964  HE  ARG A 125      49.680  54.480  76.140  1.00  0.00           H
ATOM   1965  CZ  ARG A 125      48.890  53.050  74.990  1.00  0.00           C
ATOM   1966  NH1 ARG A 125      49.000  52.090  74.050  1.00  0.00           N
ATOM   1967 HH11 ARG A 125      49.920  52.000  73.690  1.00  0.00           H
ATOM   1968 HH12 ARG A 125      48.250  51.450  73.940  1.00  0.00           H
ATOM   1969  NH2 ARG A 125      47.770  53.090  75.680  1.00  0.00           N
ATOM   1970 HH21 ARG A 125      47.780  53.610  76.530  1.00  0.00           H
ATOM   1971 HH22 ARG A 125      47.370  52.170  75.700  1.00  0.00           H
ATOM   1972  C   ARG A 125      55.770  55.100  75.280  1.00  0.00           C
ATOM   1973  O   ARG A 125      56.010  54.900  76.480  1.00  0.00           O
ATOM   1974  N   TYR A 126      56.750  55.230  74.410  1.00  0.00           N
ATOM   1975  HN  TYR A 126      56.340  55.310  73.510  1.00  0.00           H
ATOM   1976  CA  TYR A 126      58.150  55.280  74.640  1.00  0.00           C
ATOM   1977  HA  TYR A 126      58.310  54.360  75.180  1.00  0.00           H
ATOM   1978  CB  TYR A 126      58.860  55.330  73.260  1.00  0.00           C
ATOM   1979  HB1 TYR A 126      58.400  56.140  72.660  1.00  0.00           H
ATOM   1980  HB2 TYR A 126      58.760  54.330  72.780  1.00  0.00           H
ATOM   1981  CG  TYR A 126      60.290  55.750  73.350  1.00  0.00           C
ATOM   1982  CD1 TYR A 126      61.080  55.290  74.380  1.00  0.00           C
ATOM   1983  HD1 TYR A 126      60.710  54.640  75.160  1.00  0.00           H
ATOM   1984  CE1 TYR A 126      62.400  55.770  74.600  1.00  0.00           C
ATOM   1985  HE1 TYR A 126      62.820  55.450  75.540  1.00  0.00           H
ATOM   1986  CZ  TYR A 126      62.850  56.750  73.800  1.00  0.00           C
ATOM   1987  OH  TYR A 126      64.150  57.280  74.070  1.00  0.00           O
ATOM   1988  HH  TYR A 126      64.220  58.070  73.520  1.00  0.00           H
ATOM   1989  CD2 TYR A 126      60.850  56.700  72.480  1.00  0.00           C
ATOM   1990  HD2 TYR A 126      60.160  57.120  71.760  1.00  0.00           H
ATOM   1991  CE2 TYR A 126      62.130  57.160  72.580  1.00  0.00           C
ATOM   1992  HE2 TYR A 126      62.530  57.790  71.810  1.00  0.00           H
ATOM   1993  C   TYR A 126      58.450  56.400  75.620  1.00  0.00           C
ATOM   1994  O   TYR A 126      59.120  56.220  76.610  1.00  0.00           O
ATOM   1995  N   PHE A 127      57.960  57.590  75.280  1.00  0.00           N
ATOM   1996  HN  PHE A 127      57.470  57.740  74.430  1.00  0.00           H
ATOM   1997  CA  PHE A 127      58.110  58.750  76.260  1.00  0.00           C
ATOM   1998  HA  PHE A 127      59.150  58.860  76.530  1.00  0.00           H
ATOM   1999  CB  PHE A 127      57.480  59.990  75.510  1.00  0.00           C
ATOM   2000  HB1 PHE A 127      57.470  60.830  76.240  1.00  0.00           H
ATOM   2001  HB2 PHE A 127      56.530  59.780  74.990  1.00  0.00           H
ATOM   2002  CG  PHE A 127      58.450  60.600  74.490  1.00  0.00           C
ATOM   2003  CD1 PHE A 127      59.710  60.050  74.140  1.00  0.00           C
ATOM   2004  HD1 PHE A 127      60.170  59.250  74.690  1.00  0.00           H
ATOM   2005  CE1 PHE A 127      60.450  60.530  73.080  1.00  0.00           C
ATOM   2006  HE1 PHE A 127      61.430  60.100  72.980  1.00  0.00           H
ATOM   2007  CZ  PHE A 127      59.880  61.620  72.340  1.00  0.00           C
ATOM   2008  HZ  PHE A 127      60.420  62.120  71.550  1.00  0.00           H
ATOM   2009  CD2 PHE A 127      57.950  61.670  73.740  1.00  0.00           C
ATOM   2010  HD2 PHE A 127      56.980  62.060  73.990  1.00  0.00           H
ATOM   2011  CE2 PHE A 127      58.670  62.150  72.730  1.00  0.00           C
ATOM   2012  HE2 PHE A 127      58.270  62.980  72.160  1.00  0.00           H
ATOM   2013  C   PHE A 127      57.480  58.470  77.670  1.00  0.00           C
ATOM   2014  O   PHE A 127      58.030  58.850  78.700  1.00  0.00           O
ATOM   2015  N   ARG A 128      56.360  57.650  77.750  1.00  0.00           N
ATOM   2016  HN  ARG A 128      55.940  57.430  76.880  1.00  0.00           H
ATOM   2017  CA  ARG A 128      55.810  57.160  78.980  1.00  0.00           C
ATOM   2018  HA  ARG A 128      55.650  58.020  79.610  1.00  0.00           H
ATOM   2019  CB  ARG A 128      54.420  56.570  78.720  1.00  0.00           C
ATOM   2020  HB1 ARG A 128      54.110  56.030  79.640  1.00  0.00           H
ATOM   2021  HB2 ARG A 128      54.520  55.720  78.000  1.00  0.00           H
ATOM   2022  CG  ARG A 128      53.280  57.580  78.400  1.00  0.00           C
ATOM   2023  HG1 ARG A 128      53.810  58.190  77.650  1.00  0.00           H
ATOM   2024  HG2 ARG A 128      53.010  58.300  79.210  1.00  0.00           H
ATOM   2025  CD  ARG A 128      51.950  57.050  78.010  1.00  0.00           C
ATOM   2026  HD1 ARG A 128      51.430  56.590  78.870  1.00  0.00           H
ATOM   2027  HD2 ARG A 128      52.070  56.310  77.190  1.00  0.00           H
ATOM   2028  NE  ARG A 128      51.280  58.230  77.360  1.00  0.00           N
ATOM   2029  HE  ARG A 128      51.660  58.560  76.500  1.00  0.00           H
ATOM   2030  CZ  ARG A 128      50.500  59.110  77.950  1.00  0.00           C
ATOM   2031  NH1 ARG A 128      49.970  58.800  79.100  1.00  0.00           N
ATOM   2032 HH11 ARG A 128      50.010  57.860  79.420  1.00  0.00           H
ATOM   2033 HH12 ARG A 128      49.390  59.460  79.580  1.00  0.00           H
ATOM   2034  NH2 ARG A 128      50.150  60.280  77.440  1.00  0.00           N
ATOM   2035 HH21 ARG A 128      50.350  60.460  76.480  1.00  0.00           H
ATOM   2036 HH22 ARG A 128      49.520  60.820  77.990  1.00  0.00           H
ATOM   2037  C   ARG A 128      56.650  56.290  79.850  1.00  0.00           C
ATOM   2038  O   ARG A 128      56.720  56.380  81.090  1.00  0.00           O
ATOM   2039  N   VAL A 129      57.350  55.390  79.150  1.00  0.00           N
ATOM   2040  HN  VAL A 129      57.280  55.420  78.150  1.00  0.00           H
ATOM   2041  CA  VAL A 129      58.210  54.360  79.810  1.00  0.00           C
ATOM   2042  HA  VAL A 129      57.640  54.040  80.660  1.00  0.00           H
ATOM   2043  CB  VAL A 129      58.580  53.340  78.770  1.00  0.00           C
ATOM   2044  HB  VAL A 129      59.020  53.810  77.870  1.00  0.00           H
ATOM   2045  CG1 VAL A 129      59.670  52.450  79.260  1.00  0.00           C
ATOM   2046 HG11 VAL A 129      60.660  52.900  79.040  1.00  0.00           H
ATOM   2047 HG12 VAL A 129      59.640  51.500  78.670  1.00  0.00           H
ATOM   2048 HG13 VAL A 129      59.730  52.220  80.340  1.00  0.00           H
ATOM   2049  CG2 VAL A 129      57.360  52.550  78.430  1.00  0.00           C
ATOM   2050 HG21 VAL A 129      57.430  52.030  77.450  1.00  0.00           H
ATOM   2051 HG22 VAL A 129      56.390  53.110  78.430  1.00  0.00           H
ATOM   2052 HG23 VAL A 129      57.120  51.690  79.100  1.00  0.00           H
ATOM   2053  C   VAL A 129      59.470  55.040  80.360  1.00  0.00           C
ATOM   2054  O   VAL A 129      60.010  54.650  81.340  1.00  0.00           O
ATOM   2055  N   VAL A 130      59.950  56.150  79.820  1.00  0.00           N
ATOM   2056  HN  VAL A 130      59.560  56.430  78.930  1.00  0.00           H
ATOM   2057  CA  VAL A 130      61.070  56.890  80.400  1.00  0.00           C
ATOM   2058  HA  VAL A 130      61.700  56.090  80.750  1.00  0.00           H
ATOM   2059  CB  VAL A 130      61.760  57.750  79.320  1.00  0.00           C
ATOM   2060  HB  VAL A 130      61.120  58.560  78.910  1.00  0.00           H
ATOM   2061  CG1 VAL A 130      62.860  58.590  79.970  1.00  0.00           C
ATOM   2062 HG11 VAL A 130      62.510  59.240  80.810  1.00  0.00           H
ATOM   2063 HG12 VAL A 130      63.260  59.330  79.240  1.00  0.00           H
ATOM   2064 HG13 VAL A 130      63.780  58.030  80.270  1.00  0.00           H
ATOM   2065  CG2 VAL A 130      62.370  57.000  78.190  1.00  0.00           C
ATOM   2066 HG21 VAL A 130      63.040  56.190  78.530  1.00  0.00           H
ATOM   2067 HG22 VAL A 130      62.950  57.610  77.470  1.00  0.00           H
ATOM   2068 HG23 VAL A 130      61.500  56.590  77.630  1.00  0.00           H
ATOM   2069  C   VAL A 130      60.640  57.600  81.650  1.00  0.00           C
ATOM   2070  O   VAL A 130      61.150  57.440  82.750  1.00  0.00           O
ATOM   2071  N   HSD A 131      59.460  58.270  81.470  1.00  0.00           N
ATOM   2072  HN  HSD A 131      59.060  58.380  80.560  1.00  0.00           H
ATOM   2073  CA  HSD A 131      58.740  58.970  82.480  1.00  0.00           C
ATOM   2074  HA  HSD A 131      58.180  58.240  83.050  1.00  0.00           H
ATOM   2075  CB  HSD A 131      59.530  59.900  83.460  1.00  0.00           C
ATOM   2076  HB1 HSD A 131      60.180  59.260  84.080  1.00  0.00           H
ATOM   2077  HB2 HSD A 131      58.870  60.420  84.190  1.00  0.00           H
ATOM   2078  ND1 HSD A 131      61.810  60.840  82.860  1.00  0.00           N
ATOM   2079  HD1 HSD A 131      62.230  60.000  83.220  1.00  0.00           H
ATOM   2080  CG  HSD A 131      60.490  60.980  82.800  1.00  0.00           C
ATOM   2081  CE1 HSD A 131      62.370  61.970  82.480  1.00  0.00           C
ATOM   2082  HE1 HSD A 131      63.420  62.260  82.530  1.00  0.00           H
ATOM   2083  NE2 HSD A 131      61.410  62.870  82.100  1.00  0.00           N
ATOM   2084  CD2 HSD A 131      60.220  62.260  82.370  1.00  0.00           C
ATOM   2085  HD2 HSD A 131      59.270  62.780  82.280  1.00  0.00           H
ATOM   2086  C   HSD A 131      57.790  59.930  81.890  1.00  0.00           C
ATOM   2087  O   HSD A 131      58.140  60.780  81.080  1.00  0.00           O
ATOM   2088  N   PRO A 132      56.430  59.850  82.150  1.00  0.00           N
ATOM   2089  CD  PRO A 132      55.890  59.040  83.230  1.00  0.00           C
ATOM   2090  HD1 PRO A 132      56.370  59.320  84.190  1.00  0.00           H
ATOM   2091  HD2 PRO A 132      56.070  57.960  83.010  1.00  0.00           H
ATOM   2092  CA  PRO A 132      55.420  60.310  81.240  1.00  0.00           C
ATOM   2093  HA  PRO A 132      55.680  60.020  80.240  1.00  0.00           H
ATOM   2094  CB  PRO A 132      54.120  59.530  81.720  1.00  0.00           C
ATOM   2095  HB1 PRO A 132      53.990  58.500  81.320  1.00  0.00           H
ATOM   2096  HB2 PRO A 132      53.170  60.080  81.510  1.00  0.00           H
ATOM   2097  CG  PRO A 132      54.440  59.460  83.240  1.00  0.00           C
ATOM   2098  HG1 PRO A 132      54.290  60.430  83.750  1.00  0.00           H
ATOM   2099  HG2 PRO A 132      53.910  58.700  83.860  1.00  0.00           H
ATOM   2100  C   PRO A 132      55.160  61.830  81.350  1.00  0.00           C
ATOM   2101  O   PRO A 132      54.000  62.280  81.290  1.00  0.00           O
ATOM   2102  N   HSD A 133      56.200  62.610  81.440  1.00  0.00           N
ATOM   2103  HN  HSD A 133      57.060  62.170  81.240  1.00  0.00           H
ATOM   2104  CA  HSD A 133      56.100  64.090  81.490  1.00  0.00           C
ATOM   2105  HA  HSD A 133      55.080  64.390  81.660  1.00  0.00           H
ATOM   2106  CB  HSD A 133      56.870  64.640  82.680  1.00  0.00           C
ATOM   2107  HB1 HSD A 133      56.470  65.640  82.900  1.00  0.00           H
ATOM   2108  HB2 HSD A 133      57.950  64.680  82.400  1.00  0.00           H
ATOM   2109  ND1 HSD A 133      57.630  64.010  85.020  1.00  0.00           N
ATOM   2110  HD1 HSD A 133      58.370  64.680  85.040  1.00  0.00           H
ATOM   2111  CG  HSD A 133      56.780  63.910  83.960  1.00  0.00           C
ATOM   2112  CE1 HSD A 133      57.080  63.390  86.100  1.00  0.00           C
ATOM   2113  HE1 HSD A 133      57.560  63.370  87.080  1.00  0.00           H
ATOM   2114  NE2 HSD A 133      55.950  62.750  85.770  1.00  0.00           N
ATOM   2115  CD2 HSD A 133      55.770  63.150  84.450  1.00  0.00           C
ATOM   2116  HD2 HSD A 133      54.870  62.830  83.920  1.00  0.00           H
ATOM   2117  C   HSD A 133      56.500  64.880  80.320  1.00  0.00           C
ATOM   2118  O   HSD A 133      56.460  66.110  80.420  1.00  0.00           O
ATOM   2119  N   HSD A 134      56.930  64.200  79.250  1.00  0.00           N
ATOM   2120  HN  HSD A 134      56.810  63.220  79.210  1.00  0.00           H
ATOM   2121  CA  HSD A 134      57.200  64.770  77.920  1.00  0.00           C
ATOM   2122  HA  HSD A 134      58.080  65.390  78.020  1.00  0.00           H
ATOM   2123  CB  HSD A 134      57.770  63.730  76.910  1.00  0.00           C
ATOM   2124  HB1 HSD A 134      58.070  64.240  75.960  1.00  0.00           H
ATOM   2125  HB2 HSD A 134      56.920  63.060  76.630  1.00  0.00           H
ATOM   2126  ND1 HSD A 134      58.830  61.970  78.350  1.00  0.00           N
ATOM   2127  HD1 HSD A 134      58.040  61.420  78.600  1.00  0.00           H
ATOM   2128  CG  HSD A 134      58.990  62.990  77.380  1.00  0.00           C
ATOM   2129  CE1 HSD A 134      60.090  61.620  78.780  1.00  0.00           C
ATOM   2130  HE1 HSD A 134      60.240  60.780  79.450  1.00  0.00           H
ATOM   2131  NE2 HSD A 134      60.990  62.380  78.160  1.00  0.00           N
ATOM   2132  CD2 HSD A 134      60.310  63.190  77.230  1.00  0.00           C
ATOM   2133  HD2 HSD A 134      60.780  63.950  76.620  1.00  0.00           H
ATOM   2134  C   HSD A 134      56.110  65.610  77.420  1.00  0.00           C
ATOM   2135  O   HSD A 134      54.920  65.250  77.750  1.00  0.00           O
ATOM   2136  N   ALA A 135      56.360  66.650  76.630  1.00  0.00           N
ATOM   2137  HN  ALA A 135      57.320  66.810  76.390  1.00  0.00           H
ATOM   2138  CA  ALA A 135      55.430  67.600  76.010  1.00  0.00           C
ATOM   2139  HA  ALA A 135      54.920  68.120  76.800  1.00  0.00           H
ATOM   2140  CB  ALA A 135      56.280  68.540  75.180  1.00  0.00           C
ATOM   2141  HB1 ALA A 135      56.610  67.980  74.270  1.00  0.00           H
ATOM   2142  HB2 ALA A 135      57.140  68.910  75.800  1.00  0.00           H
ATOM   2143  HB3 ALA A 135      55.630  69.400  74.940  1.00  0.00           H
ATOM   2144  C   ALA A 135      54.320  66.830  75.260  1.00  0.00           C
ATOM   2145  O   ALA A 135      53.190  67.210  75.320  1.00  0.00           O
ATOM   2146  N   LEU A 136      54.650  65.730  74.600  1.00  0.00           N
ATOM   2147  HN  LEU A 136      55.630  65.500  74.530  1.00  0.00           H
ATOM   2148  CA  LEU A 136      53.650  65.000  73.800  1.00  0.00           C
ATOM   2149  HA  LEU A 136      53.050  65.730  73.270  1.00  0.00           H
ATOM   2150  CB  LEU A 136      54.510  64.160  72.830  1.00  0.00           C
ATOM   2151  HB1 LEU A 136      55.350  63.630  73.320  1.00  0.00           H
ATOM   2152  HB2 LEU A 136      54.890  64.890  72.080  1.00  0.00           H
ATOM   2153  CG  LEU A 136      53.690  63.110  72.010  1.00  0.00           C
ATOM   2154  HG  LEU A 136      53.230  62.380  72.720  1.00  0.00           H
ATOM   2155  CD1 LEU A 136      52.610  63.690  71.070  1.00  0.00           C
ATOM   2156 HD11 LEU A 136      51.920  62.910  70.670  1.00  0.00           H
ATOM   2157 HD12 LEU A 136      53.090  64.100  70.150  1.00  0.00           H
ATOM   2158 HD13 LEU A 136      52.060  64.500  71.600  1.00  0.00           H
ATOM   2159  CD2 LEU A 136      54.670  62.310  71.140  1.00  0.00           C
ATOM   2160 HD21 LEU A 136      54.060  61.550  70.620  1.00  0.00           H
ATOM   2161 HD22 LEU A 136      55.500  61.900  71.750  1.00  0.00           H
ATOM   2162 HD23 LEU A 136      55.130  62.850  70.290  1.00  0.00           H
ATOM   2163  C   LEU A 136      52.800  64.080  74.650  1.00  0.00           C
ATOM   2164  O   LEU A 136      51.740  63.540  74.280  1.00  0.00           O
ATOM   2165  N   ASN A 137      53.250  63.820  75.890  1.00  0.00           N
ATOM   2166  HN  ASN A 137      54.190  64.060  76.120  1.00  0.00           H
ATOM   2167  CA  ASN A 137      52.440  63.120  76.930  1.00  0.00           C
ATOM   2168  HA  ASN A 137      51.910  62.330  76.410  1.00  0.00           H
ATOM   2169  CB  ASN A 137      53.270  62.360  78.080  1.00  0.00           C
ATOM   2170  HB1 ASN A 137      52.650  61.730  78.760  1.00  0.00           H
ATOM   2171  HB2 ASN A 137      53.720  63.140  78.740  1.00  0.00           H
ATOM   2172  CG  ASN A 137      54.480  61.520  77.490  1.00  0.00           C
ATOM   2173  OD1 ASN A 137      55.590  61.680  78.040  1.00  0.00           O
ATOM   2174  ND2 ASN A 137      54.280  60.710  76.450  1.00  0.00           N
ATOM   2175 HD21 ASN A 137      55.090  60.170  76.210  1.00  0.00           H
ATOM   2176 HD22 ASN A 137      53.350  60.420  76.230  1.00  0.00           H
ATOM   2177  C   ASN A 137      51.470  64.100  77.600  1.00  0.00           C
ATOM   2178  O   ASN A 137      50.320  63.830  77.880  1.00  0.00           O
ATOM   2179  N   LYS A 138      51.940  65.350  77.760  1.00  0.00           N
ATOM   2180  HN  LYS A 138      52.890  65.560  77.540  1.00  0.00           H
ATOM   2181  CA  LYS A 138      51.320  66.430  78.500  1.00  0.00           C
ATOM   2182  HA  LYS A 138      50.650  65.960  79.220  1.00  0.00           H
ATOM   2183  CB  LYS A 138      52.400  67.360  79.190  1.00  0.00           C
ATOM   2184  HB1 LYS A 138      51.910  68.150  79.810  1.00  0.00           H
ATOM   2185  HB2 LYS A 138      53.210  67.790  78.560  1.00  0.00           H
ATOM   2186  CG  LYS A 138      53.170  66.820  80.450  1.00  0.00           C
ATOM   2187  HG1 LYS A 138      53.970  67.510  80.790  1.00  0.00           H
ATOM   2188  HG2 LYS A 138      53.650  65.840  80.180  1.00  0.00           H
ATOM   2189  CD  LYS A 138      52.270  66.630  81.680  1.00  0.00           C
ATOM   2190  HD1 LYS A 138      51.340  66.170  81.300  1.00  0.00           H
ATOM   2191  HD2 LYS A 138      51.870  67.620  81.990  1.00  0.00           H
ATOM   2192  CE  LYS A 138      52.810  65.750  82.840  1.00  0.00           C
ATOM   2193  HE1 LYS A 138      53.840  66.120  83.000  1.00  0.00           H
ATOM   2194  HE2 LYS A 138      52.770  64.660  82.630  1.00  0.00           H
ATOM   2195  NZ  LYS A 138      52.130  66.020  84.100  1.00  0.00           N
ATOM   2196  HZ1 LYS A 138      52.320  66.970  84.470  1.00  0.00           H
ATOM   2197  HZ2 LYS A 138      52.550  65.360  84.780  1.00  0.00           H
ATOM   2198  HZ3 LYS A 138      51.130  65.760  84.000  1.00  0.00           H
ATOM   2199  C   LYS A 138      50.460  67.240  77.610  1.00  0.00           C
ATOM   2200  O   LYS A 138      49.940  68.260  78.020  1.00  0.00           O
ATOM   2201  N   ILE A 139      50.340  66.870  76.370  1.00  0.00           N
ATOM   2202  HN  ILE A 139      50.780  65.990  76.160  1.00  0.00           H
ATOM   2203  CA  ILE A 139      49.630  67.570  75.300  1.00  0.00           C
ATOM   2204  HA  ILE A 139      49.980  68.600  75.390  1.00  0.00           H
ATOM   2205  CB  ILE A 139      49.940  66.990  73.920  1.00  0.00           C
ATOM   2206  HB  ILE A 139      51.020  66.710  73.870  1.00  0.00           H
ATOM   2207  CG2 ILE A 139      49.330  65.580  73.880  1.00  0.00           C
ATOM   2208 HG21 ILE A 139      49.840  65.070  73.040  1.00  0.00           H
ATOM   2209 HG22 ILE A 139      48.230  65.620  73.700  1.00  0.00           H
ATOM   2210 HG23 ILE A 139      49.550  65.000  74.790  1.00  0.00           H
ATOM   2211  CG1 ILE A 139      49.560  67.840  72.690  1.00  0.00           C
ATOM   2212 HG11 ILE A 139      50.130  68.790  72.650  1.00  0.00           H
ATOM   2213 HG12 ILE A 139      48.460  68.000  72.620  1.00  0.00           H
ATOM   2214  CD  ILE A 139      50.060  67.170  71.400  1.00  0.00           C
ATOM   2215  HD1 ILE A 139      49.340  66.370  71.100  1.00  0.00           H
ATOM   2216  HD2 ILE A 139      50.970  66.540  71.540  1.00  0.00           H
ATOM   2217  HD3 ILE A 139      50.290  67.830  70.550  1.00  0.00           H
ATOM   2218  C   ILE A 139      48.150  67.640  75.630  1.00  0.00           C
ATOM   2219  O   ILE A 139      47.550  66.630  76.050  1.00  0.00           O
ATOM   2220  N   SER A 140      47.530  68.790  75.410  1.00  0.00           N
ATOM   2221  HN  SER A 140      48.050  69.600  75.150  1.00  0.00           H
ATOM   2222  CA  SER A 140      46.110  69.030  75.370  1.00  0.00           C
ATOM   2223  HA  SER A 140      45.650  68.700  76.290  1.00  0.00           H
ATOM   2224  CB  SER A 140      45.800  70.600  75.120  1.00  0.00           C
ATOM   2225  HB1 SER A 140      46.110  71.150  76.040  1.00  0.00           H
ATOM   2226  HB2 SER A 140      44.720  70.810  75.120  1.00  0.00           H
ATOM   2227  OG  SER A 140      46.460  71.120  74.000  1.00  0.00           O
ATOM   2228  HG1 SER A 140      47.390  71.280  74.170  1.00  0.00           H
ATOM   2229  C   SER A 140      45.430  68.270  74.310  1.00  0.00           C
ATOM   2230  O   SER A 140      45.880  67.910  73.260  1.00  0.00           O
ATOM   2231  N   ASN A 141      44.130  68.040  74.490  1.00  0.00           N
ATOM   2232  HN  ASN A 141      43.620  68.450  75.250  1.00  0.00           H
ATOM   2233  CA  ASN A 141      43.290  67.540  73.370  1.00  0.00           C
ATOM   2234  HA  ASN A 141      43.780  66.630  73.040  1.00  0.00           H
ATOM   2235  CB  ASN A 141      41.940  67.300  73.920  1.00  0.00           C
ATOM   2236  HB1 ASN A 141      41.210  66.940  73.170  1.00  0.00           H
ATOM   2237  HB2 ASN A 141      41.510  68.180  74.440  1.00  0.00           H
ATOM   2238  CG  ASN A 141      42.000  66.160  75.030  1.00  0.00           C
ATOM   2239  OD1 ASN A 141      43.030  65.520  75.240  1.00  0.00           O
ATOM   2240  ND2 ASN A 141      40.890  65.990  75.770  1.00  0.00           N
ATOM   2241 HD21 ASN A 141      40.830  65.110  76.210  1.00  0.00           H
ATOM   2242 HD22 ASN A 141      40.100  66.600  75.790  1.00  0.00           H
ATOM   2243  C   ASN A 141      43.140  68.440  72.160  1.00  0.00           C
ATOM   2244  O   ASN A 141      43.030  67.860  71.100  1.00  0.00           O
ATOM   2245  N   ARG A 142      42.980  69.790  72.280  1.00  0.00           N
ATOM   2246  HN  ARG A 142      42.940  70.210  73.180  1.00  0.00           H
ATOM   2247  CA  ARG A 142      42.910  70.630  71.170  1.00  0.00           C
ATOM   2248  HA  ARG A 142      42.150  70.240  70.510  1.00  0.00           H
ATOM   2249  CB  ARG A 142      42.530  72.010  71.680  1.00  0.00           C
ATOM   2250  HB1 ARG A 142      43.270  72.290  72.470  1.00  0.00           H
ATOM   2251  HB2 ARG A 142      41.540  72.030  72.170  1.00  0.00           H
ATOM   2252  CG  ARG A 142      42.660  73.140  70.600  1.00  0.00           C
ATOM   2253  HG1 ARG A 142      43.730  73.220  70.320  1.00  0.00           H
ATOM   2254  HG2 ARG A 142      42.440  74.060  71.200  1.00  0.00           H
ATOM   2255  CD  ARG A 142      41.740  73.010  69.420  1.00  0.00           C
ATOM   2256  HD1 ARG A 142      40.690  72.970  69.760  1.00  0.00           H
ATOM   2257  HD2 ARG A 142      42.010  72.130  68.800  1.00  0.00           H
ATOM   2258  NE  ARG A 142      41.910  74.230  68.530  1.00  0.00           N
ATOM   2259  HE  ARG A 142      42.740  74.780  68.670  1.00  0.00           H
ATOM   2260  CZ  ARG A 142      41.190  74.470  67.460  1.00  0.00           C
ATOM   2261  NH1 ARG A 142      40.210  73.700  67.070  1.00  0.00           N
ATOM   2262 HH11 ARG A 142      40.140  72.770  67.440  1.00  0.00           H
ATOM   2263 HH12 ARG A 142      39.470  74.100  66.530  1.00  0.00           H
ATOM   2264  NH2 ARG A 142      41.270  75.620  66.810  1.00  0.00           N
ATOM   2265 HH21 ARG A 142      41.620  76.440  67.280  1.00  0.00           H
ATOM   2266 HH22 ARG A 142      40.720  75.830  66.000  1.00  0.00           H
ATOM   2267  C   ARG A 142      44.110  70.630  70.310  1.00  0.00           C
ATOM   2268  O   ARG A 142      44.120  70.470  69.080  1.00  0.00           O
ATOM   2269  N   THR A 143      45.290  70.680  70.910  1.00  0.00           N
ATOM   2270  HN  THR A 143      45.530  70.990  71.830  1.00  0.00           H
ATOM   2271  CA  THR A 143      46.550  70.510  70.150  1.00  0.00           C
ATOM   2272  HA  THR A 143      46.450  71.230  69.340  1.00  0.00           H
ATOM   2273  CB  THR A 143      47.780  70.850  70.910  1.00  0.00           C
ATOM   2274  HB  THR A 143      47.910  70.190  71.780  1.00  0.00           H
ATOM   2275  OG1 THR A 143      47.620  72.230  71.310  1.00  0.00           O
ATOM   2276  HG1 THR A 143      48.330  72.400  71.940  1.00  0.00           H
ATOM   2277  CG2 THR A 143      48.980  70.800  69.980  1.00  0.00           C
ATOM   2278 HG21 THR A 143      48.710  71.250  69.000  1.00  0.00           H
ATOM   2279 HG22 THR A 143      49.390  69.780  69.840  1.00  0.00           H
ATOM   2280 HG23 THR A 143      49.850  71.350  70.390  1.00  0.00           H
ATOM   2281  C   THR A 143      46.720  69.150  69.470  1.00  0.00           C
ATOM   2282  O   THR A 143      47.000  69.040  68.300  1.00  0.00           O
ATOM   2283  N   ALA A 144      46.420  68.090  70.230  1.00  0.00           N
ATOM   2284  HN  ALA A 144      46.140  68.140  71.180  1.00  0.00           H
ATOM   2285  CA  ALA A 144      46.490  66.720  69.810  1.00  0.00           C
ATOM   2286  HA  ALA A 144      47.450  66.580  69.340  1.00  0.00           H
ATOM   2287  CB  ALA A 144      46.250  65.640  70.950  1.00  0.00           C
ATOM   2288  HB1 ALA A 144      45.320  65.840  71.530  1.00  0.00           H
ATOM   2289  HB2 ALA A 144      46.990  65.740  71.770  1.00  0.00           H
ATOM   2290  HB3 ALA A 144      46.230  64.600  70.560  1.00  0.00           H
ATOM   2291  C   ALA A 144      45.530  66.440  68.580  1.00  0.00           C
ATOM   2292  O   ALA A 144      45.950  65.830  67.620  1.00  0.00           O
ATOM   2293  N   ALA A 145      44.260  66.900  68.590  1.00  0.00           N
ATOM   2294  HN  ALA A 145      44.070  67.310  69.480  1.00  0.00           H
ATOM   2295  CA  ALA A 145      43.330  66.920  67.510  1.00  0.00           C
ATOM   2296  HA  ALA A 145      43.220  65.910  67.130  1.00  0.00           H
ATOM   2297  CB  ALA A 145      41.880  67.430  67.940  1.00  0.00           C
ATOM   2298  HB1 ALA A 145      41.100  67.490  67.150  1.00  0.00           H
ATOM   2299  HB2 ALA A 145      42.060  68.410  68.450  1.00  0.00           H
ATOM   2300  HB3 ALA A 145      41.530  66.820  68.790  1.00  0.00           H
ATOM   2301  C   ALA A 145      43.790  67.660  66.260  1.00  0.00           C
ATOM   2302  O   ALA A 145      43.760  67.080  65.160  1.00  0.00           O
ATOM   2303  N   ILE A 146      44.230  68.950  66.350  1.00  0.00           N
ATOM   2304  HN  ILE A 146      44.310  69.510  67.170  1.00  0.00           H
ATOM   2305  CA  ILE A 146      44.680  69.680  65.180  1.00  0.00           C
ATOM   2306  HA  ILE A 146      43.990  69.540  64.370  1.00  0.00           H
ATOM   2307  CB  ILE A 146      44.660  71.230  65.390  1.00  0.00           C
ATOM   2308  HB  ILE A 146      44.980  71.690  64.430  1.00  0.00           H
ATOM   2309  CG2 ILE A 146      43.230  71.660  65.480  1.00  0.00           C
ATOM   2310 HG21 ILE A 146      42.730  71.650  64.490  1.00  0.00           H
ATOM   2311 HG22 ILE A 146      43.180  72.750  65.650  1.00  0.00           H
ATOM   2312 HG23 ILE A 146      42.590  71.060  66.190  1.00  0.00           H
ATOM   2313  CG1 ILE A 146      45.630  71.730  66.410  1.00  0.00           C
ATOM   2314 HG11 ILE A 146      46.030  70.960  67.110  1.00  0.00           H
ATOM   2315 HG12 ILE A 146      45.060  72.270  67.200  1.00  0.00           H
ATOM   2316  CD  ILE A 146      46.730  72.610  65.810  1.00  0.00           C
ATOM   2317  HD1 ILE A 146      46.390  73.590  65.400  1.00  0.00           H
ATOM   2318  HD2 ILE A 146      47.260  72.140  64.970  1.00  0.00           H
ATOM   2319  HD3 ILE A 146      47.470  72.800  66.620  1.00  0.00           H
ATOM   2320  C   ILE A 146      46.030  69.340  64.650  1.00  0.00           C
ATOM   2321  O   ILE A 146      46.320  69.540  63.460  1.00  0.00           O
ATOM   2322  N   ILE A 147      46.900  68.720  65.450  1.00  0.00           N
ATOM   2323  HN  ILE A 147      46.640  68.760  66.410  1.00  0.00           H
ATOM   2324  CA  ILE A 147      48.030  67.910  65.020  1.00  0.00           C
ATOM   2325  HA  ILE A 147      48.630  68.560  64.400  1.00  0.00           H
ATOM   2326  CB  ILE A 147      48.940  67.540  66.190  1.00  0.00           C
ATOM   2327  HB  ILE A 147      48.170  67.270  66.960  1.00  0.00           H
ATOM   2328  CG2 ILE A 147      49.860  66.320  66.060  1.00  0.00           C
ATOM   2329 HG21 ILE A 147      50.400  66.080  67.000  1.00  0.00           H
ATOM   2330 HG22 ILE A 147      50.450  66.390  65.130  1.00  0.00           H
ATOM   2331 HG23 ILE A 147      49.360  65.340  65.950  1.00  0.00           H
ATOM   2332  CG1 ILE A 147      49.800  68.820  66.650  1.00  0.00           C
ATOM   2333 HG11 ILE A 147      50.040  68.610  67.720  1.00  0.00           H
ATOM   2334 HG12 ILE A 147      49.220  69.770  66.680  1.00  0.00           H
ATOM   2335  CD  ILE A 147      51.000  69.070  65.740  1.00  0.00           C
ATOM   2336  HD1 ILE A 147      51.860  68.470  66.110  1.00  0.00           H
ATOM   2337  HD2 ILE A 147      51.370  70.120  65.790  1.00  0.00           H
ATOM   2338  HD3 ILE A 147      50.860  68.830  64.670  1.00  0.00           H
ATOM   2339  C   ILE A 147      47.630  66.770  64.230  1.00  0.00           C
ATOM   2340  O   ILE A 147      48.170  66.620  63.110  1.00  0.00           O
ATOM   2341  N   SER A 148      46.660  66.000  64.780  1.00  0.00           N
ATOM   2342  HN  SER A 148      46.300  66.150  65.710  1.00  0.00           H
ATOM   2343  CA  SER A 148      46.220  64.880  63.990  1.00  0.00           C
ATOM   2344  HA  SER A 148      47.110  64.330  63.710  1.00  0.00           H
ATOM   2345  CB  SER A 148      45.270  64.010  64.780  1.00  0.00           C
ATOM   2346  HB1 SER A 148      45.000  63.140  64.150  1.00  0.00           H
ATOM   2347  HB2 SER A 148      44.320  64.520  65.050  1.00  0.00           H
ATOM   2348  OG  SER A 148      45.900  63.650  65.980  1.00  0.00           O
ATOM   2349  HG1 SER A 148      45.940  64.320  66.670  1.00  0.00           H
ATOM   2350  C   SER A 148      45.570  65.180  62.630  1.00  0.00           C
ATOM   2351  O   SER A 148      45.750  64.510  61.620  1.00  0.00           O
ATOM   2352  N   CYS A 149      44.900  66.330  62.610  1.00  0.00           N
ATOM   2353  HN  CYS A 149      44.750  66.880  63.430  1.00  0.00           H
ATOM   2354  CA  CYS A 149      44.330  66.800  61.380  1.00  0.00           C
ATOM   2355  HA  CYS A 149      43.780  65.980  60.920  1.00  0.00           H
ATOM   2356  CB  CYS A 149      43.480  68.110  61.610  1.00  0.00           C
ATOM   2357  HB1 CYS A 149      43.120  68.500  60.630  1.00  0.00           H
ATOM   2358  HB2 CYS A 149      44.190  68.800  62.110  1.00  0.00           H
ATOM   2359  SG  CYS A 149      42.040  67.970  62.720  1.00  0.00           S
ATOM   2360  HG1 CYS A 149      42.560  67.770  63.920  1.00  0.00           H
ATOM   2361  C   CYS A 149      45.470  67.220  60.380  1.00  0.00           C
ATOM   2362  O   CYS A 149      45.440  66.890  59.190  1.00  0.00           O
ATOM   2363  N   LEU A 150      46.570  67.920  60.840  1.00  0.00           N
ATOM   2364  HN  LEU A 150      46.700  68.180  61.790  1.00  0.00           H
ATOM   2365  CA  LEU A 150      47.720  68.130  60.000  1.00  0.00           C
ATOM   2366  HA  LEU A 150      47.480  68.590  59.050  1.00  0.00           H
ATOM   2367  CB  LEU A 150      48.840  68.930  60.690  1.00  0.00           C
ATOM   2368  HB1 LEU A 150      49.310  68.190  61.380  1.00  0.00           H
ATOM   2369  HB2 LEU A 150      48.360  69.680  61.340  1.00  0.00           H
ATOM   2370  CG  LEU A 150      49.850  69.560  59.650  1.00  0.00           C
ATOM   2371  HG  LEU A 150      50.180  68.770  58.960  1.00  0.00           H
ATOM   2372  CD1 LEU A 150      49.260  70.660  58.710  1.00  0.00           C
ATOM   2373 HD11 LEU A 150      49.980  70.960  57.920  1.00  0.00           H
ATOM   2374 HD12 LEU A 150      49.140  71.500  59.410  1.00  0.00           H
ATOM   2375 HD13 LEU A 150      48.310  70.290  58.240  1.00  0.00           H
ATOM   2376  CD2 LEU A 150      51.090  70.100  60.300  1.00  0.00           C
ATOM   2377 HD21 LEU A 150      51.880  70.360  59.570  1.00  0.00           H
ATOM   2378 HD22 LEU A 150      51.540  69.350  61.000  1.00  0.00           H
ATOM   2379 HD23 LEU A 150      50.670  70.990  60.820  1.00  0.00           H
ATOM   2380  C   LEU A 150      48.380  66.780  59.570  1.00  0.00           C
ATOM   2381  O   LEU A 150      48.900  66.750  58.430  1.00  0.00           O
ATOM   2382  N   LEU A 151      48.430  65.780  60.410  1.00  0.00           N
ATOM   2383  HN  LEU A 151      48.180  65.930  61.370  1.00  0.00           H
ATOM   2384  CA  LEU A 151      48.910  64.450  60.080  1.00  0.00           C
ATOM   2385  HA  LEU A 151      49.850  64.730  59.640  1.00  0.00           H
ATOM   2386  CB  LEU A 151      49.140  63.530  61.300  1.00  0.00           C
ATOM   2387  HB1 LEU A 151      49.260  62.530  60.840  1.00  0.00           H
ATOM   2388  HB2 LEU A 151      48.190  63.630  61.880  1.00  0.00           H
ATOM   2389  CG  LEU A 151      50.240  63.990  62.300  1.00  0.00           C
ATOM   2390  HG  LEU A 151      50.010  65.010  62.650  1.00  0.00           H
ATOM   2391  CD1 LEU A 151      50.110  63.120  63.630  1.00  0.00           C
ATOM   2392 HD11 LEU A 151      50.910  63.340  64.380  1.00  0.00           H
ATOM   2393 HD12 LEU A 151      50.200  62.030  63.410  1.00  0.00           H
ATOM   2394 HD13 LEU A 151      49.090  63.200  64.070  1.00  0.00           H
ATOM   2395  CD2 LEU A 151      51.610  63.890  61.720  1.00  0.00           C
ATOM   2396 HD21 LEU A 151      51.830  62.850  61.380  1.00  0.00           H
ATOM   2397 HD22 LEU A 151      52.240  64.230  62.570  1.00  0.00           H
ATOM   2398 HD23 LEU A 151      51.840  64.610  60.890  1.00  0.00           H
ATOM   2399  C   LEU A 151      48.120  63.720  58.980  1.00  0.00           C
ATOM   2400  O   LEU A 151      48.550  63.060  58.070  1.00  0.00           O
ATOM   2401  N   TRP A 152      46.780  63.830  58.990  1.00  0.00           N
ATOM   2402  HN  TRP A 152      46.280  64.220  59.760  1.00  0.00           H
ATOM   2403  CA  TRP A 152      45.940  63.500  57.840  1.00  0.00           C
ATOM   2404  HA  TRP A 152      46.290  62.520  57.510  1.00  0.00           H
ATOM   2405  CB  TRP A 152      44.490  63.470  58.360  1.00  0.00           C
ATOM   2406  HB1 TRP A 152      43.880  63.450  57.430  1.00  0.00           H
ATOM   2407  HB2 TRP A 152      44.180  64.350  58.950  1.00  0.00           H
ATOM   2408  CG  TRP A 152      44.190  62.260  59.170  1.00  0.00           C
ATOM   2409  CD1 TRP A 152      43.760  62.140  60.510  1.00  0.00           C
ATOM   2410  HD1 TRP A 152      43.860  62.890  61.280  1.00  0.00           H
ATOM   2411  NE1 TRP A 152      43.290  60.800  60.710  1.00  0.00           N
ATOM   2412  HE1 TRP A 152      42.950  60.330  61.500  1.00  0.00           H
ATOM   2413  CE2 TRP A 152      43.350  60.120  59.530  1.00  0.00           C
ATOM   2414  CD2 TRP A 152      43.790  61.000  58.490  1.00  0.00           C
ATOM   2415  CE3 TRP A 152      44.010  60.550  57.190  1.00  0.00           C
ATOM   2416  HE3 TRP A 152      44.460  61.180  56.430  1.00  0.00           H
ATOM   2417  CZ3 TRP A 152      43.420  59.300  56.870  1.00  0.00           C
ATOM   2418  HZ3 TRP A 152      43.300  58.910  55.870  1.00  0.00           H
ATOM   2419  CZ2 TRP A 152      43.030  58.820  59.210  1.00  0.00           C
ATOM   2420  HZ2 TRP A 152      42.540  58.130  59.890  1.00  0.00           H
ATOM   2421  CH2 TRP A 152      43.080  58.430  57.880  1.00  0.00           C
ATOM   2422  HH2 TRP A 152      42.690  57.430  57.710  1.00  0.00           H
ATOM   2423  C   TRP A 152      46.140  64.390  56.630  1.00  0.00           C
ATOM   2424  O   TRP A 152      46.190  63.870  55.520  1.00  0.00           O
ATOM   2425  N   GLY A 153      46.390  65.670  56.830  1.00  0.00           N
ATOM   2426  HN  GLY A 153      46.330  65.930  57.790  1.00  0.00           H
ATOM   2427  CA  GLY A 153      46.750  66.720  55.890  1.00  0.00           C
ATOM   2428  HA1 GLY A 153      46.910  67.610  56.490  1.00  0.00           H
ATOM   2429  HA2 GLY A 153      45.930  66.830  55.200  1.00  0.00           H
ATOM   2430  C   GLY A 153      47.940  66.390  55.120  1.00  0.00           C
ATOM   2431  O   GLY A 153      47.900  66.460  53.910  1.00  0.00           O
ATOM   2432  N   ILE A 154      49.040  66.050  55.800  1.00  0.00           N
ATOM   2433  HN  ILE A 154      48.930  66.040  56.790  1.00  0.00           H
ATOM   2434  CA  ILE A 154      50.250  65.590  55.230  1.00  0.00           C
ATOM   2435  HA  ILE A 154      50.720  66.290  54.570  1.00  0.00           H
ATOM   2436  CB  ILE A 154      51.250  65.340  56.420  1.00  0.00           C
ATOM   2437  HB  ILE A 154      50.750  64.800  57.250  1.00  0.00           H
ATOM   2438  CG2 ILE A 154      52.470  64.610  55.910  1.00  0.00           C
ATOM   2439 HG21 ILE A 154      52.800  65.060  54.950  1.00  0.00           H
ATOM   2440 HG22 ILE A 154      52.410  63.510  55.730  1.00  0.00           H
ATOM   2441 HG23 ILE A 154      53.260  64.870  56.650  1.00  0.00           H
ATOM   2442  CG1 ILE A 154      51.620  66.720  57.060  1.00  0.00           C
ATOM   2443 HG11 ILE A 154      50.770  67.440  57.140  1.00  0.00           H
ATOM   2444 HG12 ILE A 154      52.450  67.180  56.480  1.00  0.00           H
ATOM   2445  CD  ILE A 154      52.220  66.660  58.490  1.00  0.00           C
ATOM   2446  HD1 ILE A 154      52.600  67.660  58.780  1.00  0.00           H
ATOM   2447  HD2 ILE A 154      53.130  66.030  58.560  1.00  0.00           H
ATOM   2448  HD3 ILE A 154      51.440  66.400  59.250  1.00  0.00           H
ATOM   2449  C   ILE A 154      50.050  64.250  54.400  1.00  0.00           C
ATOM   2450  O   ILE A 154      50.570  63.960  53.320  1.00  0.00           O
ATOM   2451  N   THR A 155      49.240  63.310  54.910  1.00  0.00           N
ATOM   2452  HN  THR A 155      48.650  63.680  55.640  1.00  0.00           H
ATOM   2453  CA  THR A 155      48.760  62.080  54.270  1.00  0.00           C
ATOM   2454  HA  THR A 155      49.610  61.490  53.980  1.00  0.00           H
ATOM   2455  CB  THR A 155      47.950  61.160  55.270  1.00  0.00           C
ATOM   2456  HB  THR A 155      47.000  61.720  55.490  1.00  0.00           H
ATOM   2457  OG1 THR A 155      48.640  60.960  56.450  1.00  0.00           O
ATOM   2458  HG1 THR A 155      48.740  61.810  56.900  1.00  0.00           H
ATOM   2459  CG2 THR A 155      47.760  59.850  54.650  1.00  0.00           C
ATOM   2460 HG21 THR A 155      48.720  59.620  54.140  1.00  0.00           H
ATOM   2461 HG22 THR A 155      46.970  59.830  53.860  1.00  0.00           H
ATOM   2462 HG23 THR A 155      47.490  59.010  55.320  1.00  0.00           H
ATOM   2463  C   THR A 155      48.070  62.250  52.970  1.00  0.00           C
ATOM   2464  O   THR A 155      48.530  61.630  52.010  1.00  0.00           O
ATOM   2465  N   ILE A 156      47.070  63.090  52.940  1.00  0.00           N
ATOM   2466  HN  ILE A 156      46.730  63.440  53.800  1.00  0.00           H
ATOM   2467  CA  ILE A 156      46.300  63.420  51.820  1.00  0.00           C
ATOM   2468  HA  ILE A 156      46.070  62.450  51.370  1.00  0.00           H
ATOM   2469  CB  ILE A 156      45.080  64.270  52.120  1.00  0.00           C
ATOM   2470  HB  ILE A 156      45.390  65.110  52.740  1.00  0.00           H
ATOM   2471  CG2 ILE A 156      44.380  64.750  50.850  1.00  0.00           C
ATOM   2472 HG21 ILE A 156      43.540  65.440  51.110  1.00  0.00           H
ATOM   2473 HG22 ILE A 156      43.940  63.920  50.260  1.00  0.00           H
ATOM   2474 HG23 ILE A 156      44.970  65.370  50.140  1.00  0.00           H
ATOM   2475  CG1 ILE A 156      44.100  63.470  53.070  1.00  0.00           C
ATOM   2476 HG11 ILE A 156      44.640  62.840  53.800  1.00  0.00           H
ATOM   2477 HG12 ILE A 156      43.370  62.840  52.510  1.00  0.00           H
ATOM   2478  CD  ILE A 156      43.320  64.570  53.890  1.00  0.00           C
ATOM   2479  HD1 ILE A 156      42.820  64.210  54.820  1.00  0.00           H
ATOM   2480  HD2 ILE A 156      42.430  64.910  53.340  1.00  0.00           H
ATOM   2481  HD3 ILE A 156      44.000  65.400  54.190  1.00  0.00           H
ATOM   2482  C   ILE A 156      47.130  64.030  50.740  1.00  0.00           C
ATOM   2483  O   ILE A 156      47.130  63.750  49.550  1.00  0.00           O
ATOM   2484  N   GLY A 157      48.090  65.010  51.110  1.00  0.00           N
ATOM   2485  HN  GLY A 157      47.970  65.340  52.040  1.00  0.00           H
ATOM   2486  CA  GLY A 157      49.140  65.540  50.300  1.00  0.00           C
ATOM   2487  HA1 GLY A 157      49.790  66.130  50.930  1.00  0.00           H
ATOM   2488  HA2 GLY A 157      48.630  66.210  49.620  1.00  0.00           H
ATOM   2489  C   GLY A 157      49.950  64.560  49.620  1.00  0.00           C
ATOM   2490  O   GLY A 157      50.130  64.700  48.430  1.00  0.00           O
ATOM   2491  N   LEU A 158      50.390  63.490  50.280  1.00  0.00           N
ATOM   2492  HN  LEU A 158      50.340  63.400  51.280  1.00  0.00           H
ATOM   2493  CA  LEU A 158      51.030  62.380  49.670  1.00  0.00           C
ATOM   2494  HA  LEU A 158      51.560  62.770  48.800  1.00  0.00           H
ATOM   2495  CB  LEU A 158      51.980  61.700  50.810  1.00  0.00           C
ATOM   2496  HB1 LEU A 158      52.430  60.810  50.330  1.00  0.00           H
ATOM   2497  HB2 LEU A 158      51.390  61.310  51.660  1.00  0.00           H
ATOM   2498  CG  LEU A 158      53.160  62.530  51.460  1.00  0.00           C
ATOM   2499  HG  LEU A 158      52.720  63.430  51.940  1.00  0.00           H
ATOM   2500  CD1 LEU A 158      53.860  61.660  52.470  1.00  0.00           C
ATOM   2501 HD11 LEU A 158      54.690  62.180  53.010  1.00  0.00           H
ATOM   2502 HD12 LEU A 158      54.280  60.780  51.960  1.00  0.00           H
ATOM   2503 HD13 LEU A 158      53.140  61.330  53.250  1.00  0.00           H
ATOM   2504  CD2 LEU A 158      54.220  63.070  50.430  1.00  0.00           C
ATOM   2505 HD21 LEU A 158      54.730  62.270  49.860  1.00  0.00           H
ATOM   2506 HD22 LEU A 158      55.120  63.550  50.860  1.00  0.00           H
ATOM   2507 HD23 LEU A 158      53.730  63.740  49.680  1.00  0.00           H
ATOM   2508  C   LEU A 158      49.990  61.400  49.150  1.00  0.00           C
ATOM   2509  O   LEU A 158      50.260  60.240  49.160  1.00  0.00           O
ATOM   2510  N   THR A 159      48.850  61.870  48.630  1.00  0.00           N
ATOM   2511  HN  THR A 159      48.400  62.710  48.920  1.00  0.00           H
ATOM   2512  CA  THR A 159      47.900  61.080  47.880  1.00  0.00           C
ATOM   2513  HA  THR A 159      48.450  60.260  47.430  1.00  0.00           H
ATOM   2514  CB  THR A 159      46.900  60.290  48.800  1.00  0.00           C
ATOM   2515  HB  THR A 159      46.050  60.910  49.150  1.00  0.00           H
ATOM   2516  OG1 THR A 159      47.510  59.830  50.010  1.00  0.00           O
ATOM   2517  HG1 THR A 159      48.050  60.560  50.310  1.00  0.00           H
ATOM   2518  CG2 THR A 159      46.200  59.110  48.020  1.00  0.00           C
ATOM   2519 HG21 THR A 159      46.880  58.380  47.530  1.00  0.00           H
ATOM   2520 HG22 THR A 159      45.460  59.370  47.230  1.00  0.00           H
ATOM   2521 HG23 THR A 159      45.710  58.500  48.810  1.00  0.00           H
ATOM   2522  C   THR A 159      47.080  61.780  46.830  1.00  0.00           C
ATOM   2523  O   THR A 159      46.410  61.200  46.090  1.00  0.00           O
ATOM   2524  N   VAL A 160      47.170  63.140  46.690  1.00  0.00           N
ATOM   2525  HN  VAL A 160      47.710  63.760  47.270  1.00  0.00           H
ATOM   2526  CA  VAL A 160      46.420  63.910  45.750  1.00  0.00           C
ATOM   2527  HA  VAL A 160      45.440  63.460  45.720  1.00  0.00           H
ATOM   2528  CB  VAL A 160      46.150  65.400  46.130  1.00  0.00           C
ATOM   2529  HB  VAL A 160      45.840  65.850  45.160  1.00  0.00           H
ATOM   2530  CG1 VAL A 160      45.080  65.390  47.240  1.00  0.00           C
ATOM   2531 HG11 VAL A 160      44.240  64.680  47.050  1.00  0.00           H
ATOM   2532 HG12 VAL A 160      44.690  66.360  47.600  1.00  0.00           H
ATOM   2533 HG13 VAL A 160      45.640  65.020  48.140  1.00  0.00           H
ATOM   2534  CG2 VAL A 160      47.320  66.180  46.640  1.00  0.00           C
ATOM   2535 HG21 VAL A 160      48.070  66.290  45.810  1.00  0.00           H
ATOM   2536 HG22 VAL A 160      47.860  65.780  47.520  1.00  0.00           H
ATOM   2537 HG23 VAL A 160      47.100  67.270  46.680  1.00  0.00           H
ATOM   2538  C   VAL A 160      47.010  63.810  44.340  1.00  0.00           C
ATOM   2539  O   VAL A 160      46.350  64.160  43.360  1.00  0.00           O
ATOM   2540  N   HSD A 161      48.260  63.360  44.150  1.00  0.00           N
ATOM   2541  HN  HSD A 161      48.850  63.250  44.950  1.00  0.00           H
ATOM   2542  CA  HSD A 161      48.890  62.930  42.840  1.00  0.00           C
ATOM   2543  HA  HSD A 161      48.780  63.800  42.210  1.00  0.00           H
ATOM   2544  CB  HSD A 161      50.420  62.460  42.810  1.00  0.00           C
ATOM   2545  HB1 HSD A 161      51.090  63.190  43.320  1.00  0.00           H
ATOM   2546  HB2 HSD A 161      50.690  62.480  41.730  1.00  0.00           H
ATOM   2547  ND1 HSD A 161      50.980  59.990  42.450  1.00  0.00           N
ATOM   2548  HD1 HSD A 161      51.000  60.100  41.460  1.00  0.00           H
ATOM   2549  CG  HSD A 161      50.650  60.980  43.320  1.00  0.00           C
ATOM   2550  CE1 HSD A 161      51.310  58.870  43.170  1.00  0.00           C
ATOM   2551  HE1 HSD A 161      51.560  57.930  42.710  1.00  0.00           H
ATOM   2552  NE2 HSD A 161      51.270  59.150  44.490  1.00  0.00           N
ATOM   2553  CD2 HSD A 161      50.810  60.400  44.540  1.00  0.00           C
ATOM   2554  HD2 HSD A 161      50.740  60.930  45.480  1.00  0.00           H
ATOM   2555  C   HSD A 161      47.990  61.870  42.150  1.00  0.00           C
ATOM   2556  O   HSD A 161      47.750  61.910  40.970  1.00  0.00           O
ATOM   2557  N   LEU A 162      47.460  60.910  42.980  1.00  0.00           N
ATOM   2558  HN  LEU A 162      47.690  60.850  43.950  1.00  0.00           H
ATOM   2559  CA  LEU A 162      46.510  59.870  42.500  1.00  0.00           C
ATOM   2560  HA  LEU A 162      46.800  59.350  41.590  1.00  0.00           H
ATOM   2561  CB  LEU A 162      46.220  58.820  43.660  1.00  0.00           C
ATOM   2562  HB1 LEU A 162      45.550  58.030  43.270  1.00  0.00           H
ATOM   2563  HB2 LEU A 162      45.710  59.340  44.500  1.00  0.00           H
ATOM   2564  CG  LEU A 162      47.410  58.100  44.180  1.00  0.00           C
ATOM   2565  HG  LEU A 162      47.990  58.850  44.780  1.00  0.00           H
ATOM   2566  CD1 LEU A 162      47.090  56.900  45.030  1.00  0.00           C
ATOM   2567 HD11 LEU A 162      47.950  56.540  45.630  1.00  0.00           H
ATOM   2568 HD12 LEU A 162      46.530  56.120  44.470  1.00  0.00           H
ATOM   2569 HD13 LEU A 162      46.380  57.190  45.830  1.00  0.00           H
ATOM   2570  CD2 LEU A 162      48.330  57.650  43.020  1.00  0.00           C
ATOM   2571 HD21 LEU A 162      49.180  57.090  43.450  1.00  0.00           H
ATOM   2572 HD22 LEU A 162      48.670  58.470  42.360  1.00  0.00           H
ATOM   2573 HD23 LEU A 162      47.660  57.030  42.390  1.00  0.00           H
ATOM   2574  C   LEU A 162      45.200  60.530  42.090  1.00  0.00           C
ATOM   2575  O   LEU A 162      44.500  59.910  41.370  1.00  0.00           O
ATOM   2576  N   LEU A 163      44.990  61.810  42.440  1.00  0.00           N
ATOM   2577  HN  LEU A 163      45.570  62.320  43.070  1.00  0.00           H
ATOM   2578  CA  LEU A 163      43.720  62.490  42.170  1.00  0.00           C
ATOM   2579  HA  LEU A 163      43.020  61.690  42.020  1.00  0.00           H
ATOM   2580  CB  LEU A 163      43.250  63.290  43.460  1.00  0.00           C
ATOM   2581  HB1 LEU A 163      43.980  64.090  43.670  1.00  0.00           H
ATOM   2582  HB2 LEU A 163      43.330  62.590  44.310  1.00  0.00           H
ATOM   2583  CG  LEU A 163      41.820  63.740  43.470  1.00  0.00           C
ATOM   2584  HG  LEU A 163      41.780  64.700  42.900  1.00  0.00           H
ATOM   2585  CD1 LEU A 163      40.850  62.650  43.060  1.00  0.00           C
ATOM   2586 HD11 LEU A 163      41.040  61.700  43.600  1.00  0.00           H
ATOM   2587 HD12 LEU A 163      41.110  62.390  42.010  1.00  0.00           H
ATOM   2588 HD13 LEU A 163      39.800  62.980  43.060  1.00  0.00           H
ATOM   2589  CD2 LEU A 163      41.400  63.970  44.940  1.00  0.00           C
ATOM   2590 HD21 LEU A 163      41.800  63.280  45.710  1.00  0.00           H
ATOM   2591 HD22 LEU A 163      40.290  64.020  44.990  1.00  0.00           H
ATOM   2592 HD23 LEU A 163      41.700  65.020  45.110  1.00  0.00           H
ATOM   2593  C   LEU A 163      43.750  63.390  40.920  1.00  0.00           C
ATOM   2594  O   LEU A 163      42.880  64.210  40.690  1.00  0.00           O
ATOM   2595  N   LYS A 164      44.710  63.230  39.990  1.00  0.00           N
ATOM   2596  HN  LYS A 164      45.350  62.480  40.140  1.00  0.00           H
ATOM   2597  CA  LYS A 164      44.770  64.040  38.860  1.00  0.00           C
ATOM   2598  HA  LYS A 164      43.840  64.520  38.580  1.00  0.00           H
ATOM   2599  CB  LYS A 164      45.560  65.330  39.200  1.00  0.00           C
ATOM   2600  HB1 LYS A 164      44.980  65.980  39.900  1.00  0.00           H
ATOM   2601  HB2 LYS A 164      45.680  65.960  38.290  1.00  0.00           H
ATOM   2602  CG  LYS A 164      47.020  65.190  39.740  1.00  0.00           C
ATOM   2603  HG1 LYS A 164      47.700  64.700  39.010  1.00  0.00           H
ATOM   2604  HG2 LYS A 164      46.980  64.580  40.670  1.00  0.00           H
ATOM   2605  CD  LYS A 164      47.740  66.530  40.030  1.00  0.00           C
ATOM   2606  HD1 LYS A 164      48.700  66.300  40.530  1.00  0.00           H
ATOM   2607  HD2 LYS A 164      47.150  67.000  40.850  1.00  0.00           H
ATOM   2608  CE  LYS A 164      47.880  67.420  38.850  1.00  0.00           C
ATOM   2609  HE1 LYS A 164      48.170  68.440  39.180  1.00  0.00           H
ATOM   2610  HE2 LYS A 164      46.910  67.490  38.300  1.00  0.00           H
ATOM   2611  NZ  LYS A 164      48.940  66.930  37.900  1.00  0.00           N
ATOM   2612  HZ1 LYS A 164      48.930  67.510  37.040  1.00  0.00           H
ATOM   2613  HZ2 LYS A 164      48.930  65.900  37.750  1.00  0.00           H
ATOM   2614  HZ3 LYS A 164      49.900  67.140  38.240  1.00  0.00           H
ATOM   2615  C   LYS A 164      45.210  63.370  37.490  1.00  0.00           C
ATOM   2616  O   LYS A 164      45.050  64.000  36.460  1.00  0.00           O
ATOM   2617  N   LYS A 165      45.690  62.140  37.550  1.00  0.00           N
ATOM   2618  HN  LYS A 165      45.760  61.590  38.380  1.00  0.00           H
ATOM   2619  CA  LYS A 165      46.100  61.400  36.380  1.00  0.00           C
ATOM   2620  HA  LYS A 165      46.020  62.110  35.570  1.00  0.00           H
ATOM   2621  CB  LYS A 165      47.490  60.860  36.440  1.00  0.00           C
ATOM   2622  HB1 LYS A 165      48.160  61.700  36.750  1.00  0.00           H
ATOM   2623  HB2 LYS A 165      47.810  60.610  35.400  1.00  0.00           H
ATOM   2624  CG  LYS A 165      47.790  59.630  37.350  1.00  0.00           C
ATOM   2625  HG1 LYS A 165      47.330  58.700  36.940  1.00  0.00           H
ATOM   2626  HG2 LYS A 165      47.380  59.710  38.380  1.00  0.00           H
ATOM   2627  CD  LYS A 165      49.260  59.480  37.600  1.00  0.00           C
ATOM   2628  HD1 LYS A 165      49.350  58.490  38.110  1.00  0.00           H
ATOM   2629  HD2 LYS A 165      49.560  60.360  38.210  1.00  0.00           H
ATOM   2630  CE  LYS A 165      50.240  59.550  36.400  1.00  0.00           C
ATOM   2631  HE1 LYS A 165      51.250  59.660  36.850  1.00  0.00           H
ATOM   2632  HE2 LYS A 165      49.990  60.410  35.740  1.00  0.00           H
ATOM   2633  NZ  LYS A 165      50.230  58.380  35.510  1.00  0.00           N
ATOM   2634  HZ1 LYS A 165      49.290  58.410  35.060  1.00  0.00           H
ATOM   2635  HZ2 LYS A 165      50.420  57.530  36.090  1.00  0.00           H
ATOM   2636  HZ3 LYS A 165      50.950  58.480  34.760  1.00  0.00           H
ATOM   2637  C   LYS A 165      45.030  60.370  35.980  1.00  0.00           C
ATOM   2638  O   LYS A 165      44.250  59.850  36.710  1.00  0.00           O
ATOM   2639  N   LYS A 166      45.040  60.090  34.630  1.00  0.00           N
ATOM   2640  HN  LYS A 166      45.590  60.590  33.980  1.00  0.00           H
ATOM   2641  CA  LYS A 166      44.040  59.170  34.130  1.00  0.00           C
ATOM   2642  HA  LYS A 166      43.110  59.400  34.630  1.00  0.00           H
ATOM   2643  CB  LYS A 166      43.790  59.180  32.620  1.00  0.00           C
ATOM   2644  HB1 LYS A 166      43.000  58.430  32.400  1.00  0.00           H
ATOM   2645  HB2 LYS A 166      44.650  58.780  32.040  1.00  0.00           H
ATOM   2646  CG  LYS A 166      43.390  60.570  32.180  1.00  0.00           C
ATOM   2647  HG1 LYS A 166      44.130  61.280  32.610  1.00  0.00           H
ATOM   2648  HG2 LYS A 166      42.360  60.720  32.560  1.00  0.00           H
ATOM   2649  CD  LYS A 166      43.370  60.750  30.670  1.00  0.00           C
ATOM   2650  HD1 LYS A 166      42.590  61.490  30.390  1.00  0.00           H
ATOM   2651  HD2 LYS A 166      43.050  59.800  30.190  1.00  0.00           H
ATOM   2652  CE  LYS A 166      44.740  61.030  29.960  1.00  0.00           C
ATOM   2653  HE1 LYS A 166      45.440  60.360  30.500  1.00  0.00           H
ATOM   2654  HE2 LYS A 166      45.090  62.080  29.910  1.00  0.00           H
ATOM   2655  NZ  LYS A 166      44.640  60.690  28.490  1.00  0.00           N
ATOM   2656  HZ1 LYS A 166      44.570  59.660  28.400  1.00  0.00           H
ATOM   2657  HZ2 LYS A 166      45.520  60.980  28.000  1.00  0.00           H
ATOM   2658  HZ3 LYS A 166      43.820  61.120  28.010  1.00  0.00           H
ATOM   2659  C   LYS A 166      44.370  57.700  34.460  1.00  0.00           C
ATOM   2660  O   LYS A 166      45.360  57.160  33.990  1.00  0.00           O
ATOM   2661  N   MET A 167      43.540  57.030  35.260  1.00  0.00           N
ATOM   2662  HN  MET A 167      42.620  57.380  35.380  1.00  0.00           H
ATOM   2663  CA  MET A 167      43.860  55.750  35.880  1.00  0.00           C
ATOM   2664  HA  MET A 167      44.890  55.650  36.170  1.00  0.00           H
ATOM   2665  CB  MET A 167      43.180  55.720  37.250  1.00  0.00           C
ATOM   2666  HB1 MET A 167      43.200  54.740  37.760  1.00  0.00           H
ATOM   2667  HB2 MET A 167      42.100  56.000  37.250  1.00  0.00           H
ATOM   2668  CG  MET A 167      43.910  56.660  38.150  1.00  0.00           C
ATOM   2669  HG1 MET A 167      43.320  56.720  39.080  1.00  0.00           H
ATOM   2670  HG2 MET A 167      43.950  57.670  37.710  1.00  0.00           H
ATOM   2671  SD  MET A 167      45.630  56.140  38.650  1.00  0.00           S
ATOM   2672  CE  MET A 167      45.830  57.650  39.640  1.00  0.00           C
ATOM   2673  HE1 MET A 167      45.650  58.570  39.030  1.00  0.00           H
ATOM   2674  HE2 MET A 167      46.880  57.640  39.970  1.00  0.00           H
ATOM   2675  HE3 MET A 167      45.240  57.550  40.580  1.00  0.00           H
ATOM   2676  C   MET A 167      43.550  54.620  34.920  1.00  0.00           C
ATOM   2677  O   MET A 167      44.520  53.850  34.760  1.00  0.00           O
ATOM   2678  N   PRO A 168      42.400  54.270  34.280  1.00  0.00           N
ATOM   2679  CD  PRO A 168      41.070  54.770  34.590  1.00  0.00           C
ATOM   2680  HD1 PRO A 168      40.820  55.770  34.160  1.00  0.00           H
ATOM   2681  HD2 PRO A 168      41.070  54.960  35.680  1.00  0.00           H
ATOM   2682  CA  PRO A 168      42.110  52.940  33.630  1.00  0.00           C
ATOM   2683  HA  PRO A 168      42.320  52.200  34.380  1.00  0.00           H
ATOM   2684  CB  PRO A 168      40.620  52.900  33.180  1.00  0.00           C
ATOM   2685  HB1 PRO A 168      40.170  51.890  33.130  1.00  0.00           H
ATOM   2686  HB2 PRO A 168      40.400  53.510  32.280  1.00  0.00           H
ATOM   2687  CG  PRO A 168      39.980  53.760  34.260  1.00  0.00           C
ATOM   2688  HG1 PRO A 168      39.020  54.260  34.020  1.00  0.00           H
ATOM   2689  HG2 PRO A 168      39.780  53.130  35.160  1.00  0.00           H
ATOM   2690  C   PRO A 168      43.050  52.620  32.420  1.00  0.00           C
ATOM   2691  O   PRO A 168      43.080  53.400  31.470  1.00  0.00           O
ATOM   2692  N   ILE A 169      43.860  51.550  32.450  1.00  0.00           N
ATOM   2693  HN  ILE A 169      43.880  51.120  33.350  1.00  0.00           H
ATOM   2694  CA  ILE A 169      44.540  50.980  31.310  1.00  0.00           C
ATOM   2695  HA  ILE A 169      44.710  51.800  30.640  1.00  0.00           H
ATOM   2696  CB  ILE A 169      45.840  50.170  31.640  1.00  0.00           C
ATOM   2697  HB  ILE A 169      45.540  49.360  32.340  1.00  0.00           H
ATOM   2698  CG2 ILE A 169      46.380  49.300  30.490  1.00  0.00           C
ATOM   2699 HG21 ILE A 169      47.330  48.800  30.780  1.00  0.00           H
ATOM   2700 HG22 ILE A 169      46.620  49.900  29.590  1.00  0.00           H
ATOM   2701 HG23 ILE A 169      45.660  48.510  30.160  1.00  0.00           H
ATOM   2702  CG1 ILE A 169      46.930  51.070  32.160  1.00  0.00           C
ATOM   2703 HG11 ILE A 169      46.850  52.130  31.840  1.00  0.00           H
ATOM   2704 HG12 ILE A 169      47.930  50.750  31.790  1.00  0.00           H
ATOM   2705  CD  ILE A 169      47.160  51.230  33.710  1.00  0.00           C
ATOM   2706  HD1 ILE A 169      47.990  51.900  33.980  1.00  0.00           H
ATOM   2707  HD2 ILE A 169      47.280  50.220  34.160  1.00  0.00           H
ATOM   2708  HD3 ILE A 169      46.230  51.750  34.010  1.00  0.00           H
ATOM   2709  C   ILE A 169      43.520  50.190  30.410  1.00  0.00           C
ATOM   2710  O   ILE A 169      42.560  49.610  30.990  1.00  0.00           O
ATOM   2711  N   GLN A 170      43.640  50.280  29.040  1.00  0.00           N
ATOM   2712  HN  GLN A 170      44.210  50.970  28.600  1.00  0.00           H
ATOM   2713  CA  GLN A 170      42.770  49.640  28.120  1.00  0.00           C
ATOM   2714  HA  GLN A 170      42.110  48.990  28.680  1.00  0.00           H
ATOM   2715  CB  GLN A 170      41.960  50.590  27.140  1.00  0.00           C
ATOM   2716  HB1 GLN A 170      41.400  49.930  26.460  1.00  0.00           H
ATOM   2717  HB2 GLN A 170      42.660  51.070  26.410  1.00  0.00           H
ATOM   2718  CG  GLN A 170      41.180  51.780  27.750  1.00  0.00           C
ATOM   2719  HG1 GLN A 170      40.630  52.130  26.850  1.00  0.00           H
ATOM   2720  HG2 GLN A 170      41.720  52.660  28.140  1.00  0.00           H
ATOM   2721  CD  GLN A 170      40.080  51.350  28.700  1.00  0.00           C
ATOM   2722  OE1 GLN A 170      39.330  50.390  28.410  1.00  0.00           O
ATOM   2723  NE2 GLN A 170      39.910  52.180  29.780  1.00  0.00           N
ATOM   2724 HE21 GLN A 170      38.990  51.950  30.090  1.00  0.00           H
ATOM   2725 HE22 GLN A 170      40.710  52.660  30.140  1.00  0.00           H
ATOM   2726  C   GLN A 170      43.590  48.700  27.220  1.00  0.00           C
ATOM   2727  O   GLN A 170      43.090  48.060  26.330  1.00  0.00           O
ATOM   2728  N   ASN A 171      44.920  48.650  27.420  1.00  0.00           N
ATOM   2729  HN  ASN A 171      45.460  49.390  27.820  1.00  0.00           H
ATOM   2730  CA  ASN A 171      45.640  47.580  26.640  1.00  0.00           C
ATOM   2731  HA  ASN A 171      45.120  47.430  25.710  1.00  0.00           H
ATOM   2732  CB  ASN A 171      47.180  47.950  26.520  1.00  0.00           C
ATOM   2733  HB1 ASN A 171      47.780  47.090  26.140  1.00  0.00           H
ATOM   2734  HB2 ASN A 171      47.620  48.150  27.520  1.00  0.00           H
ATOM   2735  CG  ASN A 171      47.450  49.070  25.550  1.00  0.00           C
ATOM   2736  OD1 ASN A 171      47.710  50.210  25.970  1.00  0.00           O
ATOM   2737  ND2 ASN A 171      47.500  48.730  24.270  1.00  0.00           N
ATOM   2738 HD21 ASN A 171      47.860  49.350  23.560  1.00  0.00           H
ATOM   2739 HD22 ASN A 171      47.260  47.800  24.040  1.00  0.00           H
ATOM   2740  C   ASN A 171      45.510  46.150  27.270  1.00  0.00           C
ATOM   2741  O   ASN A 171      45.490  46.010  28.510  1.00  0.00           O
ATOM   2742  N   GLY A 172      45.450  45.140  26.450  1.00  0.00           N
ATOM   2743  HN  GLY A 172      45.860  45.170  25.540  1.00  0.00           H
ATOM   2744  CA  GLY A 172      45.260  43.780  27.000  1.00  0.00           C
ATOM   2745  HA1 GLY A 172      45.940  43.620  27.820  1.00  0.00           H
ATOM   2746  HA2 GLY A 172      45.440  43.120  26.170  1.00  0.00           H
ATOM   2747  C   GLY A 172      43.810  43.460  27.350  1.00  0.00           C
ATOM   2748  O   GLY A 172      43.520  42.450  27.960  1.00  0.00           O
ATOM   2749  N   GLY A 173      42.840  44.320  26.920  1.00  0.00           N
ATOM   2750  HN  GLY A 173      43.060  45.050  26.280  1.00  0.00           H
ATOM   2751  CA  GLY A 173      41.480  44.170  27.440  1.00  0.00           C
ATOM   2752  HA1 GLY A 173      41.390  43.390  28.190  1.00  0.00           H
ATOM   2753  HA2 GLY A 173      40.790  44.080  26.610  1.00  0.00           H
ATOM   2754  C   GLY A 173      41.140  45.420  28.150  1.00  0.00           C
ATOM   2755  O   GLY A 173      41.960  46.090  28.730  1.00  0.00           O
ATOM   2756  N   ALA A 174      39.790  45.820  28.060  1.00  0.00           N
ATOM   2757  HN  ALA A 174      39.190  45.220  27.520  1.00  0.00           H
ATOM   2758  CA  ALA A 174      39.340  47.130  28.560  1.00  0.00           C
ATOM   2759  HA  ALA A 174      39.930  47.830  27.990  1.00  0.00           H
ATOM   2760  CB  ALA A 174      37.860  47.380  28.170  1.00  0.00           C
ATOM   2761  HB1 ALA A 174      37.190  46.730  28.770  1.00  0.00           H
ATOM   2762  HB2 ALA A 174      37.590  47.110  27.120  1.00  0.00           H
ATOM   2763  HB3 ALA A 174      37.540  48.440  28.260  1.00  0.00           H
ATOM   2764  C   ALA A 174      39.480  47.360  30.110  1.00  0.00           C
ATOM   2765  O   ALA A 174      39.660  46.390  30.780  1.00  0.00           O
ATOM   2766  N   ASN A 175      39.440  48.580  30.540  1.00  0.00           N
ATOM   2767  HN  ASN A 175      39.510  49.290  29.870  1.00  0.00           H
ATOM   2768  CA  ASN A 175      39.350  49.080  31.880  1.00  0.00           C
ATOM   2769  HA  ASN A 175      39.790  50.070  31.900  1.00  0.00           H
ATOM   2770  CB  ASN A 175      37.910  49.300  32.310  1.00  0.00           C
ATOM   2771  HB1 ASN A 175      37.920  49.510  33.400  1.00  0.00           H
ATOM   2772  HB2 ASN A 175      37.450  48.300  32.130  1.00  0.00           H
ATOM   2773  CG  ASN A 175      36.980  50.350  31.580  1.00  0.00           C
ATOM   2774  OD1 ASN A 175      37.510  51.160  30.780  1.00  0.00           O
ATOM   2775  ND2 ASN A 175      35.620  50.240  31.790  1.00  0.00           N
ATOM   2776 HD21 ASN A 175      35.110  50.890  31.220  1.00  0.00           H
ATOM   2777 HD22 ASN A 175      35.230  49.560  32.400  1.00  0.00           H
ATOM   2778  C   ASN A 175      40.110  48.300  32.990  1.00  0.00           C
ATOM   2779  O   ASN A 175      39.520  47.820  33.930  1.00  0.00           O
ATOM   2780  N   LEU A 176      41.490  48.180  32.950  1.00  0.00           N
ATOM   2781  HN  LEU A 176      42.130  48.480  32.250  1.00  0.00           H
ATOM   2782  CA  LEU A 176      42.260  47.810  34.190  1.00  0.00           C
ATOM   2783  HA  LEU A 176      41.700  47.080  34.750  1.00  0.00           H
ATOM   2784  CB  LEU A 176      43.580  47.200  33.750  1.00  0.00           C
ATOM   2785  HB1 LEU A 176      44.010  47.860  32.970  1.00  0.00           H
ATOM   2786  HB2 LEU A 176      43.200  46.350  33.140  1.00  0.00           H
ATOM   2787  CG  LEU A 176      44.620  46.650  34.790  1.00  0.00           C
ATOM   2788  HG  LEU A 176      44.980  47.490  35.410  1.00  0.00           H
ATOM   2789  CD1 LEU A 176      44.040  45.510  35.690  1.00  0.00           C
ATOM   2790 HD11 LEU A 176      43.330  45.980  36.410  1.00  0.00           H
ATOM   2791 HD12 LEU A 176      44.770  45.020  36.370  1.00  0.00           H
ATOM   2792 HD13 LEU A 176      43.490  44.800  35.050  1.00  0.00           H
ATOM   2793  CD2 LEU A 176      45.990  46.310  34.150  1.00  0.00           C
ATOM   2794 HD21 LEU A 176      45.830  45.300  33.730  1.00  0.00           H
ATOM   2795 HD22 LEU A 176      46.770  46.250  34.920  1.00  0.00           H
ATOM   2796 HD23 LEU A 176      46.330  47.000  33.350  1.00  0.00           H
ATOM   2797  C   LEU A 176      42.450  49.010  35.150  1.00  0.00           C
ATOM   2798  O   LEU A 176      43.200  49.980  34.830  1.00  0.00           O
ATOM   2799  N   CYS A 177      41.870  48.970  36.390  1.00  0.00           N
ATOM   2800  HN  CYS A 177      41.330  48.150  36.540  1.00  0.00           H
ATOM   2801  CA  CYS A 177      42.070  49.930  37.480  1.00  0.00           C
ATOM   2802  HA  CYS A 177      42.480  50.890  37.180  1.00  0.00           H
ATOM   2803  CB  CYS A 177      40.740  50.200  38.440  1.00  0.00           C
ATOM   2804  HB1 CYS A 177      40.510  49.190  38.830  1.00  0.00           H
ATOM   2805  HB2 CYS A 177      39.990  50.570  37.710  1.00  0.00           H
ATOM   2806  SG  CYS A 177      40.890  51.400  39.790  1.00  0.00           S
ATOM   2807  C   CYS A 177      43.130  49.350  38.380  1.00  0.00           C
ATOM   2808  O   CYS A 177      42.750  48.640  39.270  1.00  0.00           O
ATOM   2809  N   SER A 178      44.420  49.520  38.010  1.00  0.00           N
ATOM   2810  HN  SER A 178      44.560  49.970  37.130  1.00  0.00           H
ATOM   2811  CA  SER A 178      45.530  49.070  38.740  1.00  0.00           C
ATOM   2812  HA  SER A 178      45.300  49.120  39.790  1.00  0.00           H
ATOM   2813  CB  SER A 178      45.980  47.660  38.270  1.00  0.00           C
ATOM   2814  HB1 SER A 178      46.340  47.690  37.220  1.00  0.00           H
ATOM   2815  HB2 SER A 178      45.160  46.900  38.300  1.00  0.00           H
ATOM   2816  OG  SER A 178      47.080  47.150  38.990  1.00  0.00           O
ATOM   2817  HG1 SER A 178      47.160  46.260  38.630  1.00  0.00           H
ATOM   2818  C   SER A 178      46.700  50.040  38.670  1.00  0.00           C
ATOM   2819  O   SER A 178      46.890  50.830  37.770  1.00  0.00           O
ATOM   2820  N   SER A 179      47.530  50.110  39.730  1.00  0.00           N
ATOM   2821  HN  SER A 179      47.280  49.680  40.590  1.00  0.00           H
ATOM   2822  CA  SER A 179      48.760  50.960  39.760  1.00  0.00           C
ATOM   2823  HA  SER A 179      48.720  51.760  39.020  1.00  0.00           H
ATOM   2824  CB  SER A 179      48.940  51.630  41.180  1.00  0.00           C
ATOM   2825  HB1 SER A 179      48.020  52.210  41.420  1.00  0.00           H
ATOM   2826  HB2 SER A 179      49.880  52.230  41.190  1.00  0.00           H
ATOM   2827  OG  SER A 179      49.040  50.720  42.270  1.00  0.00           O
ATOM   2828  HG1 SER A 179      48.170  50.300  42.320  1.00  0.00           H
ATOM   2829  C   SER A 179      50.070  50.050  39.610  1.00  0.00           C
ATOM   2830  O   SER A 179      51.170  50.380  40.010  1.00  0.00           O
ATOM   2831  N   PHE A 180      49.870  48.810  39.120  1.00  0.00           N
ATOM   2832  HN  PHE A 180      48.930  48.510  38.950  1.00  0.00           H
ATOM   2833  CA  PHE A 180      50.950  47.730  39.210  1.00  0.00           C
ATOM   2834  HA  PHE A 180      51.530  47.930  40.100  1.00  0.00           H
ATOM   2835  CB  PHE A 180      50.450  46.310  39.470  1.00  0.00           C
ATOM   2836  HB1 PHE A 180      51.160  45.470  39.270  1.00  0.00           H
ATOM   2837  HB2 PHE A 180      49.700  46.000  38.720  1.00  0.00           H
ATOM   2838  CG  PHE A 180      49.770  45.990  40.760  1.00  0.00           C
ATOM   2839  CD1 PHE A 180      49.800  46.770  41.940  1.00  0.00           C
ATOM   2840  HD1 PHE A 180      50.380  47.680  41.880  1.00  0.00           H
ATOM   2841  CE1 PHE A 180      49.320  46.220  43.130  1.00  0.00           C
ATOM   2842  HE1 PHE A 180      49.500  46.790  44.020  1.00  0.00           H
ATOM   2843  CZ  PHE A 180      48.730  44.980  43.230  1.00  0.00           C
ATOM   2844  HZ  PHE A 180      48.260  44.740  44.180  1.00  0.00           H
ATOM   2845  CD2 PHE A 180      49.200  44.700  40.890  1.00  0.00           C
ATOM   2846  HD2 PHE A 180      49.090  44.070  40.020  1.00  0.00           H
ATOM   2847  CE2 PHE A 180      48.600  44.150  42.070  1.00  0.00           C
ATOM   2848  HE2 PHE A 180      48.150  43.160  42.050  1.00  0.00           H
ATOM   2849  C   PHE A 180      51.920  47.700  38.000  1.00  0.00           C
ATOM   2850  O   PHE A 180      52.880  46.930  38.000  1.00  0.00           O
ATOM   2851  N   SER A 181      51.700  48.460  36.920  1.00  0.00           N
ATOM   2852  HN  SER A 181      50.800  48.870  36.790  1.00  0.00           H
ATOM   2853  CA  SER A 181      52.760  48.630  35.850  1.00  0.00           C
ATOM   2854  HA  SER A 181      52.710  47.670  35.360  1.00  0.00           H
ATOM   2855  CB  SER A 181      52.330  49.800  34.930  1.00  0.00           C
ATOM   2856  HB1 SER A 181      51.320  49.660  34.510  1.00  0.00           H
ATOM   2857  HB2 SER A 181      53.000  49.810  34.040  1.00  0.00           H
ATOM   2858  OG  SER A 181      52.380  51.070  35.500  1.00  0.00           O
ATOM   2859  HG1 SER A 181      51.580  51.170  36.020  1.00  0.00           H
ATOM   2860  C   SER A 181      54.190  48.770  36.170  1.00  0.00           C
ATOM   2861  O   SER A 181      54.510  49.490  37.160  1.00  0.00           O
ATOM   2862  N   ILE A 182      55.140  48.080  35.530  1.00  0.00           N
ATOM   2863  HN  ILE A 182      54.820  47.470  34.800  1.00  0.00           H
ATOM   2864  CA  ILE A 182      56.590  48.030  35.740  1.00  0.00           C
ATOM   2865  HA  ILE A 182      56.810  48.560  36.670  1.00  0.00           H
ATOM   2866  CB  ILE A 182      57.150  46.590  35.840  1.00  0.00           C
ATOM   2867  HB  ILE A 182      57.020  46.070  34.880  1.00  0.00           H
ATOM   2868  CG2 ILE A 182      58.710  46.730  36.130  1.00  0.00           C
ATOM   2869 HG21 ILE A 182      58.880  47.290  37.090  1.00  0.00           H
ATOM   2870 HG22 ILE A 182      59.280  47.200  35.310  1.00  0.00           H
ATOM   2871 HG23 ILE A 182      59.220  45.750  36.200  1.00  0.00           H
ATOM   2872  CG1 ILE A 182      56.470  45.880  37.070  1.00  0.00           C
ATOM   2873 HG11 ILE A 182      55.430  46.230  37.140  1.00  0.00           H
ATOM   2874 HG12 ILE A 182      56.940  46.090  38.050  1.00  0.00           H
ATOM   2875  CD  ILE A 182      56.540  44.380  36.890  1.00  0.00           C
ATOM   2876  HD1 ILE A 182      56.170  43.770  37.740  1.00  0.00           H
ATOM   2877  HD2 ILE A 182      57.610  44.100  36.730  1.00  0.00           H
ATOM   2878  HD3 ILE A 182      56.030  44.200  35.930  1.00  0.00           H
ATOM   2879  C   ILE A 182      57.150  48.870  34.680  1.00  0.00           C
ATOM   2880  O   ILE A 182      57.080  48.570  33.480  1.00  0.00           O
ATOM   2881  N   CYS A 183      57.550  50.040  35.170  1.00  0.00           N
ATOM   2882  HN  CYS A 183      57.580  50.150  36.170  1.00  0.00           H
ATOM   2883  CA  CYS A 183      57.730  51.160  34.320  1.00  0.00           C
ATOM   2884  HA  CYS A 183      57.490  50.890  33.310  1.00  0.00           H
ATOM   2885  CB  CYS A 183      56.940  52.430  34.830  1.00  0.00           C
ATOM   2886  HB1 CYS A 183      57.410  53.410  34.590  1.00  0.00           H
ATOM   2887  HB2 CYS A 183      57.030  52.410  35.930  1.00  0.00           H
ATOM   2888  SG  CYS A 183      55.180  52.620  34.380  1.00  0.00           S
ATOM   2889  C   CYS A 183      59.240  51.490  34.200  1.00  0.00           C
ATOM   2890  O   CYS A 183      59.960  51.340  35.140  1.00  0.00           O
ATOM   2891  N   HSD A 184      59.770  51.800  32.970  1.00  0.00           N
ATOM   2892  HN  HSD A 184      59.170  52.050  32.220  1.00  0.00           H
ATOM   2893  CA  HSD A 184      61.250  51.650  32.700  1.00  0.00           C
ATOM   2894  HA  HSD A 184      61.640  50.840  33.300  1.00  0.00           H
ATOM   2895  CB  HSD A 184      61.520  51.310  31.190  1.00  0.00           C
ATOM   2896  HB1 HSD A 184      60.950  50.430  30.830  1.00  0.00           H
ATOM   2897  HB2 HSD A 184      62.600  51.050  31.140  1.00  0.00           H
ATOM   2898  ND1 HSD A 184      61.790  52.170  28.970  1.00  0.00           N
ATOM   2899  HD1 HSD A 184      62.440  51.450  28.720  1.00  0.00           H
ATOM   2900  CG  HSD A 184      61.290  52.360  30.200  1.00  0.00           C
ATOM   2901  CE1 HSD A 184      61.330  53.260  28.230  1.00  0.00           C
ATOM   2902  HE1 HSD A 184      61.590  53.430  27.180  1.00  0.00           H
ATOM   2903  NE2 HSD A 184      60.680  54.140  28.960  1.00  0.00           N
ATOM   2904  CD2 HSD A 184      60.640  53.570  30.210  1.00  0.00           C
ATOM   2905  HD2 HSD A 184      60.080  54.090  30.970  1.00  0.00           H
ATOM   2906  C   HSD A 184      61.970  52.940  32.990  1.00  0.00           C
ATOM   2907  O   HSD A 184      63.160  53.220  32.730  1.00  0.00           O
ATOM   2908  N   THR A 185      61.230  53.940  33.600  1.00  0.00           N
ATOM   2909  HN  THR A 185      60.320  53.700  33.890  1.00  0.00           H
ATOM   2910  CA  THR A 185      61.760  55.110  34.210  1.00  0.00           C
ATOM   2911  HA  THR A 185      62.830  55.240  34.160  1.00  0.00           H
ATOM   2912  CB  THR A 185      61.270  56.480  33.690  1.00  0.00           C
ATOM   2913  HB  THR A 185      61.720  57.350  34.190  1.00  0.00           H
ATOM   2914  OG1 THR A 185      59.870  56.550  33.760  1.00  0.00           O
ATOM   2915  HG1 THR A 185      59.480  55.900  33.170  1.00  0.00           H
ATOM   2916  CG2 THR A 185      61.640  56.570  32.200  1.00  0.00           C
ATOM   2917 HG21 THR A 185      61.020  55.880  31.580  1.00  0.00           H
ATOM   2918 HG22 THR A 185      62.720  56.360  32.060  1.00  0.00           H
ATOM   2919 HG23 THR A 185      61.480  57.650  31.940  1.00  0.00           H
ATOM   2920  C   THR A 185      61.380  55.070  35.630  1.00  0.00           C
ATOM   2921  O   THR A 185      60.440  54.390  36.000  1.00  0.00           O
ATOM   2922  N   PHE A 186      62.140  55.800  36.490  1.00  0.00           N
ATOM   2923  HN  PHE A 186      62.830  56.490  36.260  1.00  0.00           H
ATOM   2924  CA  PHE A 186      61.930  55.890  37.900  1.00  0.00           C
ATOM   2925  HA  PHE A 186      62.080  54.920  38.350  1.00  0.00           H
ATOM   2926  CB  PHE A 186      63.030  56.840  38.420  1.00  0.00           C
ATOM   2927  HB1 PHE A 186      62.750  57.820  37.980  1.00  0.00           H
ATOM   2928  HB2 PHE A 186      63.980  56.420  38.030  1.00  0.00           H
ATOM   2929  CG  PHE A 186      63.040  56.900  39.920  1.00  0.00           C
ATOM   2930  CD1 PHE A 186      63.530  58.100  40.520  1.00  0.00           C
ATOM   2931  HD1 PHE A 186      63.850  58.790  39.750  1.00  0.00           H
ATOM   2932  CE1 PHE A 186      63.460  58.250  41.880  1.00  0.00           C
ATOM   2933  HE1 PHE A 186      63.880  59.160  42.280  1.00  0.00           H
ATOM   2934  CZ  PHE A 186      63.010  57.190  42.720  1.00  0.00           C
ATOM   2935  HZ  PHE A 186      63.140  57.390  43.780  1.00  0.00           H
ATOM   2936  CD2 PHE A 186      62.660  55.830  40.750  1.00  0.00           C
ATOM   2937  HD2 PHE A 186      62.350  54.930  40.250  1.00  0.00           H
ATOM   2938  CE2 PHE A 186      62.660  56.020  42.100  1.00  0.00           C
ATOM   2939  HE2 PHE A 186      62.400  55.110  42.640  1.00  0.00           H
ATOM   2940  C   PHE A 186      60.480  56.210  38.210  1.00  0.00           C
ATOM   2941  O   PHE A 186      59.910  57.060  37.620  1.00  0.00           O
ATOM   2942  N   GLN A 187      59.860  55.680  39.250  1.00  0.00           N
ATOM   2943  HN  GLN A 187      60.160  54.810  39.630  1.00  0.00           H
ATOM   2944  CA  GLN A 187      58.630  56.030  39.860  1.00  0.00           C
ATOM   2945  HA  GLN A 187      58.210  56.850  39.290  1.00  0.00           H
ATOM   2946  CB  GLN A 187      57.660  54.820  39.850  1.00  0.00           C
ATOM   2947  HB1 GLN A 187      56.650  54.970  40.310  1.00  0.00           H
ATOM   2948  HB2 GLN A 187      58.150  53.990  40.400  1.00  0.00           H
ATOM   2949  CG  GLN A 187      57.150  54.280  38.410  1.00  0.00           C
ATOM   2950  HG1 GLN A 187      56.330  53.530  38.520  1.00  0.00           H
ATOM   2951  HG2 GLN A 187      58.070  53.810  37.990  1.00  0.00           H
ATOM   2952  CD  GLN A 187      56.720  55.350  37.430  1.00  0.00           C
ATOM   2953  OE1 GLN A 187      55.600  55.880  37.550  1.00  0.00           O
ATOM   2954  NE2 GLN A 187      57.610  55.710  36.440  1.00  0.00           N
ATOM   2955 HE21 GLN A 187      58.530  55.310  36.520  1.00  0.00           H
ATOM   2956 HE22 GLN A 187      57.340  56.540  35.960  1.00  0.00           H
ATOM   2957  C   GLN A 187      58.880  56.590  41.250  1.00  0.00           C
ATOM   2958  O   GLN A 187      59.520  56.060  42.160  1.00  0.00           O
ATOM   2959  N   TRP A 188      58.250  57.700  41.590  1.00  0.00           N
ATOM   2960  HN  TRP A 188      57.690  58.050  40.840  1.00  0.00           H
ATOM   2961  CA  TRP A 188      58.270  58.270  42.920  1.00  0.00           C
ATOM   2962  HA  TRP A 188      59.290  58.080  43.250  1.00  0.00           H
ATOM   2963  CB  TRP A 188      58.050  59.770  42.820  1.00  0.00           C
ATOM   2964  HB1 TRP A 188      57.100  60.040  42.340  1.00  0.00           H
ATOM   2965  HB2 TRP A 188      58.750  60.250  42.100  1.00  0.00           H
ATOM   2966  CG  TRP A 188      58.230  60.570  44.100  1.00  0.00           C
ATOM   2967  CD1 TRP A 188      57.250  61.100  44.870  1.00  0.00           C
ATOM   2968  HD1 TRP A 188      56.180  61.060  44.730  1.00  0.00           H
ATOM   2969  NE1 TRP A 188      57.930  61.830  45.830  1.00  0.00           N
ATOM   2970  HE1 TRP A 188      57.620  62.700  46.130  1.00  0.00           H
ATOM   2971  CE2 TRP A 188      59.300  61.650  45.780  1.00  0.00           C
ATOM   2972  CD2 TRP A 188      59.560  60.940  44.570  1.00  0.00           C
ATOM   2973  CE3 TRP A 188      60.880  60.750  44.070  1.00  0.00           C
ATOM   2974  HE3 TRP A 188      61.160  60.250  43.140  1.00  0.00           H
ATOM   2975  CZ3 TRP A 188      61.890  61.040  44.960  1.00  0.00           C
ATOM   2976  HZ3 TRP A 188      62.910  60.710  44.830  1.00  0.00           H
ATOM   2977  CZ2 TRP A 188      60.280  62.250  46.450  1.00  0.00           C
ATOM   2978  HZ2 TRP A 188      60.220  63.040  47.170  1.00  0.00           H
ATOM   2979  CH2 TRP A 188      61.610  61.900  46.090  1.00  0.00           C
ATOM   2980  HH2 TRP A 188      62.410  62.250  46.710  1.00  0.00           H
ATOM   2981  C   TRP A 188      57.420  57.610  43.960  1.00  0.00           C
ATOM   2982  O   TRP A 188      57.800  57.360  45.130  1.00  0.00           O
ATOM   2983  N   HSE A 189      56.160  57.170  43.570  1.00  0.00           N
ATOM   2984  HN  HSE A 189      56.010  57.310  42.590  1.00  0.00           H
ATOM   2985  CA  HSE A 189      55.370  56.260  44.380  1.00  0.00           C
ATOM   2986  HA  HSE A 189      55.190  56.800  45.290  1.00  0.00           H
ATOM   2987  CB  HSE A 189      54.000  55.930  43.760  1.00  0.00           C
ATOM   2988  HB1 HSE A 189      53.510  56.900  43.600  1.00  0.00           H
ATOM   2989  HB2 HSE A 189      53.370  55.220  44.340  1.00  0.00           H
ATOM   2990  ND1 HSE A 189      54.390  55.880  41.290  1.00  0.00           N
ATOM   2991  CG  HSE A 189      54.150  55.180  42.390  1.00  0.00           C
ATOM   2992  CE1 HSE A 189      54.240  55.100  40.330  1.00  0.00           C
ATOM   2993  HE1 HSE A 189      54.380  55.290  39.260  1.00  0.00           H
ATOM   2994  NE2 HSE A 189      53.820  53.870  40.730  1.00  0.00           N
ATOM   2995  HE2 HSE A 189      53.710  53.040  40.200  1.00  0.00           H
ATOM   2996  CD2 HSE A 189      53.740  53.980  42.030  1.00  0.00           C
ATOM   2997  HD2 HSE A 189      53.390  53.180  42.680  1.00  0.00           H
ATOM   2998  C   HSE A 189      55.970  54.940  44.740  1.00  0.00           C
ATOM   2999  O   HSE A 189      55.880  54.510  45.870  1.00  0.00           O
ATOM   3000  N   GLU A 190      56.690  54.220  43.850  1.00  0.00           N
ATOM   3001  HN  GLU A 190      56.810  54.590  42.930  1.00  0.00           H
ATOM   3002  CA  GLU A 190      57.540  53.160  44.220  1.00  0.00           C
ATOM   3003  HA  GLU A 190      56.890  52.560  44.840  1.00  0.00           H
ATOM   3004  CB  GLU A 190      57.940  52.510  42.960  1.00  0.00           C
ATOM   3005  HB1 GLU A 190      58.590  51.610  43.060  1.00  0.00           H
ATOM   3006  HB2 GLU A 190      58.630  53.170  42.380  1.00  0.00           H
ATOM   3007  CG  GLU A 190      56.680  52.130  42.090  1.00  0.00           C
ATOM   3008  HG1 GLU A 190      56.170  53.050  41.720  1.00  0.00           H
ATOM   3009  HG2 GLU A 190      55.920  51.480  42.560  1.00  0.00           H
ATOM   3010  CD  GLU A 190      57.160  51.430  40.820  1.00  0.00           C
ATOM   3011  OE1 GLU A 190      56.360  50.980  39.930  1.00  0.00           O
ATOM   3012  OE2 GLU A 190      58.400  51.300  40.620  1.00  0.00           O
ATOM   3013  C   GLU A 190      58.700  53.580  45.110  1.00  0.00           C
ATOM   3014  O   GLU A 190      58.940  52.830  46.070  1.00  0.00           O
ATOM   3015  N   ALA A 191      59.390  54.760  44.920  1.00  0.00           N
ATOM   3016  HN  ALA A 191      59.310  55.280  44.080  1.00  0.00           H
ATOM   3017  CA  ALA A 191      60.380  55.160  45.930  1.00  0.00           C
ATOM   3018  HA  ALA A 191      61.060  54.330  46.020  1.00  0.00           H
ATOM   3019  CB  ALA A 191      61.150  56.430  45.510  1.00  0.00           C
ATOM   3020  HB1 ALA A 191      60.520  57.340  45.400  1.00  0.00           H
ATOM   3021  HB2 ALA A 191      61.380  56.300  44.430  1.00  0.00           H
ATOM   3022  HB3 ALA A 191      62.100  56.510  46.090  1.00  0.00           H
ATOM   3023  C   ALA A 191      59.800  55.400  47.280  1.00  0.00           C
ATOM   3024  O   ALA A 191      60.440  54.950  48.260  1.00  0.00           O
ATOM   3025  N   MET A 192      58.640  56.040  47.430  1.00  0.00           N
ATOM   3026  HN  MET A 192      58.190  56.450  46.640  1.00  0.00           H
ATOM   3027  CA  MET A 192      58.030  56.340  48.720  1.00  0.00           C
ATOM   3028  HA  MET A 192      58.840  56.870  49.200  1.00  0.00           H
ATOM   3029  CB  MET A 192      56.880  57.390  48.650  1.00  0.00           C
ATOM   3030  HB1 MET A 192      56.130  57.290  49.450  1.00  0.00           H
ATOM   3031  HB2 MET A 192      56.280  57.170  47.750  1.00  0.00           H
ATOM   3032  CG  MET A 192      57.340  58.870  48.600  1.00  0.00           C
ATOM   3033  HG1 MET A 192      56.350  59.360  48.500  1.00  0.00           H
ATOM   3034  HG2 MET A 192      57.910  58.950  47.660  1.00  0.00           H
ATOM   3035  SD  MET A 192      58.210  59.650  49.970  1.00  0.00           S
ATOM   3036  CE  MET A 192      56.860  60.010  51.130  1.00  0.00           C
ATOM   3037  HE1 MET A 192      56.220  59.100  51.210  1.00  0.00           H
ATOM   3038  HE2 MET A 192      56.160  60.790  50.750  1.00  0.00           H
ATOM   3039  HE3 MET A 192      57.180  60.290  52.150  1.00  0.00           H
ATOM   3040  C   MET A 192      57.490  55.120  49.480  1.00  0.00           C
ATOM   3041  O   MET A 192      57.400  55.220  50.660  1.00  0.00           O
ATOM   3042  N   PHE A 193      57.240  53.980  48.840  1.00  0.00           N
ATOM   3043  HN  PHE A 193      57.320  54.090  47.860  1.00  0.00           H
ATOM   3044  CA  PHE A 193      56.820  52.780  49.460  1.00  0.00           C
ATOM   3045  HA  PHE A 193      56.080  52.940  50.230  1.00  0.00           H
ATOM   3046  CB  PHE A 193      56.300  51.710  48.420  1.00  0.00           C
ATOM   3047  HB1 PHE A 193      57.050  51.350  47.680  1.00  0.00           H
ATOM   3048  HB2 PHE A 193      55.520  52.270  47.870  1.00  0.00           H
ATOM   3049  CG  PHE A 193      55.680  50.460  49.050  1.00  0.00           C
ATOM   3050  CD1 PHE A 193      56.410  49.350  49.560  1.00  0.00           C
ATOM   3051  HD1 PHE A 193      57.490  49.400  49.610  1.00  0.00           H
ATOM   3052  CE1 PHE A 193      55.810  48.190  50.040  1.00  0.00           C
ATOM   3053  HE1 PHE A 193      56.390  47.320  50.330  1.00  0.00           H
ATOM   3054  CZ  PHE A 193      54.380  48.120  50.030  1.00  0.00           C
ATOM   3055  HZ  PHE A 193      53.970  47.230  50.490  1.00  0.00           H
ATOM   3056  CD2 PHE A 193      54.280  50.280  48.960  1.00  0.00           C
ATOM   3057  HD2 PHE A 193      53.630  51.000  48.490  1.00  0.00           H
ATOM   3058  CE2 PHE A 193      53.660  49.160  49.520  1.00  0.00           C
ATOM   3059  HE2 PHE A 193      52.590  49.200  49.470  1.00  0.00           H
ATOM   3060  C   PHE A 193      57.960  52.190  50.280  1.00  0.00           C
ATOM   3061  O   PHE A 193      57.700  51.660  51.330  1.00  0.00           O
ATOM   3062  N   LEU A 194      59.230  52.280  49.780  1.00  0.00           N
ATOM   3063  HN  LEU A 194      59.370  52.500  48.810  1.00  0.00           H
ATOM   3064  CA  LEU A 194      60.470  51.900  50.510  1.00  0.00           C
ATOM   3065  HA  LEU A 194      60.410  50.900  50.930  1.00  0.00           H
ATOM   3066  CB  LEU A 194      61.650  51.900  49.550  1.00  0.00           C
ATOM   3067  HB1 LEU A 194      62.610  52.040  50.100  1.00  0.00           H
ATOM   3068  HB2 LEU A 194      61.670  52.800  48.890  1.00  0.00           H
ATOM   3069  CG  LEU A 194      61.750  50.520  48.760  1.00  0.00           C
ATOM   3070  HG  LEU A 194      62.410  50.790  47.910  1.00  0.00           H
ATOM   3071  CD1 LEU A 194      62.550  49.390  49.490  1.00  0.00           C
ATOM   3072 HD11 LEU A 194      62.890  48.620  48.760  1.00  0.00           H
ATOM   3073 HD12 LEU A 194      61.850  48.970  50.240  1.00  0.00           H
ATOM   3074 HD13 LEU A 194      63.330  49.920  50.080  1.00  0.00           H
ATOM   3075  CD2 LEU A 194      60.470  50.000  48.120  1.00  0.00           C
ATOM   3076 HD21 LEU A 194      59.670  49.890  48.890  1.00  0.00           H
ATOM   3077 HD22 LEU A 194      60.720  49.110  47.510  1.00  0.00           H
ATOM   3078 HD23 LEU A 194      60.140  50.700  47.330  1.00  0.00           H
ATOM   3079  C   LEU A 194      60.670  52.830  51.660  1.00  0.00           C
ATOM   3080  O   LEU A 194      61.040  52.380  52.750  1.00  0.00           O
ATOM   3081  N   LEU A 195      60.480  54.170  51.490  1.00  0.00           N
ATOM   3082  HN  LEU A 195      60.190  54.600  50.640  1.00  0.00           H
ATOM   3083  CA  LEU A 195      60.840  55.100  52.550  1.00  0.00           C
ATOM   3084  HA  LEU A 195      61.800  54.880  53.000  1.00  0.00           H
ATOM   3085  CB  LEU A 195      60.860  56.490  52.000  1.00  0.00           C
ATOM   3086  HB1 LEU A 195      59.880  56.660  51.500  1.00  0.00           H
ATOM   3087  HB2 LEU A 195      61.640  56.570  51.210  1.00  0.00           H
ATOM   3088  CG  LEU A 195      61.020  57.680  53.030  1.00  0.00           C
ATOM   3089  HG  LEU A 195      60.310  57.560  53.870  1.00  0.00           H
ATOM   3090  CD1 LEU A 195      62.390  57.820  53.610  1.00  0.00           C
ATOM   3091 HD11 LEU A 195      62.810  56.800  53.790  1.00  0.00           H
ATOM   3092 HD12 LEU A 195      62.450  58.450  54.520  1.00  0.00           H
ATOM   3093 HD13 LEU A 195      62.910  58.330  52.770  1.00  0.00           H
ATOM   3094  CD2 LEU A 195      60.640  59.000  52.410  1.00  0.00           C
ATOM   3095 HD21 LEU A 195      61.260  59.400  51.570  1.00  0.00           H
ATOM   3096 HD22 LEU A 195      60.750  59.840  53.130  1.00  0.00           H
ATOM   3097 HD23 LEU A 195      59.590  59.050  52.050  1.00  0.00           H
ATOM   3098  C   LEU A 195      59.910  55.060  53.710  1.00  0.00           C
ATOM   3099  O   LEU A 195      60.430  55.250  54.800  1.00  0.00           O
ATOM   3100  N   GLU A 196      58.630  54.690  53.430  1.00  0.00           N
ATOM   3101  HN  GLU A 196      58.330  54.550  52.480  1.00  0.00           H
ATOM   3102  CA  GLU A 196      57.490  54.410  54.340  1.00  0.00           C
ATOM   3103  HA  GLU A 196      57.660  54.910  55.290  1.00  0.00           H
ATOM   3104  CB  GLU A 196      56.160  55.000  53.890  1.00  0.00           C
ATOM   3105  HB1 GLU A 196      55.350  54.770  54.620  1.00  0.00           H
ATOM   3106  HB2 GLU A 196      55.870  54.580  52.910  1.00  0.00           H
ATOM   3107  CG  GLU A 196      56.070  56.520  53.870  1.00  0.00           C
ATOM   3108  HG1 GLU A 196      56.760  57.030  53.160  1.00  0.00           H
ATOM   3109  HG2 GLU A 196      56.210  56.860  54.920  1.00  0.00           H
ATOM   3110  CD  GLU A 196      54.670  56.910  53.270  1.00  0.00           C
ATOM   3111  OE1 GLU A 196      54.070  56.100  52.550  1.00  0.00           O
ATOM   3112  OE2 GLU A 196      54.110  58.090  53.650  1.00  0.00           O
ATOM   3113  HE2 GLU A 196      53.320  58.250  53.130  1.00  0.00           H
ATOM   3114  C   GLU A 196      57.400  52.930  54.710  1.00  0.00           C
ATOM   3115  O   GLU A 196      56.490  52.490  55.470  1.00  0.00           O
ATOM   3116  N   PHE A 197      58.410  52.150  54.380  1.00  0.00           N
ATOM   3117  HN  PHE A 197      59.190  52.510  53.860  1.00  0.00           H
ATOM   3118  CA  PHE A 197      58.820  50.930  55.030  1.00  0.00           C
ATOM   3119  HA  PHE A 197      57.970  50.530  55.580  1.00  0.00           H
ATOM   3120  CB  PHE A 197      59.270  49.850  54.030  1.00  0.00           C
ATOM   3121  HB1 PHE A 197      60.200  50.130  53.500  1.00  0.00           H
ATOM   3122  HB2 PHE A 197      58.480  49.670  53.270  1.00  0.00           H
ATOM   3123  CG  PHE A 197      59.610  48.560  54.720  1.00  0.00           C
ATOM   3124  CD1 PHE A 197      58.770  48.050  55.790  1.00  0.00           C
ATOM   3125  HD1 PHE A 197      57.820  48.450  56.090  1.00  0.00           H
ATOM   3126  CE1 PHE A 197      59.150  46.960  56.550  1.00  0.00           C
ATOM   3127  HE1 PHE A 197      58.540  46.580  57.360  1.00  0.00           H
ATOM   3128  CZ  PHE A 197      60.410  46.300  56.270  1.00  0.00           C
ATOM   3129  HZ  PHE A 197      60.850  45.530  56.880  1.00  0.00           H
ATOM   3130  CD2 PHE A 197      60.810  47.880  54.410  1.00  0.00           C
ATOM   3131  HD2 PHE A 197      61.430  48.210  53.590  1.00  0.00           H
ATOM   3132  CE2 PHE A 197      61.150  46.710  55.160  1.00  0.00           C
ATOM   3133  HE2 PHE A 197      62.100  46.260  54.960  1.00  0.00           H
ATOM   3134  C   PHE A 197      59.960  51.320  56.030  1.00  0.00           C
ATOM   3135  O   PHE A 197      59.790  51.400  57.250  1.00  0.00           O
ATOM   3136  N   PHE A 198      61.140  51.600  55.450  1.00  0.00           N
ATOM   3137  HN  PHE A 198      61.210  51.670  54.460  1.00  0.00           H
ATOM   3138  CA  PHE A 198      62.270  51.740  56.260  1.00  0.00           C
ATOM   3139  HA  PHE A 198      62.490  50.860  56.830  1.00  0.00           H
ATOM   3140  CB  PHE A 198      63.560  51.630  55.430  1.00  0.00           C
ATOM   3141  HB1 PHE A 198      64.450  51.940  56.010  1.00  0.00           H
ATOM   3142  HB2 PHE A 198      63.440  52.270  54.520  1.00  0.00           H
ATOM   3143  CG  PHE A 198      63.910  50.200  54.940  1.00  0.00           C
ATOM   3144  CD1 PHE A 198      64.390  49.260  55.820  1.00  0.00           C
ATOM   3145  HD1 PHE A 198      64.490  49.430  56.890  1.00  0.00           H
ATOM   3146  CE1 PHE A 198      64.680  47.950  55.420  1.00  0.00           C
ATOM   3147  HE1 PHE A 198      64.940  47.210  56.150  1.00  0.00           H
ATOM   3148  CZ  PHE A 198      64.540  47.650  54.060  1.00  0.00           C
ATOM   3149  HZ  PHE A 198      64.770  46.620  53.800  1.00  0.00           H
ATOM   3150  CD2 PHE A 198      63.920  49.940  53.550  1.00  0.00           C
ATOM   3151  HD2 PHE A 198      63.640  50.690  52.810  1.00  0.00           H
ATOM   3152  CE2 PHE A 198      64.220  48.630  53.140  1.00  0.00           C
ATOM   3153  HE2 PHE A 198      64.180  48.310  52.110  1.00  0.00           H
ATOM   3154  C   PHE A 198      62.350  52.840  57.350  1.00  0.00           C
ATOM   3155  O   PHE A 198      62.940  52.650  58.400  1.00  0.00           O
ATOM   3156  N   LEU A 199      61.680  54.000  57.140  1.00  0.00           N
ATOM   3157  HN  LEU A 199      61.190  54.140  56.280  1.00  0.00           H
ATOM   3158  CA  LEU A 199      61.740  55.060  58.180  1.00  0.00           C
ATOM   3159  HA  LEU A 199      62.740  55.020  58.570  1.00  0.00           H
ATOM   3160  CB  LEU A 199      61.470  56.400  57.490  1.00  0.00           C
ATOM   3161  HB1 LEU A 199      60.460  56.450  57.010  1.00  0.00           H
ATOM   3162  HB2 LEU A 199      62.120  56.600  56.610  1.00  0.00           H
ATOM   3163  CG  LEU A 199      61.480  57.620  58.360  1.00  0.00           C
ATOM   3164  HG  LEU A 199      60.690  57.520  59.140  1.00  0.00           H
ATOM   3165  CD1 LEU A 199      62.750  57.820  59.220  1.00  0.00           C
ATOM   3166 HD11 LEU A 199      62.870  56.940  59.880  1.00  0.00           H
ATOM   3167 HD12 LEU A 199      62.510  58.720  59.840  1.00  0.00           H
ATOM   3168 HD13 LEU A 199      63.670  58.000  58.640  1.00  0.00           H
ATOM   3169  CD2 LEU A 199      61.250  58.810  57.460  1.00  0.00           C
ATOM   3170 HD21 LEU A 199      60.230  58.570  57.100  1.00  0.00           H
ATOM   3171 HD22 LEU A 199      61.990  58.810  56.630  1.00  0.00           H
ATOM   3172 HD23 LEU A 199      61.210  59.740  58.060  1.00  0.00           H
ATOM   3173  C   LEU A 199      60.840  54.840  59.400  1.00  0.00           C
ATOM   3174  O   LEU A 199      61.290  54.890  60.520  1.00  0.00           O
ATOM   3175  N   PRO A 200      59.630  54.430  59.260  1.00  0.00           N
ATOM   3176  CD  PRO A 200      58.800  54.580  58.090  1.00  0.00           C
ATOM   3177  HD1 PRO A 200      59.270  54.270  57.130  1.00  0.00           H
ATOM   3178  HD2 PRO A 200      58.390  55.600  57.900  1.00  0.00           H
ATOM   3179  CA  PRO A 200      58.750  54.110  60.440  1.00  0.00           C
ATOM   3180  HA  PRO A 200      58.810  54.940  61.120  1.00  0.00           H
ATOM   3181  CB  PRO A 200      57.400  53.860  59.890  1.00  0.00           C
ATOM   3182  HB1 PRO A 200      56.830  54.800  60.030  1.00  0.00           H
ATOM   3183  HB2 PRO A 200      56.790  53.020  60.260  1.00  0.00           H
ATOM   3184  CG  PRO A 200      57.550  53.690  58.300  1.00  0.00           C
ATOM   3185  HG1 PRO A 200      57.950  52.660  58.090  1.00  0.00           H
ATOM   3186  HG2 PRO A 200      56.660  53.860  57.660  1.00  0.00           H
ATOM   3187  C   PRO A 200      59.240  52.850  61.100  1.00  0.00           C
ATOM   3188  O   PRO A 200      59.280  52.920  62.320  1.00  0.00           O
ATOM   3189  N   LEU A 201      59.730  51.880  60.320  1.00  0.00           N
ATOM   3190  HN  LEU A 201      59.820  51.820  59.330  1.00  0.00           H
ATOM   3191  CA  LEU A 201      60.410  50.750  61.000  1.00  0.00           C
ATOM   3192  HA  LEU A 201      59.710  50.220  61.620  1.00  0.00           H
ATOM   3193  CB  LEU A 201      60.800  49.700  59.950  1.00  0.00           C
ATOM   3194  HB1 LEU A 201      61.440  50.220  59.210  1.00  0.00           H
ATOM   3195  HB2 LEU A 201      59.960  49.310  59.320  1.00  0.00           H
ATOM   3196  CG  LEU A 201      61.620  48.510  60.550  1.00  0.00           C
ATOM   3197  HG  LEU A 201      62.580  48.900  60.970  1.00  0.00           H
ATOM   3198  CD1 LEU A 201      60.900  47.690  61.600  1.00  0.00           C
ATOM   3199 HD11 LEU A 201      60.050  47.120  61.180  1.00  0.00           H
ATOM   3200 HD12 LEU A 201      60.450  48.330  62.390  1.00  0.00           H
ATOM   3201 HD13 LEU A 201      61.680  47.010  61.990  1.00  0.00           H
ATOM   3202  CD2 LEU A 201      62.250  47.670  59.400  1.00  0.00           C
ATOM   3203 HD21 LEU A 201      61.480  47.130  58.800  1.00  0.00           H
ATOM   3204 HD22 LEU A 201      62.990  46.960  59.830  1.00  0.00           H
ATOM   3205 HD23 LEU A 201      62.830  48.240  58.650  1.00  0.00           H
ATOM   3206  C   LEU A 201      61.640  51.230  61.850  1.00  0.00           C
ATOM   3207  O   LEU A 201      61.880  50.730  62.990  1.00  0.00           O
ATOM   3208  N   GLY A 202      62.480  52.080  61.280  1.00  0.00           N
ATOM   3209  HN  GLY A 202      62.550  52.290  60.310  1.00  0.00           H
ATOM   3210  CA  GLY A 202      63.640  52.550  62.060  1.00  0.00           C
ATOM   3211  HA1 GLY A 202      64.140  53.310  61.470  1.00  0.00           H
ATOM   3212  HA2 GLY A 202      64.250  51.690  62.300  1.00  0.00           H
ATOM   3213  C   GLY A 202      63.360  53.280  63.330  1.00  0.00           C
ATOM   3214  O   GLY A 202      63.980  53.100  64.380  1.00  0.00           O
ATOM   3215  N   ILE A 203      62.380  54.130  63.290  1.00  0.00           N
ATOM   3216  HN  ILE A 203      62.020  54.340  62.380  1.00  0.00           H
ATOM   3217  CA  ILE A 203      61.760  54.810  64.480  1.00  0.00           C
ATOM   3218  HA  ILE A 203      62.600  55.300  64.970  1.00  0.00           H
ATOM   3219  CB  ILE A 203      60.800  55.950  63.990  1.00  0.00           C
ATOM   3220  HB  ILE A 203      60.190  55.380  63.260  1.00  0.00           H
ATOM   3221  CG2 ILE A 203      60.030  56.650  65.110  1.00  0.00           C
ATOM   3222 HG21 ILE A 203      59.260  57.350  64.730  1.00  0.00           H
ATOM   3223 HG22 ILE A 203      60.630  57.270  65.810  1.00  0.00           H
ATOM   3224 HG23 ILE A 203      59.490  55.860  65.680  1.00  0.00           H
ATOM   3225  CG1 ILE A 203      61.560  57.060  63.170  1.00  0.00           C
ATOM   3226 HG11 ILE A 203      62.350  56.620  62.530  1.00  0.00           H
ATOM   3227 HG12 ILE A 203      62.160  57.790  63.760  1.00  0.00           H
ATOM   3228  CD  ILE A 203      60.610  57.930  62.320  1.00  0.00           C
ATOM   3229  HD1 ILE A 203      61.170  58.630  61.670  1.00  0.00           H
ATOM   3230  HD2 ILE A 203      59.830  58.390  62.970  1.00  0.00           H
ATOM   3231  HD3 ILE A 203      60.140  57.230  61.590  1.00  0.00           H
ATOM   3232  C   ILE A 203      61.100  53.910  65.480  1.00  0.00           C
ATOM   3233  O   ILE A 203      61.300  54.070  66.670  1.00  0.00           O
ATOM   3234  N   ILE A 204      60.280  52.890  65.070  1.00  0.00           N
ATOM   3235  HN  ILE A 204      60.050  52.770  64.110  1.00  0.00           H
ATOM   3236  CA  ILE A 204      59.700  51.840  65.910  1.00  0.00           C
ATOM   3237  HA  ILE A 204      59.170  52.320  66.710  1.00  0.00           H
ATOM   3238  CB  ILE A 204      58.730  51.040  65.040  1.00  0.00           C
ATOM   3239  HB  ILE A 204      59.100  50.820  64.010  1.00  0.00           H
ATOM   3240  CG2 ILE A 204      58.460  49.790  65.760  1.00  0.00           C
ATOM   3241 HG21 ILE A 204      57.950  49.980  66.730  1.00  0.00           H
ATOM   3242 HG22 ILE A 204      59.390  49.200  65.880  1.00  0.00           H
ATOM   3243 HG23 ILE A 204      57.780  49.160  65.140  1.00  0.00           H
ATOM   3244  CG1 ILE A 204      57.420  51.890  64.960  1.00  0.00           C
ATOM   3245 HG11 ILE A 204      57.490  52.980  64.740  1.00  0.00           H
ATOM   3246 HG12 ILE A 204      56.970  51.830  65.980  1.00  0.00           H
ATOM   3247  CD  ILE A 204      56.380  51.240  64.030  1.00  0.00           C
ATOM   3248  HD1 ILE A 204      56.170  50.190  64.340  1.00  0.00           H
ATOM   3249  HD2 ILE A 204      56.680  51.240  62.960  1.00  0.00           H
ATOM   3250  HD3 ILE A 204      55.420  51.780  64.190  1.00  0.00           H
ATOM   3251  C   ILE A 204      60.970  51.020  66.500  1.00  0.00           C
ATOM   3252  O   ILE A 204      60.930  50.770  67.680  1.00  0.00           O
ATOM   3253  N   LEU A 205      62.020  50.530  65.710  1.00  0.00           N
ATOM   3254  HN  LEU A 205      61.940  50.620  64.730  1.00  0.00           H
ATOM   3255  CA  LEU A 205      63.250  49.980  66.310  1.00  0.00           C
ATOM   3256  HA  LEU A 205      63.110  48.980  66.710  1.00  0.00           H
ATOM   3257  CB  LEU A 205      64.250  49.650  65.250  1.00  0.00           C
ATOM   3258  HB1 LEU A 205      64.350  50.610  64.690  1.00  0.00           H
ATOM   3259  HB2 LEU A 205      63.860  48.800  64.660  1.00  0.00           H
ATOM   3260  CG  LEU A 205      65.730  49.370  65.660  1.00  0.00           C
ATOM   3261  HG  LEU A 205      66.140  50.250  66.210  1.00  0.00           H
ATOM   3262  CD1 LEU A 205      65.890  48.090  66.610  1.00  0.00           C
ATOM   3263 HD11 LEU A 205      64.920  47.790  67.060  1.00  0.00           H
ATOM   3264 HD12 LEU A 205      66.570  48.330  67.450  1.00  0.00           H
ATOM   3265 HD13 LEU A 205      66.140  47.310  65.860  1.00  0.00           H
ATOM   3266  CD2 LEU A 205      66.720  49.260  64.500  1.00  0.00           C
ATOM   3267 HD21 LEU A 205      66.370  49.900  63.660  1.00  0.00           H
ATOM   3268 HD22 LEU A 205      66.770  48.230  64.080  1.00  0.00           H
ATOM   3269 HD23 LEU A 205      67.700  49.640  64.840  1.00  0.00           H
ATOM   3270  C   LEU A 205      63.800  50.800  67.460  1.00  0.00           C
ATOM   3271  O   LEU A 205      63.960  50.320  68.570  1.00  0.00           O
ATOM   3272  N   PHE A 206      63.990  52.140  67.230  1.00  0.00           N
ATOM   3273  HN  PHE A 206      63.860  52.370  66.260  1.00  0.00           H
ATOM   3274  CA  PHE A 206      64.470  53.150  68.180  1.00  0.00           C
ATOM   3275  HA  PHE A 206      65.490  52.870  68.370  1.00  0.00           H
ATOM   3276  CB  PHE A 206      64.520  54.560  67.470  1.00  0.00           C
ATOM   3277  HB1 PHE A 206      63.520  54.900  67.120  1.00  0.00           H
ATOM   3278  HB2 PHE A 206      65.190  54.360  66.610  1.00  0.00           H
ATOM   3279  CG  PHE A 206      65.220  55.550  68.380  1.00  0.00           C
ATOM   3280  CD1 PHE A 206      64.570  56.720  68.780  1.00  0.00           C
ATOM   3281  HD1 PHE A 206      63.590  56.960  68.410  1.00  0.00           H
ATOM   3282  CE1 PHE A 206      65.170  57.660  69.740  1.00  0.00           C
ATOM   3283  HE1 PHE A 206      64.740  58.620  70.000  1.00  0.00           H
ATOM   3284  CZ  PHE A 206      66.390  57.310  70.250  1.00  0.00           C
ATOM   3285  HZ  PHE A 206      66.780  57.900  71.070  1.00  0.00           H
ATOM   3286  CD2 PHE A 206      66.450  55.220  69.050  1.00  0.00           C
ATOM   3287  HD2 PHE A 206      66.930  54.290  68.780  1.00  0.00           H
ATOM   3288  CE2 PHE A 206      67.000  56.070  69.970  1.00  0.00           C
ATOM   3289  HE2 PHE A 206      67.880  55.750  70.520  1.00  0.00           H
ATOM   3290  C   PHE A 206      63.790  53.180  69.520  1.00  0.00           C
ATOM   3291  O   PHE A 206      64.390  53.020  70.580  1.00  0.00           O
ATOM   3292  N   CYS A 207      62.440  53.380  69.430  1.00  0.00           N
ATOM   3293  HN  CYS A 207      61.910  53.490  68.580  1.00  0.00           H
ATOM   3294  CA  CYS A 207      61.520  53.240  70.550  1.00  0.00           C
ATOM   3295  HA  CYS A 207      61.920  53.920  71.280  1.00  0.00           H
ATOM   3296  CB  CYS A 207      60.080  53.620  70.070  1.00  0.00           C
ATOM   3297  HB1 CYS A 207      59.440  53.630  70.990  1.00  0.00           H
ATOM   3298  HB2 CYS A 207      59.750  52.920  69.270  1.00  0.00           H
ATOM   3299  SG  CYS A 207      59.940  55.380  69.430  1.00  0.00           S
ATOM   3300  HG1 CYS A 207      60.300  55.030  68.210  1.00  0.00           H
ATOM   3301  C   CYS A 207      61.450  51.850  71.200  1.00  0.00           C
ATOM   3302  O   CYS A 207      61.490  51.700  72.380  1.00  0.00           O
ATOM   3303  N   SER A 208      61.480  50.830  70.430  1.00  0.00           N
ATOM   3304  HN  SER A 208      61.400  50.980  69.450  1.00  0.00           H
ATOM   3305  CA  SER A 208      61.210  49.450  70.980  1.00  0.00           C
ATOM   3306  HA  SER A 208      60.480  49.530  71.770  1.00  0.00           H
ATOM   3307  CB  SER A 208      60.980  48.420  69.860  1.00  0.00           C
ATOM   3308  HB1 SER A 208      60.770  47.400  70.280  1.00  0.00           H
ATOM   3309  HB2 SER A 208      61.850  48.390  69.180  1.00  0.00           H
ATOM   3310  OG  SER A 208      59.870  48.830  69.110  1.00  0.00           O
ATOM   3311  HG1 SER A 208      60.190  49.530  68.530  1.00  0.00           H
ATOM   3312  C   SER A 208      62.360  48.860  71.760  1.00  0.00           C
ATOM   3313  O   SER A 208      62.180  48.250  72.880  1.00  0.00           O
ATOM   3314  N   ALA A 209      63.600  49.140  71.250  1.00  0.00           N
ATOM   3315  HN  ALA A 209      63.660  49.550  70.340  1.00  0.00           H
ATOM   3316  CA  ALA A 209      64.900  48.960  71.910  1.00  0.00           C
ATOM   3317  HA  ALA A 209      65.030  47.910  72.130  1.00  0.00           H
ATOM   3318  CB  ALA A 209      65.940  49.260  70.830  1.00  0.00           C
ATOM   3319  HB1 ALA A 209      65.770  50.310  70.510  1.00  0.00           H
ATOM   3320  HB2 ALA A 209      65.890  48.520  70.000  1.00  0.00           H
ATOM   3321  HB3 ALA A 209      66.950  49.130  71.290  1.00  0.00           H
ATOM   3322  C   ALA A 209      65.040  49.820  73.180  1.00  0.00           C
ATOM   3323  O   ALA A 209      65.490  49.310  74.260  1.00  0.00           O
ATOM   3324  N   ARG A 210      64.640  51.120  73.150  1.00  0.00           N
ATOM   3325  HN  ARG A 210      64.270  51.440  72.270  1.00  0.00           H
ATOM   3326  CA  ARG A 210      64.730  52.050  74.320  1.00  0.00           C
ATOM   3327  HA  ARG A 210      65.690  51.800  74.760  1.00  0.00           H
ATOM   3328  CB  ARG A 210      64.780  53.540  73.910  1.00  0.00           C
ATOM   3329  HB1 ARG A 210      64.610  54.130  74.840  1.00  0.00           H
ATOM   3330  HB2 ARG A 210      63.970  53.760  73.170  1.00  0.00           H
ATOM   3331  CG  ARG A 210      66.050  53.960  73.150  1.00  0.00           C
ATOM   3332  HG1 ARG A 210      65.840  55.000  72.820  1.00  0.00           H
ATOM   3333  HG2 ARG A 210      66.200  53.250  72.300  1.00  0.00           H
ATOM   3334  CD  ARG A 210      67.360  53.930  73.870  1.00  0.00           C
ATOM   3335  HD1 ARG A 210      67.910  54.570  73.140  1.00  0.00           H
ATOM   3336  HD2 ARG A 210      67.940  53.000  74.020  1.00  0.00           H
ATOM   3337  NE  ARG A 210      67.220  54.740  75.140  1.00  0.00           N
ATOM   3338  HE  ARG A 210      66.430  54.890  75.740  1.00  0.00           H
ATOM   3339  CZ  ARG A 210      68.280  55.290  75.640  1.00  0.00           C
ATOM   3340  NH1 ARG A 210      69.500  55.160  75.260  1.00  0.00           N
ATOM   3341 HH11 ARG A 210      69.730  54.590  74.470  1.00  0.00           H
ATOM   3342 HH12 ARG A 210      70.120  55.920  75.490  1.00  0.00           H
ATOM   3343  NH2 ARG A 210      68.110  56.060  76.730  1.00  0.00           N
ATOM   3344 HH21 ARG A 210      67.280  56.090  77.290  1.00  0.00           H
ATOM   3345 HH22 ARG A 210      68.930  56.360  77.210  1.00  0.00           H
ATOM   3346  C   ARG A 210      63.790  51.580  75.470  1.00  0.00           C
ATOM   3347  O   ARG A 210      64.200  51.630  76.640  1.00  0.00           O
ATOM   3348  N   ILE A 211      62.600  51.120  75.160  1.00  0.00           N
ATOM   3349  HN  ILE A 211      62.280  51.120  74.210  1.00  0.00           H
ATOM   3350  CA  ILE A 211      61.630  50.480  76.120  1.00  0.00           C
ATOM   3351  HA  ILE A 211      61.440  51.250  76.840  1.00  0.00           H
ATOM   3352  CB  ILE A 211      60.310  50.110  75.350  1.00  0.00           C
ATOM   3353  HB  ILE A 211      60.660  49.480  74.510  1.00  0.00           H
ATOM   3354  CG2 ILE A 211      59.450  49.180  76.340  1.00  0.00           C
ATOM   3355 HG21 ILE A 211      59.280  49.690  77.310  1.00  0.00           H
ATOM   3356 HG22 ILE A 211      59.890  48.260  76.760  1.00  0.00           H
ATOM   3357 HG23 ILE A 211      58.460  48.830  75.950  1.00  0.00           H
ATOM   3358  CG1 ILE A 211      59.590  51.410  74.930  1.00  0.00           C
ATOM   3359 HG11 ILE A 211      60.180  52.260  74.540  1.00  0.00           H
ATOM   3360 HG12 ILE A 211      59.340  51.700  75.970  1.00  0.00           H
ATOM   3361  CD  ILE A 211      58.280  51.210  74.230  1.00  0.00           C
ATOM   3362  HD1 ILE A 211      57.640  52.120  74.290  1.00  0.00           H
ATOM   3363  HD2 ILE A 211      57.700  50.380  74.700  1.00  0.00           H
ATOM   3364  HD3 ILE A 211      58.400  50.910  73.160  1.00  0.00           H
ATOM   3365  C   ILE A 211      62.340  49.290  76.790  1.00  0.00           C
ATOM   3366  O   ILE A 211      62.580  49.340  78.020  1.00  0.00           O
ATOM   3367  N   ILE A 212      62.800  48.260  75.980  1.00  0.00           N
ATOM   3368  HN  ILE A 212      62.650  48.290  75.010  1.00  0.00           H
ATOM   3369  CA  ILE A 212      63.480  47.050  76.490  1.00  0.00           C
ATOM   3370  HA  ILE A 212      62.770  46.500  77.090  1.00  0.00           H
ATOM   3371  CB  ILE A 212      63.830  46.140  75.300  1.00  0.00           C
ATOM   3372  HB  ILE A 212      64.250  46.780  74.490  1.00  0.00           H
ATOM   3373  CG2 ILE A 212      64.910  45.120  75.630  1.00  0.00           C
ATOM   3374 HG21 ILE A 212      64.630  44.550  76.540  1.00  0.00           H
ATOM   3375 HG22 ILE A 212      65.870  45.620  75.860  1.00  0.00           H
ATOM   3376 HG23 ILE A 212      65.020  44.480  74.720  1.00  0.00           H
ATOM   3377  CG1 ILE A 212      62.500  45.550  74.690  1.00  0.00           C
ATOM   3378 HG11 ILE A 212      61.670  46.270  74.790  1.00  0.00           H
ATOM   3379 HG12 ILE A 212      62.340  44.710  75.390  1.00  0.00           H
ATOM   3380  CD  ILE A 212      62.620  44.950  73.270  1.00  0.00           C
ATOM   3381  HD1 ILE A 212      61.630  44.590  72.890  1.00  0.00           H
ATOM   3382  HD2 ILE A 212      63.250  44.040  73.320  1.00  0.00           H
ATOM   3383  HD3 ILE A 212      63.030  45.700  72.560  1.00  0.00           H
ATOM   3384  C   ILE A 212      64.650  47.380  77.440  1.00  0.00           C
ATOM   3385  O   ILE A 212      64.720  46.910  78.620  1.00  0.00           O
ATOM   3386  N   TRP A 213      65.520  48.320  77.010  1.00  0.00           N
ATOM   3387  HN  TRP A 213      65.590  48.640  76.070  1.00  0.00           H
ATOM   3388  CA  TRP A 213      66.590  48.880  77.790  1.00  0.00           C
ATOM   3389  HA  TRP A 213      67.350  48.140  77.970  1.00  0.00           H
ATOM   3390  CB  TRP A 213      67.380  49.890  76.930  1.00  0.00           C
ATOM   3391  HB1 TRP A 213      66.670  50.680  76.590  1.00  0.00           H
ATOM   3392  HB2 TRP A 213      67.760  49.380  76.010  1.00  0.00           H
ATOM   3393  CG  TRP A 213      68.490  50.640  77.560  1.00  0.00           C
ATOM   3394  CD1 TRP A 213      68.680  51.950  77.820  1.00  0.00           C
ATOM   3395  HD1 TRP A 213      68.040  52.720  77.430  1.00  0.00           H
ATOM   3396  NE1 TRP A 213      69.860  52.120  78.580  1.00  0.00           N
ATOM   3397  HE1 TRP A 213      70.210  52.830  79.150  1.00  0.00           H
ATOM   3398  CE2 TRP A 213      70.410  50.990  78.740  1.00  0.00           C
ATOM   3399  CD2 TRP A 213      69.620  50.010  78.090  1.00  0.00           C
ATOM   3400  CE3 TRP A 213      70.110  48.720  78.090  1.00  0.00           C
ATOM   3401  HE3 TRP A 213      69.700  47.930  77.460  1.00  0.00           H
ATOM   3402  CZ3 TRP A 213      71.380  48.350  78.630  1.00  0.00           C
ATOM   3403  HZ3 TRP A 213      71.830  47.380  78.540  1.00  0.00           H
ATOM   3404  CZ2 TRP A 213      71.750  50.660  79.210  1.00  0.00           C
ATOM   3405  HZ2 TRP A 213      72.290  51.320  79.870  1.00  0.00           H
ATOM   3406  CH2 TRP A 213      72.110  49.360  79.140  1.00  0.00           C
ATOM   3407  HH2 TRP A 213      73.060  49.080  79.540  1.00  0.00           H
ATOM   3408  C   TRP A 213      66.290  49.400  79.180  1.00  0.00           C
ATOM   3409  O   TRP A 213      66.950  49.060  80.190  1.00  0.00           O
ATOM   3410  N   SER A 214      65.290  50.310  79.230  1.00  0.00           N
ATOM   3411  HN  SER A 214      64.630  50.310  78.480  1.00  0.00           H
ATOM   3412  CA  SER A 214      64.820  51.030  80.440  1.00  0.00           C
ATOM   3413  HA  SER A 214      65.710  51.550  80.780  1.00  0.00           H
ATOM   3414  CB  SER A 214      63.730  52.000  79.870  1.00  0.00           C
ATOM   3415  HB1 SER A 214      63.080  52.480  80.630  1.00  0.00           H
ATOM   3416  HB2 SER A 214      62.980  51.370  79.320  1.00  0.00           H
ATOM   3417  OG  SER A 214      64.270  53.020  79.040  1.00  0.00           O
ATOM   3418  HG1 SER A 214      64.640  52.650  78.240  1.00  0.00           H
ATOM   3419  C   SER A 214      64.270  50.130  81.490  1.00  0.00           C
ATOM   3420  O   SER A 214      64.570  50.230  82.670  1.00  0.00           O
ATOM   3421  N   LEU A 215      63.440  49.160  81.090  1.00  0.00           N
ATOM   3422  HN  LEU A 215      63.240  49.080  80.120  1.00  0.00           H
ATOM   3423  CA  LEU A 215      62.820  48.090  81.960  1.00  0.00           C
ATOM   3424  HA  LEU A 215      62.500  48.640  82.830  1.00  0.00           H
ATOM   3425  CB  LEU A 215      61.710  47.410  81.250  1.00  0.00           C
ATOM   3426  HB1 LEU A 215      61.330  46.570  81.870  1.00  0.00           H
ATOM   3427  HB2 LEU A 215      62.160  46.950  80.350  1.00  0.00           H
ATOM   3428  CG  LEU A 215      60.570  48.320  80.660  1.00  0.00           C
ATOM   3429  HG  LEU A 215      60.950  48.990  79.860  1.00  0.00           H
ATOM   3430  CD1 LEU A 215      59.510  47.430  80.060  1.00  0.00           C
ATOM   3431 HD11 LEU A 215      60.010  46.900  79.220  1.00  0.00           H
ATOM   3432 HD12 LEU A 215      58.560  47.890  79.680  1.00  0.00           H
ATOM   3433 HD13 LEU A 215      59.260  46.660  80.820  1.00  0.00           H
ATOM   3434  CD2 LEU A 215      59.970  49.100  81.890  1.00  0.00           C
ATOM   3435 HD21 LEU A 215      60.690  49.900  82.130  1.00  0.00           H
ATOM   3436 HD22 LEU A 215      59.710  48.420  82.730  1.00  0.00           H
ATOM   3437 HD23 LEU A 215      59.100  49.720  81.590  1.00  0.00           H
ATOM   3438  C   LEU A 215      63.910  47.050  82.460  1.00  0.00           C
ATOM   3439  O   LEU A 215      63.870  46.660  83.640  1.00  0.00           O
ATOM   3440  N   ARG A 216      64.860  46.620  81.590  1.00  0.00           N
ATOM   3441  HN  ARG A 216      64.840  46.750  80.600  1.00  0.00           H
ATOM   3442  CA  ARG A 216      66.060  45.890  82.110  1.00  0.00           C
ATOM   3443  HA  ARG A 216      65.710  44.940  82.480  1.00  0.00           H
ATOM   3444  CB  ARG A 216      67.090  45.780  80.970  1.00  0.00           C
ATOM   3445  HB1 ARG A 216      68.030  45.490  81.480  1.00  0.00           H
ATOM   3446  HB2 ARG A 216      67.180  46.750  80.440  1.00  0.00           H
ATOM   3447  CG  ARG A 216      66.690  44.690  79.890  1.00  0.00           C
ATOM   3448  HG1 ARG A 216      65.630  44.750  79.580  1.00  0.00           H
ATOM   3449  HG2 ARG A 216      66.810  43.770  80.480  1.00  0.00           H
ATOM   3450  CD  ARG A 216      67.700  44.710  78.690  1.00  0.00           C
ATOM   3451  HD1 ARG A 216      67.460  45.700  78.240  1.00  0.00           H
ATOM   3452  HD2 ARG A 216      67.350  43.930  77.980  1.00  0.00           H
ATOM   3453  NE  ARG A 216      69.130  44.560  78.990  1.00  0.00           N
ATOM   3454  HE  ARG A 216      69.250  44.130  79.890  1.00  0.00           H
ATOM   3455  CZ  ARG A 216      70.170  44.320  78.180  1.00  0.00           C
ATOM   3456  NH1 ARG A 216      70.190  44.710  76.940  1.00  0.00           N
ATOM   3457 HH11 ARG A 216      69.410  45.180  76.540  1.00  0.00           H
ATOM   3458 HH12 ARG A 216      71.100  44.710  76.520  1.00  0.00           H
ATOM   3459  NH2 ARG A 216      71.250  43.770  78.710  1.00  0.00           N
ATOM   3460 HH21 ARG A 216      71.340  43.590  79.700  1.00  0.00           H
ATOM   3461 HH22 ARG A 216      72.020  43.580  78.100  1.00  0.00           H
ATOM   3462  C   ARG A 216      66.690  46.570  83.290  1.00  0.00           C
ATOM   3463  O   ARG A 216      67.010  45.920  84.310  1.00  0.00           O
ATOM   3464  N   GLN A 217      66.930  47.840  83.280  1.00  0.00           N
ATOM   3465  HN  GLN A 217      66.840  48.430  82.490  1.00  0.00           H
ATOM   3466  CA  GLN A 217      67.610  48.490  84.380  1.00  0.00           C
ATOM   3467  HA  GLN A 217      68.480  47.900  84.650  1.00  0.00           H
ATOM   3468  CB  GLN A 217      67.990  49.860  83.970  1.00  0.00           C
ATOM   3469  HB1 GLN A 217      68.490  50.460  84.770  1.00  0.00           H
ATOM   3470  HB2 GLN A 217      67.060  50.430  83.780  1.00  0.00           H
ATOM   3471  CG  GLN A 217      68.950  49.990  82.750  1.00  0.00           C
ATOM   3472  HG1 GLN A 217      69.650  50.850  82.760  1.00  0.00           H
ATOM   3473  HG2 GLN A 217      68.480  50.200  81.770  1.00  0.00           H
ATOM   3474  CD  GLN A 217      69.870  48.790  82.690  1.00  0.00           C
ATOM   3475  OE1 GLN A 217      70.650  48.440  83.550  1.00  0.00           O
ATOM   3476  NE2 GLN A 217      69.860  48.030  81.530  1.00  0.00           N
ATOM   3477 HE21 GLN A 217      69.270  48.380  80.810  1.00  0.00           H
ATOM   3478 HE22 GLN A 217      70.530  47.310  81.370  1.00  0.00           H
ATOM   3479  C   GLN A 217      66.870  48.530  85.740  1.00  0.00           C
ATOM   3480  O   GLN A 217      67.500  48.370  86.770  1.00  0.00           O
ATOM   3481  N   ARG A 218      65.540  48.800  85.760  1.00  0.00           N
ATOM   3482  HN  ARG A 218      65.060  49.190  84.980  1.00  0.00           H
ATOM   3483  CA  ARG A 218      64.630  48.630  86.880  1.00  0.00           C
ATOM   3484  HA  ARG A 218      64.990  49.320  87.630  1.00  0.00           H
ATOM   3485  CB  ARG A 218      63.230  49.000  86.460  1.00  0.00           C
ATOM   3486  HB1 ARG A 218      62.620  48.700  87.350  1.00  0.00           H
ATOM   3487  HB2 ARG A 218      62.900  48.400  85.590  1.00  0.00           H
ATOM   3488  CG  ARG A 218      62.990  50.580  86.290  1.00  0.00           C
ATOM   3489  HG1 ARG A 218      63.730  50.840  85.500  1.00  0.00           H
ATOM   3490  HG2 ARG A 218      63.330  51.160  87.170  1.00  0.00           H
ATOM   3491  CD  ARG A 218      61.670  50.960  85.600  1.00  0.00           C
ATOM   3492  HD1 ARG A 218      60.940  51.050  86.420  1.00  0.00           H
ATOM   3493  HD2 ARG A 218      61.400  50.210  84.830  1.00  0.00           H
ATOM   3494  NE  ARG A 218      61.940  52.330  85.010  1.00  0.00           N
ATOM   3495  HE  ARG A 218      62.610  52.900  85.480  1.00  0.00           H
ATOM   3496  CZ  ARG A 218      61.080  53.050  84.280  1.00  0.00           C
ATOM   3497  NH1 ARG A 218      59.900  52.630  83.860  1.00  0.00           N
ATOM   3498 HH11 ARG A 218      59.530  51.820  84.290  1.00  0.00           H
ATOM   3499 HH12 ARG A 218      59.270  53.400  83.720  1.00  0.00           H
ATOM   3500  NH2 ARG A 218      61.270  54.340  83.950  1.00  0.00           N
ATOM   3501 HH21 ARG A 218      62.120  54.740  84.290  1.00  0.00           H
ATOM   3502 HH22 ARG A 218      60.720  54.740  83.230  1.00  0.00           H
ATOM   3503  C   ARG A 218      64.680  47.250  87.590  1.00  0.00           C
ATOM   3504  O   ARG A 218      65.110  46.260  87.030  1.00  0.00           O
ATOM   3505  N   GLN A 219      64.200  47.180  88.850  1.00  0.00           N
ATOM   3506  HN  GLN A 219      63.600  47.850  89.260  1.00  0.00           H
ATOM   3507  CA  GLN A 219      64.320  46.000  89.640  1.00  0.00           C
ATOM   3508  HA  GLN A 219      65.380  45.820  89.760  1.00  0.00           H
ATOM   3509  CB  GLN A 219      63.670  46.140  91.100  1.00  0.00           C
ATOM   3510  HB1 GLN A 219      63.770  45.160  91.630  1.00  0.00           H
ATOM   3511  HB2 GLN A 219      62.600  46.370  90.920  1.00  0.00           H
ATOM   3512  CG  GLN A 219      64.260  47.390  91.850  1.00  0.00           C
ATOM   3513  HG1 GLN A 219      63.640  47.610  92.740  1.00  0.00           H
ATOM   3514  HG2 GLN A 219      64.140  48.320  91.250  1.00  0.00           H
ATOM   3515  CD  GLN A 219      65.780  47.370  92.170  1.00  0.00           C
ATOM   3516  OE1 GLN A 219      66.690  47.500  91.300  1.00  0.00           O
ATOM   3517  NE2 GLN A 219      66.090  47.350  93.490  1.00  0.00           N
ATOM   3518 HE21 GLN A 219      67.040  47.270  93.760  1.00  0.00           H
ATOM   3519 HE22 GLN A 219      65.320  47.090  94.070  1.00  0.00           H
ATOM   3520  C   GLN A 219      63.620  44.770  89.120  1.00  0.00           C
ATOM   3521  O   GLN A 219      62.430  44.860  88.840  1.00  0.00           O
ATOM   3522  N   MET A 220      64.320  43.660  89.020  1.00  0.00           N
ATOM   3523  HN  MET A 220      65.300  43.690  89.150  1.00  0.00           H
ATOM   3524  CA  MET A 220      63.670  42.330  88.750  1.00  0.00           C
ATOM   3525  HA  MET A 220      64.510  41.660  88.630  1.00  0.00           H
ATOM   3526  CB  MET A 220      62.770  41.790  89.910  1.00  0.00           C
ATOM   3527  HB1 MET A 220      62.620  40.720  89.670  1.00  0.00           H
ATOM   3528  HB2 MET A 220      61.790  42.310  89.910  1.00  0.00           H
ATOM   3529  CG  MET A 220      63.400  41.900  91.330  1.00  0.00           C
ATOM   3530  HG1 MET A 220      62.770  41.440  92.100  1.00  0.00           H
ATOM   3531  HG2 MET A 220      63.360  42.960  91.660  1.00  0.00           H
ATOM   3532  SD  MET A 220      65.080  41.300  91.530  1.00  0.00           S
ATOM   3533  CE  MET A 220      65.380  42.000  93.130  1.00  0.00           C
ATOM   3534  HE1 MET A 220      64.430  41.940  93.690  1.00  0.00           H
ATOM   3535  HE2 MET A 220      65.860  43.000  93.060  1.00  0.00           H
ATOM   3536  HE3 MET A 220      66.000  41.290  93.700  1.00  0.00           H
ATOM   3537  C   MET A 220      63.000  42.120  87.410  1.00  0.00           C
ATOM   3538  O   MET A 220      61.780  42.000  87.320  1.00  0.00           O
ATOM   3539  N   ASP A 221      63.840  42.050  86.340  1.00  0.00           N
ATOM   3540  HN  ASP A 221      64.830  41.970  86.420  1.00  0.00           H
ATOM   3541  CA  ASP A 221      63.480  42.270  84.930  1.00  0.00           C
ATOM   3542  HA  ASP A 221      62.650  42.960  84.890  1.00  0.00           H
ATOM   3543  CB  ASP A 221      64.670  42.990  84.220  1.00  0.00           C
ATOM   3544  HB1 ASP A 221      64.770  43.860  84.900  1.00  0.00           H
ATOM   3545  HB2 ASP A 221      64.360  43.310  83.200  1.00  0.00           H
ATOM   3546  CG  ASP A 221      65.960  42.140  84.130  1.00  0.00           C
ATOM   3547  OD1 ASP A 221      66.290  41.450  85.150  1.00  0.00           O
ATOM   3548  OD2 ASP A 221      66.550  42.010  83.010  1.00  0.00           O
ATOM   3549  C   ASP A 221      63.030  40.900  84.270  1.00  0.00           C
ATOM   3550  O   ASP A 221      62.500  40.920  83.170  1.00  0.00           O
ATOM   3551  N   ARG A 222      63.180  39.670  84.880  1.00  0.00           N
ATOM   3552  HN  ARG A 222      63.490  39.590  85.830  1.00  0.00           H
ATOM   3553  CA  ARG A 222      62.640  38.470  84.420  1.00  0.00           C
ATOM   3554  HA  ARG A 222      62.590  38.560  83.340  1.00  0.00           H
ATOM   3555  CB  ARG A 222      63.620  37.360  84.780  1.00  0.00           C
ATOM   3556  HB1 ARG A 222      63.210  36.360  84.540  1.00  0.00           H
ATOM   3557  HB2 ARG A 222      63.770  37.290  85.880  1.00  0.00           H
ATOM   3558  CG  ARG A 222      65.000  37.290  84.040  1.00  0.00           C
ATOM   3559  HG1 ARG A 222      64.790  37.170  82.960  1.00  0.00           H
ATOM   3560  HG2 ARG A 222      65.540  36.360  84.300  1.00  0.00           H
ATOM   3561  CD  ARG A 222      65.980  38.410  84.170  1.00  0.00           C
ATOM   3562  HD1 ARG A 222      66.260  38.520  85.230  1.00  0.00           H
ATOM   3563  HD2 ARG A 222      65.620  39.410  83.820  1.00  0.00           H
ATOM   3564  NE  ARG A 222      67.070  37.950  83.290  1.00  0.00           N
ATOM   3565  HE  ARG A 222      67.120  36.960  83.120  1.00  0.00           H
ATOM   3566  CZ  ARG A 222      68.240  38.580  83.130  1.00  0.00           C
ATOM   3567  NH1 ARG A 222      68.430  39.810  83.480  1.00  0.00           N
ATOM   3568 HH11 ARG A 222      67.590  40.340  83.440  1.00  0.00           H
ATOM   3569 HH12 ARG A 222      69.320  40.200  83.220  1.00  0.00           H
ATOM   3570  NH2 ARG A 222      69.210  37.820  82.720  1.00  0.00           N
ATOM   3571 HH21 ARG A 222      69.030  36.970  82.230  1.00  0.00           H
ATOM   3572 HH22 ARG A 222      70.150  38.160  82.800  1.00  0.00           H
ATOM   3573  C   ARG A 222      61.220  38.250  84.990  1.00  0.00           C
ATOM   3574  O   ARG A 222      60.420  37.470  84.530  1.00  0.00           O
ATOM   3575  N   HSD A 223      60.770  39.130  85.980  1.00  0.00           N
ATOM   3576  HN  HSD A 223      61.370  39.880  86.250  1.00  0.00           H
ATOM   3577  CA  HSD A 223      59.450  39.160  86.650  1.00  0.00           C
ATOM   3578  HA  HSD A 223      59.380  38.240  87.210  1.00  0.00           H
ATOM   3579  CB  HSD A 223      59.440  40.170  87.860  1.00  0.00           C
ATOM   3580  HB1 HSD A 223      59.360  41.190  87.430  1.00  0.00           H
ATOM   3581  HB2 HSD A 223      60.410  40.120  88.400  1.00  0.00           H
ATOM   3582  ND1 HSD A 223      58.100  38.760  89.600  1.00  0.00           N
ATOM   3583  HD1 HSD A 223      58.820  38.050  89.700  1.00  0.00           H
ATOM   3584  CG  HSD A 223      58.360  39.950  88.970  1.00  0.00           C
ATOM   3585  CE1 HSD A 223      57.080  38.940  90.480  1.00  0.00           C
ATOM   3586  HE1 HSD A 223      56.760  38.200  91.200  1.00  0.00           H
ATOM   3587  NE2 HSD A 223      56.710  40.240  90.470  1.00  0.00           N
ATOM   3588  CD2 HSD A 223      57.520  40.840  89.540  1.00  0.00           C
ATOM   3589  HD2 HSD A 223      57.550  41.920  89.420  1.00  0.00           H
ATOM   3590  C   HSD A 223      58.180  39.270  85.760  1.00  0.00           C
ATOM   3591  O   HSD A 223      58.210  39.810  84.670  1.00  0.00           O
ATOM   3592  N   ALA A 224      57.000  38.720  86.140  1.00  0.00           N
ATOM   3593  HN  ALA A 224      56.900  38.470  87.100  1.00  0.00           H
ATOM   3594  CA  ALA A 224      55.920  38.510  85.160  1.00  0.00           C
ATOM   3595  HA  ALA A 224      56.360  38.020  84.310  1.00  0.00           H
ATOM   3596  CB  ALA A 224      54.850  37.750  85.870  1.00  0.00           C
ATOM   3597  HB1 ALA A 224      55.190  36.760  86.250  1.00  0.00           H
ATOM   3598  HB2 ALA A 224      53.960  37.510  85.250  1.00  0.00           H
ATOM   3599  HB3 ALA A 224      54.690  38.350  86.800  1.00  0.00           H
ATOM   3600  C   ALA A 224      55.460  39.760  84.520  1.00  0.00           C
ATOM   3601  O   ALA A 224      55.310  39.800  83.300  1.00  0.00           O
ATOM   3602  N   LYS A 225      55.390  40.900  85.290  1.00  0.00           N
ATOM   3603  HN  LYS A 225      55.410  40.880  86.270  1.00  0.00           H
ATOM   3604  CA  LYS A 225      54.980  42.190  84.740  1.00  0.00           C
ATOM   3605  HA  LYS A 225      54.020  42.040  84.260  1.00  0.00           H
ATOM   3606  CB  LYS A 225      54.830  43.320  85.850  1.00  0.00           C
ATOM   3607  HB1 LYS A 225      53.980  43.070  86.530  1.00  0.00           H
ATOM   3608  HB2 LYS A 225      54.560  44.270  85.340  1.00  0.00           H
ATOM   3609  CG  LYS A 225      56.070  43.660  86.710  1.00  0.00           C
ATOM   3610  HG1 LYS A 225      57.060  43.460  86.260  1.00  0.00           H
ATOM   3611  HG2 LYS A 225      55.910  42.960  87.560  1.00  0.00           H
ATOM   3612  CD  LYS A 225      56.020  45.130  87.170  1.00  0.00           C
ATOM   3613  HD1 LYS A 225      54.990  45.380  87.460  1.00  0.00           H
ATOM   3614  HD2 LYS A 225      56.300  45.730  86.280  1.00  0.00           H
ATOM   3615  CE  LYS A 225      57.110  45.540  88.250  1.00  0.00           C
ATOM   3616  HE1 LYS A 225      58.150  45.550  87.890  1.00  0.00           H
ATOM   3617  HE2 LYS A 225      57.010  44.760  89.040  1.00  0.00           H
ATOM   3618  NZ  LYS A 225      56.730  46.830  88.840  1.00  0.00           N
ATOM   3619  HZ1 LYS A 225      56.370  47.570  88.200  1.00  0.00           H
ATOM   3620  HZ2 LYS A 225      57.530  47.260  89.330  1.00  0.00           H
ATOM   3621  HZ3 LYS A 225      55.950  46.670  89.500  1.00  0.00           H
ATOM   3622  C   LYS A 225      55.940  42.680  83.690  1.00  0.00           C
ATOM   3623  O   LYS A 225      55.490  43.260  82.780  1.00  0.00           O
ATOM   3624  N   ILE A 226      57.260  42.450  83.820  1.00  0.00           N
ATOM   3625  HN  ILE A 226      57.520  41.900  84.610  1.00  0.00           H
ATOM   3626  CA  ILE A 226      58.220  43.050  82.840  1.00  0.00           C
ATOM   3627  HA  ILE A 226      57.840  44.030  82.630  1.00  0.00           H
ATOM   3628  CB  ILE A 226      59.630  42.960  83.460  1.00  0.00           C
ATOM   3629  HB  ILE A 226      59.860  41.890  83.670  1.00  0.00           H
ATOM   3630  CG2 ILE A 226      60.670  43.520  82.500  1.00  0.00           C
ATOM   3631 HG21 ILE A 226      61.690  43.540  82.940  1.00  0.00           H
ATOM   3632 HG22 ILE A 226      60.430  44.600  82.340  1.00  0.00           H
ATOM   3633 HG23 ILE A 226      60.640  42.940  81.560  1.00  0.00           H
ATOM   3634  CG1 ILE A 226      59.560  43.700  84.830  1.00  0.00           C
ATOM   3635 HG11 ILE A 226      60.590  43.600  85.240  1.00  0.00           H
ATOM   3636 HG12 ILE A 226      58.930  43.240  85.620  1.00  0.00           H
ATOM   3637  CD  ILE A 226      59.230  45.180  84.760  1.00  0.00           C
ATOM   3638  HD1 ILE A 226      58.970  45.570  85.770  1.00  0.00           H
ATOM   3639  HD2 ILE A 226      58.350  45.450  84.140  1.00  0.00           H
ATOM   3640  HD3 ILE A 226      60.140  45.690  84.350  1.00  0.00           H
ATOM   3641  C   ILE A 226      58.230  42.230  81.600  1.00  0.00           C
ATOM   3642  O   ILE A 226      58.260  42.820  80.530  1.00  0.00           O
ATOM   3643  N   LYS A 227      58.080  40.880  81.700  1.00  0.00           N
ATOM   3644  HN  LYS A 227      58.050  40.440  82.590  1.00  0.00           H
ATOM   3645  CA  LYS A 227      57.720  40.060  80.540  1.00  0.00           C
ATOM   3646  HA  LYS A 227      58.470  40.200  79.780  1.00  0.00           H
ATOM   3647  CB  LYS A 227      57.690  38.520  80.940  1.00  0.00           C
ATOM   3648  HB1 LYS A 227      57.470  37.940  80.010  1.00  0.00           H
ATOM   3649  HB2 LYS A 227      56.980  38.330  81.770  1.00  0.00           H
ATOM   3650  CG  LYS A 227      59.000  37.950  81.450  1.00  0.00           C
ATOM   3651  HG1 LYS A 227      58.820  36.850  81.520  1.00  0.00           H
ATOM   3652  HG2 LYS A 227      59.280  38.230  82.480  1.00  0.00           H
ATOM   3653  CD  LYS A 227      60.250  38.200  80.630  1.00  0.00           C
ATOM   3654  HD1 LYS A 227      60.760  39.160  80.890  1.00  0.00           H
ATOM   3655  HD2 LYS A 227      60.010  38.400  79.560  1.00  0.00           H
ATOM   3656  CE  LYS A 227      61.160  36.960  80.600  1.00  0.00           C
ATOM   3657  HE1 LYS A 227      60.680  36.150  80.020  1.00  0.00           H
ATOM   3658  HE2 LYS A 227      61.450  36.620  81.610  1.00  0.00           H
ATOM   3659  NZ  LYS A 227      62.300  37.330  79.830  1.00  0.00           N
ATOM   3660  HZ1 LYS A 227      61.980  37.410  78.850  1.00  0.00           H
ATOM   3661  HZ2 LYS A 227      63.120  36.730  80.070  1.00  0.00           H
ATOM   3662  HZ3 LYS A 227      62.650  38.260  80.140  1.00  0.00           H
ATOM   3663  C   LYS A 227      56.490  40.480  79.760  1.00  0.00           C
ATOM   3664  O   LYS A 227      56.510  40.510  78.540  1.00  0.00           O
ATOM   3665  N   ARG A 228      55.420  40.800  80.480  1.00  0.00           N
ATOM   3666  HN  ARG A 228      55.540  40.800  81.470  1.00  0.00           H
ATOM   3667  CA  ARG A 228      54.270  41.440  79.790  1.00  0.00           C
ATOM   3668  HA  ARG A 228      53.950  40.740  79.020  1.00  0.00           H
ATOM   3669  CB  ARG A 228      53.040  41.720  80.690  1.00  0.00           C
ATOM   3670  HB1 ARG A 228      52.430  42.470  80.140  1.00  0.00           H
ATOM   3671  HB2 ARG A 228      53.350  42.150  81.670  1.00  0.00           H
ATOM   3672  CG  ARG A 228      52.200  40.410  81.080  1.00  0.00           C
ATOM   3673  HG1 ARG A 228      51.530  40.740  81.900  1.00  0.00           H
ATOM   3674  HG2 ARG A 228      52.890  39.720  81.620  1.00  0.00           H
ATOM   3675  CD  ARG A 228      51.530  39.700  79.850  1.00  0.00           C
ATOM   3676  HD1 ARG A 228      52.330  39.390  79.130  1.00  0.00           H
ATOM   3677  HD2 ARG A 228      50.760  40.360  79.430  1.00  0.00           H
ATOM   3678  NE  ARG A 228      50.860  38.490  80.460  1.00  0.00           N
ATOM   3679  HE  ARG A 228      50.990  38.310  81.440  1.00  0.00           H
ATOM   3680  CZ  ARG A 228      50.060  37.600  79.870  1.00  0.00           C
ATOM   3681  NH1 ARG A 228      49.650  37.680  78.640  1.00  0.00           N
ATOM   3682 HH11 ARG A 228      50.010  38.500  78.210  1.00  0.00           H
ATOM   3683 HH12 ARG A 228      49.360  36.810  78.240  1.00  0.00           H
ATOM   3684  NH2 ARG A 228      49.630  36.630  80.640  1.00  0.00           N
ATOM   3685 HH21 ARG A 228      49.780  36.760  81.620  1.00  0.00           H
ATOM   3686 HH22 ARG A 228      48.750  36.250  80.380  1.00  0.00           H
ATOM   3687  C   ARG A 228      54.590  42.820  79.090  1.00  0.00           C
ATOM   3688  O   ARG A 228      54.230  43.040  77.950  1.00  0.00           O
ATOM   3689  N   ALA A 229      55.260  43.740  79.790  1.00  0.00           N
ATOM   3690  HN  ALA A 229      55.420  43.500  80.730  1.00  0.00           H
ATOM   3691  CA  ALA A 229      55.580  45.030  79.270  1.00  0.00           C
ATOM   3692  HA  ALA A 229      54.730  45.600  78.950  1.00  0.00           H
ATOM   3693  CB  ALA A 229      56.100  45.800  80.480  1.00  0.00           C
ATOM   3694  HB1 ALA A 229      55.270  45.910  81.200  1.00  0.00           H
ATOM   3695  HB2 ALA A 229      56.480  46.840  80.340  1.00  0.00           H
ATOM   3696  HB3 ALA A 229      56.910  45.200  80.950  1.00  0.00           H
ATOM   3697  C   ALA A 229      56.570  44.950  78.160  1.00  0.00           C
ATOM   3698  O   ALA A 229      56.530  45.690  77.190  1.00  0.00           O
ATOM   3699  N   ILE A 230      57.600  44.140  78.200  1.00  0.00           N
ATOM   3700  HN  ILE A 230      57.790  43.760  79.100  1.00  0.00           H
ATOM   3701  CA  ILE A 230      58.470  43.900  77.000  1.00  0.00           C
ATOM   3702  HA  ILE A 230      58.750  44.900  76.710  1.00  0.00           H
ATOM   3703  CB  ILE A 230      59.720  43.050  77.290  1.00  0.00           C
ATOM   3704  HB  ILE A 230      59.430  42.190  77.930  1.00  0.00           H
ATOM   3705  CG2 ILE A 230      60.420  42.490  75.990  1.00  0.00           C
ATOM   3706 HG21 ILE A 230      59.930  41.520  75.760  1.00  0.00           H
ATOM   3707 HG22 ILE A 230      61.450  42.220  76.290  1.00  0.00           H
ATOM   3708 HG23 ILE A 230      60.510  43.170  75.120  1.00  0.00           H
ATOM   3709  CG1 ILE A 230      60.720  43.930  78.100  1.00  0.00           C
ATOM   3710 HG11 ILE A 230      60.100  44.520  78.800  1.00  0.00           H
ATOM   3711 HG12 ILE A 230      61.210  44.710  77.470  1.00  0.00           H
ATOM   3712  CD  ILE A 230      61.740  43.210  78.950  1.00  0.00           C
ATOM   3713  HD1 ILE A 230      62.240  43.840  79.720  1.00  0.00           H
ATOM   3714  HD2 ILE A 230      62.580  42.810  78.340  1.00  0.00           H
ATOM   3715  HD3 ILE A 230      61.300  42.370  79.510  1.00  0.00           H
ATOM   3716  C   ILE A 230      57.710  43.360  75.750  1.00  0.00           C
ATOM   3717  O   ILE A 230      57.770  43.870  74.640  1.00  0.00           O
ATOM   3718  N   THR A 231      56.810  42.420  75.980  1.00  0.00           N
ATOM   3719  HN  THR A 231      56.850  42.030  76.900  1.00  0.00           H
ATOM   3720  CA  THR A 231      55.940  41.820  74.990  1.00  0.00           C
ATOM   3721  HA  THR A 231      56.530  41.500  74.140  1.00  0.00           H
ATOM   3722  CB  THR A 231      55.180  40.680  75.560  1.00  0.00           C
ATOM   3723  HB  THR A 231      54.560  41.010  76.420  1.00  0.00           H
ATOM   3724  OG1 THR A 231      56.040  39.670  76.020  1.00  0.00           O
ATOM   3725  HG1 THR A 231      55.960  39.680  76.990  1.00  0.00           H
ATOM   3726  CG2 THR A 231      54.200  40.050  74.560  1.00  0.00           C
ATOM   3727 HG21 THR A 231      54.650  39.620  73.640  1.00  0.00           H
ATOM   3728 HG22 THR A 231      53.390  40.790  74.360  1.00  0.00           H
ATOM   3729 HG23 THR A 231      53.720  39.190  75.070  1.00  0.00           H
ATOM   3730  C   THR A 231      55.060  42.760  74.270  1.00  0.00           C
ATOM   3731  O   THR A 231      54.870  42.680  73.070  1.00  0.00           O
ATOM   3732  N   PHE A 232      54.530  43.710  75.060  1.00  0.00           N
ATOM   3733  HN  PHE A 232      54.800  43.760  76.020  1.00  0.00           H
ATOM   3734  CA  PHE A 232      53.610  44.800  74.600  1.00  0.00           C
ATOM   3735  HA  PHE A 232      52.730  44.370  74.180  1.00  0.00           H
ATOM   3736  CB  PHE A 232      53.410  45.740  75.850  1.00  0.00           C
ATOM   3737  HB1 PHE A 232      54.330  46.270  76.150  1.00  0.00           H
ATOM   3738  HB2 PHE A 232      53.060  45.090  76.680  1.00  0.00           H
ATOM   3739  CG  PHE A 232      52.310  46.780  75.580  1.00  0.00           C
ATOM   3740  CD1 PHE A 232      52.360  48.080  76.150  1.00  0.00           C
ATOM   3741  HD1 PHE A 232      53.080  48.400  76.870  1.00  0.00           H
ATOM   3742  CE1 PHE A 232      51.300  48.980  75.980  1.00  0.00           C
ATOM   3743  HE1 PHE A 232      51.320  49.950  76.480  1.00  0.00           H
ATOM   3744  CZ  PHE A 232      50.210  48.590  75.260  1.00  0.00           C
ATOM   3745  HZ  PHE A 232      49.390  49.280  75.060  1.00  0.00           H
ATOM   3746  CD2 PHE A 232      51.150  46.380  74.870  1.00  0.00           C
ATOM   3747  HD2 PHE A 232      50.980  45.390  74.480  1.00  0.00           H
ATOM   3748  CE2 PHE A 232      50.150  47.400  74.660  1.00  0.00           C
ATOM   3749  HE2 PHE A 232      49.250  47.110  74.160  1.00  0.00           H
ATOM   3750  C   PHE A 232      54.180  45.680  73.470  1.00  0.00           C
ATOM   3751  O   PHE A 232      53.490  46.030  72.520  1.00  0.00           O
ATOM   3752  N   ILE A 233      55.450  46.030  73.390  1.00  0.00           N
ATOM   3753  HN  ILE A 233      56.060  45.990  74.180  1.00  0.00           H
ATOM   3754  CA  ILE A 233      55.880  46.910  72.270  1.00  0.00           C
ATOM   3755  HA  ILE A 233      55.080  47.600  72.080  1.00  0.00           H
ATOM   3756  CB  ILE A 233      57.100  47.760  72.500  1.00  0.00           C
ATOM   3757  HB  ILE A 233      56.810  48.450  73.320  1.00  0.00           H
ATOM   3758  CG2 ILE A 233      58.350  46.910  72.870  1.00  0.00           C
ATOM   3759 HG21 ILE A 233      57.930  46.110  73.510  1.00  0.00           H
ATOM   3760 HG22 ILE A 233      59.020  47.510  73.520  1.00  0.00           H
ATOM   3761 HG23 ILE A 233      58.780  46.430  71.980  1.00  0.00           H
ATOM   3762  CG1 ILE A 233      57.400  48.680  71.250  1.00  0.00           C
ATOM   3763 HG11 ILE A 233      57.430  48.090  70.310  1.00  0.00           H
ATOM   3764 HG12 ILE A 233      58.390  49.100  71.500  1.00  0.00           H
ATOM   3765  CD  ILE A 233      56.470  49.910  71.070  1.00  0.00           C
ATOM   3766  HD1 ILE A 233      56.360  50.530  71.980  1.00  0.00           H
ATOM   3767  HD2 ILE A 233      55.430  49.690  70.730  1.00  0.00           H
ATOM   3768  HD3 ILE A 233      56.920  50.600  70.330  1.00  0.00           H
ATOM   3769  C   ILE A 233      56.060  46.010  71.070  1.00  0.00           C
ATOM   3770  O   ILE A 233      55.800  46.310  69.920  1.00  0.00           O
ATOM   3771  N   MET A 234      56.390  44.690  71.340  1.00  0.00           N
ATOM   3772  HN  MET A 234      56.280  44.250  72.220  1.00  0.00           H
ATOM   3773  CA  MET A 234      56.840  43.850  70.260  1.00  0.00           C
ATOM   3774  HA  MET A 234      57.440  44.420  69.560  1.00  0.00           H
ATOM   3775  CB  MET A 234      57.740  42.880  71.010  1.00  0.00           C
ATOM   3776  HB1 MET A 234      57.860  42.010  70.340  1.00  0.00           H
ATOM   3777  HB2 MET A 234      57.200  42.620  71.930  1.00  0.00           H
ATOM   3778  CG  MET A 234      59.170  43.390  71.460  1.00  0.00           C
ATOM   3779  HG1 MET A 234      59.540  42.650  72.190  1.00  0.00           H
ATOM   3780  HG2 MET A 234      59.100  44.270  72.120  1.00  0.00           H
ATOM   3781  SD  MET A 234      60.430  43.700  70.170  1.00  0.00           S
ATOM   3782  CE  MET A 234      61.490  42.230  70.140  1.00  0.00           C
ATOM   3783  HE1 MET A 234      61.560  41.870  69.100  1.00  0.00           H
ATOM   3784  HE2 MET A 234      61.050  41.440  70.780  1.00  0.00           H
ATOM   3785  HE3 MET A 234      62.460  42.560  70.580  1.00  0.00           H
ATOM   3786  C   MET A 234      55.740  43.110  69.500  1.00  0.00           C
ATOM   3787  O   MET A 234      56.030  42.580  68.390  1.00  0.00           O
ATOM   3788  N   VAL A 235      54.440  43.210  69.960  1.00  0.00           N
ATOM   3789  HN  VAL A 235      54.200  43.450  70.890  1.00  0.00           H
ATOM   3790  CA  VAL A 235      53.280  42.960  69.150  1.00  0.00           C
ATOM   3791  HA  VAL A 235      53.470  41.950  68.790  1.00  0.00           H
ATOM   3792  CB  VAL A 235      51.940  42.820  69.900  1.00  0.00           C
ATOM   3793  HB  VAL A 235      51.220  42.430  69.150  1.00  0.00           H
ATOM   3794  CG1 VAL A 235      52.110  41.720  70.990  1.00  0.00           C
ATOM   3795 HG11 VAL A 235      52.210  40.670  70.650  1.00  0.00           H
ATOM   3796 HG12 VAL A 235      51.120  41.690  71.500  1.00  0.00           H
ATOM   3797 HG13 VAL A 235      52.810  42.010  71.800  1.00  0.00           H
ATOM   3798  CG2 VAL A 235      51.310  44.110  70.420  1.00  0.00           C
ATOM   3799 HG21 VAL A 235      51.320  44.970  69.710  1.00  0.00           H
ATOM   3800 HG22 VAL A 235      51.880  44.460  71.300  1.00  0.00           H
ATOM   3801 HG23 VAL A 235      50.330  43.840  70.900  1.00  0.00           H
ATOM   3802  C   VAL A 235      53.260  43.860  67.940  1.00  0.00           C
ATOM   3803  O   VAL A 235      52.900  43.470  66.820  1.00  0.00           O
ATOM   3804  N   VAL A 236      53.790  45.190  68.090  1.00  0.00           N
ATOM   3805  HN  VAL A 236      54.130  45.470  68.980  1.00  0.00           H
ATOM   3806  CA  VAL A 236      54.030  46.090  66.900  1.00  0.00           C
ATOM   3807  HA  VAL A 236      53.160  46.080  66.250  1.00  0.00           H
ATOM   3808  CB  VAL A 236      54.010  47.530  67.460  1.00  0.00           C
ATOM   3809  HB  VAL A 236      54.780  47.700  68.240  1.00  0.00           H
ATOM   3810  CG1 VAL A 236      54.380  48.500  66.330  1.00  0.00           C
ATOM   3811 HG11 VAL A 236      53.580  48.420  65.560  1.00  0.00           H
ATOM   3812 HG12 VAL A 236      55.370  48.350  65.860  1.00  0.00           H
ATOM   3813 HG13 VAL A 236      54.490  49.580  66.580  1.00  0.00           H
ATOM   3814  CG2 VAL A 236      52.630  47.810  68.090  1.00  0.00           C
ATOM   3815 HG21 VAL A 236      52.480  48.840  68.450  1.00  0.00           H
ATOM   3816 HG22 VAL A 236      52.450  47.070  68.890  1.00  0.00           H
ATOM   3817 HG23 VAL A 236      51.920  47.670  67.240  1.00  0.00           H
ATOM   3818  C   VAL A 236      55.240  45.700  66.160  1.00  0.00           C
ATOM   3819  O   VAL A 236      55.230  45.360  64.980  1.00  0.00           O
ATOM   3820  N   ALA A 237      56.400  45.710  66.850  1.00  0.00           N
ATOM   3821  HN  ALA A 237      56.340  45.680  67.850  1.00  0.00           H
ATOM   3822  CA  ALA A 237      57.670  45.760  66.290  1.00  0.00           C
ATOM   3823  HA  ALA A 237      57.790  46.640  65.650  1.00  0.00           H
ATOM   3824  CB  ALA A 237      58.650  45.950  67.510  1.00  0.00           C
ATOM   3825  HB1 ALA A 237      58.720  45.010  68.090  1.00  0.00           H
ATOM   3826  HB2 ALA A 237      58.400  46.870  68.080  1.00  0.00           H
ATOM   3827  HB3 ALA A 237      59.680  46.090  67.120  1.00  0.00           H
ATOM   3828  C   ALA A 237      58.060  44.650  65.420  1.00  0.00           C
ATOM   3829  O   ALA A 237      58.660  44.860  64.380  1.00  0.00           O
ATOM   3830  N   ILE A 238      57.600  43.450  65.720  1.00  0.00           N
ATOM   3831  HN  ILE A 238      57.430  43.300  66.700  1.00  0.00           H
ATOM   3832  CA  ILE A 238      57.940  42.260  64.940  1.00  0.00           C
ATOM   3833  HA  ILE A 238      58.840  42.340  64.370  1.00  0.00           H
ATOM   3834  CB  ILE A 238      57.970  41.000  65.820  1.00  0.00           C
ATOM   3835  HB  ILE A 238      57.060  40.950  66.470  1.00  0.00           H
ATOM   3836  CG2 ILE A 238      57.970  39.750  64.960  1.00  0.00           C
ATOM   3837 HG21 ILE A 238      58.060  38.770  65.470  1.00  0.00           H
ATOM   3838 HG22 ILE A 238      58.760  39.680  64.180  1.00  0.00           H
ATOM   3839 HG23 ILE A 238      57.050  39.640  64.350  1.00  0.00           H
ATOM   3840  CG1 ILE A 238      59.180  40.950  66.820  1.00  0.00           C
ATOM   3841 HG11 ILE A 238      58.950  40.060  67.450  1.00  0.00           H
ATOM   3842 HG12 ILE A 238      59.200  41.770  67.570  1.00  0.00           H
ATOM   3843  CD  ILE A 238      60.570  40.750  66.090  1.00  0.00           C
ATOM   3844  HD1 ILE A 238      60.650  39.720  65.680  1.00  0.00           H
ATOM   3845  HD2 ILE A 238      61.400  40.980  66.790  1.00  0.00           H
ATOM   3846  HD3 ILE A 238      60.590  41.540  65.320  1.00  0.00           H
ATOM   3847  C   ILE A 238      56.980  42.160  63.790  1.00  0.00           C
ATOM   3848  O   ILE A 238      57.410  42.010  62.650  1.00  0.00           O
ATOM   3849  N   VAL A 239      55.640  42.380  64.030  1.00  0.00           N
ATOM   3850  HN  VAL A 239      55.350  42.650  64.950  1.00  0.00           H
ATOM   3851  CA  VAL A 239      54.620  42.150  63.100  1.00  0.00           C
ATOM   3852  HA  VAL A 239      54.650  41.110  62.860  1.00  0.00           H
ATOM   3853  CB  VAL A 239      53.260  42.370  63.840  1.00  0.00           C
ATOM   3854  HB  VAL A 239      53.210  43.430  64.170  1.00  0.00           H
ATOM   3855  CG1 VAL A 239      52.150  42.220  62.880  1.00  0.00           C
ATOM   3856 HG11 VAL A 239      51.130  42.390  63.300  1.00  0.00           H
ATOM   3857 HG12 VAL A 239      52.180  41.170  62.520  1.00  0.00           H
ATOM   3858 HG13 VAL A 239      52.150  42.910  62.010  1.00  0.00           H
ATOM   3859  CG2 VAL A 239      53.110  41.320  64.930  1.00  0.00           C
ATOM   3860 HG21 VAL A 239      53.070  40.330  64.430  1.00  0.00           H
ATOM   3861 HG22 VAL A 239      52.170  41.450  65.500  1.00  0.00           H
ATOM   3862 HG23 VAL A 239      53.950  41.350  65.660  1.00  0.00           H
ATOM   3863  C   VAL A 239      54.730  43.000  61.850  1.00  0.00           C
ATOM   3864  O   VAL A 239      54.630  42.520  60.670  1.00  0.00           O
ATOM   3865  N   PHE A 240      55.020  44.300  62.120  1.00  0.00           N
ATOM   3866  HN  PHE A 240      55.250  44.600  63.030  1.00  0.00           H
ATOM   3867  CA  PHE A 240      55.220  45.360  61.120  1.00  0.00           C
ATOM   3868  HA  PHE A 240      54.260  45.500  60.650  1.00  0.00           H
ATOM   3869  CB  PHE A 240      55.600  46.680  61.910  1.00  0.00           C
ATOM   3870  HB1 PHE A 240      56.520  46.440  62.490  1.00  0.00           H
ATOM   3871  HB2 PHE A 240      54.910  46.930  62.740  1.00  0.00           H
ATOM   3872  CG  PHE A 240      55.620  47.890  60.940  1.00  0.00           C
ATOM   3873  CD1 PHE A 240      54.450  48.560  60.610  1.00  0.00           C
ATOM   3874  HD1 PHE A 240      53.480  48.280  60.980  1.00  0.00           H
ATOM   3875  CE1 PHE A 240      54.500  49.720  59.860  1.00  0.00           C
ATOM   3876  HE1 PHE A 240      53.630  50.330  59.660  1.00  0.00           H
ATOM   3877  CZ  PHE A 240      55.710  50.120  59.380  1.00  0.00           C
ATOM   3878  HZ  PHE A 240      55.730  50.890  58.620  1.00  0.00           H
ATOM   3879  CD2 PHE A 240      56.950  48.390  60.450  1.00  0.00           C
ATOM   3880  HD2 PHE A 240      57.870  48.000  60.840  1.00  0.00           H
ATOM   3881  CE2 PHE A 240      56.920  49.470  59.660  1.00  0.00           C
ATOM   3882  HE2 PHE A 240      57.850  49.850  59.260  1.00  0.00           H
ATOM   3883  C   PHE A 240      56.250  45.070  60.020  1.00  0.00           C
ATOM   3884  O   PHE A 240      56.010  45.280  58.820  1.00  0.00           O
ATOM   3885  N   VAL A 241      57.400  44.490  60.390  1.00  0.00           N
ATOM   3886  HN  VAL A 241      57.500  44.460  61.390  1.00  0.00           H
ATOM   3887  CA  VAL A 241      58.470  43.870  59.550  1.00  0.00           C
ATOM   3888  HA  VAL A 241      58.820  44.680  58.930  1.00  0.00           H
ATOM   3889  CB  VAL A 241      59.550  43.340  60.460  1.00  0.00           C
ATOM   3890  HB  VAL A 241      59.160  42.590  61.180  1.00  0.00           H
ATOM   3891  CG1 VAL A 241      60.760  42.820  59.580  1.00  0.00           C
ATOM   3892 HG11 VAL A 241      61.620  42.440  60.190  1.00  0.00           H
ATOM   3893 HG12 VAL A 241      61.090  43.590  58.850  1.00  0.00           H
ATOM   3894 HG13 VAL A 241      60.480  41.970  58.920  1.00  0.00           H
ATOM   3895  CG2 VAL A 241      60.120  44.510  61.270  1.00  0.00           C
ATOM   3896 HG21 VAL A 241      60.540  45.250  60.560  1.00  0.00           H
ATOM   3897 HG22 VAL A 241      60.980  44.140  61.860  1.00  0.00           H
ATOM   3898 HG23 VAL A 241      59.410  45.000  61.980  1.00  0.00           H
ATOM   3899  C   VAL A 241      57.900  42.820  58.560  1.00  0.00           C
ATOM   3900  O   VAL A 241      58.140  42.880  57.370  1.00  0.00           O
ATOM   3901  N   ILE A 242      57.130  41.840  59.100  1.00  0.00           N
ATOM   3902  HN  ILE A 242      57.010  41.930  60.090  1.00  0.00           H
ATOM   3903  CA  ILE A 242      56.570  40.660  58.510  1.00  0.00           C
ATOM   3904  HA  ILE A 242      57.350  40.190  57.920  1.00  0.00           H
ATOM   3905  CB  ILE A 242      56.160  39.590  59.560  1.00  0.00           C
ATOM   3906  HB  ILE A 242      55.450  39.920  60.360  1.00  0.00           H
ATOM   3907  CG2 ILE A 242      55.450  38.440  58.840  1.00  0.00           C
ATOM   3908 HG21 ILE A 242      54.970  37.720  59.530  1.00  0.00           H
ATOM   3909 HG22 ILE A 242      56.250  38.000  58.200  1.00  0.00           H
ATOM   3910 HG23 ILE A 242      54.580  38.810  58.270  1.00  0.00           H
ATOM   3911  CG1 ILE A 242      57.330  39.210  60.450  1.00  0.00           C
ATOM   3912 HG11 ILE A 242      58.030  39.990  60.820  1.00  0.00           H
ATOM   3913 HG12 ILE A 242      57.980  38.670  59.730  1.00  0.00           H
ATOM   3914  CD  ILE A 242      56.810  38.460  61.680  1.00  0.00           C
ATOM   3915  HD1 ILE A 242      56.210  39.110  62.370  1.00  0.00           H
ATOM   3916  HD2 ILE A 242      57.640  38.090  62.300  1.00  0.00           H
ATOM   3917  HD3 ILE A 242      56.190  37.580  61.450  1.00  0.00           H
ATOM   3918  C   ILE A 242      55.560  40.980  57.420  1.00  0.00           C
ATOM   3919  O   ILE A 242      55.570  40.300  56.420  1.00  0.00           O
ATOM   3920  N   CYS A 243      54.800  42.050  57.700  1.00  0.00           N
ATOM   3921  HN  CYS A 243      54.670  42.460  58.600  1.00  0.00           H
ATOM   3922  CA  CYS A 243      53.800  42.680  56.870  1.00  0.00           C
ATOM   3923  HA  CYS A 243      53.110  41.870  56.690  1.00  0.00           H
ATOM   3924  CB  CYS A 243      52.980  43.750  57.720  1.00  0.00           C
ATOM   3925  HB1 CYS A 243      52.330  44.470  57.190  1.00  0.00           H
ATOM   3926  HB2 CYS A 243      53.780  44.410  58.130  1.00  0.00           H
ATOM   3927  SG  CYS A 243      51.900  42.950  58.980  1.00  0.00           S
ATOM   3928  HG1 CYS A 243      52.780  42.810  59.970  1.00  0.00           H
ATOM   3929  C   CYS A 243      54.320  43.170  55.490  1.00  0.00           C
ATOM   3930  O   CYS A 243      53.640  42.980  54.480  1.00  0.00           O
ATOM   3931  N   PHE A 244      55.490  43.890  55.460  1.00  0.00           N
ATOM   3932  HN  PHE A 244      56.000  43.980  56.320  1.00  0.00           H
ATOM   3933  CA  PHE A 244      55.970  44.720  54.380  1.00  0.00           C
ATOM   3934  HA  PHE A 244      55.290  44.500  53.560  1.00  0.00           H
ATOM   3935  CB  PHE A 244      56.100  46.250  54.720  1.00  0.00           C
ATOM   3936  HB1 PHE A 244      56.530  46.850  53.900  1.00  0.00           H
ATOM   3937  HB2 PHE A 244      56.760  46.270  55.610  1.00  0.00           H
ATOM   3938  CG  PHE A 244      54.730  46.880  54.830  1.00  0.00           C
ATOM   3939  CD1 PHE A 244      54.210  47.010  56.150  1.00  0.00           C
ATOM   3940  HD1 PHE A 244      54.710  46.580  57.020  1.00  0.00           H
ATOM   3941  CE1 PHE A 244      53.160  47.910  56.390  1.00  0.00           C
ATOM   3942  HE1 PHE A 244      52.850  48.170  57.390  1.00  0.00           H
ATOM   3943  CZ  PHE A 244      52.480  48.490  55.350  1.00  0.00           C
ATOM   3944  HZ  PHE A 244      51.650  49.180  55.510  1.00  0.00           H
ATOM   3945  CD2 PHE A 244      54.160  47.600  53.830  1.00  0.00           C
ATOM   3946  HD2 PHE A 244      54.630  47.760  52.870  1.00  0.00           H
ATOM   3947  CE2 PHE A 244      52.990  48.360  54.000  1.00  0.00           C
ATOM   3948  HE2 PHE A 244      52.540  48.890  53.170  1.00  0.00           H
ATOM   3949  C   PHE A 244      57.330  44.250  53.790  1.00  0.00           C
ATOM   3950  O   PHE A 244      57.670  44.450  52.640  1.00  0.00           O
ATOM   3951  N   LEU A 245      58.140  43.580  54.580  1.00  0.00           N
ATOM   3952  HN  LEU A 245      57.850  43.370  55.510  1.00  0.00           H
ATOM   3953  CA  LEU A 245      59.480  43.070  54.060  1.00  0.00           C
ATOM   3954  HA  LEU A 245      59.940  43.920  53.570  1.00  0.00           H
ATOM   3955  CB  LEU A 245      60.390  42.480  55.140  1.00  0.00           C
ATOM   3956  HB1 LEU A 245      59.970  41.640  55.730  1.00  0.00           H
ATOM   3957  HB2 LEU A 245      60.410  43.260  55.940  1.00  0.00           H
ATOM   3958  CG  LEU A 245      61.840  42.210  54.750  1.00  0.00           C
ATOM   3959  HG  LEU A 245      61.830  41.450  53.960  1.00  0.00           H
ATOM   3960  CD1 LEU A 245      62.560  43.490  54.170  1.00  0.00           C
ATOM   3961 HD11 LEU A 245      62.600  44.310  54.910  1.00  0.00           H
ATOM   3962 HD12 LEU A 245      61.910  43.910  53.380  1.00  0.00           H
ATOM   3963 HD13 LEU A 245      63.570  43.340  53.710  1.00  0.00           H
ATOM   3964  CD2 LEU A 245      62.650  41.650  55.930  1.00  0.00           C
ATOM   3965 HD21 LEU A 245      63.720  41.790  55.680  1.00  0.00           H
ATOM   3966 HD22 LEU A 245      62.610  40.540  56.100  1.00  0.00           H
ATOM   3967 HD23 LEU A 245      62.290  41.990  56.930  1.00  0.00           H
ATOM   3968  C   LEU A 245      59.340  42.070  52.940  1.00  0.00           C
ATOM   3969  O   LEU A 245      60.170  42.180  52.020  1.00  0.00           O
ATOM   3970  N   PRO A 246      58.380  41.100  52.850  1.00  0.00           N
ATOM   3971  CD  PRO A 246      57.720  40.450  54.000  1.00  0.00           C
ATOM   3972  HD1 PRO A 246      56.650  40.760  53.950  1.00  0.00           H
ATOM   3973  HD2 PRO A 246      58.220  40.700  54.960  1.00  0.00           H
ATOM   3974  CA  PRO A 246      58.490  40.080  51.790  1.00  0.00           C
ATOM   3975  HA  PRO A 246      59.520  39.760  51.710  1.00  0.00           H
ATOM   3976  CB  PRO A 246      57.580  38.960  52.170  1.00  0.00           C
ATOM   3977  HB1 PRO A 246      57.940  38.030  51.670  1.00  0.00           H
ATOM   3978  HB2 PRO A 246      56.490  39.100  52.030  1.00  0.00           H
ATOM   3979  CG  PRO A 246      57.740  38.950  53.680  1.00  0.00           C
ATOM   3980  HG1 PRO A 246      56.840  38.510  54.150  1.00  0.00           H
ATOM   3981  HG2 PRO A 246      58.710  38.460  53.920  1.00  0.00           H
ATOM   3982  C   PRO A 246      58.110  40.740  50.470  1.00  0.00           C
ATOM   3983  O   PRO A 246      58.680  40.310  49.460  1.00  0.00           O
ATOM   3984  N   SER A 247      57.220  41.800  50.430  1.00  0.00           N
ATOM   3985  HN  SER A 247      56.790  42.080  51.280  1.00  0.00           H
ATOM   3986  CA  SER A 247      56.910  42.560  49.200  1.00  0.00           C
ATOM   3987  HA  SER A 247      56.870  41.890  48.350  1.00  0.00           H
ATOM   3988  CB  SER A 247      55.600  43.390  49.170  1.00  0.00           C
ATOM   3989  HB1 SER A 247      54.770  42.790  49.590  1.00  0.00           H
ATOM   3990  HB2 SER A 247      55.350  43.670  48.130  1.00  0.00           H
ATOM   3991  OG  SER A 247      55.710  44.580  49.910  1.00  0.00           O
ATOM   3992  HG1 SER A 247      56.240  44.380  50.690  1.00  0.00           H
ATOM   3993  C   SER A 247      57.960  43.510  48.800  1.00  0.00           C
ATOM   3994  O   SER A 247      58.290  43.680  47.650  1.00  0.00           O
ATOM   3995  N   VAL A 248      58.760  44.040  49.810  1.00  0.00           N
ATOM   3996  HN  VAL A 248      58.500  43.820  50.760  1.00  0.00           H
ATOM   3997  CA  VAL A 248      60.000  44.800  49.560  1.00  0.00           C
ATOM   3998  HA  VAL A 248      59.770  45.460  48.740  1.00  0.00           H
ATOM   3999  CB  VAL A 248      60.380  45.630  50.780  1.00  0.00           C
ATOM   4000  HB  VAL A 248      60.220  44.880  51.580  1.00  0.00           H
ATOM   4001  CG1 VAL A 248      61.900  45.960  50.820  1.00  0.00           C
ATOM   4002 HG11 VAL A 248      62.320  46.480  49.940  1.00  0.00           H
ATOM   4003 HG12 VAL A 248      62.510  45.030  50.920  1.00  0.00           H
ATOM   4004 HG13 VAL A 248      62.160  46.540  51.730  1.00  0.00           H
ATOM   4005  CG2 VAL A 248      59.560  46.920  50.800  1.00  0.00           C
ATOM   4006 HG21 VAL A 248      59.600  47.450  51.780  1.00  0.00           H
ATOM   4007 HG22 VAL A 248      58.510  46.640  50.560  1.00  0.00           H
ATOM   4008 HG23 VAL A 248      59.980  47.590  50.020  1.00  0.00           H
ATOM   4009  C   VAL A 248      61.150  43.980  49.060  1.00  0.00           C
ATOM   4010  O   VAL A 248      61.730  44.400  48.020  1.00  0.00           O
ATOM   4011  N   VAL A 249      61.410  42.770  49.590  1.00  0.00           N
ATOM   4012  HN  VAL A 249      60.990  42.480  50.440  1.00  0.00           H
ATOM   4013  CA  VAL A 249      62.350  41.920  48.820  1.00  0.00           C
ATOM   4014  HA  VAL A 249      63.270  42.460  48.720  1.00  0.00           H
ATOM   4015  CB  VAL A 249      62.500  40.570  49.660  1.00  0.00           C
ATOM   4016  HB  VAL A 249      61.490  40.110  49.770  1.00  0.00           H
ATOM   4017  CG1 VAL A 249      63.460  39.530  48.900  1.00  0.00           C
ATOM   4018 HG11 VAL A 249      63.480  38.630  49.540  1.00  0.00           H
ATOM   4019 HG12 VAL A 249      64.510  39.900  48.860  1.00  0.00           H
ATOM   4020 HG13 VAL A 249      63.070  39.290  47.890  1.00  0.00           H
ATOM   4021  CG2 VAL A 249      63.090  40.900  51.070  1.00  0.00           C
ATOM   4022 HG21 VAL A 249      62.690  41.840  51.510  1.00  0.00           H
ATOM   4023 HG22 VAL A 249      64.190  41.050  51.120  1.00  0.00           H
ATOM   4024 HG23 VAL A 249      62.940  40.040  51.750  1.00  0.00           H
ATOM   4025  C   VAL A 249      61.940  41.640  47.340  1.00  0.00           C
ATOM   4026  O   VAL A 249      62.810  41.700  46.460  1.00  0.00           O
ATOM   4027  N   VAL A 250      60.640  41.430  47.040  1.00  0.00           N
ATOM   4028  HN  VAL A 250      60.020  41.370  47.830  1.00  0.00           H
ATOM   4029  CA  VAL A 250      60.070  41.290  45.680  1.00  0.00           C
ATOM   4030  HA  VAL A 250      60.610  40.550  45.110  1.00  0.00           H
ATOM   4031  CB  VAL A 250      58.570  40.980  45.670  1.00  0.00           C
ATOM   4032  HB  VAL A 250      57.960  41.740  46.240  1.00  0.00           H
ATOM   4033  CG1 VAL A 250      58.040  40.880  44.210  1.00  0.00           C
ATOM   4034 HG11 VAL A 250      57.010  40.490  44.060  1.00  0.00           H
ATOM   4035 HG12 VAL A 250      58.650  40.220  43.540  1.00  0.00           H
ATOM   4036 HG13 VAL A 250      57.980  41.890  43.750  1.00  0.00           H
ATOM   4037  CG2 VAL A 250      58.430  39.600  46.330  1.00  0.00           C
ATOM   4038 HG21 VAL A 250      57.370  39.310  46.430  1.00  0.00           H
ATOM   4039 HG22 VAL A 250      58.970  39.480  47.290  1.00  0.00           H
ATOM   4040 HG23 VAL A 250      58.920  38.850  45.680  1.00  0.00           H
ATOM   4041  C   VAL A 250      60.320  42.590  44.870  1.00  0.00           C
ATOM   4042  O   VAL A 250      60.780  42.640  43.710  1.00  0.00           O
ATOM   4043  N   ARG A 251      60.090  43.750  45.500  1.00  0.00           N
ATOM   4044  HN  ARG A 251      59.770  43.720  46.450  1.00  0.00           H
ATOM   4045  CA  ARG A 251      60.170  45.030  44.840  1.00  0.00           C
ATOM   4046  HA  ARG A 251      59.730  44.930  43.850  1.00  0.00           H
ATOM   4047  CB  ARG A 251      59.400  46.090  45.680  1.00  0.00           C
ATOM   4048  HB1 ARG A 251      59.730  46.100  46.740  1.00  0.00           H
ATOM   4049  HB2 ARG A 251      58.350  45.760  45.770  1.00  0.00           H
ATOM   4050  CG  ARG A 251      59.360  47.610  45.220  1.00  0.00           C
ATOM   4051  HG1 ARG A 251      60.330  48.150  45.230  1.00  0.00           H
ATOM   4052  HG2 ARG A 251      58.790  48.200  45.970  1.00  0.00           H
ATOM   4053  CD  ARG A 251      58.800  47.880  43.820  1.00  0.00           C
ATOM   4054  HD1 ARG A 251      59.400  47.320  43.060  1.00  0.00           H
ATOM   4055  HD2 ARG A 251      58.980  48.960  43.630  1.00  0.00           H
ATOM   4056  NE  ARG A 251      57.290  47.560  43.650  1.00  0.00           N
ATOM   4057  HE  ARG A 251      56.730  47.710  44.470  1.00  0.00           H
ATOM   4058  CZ  ARG A 251      56.670  47.260  42.510  1.00  0.00           C
ATOM   4059  NH1 ARG A 251      57.210  47.310  41.290  1.00  0.00           N
ATOM   4060 HH11 ARG A 251      58.000  47.920  41.240  1.00  0.00           H
ATOM   4061 HH12 ARG A 251      56.660  47.270  40.460  1.00  0.00           H
ATOM   4062  NH2 ARG A 251      55.390  46.860  42.450  1.00  0.00           N
ATOM   4063 HH21 ARG A 251      55.070  46.420  41.610  1.00  0.00           H
ATOM   4064 HH22 ARG A 251      54.850  46.640  43.260  1.00  0.00           H
ATOM   4065  C   ARG A 251      61.610  45.380  44.600  1.00  0.00           C
ATOM   4066  O   ARG A 251      61.950  45.930  43.540  1.00  0.00           O
ATOM   4067  N   ILE A 252      62.590  45.050  45.530  1.00  0.00           N
ATOM   4068  HN  ILE A 252      62.280  44.720  46.420  1.00  0.00           H
ATOM   4069  CA  ILE A 252      63.990  44.970  45.250  1.00  0.00           C
ATOM   4070  HA  ILE A 252      64.410  45.950  45.000  1.00  0.00           H
ATOM   4071  CB  ILE A 252      64.890  44.620  46.490  1.00  0.00           C
ATOM   4072  HB  ILE A 252      64.610  43.620  46.870  1.00  0.00           H
ATOM   4073  CG2 ILE A 252      66.410  44.360  45.990  1.00  0.00           C
ATOM   4074 HG21 ILE A 252      67.110  44.230  46.840  1.00  0.00           H
ATOM   4075 HG22 ILE A 252      66.740  45.140  45.280  1.00  0.00           H
ATOM   4076 HG23 ILE A 252      66.330  43.400  45.440  1.00  0.00           H
ATOM   4077  CG1 ILE A 252      64.730  45.710  47.580  1.00  0.00           C
ATOM   4078 HG11 ILE A 252      63.720  46.020  47.910  1.00  0.00           H
ATOM   4079 HG12 ILE A 252      65.180  46.640  47.140  1.00  0.00           H
ATOM   4080  CD  ILE A 252      65.430  45.270  48.840  1.00  0.00           C
ATOM   4081  HD1 ILE A 252      64.970  44.340  49.240  1.00  0.00           H
ATOM   4082  HD2 ILE A 252      65.290  46.020  49.650  1.00  0.00           H
ATOM   4083  HD3 ILE A 252      66.510  45.050  48.770  1.00  0.00           H
ATOM   4084  C   ILE A 252      64.410  44.060  44.090  1.00  0.00           C
ATOM   4085  O   ILE A 252      65.220  44.400  43.150  1.00  0.00           O
ATOM   4086  N   ARG A 253      63.820  42.800  43.990  1.00  0.00           N
ATOM   4087  HN  ARG A 253      63.210  42.500  44.720  1.00  0.00           H
ATOM   4088  CA  ARG A 253      64.060  41.910  42.860  1.00  0.00           C
ATOM   4089  HA  ARG A 253      65.130  41.780  42.740  1.00  0.00           H
ATOM   4090  CB  ARG A 253      63.350  40.470  43.040  1.00  0.00           C
ATOM   4091  HB1 ARG A 253      62.290  40.670  43.300  1.00  0.00           H
ATOM   4092  HB2 ARG A 253      63.740  40.010  43.980  1.00  0.00           H
ATOM   4093  CG  ARG A 253      63.480  39.550  41.840  1.00  0.00           C
ATOM   4094  HG1 ARG A 253      63.010  39.980  40.920  1.00  0.00           H
ATOM   4095  HG2 ARG A 253      62.870  38.640  42.020  1.00  0.00           H
ATOM   4096  CD  ARG A 253      64.910  38.900  41.640  1.00  0.00           C
ATOM   4097  HD1 ARG A 253      65.140  38.210  42.480  1.00  0.00           H
ATOM   4098  HD2 ARG A 253      65.640  39.710  41.520  1.00  0.00           H
ATOM   4099  NE  ARG A 253      64.840  37.880  40.480  1.00  0.00           N
ATOM   4100  HE  ARG A 253      63.950  37.450  40.310  1.00  0.00           H
ATOM   4101  CZ  ARG A 253      65.760  37.650  39.530  1.00  0.00           C
ATOM   4102  NH1 ARG A 253      66.990  37.930  39.730  1.00  0.00           N
ATOM   4103 HH11 ARG A 253      67.260  37.990  40.700  1.00  0.00           H
ATOM   4104 HH12 ARG A 253      67.580  37.780  38.930  1.00  0.00           H
ATOM   4105  NH2 ARG A 253      65.370  37.300  38.320  1.00  0.00           N
ATOM   4106 HH21 ARG A 253      64.390  37.090  38.310  1.00  0.00           H
ATOM   4107 HH22 ARG A 253      66.060  37.000  37.660  1.00  0.00           H
ATOM   4108  C   ARG A 253      63.680  42.560  41.510  1.00  0.00           C
ATOM   4109  O   ARG A 253      64.500  42.430  40.580  1.00  0.00           O
ATOM   4110  N   ILE A 254      62.560  43.280  41.410  1.00  0.00           N
ATOM   4111  HN  ILE A 254      61.840  43.070  42.060  1.00  0.00           H
ATOM   4112  CA  ILE A 254      62.060  44.050  40.320  1.00  0.00           C
ATOM   4113  HA  ILE A 254      62.070  43.390  39.470  1.00  0.00           H
ATOM   4114  CB  ILE A 254      60.560  44.490  40.450  1.00  0.00           C
ATOM   4115  HB  ILE A 254      60.570  44.890  41.480  1.00  0.00           H
ATOM   4116  CG2 ILE A 254      60.230  45.660  39.520  1.00  0.00           C
ATOM   4117 HG21 ILE A 254      60.930  46.510  39.620  1.00  0.00           H
ATOM   4118 HG22 ILE A 254      59.150  45.910  39.680  1.00  0.00           H
ATOM   4119 HG23 ILE A 254      60.310  45.350  38.450  1.00  0.00           H
ATOM   4120  CG1 ILE A 254      59.450  43.400  40.380  1.00  0.00           C
ATOM   4121 HG11 ILE A 254      59.900  42.520  40.890  1.00  0.00           H
ATOM   4122 HG12 ILE A 254      59.100  43.220  39.350  1.00  0.00           H
ATOM   4123  CD  ILE A 254      58.180  43.830  41.210  1.00  0.00           C
ATOM   4124  HD1 ILE A 254      57.530  42.940  41.120  1.00  0.00           H
ATOM   4125  HD2 ILE A 254      57.680  44.780  40.920  1.00  0.00           H
ATOM   4126  HD3 ILE A 254      58.460  43.940  42.280  1.00  0.00           H
ATOM   4127  C   ILE A 254      63.060  45.270  39.970  1.00  0.00           C
ATOM   4128  O   ILE A 254      63.410  45.480  38.780  1.00  0.00           O
ATOM   4129  N   PHE A 255      63.620  45.970  40.960  1.00  0.00           N
ATOM   4130  HN  PHE A 255      63.340  45.920  41.920  1.00  0.00           H
ATOM   4131  CA  PHE A 255      64.580  47.060  40.850  1.00  0.00           C
ATOM   4132  HA  PHE A 255      64.220  47.780  40.130  1.00  0.00           H
ATOM   4133  CB  PHE A 255      64.980  47.690  42.180  1.00  0.00           C
ATOM   4134  HB1 PHE A 255      65.660  48.530  41.980  1.00  0.00           H
ATOM   4135  HB2 PHE A 255      65.550  47.030  42.870  1.00  0.00           H
ATOM   4136  CG  PHE A 255      63.960  48.390  42.910  1.00  0.00           C
ATOM   4137  CD1 PHE A 255      62.720  48.900  42.380  1.00  0.00           C
ATOM   4138  HD1 PHE A 255      62.460  48.640  41.360  1.00  0.00           H
ATOM   4139  CE1 PHE A 255      61.860  49.710  43.150  1.00  0.00           C
ATOM   4140  HE1 PHE A 255      60.990  50.160  42.710  1.00  0.00           H
ATOM   4141  CZ  PHE A 255      62.150  49.930  44.490  1.00  0.00           C
ATOM   4142  HZ  PHE A 255      61.440  50.550  45.010  1.00  0.00           H
ATOM   4143  CD2 PHE A 255      64.140  48.640  44.240  1.00  0.00           C
ATOM   4144  HD2 PHE A 255      65.120  48.300  44.530  1.00  0.00           H
ATOM   4145  CE2 PHE A 255      63.250  49.320  45.100  1.00  0.00           C
ATOM   4146  HE2 PHE A 255      63.400  49.500  46.150  1.00  0.00           H
ATOM   4147  C   PHE A 255      65.880  46.490  40.140  1.00  0.00           C
ATOM   4148  O   PHE A 255      66.380  47.080  39.170  1.00  0.00           O
ATOM   4149  N   TRP A 256      66.420  45.310  40.660  1.00  0.00           N
ATOM   4150  HN  TRP A 256      65.910  44.830  41.380  1.00  0.00           H
ATOM   4151  CA  TRP A 256      67.530  44.700  40.010  1.00  0.00           C
ATOM   4152  HA  TRP A 256      68.360  45.390  39.860  1.00  0.00           H
ATOM   4153  CB  TRP A 256      67.900  43.450  40.870  1.00  0.00           C
ATOM   4154  HB1 TRP A 256      67.010  42.790  40.970  1.00  0.00           H
ATOM   4155  HB2 TRP A 256      68.100  43.690  41.930  1.00  0.00           H
ATOM   4156  CG  TRP A 256      69.030  42.600  40.360  1.00  0.00           C
ATOM   4157  CD1 TRP A 256      68.990  41.250  40.260  1.00  0.00           C
ATOM   4158  HD1 TRP A 256      68.130  40.670  40.550  1.00  0.00           H
ATOM   4159  NE1 TRP A 256      70.210  40.790  39.780  1.00  0.00           N
ATOM   4160  HE1 TRP A 256      70.440  39.860  39.640  1.00  0.00           H
ATOM   4161  CE2 TRP A 256      71.030  41.820  39.580  1.00  0.00           C
ATOM   4162  CD2 TRP A 256      70.350  43.020  39.990  1.00  0.00           C
ATOM   4163  CE3 TRP A 256      70.970  44.240  40.230  1.00  0.00           C
ATOM   4164  HE3 TRP A 256      70.530  45.030  40.810  1.00  0.00           H
ATOM   4165  CZ3 TRP A 256      72.140  44.300  39.690  1.00  0.00           C
ATOM   4166  HZ3 TRP A 256      72.690  45.230  39.580  1.00  0.00           H
ATOM   4167  CZ2 TRP A 256      72.380  41.960  39.080  1.00  0.00           C
ATOM   4168  HZ2 TRP A 256      73.050  41.190  38.690  1.00  0.00           H
ATOM   4169  CH2 TRP A 256      72.890  43.210  39.190  1.00  0.00           C
ATOM   4170  HH2 TRP A 256      73.840  43.450  38.730  1.00  0.00           H
ATOM   4171  C   TRP A 256      67.300  44.310  38.540  1.00  0.00           C
ATOM   4172  O   TRP A 256      68.160  44.540  37.730  1.00  0.00           O
ATOM   4173  N   LEU A 257      66.070  43.790  38.170  1.00  0.00           N
ATOM   4174  HN  LEU A 257      65.420  43.570  38.890  1.00  0.00           H
ATOM   4175  CA  LEU A 257      65.610  43.430  36.820  1.00  0.00           C
ATOM   4176  HA  LEU A 257      66.350  42.760  36.390  1.00  0.00           H
ATOM   4177  CB  LEU A 257      64.210  42.650  36.840  1.00  0.00           C
ATOM   4178  HB1 LEU A 257      63.770  42.590  35.820  1.00  0.00           H
ATOM   4179  HB2 LEU A 257      63.520  43.170  37.540  1.00  0.00           H
ATOM   4180  CG  LEU A 257      64.250  41.160  37.300  1.00  0.00           C
ATOM   4181  HG  LEU A 257      64.880  41.010  38.200  1.00  0.00           H
ATOM   4182  CD1 LEU A 257      62.850  40.720  37.730  1.00  0.00           C
ATOM   4183 HD11 LEU A 257      62.680  41.070  38.770  1.00  0.00           H
ATOM   4184 HD12 LEU A 257      62.630  39.640  37.860  1.00  0.00           H
ATOM   4185 HD13 LEU A 257      62.050  41.010  37.020  1.00  0.00           H
ATOM   4186  CD2 LEU A 257      64.680  40.130  36.160  1.00  0.00           C
ATOM   4187 HD21 LEU A 257      64.090  40.430  35.270  1.00  0.00           H
ATOM   4188 HD22 LEU A 257      64.420  39.100  36.490  1.00  0.00           H
ATOM   4189 HD23 LEU A 257      65.750  40.250  35.870  1.00  0.00           H
ATOM   4190  C   LEU A 257      65.560  44.520  35.840  1.00  0.00           C
ATOM   4191  O   LEU A 257      66.210  44.520  34.820  1.00  0.00           O
ATOM   4192  N   LEU A 258      64.920  45.620  36.330  1.00  0.00           N
ATOM   4193  HN  LEU A 258      64.520  45.550  37.240  1.00  0.00           H
ATOM   4194  CA  LEU A 258      64.840  46.910  35.630  1.00  0.00           C
ATOM   4195  HA  LEU A 258      64.300  46.730  34.710  1.00  0.00           H
ATOM   4196  CB  LEU A 258      64.040  48.000  36.380  1.00  0.00           C
ATOM   4197  HB1 LEU A 258      64.280  48.980  35.900  1.00  0.00           H
ATOM   4198  HB2 LEU A 258      64.210  47.980  37.480  1.00  0.00           H
ATOM   4199  CG  LEU A 258      62.470  47.990  36.230  1.00  0.00           C
ATOM   4200  HG  LEU A 258      62.210  46.910  36.140  1.00  0.00           H
ATOM   4201  CD1 LEU A 258      61.640  48.540  37.420  1.00  0.00           C
ATOM   4202 HD11 LEU A 258      60.560  48.360  37.470  1.00  0.00           H
ATOM   4203 HD12 LEU A 258      61.810  49.630  37.470  1.00  0.00           H
ATOM   4204 HD13 LEU A 258      62.170  48.160  38.330  1.00  0.00           H
ATOM   4205  CD2 LEU A 258      61.870  48.720  35.010  1.00  0.00           C
ATOM   4206 HD21 LEU A 258      62.030  49.820  35.020  1.00  0.00           H
ATOM   4207 HD22 LEU A 258      60.770  48.590  35.050  1.00  0.00           H
ATOM   4208 HD23 LEU A 258      62.310  48.200  34.130  1.00  0.00           H
ATOM   4209  C   LEU A 258      66.230  47.510  35.390  1.00  0.00           C
ATOM   4210  O   LEU A 258      66.530  47.980  34.300  1.00  0.00           O
ATOM   4211  N   HSD A 259      67.160  47.450  36.360  1.00  0.00           N
ATOM   4212  HN  HSD A 259      66.950  47.210  37.310  1.00  0.00           H
ATOM   4213  CA  HSD A 259      68.540  47.930  36.150  1.00  0.00           C
ATOM   4214  HA  HSD A 259      68.440  48.970  35.900  1.00  0.00           H
ATOM   4215  CB  HSD A 259      69.340  48.000  37.480  1.00  0.00           C
ATOM   4216  HB1 HSD A 259      69.320  47.020  37.990  1.00  0.00           H
ATOM   4217  HB2 HSD A 259      68.780  48.690  38.150  1.00  0.00           H
ATOM   4218  ND1 HSD A 259      71.300  49.510  36.970  1.00  0.00           N
ATOM   4219  HD1 HSD A 259      70.770  50.320  36.710  1.00  0.00           H
ATOM   4220  CG  HSD A 259      70.800  48.320  37.390  1.00  0.00           C
ATOM   4221  CE1 HSD A 259      72.680  49.470  37.030  1.00  0.00           C
ATOM   4222  HE1 HSD A 259      73.210  50.400  36.880  1.00  0.00           H
ATOM   4223  NE2 HSD A 259      73.080  48.280  37.320  1.00  0.00           N
ATOM   4224  CD2 HSD A 259      71.920  47.570  37.620  1.00  0.00           C
ATOM   4225  HD2 HSD A 259      71.950  46.620  38.130  1.00  0.00           H
ATOM   4226  C   HSD A 259      69.320  47.160  35.000  1.00  0.00           C
ATOM   4227  O   HSD A 259      69.950  47.720  34.150  1.00  0.00           O
ATOM   4228  N   THR A 260      69.070  45.840  34.890  1.00  0.00           N
ATOM   4229  HN  THR A 260      68.500  45.440  35.600  1.00  0.00           H
ATOM   4230  CA  THR A 260      69.810  44.810  34.180  1.00  0.00           C
ATOM   4231  HA  THR A 260      70.700  45.270  33.790  1.00  0.00           H
ATOM   4232  CB  THR A 260      70.120  43.620  35.080  1.00  0.00           C
ATOM   4233  HB  THR A 260      70.690  42.830  34.550  1.00  0.00           H
ATOM   4234  OG1 THR A 260      69.030  43.110  35.840  1.00  0.00           O
ATOM   4235  HG1 THR A 260      68.830  43.730  36.550  1.00  0.00           H
ATOM   4236  CG2 THR A 260      71.140  43.950  36.130  1.00  0.00           C
ATOM   4237 HG21 THR A 260      70.890  44.810  36.790  1.00  0.00           H
ATOM   4238 HG22 THR A 260      72.170  44.040  35.720  1.00  0.00           H
ATOM   4239 HG23 THR A 260      71.240  43.100  36.840  1.00  0.00           H
ATOM   4240  C   THR A 260      69.170  44.340  32.900  1.00  0.00           C
ATOM   4241  O   THR A 260      69.760  43.500  32.270  1.00  0.00           O
ATOM   4242  N   SER A 261      68.070  44.910  32.530  1.00  0.00           N
ATOM   4243  HN  SER A 261      67.740  45.560  33.220  1.00  0.00           H
ATOM   4244  CA  SER A 261      67.260  44.520  31.340  1.00  0.00           C
ATOM   4245  HA  SER A 261      67.860  44.000  30.600  1.00  0.00           H
ATOM   4246  CB  SER A 261      66.140  43.570  31.790  1.00  0.00           C
ATOM   4247  HB1 SER A 261      65.690  43.100  30.880  1.00  0.00           H
ATOM   4248  HB2 SER A 261      65.320  43.890  32.450  1.00  0.00           H
ATOM   4249  OG  SER A 261      66.690  42.520  32.560  1.00  0.00           O
ATOM   4250  HG1 SER A 261      66.920  42.950  33.380  1.00  0.00           H
ATOM   4251  C   SER A 261      66.480  45.710  30.720  1.00  0.00           C
ATOM   4252  O   SER A 261      66.340  46.740  31.250  1.00  0.00           O
ATOM   4253  N   GLY A 262      65.980  45.480  29.530  1.00  0.00           N
ATOM   4254  HN  GLY A 262      66.190  44.680  28.960  1.00  0.00           H
ATOM   4255  CA  GLY A 262      65.090  46.300  28.810  1.00  0.00           C
ATOM   4256  HA1 GLY A 262      65.230  46.140  27.750  1.00  0.00           H
ATOM   4257  HA2 GLY A 262      65.250  47.320  29.120  1.00  0.00           H
ATOM   4258  C   GLY A 262      63.650  46.020  29.210  1.00  0.00           C
ATOM   4259  O   GLY A 262      63.310  45.300  30.150  1.00  0.00           O
ATOM   4260  N   THR A 263      62.630  46.520  28.450  1.00  0.00           N
ATOM   4261  HN  THR A 263      63.030  46.990  27.660  1.00  0.00           H
ATOM   4262  CA  THR A 263      61.150  46.470  28.660  1.00  0.00           C
ATOM   4263  HA  THR A 263      60.980  45.750  29.460  1.00  0.00           H
ATOM   4264  CB  THR A 263      60.530  47.820  29.150  1.00  0.00           C
ATOM   4265  HB  THR A 263      59.470  47.930  28.870  1.00  0.00           H
ATOM   4266  OG1 THR A 263      61.300  48.940  28.740  1.00  0.00           O
ATOM   4267  HG1 THR A 263      61.210  49.090  27.790  1.00  0.00           H
ATOM   4268  CG2 THR A 263      60.500  47.750  30.710  1.00  0.00           C
ATOM   4269 HG21 THR A 263      60.040  46.840  31.150  1.00  0.00           H
ATOM   4270 HG22 THR A 263      59.940  48.570  31.220  1.00  0.00           H
ATOM   4271 HG23 THR A 263      61.550  47.710  31.090  1.00  0.00           H
ATOM   4272  C   THR A 263      60.420  45.910  27.460  1.00  0.00           C
ATOM   4273  O   THR A 263      59.280  45.510  27.520  1.00  0.00           O
ATOM   4274  N   GLN A 264      61.120  45.770  26.250  1.00  0.00           N
ATOM   4275  HN  GLN A 264      61.950  46.240  25.970  1.00  0.00           H
ATOM   4276  CA  GLN A 264      60.510  45.050  25.120  1.00  0.00           C
ATOM   4277  HA  GLN A 264      59.570  45.590  25.030  1.00  0.00           H
ATOM   4278  CB  GLN A 264      61.360  45.120  23.830  1.00  0.00           C
ATOM   4279  HB1 GLN A 264      60.950  44.630  22.920  1.00  0.00           H
ATOM   4280  HB2 GLN A 264      62.300  44.540  23.970  1.00  0.00           H
ATOM   4281  CG  GLN A 264      61.820  46.580  23.490  1.00  0.00           C
ATOM   4282  HG1 GLN A 264      62.490  46.680  22.610  1.00  0.00           H
ATOM   4283  HG2 GLN A 264      62.400  47.100  24.280  1.00  0.00           H
ATOM   4284  CD  GLN A 264      60.610  47.580  23.260  1.00  0.00           C
ATOM   4285  OE1 GLN A 264      60.650  48.730  23.750  1.00  0.00           O
ATOM   4286  NE2 GLN A 264      59.470  47.120  22.590  1.00  0.00           N
ATOM   4287 HE21 GLN A 264      58.640  47.670  22.590  1.00  0.00           H
ATOM   4288 HE22 GLN A 264      59.540  46.250  22.100  1.00  0.00           H
ATOM   4289  C   GLN A 264      60.140  43.610  25.360  1.00  0.00           C
ATOM   4290  O   GLN A 264      59.000  43.210  25.060  1.00  0.00           O
ATOM   4291  N   ASN A 265      61.020  42.800  25.970  1.00  0.00           N
ATOM   4292  HN  ASN A 265      61.910  43.180  26.250  1.00  0.00           H
ATOM   4293  CA  ASN A 265      60.520  41.640  26.700  1.00  0.00           C
ATOM   4294  HA  ASN A 265      59.740  41.190  26.100  1.00  0.00           H
ATOM   4295  CB  ASN A 265      61.690  40.620  26.880  1.00  0.00           C
ATOM   4296  HB1 ASN A 265      61.260  39.660  27.260  1.00  0.00           H
ATOM   4297  HB2 ASN A 265      62.440  40.820  27.680  1.00  0.00           H
ATOM   4298  CG  ASN A 265      62.390  40.300  25.600  1.00  0.00           C
ATOM   4299  OD1 ASN A 265      63.490  40.710  25.280  1.00  0.00           O
ATOM   4300  ND2 ASN A 265      61.590  39.670  24.680  1.00  0.00           N
ATOM   4301 HD21 ASN A 265      60.630  39.460  24.910  1.00  0.00           H
ATOM   4302 HD22 ASN A 265      61.930  39.580  23.750  1.00  0.00           H
ATOM   4303  C   ASN A 265      59.960  41.950  28.050  1.00  0.00           C
ATOM   4304  O   ASN A 265      60.700  42.400  28.950  1.00  0.00           O
ATOM   4305  N   CYS A 266      58.680  41.850  28.140  1.00  0.00           N
ATOM   4306  HN  CYS A 266      58.240  41.510  27.310  1.00  0.00           H
ATOM   4307  CA  CYS A 266      57.970  41.960  29.430  1.00  0.00           C
ATOM   4308  HA  CYS A 266      58.590  42.650  29.980  1.00  0.00           H
ATOM   4309  CB  CYS A 266      56.500  42.480  29.210  1.00  0.00           C
ATOM   4310  HB1 CYS A 266      55.920  42.430  30.150  1.00  0.00           H
ATOM   4311  HB2 CYS A 266      55.980  41.940  28.390  1.00  0.00           H
ATOM   4312  SG  CYS A 266      56.300  44.250  28.650  1.00  0.00           S
ATOM   4313  C   CYS A 266      57.950  40.570  30.190  1.00  0.00           C
ATOM   4314  O   CYS A 266      57.580  40.520  31.360  1.00  0.00           O
ATOM   4315  N   GLU A 267      58.330  39.450  29.490  1.00  0.00           N
ATOM   4316  HN  GLU A 267      58.450  39.520  28.510  1.00  0.00           H
ATOM   4317  CA  GLU A 267      58.510  38.090  29.920  1.00  0.00           C
ATOM   4318  HA  GLU A 267      57.490  37.760  30.090  1.00  0.00           H
ATOM   4319  CB  GLU A 267      59.150  37.120  28.860  1.00  0.00           C
ATOM   4320  HB1 GLU A 267      59.340  36.110  29.290  1.00  0.00           H
ATOM   4321  HB2 GLU A 267      60.140  37.440  28.480  1.00  0.00           H
ATOM   4322  CG  GLU A 267      58.300  37.050  27.570  1.00  0.00           C
ATOM   4323  HG1 GLU A 267      57.230  36.900  27.860  1.00  0.00           H
ATOM   4324  HG2 GLU A 267      58.510  36.190  26.900  1.00  0.00           H
ATOM   4325  CD  GLU A 267      58.430  38.290  26.590  1.00  0.00           C
ATOM   4326  OE1 GLU A 267      59.360  38.300  25.800  1.00  0.00           O
ATOM   4327  OE2 GLU A 267      57.710  39.280  26.800  1.00  0.00           O
ATOM   4328  C   GLU A 267      59.220  37.900  31.230  1.00  0.00           C
ATOM   4329  O   GLU A 267      58.750  37.260  32.110  1.00  0.00           O
ATOM   4330  N   VAL A 268      60.390  38.530  31.380  1.00  0.00           N
ATOM   4331  HN  VAL A 268      60.910  38.940  30.630  1.00  0.00           H
ATOM   4332  CA  VAL A 268      61.150  38.440  32.660  1.00  0.00           C
ATOM   4333  HA  VAL A 268      61.210  37.390  32.880  1.00  0.00           H
ATOM   4334  CB  VAL A 268      62.560  38.910  32.580  1.00  0.00           C
ATOM   4335  HB  VAL A 268      63.060  38.960  33.570  1.00  0.00           H
ATOM   4336  CG1 VAL A 268      63.410  38.010  31.650  1.00  0.00           C
ATOM   4337 HG11 VAL A 268      64.510  38.210  31.750  1.00  0.00           H
ATOM   4338 HG12 VAL A 268      63.100  38.130  30.590  1.00  0.00           H
ATOM   4339 HG13 VAL A 268      63.350  36.930  31.880  1.00  0.00           H
ATOM   4340  CG2 VAL A 268      62.580  40.380  32.090  1.00  0.00           C
ATOM   4341 HG21 VAL A 268      63.620  40.750  32.230  1.00  0.00           H
ATOM   4342 HG22 VAL A 268      61.740  40.970  32.510  1.00  0.00           H
ATOM   4343 HG23 VAL A 268      62.450  40.340  30.980  1.00  0.00           H
ATOM   4344  C   VAL A 268      60.450  38.980  33.900  1.00  0.00           C
ATOM   4345  O   VAL A 268      60.880  38.740  34.960  1.00  0.00           O
ATOM   4346  N   TYR A 269      59.350  39.790  33.800  1.00  0.00           N
ATOM   4347  HN  TYR A 269      59.040  39.940  32.860  1.00  0.00           H
ATOM   4348  CA  TYR A 269      58.660  40.500  34.830  1.00  0.00           C
ATOM   4349  HA  TYR A 269      59.210  40.510  35.760  1.00  0.00           H
ATOM   4350  CB  TYR A 269      58.380  41.980  34.460  1.00  0.00           C
ATOM   4351  HB1 TYR A 269      58.020  42.570  35.330  1.00  0.00           H
ATOM   4352  HB2 TYR A 269      57.640  41.990  33.630  1.00  0.00           H
ATOM   4353  CG  TYR A 269      59.650  42.670  34.140  1.00  0.00           C
ATOM   4354  CD1 TYR A 269      59.880  42.950  32.770  1.00  0.00           C
ATOM   4355  HD1 TYR A 269      59.120  42.630  32.090  1.00  0.00           H
ATOM   4356  CE1 TYR A 269      60.890  43.740  32.300  1.00  0.00           C
ATOM   4357  HE1 TYR A 269      61.040  44.010  31.270  1.00  0.00           H
ATOM   4358  CZ  TYR A 269      61.820  44.290  33.310  1.00  0.00           C
ATOM   4359  OH  TYR A 269      62.830  45.110  32.850  1.00  0.00           O
ATOM   4360  HH  TYR A 269      62.830  44.980  31.900  1.00  0.00           H
ATOM   4361  CD2 TYR A 269      60.570  43.180  35.060  1.00  0.00           C
ATOM   4362  HD2 TYR A 269      60.400  42.940  36.110  1.00  0.00           H
ATOM   4363  CE2 TYR A 269      61.690  43.940  34.640  1.00  0.00           C
ATOM   4364  HE2 TYR A 269      62.430  44.310  35.330  1.00  0.00           H
ATOM   4365  C   TYR A 269      57.330  39.760  35.210  1.00  0.00           C
ATOM   4366  O   TYR A 269      56.650  40.080  36.220  1.00  0.00           O
ATOM   4367  N   ARG A 270      57.080  38.650  34.530  1.00  0.00           N
ATOM   4368  HN  ARG A 270      57.750  38.370  33.850  1.00  0.00           H
ATOM   4369  CA  ARG A 270      55.880  37.930  34.850  1.00  0.00           C
ATOM   4370  HA  ARG A 270      55.160  38.740  34.880  1.00  0.00           H
ATOM   4371  CB  ARG A 270      55.480  36.860  33.810  1.00  0.00           C
ATOM   4372  HB1 ARG A 270      54.630  36.250  34.210  1.00  0.00           H
ATOM   4373  HB2 ARG A 270      56.330  36.150  33.830  1.00  0.00           H
ATOM   4374  CG  ARG A 270      55.070  37.410  32.450  1.00  0.00           C
ATOM   4375  HG1 ARG A 270      55.850  38.180  32.260  1.00  0.00           H
ATOM   4376  HG2 ARG A 270      54.110  37.920  32.670  1.00  0.00           H
ATOM   4377  CD  ARG A 270      54.870  36.470  31.350  1.00  0.00           C
ATOM   4378  HD1 ARG A 270      54.170  35.620  31.530  1.00  0.00           H
ATOM   4379  HD2 ARG A 270      55.860  36.110  31.020  1.00  0.00           H
ATOM   4380  NE  ARG A 270      54.330  37.180  30.170  1.00  0.00           N
ATOM   4381  HE  ARG A 270      54.890  37.680  29.520  1.00  0.00           H
ATOM   4382  CZ  ARG A 270      53.080  37.410  29.900  1.00  0.00           C
ATOM   4383  NH1 ARG A 270      52.190  37.320  30.880  1.00  0.00           N
ATOM   4384 HH11 ARG A 270      52.480  37.260  31.830  1.00  0.00           H
ATOM   4385 HH12 ARG A 270      51.220  37.480  30.700  1.00  0.00           H
ATOM   4386  NH2 ARG A 270      52.720  37.720  28.640  1.00  0.00           N
ATOM   4387 HH21 ARG A 270      51.750  37.750  28.400  1.00  0.00           H
ATOM   4388 HH22 ARG A 270      53.420  37.510  27.950  1.00  0.00           H
ATOM   4389  C   ARG A 270      55.810  37.290  36.180  1.00  0.00           C
ATOM   4390  O   ARG A 270      54.840  37.450  36.940  1.00  0.00           O
ATOM   4391  N   SER A 271      56.840  36.490  36.550  1.00  0.00           N
ATOM   4392  HN  SER A 271      57.580  36.350  35.890  1.00  0.00           H
ATOM   4393  CA  SER A 271      56.950  35.850  37.880  1.00  0.00           C
ATOM   4394  HA  SER A 271      56.100  35.190  37.900  1.00  0.00           H
ATOM   4395  CB  SER A 271      58.210  34.980  37.840  1.00  0.00           C
ATOM   4396  HB1 SER A 271      58.110  34.460  36.870  1.00  0.00           H
ATOM   4397  HB2 SER A 271      58.360  34.350  38.740  1.00  0.00           H
ATOM   4398  OG  SER A 271      59.280  35.910  37.540  1.00  0.00           O
ATOM   4399  HG1 SER A 271      59.890  35.750  38.260  1.00  0.00           H
ATOM   4400  C   SER A 271      56.890  36.800  38.990  1.00  0.00           C
ATOM   4401  O   SER A 271      56.280  36.610  40.050  1.00  0.00           O
ATOM   4402  N   VAL A 272      57.610  37.960  38.840  1.00  0.00           N
ATOM   4403  HN  VAL A 272      58.100  38.140  37.990  1.00  0.00           H
ATOM   4404  CA  VAL A 272      57.700  38.910  39.960  1.00  0.00           C
ATOM   4405  HA  VAL A 272      57.930  38.280  40.810  1.00  0.00           H
ATOM   4406  CB  VAL A 272      58.920  39.780  39.840  1.00  0.00           C
ATOM   4407  HB  VAL A 272      58.970  40.580  40.620  1.00  0.00           H
ATOM   4408  CG1 VAL A 272      60.170  38.930  39.910  1.00  0.00           C
ATOM   4409 HG11 VAL A 272      60.310  38.470  40.920  1.00  0.00           H
ATOM   4410 HG12 VAL A 272      61.110  39.500  39.790  1.00  0.00           H
ATOM   4411 HG13 VAL A 272      60.140  38.180  39.100  1.00  0.00           H
ATOM   4412  CG2 VAL A 272      58.990  40.600  38.510  1.00  0.00           C
ATOM   4413 HG21 VAL A 272      58.140  41.290  38.360  1.00  0.00           H
ATOM   4414 HG22 VAL A 272      58.960  39.850  37.690  1.00  0.00           H
ATOM   4415 HG23 VAL A 272      59.910  41.240  38.470  1.00  0.00           H
ATOM   4416  C   VAL A 272      56.520  39.780  40.120  1.00  0.00           C
ATOM   4417  O   VAL A 272      56.190  40.140  41.250  1.00  0.00           O
ATOM   4418  N   ASP A 273      55.780  40.030  38.970  1.00  0.00           N
ATOM   4419  HN  ASP A 273      56.110  39.820  38.060  1.00  0.00           H
ATOM   4420  CA  ASP A 273      54.530  40.820  39.120  1.00  0.00           C
ATOM   4421  HA  ASP A 273      54.820  41.680  39.720  1.00  0.00           H
ATOM   4422  CB  ASP A 273      53.970  41.240  37.730  1.00  0.00           C
ATOM   4423  HB1 ASP A 273      54.250  40.420  37.050  1.00  0.00           H
ATOM   4424  HB2 ASP A 273      54.570  42.090  37.300  1.00  0.00           H
ATOM   4425  CG  ASP A 273      52.510  41.450  37.590  1.00  0.00           C
ATOM   4426  OD1 ASP A 273      51.820  40.440  37.390  1.00  0.00           O
ATOM   4427  OD2 ASP A 273      52.000  42.570  37.720  1.00  0.00           O
ATOM   4428  C   ASP A 273      53.570  39.980  40.000  1.00  0.00           C
ATOM   4429  O   ASP A 273      52.830  40.460  40.840  1.00  0.00           O
ATOM   4430  N   LEU A 274      53.430  38.660  39.750  1.00  0.00           N
ATOM   4431  HN  LEU A 274      53.800  38.310  38.890  1.00  0.00           H
ATOM   4432  CA  LEU A 274      52.640  37.820  40.610  1.00  0.00           C
ATOM   4433  HA  LEU A 274      51.620  38.150  40.530  1.00  0.00           H
ATOM   4434  CB  LEU A 274      52.650  36.390  40.040  1.00  0.00           C
ATOM   4435  HB1 LEU A 274      52.000  35.760  40.700  1.00  0.00           H
ATOM   4436  HB2 LEU A 274      53.710  36.050  39.990  1.00  0.00           H
ATOM   4437  CG  LEU A 274      51.990  36.270  38.550  1.00  0.00           C
ATOM   4438  HG  LEU A 274      52.350  37.150  37.980  1.00  0.00           H
ATOM   4439  CD1 LEU A 274      52.600  35.060  37.790  1.00  0.00           C
ATOM   4440 HD11 LEU A 274      52.120  34.150  38.230  1.00  0.00           H
ATOM   4441 HD12 LEU A 274      53.690  35.060  38.020  1.00  0.00           H
ATOM   4442 HD13 LEU A 274      52.350  35.080  36.710  1.00  0.00           H
ATOM   4443  CD2 LEU A 274      50.450  36.200  38.400  1.00  0.00           C
ATOM   4444 HD21 LEU A 274      50.060  37.100  38.940  1.00  0.00           H
ATOM   4445 HD22 LEU A 274      49.990  35.300  38.860  1.00  0.00           H
ATOM   4446 HD23 LEU A 274      49.990  36.410  37.410  1.00  0.00           H
ATOM   4447  C   LEU A 274      53.040  37.780  42.010  1.00  0.00           C
ATOM   4448  O   LEU A 274      52.260  37.670  42.970  1.00  0.00           O
ATOM   4449  N   ALA A 275      54.380  37.710  42.250  1.00  0.00           N
ATOM   4450  HN  ALA A 275      55.070  37.650  41.530  1.00  0.00           H
ATOM   4451  CA  ALA A 275      54.850  37.730  43.570  1.00  0.00           C
ATOM   4452  HA  ALA A 275      54.400  36.890  44.100  1.00  0.00           H
ATOM   4453  CB  ALA A 275      56.350  37.520  43.600  1.00  0.00           C
ATOM   4454  HB1 ALA A 275      56.770  37.600  44.630  1.00  0.00           H
ATOM   4455  HB2 ALA A 275      56.720  38.340  42.950  1.00  0.00           H
ATOM   4456  HB3 ALA A 275      56.630  36.590  43.070  1.00  0.00           H
ATOM   4457  C   ALA A 275      54.620  38.900  44.400  1.00  0.00           C
ATOM   4458  O   ALA A 275      54.490  38.790  45.640  1.00  0.00           O
ATOM   4459  N   PHE A 276      54.670  40.080  43.730  1.00  0.00           N
ATOM   4460  HN  PHE A 276      54.880  40.130  42.750  1.00  0.00           H
ATOM   4461  CA  PHE A 276      54.290  41.380  44.280  1.00  0.00           C
ATOM   4462  HA  PHE A 276      54.930  41.670  45.100  1.00  0.00           H
ATOM   4463  CB  PHE A 276      54.500  42.530  43.250  1.00  0.00           C
ATOM   4464  HB1 PHE A 276      53.900  42.320  42.340  1.00  0.00           H
ATOM   4465  HB2 PHE A 276      55.560  42.370  42.990  1.00  0.00           H
ATOM   4466  CG  PHE A 276      54.150  43.850  43.760  1.00  0.00           C
ATOM   4467  CD1 PHE A 276      53.040  44.580  43.250  1.00  0.00           C
ATOM   4468  HD1 PHE A 276      52.380  44.160  42.500  1.00  0.00           H
ATOM   4469  CE1 PHE A 276      52.720  45.800  43.820  1.00  0.00           C
ATOM   4470  HE1 PHE A 276      51.970  46.380  43.300  1.00  0.00           H
ATOM   4471  CZ  PHE A 276      53.380  46.290  44.980  1.00  0.00           C
ATOM   4472  HZ  PHE A 276      53.090  47.240  45.410  1.00  0.00           H
ATOM   4473  CD2 PHE A 276      54.900  44.420  44.800  1.00  0.00           C
ATOM   4474  HD2 PHE A 276      55.770  43.940  45.230  1.00  0.00           H
ATOM   4475  CE2 PHE A 276      54.430  45.560  45.490  1.00  0.00           C
ATOM   4476  HE2 PHE A 276      55.050  46.000  46.250  1.00  0.00           H
ATOM   4477  C   PHE A 276      52.900  41.420  44.780  1.00  0.00           C
ATOM   4478  O   PHE A 276      52.610  41.740  45.940  1.00  0.00           O
ATOM   4479  N   PHE A 277      51.960  40.840  43.990  1.00  0.00           N
ATOM   4480  HN  PHE A 277      52.180  40.360  43.160  1.00  0.00           H
ATOM   4481  CA  PHE A 277      50.540  40.790  44.290  1.00  0.00           C
ATOM   4482  HA  PHE A 277      50.300  41.830  44.450  1.00  0.00           H
ATOM   4483  CB  PHE A 277      49.830  40.200  43.050  1.00  0.00           C
ATOM   4484  HB1 PHE A 277      50.060  39.120  43.020  1.00  0.00           H
ATOM   4485  HB2 PHE A 277      50.130  40.720  42.120  1.00  0.00           H
ATOM   4486  CG  PHE A 277      48.270  40.470  43.000  1.00  0.00           C
ATOM   4487  CD1 PHE A 277      47.540  41.170  44.030  1.00  0.00           C
ATOM   4488  HD1 PHE A 277      48.120  41.620  44.810  1.00  0.00           H
ATOM   4489  CE1 PHE A 277      46.120  41.250  44.000  1.00  0.00           C
ATOM   4490  HE1 PHE A 277      45.480  41.820  44.660  1.00  0.00           H
ATOM   4491  CZ  PHE A 277      45.470  40.520  42.970  1.00  0.00           C
ATOM   4492  HZ  PHE A 277      44.400  40.590  43.020  1.00  0.00           H
ATOM   4493  CD2 PHE A 277      47.520  39.930  41.940  1.00  0.00           C
ATOM   4494  HD2 PHE A 277      48.130  39.520  41.140  1.00  0.00           H
ATOM   4495  CE2 PHE A 277      46.180  39.940  41.930  1.00  0.00           C
ATOM   4496  HE2 PHE A 277      45.730  39.570  41.030  1.00  0.00           H
ATOM   4497  C   PHE A 277      50.320  39.940  45.560  1.00  0.00           C
ATOM   4498  O   PHE A 277      49.640  40.420  46.450  1.00  0.00           O
ATOM   4499  N   ILE A 278      50.870  38.690  45.580  1.00  0.00           N
ATOM   4500  HN  ILE A 278      51.430  38.290  44.850  1.00  0.00           H
ATOM   4501  CA  ILE A 278      50.810  37.810  46.660  1.00  0.00           C
ATOM   4502  HA  ILE A 278      49.780  37.620  46.910  1.00  0.00           H
ATOM   4503  CB  ILE A 278      51.600  36.590  46.390  1.00  0.00           C
ATOM   4504  HB  ILE A 278      52.670  36.780  46.170  1.00  0.00           H
ATOM   4505  CG2 ILE A 278      51.480  35.640  47.650  1.00  0.00           C
ATOM   4506 HG21 ILE A 278      50.540  35.840  48.200  1.00  0.00           H
ATOM   4507 HG22 ILE A 278      52.370  35.800  48.300  1.00  0.00           H
ATOM   4508 HG23 ILE A 278      51.460  34.560  47.400  1.00  0.00           H
ATOM   4509  CG1 ILE A 278      50.860  35.870  45.210  1.00  0.00           C
ATOM   4510 HG11 ILE A 278      50.570  36.530  44.370  1.00  0.00           H
ATOM   4511 HG12 ILE A 278      49.870  35.550  45.600  1.00  0.00           H
ATOM   4512  CD  ILE A 278      51.760  34.760  44.630  1.00  0.00           C
ATOM   4513  HD1 ILE A 278      52.600  35.180  44.040  1.00  0.00           H
ATOM   4514  HD2 ILE A 278      51.210  33.950  44.120  1.00  0.00           H
ATOM   4515  HD3 ILE A 278      52.310  34.240  45.450  1.00  0.00           H
ATOM   4516  C   ILE A 278      51.370  38.430  47.920  1.00  0.00           C
ATOM   4517  O   ILE A 278      50.670  38.500  48.950  1.00  0.00           O
ATOM   4518  N   THR A 279      52.490  39.150  47.780  1.00  0.00           N
ATOM   4519  HN  THR A 279      52.830  39.330  46.860  1.00  0.00           H
ATOM   4520  CA  THR A 279      53.120  39.670  49.020  1.00  0.00           C
ATOM   4521  HA  THR A 279      52.790  39.050  49.840  1.00  0.00           H
ATOM   4522  CB  THR A 279      54.660  39.770  49.000  1.00  0.00           C
ATOM   4523  HB  THR A 279      55.080  40.420  49.800  1.00  0.00           H
ATOM   4524  OG1 THR A 279      55.000  40.450  47.830  1.00  0.00           O
ATOM   4525  HG1 THR A 279      54.650  39.830  47.190  1.00  0.00           H
ATOM   4526  CG2 THR A 279      55.210  38.350  49.010  1.00  0.00           C
ATOM   4527 HG21 THR A 279      55.020  37.770  48.080  1.00  0.00           H
ATOM   4528 HG22 THR A 279      54.620  37.870  49.800  1.00  0.00           H
ATOM   4529 HG23 THR A 279      56.300  38.460  49.230  1.00  0.00           H
ATOM   4530  C   THR A 279      52.570  41.040  49.340  1.00  0.00           C
ATOM   4531  O   THR A 279      52.810  41.560  50.380  1.00  0.00           O
ATOM   4532  N   LEU A 280      51.850  41.760  48.540  1.00  0.00           N
ATOM   4533  HN  LEU A 280      51.650  41.500  47.600  1.00  0.00           H
ATOM   4534  CA  LEU A 280      51.170  43.100  48.840  1.00  0.00           C
ATOM   4535  HA  LEU A 280      51.870  43.610  49.490  1.00  0.00           H
ATOM   4536  CB  LEU A 280      50.730  44.000  47.610  1.00  0.00           C
ATOM   4537  HB1 LEU A 280      49.970  43.390  47.090  1.00  0.00           H
ATOM   4538  HB2 LEU A 280      51.630  44.190  46.990  1.00  0.00           H
ATOM   4539  CG  LEU A 280      50.090  45.360  47.940  1.00  0.00           C
ATOM   4540  HG  LEU A 280      49.150  45.300  48.500  1.00  0.00           H
ATOM   4541  CD1 LEU A 280      51.130  46.170  48.690  1.00  0.00           C
ATOM   4542 HD11 LEU A 280      50.970  47.260  48.610  1.00  0.00           H
ATOM   4543 HD12 LEU A 280      52.100  46.000  48.190  1.00  0.00           H
ATOM   4544 HD13 LEU A 280      51.220  45.930  49.770  1.00  0.00           H
ATOM   4545  CD2 LEU A 280      49.850  46.100  46.630  1.00  0.00           C
ATOM   4546 HD21 LEU A 280      49.010  45.530  46.180  1.00  0.00           H
ATOM   4547 HD22 LEU A 280      50.720  46.040  45.950  1.00  0.00           H
ATOM   4548 HD23 LEU A 280      49.560  47.160  46.770  1.00  0.00           H
ATOM   4549  C   LEU A 280      50.020  42.850  49.710  1.00  0.00           C
ATOM   4550  O   LEU A 280      49.610  43.630  50.570  1.00  0.00           O
ATOM   4551  N   SER A 281      49.430  41.690  49.460  1.00  0.00           N
ATOM   4552  HN  SER A 281      49.710  41.220  48.620  1.00  0.00           H
ATOM   4553  CA  SER A 281      48.190  41.260  50.090  1.00  0.00           C
ATOM   4554  HA  SER A 281      47.560  42.120  49.900  1.00  0.00           H
ATOM   4555  CB  SER A 281      47.680  39.920  49.350  1.00  0.00           C
ATOM   4556  HB1 SER A 281      46.820  39.450  49.870  1.00  0.00           H
ATOM   4557  HB2 SER A 281      48.500  39.170  49.420  1.00  0.00           H
ATOM   4558  OG  SER A 281      47.290  40.180  48.000  1.00  0.00           O
ATOM   4559  HG1 SER A 281      48.090  40.320  47.490  1.00  0.00           H
ATOM   4560  C   SER A 281      48.400  40.940  51.530  1.00  0.00           C
ATOM   4561  O   SER A 281      47.510  41.110  52.330  1.00  0.00           O
ATOM   4562  N   PHE A 282      49.660  40.600  51.960  1.00  0.00           N
ATOM   4563  HN  PHE A 282      50.340  40.460  51.250  1.00  0.00           H
ATOM   4564  CA  PHE A 282      50.140  40.540  53.330  1.00  0.00           C
ATOM   4565  HA  PHE A 282      49.460  39.890  53.870  1.00  0.00           H
ATOM   4566  CB  PHE A 282      51.660  40.110  53.630  1.00  0.00           C
ATOM   4567  HB1 PHE A 282      52.060  40.230  54.650  1.00  0.00           H
ATOM   4568  HB2 PHE A 282      52.250  40.840  53.030  1.00  0.00           H
ATOM   4569  CG  PHE A 282      52.060  38.760  53.140  1.00  0.00           C
ATOM   4570  CD1 PHE A 282      51.200  37.810  52.510  1.00  0.00           C
ATOM   4571  HD1 PHE A 282      50.190  38.160  52.410  1.00  0.00           H
ATOM   4572  CE1 PHE A 282      51.610  36.630  51.980  1.00  0.00           C
ATOM   4573  HE1 PHE A 282      50.990  35.890  51.500  1.00  0.00           H
ATOM   4574  CZ  PHE A 282      52.930  36.250  52.120  1.00  0.00           C
ATOM   4575  HZ  PHE A 282      53.310  35.400  51.570  1.00  0.00           H
ATOM   4576  CD2 PHE A 282      53.370  38.390  53.240  1.00  0.00           C
ATOM   4577  HD2 PHE A 282      54.080  39.060  53.720  1.00  0.00           H
ATOM   4578  CE2 PHE A 282      53.780  37.100  52.850  1.00  0.00           C
ATOM   4579  HE2 PHE A 282      54.840  36.900  52.980  1.00  0.00           H
ATOM   4580  C   PHE A 282      50.000  41.840  54.140  1.00  0.00           C
ATOM   4581  O   PHE A 282      49.850  41.840  55.370  1.00  0.00           O
ATOM   4582  N   THR A 283      50.100  43.030  53.510  1.00  0.00           N
ATOM   4583  HN  THR A 283      49.990  43.140  52.520  1.00  0.00           H
ATOM   4584  CA  THR A 283      50.190  44.420  54.170  1.00  0.00           C
ATOM   4585  HA  THR A 283      50.900  44.380  54.980  1.00  0.00           H
ATOM   4586  CB  THR A 283      50.520  45.580  53.240  1.00  0.00           C
ATOM   4587  HB  THR A 283      50.730  46.580  53.680  1.00  0.00           H
ATOM   4588  OG1 THR A 283      49.500  45.790  52.240  1.00  0.00           O
ATOM   4589  HG1 THR A 283      49.580  45.100  51.580  1.00  0.00           H
ATOM   4590  CG2 THR A 283      51.780  45.120  52.440  1.00  0.00           C
ATOM   4591 HG21 THR A 283      51.630  44.280  51.730  1.00  0.00           H
ATOM   4592 HG22 THR A 283      52.600  44.960  53.180  1.00  0.00           H
ATOM   4593 HG23 THR A 283      52.100  45.970  51.810  1.00  0.00           H
ATOM   4594  C   THR A 283      48.820  44.720  54.820  1.00  0.00           C
ATOM   4595  O   THR A 283      48.690  45.420  55.840  1.00  0.00           O
ATOM   4596  N   TYR A 284      47.780  44.050  54.340  1.00  0.00           N
ATOM   4597  HN  TYR A 284      47.920  43.370  53.610  1.00  0.00           H
ATOM   4598  CA  TYR A 284      46.540  44.030  54.980  1.00  0.00           C
ATOM   4599  HA  TYR A 284      46.220  45.030  55.230  1.00  0.00           H
ATOM   4600  CB  TYR A 284      45.340  43.640  54.060  1.00  0.00           C
ATOM   4601  HB1 TYR A 284      44.350  43.730  54.560  1.00  0.00           H
ATOM   4602  HB2 TYR A 284      45.400  42.580  53.740  1.00  0.00           H
ATOM   4603  CG  TYR A 284      45.380  44.620  52.900  1.00  0.00           C
ATOM   4604  CD1 TYR A 284      45.900  44.190  51.690  1.00  0.00           C
ATOM   4605  HD1 TYR A 284      46.340  43.210  51.610  1.00  0.00           H
ATOM   4606  CE1 TYR A 284      45.830  44.970  50.460  1.00  0.00           C
ATOM   4607  HE1 TYR A 284      46.280  44.660  49.530  1.00  0.00           H
ATOM   4608  CZ  TYR A 284      45.340  46.250  50.600  1.00  0.00           C
ATOM   4609  OH  TYR A 284      45.620  47.050  49.450  1.00  0.00           O
ATOM   4610  HH  TYR A 284      45.960  47.910  49.700  1.00  0.00           H
ATOM   4611  CD2 TYR A 284      44.860  45.960  52.970  1.00  0.00           C
ATOM   4612  HD2 TYR A 284      44.350  46.340  53.840  1.00  0.00           H
ATOM   4613  CE2 TYR A 284      44.800  46.750  51.760  1.00  0.00           C
ATOM   4614  HE2 TYR A 284      44.480  47.770  51.880  1.00  0.00           H
ATOM   4615  C   TYR A 284      46.480  43.390  56.330  1.00  0.00           C
ATOM   4616  O   TYR A 284      45.530  43.540  57.090  1.00  0.00           O
ATOM   4617  N   MET A 285      47.430  42.550  56.760  1.00  0.00           N
ATOM   4618  HN  MET A 285      48.210  42.420  56.140  1.00  0.00           H
ATOM   4619  CA  MET A 285      47.480  41.990  58.140  1.00  0.00           C
ATOM   4620  HA  MET A 285      46.520  41.610  58.440  1.00  0.00           H
ATOM   4621  CB  MET A 285      48.520  40.840  58.210  1.00  0.00           C
ATOM   4622  HB1 MET A 285      48.740  40.510  59.240  1.00  0.00           H
ATOM   4623  HB2 MET A 285      49.500  41.230  57.850  1.00  0.00           H
ATOM   4624  CG  MET A 285      48.260  39.610  57.190  1.00  0.00           C
ATOM   4625  HG1 MET A 285      49.150  39.010  57.480  1.00  0.00           H
ATOM   4626  HG2 MET A 285      48.270  39.850  56.100  1.00  0.00           H
ATOM   4627  SD  MET A 285      46.770  38.640  57.650  1.00  0.00           S
ATOM   4628  CE  MET A 285      47.450  37.790  59.110  1.00  0.00           C
ATOM   4629  HE1 MET A 285      48.310  37.110  58.980  1.00  0.00           H
ATOM   4630  HE2 MET A 285      46.620  37.220  59.580  1.00  0.00           H
ATOM   4631  HE3 MET A 285      47.910  38.500  59.820  1.00  0.00           H
ATOM   4632  C   MET A 285      47.820  43.110  59.130  1.00  0.00           C
ATOM   4633  O   MET A 285      47.320  43.080  60.210  1.00  0.00           O
ATOM   4634  N   ASN A 286      48.510  44.200  58.740  1.00  0.00           N
ATOM   4635  HN  ASN A 286      48.690  44.260  57.760  1.00  0.00           H
ATOM   4636  CA  ASN A 286      48.990  45.190  59.660  1.00  0.00           C
ATOM   4637  HA  ASN A 286      49.590  44.790  60.460  1.00  0.00           H
ATOM   4638  CB  ASN A 286      49.830  46.220  58.980  1.00  0.00           C
ATOM   4639  HB1 ASN A 286      49.270  46.790  58.200  1.00  0.00           H
ATOM   4640  HB2 ASN A 286      50.630  45.670  58.430  1.00  0.00           H
ATOM   4641  CG  ASN A 286      50.540  47.110  59.950  1.00  0.00           C
ATOM   4642  OD1 ASN A 286      50.990  46.630  61.020  1.00  0.00           O
ATOM   4643  ND2 ASN A 286      50.550  48.480  59.760  1.00  0.00           N
ATOM   4644 HD21 ASN A 286      50.910  48.990  60.540  1.00  0.00           H
ATOM   4645 HD22 ASN A 286      49.900  48.850  59.100  1.00  0.00           H
ATOM   4646  C   ASN A 286      47.890  45.970  60.250  1.00  0.00           C
ATOM   4647  O   ASN A 286      47.920  46.650  61.310  1.00  0.00           O
ATOM   4648  N   SER A 287      46.730  45.960  59.580  1.00  0.00           N
ATOM   4649  HN  SER A 287      46.540  45.650  58.650  1.00  0.00           H
ATOM   4650  CA  SER A 287      45.640  46.800  59.980  1.00  0.00           C
ATOM   4651  HA  SER A 287      45.970  47.570  60.660  1.00  0.00           H
ATOM   4652  CB  SER A 287      44.870  47.480  58.790  1.00  0.00           C
ATOM   4653  HB1 SER A 287      43.910  47.970  59.050  1.00  0.00           H
ATOM   4654  HB2 SER A 287      44.650  46.660  58.070  1.00  0.00           H
ATOM   4655  OG  SER A 287      45.690  48.380  58.120  1.00  0.00           O
ATOM   4656  HG1 SER A 287      45.790  49.110  58.720  1.00  0.00           H
ATOM   4657  C   SER A 287      44.590  45.980  60.740  1.00  0.00           C
ATOM   4658  O   SER A 287      43.640  46.460  61.360  1.00  0.00           O
ATOM   4659  N   MET A 288      44.650  44.660  60.900  1.00  0.00           N
ATOM   4660  HN  MET A 288      45.440  44.170  60.550  1.00  0.00           H
ATOM   4661  CA  MET A 288      43.690  43.840  61.580  1.00  0.00           C
ATOM   4662  HA  MET A 288      42.760  44.340  61.850  1.00  0.00           H
ATOM   4663  CB  MET A 288      43.070  42.870  60.480  1.00  0.00           C
ATOM   4664  HB1 MET A 288      42.400  43.480  59.830  1.00  0.00           H
ATOM   4665  HB2 MET A 288      42.340  42.240  61.020  1.00  0.00           H
ATOM   4666  CG  MET A 288      44.070  42.110  59.640  1.00  0.00           C
ATOM   4667  HG1 MET A 288      44.970  42.720  59.370  1.00  0.00           H
ATOM   4668  HG2 MET A 288      43.580  41.910  58.670  1.00  0.00           H
ATOM   4669  SD  MET A 288      44.540  40.540  60.470  1.00  0.00           S
ATOM   4670  CE  MET A 288      43.480  39.500  59.400  1.00  0.00           C
ATOM   4671  HE1 MET A 288      43.390  38.510  59.910  1.00  0.00           H
ATOM   4672  HE2 MET A 288      43.840  39.320  58.360  1.00  0.00           H
ATOM   4673  HE3 MET A 288      42.460  39.920  59.320  1.00  0.00           H
ATOM   4674  C   MET A 288      44.200  43.080  62.800  1.00  0.00           C
ATOM   4675  O   MET A 288      43.420  42.700  63.630  1.00  0.00           O
ATOM   4676  N   LEU A 289      45.520  42.920  62.900  1.00  0.00           N
ATOM   4677  HN  LEU A 289      46.110  43.210  62.150  1.00  0.00           H
ATOM   4678  CA  LEU A 289      46.080  42.100  63.950  1.00  0.00           C
ATOM   4679  HA  LEU A 289      45.340  41.630  64.590  1.00  0.00           H
ATOM   4680  CB  LEU A 289      47.040  40.950  63.450  1.00  0.00           C
ATOM   4681  HB1 LEU A 289      47.790  41.330  62.740  1.00  0.00           H
ATOM   4682  HB2 LEU A 289      46.360  40.300  62.850  1.00  0.00           H
ATOM   4683  CG  LEU A 289      47.800  40.120  64.550  1.00  0.00           C
ATOM   4684  HG  LEU A 289      48.360  40.760  65.270  1.00  0.00           H
ATOM   4685  CD1 LEU A 289      46.770  39.250  65.420  1.00  0.00           C
ATOM   4686 HD11 LEU A 289      46.290  39.970  66.120  1.00  0.00           H
ATOM   4687 HD12 LEU A 289      47.270  38.440  65.990  1.00  0.00           H
ATOM   4688 HD13 LEU A 289      46.080  38.830  64.660  1.00  0.00           H
ATOM   4689  CD2 LEU A 289      48.890  39.150  64.080  1.00  0.00           C
ATOM   4690 HD21 LEU A 289      49.770  39.640  63.590  1.00  0.00           H
ATOM   4691 HD22 LEU A 289      48.490  38.440  63.310  1.00  0.00           H
ATOM   4692 HD23 LEU A 289      49.360  38.650  64.940  1.00  0.00           H
ATOM   4693  C   LEU A 289      46.820  43.030  65.050  1.00  0.00           C
ATOM   4694  O   LEU A 289      46.340  43.090  66.140  1.00  0.00           O
ATOM   4695  N   ASP A 290      47.940  43.670  64.740  1.00  0.00           N
ATOM   4696  HN  ASP A 290      48.350  43.620  63.830  1.00  0.00           H
ATOM   4697  CA  ASP A 290      48.750  44.360  65.720  1.00  0.00           C
ATOM   4698  HA  ASP A 290      48.830  43.560  66.450  1.00  0.00           H
ATOM   4699  CB  ASP A 290      50.270  44.620  65.240  1.00  0.00           C
ATOM   4700  HB1 ASP A 290      50.740  43.670  64.900  1.00  0.00           H
ATOM   4701  HB2 ASP A 290      50.800  44.980  66.150  1.00  0.00           H
ATOM   4702  CG  ASP A 290      50.440  45.620  64.180  1.00  0.00           C
ATOM   4703  OD1 ASP A 290      50.750  46.780  64.290  1.00  0.00           O
ATOM   4704  OD2 ASP A 290      50.120  45.070  62.940  1.00  0.00           O
ATOM   4705  HD2 ASP A 290      50.370  45.750  62.310  1.00  0.00           H
ATOM   4706  C   ASP A 290      48.100  45.530  66.500  1.00  0.00           C
ATOM   4707  O   ASP A 290      48.320  45.550  67.680  1.00  0.00           O
ATOM   4708  N   PRO A 291      47.290  46.430  66.030  1.00  0.00           N
ATOM   4709  CD  PRO A 291      47.090  46.640  64.590  1.00  0.00           C
ATOM   4710  HD1 PRO A 291      46.750  45.730  64.060  1.00  0.00           H
ATOM   4711  HD2 PRO A 291      48.050  47.030  64.190  1.00  0.00           H
ATOM   4712  CA  PRO A 291      46.670  47.470  66.770  1.00  0.00           C
ATOM   4713  HA  PRO A 291      47.420  47.990  67.360  1.00  0.00           H
ATOM   4714  CB  PRO A 291      46.140  48.450  65.770  1.00  0.00           C
ATOM   4715  HB1 PRO A 291      46.870  49.290  65.670  1.00  0.00           H
ATOM   4716  HB2 PRO A 291      45.180  48.950  66.060  1.00  0.00           H
ATOM   4717  CG  PRO A 291      45.980  47.640  64.480  1.00  0.00           C
ATOM   4718  HG1 PRO A 291      44.960  47.290  64.250  1.00  0.00           H
ATOM   4719  HG2 PRO A 291      46.240  48.330  63.650  1.00  0.00           H
ATOM   4720  C   PRO A 291      45.580  46.920  67.630  1.00  0.00           C
ATOM   4721  O   PRO A 291      45.570  47.310  68.780  1.00  0.00           O
ATOM   4722  N   VAL A 292      44.740  46.040  67.100  1.00  0.00           N
ATOM   4723  HN  VAL A 292      44.850  45.830  66.130  1.00  0.00           H
ATOM   4724  CA  VAL A 292      43.680  45.360  67.870  1.00  0.00           C
ATOM   4725  HA  VAL A 292      42.880  46.050  68.080  1.00  0.00           H
ATOM   4726  CB  VAL A 292      43.000  44.410  67.020  1.00  0.00           C
ATOM   4727  HB  VAL A 292      43.550  43.460  66.850  1.00  0.00           H
ATOM   4728  CG1 VAL A 292      41.790  43.930  67.800  1.00  0.00           C
ATOM   4729 HG11 VAL A 292      41.070  43.460  67.100  1.00  0.00           H
ATOM   4730 HG12 VAL A 292      41.140  44.770  68.130  1.00  0.00           H
ATOM   4731 HG13 VAL A 292      42.080  43.210  68.590  1.00  0.00           H
ATOM   4732  CG2 VAL A 292      42.510  45.060  65.680  1.00  0.00           C
ATOM   4733 HG21 VAL A 292      43.290  45.590  65.100  1.00  0.00           H
ATOM   4734 HG22 VAL A 292      41.740  45.810  65.930  1.00  0.00           H
ATOM   4735 HG23 VAL A 292      42.040  44.240  65.080  1.00  0.00           H
ATOM   4736  C   VAL A 292      44.260  44.620  69.080  1.00  0.00           C
ATOM   4737  O   VAL A 292      43.700  44.670  70.160  1.00  0.00           O
ATOM   4738  N   VAL A 293      45.420  43.890  68.980  1.00  0.00           N
ATOM   4739  HN  VAL A 293      45.990  43.880  68.160  1.00  0.00           H
ATOM   4740  CA  VAL A 293      45.970  43.250  70.160  1.00  0.00           C
ATOM   4741  HA  VAL A 293      45.240  42.730  70.760  1.00  0.00           H
ATOM   4742  CB  VAL A 293      46.890  42.010  69.870  1.00  0.00           C
ATOM   4743  HB  VAL A 293      47.020  41.450  70.820  1.00  0.00           H
ATOM   4744  CG1 VAL A 293      46.080  41.020  69.010  1.00  0.00           C
ATOM   4745 HG11 VAL A 293      45.040  41.020  69.380  1.00  0.00           H
ATOM   4746 HG12 VAL A 293      46.560  40.020  69.000  1.00  0.00           H
ATOM   4747 HG13 VAL A 293      46.100  41.290  67.930  1.00  0.00           H
ATOM   4748  CG2 VAL A 293      48.260  42.450  69.160  1.00  0.00           C
ATOM   4749 HG21 VAL A 293      49.040  41.660  69.130  1.00  0.00           H
ATOM   4750 HG22 VAL A 293      48.680  43.380  69.600  1.00  0.00           H
ATOM   4751 HG23 VAL A 293      47.990  42.670  68.110  1.00  0.00           H
ATOM   4752  C   VAL A 293      46.630  44.300  71.140  1.00  0.00           C
ATOM   4753  O   VAL A 293      46.510  44.100  72.360  1.00  0.00           O
ATOM   4754  N   TYR A 294      47.260  45.360  70.570  1.00  0.00           N
ATOM   4755  HN  TYR A 294      47.310  45.410  69.580  1.00  0.00           H
ATOM   4756  CA  TYR A 294      47.860  46.420  71.320  1.00  0.00           C
ATOM   4757  HA  TYR A 294      48.680  46.030  71.910  1.00  0.00           H
ATOM   4758  CB  TYR A 294      48.550  47.280  70.280  1.00  0.00           C
ATOM   4759  HB1 TYR A 294      47.800  47.520  69.490  1.00  0.00           H
ATOM   4760  HB2 TYR A 294      49.400  46.850  69.690  1.00  0.00           H
ATOM   4761  CG  TYR A 294      49.270  48.470  70.760  1.00  0.00           C
ATOM   4762  CD1 TYR A 294      50.570  48.270  71.210  1.00  0.00           C
ATOM   4763  HD1 TYR A 294      51.020  47.290  71.180  1.00  0.00           H
ATOM   4764  CE1 TYR A 294      51.260  49.260  71.800  1.00  0.00           C
ATOM   4765  HE1 TYR A 294      52.280  49.120  72.140  1.00  0.00           H
ATOM   4766  CZ  TYR A 294      50.820  50.550  71.790  1.00  0.00           C
ATOM   4767  OH  TYR A 294      51.650  51.540  72.350  1.00  0.00           O
ATOM   4768  HH  TYR A 294      52.390  51.080  72.750  1.00  0.00           H
ATOM   4769  CD2 TYR A 294      48.740  49.800  70.840  1.00  0.00           C
ATOM   4770  HD2 TYR A 294      47.680  49.940  70.710  1.00  0.00           H
ATOM   4771  CE2 TYR A 294      49.530  50.850  71.380  1.00  0.00           C
ATOM   4772  HE2 TYR A 294      49.170  51.870  71.480  1.00  0.00           H
ATOM   4773  C   TYR A 294      46.860  47.230  72.110  1.00  0.00           C
ATOM   4774  O   TYR A 294      47.120  47.670  73.230  1.00  0.00           O
ATOM   4775  N   TYR A 295      45.630  47.380  71.620  1.00  0.00           N
ATOM   4776  HN  TYR A 295      45.500  47.240  70.640  1.00  0.00           H
ATOM   4777  CA  TYR A 295      44.410  47.890  72.390  1.00  0.00           C
ATOM   4778  HA  TYR A 295      44.700  48.890  72.690  1.00  0.00           H
ATOM   4779  CB  TYR A 295      43.110  47.880  71.490  1.00  0.00           C
ATOM   4780  HB1 TYR A 295      42.300  48.240  72.150  1.00  0.00           H
ATOM   4781  HB2 TYR A 295      42.910  46.860  71.110  1.00  0.00           H
ATOM   4782  CG  TYR A 295      43.070  48.950  70.380  1.00  0.00           C
ATOM   4783  CD1 TYR A 295      42.280  48.690  69.250  1.00  0.00           C
ATOM   4784  HD1 TYR A 295      41.790  47.730  69.160  1.00  0.00           H
ATOM   4785  CE1 TYR A 295      42.560  49.370  68.070  1.00  0.00           C
ATOM   4786  HE1 TYR A 295      42.050  49.160  67.140  1.00  0.00           H
ATOM   4787  CZ  TYR A 295      43.350  50.500  68.130  1.00  0.00           C
ATOM   4788  OH  TYR A 295      43.680  51.390  67.060  1.00  0.00           O
ATOM   4789  HH  TYR A 295      43.370  50.930  66.270  1.00  0.00           H
ATOM   4790  CD2 TYR A 295      43.940  50.020  70.410  1.00  0.00           C
ATOM   4791  HD2 TYR A 295      44.460  50.360  71.290  1.00  0.00           H
ATOM   4792  CE2 TYR A 295      44.060  50.840  69.280  1.00  0.00           C
ATOM   4793  HE2 TYR A 295      44.730  51.670  69.300  1.00  0.00           H
ATOM   4794  C   TYR A 295      44.030  47.060  73.640  1.00  0.00           C
ATOM   4795  O   TYR A 295      43.840  47.590  74.710  1.00  0.00           O
ATOM   4796  N   PHE A 296      43.810  45.740  73.530  1.00  0.00           N
ATOM   4797  HN  PHE A 296      44.000  45.360  72.630  1.00  0.00           H
ATOM   4798  CA  PHE A 296      43.220  44.870  74.530  1.00  0.00           C
ATOM   4799  HA  PHE A 296      42.610  45.480  75.170  1.00  0.00           H
ATOM   4800  CB  PHE A 296      42.360  43.780  73.870  1.00  0.00           C
ATOM   4801  HB1 PHE A 296      41.960  42.920  74.460  1.00  0.00           H
ATOM   4802  HB2 PHE A 296      43.120  43.400  73.160  1.00  0.00           H
ATOM   4803  CG  PHE A 296      41.170  44.470  73.120  1.00  0.00           C
ATOM   4804  CD1 PHE A 296      40.230  45.210  73.880  1.00  0.00           C
ATOM   4805  HD1 PHE A 296      40.530  45.350  74.910  1.00  0.00           H
ATOM   4806  CE1 PHE A 296      39.150  45.850  73.220  1.00  0.00           C
ATOM   4807  HE1 PHE A 296      38.550  46.440  73.900  1.00  0.00           H
ATOM   4808  CZ  PHE A 296      39.030  45.800  71.820  1.00  0.00           C
ATOM   4809  HZ  PHE A 296      38.230  46.330  71.340  1.00  0.00           H
ATOM   4810  CD2 PHE A 296      40.870  44.210  71.780  1.00  0.00           C
ATOM   4811  HD2 PHE A 296      41.510  43.590  71.160  1.00  0.00           H
ATOM   4812  CE2 PHE A 296      39.850  44.940  71.090  1.00  0.00           C
ATOM   4813  HE2 PHE A 296      39.510  44.730  70.090  1.00  0.00           H
ATOM   4814  C   PHE A 296      44.190  44.240  75.460  1.00  0.00           C
ATOM   4815  O   PHE A 296      43.900  43.520  76.350  1.00  0.00           O
ATOM   4816  N   SER A 297      45.420  44.660  75.320  1.00  0.00           N
ATOM   4817  HN  SER A 297      45.620  45.220  74.520  1.00  0.00           H
ATOM   4818  CA  SER A 297      46.490  44.310  76.210  1.00  0.00           C
ATOM   4819  HA  SER A 297      46.330  43.420  76.790  1.00  0.00           H
ATOM   4820  CB  SER A 297      47.800  43.990  75.410  1.00  0.00           C
ATOM   4821  HB1 SER A 297      48.600  43.810  76.160  1.00  0.00           H
ATOM   4822  HB2 SER A 297      48.030  44.850  74.740  1.00  0.00           H
ATOM   4823  OG  SER A 297      47.530  42.940  74.520  1.00  0.00           O
ATOM   4824  HG1 SER A 297      46.750  43.310  74.110  1.00  0.00           H
ATOM   4825  C   SER A 297      46.730  45.470  77.030  1.00  0.00           C
ATOM   4826  O   SER A 297      46.790  46.640  76.670  1.00  0.00           O
ATOM   4827  N   SER A 298      46.830  45.210  78.370  1.00  0.00           N
ATOM   4828  HN  SER A 298      46.740  44.260  78.670  1.00  0.00           H
ATOM   4829  CA  SER A 298      47.160  46.170  79.350  1.00  0.00           C
ATOM   4830  HA  SER A 298      47.430  47.070  78.810  1.00  0.00           H
ATOM   4831  CB  SER A 298      45.970  46.520  80.320  1.00  0.00           C
ATOM   4832  HB1 SER A 298      45.650  45.730  81.040  1.00  0.00           H
ATOM   4833  HB2 SER A 298      45.000  46.620  79.810  1.00  0.00           H
ATOM   4834  OG  SER A 298      46.130  47.770  80.910  1.00  0.00           O
ATOM   4835  HG1 SER A 298      46.080  48.340  80.150  1.00  0.00           H
ATOM   4836  C   SER A 298      48.240  45.510  80.160  1.00  0.00           C
ATOM   4837  O   SER A 298      47.920  44.580  80.890  1.00  0.00           O
ATOM   4838  N   PRO A 299      49.540  45.880  80.240  1.00  0.00           N
ATOM   4839  CD  PRO A 299      50.150  46.520  79.090  1.00  0.00           C
ATOM   4840  HD1 PRO A 299      49.670  47.440  78.700  1.00  0.00           H
ATOM   4841  HD2 PRO A 299      50.210  45.850  78.210  1.00  0.00           H
ATOM   4842  CA  PRO A 299      50.480  45.400  81.210  1.00  0.00           C
ATOM   4843  HA  PRO A 299      50.170  44.370  81.330  1.00  0.00           H
ATOM   4844  CB  PRO A 299      51.800  45.670  80.620  1.00  0.00           C
ATOM   4845  HB1 PRO A 299      52.110  44.800  80.000  1.00  0.00           H
ATOM   4846  HB2 PRO A 299      52.660  45.780  81.310  1.00  0.00           H
ATOM   4847  CG  PRO A 299      51.570  46.780  79.670  1.00  0.00           C
ATOM   4848  HG1 PRO A 299      51.620  47.760  80.220  1.00  0.00           H
ATOM   4849  HG2 PRO A 299      52.380  46.730  78.920  1.00  0.00           H
ATOM   4850  C   PRO A 299      50.190  46.230  82.490  1.00  0.00           C
ATOM   4851  O   PRO A 299      50.000  47.440  82.410  1.00  0.00           O
ATOM   4852  N   SER A 300      50.250  45.590  83.600  1.00  0.00           N
ATOM   4853  HN  SER A 300      50.650  44.670  83.590  1.00  0.00           H
ATOM   4854  CA  SER A 300      49.930  46.170  84.950  1.00  0.00           C
ATOM   4855  HA  SER A 300      48.910  46.530  84.900  1.00  0.00           H
ATOM   4856  CB  SER A 300      49.890  45.100  86.080  1.00  0.00           C
ATOM   4857  HB1 SER A 300      50.910  44.680  86.270  1.00  0.00           H
ATOM   4858  HB2 SER A 300      49.410  44.220  85.610  1.00  0.00           H
ATOM   4859  OG  SER A 300      49.200  45.400  87.330  1.00  0.00           O
ATOM   4860  HG1 SER A 300      49.370  44.600  87.810  1.00  0.00           H
ATOM   4861  C   SER A 300      50.940  47.210  85.400  1.00  0.00           C
ATOM   4862  O   SER A 300      52.110  46.920  85.620  1.00  0.00           O
ATOM   4863  NT  SER A 300      50.500  48.460  85.520  1.00  0.00           N
ATOM   4864  HNT SER A 300      49.520  48.610  85.380  1.00  0.00           H
ATOM   4865  CAT SER A 300      51.050  49.620  86.050  1.00  0.00           C
ATOM   4866  HT1 SER A 300      51.320  49.480  87.120  1.00  0.00           H
ATOM   4867  HT2 SER A 300      50.330  50.480  85.990  1.00  0.00           H
ATOM   4868  HT3 SER A 300      52.020  49.910  85.600  1.00  0.00           H
ATOM   4869  N1  GSK B 301      46.110  47.520  43.380  1.00  0.00           N
ATOM   4870  C1  GSK B 301      46.600  48.850  43.290  1.00  0.00           C
ATOM   4871  O1  GSK B 301      46.580  49.430  42.200  1.00  0.00           O
ATOM   4872  C2  GSK B 301      46.170  46.840  44.630  1.00  0.00           C
ATOM   4873  C3  GSK B 301      46.590  47.480  45.780  1.00  0.00           C
ATOM   4874  C4  GSK B 301      46.130  45.360  46.160  1.00  0.00           C
ATOM   4875  C5  GSK B 301      45.620  46.970  42.070  1.00  0.00           C
ATOM   4876  C6  GSK B 301      44.240  47.410  41.640  1.00  0.00           C
ATOM   4877  C7  GSK B 301      43.150  47.200  42.700  1.00  0.00           C
ATOM   4878  C8  GSK B 301      41.810  47.520  42.010  1.00  0.00           C
ATOM   4879  C9  GSK B 301      40.470  47.180  42.800  1.00  0.00           C
ATOM   4880  C10 GSK B 301      47.030  48.840  45.790  1.00  0.00           C
ATOM   4881  N2  GSK B 301      46.460  46.470  46.780  1.00  0.00           N
ATOM   4882  N3  GSK B 301      45.970  45.500  44.880  1.00  0.00           N
ATOM   4883  N4  GSK B 301      47.000  49.410  44.530  1.00  0.00           N
ATOM   4884  O2  GSK B 301      47.410  49.520  46.760  1.00  0.00           O
ATOM   4885 CL   GSK B 301      45.860  43.840  46.910  1.00  0.00          Cl
ATOM   4886  H1  GSK B 301      45.650  45.900  42.350  1.00  0.00           H
ATOM   4887  H2  GSK B 301      46.480  47.140  41.390  1.00  0.00           H
ATOM   4888  H3  GSK B 301      44.070  46.940  40.640  1.00  0.00           H
ATOM   4889  H4  GSK B 301      44.160  48.480  41.400  1.00  0.00           H
ATOM   4890  H5  GSK B 301      43.330  47.840  43.590  1.00  0.00           H
ATOM   4891  H6  GSK B 301      43.040  46.130  43.010  1.00  0.00           H
ATOM   4892  H7  GSK B 301      41.760  47.070  41.000  1.00  0.00           H
ATOM   4893  H8  GSK B 301      41.800  48.600  41.790  1.00  0.00           H
ATOM   4894  H9  GSK B 301      40.380  47.900  43.640  1.00  0.00           H
ATOM   4895  H10 GSK B 301      40.500  46.140  43.180  1.00  0.00           H
ATOM   4896  H11 GSK B 301      39.570  47.270  42.150  1.00  0.00           H
ATOM   4897  H12 GSK B 301      46.410  46.610  47.790  1.00  0.00           H
ATOM   4898  H13 GSK B 301      47.050  50.410  44.620  1.00  0.00           H
ATOM   4899  LP1 GSK B 301      45.610  42.390  47.630  1.00  0.00            
TER
ENDMDL
