# Supplementary material for: Structural basis of hydroxycarboxylic acid receptor signaling mechanisms through ligand binding
Source: Nat Commun. 2023 Sep 22;14:5899. doi: 10.1038/s41467-023-41650-7 (PMC10516952; doi:10.1038/s41467-023-41650-7)
Supplement: Supplementary file 4 — Source Data [file 41467_2023_41650_MOESM4_ESM.zip › source file/molecular dynamics simulations trajectories/with_gsk_run2/with_gsk_run2_500ns.pdb]

REMARK    GENERATED BY TRJCONV
TITLE     Title t= 500000.00000 step= 250000000
REMARK    THIS IS A SIMULATION BOX
CRYST1   95.608   95.608  112.385  90.00  90.00  90.00 P 1           1
MODEL        1
ATOM      1  CAY HSD A   9      49.940  44.030  24.170  1.00  0.00           C
ATOM      2  HY1 HSD A   9      50.660  43.270  23.780  1.00  0.00           H
ATOM      3  HY2 HSD A   9      50.050  45.060  23.760  1.00  0.00           H
ATOM      4  HY3 HSD A   9      48.910  43.710  23.900  1.00  0.00           H
ATOM      5  CY  HSD A   9      50.020  44.130  25.620  1.00  0.00           C
ATOM      6  OY  HSD A   9      49.130  44.310  26.390  1.00  0.00           O
ATOM      7  N   HSD A   9      51.330  43.930  26.090  1.00  0.00           N
ATOM      8  HN  HSD A   9      51.980  43.660  25.370  1.00  0.00           H
ATOM      9  CA  HSD A   9      51.720  43.820  27.460  1.00  0.00           C
ATOM     10  HA  HSD A   9      50.860  44.070  28.080  1.00  0.00           H
ATOM     11  CB  HSD A   9      52.470  42.550  27.700  1.00  0.00           C
ATOM     12  HB1 HSD A   9      53.040  42.620  28.650  1.00  0.00           H
ATOM     13  HB2 HSD A   9      53.150  42.380  26.850  1.00  0.00           H
ATOM     14  ND1 HSD A   9      52.230  40.030  27.850  1.00  0.00           N
ATOM     15  HD1 HSD A   9      53.210  39.820  27.820  1.00  0.00           H
ATOM     16  CG  HSD A   9      51.680  41.260  27.800  1.00  0.00           C
ATOM     17  CE1 HSD A   9      51.260  39.160  28.060  1.00  0.00           C
ATOM     18  HE1 HSD A   9      51.430  38.080  28.040  1.00  0.00           H
ATOM     19  NE2 HSD A   9      50.060  39.680  28.090  1.00  0.00           N
ATOM     20  CD2 HSD A   9      50.290  41.030  27.930  1.00  0.00           C
ATOM     21  HD2 HSD A   9      49.430  41.680  27.900  1.00  0.00           H
ATOM     22  C   HSD A   9      52.690  44.950  27.790  1.00  0.00           C
ATOM     23  O   HSD A   9      53.190  45.010  28.910  1.00  0.00           O
ATOM     24  N   PHE A  10      53.010  45.910  26.860  1.00  0.00           N
ATOM     25  HN  PHE A  10      52.650  45.830  25.940  1.00  0.00           H
ATOM     26  CA  PHE A  10      53.970  47.030  27.060  1.00  0.00           C
ATOM     27  HA  PHE A  10      54.240  47.120  28.110  1.00  0.00           H
ATOM     28  CB  PHE A  10      55.340  46.830  26.290  1.00  0.00           C
ATOM     29  HB1 PHE A  10      55.160  46.770  25.190  1.00  0.00           H
ATOM     30  HB2 PHE A  10      55.700  45.830  26.610  1.00  0.00           H
ATOM     31  CG  PHE A  10      56.390  47.910  26.570  1.00  0.00           C
ATOM     32  CD1 PHE A  10      56.630  48.360  27.870  1.00  0.00           C
ATOM     33  HD1 PHE A  10      56.090  47.920  28.700  1.00  0.00           H
ATOM     34  CE1 PHE A  10      57.680  49.260  28.120  1.00  0.00           C
ATOM     35  HE1 PHE A  10      57.930  49.470  29.150  1.00  0.00           H
ATOM     36  CZ  PHE A  10      58.400  49.740  26.980  1.00  0.00           C
ATOM     37  HZ  PHE A  10      59.280  50.370  27.130  1.00  0.00           H
ATOM     38  CD2 PHE A  10      57.080  48.460  25.460  1.00  0.00           C
ATOM     39  HD2 PHE A  10      56.960  47.980  24.510  1.00  0.00           H
ATOM     40  CE2 PHE A  10      58.140  49.300  25.690  1.00  0.00           C
ATOM     41  HE2 PHE A  10      58.600  49.760  24.820  1.00  0.00           H
ATOM     42  C   PHE A  10      53.200  48.300  26.690  1.00  0.00           C
ATOM     43  O   PHE A  10      52.920  48.560  25.480  1.00  0.00           O
ATOM     44  N   LEU A  11      52.790  49.040  27.740  1.00  0.00           N
ATOM     45  HN  LEU A  11      53.160  48.980  28.660  1.00  0.00           H
ATOM     46  CA  LEU A  11      51.690  49.970  27.540  1.00  0.00           C
ATOM     47  HA  LEU A  11      51.510  50.230  26.510  1.00  0.00           H
ATOM     48  CB  LEU A  11      50.430  49.360  28.130  1.00  0.00           C
ATOM     49  HB1 LEU A  11      49.590  50.090  28.190  1.00  0.00           H
ATOM     50  HB2 LEU A  11      50.710  49.240  29.200  1.00  0.00           H
ATOM     51  CG  LEU A  11      49.830  48.120  27.430  1.00  0.00           C
ATOM     52  HG  LEU A  11      50.540  47.330  27.740  1.00  0.00           H
ATOM     53  CD1 LEU A  11      48.530  47.740  28.040  1.00  0.00           C
ATOM     54 HD11 LEU A  11      47.870  48.630  27.940  1.00  0.00           H
ATOM     55 HD12 LEU A  11      48.630  47.690  29.150  1.00  0.00           H
ATOM     56 HD13 LEU A  11      48.090  46.840  27.570  1.00  0.00           H
ATOM     57  CD2 LEU A  11      49.670  48.340  25.950  1.00  0.00           C
ATOM     58 HD21 LEU A  11      50.570  48.720  25.410  1.00  0.00           H
ATOM     59 HD22 LEU A  11      48.840  49.040  25.720  1.00  0.00           H
ATOM     60 HD23 LEU A  11      49.330  47.440  25.390  1.00  0.00           H
ATOM     61  C   LEU A  11      51.980  51.240  28.370  1.00  0.00           C
ATOM     62  O   LEU A  11      52.880  51.270  29.180  1.00  0.00           O
ATOM     63  N   GLU A  12      51.260  52.360  28.110  1.00  0.00           N
ATOM     64  HN  GLU A  12      50.670  52.330  27.310  1.00  0.00           H
ATOM     65  CA  GLU A  12      51.690  53.670  28.630  1.00  0.00           C
ATOM     66  HA  GLU A  12      52.760  53.800  28.700  1.00  0.00           H
ATOM     67  CB  GLU A  12      51.280  54.680  27.550  1.00  0.00           C
ATOM     68  HB1 GLU A  12      50.290  54.410  27.130  1.00  0.00           H
ATOM     69  HB2 GLU A  12      52.000  54.610  26.700  1.00  0.00           H
ATOM     70  CG  GLU A  12      51.300  56.200  27.990  1.00  0.00           C
ATOM     71  HG1 GLU A  12      52.310  56.320  28.430  1.00  0.00           H
ATOM     72  HG2 GLU A  12      50.540  56.500  28.750  1.00  0.00           H
ATOM     73  CD  GLU A  12      51.180  57.120  26.800  1.00  0.00           C
ATOM     74  OE1 GLU A  12      50.380  58.020  26.800  1.00  0.00           O
ATOM     75  OE2 GLU A  12      51.920  56.990  25.830  1.00  0.00           O
ATOM     76  C   GLU A  12      51.080  54.060  30.010  1.00  0.00           C
ATOM     77  O   GLU A  12      49.920  53.910  30.260  1.00  0.00           O
ATOM     78  N   ILE A  13      51.880  54.610  30.900  1.00  0.00           N
ATOM     79  HN  ILE A  13      52.780  54.890  30.590  1.00  0.00           H
ATOM     80  CA  ILE A  13      51.520  55.230  32.170  1.00  0.00           C
ATOM     81  HA  ILE A  13      50.450  55.290  32.240  1.00  0.00           H
ATOM     82  CB  ILE A  13      52.030  54.360  33.290  1.00  0.00           C
ATOM     83  HB  ILE A  13      53.120  54.180  33.190  1.00  0.00           H
ATOM     84  CG2 ILE A  13      51.840  55.070  34.620  1.00  0.00           C
ATOM     85 HG21 ILE A  13      52.370  54.560  35.450  1.00  0.00           H
ATOM     86 HG22 ILE A  13      50.840  55.270  35.030  1.00  0.00           H
ATOM     87 HG23 ILE A  13      52.410  56.020  34.630  1.00  0.00           H
ATOM     88  CG1 ILE A  13      51.420  52.950  33.310  1.00  0.00           C
ATOM     89 HG11 ILE A  13      51.810  52.440  32.400  1.00  0.00           H
ATOM     90 HG12 ILE A  13      50.330  53.130  33.200  1.00  0.00           H
ATOM     91  CD  ILE A  13      51.680  52.050  34.560  1.00  0.00           C
ATOM     92  HD1 ILE A  13      51.310  52.550  35.490  1.00  0.00           H
ATOM     93  HD2 ILE A  13      52.750  51.780  34.720  1.00  0.00           H
ATOM     94  HD3 ILE A  13      51.140  51.080  34.490  1.00  0.00           H
ATOM     95  C   ILE A  13      52.090  56.690  32.200  1.00  0.00           C
ATOM     96  O   ILE A  13      53.350  56.860  32.190  1.00  0.00           O
ATOM     97  N   ASP A  14      51.190  57.700  32.160  1.00  0.00           N
ATOM     98  HN  ASP A  14      50.230  57.460  32.310  1.00  0.00           H
ATOM     99  CA  ASP A  14      51.510  59.120  32.200  1.00  0.00           C
ATOM    100  HA  ASP A  14      50.660  59.680  31.840  1.00  0.00           H
ATOM    101  CB  ASP A  14      51.760  59.450  33.760  1.00  0.00           C
ATOM    102  HB1 ASP A  14      52.640  58.890  34.150  1.00  0.00           H
ATOM    103  HB2 ASP A  14      50.930  58.920  34.290  1.00  0.00           H
ATOM    104  CG  ASP A  14      51.760  60.860  34.070  1.00  0.00           C
ATOM    105  OD1 ASP A  14      51.150  61.670  33.370  1.00  0.00           O
ATOM    106  OD2 ASP A  14      52.290  61.240  35.160  1.00  0.00           O
ATOM    107  C   ASP A  14      52.710  59.630  31.270  1.00  0.00           C
ATOM    108  O   ASP A  14      53.480  60.420  31.750  1.00  0.00           O
ATOM    109  N   LYS A  15      52.890  59.120  30.100  1.00  0.00           N
ATOM    110  HN  LYS A  15      52.210  58.410  29.910  1.00  0.00           H
ATOM    111  CA  LYS A  15      53.940  59.470  29.100  1.00  0.00           C
ATOM    112  HA  LYS A  15      53.540  58.990  28.210  1.00  0.00           H
ATOM    113  CB  LYS A  15      54.120  60.930  28.720  1.00  0.00           C
ATOM    114  HB1 LYS A  15      54.990  61.130  28.070  1.00  0.00           H
ATOM    115  HB2 LYS A  15      54.370  61.570  29.610  1.00  0.00           H
ATOM    116  CG  LYS A  15      52.960  61.550  27.920  1.00  0.00           C
ATOM    117  HG1 LYS A  15      53.130  62.610  27.650  1.00  0.00           H
ATOM    118  HG2 LYS A  15      52.160  61.520  28.700  1.00  0.00           H
ATOM    119  CD  LYS A  15      52.400  60.680  26.750  1.00  0.00           C
ATOM    120  HD1 LYS A  15      51.730  61.380  26.220  1.00  0.00           H
ATOM    121  HD2 LYS A  15      51.910  59.750  27.120  1.00  0.00           H
ATOM    122  CE  LYS A  15      53.480  60.230  25.710  1.00  0.00           C
ATOM    123  HE1 LYS A  15      54.350  59.750  26.200  1.00  0.00           H
ATOM    124  HE2 LYS A  15      53.790  61.140  25.160  1.00  0.00           H
ATOM    125  NZ  LYS A  15      52.870  59.310  24.680  1.00  0.00           N
ATOM    126  HZ1 LYS A  15      53.460  58.610  24.190  1.00  0.00           H
ATOM    127  HZ2 LYS A  15      52.380  59.840  23.930  1.00  0.00           H
ATOM    128  HZ3 LYS A  15      52.160  58.790  25.240  1.00  0.00           H
ATOM    129  C   LYS A  15      55.220  58.730  29.260  1.00  0.00           C
ATOM    130  O   LYS A  15      56.220  58.980  28.620  1.00  0.00           O
ATOM    131  N   LYS A  16      55.130  57.650  30.080  1.00  0.00           N
ATOM    132  HN  LYS A  16      54.310  57.460  30.620  1.00  0.00           H
ATOM    133  CA  LYS A  16      56.130  56.660  30.330  1.00  0.00           C
ATOM    134  HA  LYS A  16      56.980  56.730  29.660  1.00  0.00           H
ATOM    135  CB  LYS A  16      56.620  56.630  31.790  1.00  0.00           C
ATOM    136  HB1 LYS A  16      57.330  55.790  31.950  1.00  0.00           H
ATOM    137  HB2 LYS A  16      55.810  56.410  32.510  1.00  0.00           H
ATOM    138  CG  LYS A  16      57.190  58.000  32.280  1.00  0.00           C
ATOM    139  HG1 LYS A  16      57.380  58.000  33.370  1.00  0.00           H
ATOM    140  HG2 LYS A  16      56.290  58.650  32.160  1.00  0.00           H
ATOM    141  CD  LYS A  16      58.320  58.570  31.450  1.00  0.00           C
ATOM    142  HD1 LYS A  16      58.210  58.440  30.350  1.00  0.00           H
ATOM    143  HD2 LYS A  16      59.290  58.090  31.730  1.00  0.00           H
ATOM    144  CE  LYS A  16      58.630  60.140  31.490  1.00  0.00           C
ATOM    145  HE1 LYS A  16      57.730  60.770  31.420  1.00  0.00           H
ATOM    146  HE2 LYS A  16      59.280  60.320  30.610  1.00  0.00           H
ATOM    147  NZ  LYS A  16      59.200  60.540  32.740  1.00  0.00           N
ATOM    148  HZ1 LYS A  16      58.580  60.200  33.500  1.00  0.00           H
ATOM    149  HZ2 LYS A  16      59.350  61.570  32.840  1.00  0.00           H
ATOM    150  HZ3 LYS A  16      60.170  60.180  32.870  1.00  0.00           H
ATOM    151  C   LYS A  16      55.390  55.380  29.960  1.00  0.00           C
ATOM    152  O   LYS A  16      54.140  55.430  29.840  1.00  0.00           O
ATOM    153  N   ASN A  17      56.090  54.290  29.670  1.00  0.00           N
ATOM    154  HN  ASN A  17      57.090  54.360  29.680  1.00  0.00           H
ATOM    155  CA  ASN A  17      55.700  52.980  29.180  1.00  0.00           C
ATOM    156  HA  ASN A  17      54.620  52.970  29.180  1.00  0.00           H
ATOM    157  CB  ASN A  17      56.390  52.530  27.910  1.00  0.00           C
ATOM    158  HB1 ASN A  17      55.890  51.560  27.690  1.00  0.00           H
ATOM    159  HB2 ASN A  17      57.490  52.470  28.020  1.00  0.00           H
ATOM    160  CG  ASN A  17      56.040  53.560  26.860  1.00  0.00           C
ATOM    161  OD1 ASN A  17      55.060  53.390  26.150  1.00  0.00           O
ATOM    162  ND2 ASN A  17      56.920  54.610  26.710  1.00  0.00           N
ATOM    163 HD21 ASN A  17      56.890  55.280  25.980  1.00  0.00           H
ATOM    164 HD22 ASN A  17      57.760  54.660  27.260  1.00  0.00           H
ATOM    165  C   ASN A  17      56.070  52.020  30.230  1.00  0.00           C
ATOM    166  O   ASN A  17      57.190  52.080  30.650  1.00  0.00           O
ATOM    167  N   CYS A  18      55.230  51.110  30.680  1.00  0.00           N
ATOM    168  HN  CYS A  18      54.330  51.070  30.240  1.00  0.00           H
ATOM    169  CA  CYS A  18      55.580  50.260  31.780  1.00  0.00           C
ATOM    170  HA  CYS A  18      56.650  50.140  31.890  1.00  0.00           H
ATOM    171  CB  CYS A  18      54.850  50.700  33.140  1.00  0.00           C
ATOM    172  HB1 CYS A  18      54.970  49.920  33.930  1.00  0.00           H
ATOM    173  HB2 CYS A  18      53.760  50.790  32.950  1.00  0.00           H
ATOM    174  SG  CYS A  18      55.320  52.280  33.800  1.00  0.00           S
ATOM    175  C   CYS A  18      54.900  48.950  31.470  1.00  0.00           C
ATOM    176  O   CYS A  18      53.930  48.930  30.770  1.00  0.00           O
ATOM    177  N   CYS A  19      55.370  47.780  31.800  1.00  0.00           N
ATOM    178  HN  CYS A  19      56.190  47.790  32.360  1.00  0.00           H
ATOM    179  CA  CYS A  19      54.900  46.430  31.430  1.00  0.00           C
ATOM    180  HA  CYS A  19      54.750  46.390  30.360  1.00  0.00           H
ATOM    181  CB  CYS A  19      56.090  45.420  31.690  1.00  0.00           C
ATOM    182  HB1 CYS A  19      55.580  44.440  31.520  1.00  0.00           H
ATOM    183  HB2 CYS A  19      56.350  45.460  32.770  1.00  0.00           H
ATOM    184  SG  CYS A  19      57.600  45.520  30.650  1.00  0.00           S
ATOM    185  C   CYS A  19      53.640  46.130  32.210  1.00  0.00           C
ATOM    186  O   CYS A  19      53.590  46.370  33.400  1.00  0.00           O
ATOM    187  N   VAL A  20      52.610  45.730  31.500  1.00  0.00           N
ATOM    188  HN  VAL A  20      52.590  45.700  30.510  1.00  0.00           H
ATOM    189  CA  VAL A  20      51.230  45.540  31.960  1.00  0.00           C
ATOM    190  HA  VAL A  20      51.250  45.820  33.010  1.00  0.00           H
ATOM    191  CB  VAL A  20      50.200  46.570  31.300  1.00  0.00           C
ATOM    192  HB  VAL A  20      50.280  46.470  30.200  1.00  0.00           H
ATOM    193  CG1 VAL A  20      48.750  46.120  31.670  1.00  0.00           C
ATOM    194 HG11 VAL A  20      48.770  45.840  32.740  1.00  0.00           H
ATOM    195 HG12 VAL A  20      48.380  45.300  31.030  1.00  0.00           H
ATOM    196 HG13 VAL A  20      48.110  47.010  31.490  1.00  0.00           H
ATOM    197  CG2 VAL A  20      50.560  47.970  31.710  1.00  0.00           C
ATOM    198 HG21 VAL A  20      51.560  48.260  31.320  1.00  0.00           H
ATOM    199 HG22 VAL A  20      50.450  48.000  32.820  1.00  0.00           H
ATOM    200 HG23 VAL A  20      49.830  48.720  31.300  1.00  0.00           H
ATOM    201  C   VAL A  20      50.690  44.190  31.830  1.00  0.00           C
ATOM    202  O   VAL A  20      50.550  43.700  30.690  1.00  0.00           O
ATOM    203  N   PHE A  21      50.520  43.430  32.940  1.00  0.00           N
ATOM    204  HN  PHE A  21      50.660  43.850  33.840  1.00  0.00           H
ATOM    205  CA  PHE A  21      50.150  42.080  32.910  1.00  0.00           C
ATOM    206  HA  PHE A  21      49.900  41.800  31.900  1.00  0.00           H
ATOM    207  CB  PHE A  21      51.070  41.050  33.520  1.00  0.00           C
ATOM    208  HB1 PHE A  21      50.810  40.010  33.260  1.00  0.00           H
ATOM    209  HB2 PHE A  21      51.070  41.310  34.610  1.00  0.00           H
ATOM    210  CG  PHE A  21      52.450  41.350  32.990  1.00  0.00           C
ATOM    211  CD1 PHE A  21      53.330  42.160  33.750  1.00  0.00           C
ATOM    212  HD1 PHE A  21      52.960  42.490  34.710  1.00  0.00           H
ATOM    213  CE1 PHE A  21      54.690  42.220  33.380  1.00  0.00           C
ATOM    214  HE1 PHE A  21      55.520  42.640  33.940  1.00  0.00           H
ATOM    215  CZ  PHE A  21      55.140  41.540  32.230  1.00  0.00           C
ATOM    216  HZ  PHE A  21      56.180  41.640  31.990  1.00  0.00           H
ATOM    217  CD2 PHE A  21      52.920  40.800  31.790  1.00  0.00           C
ATOM    218  HD2 PHE A  21      52.280  40.220  31.150  1.00  0.00           H
ATOM    219  CE2 PHE A  21      54.280  40.810  31.450  1.00  0.00           C
ATOM    220  HE2 PHE A  21      54.630  40.290  30.580  1.00  0.00           H
ATOM    221  C   PHE A  21      48.850  42.190  33.670  1.00  0.00           C
ATOM    222  O   PHE A  21      48.520  43.190  34.290  1.00  0.00           O
ATOM    223  N   ARG A  22      48.050  41.090  33.640  1.00  0.00           N
ATOM    224  HN  ARG A  22      48.390  40.290  33.150  1.00  0.00           H
ATOM    225  CA  ARG A  22      46.800  41.050  34.300  1.00  0.00           C
ATOM    226  HA  ARG A  22      46.860  41.400  35.320  1.00  0.00           H
ATOM    227  CB  ARG A  22      45.680  41.890  33.580  1.00  0.00           C
ATOM    228  HB1 ARG A  22      45.850  42.950  33.900  1.00  0.00           H
ATOM    229  HB2 ARG A  22      44.670  41.690  33.990  1.00  0.00           H
ATOM    230  CG  ARG A  22      45.620  41.850  32.130  1.00  0.00           C
ATOM    231  HG1 ARG A  22      45.320  40.840  31.800  1.00  0.00           H
ATOM    232  HG2 ARG A  22      46.670  41.870  31.740  1.00  0.00           H
ATOM    233  CD  ARG A  22      44.730  42.900  31.480  1.00  0.00           C
ATOM    234  HD1 ARG A  22      44.850  42.850  30.380  1.00  0.00           H
ATOM    235  HD2 ARG A  22      44.990  43.950  31.750  1.00  0.00           H
ATOM    236  NE  ARG A  22      43.370  42.710  31.960  1.00  0.00           N
ATOM    237  HE  ARG A  22      43.150  42.030  32.660  1.00  0.00           H
ATOM    238  CZ  ARG A  22      42.350  43.560  31.770  1.00  0.00           C
ATOM    239  NH1 ARG A  22      42.370  44.690  31.120  1.00  0.00           N
ATOM    240 HH11 ARG A  22      41.590  45.300  31.190  1.00  0.00           H
ATOM    241 HH12 ARG A  22      43.230  44.960  30.690  1.00  0.00           H
ATOM    242  NH2 ARG A  22      41.170  43.230  32.270  1.00  0.00           N
ATOM    243 HH21 ARG A  22      41.020  42.280  32.550  1.00  0.00           H
ATOM    244 HH22 ARG A  22      40.370  43.740  31.960  1.00  0.00           H
ATOM    245  C   ARG A  22      46.340  39.580  34.360  1.00  0.00           C
ATOM    246  O   ARG A  22      45.240  39.170  33.940  1.00  0.00           O
ATOM    247  N   ASP A  23      47.070  38.730  35.000  1.00  0.00           N
ATOM    248  HN  ASP A  23      47.930  39.040  35.400  1.00  0.00           H
ATOM    249  CA  ASP A  23      46.800  37.260  35.040  1.00  0.00           C
ATOM    250  HA  ASP A  23      46.200  36.940  34.200  1.00  0.00           H
ATOM    251  CB  ASP A  23      48.210  36.530  35.170  1.00  0.00           C
ATOM    252  HB1 ASP A  23      48.040  35.490  35.540  1.00  0.00           H
ATOM    253  HB2 ASP A  23      48.880  36.920  35.960  1.00  0.00           H
ATOM    254  CG  ASP A  23      48.900  36.450  33.840  1.00  0.00           C
ATOM    255  OD1 ASP A  23      48.230  36.600  32.810  1.00  0.00           O
ATOM    256  OD2 ASP A  23      50.060  35.930  33.880  1.00  0.00           O
ATOM    257  C   ASP A  23      45.860  36.970  36.230  1.00  0.00           C
ATOM    258  O   ASP A  23      45.860  37.780  37.180  1.00  0.00           O
ATOM    259  N   ASP A  24      45.080  35.800  36.260  1.00  0.00           N
ATOM    260  HN  ASP A  24      45.080  35.230  35.440  1.00  0.00           H
ATOM    261  CA  ASP A  24      44.140  35.530  37.360  1.00  0.00           C
ATOM    262  HA  ASP A  24      43.850  36.420  37.910  1.00  0.00           H
ATOM    263  CB  ASP A  24      42.730  35.210  36.770  1.00  0.00           C
ATOM    264  HB1 ASP A  24      42.370  36.120  36.250  1.00  0.00           H
ATOM    265  HB2 ASP A  24      42.040  34.870  37.570  1.00  0.00           H
ATOM    266  CG  ASP A  24      42.780  34.160  35.650  1.00  0.00           C
ATOM    267  OD1 ASP A  24      41.780  34.120  34.890  1.00  0.00           O
ATOM    268  OD2 ASP A  24      43.660  33.270  35.560  1.00  0.00           O
ATOM    269  C   ASP A  24      44.560  34.630  38.410  1.00  0.00           C
ATOM    270  O   ASP A  24      43.830  34.260  39.310  1.00  0.00           O
ATOM    271  N   PHE A  25      45.780  34.120  38.250  1.00  0.00           N
ATOM    272  HN  PHE A  25      46.390  34.520  37.580  1.00  0.00           H
ATOM    273  CA  PHE A  25      46.370  33.060  39.070  1.00  0.00           C
ATOM    274  HA  PHE A  25      45.660  32.270  38.940  1.00  0.00           H
ATOM    275  CB  PHE A  25      47.770  32.630  38.480  1.00  0.00           C
ATOM    276  HB1 PHE A  25      48.540  33.430  38.350  1.00  0.00           H
ATOM    277  HB2 PHE A  25      47.480  32.240  37.480  1.00  0.00           H
ATOM    278  CG  PHE A  25      48.540  31.550  39.160  1.00  0.00           C
ATOM    279  CD1 PHE A  25      49.630  31.850  39.980  1.00  0.00           C
ATOM    280  HD1 PHE A  25      50.020  32.860  40.010  1.00  0.00           H
ATOM    281  CE1 PHE A  25      50.260  30.840  40.750  1.00  0.00           C
ATOM    282  HE1 PHE A  25      51.150  31.120  41.290  1.00  0.00           H
ATOM    283  CZ  PHE A  25      49.670  29.580  40.750  1.00  0.00           C
ATOM    284  HZ  PHE A  25      50.020  28.720  41.320  1.00  0.00           H
ATOM    285  CD2 PHE A  25      47.910  30.350  39.270  1.00  0.00           C
ATOM    286  HD2 PHE A  25      46.920  30.150  38.890  1.00  0.00           H
ATOM    287  CE2 PHE A  25      48.480  29.260  40.000  1.00  0.00           C
ATOM    288  HE2 PHE A  25      47.910  28.350  40.070  1.00  0.00           H
ATOM    289  C   PHE A  25      46.290  33.250  40.630  1.00  0.00           C
ATOM    290  O   PHE A  25      45.740  32.390  41.360  1.00  0.00           O
ATOM    291  N   ILE A  26      46.850  34.310  41.190  1.00  0.00           N
ATOM    292  HN  ILE A  26      47.210  34.990  40.550  1.00  0.00           H
ATOM    293  CA  ILE A  26      46.710  34.550  42.610  1.00  0.00           C
ATOM    294  HA  ILE A  26      46.560  33.590  43.080  1.00  0.00           H
ATOM    295  CB  ILE A  26      47.940  35.130  43.290  1.00  0.00           C
ATOM    296  HB  ILE A  26      48.160  36.090  42.780  1.00  0.00           H
ATOM    297  CG2 ILE A  26      47.750  35.420  44.790  1.00  0.00           C
ATOM    298 HG21 ILE A  26      46.880  36.090  44.960  1.00  0.00           H
ATOM    299 HG22 ILE A  26      48.660  35.770  45.330  1.00  0.00           H
ATOM    300 HG23 ILE A  26      47.480  34.500  45.350  1.00  0.00           H
ATOM    301  CG1 ILE A  26      49.190  34.270  43.000  1.00  0.00           C
ATOM    302 HG11 ILE A  26      50.110  34.890  43.100  1.00  0.00           H
ATOM    303 HG12 ILE A  26      49.130  33.850  41.970  1.00  0.00           H
ATOM    304  CD  ILE A  26      49.390  33.110  43.980  1.00  0.00           C
ATOM    305  HD1 ILE A  26      49.680  33.460  45.000  1.00  0.00           H
ATOM    306  HD2 ILE A  26      50.160  32.370  43.630  1.00  0.00           H
ATOM    307  HD3 ILE A  26      48.550  32.400  44.070  1.00  0.00           H
ATOM    308  C   ILE A  26      45.470  35.340  42.940  1.00  0.00           C
ATOM    309  O   ILE A  26      44.840  35.140  43.940  1.00  0.00           O
ATOM    310  N   VAL A  27      44.970  36.070  41.990  1.00  0.00           N
ATOM    311  HN  VAL A  27      45.460  36.180  41.130  1.00  0.00           H
ATOM    312  CA  VAL A  27      43.710  36.800  42.140  1.00  0.00           C
ATOM    313  HA  VAL A  27      43.890  37.530  42.910  1.00  0.00           H
ATOM    314  CB  VAL A  27      43.270  37.550  40.880  1.00  0.00           C
ATOM    315  HB  VAL A  27      43.260  36.810  40.050  1.00  0.00           H
ATOM    316  CG1 VAL A  27      41.940  38.290  41.060  1.00  0.00           C
ATOM    317 HG11 VAL A  27      42.010  38.810  42.040  1.00  0.00           H
ATOM    318 HG12 VAL A  27      41.070  37.610  41.040  1.00  0.00           H
ATOM    319 HG13 VAL A  27      41.740  39.040  40.270  1.00  0.00           H
ATOM    320  CG2 VAL A  27      44.330  38.650  40.510  1.00  0.00           C
ATOM    321 HG21 VAL A  27      44.230  38.860  39.430  1.00  0.00           H
ATOM    322 HG22 VAL A  27      45.330  38.190  40.710  1.00  0.00           H
ATOM    323 HG23 VAL A  27      44.180  39.620  41.040  1.00  0.00           H
ATOM    324  C   VAL A  27      42.510  35.980  42.520  1.00  0.00           C
ATOM    325  O   VAL A  27      41.770  36.350  43.400  1.00  0.00           O
ATOM    326  N   LYS A  28      42.330  34.800  41.870  1.00  0.00           N
ATOM    327  HN  LYS A  28      42.900  34.650  41.060  1.00  0.00           H
ATOM    328  CA  LYS A  28      41.230  33.950  42.040  1.00  0.00           C
ATOM    329  HA  LYS A  28      40.460  34.680  41.870  1.00  0.00           H
ATOM    330  CB  LYS A  28      41.130  32.820  41.020  1.00  0.00           C
ATOM    331  HB1 LYS A  28      40.810  33.310  40.080  1.00  0.00           H
ATOM    332  HB2 LYS A  28      40.270  32.180  41.290  1.00  0.00           H
ATOM    333  CG  LYS A  28      42.420  32.010  40.780  1.00  0.00           C
ATOM    334  HG1 LYS A  28      42.650  31.480  41.720  1.00  0.00           H
ATOM    335  HG2 LYS A  28      43.350  32.580  40.590  1.00  0.00           H
ATOM    336  CD  LYS A  28      42.260  30.950  39.710  1.00  0.00           C
ATOM    337  HD1 LYS A  28      41.410  30.260  39.920  1.00  0.00           H
ATOM    338  HD2 LYS A  28      43.190  30.360  39.680  1.00  0.00           H
ATOM    339  CE  LYS A  28      42.110  31.440  38.270  1.00  0.00           C
ATOM    340  HE1 LYS A  28      43.110  31.780  37.920  1.00  0.00           H
ATOM    341  HE2 LYS A  28      41.480  32.320  38.010  1.00  0.00           H
ATOM    342  NZ  LYS A  28      41.750  30.390  37.260  1.00  0.00           N
ATOM    343  HZ1 LYS A  28      42.220  29.470  37.400  1.00  0.00           H
ATOM    344  HZ2 LYS A  28      41.800  30.680  36.260  1.00  0.00           H
ATOM    345  HZ3 LYS A  28      40.760  30.150  37.420  1.00  0.00           H
ATOM    346  C   LYS A  28      41.230  33.340  43.400  1.00  0.00           C
ATOM    347  O   LYS A  28      40.110  32.960  43.780  1.00  0.00           O
ATOM    348  N   VAL A  29      42.390  33.310  44.110  1.00  0.00           N
ATOM    349  HN  VAL A  29      43.170  33.690  43.620  1.00  0.00           H
ATOM    350  CA  VAL A  29      42.620  32.770  45.440  1.00  0.00           C
ATOM    351  HA  VAL A  29      42.060  31.870  45.550  1.00  0.00           H
ATOM    352  CB  VAL A  29      44.120  32.520  45.540  1.00  0.00           C
ATOM    353  HB  VAL A  29      44.790  33.410  45.490  1.00  0.00           H
ATOM    354  CG1 VAL A  29      44.320  31.790  46.940  1.00  0.00           C
ATOM    355 HG11 VAL A  29      43.930  30.750  46.890  1.00  0.00           H
ATOM    356 HG12 VAL A  29      43.990  32.360  47.840  1.00  0.00           H
ATOM    357 HG13 VAL A  29      45.430  31.660  47.030  1.00  0.00           H
ATOM    358  CG2 VAL A  29      44.470  31.600  44.390  1.00  0.00           C
ATOM    359 HG21 VAL A  29      44.450  32.130  43.410  1.00  0.00           H
ATOM    360 HG22 VAL A  29      43.730  30.780  44.480  1.00  0.00           H
ATOM    361 HG23 VAL A  29      45.470  31.130  44.450  1.00  0.00           H
ATOM    362  C   VAL A  29      42.240  33.870  46.440  1.00  0.00           C
ATOM    363  O   VAL A  29      41.750  33.610  47.540  1.00  0.00           O
ATOM    364  N   LEU A  30      42.360  35.190  46.060  1.00  0.00           N
ATOM    365  HN  LEU A  30      42.680  35.330  45.120  1.00  0.00           H
ATOM    366  CA  LEU A  30      42.260  36.330  46.890  1.00  0.00           C
ATOM    367  HA  LEU A  30      42.870  36.080  47.760  1.00  0.00           H
ATOM    368  CB  LEU A  30      43.050  37.450  46.170  1.00  0.00           C
ATOM    369  HB1 LEU A  30      42.420  38.040  45.480  1.00  0.00           H
ATOM    370  HB2 LEU A  30      43.880  37.010  45.570  1.00  0.00           H
ATOM    371  CG  LEU A  30      43.740  38.300  47.180  1.00  0.00           C
ATOM    372  HG  LEU A  30      43.070  38.530  48.040  1.00  0.00           H
ATOM    373  CD1 LEU A  30      45.020  37.580  47.700  1.00  0.00           C
ATOM    374 HD11 LEU A  30      45.540  38.220  48.450  1.00  0.00           H
ATOM    375 HD12 LEU A  30      45.730  37.320  46.880  1.00  0.00           H
ATOM    376 HD13 LEU A  30      44.830  36.570  48.110  1.00  0.00           H
ATOM    377  CD2 LEU A  30      44.260  39.630  46.520  1.00  0.00           C
ATOM    378 HD21 LEU A  30      45.190  39.440  45.940  1.00  0.00           H
ATOM    379 HD22 LEU A  30      44.370  40.410  47.310  1.00  0.00           H
ATOM    380 HD23 LEU A  30      43.510  40.140  45.870  1.00  0.00           H
ATOM    381  C   LEU A  30      40.880  36.800  47.470  1.00  0.00           C
ATOM    382  O   LEU A  30      40.850  37.210  48.590  1.00  0.00           O
ATOM    383  N   PRO A  31      39.670  36.770  46.820  1.00  0.00           N
ATOM    384  CD  PRO A  31      39.490  36.450  45.430  1.00  0.00           C
ATOM    385  HD1 PRO A  31      39.720  35.370  45.250  1.00  0.00           H
ATOM    386  HD2 PRO A  31      40.070  37.190  44.840  1.00  0.00           H
ATOM    387  CA  PRO A  31      38.460  37.440  47.410  1.00  0.00           C
ATOM    388  HA  PRO A  31      38.710  38.400  47.830  1.00  0.00           H
ATOM    389  CB  PRO A  31      37.410  37.490  46.260  1.00  0.00           C
ATOM    390  HB1 PRO A  31      37.290  38.540  45.930  1.00  0.00           H
ATOM    391  HB2 PRO A  31      36.390  37.110  46.480  1.00  0.00           H
ATOM    392  CG  PRO A  31      37.960  36.590  45.170  1.00  0.00           C
ATOM    393  HG1 PRO A  31      37.580  35.570  45.400  1.00  0.00           H
ATOM    394  HG2 PRO A  31      37.640  36.900  44.160  1.00  0.00           H
ATOM    395  C   PRO A  31      37.940  36.720  48.610  1.00  0.00           C
ATOM    396  O   PRO A  31      37.500  37.490  49.430  1.00  0.00           O
ATOM    397  N   PRO A  32      37.920  35.360  48.880  1.00  0.00           N
ATOM    398  CD  PRO A  32      38.350  34.160  48.080  1.00  0.00           C
ATOM    399  HD1 PRO A  32      39.340  34.380  47.630  1.00  0.00           H
ATOM    400  HD2 PRO A  32      37.530  33.960  47.350  1.00  0.00           H
ATOM    401  CA  PRO A  32      37.500  34.940  50.170  1.00  0.00           C
ATOM    402  HA  PRO A  32      36.530  35.380  50.370  1.00  0.00           H
ATOM    403  CB  PRO A  32      37.490  33.450  50.120  1.00  0.00           C
ATOM    404  HB1 PRO A  32      36.490  33.220  49.670  1.00  0.00           H
ATOM    405  HB2 PRO A  32      37.580  33.100  51.170  1.00  0.00           H
ATOM    406  CG  PRO A  32      38.550  33.090  49.110  1.00  0.00           C
ATOM    407  HG1 PRO A  32      39.540  33.020  49.620  1.00  0.00           H
ATOM    408  HG2 PRO A  32      38.430  32.120  48.610  1.00  0.00           H
ATOM    409  C   PRO A  32      38.530  35.340  51.180  1.00  0.00           C
ATOM    410  O   PRO A  32      38.160  35.550  52.370  1.00  0.00           O
ATOM    411  N   VAL A  33      39.840  35.500  50.880  1.00  0.00           N
ATOM    412  HN  VAL A  33      40.150  35.210  49.980  1.00  0.00           H
ATOM    413  CA  VAL A  33      40.880  36.060  51.810  1.00  0.00           C
ATOM    414  HA  VAL A  33      40.790  35.500  52.730  1.00  0.00           H
ATOM    415  CB  VAL A  33      42.340  35.920  51.360  1.00  0.00           C
ATOM    416  HB  VAL A  33      42.490  36.550  50.460  1.00  0.00           H
ATOM    417  CG1 VAL A  33      43.320  36.320  52.460  1.00  0.00           C
ATOM    418 HG11 VAL A  33      43.270  37.430  52.540  1.00  0.00           H
ATOM    419 HG12 VAL A  33      44.340  36.010  52.160  1.00  0.00           H
ATOM    420 HG13 VAL A  33      42.890  35.830  53.360  1.00  0.00           H
ATOM    421  CG2 VAL A  33      42.680  34.430  51.100  1.00  0.00           C
ATOM    422 HG21 VAL A  33      42.420  33.770  51.950  1.00  0.00           H
ATOM    423 HG22 VAL A  33      43.730  34.250  50.790  1.00  0.00           H
ATOM    424 HG23 VAL A  33      42.010  34.000  50.310  1.00  0.00           H
ATOM    425  C   VAL A  33      40.550  37.510  52.230  1.00  0.00           C
ATOM    426  O   VAL A  33      40.440  37.770  53.440  1.00  0.00           O
ATOM    427  N   LEU A  34      40.110  38.330  51.250  1.00  0.00           N
ATOM    428  HN  LEU A  34      40.200  37.950  50.340  1.00  0.00           H
ATOM    429  CA  LEU A  34      39.570  39.650  51.530  1.00  0.00           C
ATOM    430  HA  LEU A  34      40.360  40.270  51.950  1.00  0.00           H
ATOM    431  CB  LEU A  34      39.260  40.380  50.210  1.00  0.00           C
ATOM    432  HB1 LEU A  34      38.850  41.370  50.480  1.00  0.00           H
ATOM    433  HB2 LEU A  34      38.410  39.840  49.730  1.00  0.00           H
ATOM    434  CG  LEU A  34      40.420  40.610  49.240  1.00  0.00           C
ATOM    435  HG  LEU A  34      40.680  39.580  48.900  1.00  0.00           H
ATOM    436  CD1 LEU A  34      40.070  41.420  48.010  1.00  0.00           C
ATOM    437 HD11 LEU A  34      39.870  42.480  48.320  1.00  0.00           H
ATOM    438 HD12 LEU A  34      39.150  41.020  47.520  1.00  0.00           H
ATOM    439 HD13 LEU A  34      40.900  41.510  47.300  1.00  0.00           H
ATOM    440  CD2 LEU A  34      41.680  41.210  49.780  1.00  0.00           C
ATOM    441 HD21 LEU A  34      42.510  41.270  49.030  1.00  0.00           H
ATOM    442 HD22 LEU A  34      42.050  40.650  50.660  1.00  0.00           H
ATOM    443 HD23 LEU A  34      41.600  42.240  50.190  1.00  0.00           H
ATOM    444  C   LEU A  34      38.270  39.650  52.350  1.00  0.00           C
ATOM    445  O   LEU A  34      38.180  40.370  53.300  1.00  0.00           O
ATOM    446  N   GLY A  35      37.430  38.650  52.150  1.00  0.00           N
ATOM    447  HN  GLY A  35      37.530  38.150  51.290  1.00  0.00           H
ATOM    448  CA  GLY A  35      36.370  38.240  53.070  1.00  0.00           C
ATOM    449  HA1 GLY A  35      35.990  37.300  52.730  1.00  0.00           H
ATOM    450  HA2 GLY A  35      35.680  39.070  53.090  1.00  0.00           H
ATOM    451  C   GLY A  35      36.690  37.950  54.530  1.00  0.00           C
ATOM    452  O   GLY A  35      36.050  38.580  55.420  1.00  0.00           O
ATOM    453  N   LEU A  36      37.700  37.110  54.760  1.00  0.00           N
ATOM    454  HN  LEU A  36      38.240  36.740  54.000  1.00  0.00           H
ATOM    455  CA  LEU A  36      38.210  36.780  56.070  1.00  0.00           C
ATOM    456  HA  LEU A  36      37.440  36.530  56.780  1.00  0.00           H
ATOM    457  CB  LEU A  36      39.210  35.660  55.860  1.00  0.00           C
ATOM    458  HB1 LEU A  36      39.780  35.460  56.800  1.00  0.00           H
ATOM    459  HB2 LEU A  36      39.950  35.850  55.060  1.00  0.00           H
ATOM    460  CG  LEU A  36      38.460  34.290  55.490  1.00  0.00           C
ATOM    461  HG  LEU A  36      37.820  34.390  54.590  1.00  0.00           H
ATOM    462  CD1 LEU A  36      39.660  33.400  55.130  1.00  0.00           C
ATOM    463 HD11 LEU A  36      39.270  32.370  55.010  1.00  0.00           H
ATOM    464 HD12 LEU A  36      40.370  33.390  55.970  1.00  0.00           H
ATOM    465 HD13 LEU A  36      40.140  33.670  54.160  1.00  0.00           H
ATOM    466  CD2 LEU A  36      37.710  33.660  56.680  1.00  0.00           C
ATOM    467 HD21 LEU A  36      38.340  33.380  57.550  1.00  0.00           H
ATOM    468 HD22 LEU A  36      37.320  32.660  56.420  1.00  0.00           H
ATOM    469 HD23 LEU A  36      36.890  34.290  57.050  1.00  0.00           H
ATOM    470  C   LEU A  36      38.890  37.980  56.740  1.00  0.00           C
ATOM    471  O   LEU A  36      38.520  38.400  57.840  1.00  0.00           O
ATOM    472  N   GLU A  37      39.640  38.770  55.940  1.00  0.00           N
ATOM    473  HN  GLU A  37      39.950  38.400  55.070  1.00  0.00           H
ATOM    474  CA  GLU A  37      40.100  40.070  56.410  1.00  0.00           C
ATOM    475  HA  GLU A  37      40.670  39.910  57.330  1.00  0.00           H
ATOM    476  CB  GLU A  37      41.260  40.610  55.500  1.00  0.00           C
ATOM    477  HB1 GLU A  37      41.680  41.600  55.750  1.00  0.00           H
ATOM    478  HB2 GLU A  37      40.800  40.760  54.500  1.00  0.00           H
ATOM    479  CG  GLU A  37      42.460  39.650  55.410  1.00  0.00           C
ATOM    480  HG1 GLU A  37      42.220  38.640  55.060  1.00  0.00           H
ATOM    481  HG2 GLU A  37      42.990  39.690  56.390  1.00  0.00           H
ATOM    482  CD  GLU A  37      43.570  40.150  54.390  1.00  0.00           C
ATOM    483  OE1 GLU A  37      44.740  39.940  54.640  1.00  0.00           O
ATOM    484  OE2 GLU A  37      43.160  40.770  53.280  1.00  0.00           O
ATOM    485  HE2 GLU A  37      43.920  40.630  52.710  1.00  0.00           H
ATOM    486  C   GLU A  37      39.030  41.090  56.720  1.00  0.00           C
ATOM    487  O   GLU A  37      39.050  41.730  57.790  1.00  0.00           O
ATOM    488  N   PHE A  38      37.990  41.260  55.920  1.00  0.00           N
ATOM    489  HN  PHE A  38      37.900  40.680  55.110  1.00  0.00           H
ATOM    490  CA  PHE A  38      36.810  42.020  56.100  1.00  0.00           C
ATOM    491  HA  PHE A  38      37.150  43.030  56.240  1.00  0.00           H
ATOM    492  CB  PHE A  38      36.070  42.070  54.770  1.00  0.00           C
ATOM    493  HB1 PHE A  38      35.840  41.090  54.290  1.00  0.00           H
ATOM    494  HB2 PHE A  38      36.740  42.680  54.130  1.00  0.00           H
ATOM    495  CG  PHE A  38      34.760  42.760  54.970  1.00  0.00           C
ATOM    496  CD1 PHE A  38      34.780  44.160  54.980  1.00  0.00           C
ATOM    497  HD1 PHE A  38      35.770  44.560  54.900  1.00  0.00           H
ATOM    498  CE1 PHE A  38      33.670  45.020  55.080  1.00  0.00           C
ATOM    499  HE1 PHE A  38      33.790  46.080  54.950  1.00  0.00           H
ATOM    500  CZ  PHE A  38      32.390  44.410  55.190  1.00  0.00           C
ATOM    501  HZ  PHE A  38      31.550  45.060  55.050  1.00  0.00           H
ATOM    502  CD2 PHE A  38      33.470  42.190  54.990  1.00  0.00           C
ATOM    503  HD2 PHE A  38      33.320  41.130  54.930  1.00  0.00           H
ATOM    504  CE2 PHE A  38      32.380  43.020  55.210  1.00  0.00           C
ATOM    505  HE2 PHE A  38      31.420  42.530  55.220  1.00  0.00           H
ATOM    506  C   PHE A  38      36.040  41.710  57.370  1.00  0.00           C
ATOM    507  O   PHE A  38      35.740  42.610  58.160  1.00  0.00           O
ATOM    508  N   ILE A  39      35.710  40.380  57.620  1.00  0.00           N
ATOM    509  HN  ILE A  39      35.850  39.670  56.920  1.00  0.00           H
ATOM    510  CA  ILE A  39      34.930  39.870  58.770  1.00  0.00           C
ATOM    511  HA  ILE A  39      34.070  40.520  58.740  1.00  0.00           H
ATOM    512  CB  ILE A  39      34.500  38.390  58.600  1.00  0.00           C
ATOM    513  HB  ILE A  39      35.400  37.770  58.350  1.00  0.00           H
ATOM    514  CG2 ILE A  39      33.890  37.800  59.850  1.00  0.00           C
ATOM    515 HG21 ILE A  39      32.840  38.130  60.010  1.00  0.00           H
ATOM    516 HG22 ILE A  39      34.540  37.940  60.730  1.00  0.00           H
ATOM    517 HG23 ILE A  39      33.710  36.730  59.580  1.00  0.00           H
ATOM    518  CG1 ILE A  39      33.510  38.240  57.340  1.00  0.00           C
ATOM    519 HG11 ILE A  39      33.720  38.900  56.480  1.00  0.00           H
ATOM    520 HG12 ILE A  39      32.460  38.490  57.620  1.00  0.00           H
ATOM    521  CD  ILE A  39      33.440  36.820  56.790  1.00  0.00           C
ATOM    522  HD1 ILE A  39      34.450  36.360  56.860  1.00  0.00           H
ATOM    523  HD2 ILE A  39      32.870  36.760  55.850  1.00  0.00           H
ATOM    524  HD3 ILE A  39      32.800  36.300  57.530  1.00  0.00           H
ATOM    525  C   ILE A  39      35.630  40.250  60.110  1.00  0.00           C
ATOM    526  O   ILE A  39      34.990  40.770  61.000  1.00  0.00           O
ATOM    527  N   PHE A  40      36.980  40.060  60.250  1.00  0.00           N
ATOM    528  HN  PHE A  40      37.530  39.630  59.530  1.00  0.00           H
ATOM    529  CA  PHE A  40      37.820  40.480  61.410  1.00  0.00           C
ATOM    530  HA  PHE A  40      37.320  40.150  62.310  1.00  0.00           H
ATOM    531  CB  PHE A  40      39.270  39.800  61.360  1.00  0.00           C
ATOM    532  HB1 PHE A  40      39.820  39.990  62.300  1.00  0.00           H
ATOM    533  HB2 PHE A  40      39.900  40.190  60.530  1.00  0.00           H
ATOM    534  CG  PHE A  40      39.110  38.320  61.260  1.00  0.00           C
ATOM    535  CD1 PHE A  40      38.170  37.660  62.050  1.00  0.00           C
ATOM    536  HD1 PHE A  40      37.730  38.180  62.890  1.00  0.00           H
ATOM    537  CE1 PHE A  40      38.130  36.230  62.030  1.00  0.00           C
ATOM    538  HE1 PHE A  40      37.620  35.650  62.790  1.00  0.00           H
ATOM    539  CZ  PHE A  40      39.000  35.500  61.190  1.00  0.00           C
ATOM    540  HZ  PHE A  40      38.860  34.430  61.200  1.00  0.00           H
ATOM    541  CD2 PHE A  40      39.990  37.530  60.400  1.00  0.00           C
ATOM    542  HD2 PHE A  40      40.700  38.030  59.770  1.00  0.00           H
ATOM    543  CE2 PHE A  40      39.980  36.130  60.380  1.00  0.00           C
ATOM    544  HE2 PHE A  40      40.600  35.530  59.740  1.00  0.00           H
ATOM    545  C   PHE A  40      38.010  41.960  61.530  1.00  0.00           C
ATOM    546  O   PHE A  40      37.910  42.460  62.610  1.00  0.00           O
ATOM    547  N   GLY A  41      38.240  42.650  60.410  1.00  0.00           N
ATOM    548  HN  GLY A  41      38.140  42.150  59.560  1.00  0.00           H
ATOM    549  CA  GLY A  41      38.450  44.090  60.210  1.00  0.00           C
ATOM    550  HA1 GLY A  41      38.730  44.190  59.170  1.00  0.00           H
ATOM    551  HA2 GLY A  41      39.210  44.400  60.910  1.00  0.00           H
ATOM    552  C   GLY A  41      37.280  44.920  60.500  1.00  0.00           C
ATOM    553  O   GLY A  41      37.390  46.000  61.080  1.00  0.00           O
ATOM    554  N   LEU A  42      36.070  44.500  60.150  1.00  0.00           N
ATOM    555  HN  LEU A  42      36.030  43.650  59.640  1.00  0.00           H
ATOM    556  CA  LEU A  42      34.920  45.330  60.430  1.00  0.00           C
ATOM    557  HA  LEU A  42      35.180  46.380  60.330  1.00  0.00           H
ATOM    558  CB  LEU A  42      33.800  44.960  59.490  1.00  0.00           C
ATOM    559  HB1 LEU A  42      33.510  43.900  59.490  1.00  0.00           H
ATOM    560  HB2 LEU A  42      34.040  45.190  58.420  1.00  0.00           H
ATOM    561  CG  LEU A  42      32.410  45.640  59.630  1.00  0.00           C
ATOM    562  HG  LEU A  42      32.030  45.420  60.650  1.00  0.00           H
ATOM    563  CD1 LEU A  42      32.520  47.220  59.450  1.00  0.00           C
ATOM    564 HD11 LEU A  42      33.020  47.690  60.330  1.00  0.00           H
ATOM    565 HD12 LEU A  42      31.570  47.680  59.130  1.00  0.00           H
ATOM    566 HD13 LEU A  42      33.210  47.420  58.590  1.00  0.00           H
ATOM    567  CD2 LEU A  42      31.430  45.120  58.560  1.00  0.00           C
ATOM    568 HD21 LEU A  42      31.650  45.580  57.580  1.00  0.00           H
ATOM    569 HD22 LEU A  42      30.390  45.260  58.920  1.00  0.00           H
ATOM    570 HD23 LEU A  42      31.470  44.030  58.350  1.00  0.00           H
ATOM    571  C   LEU A  42      34.450  45.210  61.920  1.00  0.00           C
ATOM    572  O   LEU A  42      34.310  46.220  62.580  1.00  0.00           O
ATOM    573  N   LEU A  43      34.380  43.990  62.420  1.00  0.00           N
ATOM    574  HN  LEU A  43      34.470  43.210  61.800  1.00  0.00           H
ATOM    575  CA  LEU A  43      34.020  43.710  63.810  1.00  0.00           C
ATOM    576  HA  LEU A  43      33.070  44.170  64.040  1.00  0.00           H
ATOM    577  CB  LEU A  43      33.850  42.140  64.050  1.00  0.00           C
ATOM    578  HB1 LEU A  43      33.760  41.950  65.140  1.00  0.00           H
ATOM    579  HB2 LEU A  43      34.730  41.570  63.650  1.00  0.00           H
ATOM    580  CG  LEU A  43      32.540  41.540  63.380  1.00  0.00           C
ATOM    581  HG  LEU A  43      32.690  41.780  62.300  1.00  0.00           H
ATOM    582  CD1 LEU A  43      32.330  40.010  63.590  1.00  0.00           C
ATOM    583 HD11 LEU A  43      32.470  39.660  64.640  1.00  0.00           H
ATOM    584 HD12 LEU A  43      33.210  39.570  63.070  1.00  0.00           H
ATOM    585 HD13 LEU A  43      31.410  39.630  63.130  1.00  0.00           H
ATOM    586  CD2 LEU A  43      31.300  42.410  63.680  1.00  0.00           C
ATOM    587 HD21 LEU A  43      31.280  43.410  63.200  1.00  0.00           H
ATOM    588 HD22 LEU A  43      31.160  42.490  64.780  1.00  0.00           H
ATOM    589 HD23 LEU A  43      30.490  41.860  63.150  1.00  0.00           H
ATOM    590  C   LEU A  43      35.120  44.270  64.800  1.00  0.00           C
ATOM    591  O   LEU A  43      34.730  44.920  65.770  1.00  0.00           O
ATOM    592  N   GLY A  44      36.390  43.950  64.480  1.00  0.00           N
ATOM    593  HN  GLY A  44      36.540  43.230  63.810  1.00  0.00           H
ATOM    594  CA  GLY A  44      37.540  44.500  65.170  1.00  0.00           C
ATOM    595  HA1 GLY A  44      38.370  44.250  64.530  1.00  0.00           H
ATOM    596  HA2 GLY A  44      37.580  44.080  66.160  1.00  0.00           H
ATOM    597  C   GLY A  44      37.660  45.990  65.350  1.00  0.00           C
ATOM    598  O   GLY A  44      38.080  46.510  66.400  1.00  0.00           O
ATOM    599  N   ASN A  45      37.220  46.720  64.270  1.00  0.00           N
ATOM    600  HN  ASN A  45      36.680  46.330  63.530  1.00  0.00           H
ATOM    601  CA  ASN A  45      37.340  48.190  64.340  1.00  0.00           C
ATOM    602  HA  ASN A  45      37.910  48.560  65.180  1.00  0.00           H
ATOM    603  CB  ASN A  45      37.870  48.660  62.970  1.00  0.00           C
ATOM    604  HB1 ASN A  45      38.050  49.760  62.920  1.00  0.00           H
ATOM    605  HB2 ASN A  45      37.300  48.340  62.070  1.00  0.00           H
ATOM    606  CG  ASN A  45      39.320  48.200  62.850  1.00  0.00           C
ATOM    607  OD1 ASN A  45      40.230  48.520  63.610  1.00  0.00           O
ATOM    608  ND2 ASN A  45      39.660  47.400  61.830  1.00  0.00           N
ATOM    609 HD21 ASN A  45      40.650  47.330  61.720  1.00  0.00           H
ATOM    610 HD22 ASN A  45      38.970  46.770  61.470  1.00  0.00           H
ATOM    611  C   ASN A  45      36.000  48.840  64.560  1.00  0.00           C
ATOM    612  O   ASN A  45      35.980  50.040  64.960  1.00  0.00           O
ATOM    613  N   GLY A  46      34.910  48.090  64.490  1.00  0.00           N
ATOM    614  HN  GLY A  46      34.910  47.200  64.050  1.00  0.00           H
ATOM    615  CA  GLY A  46      33.660  48.590  65.100  1.00  0.00           C
ATOM    616  HA1 GLY A  46      32.870  47.930  64.800  1.00  0.00           H
ATOM    617  HA2 GLY A  46      33.420  49.560  64.690  1.00  0.00           H
ATOM    618  C   GLY A  46      33.660  48.670  66.560  1.00  0.00           C
ATOM    619  O   GLY A  46      33.270  49.640  67.240  1.00  0.00           O
ATOM    620  N   LEU A  47      34.140  47.540  67.140  1.00  0.00           N
ATOM    621  HN  LEU A  47      34.610  46.810  66.660  1.00  0.00           H
ATOM    622  CA  LEU A  47      34.280  47.380  68.550  1.00  0.00           C
ATOM    623  HA  LEU A  47      33.330  47.600  69.010  1.00  0.00           H
ATOM    624  CB  LEU A  47      34.880  45.970  68.770  1.00  0.00           C
ATOM    625  HB1 LEU A  47      35.810  45.920  68.170  1.00  0.00           H
ATOM    626  HB2 LEU A  47      34.170  45.350  68.170  1.00  0.00           H
ATOM    627  CG  LEU A  47      34.950  45.430  70.270  1.00  0.00           C
ATOM    628  HG  LEU A  47      35.670  46.070  70.830  1.00  0.00           H
ATOM    629  CD1 LEU A  47      33.530  45.550  70.940  1.00  0.00           C
ATOM    630 HD11 LEU A  47      32.700  44.940  70.520  1.00  0.00           H
ATOM    631 HD12 LEU A  47      33.090  46.570  70.890  1.00  0.00           H
ATOM    632 HD13 LEU A  47      33.610  45.360  72.040  1.00  0.00           H
ATOM    633  CD2 LEU A  47      35.410  43.910  70.350  1.00  0.00           C
ATOM    634 HD21 LEU A  47      34.850  43.400  69.540  1.00  0.00           H
ATOM    635 HD22 LEU A  47      35.150  43.320  71.260  1.00  0.00           H
ATOM    636 HD23 LEU A  47      36.480  43.850  70.080  1.00  0.00           H
ATOM    637  C   LEU A  47      35.280  48.360  69.060  1.00  0.00           C
ATOM    638  O   LEU A  47      34.970  48.940  70.100  1.00  0.00           O
ATOM    639  N   ALA A  48      36.420  48.600  68.380  1.00  0.00           N
ATOM    640  HN  ALA A  48      36.660  48.150  67.530  1.00  0.00           H
ATOM    641  CA  ALA A  48      37.370  49.620  68.770  1.00  0.00           C
ATOM    642  HA  ALA A  48      37.570  49.420  69.810  1.00  0.00           H
ATOM    643  CB  ALA A  48      38.650  49.620  67.940  1.00  0.00           C
ATOM    644  HB1 ALA A  48      39.050  48.580  67.920  1.00  0.00           H
ATOM    645  HB2 ALA A  48      39.450  50.250  68.390  1.00  0.00           H
ATOM    646  HB3 ALA A  48      38.550  49.890  66.870  1.00  0.00           H
ATOM    647  C   ALA A  48      36.760  51.050  68.800  1.00  0.00           C
ATOM    648  O   ALA A  48      36.860  51.740  69.850  1.00  0.00           O
ATOM    649  N   LEU A  49      36.010  51.510  67.750  1.00  0.00           N
ATOM    650  HN  LEU A  49      36.090  51.050  66.860  1.00  0.00           H
ATOM    651  CA  LEU A  49      35.250  52.730  67.800  1.00  0.00           C
ATOM    652  HA  LEU A  49      35.960  53.540  67.930  1.00  0.00           H
ATOM    653  CB  LEU A  49      34.450  53.020  66.530  1.00  0.00           C
ATOM    654  HB1 LEU A  49      33.650  53.780  66.590  1.00  0.00           H
ATOM    655  HB2 LEU A  49      34.030  52.070  66.130  1.00  0.00           H
ATOM    656  CG  LEU A  49      35.450  53.610  65.480  1.00  0.00           C
ATOM    657  HG  LEU A  49      36.520  53.330  65.550  1.00  0.00           H
ATOM    658  CD1 LEU A  49      35.040  53.220  64.070  1.00  0.00           C
ATOM    659 HD11 LEU A  49      35.820  53.610  63.390  1.00  0.00           H
ATOM    660 HD12 LEU A  49      34.050  53.610  63.730  1.00  0.00           H
ATOM    661 HD13 LEU A  49      34.950  52.110  64.010  1.00  0.00           H
ATOM    662  CD2 LEU A  49      35.540  55.180  65.440  1.00  0.00           C
ATOM    663 HD21 LEU A  49      36.330  55.450  64.700  1.00  0.00           H
ATOM    664 HD22 LEU A  49      35.730  55.630  66.430  1.00  0.00           H
ATOM    665 HD23 LEU A  49      34.610  55.530  64.950  1.00  0.00           H
ATOM    666  C   LEU A  49      34.250  52.790  68.930  1.00  0.00           C
ATOM    667  O   LEU A  49      34.160  53.830  69.580  1.00  0.00           O
ATOM    668  N   TRP A  50      33.460  51.730  69.200  1.00  0.00           N
ATOM    669  HN  TRP A  50      33.630  50.920  68.660  1.00  0.00           H
ATOM    670  CA  TRP A  50      32.510  51.620  70.360  1.00  0.00           C
ATOM    671  HA  TRP A  50      31.710  52.330  70.290  1.00  0.00           H
ATOM    672  CB  TRP A  50      31.790  50.300  70.300  1.00  0.00           C
ATOM    673  HB1 TRP A  50      32.530  49.460  70.170  1.00  0.00           H
ATOM    674  HB2 TRP A  50      31.150  50.420  69.400  1.00  0.00           H
ATOM    675  CG  TRP A  50      30.720  49.870  71.280  1.00  0.00           C
ATOM    676  CD1 TRP A  50      30.900  48.920  72.250  1.00  0.00           C
ATOM    677  HD1 TRP A  50      31.770  48.310  72.480  1.00  0.00           H
ATOM    678  NE1 TRP A  50      29.850  48.980  73.170  1.00  0.00           N
ATOM    679  HE1 TRP A  50      29.820  48.620  74.070  1.00  0.00           H
ATOM    680  CE2 TRP A  50      28.910  49.830  72.720  1.00  0.00           C
ATOM    681  CD2 TRP A  50      29.340  50.370  71.450  1.00  0.00           C
ATOM    682  CE3 TRP A  50      28.540  51.260  70.820  1.00  0.00           C
ATOM    683  HE3 TRP A  50      28.830  51.860  69.960  1.00  0.00           H
ATOM    684  CZ3 TRP A  50      27.310  51.530  71.340  1.00  0.00           C
ATOM    685  HZ3 TRP A  50      26.700  52.340  70.960  1.00  0.00           H
ATOM    686  CZ2 TRP A  50      27.700  50.180  73.260  1.00  0.00           C
ATOM    687  HZ2 TRP A  50      27.440  49.750  74.200  1.00  0.00           H
ATOM    688  CH2 TRP A  50      26.870  50.940  72.530  1.00  0.00           C
ATOM    689  HH2 TRP A  50      25.900  51.190  72.950  1.00  0.00           H
ATOM    690  C   TRP A  50      33.250  51.790  71.720  1.00  0.00           C
ATOM    691  O   TRP A  50      32.970  52.680  72.560  1.00  0.00           O
ATOM    692  N   ILE A  51      34.360  51.050  71.870  1.00  0.00           N
ATOM    693  HN  ILE A  51      34.540  50.390  71.150  1.00  0.00           H
ATOM    694  CA  ILE A  51      35.260  51.120  73.010  1.00  0.00           C
ATOM    695  HA  ILE A  51      34.630  50.910  73.860  1.00  0.00           H
ATOM    696  CB  ILE A  51      36.290  50.040  73.010  1.00  0.00           C
ATOM    697  HB  ILE A  51      36.810  50.170  72.030  1.00  0.00           H
ATOM    698  CG2 ILE A  51      37.420  50.200  74.100  1.00  0.00           C
ATOM    699 HG21 ILE A  51      37.860  51.220  74.080  1.00  0.00           H
ATOM    700 HG22 ILE A  51      38.310  49.640  73.780  1.00  0.00           H
ATOM    701 HG23 ILE A  51      37.060  49.890  75.100  1.00  0.00           H
ATOM    702  CG1 ILE A  51      35.700  48.580  73.150  1.00  0.00           C
ATOM    703 HG11 ILE A  51      36.490  47.890  72.780  1.00  0.00           H
ATOM    704 HG12 ILE A  51      34.960  48.650  72.320  1.00  0.00           H
ATOM    705  CD  ILE A  51      35.150  48.090  74.520  1.00  0.00           C
ATOM    706  HD1 ILE A  51      34.630  48.890  75.100  1.00  0.00           H
ATOM    707  HD2 ILE A  51      35.910  47.490  75.050  1.00  0.00           H
ATOM    708  HD3 ILE A  51      34.270  47.420  74.400  1.00  0.00           H
ATOM    709  C   ILE A  51      35.900  52.540  73.250  1.00  0.00           C
ATOM    710  O   ILE A  51      35.940  53.150  74.260  1.00  0.00           O
ATOM    711  N   PHE A  52      36.400  53.150  72.150  1.00  0.00           N
ATOM    712  HN  PHE A  52      36.340  52.680  71.280  1.00  0.00           H
ATOM    713  CA  PHE A  52      36.970  54.460  72.170  1.00  0.00           C
ATOM    714  HA  PHE A  52      37.620  54.430  73.040  1.00  0.00           H
ATOM    715  CB  PHE A  52      37.820  54.760  70.920  1.00  0.00           C
ATOM    716  HB1 PHE A  52      38.280  55.760  71.010  1.00  0.00           H
ATOM    717  HB2 PHE A  52      37.220  54.600  70.000  1.00  0.00           H
ATOM    718  CG  PHE A  52      38.940  53.760  70.700  1.00  0.00           C
ATOM    719  CD1 PHE A  52      39.510  53.670  69.420  1.00  0.00           C
ATOM    720  HD1 PHE A  52      39.320  54.390  68.630  1.00  0.00           H
ATOM    721  CE1 PHE A  52      40.510  52.690  69.130  1.00  0.00           C
ATOM    722  HE1 PHE A  52      40.800  52.700  68.090  1.00  0.00           H
ATOM    723  CZ  PHE A  52      41.050  51.860  70.150  1.00  0.00           C
ATOM    724  HZ  PHE A  52      41.820  51.200  69.770  1.00  0.00           H
ATOM    725  CD2 PHE A  52      39.610  53.080  71.720  1.00  0.00           C
ATOM    726  HD2 PHE A  52      39.290  53.150  72.750  1.00  0.00           H
ATOM    727  CE2 PHE A  52      40.660  52.190  71.430  1.00  0.00           C
ATOM    728  HE2 PHE A  52      41.070  51.560  72.190  1.00  0.00           H
ATOM    729  C   PHE A  52      36.010  55.590  72.510  1.00  0.00           C
ATOM    730  O   PHE A  52      36.260  56.450  73.420  1.00  0.00           O
ATOM    731  N   CYS A  53      34.820  55.630  71.790  1.00  0.00           N
ATOM    732  HN  CYS A  53      34.890  55.190  70.890  1.00  0.00           H
ATOM    733  CA  CYS A  53      33.850  56.690  72.100  1.00  0.00           C
ATOM    734  HA  CYS A  53      34.410  57.610  72.120  1.00  0.00           H
ATOM    735  CB  CYS A  53      32.940  56.770  70.950  1.00  0.00           C
ATOM    736  HB1 CYS A  53      32.110  57.520  71.000  1.00  0.00           H
ATOM    737  HB2 CYS A  53      32.460  55.770  70.950  1.00  0.00           H
ATOM    738  SG  CYS A  53      33.680  57.060  69.370  1.00  0.00           S
ATOM    739  HG1 CYS A  53      33.910  55.770  69.120  1.00  0.00           H
ATOM    740  C   CYS A  53      32.970  56.590  73.400  1.00  0.00           C
ATOM    741  O   CYS A  53      32.580  57.570  74.020  1.00  0.00           O
ATOM    742  N   PHE A  54      32.580  55.390  73.780  1.00  0.00           N
ATOM    743  HN  PHE A  54      32.980  54.540  73.450  1.00  0.00           H
ATOM    744  CA  PHE A  54      31.580  55.160  74.840  1.00  0.00           C
ATOM    745  HA  PHE A  54      31.360  56.140  75.250  1.00  0.00           H
ATOM    746  CB  PHE A  54      30.340  54.500  74.120  1.00  0.00           C
ATOM    747  HB1 PHE A  54      29.490  54.600  74.820  1.00  0.00           H
ATOM    748  HB2 PHE A  54      30.600  53.430  73.880  1.00  0.00           H
ATOM    749  CG  PHE A  54      29.850  55.220  72.800  1.00  0.00           C
ATOM    750  CD1 PHE A  54      29.860  54.440  71.580  1.00  0.00           C
ATOM    751  HD1 PHE A  54      30.120  53.390  71.600  1.00  0.00           H
ATOM    752  CE1 PHE A  54      29.370  55.000  70.390  1.00  0.00           C
ATOM    753  HE1 PHE A  54      29.290  54.460  69.460  1.00  0.00           H
ATOM    754  CZ  PHE A  54      29.060  56.360  70.430  1.00  0.00           C
ATOM    755  HZ  PHE A  54      28.880  56.870  69.490  1.00  0.00           H
ATOM    756  CD2 PHE A  54      29.540  56.520  72.750  1.00  0.00           C
ATOM    757  HD2 PHE A  54      29.600  57.060  73.690  1.00  0.00           H
ATOM    758  CE2 PHE A  54      29.210  57.120  71.550  1.00  0.00           C
ATOM    759  HE2 PHE A  54      29.040  58.170  71.420  1.00  0.00           H
ATOM    760  C   PHE A  54      31.950  54.290  76.050  1.00  0.00           C
ATOM    761  O   PHE A  54      31.620  54.640  77.140  1.00  0.00           O
ATOM    762  N   HSD A  55      32.600  53.140  75.850  1.00  0.00           N
ATOM    763  HN  HSD A  55      32.890  52.900  74.920  1.00  0.00           H
ATOM    764  CA  HSD A  55      33.020  52.400  76.940  1.00  0.00           C
ATOM    765  HA  HSD A  55      32.200  52.300  77.650  1.00  0.00           H
ATOM    766  CB  HSD A  55      33.180  50.940  76.560  1.00  0.00           C
ATOM    767  HB1 HSD A  55      33.690  50.920  75.570  1.00  0.00           H
ATOM    768  HB2 HSD A  55      32.180  50.480  76.380  1.00  0.00           H
ATOM    769  ND1 HSD A  55      33.660  48.880  78.030  1.00  0.00           N
ATOM    770  HD1 HSD A  55      32.740  48.500  78.160  1.00  0.00           H
ATOM    771  CG  HSD A  55      34.100  50.030  77.400  1.00  0.00           C
ATOM    772  CE1 HSD A  55      34.750  48.260  78.590  1.00  0.00           C
ATOM    773  HE1 HSD A  55      34.590  47.290  79.050  1.00  0.00           H
ATOM    774  NE2 HSD A  55      35.840  48.920  78.380  1.00  0.00           N
ATOM    775  CD2 HSD A  55      35.510  50.040  77.590  1.00  0.00           C
ATOM    776  HD2 HSD A  55      36.350  50.590  77.190  1.00  0.00           H
ATOM    777  C   HSD A  55      34.250  52.870  77.750  1.00  0.00           C
ATOM    778  O   HSD A  55      34.280  52.570  78.940  1.00  0.00           O
ATOM    779  N   LEU A  56      35.220  53.590  77.140  1.00  0.00           N
ATOM    780  HN  LEU A  56      35.160  53.830  76.160  1.00  0.00           H
ATOM    781  CA  LEU A  56      36.290  54.350  77.870  1.00  0.00           C
ATOM    782  HA  LEU A  56      36.350  53.750  78.770  1.00  0.00           H
ATOM    783  CB  LEU A  56      37.760  54.530  77.240  1.00  0.00           C
ATOM    784  HB1 LEU A  56      38.470  55.030  77.940  1.00  0.00           H
ATOM    785  HB2 LEU A  56      37.680  55.220  76.380  1.00  0.00           H
ATOM    786  CG  LEU A  56      38.400  53.150  76.820  1.00  0.00           C
ATOM    787  HG  LEU A  56      37.710  52.580  76.160  1.00  0.00           H
ATOM    788  CD1 LEU A  56      39.720  53.390  76.040  1.00  0.00           C
ATOM    789 HD11 LEU A  56      40.510  53.760  76.730  1.00  0.00           H
ATOM    790 HD12 LEU A  56      39.430  54.090  75.230  1.00  0.00           H
ATOM    791 HD13 LEU A  56      40.060  52.440  75.570  1.00  0.00           H
ATOM    792  CD2 LEU A  56      38.710  52.310  78.040  1.00  0.00           C
ATOM    793 HD21 LEU A  56      38.740  51.240  77.760  1.00  0.00           H
ATOM    794 HD22 LEU A  56      37.910  52.430  78.780  1.00  0.00           H
ATOM    795 HD23 LEU A  56      39.600  52.630  78.620  1.00  0.00           H
ATOM    796  C   LEU A  56      35.810  55.760  78.290  1.00  0.00           C
ATOM    797  O   LEU A  56      35.360  56.530  77.440  1.00  0.00           O
ATOM    798  N   LYS A  57      35.890  56.150  79.540  1.00  0.00           N
ATOM    799  HN  LYS A  57      36.170  55.450  80.190  1.00  0.00           H
ATOM    800  CA  LYS A  57      35.340  57.370  80.080  1.00  0.00           C
ATOM    801  HA  LYS A  57      34.640  57.790  79.370  1.00  0.00           H
ATOM    802  CB  LYS A  57      34.600  57.000  81.370  1.00  0.00           C
ATOM    803  HB1 LYS A  57      34.270  57.950  81.840  1.00  0.00           H
ATOM    804  HB2 LYS A  57      35.340  56.630  82.110  1.00  0.00           H
ATOM    805  CG  LYS A  57      33.470  56.020  81.160  1.00  0.00           C
ATOM    806  HG1 LYS A  57      33.090  55.700  82.150  1.00  0.00           H
ATOM    807  HG2 LYS A  57      33.860  55.090  80.710  1.00  0.00           H
ATOM    808  CD  LYS A  57      32.350  56.420  80.190  1.00  0.00           C
ATOM    809  HD1 LYS A  57      31.420  55.910  80.500  1.00  0.00           H
ATOM    810  HD2 LYS A  57      32.640  56.080  79.170  1.00  0.00           H
ATOM    811  CE  LYS A  57      31.960  57.890  80.300  1.00  0.00           C
ATOM    812  HE1 LYS A  57      32.810  58.590  80.190  1.00  0.00           H
ATOM    813  HE2 LYS A  57      31.550  58.030  81.320  1.00  0.00           H
ATOM    814  NZ  LYS A  57      30.940  58.340  79.360  1.00  0.00           N
ATOM    815  HZ1 LYS A  57      29.980  58.120  79.700  1.00  0.00           H
ATOM    816  HZ2 LYS A  57      31.030  57.910  78.420  1.00  0.00           H
ATOM    817  HZ3 LYS A  57      30.920  59.370  79.240  1.00  0.00           H
ATOM    818  C   LYS A  57      36.350  58.470  80.320  1.00  0.00           C
ATOM    819  O   LYS A  57      37.260  58.350  81.150  1.00  0.00           O
ATOM    820  N   SER A  58      36.200  59.550  79.570  1.00  0.00           N
ATOM    821  HN  SER A  58      35.430  59.470  78.930  1.00  0.00           H
ATOM    822  CA  SER A  58      36.920  60.850  79.750  1.00  0.00           C
ATOM    823  HA  SER A  58      36.330  61.720  79.500  1.00  0.00           H
ATOM    824  CB  SER A  58      37.410  61.170  81.170  1.00  0.00           C
ATOM    825  HB1 SER A  58      38.230  60.510  81.540  1.00  0.00           H
ATOM    826  HB2 SER A  58      36.510  60.980  81.790  1.00  0.00           H
ATOM    827  OG  SER A  58      37.950  62.490  81.290  1.00  0.00           O
ATOM    828  HG1 SER A  58      37.180  63.060  81.350  1.00  0.00           H
ATOM    829  C   SER A  58      38.120  60.840  78.830  1.00  0.00           C
ATOM    830  O   SER A  58      39.170  60.240  78.970  1.00  0.00           O
ATOM    831  N   TRP A  59      37.980  61.610  77.690  1.00  0.00           N
ATOM    832  HN  TRP A  59      37.300  62.330  77.670  1.00  0.00           H
ATOM    833  CA  TRP A  59      38.950  61.560  76.540  1.00  0.00           C
ATOM    834  HA  TRP A  59      38.970  60.530  76.220  1.00  0.00           H
ATOM    835  CB  TRP A  59      38.440  62.390  75.370  1.00  0.00           C
ATOM    836  HB1 TRP A  59      39.270  62.640  74.690  1.00  0.00           H
ATOM    837  HB2 TRP A  59      38.020  63.350  75.740  1.00  0.00           H
ATOM    838  CG  TRP A  59      37.340  61.730  74.570  1.00  0.00           C
ATOM    839  CD1 TRP A  59      36.010  61.840  74.850  1.00  0.00           C
ATOM    840  HD1 TRP A  59      35.540  62.490  75.570  1.00  0.00           H
ATOM    841  NE1 TRP A  59      35.340  61.140  73.940  1.00  0.00           N
ATOM    842  HE1 TRP A  59      34.370  60.990  73.900  1.00  0.00           H
ATOM    843  CE2 TRP A  59      36.150  60.580  73.030  1.00  0.00           C
ATOM    844  CD2 TRP A  59      37.430  60.940  73.430  1.00  0.00           C
ATOM    845  CE3 TRP A  59      38.520  60.450  72.670  1.00  0.00           C
ATOM    846  HE3 TRP A  59      39.510  60.770  72.960  1.00  0.00           H
ATOM    847  CZ3 TRP A  59      38.210  59.740  71.470  1.00  0.00           C
ATOM    848  HZ3 TRP A  59      38.990  59.430  70.790  1.00  0.00           H
ATOM    849  CZ2 TRP A  59      35.870  59.770  71.980  1.00  0.00           C
ATOM    850  HZ2 TRP A  59      34.810  59.630  71.830  1.00  0.00           H
ATOM    851  CH2 TRP A  59      36.890  59.290  71.200  1.00  0.00           C
ATOM    852  HH2 TRP A  59      36.620  58.800  70.270  1.00  0.00           H
ATOM    853  C   TRP A  59      40.370  61.970  76.890  1.00  0.00           C
ATOM    854  O   TRP A  59      40.670  62.760  77.790  1.00  0.00           O
ATOM    855  N   LYS A  60      41.290  61.400  76.070  1.00  0.00           N
ATOM    856  HN  LYS A  60      41.040  60.920  75.230  1.00  0.00           H
ATOM    857  CA  LYS A  60      42.670  61.490  76.290  1.00  0.00           C
ATOM    858  HA  LYS A  60      42.820  62.460  76.730  1.00  0.00           H
ATOM    859  CB  LYS A  60      43.220  60.420  77.280  1.00  0.00           C
ATOM    860  HB1 LYS A  60      44.330  60.540  77.260  1.00  0.00           H
ATOM    861  HB2 LYS A  60      42.910  59.430  76.890  1.00  0.00           H
ATOM    862  CG  LYS A  60      42.830  60.570  78.760  1.00  0.00           C
ATOM    863  HG1 LYS A  60      41.770  60.270  78.850  1.00  0.00           H
ATOM    864  HG2 LYS A  60      42.850  61.670  78.950  1.00  0.00           H
ATOM    865  CD  LYS A  60      43.700  59.790  79.750  1.00  0.00           C
ATOM    866  HD1 LYS A  60      44.750  59.950  79.460  1.00  0.00           H
ATOM    867  HD2 LYS A  60      43.480  58.710  79.690  1.00  0.00           H
ATOM    868  CE  LYS A  60      43.380  60.170  81.210  1.00  0.00           C
ATOM    869  HE1 LYS A  60      43.360  61.280  81.260  1.00  0.00           H
ATOM    870  HE2 LYS A  60      44.060  59.660  81.910  1.00  0.00           H
ATOM    871  NZ  LYS A  60      42.000  59.850  81.520  1.00  0.00           N
ATOM    872  HZ1 LYS A  60      41.420  60.260  80.760  1.00  0.00           H
ATOM    873  HZ2 LYS A  60      41.660  60.200  82.430  1.00  0.00           H
ATOM    874  HZ3 LYS A  60      41.720  58.860  81.660  1.00  0.00           H
ATOM    875  C   LYS A  60      43.370  61.520  74.990  1.00  0.00           C
ATOM    876  O   LYS A  60      42.900  60.950  74.000  1.00  0.00           O
ATOM    877  N   SER A  61      44.510  62.260  74.910  1.00  0.00           N
ATOM    878  HN  SER A  61      44.850  62.620  75.780  1.00  0.00           H
ATOM    879  CA  SER A  61      45.320  62.540  73.730  1.00  0.00           C
ATOM    880  HA  SER A  61      44.650  62.980  73.010  1.00  0.00           H
ATOM    881  CB  SER A  61      46.520  63.500  73.940  1.00  0.00           C
ATOM    882  HB1 SER A  61      46.100  64.480  74.240  1.00  0.00           H
ATOM    883  HB2 SER A  61      46.950  63.740  72.940  1.00  0.00           H
ATOM    884  OG  SER A  61      47.530  63.040  74.850  1.00  0.00           O
ATOM    885  HG1 SER A  61      48.100  62.500  74.300  1.00  0.00           H
ATOM    886  C   SER A  61      45.850  61.310  73.000  1.00  0.00           C
ATOM    887  O   SER A  61      45.840  61.300  71.810  1.00  0.00           O
ATOM    888  N   SER A  62      46.290  60.310  73.760  1.00  0.00           N
ATOM    889  HN  SER A  62      46.330  60.460  74.750  1.00  0.00           H
ATOM    890  CA  SER A  62      46.650  58.920  73.340  1.00  0.00           C
ATOM    891  HA  SER A  62      47.430  59.120  72.610  1.00  0.00           H
ATOM    892  CB  SER A  62      47.190  57.980  74.490  1.00  0.00           C
ATOM    893  HB1 SER A  62      48.190  58.410  74.710  1.00  0.00           H
ATOM    894  HB2 SER A  62      47.290  56.970  74.040  1.00  0.00           H
ATOM    895  OG  SER A  62      46.360  57.940  75.650  1.00  0.00           O
ATOM    896  HG1 SER A  62      46.790  57.430  76.340  1.00  0.00           H
ATOM    897  C   SER A  62      45.580  58.190  72.570  1.00  0.00           C
ATOM    898  O   SER A  62      45.810  57.520  71.540  1.00  0.00           O
ATOM    899  N   ARG A  63      44.350  58.360  73.090  1.00  0.00           N
ATOM    900  HN  ARG A  63      44.260  58.790  73.990  1.00  0.00           H
ATOM    901  CA  ARG A  63      43.170  57.630  72.560  1.00  0.00           C
ATOM    902  HA  ARG A  63      43.410  56.590  72.500  1.00  0.00           H
ATOM    903  CB  ARG A  63      42.010  57.840  73.630  1.00  0.00           C
ATOM    904  HB1 ARG A  63      41.630  58.880  73.630  1.00  0.00           H
ATOM    905  HB2 ARG A  63      42.480  57.610  74.620  1.00  0.00           H
ATOM    906  CG  ARG A  63      40.830  56.800  73.510  1.00  0.00           C
ATOM    907  HG1 ARG A  63      41.160  55.750  73.400  1.00  0.00           H
ATOM    908  HG2 ARG A  63      40.340  57.080  72.560  1.00  0.00           H
ATOM    909  CD  ARG A  63      39.890  57.020  74.660  1.00  0.00           C
ATOM    910  HD1 ARG A  63      39.010  56.350  74.660  1.00  0.00           H
ATOM    911  HD2 ARG A  63      39.480  58.050  74.630  1.00  0.00           H
ATOM    912  NE  ARG A  63      40.540  56.810  75.980  1.00  0.00           N
ATOM    913  HE  ARG A  63      41.440  56.380  75.880  1.00  0.00           H
ATOM    914  CZ  ARG A  63      40.280  57.360  77.170  1.00  0.00           C
ATOM    915  NH1 ARG A  63      39.270  58.110  77.400  1.00  0.00           N
ATOM    916 HH11 ARG A  63      38.580  58.280  76.690  1.00  0.00           H
ATOM    917 HH12 ARG A  63      39.340  58.670  78.240  1.00  0.00           H
ATOM    918  NH2 ARG A  63      41.090  57.120  78.130  1.00  0.00           N
ATOM    919 HH21 ARG A  63      41.940  56.650  77.930  1.00  0.00           H
ATOM    920 HH22 ARG A  63      40.950  57.430  79.070  1.00  0.00           H
ATOM    921  C   ARG A  63      42.690  58.070  71.220  1.00  0.00           C
ATOM    922  O   ARG A  63      42.370  57.240  70.340  1.00  0.00           O
ATOM    923  N   ILE A  64      42.810  59.440  71.130  1.00  0.00           N
ATOM    924  HN  ILE A  64      42.970  60.030  71.920  1.00  0.00           H
ATOM    925  CA  ILE A  64      42.700  60.280  69.960  1.00  0.00           C
ATOM    926  HA  ILE A  64      41.690  60.170  69.600  1.00  0.00           H
ATOM    927  CB  ILE A  64      42.820  61.800  70.400  1.00  0.00           C
ATOM    928  HB  ILE A  64      43.700  61.840  71.080  1.00  0.00           H
ATOM    929  CG2 ILE A  64      43.060  62.720  69.200  1.00  0.00           C
ATOM    930 HG21 ILE A  64      42.200  62.700  68.530  1.00  0.00           H
ATOM    931 HG22 ILE A  64      43.990  62.610  68.610  1.00  0.00           H
ATOM    932 HG23 ILE A  64      43.110  63.770  69.560  1.00  0.00           H
ATOM    933  CG1 ILE A  64      41.530  62.080  71.180  1.00  0.00           C
ATOM    934 HG11 ILE A  64      41.320  61.260  71.900  1.00  0.00           H
ATOM    935 HG12 ILE A  64      40.780  61.950  70.360  1.00  0.00           H
ATOM    936  CD  ILE A  64      41.440  63.380  71.990  1.00  0.00           C
ATOM    937  HD1 ILE A  64      41.830  64.300  71.510  1.00  0.00           H
ATOM    938  HD2 ILE A  64      42.030  63.270  72.930  1.00  0.00           H
ATOM    939  HD3 ILE A  64      40.380  63.430  72.350  1.00  0.00           H
ATOM    940  C   ILE A  64      43.520  59.880  68.780  1.00  0.00           C
ATOM    941  O   ILE A  64      42.930  59.600  67.740  1.00  0.00           O
ATOM    942  N   PHE A  65      44.760  59.570  69.010  1.00  0.00           N
ATOM    943  HN  PHE A  65      45.210  59.860  69.860  1.00  0.00           H
ATOM    944  CA  PHE A  65      45.620  58.970  68.020  1.00  0.00           C
ATOM    945  HA  PHE A  65      45.500  59.430  67.050  1.00  0.00           H
ATOM    946  CB  PHE A  65      47.130  58.960  68.510  1.00  0.00           C
ATOM    947  HB1 PHE A  65      47.780  58.420  67.810  1.00  0.00           H
ATOM    948  HB2 PHE A  65      47.050  58.400  69.470  1.00  0.00           H
ATOM    949  CG  PHE A  65      47.660  60.340  68.720  1.00  0.00           C
ATOM    950  CD1 PHE A  65      48.350  60.650  69.900  1.00  0.00           C
ATOM    951  HD1 PHE A  65      48.630  59.870  70.600  1.00  0.00           H
ATOM    952  CE1 PHE A  65      48.830  61.920  70.170  1.00  0.00           C
ATOM    953  HE1 PHE A  65      49.480  62.100  71.010  1.00  0.00           H
ATOM    954  CZ  PHE A  65      48.520  62.980  69.290  1.00  0.00           C
ATOM    955  HZ  PHE A  65      48.760  64.030  69.410  1.00  0.00           H
ATOM    956  CD2 PHE A  65      47.400  61.370  67.830  1.00  0.00           C
ATOM    957  HD2 PHE A  65      46.790  61.120  66.970  1.00  0.00           H
ATOM    958  CE2 PHE A  65      47.720  62.680  68.180  1.00  0.00           C
ATOM    959  HE2 PHE A  65      47.430  63.510  67.550  1.00  0.00           H
ATOM    960  C   PHE A  65      45.140  57.530  67.650  1.00  0.00           C
ATOM    961  O   PHE A  65      45.050  57.260  66.440  1.00  0.00           O
ATOM    962  N   LEU A  66      44.830  56.750  68.630  1.00  0.00           N
ATOM    963  HN  LEU A  66      44.800  57.060  69.570  1.00  0.00           H
ATOM    964  CA  LEU A  66      44.320  55.410  68.340  1.00  0.00           C
ATOM    965  HA  LEU A  66      45.030  54.870  67.730  1.00  0.00           H
ATOM    966  CB  LEU A  66      44.460  54.610  69.680  1.00  0.00           C
ATOM    967  HB1 LEU A  66      43.760  54.920  70.480  1.00  0.00           H
ATOM    968  HB2 LEU A  66      45.450  54.900  70.110  1.00  0.00           H
ATOM    969  CG  LEU A  66      44.210  53.100  69.660  1.00  0.00           C
ATOM    970  HG  LEU A  66      43.180  52.890  69.290  1.00  0.00           H
ATOM    971  CD1 LEU A  66      45.190  52.410  68.710  1.00  0.00           C
ATOM    972 HD11 LEU A  66      46.260  52.440  68.990  1.00  0.00           H
ATOM    973 HD12 LEU A  66      45.120  52.850  67.690  1.00  0.00           H
ATOM    974 HD13 LEU A  66      44.780  51.380  68.690  1.00  0.00           H
ATOM    975  CD2 LEU A  66      44.400  52.530  71.050  1.00  0.00           C
ATOM    976 HD21 LEU A  66      43.710  53.120  71.690  1.00  0.00           H
ATOM    977 HD22 LEU A  66      45.440  52.780  71.370  1.00  0.00           H
ATOM    978 HD23 LEU A  66      44.200  51.460  71.270  1.00  0.00           H
ATOM    979  C   LEU A  66      42.910  55.210  67.640  1.00  0.00           C
ATOM    980  O   LEU A  66      42.570  54.260  66.930  1.00  0.00           O
ATOM    981  N   PHE A  67      42.070  56.260  67.920  1.00  0.00           N
ATOM    982  HN  PHE A  67      42.440  56.920  68.570  1.00  0.00           H
ATOM    983  CA  PHE A  67      40.870  56.580  67.200  1.00  0.00           C
ATOM    984  HA  PHE A  67      40.370  55.630  67.160  1.00  0.00           H
ATOM    985  CB  PHE A  67      40.010  57.620  67.950  1.00  0.00           C
ATOM    986  HB1 PHE A  67      40.730  58.410  68.230  1.00  0.00           H
ATOM    987  HB2 PHE A  67      39.630  57.190  68.900  1.00  0.00           H
ATOM    988  CG  PHE A  67      38.960  58.300  67.200  1.00  0.00           C
ATOM    989  CD1 PHE A  67      37.580  57.930  67.260  1.00  0.00           C
ATOM    990  HD1 PHE A  67      37.210  57.040  67.740  1.00  0.00           H
ATOM    991  CE1 PHE A  67      36.630  58.740  66.650  1.00  0.00           C
ATOM    992  HE1 PHE A  67      35.580  58.540  66.750  1.00  0.00           H
ATOM    993  CZ  PHE A  67      37.000  59.930  66.060  1.00  0.00           C
ATOM    994  HZ  PHE A  67      36.240  60.660  65.790  1.00  0.00           H
ATOM    995  CD2 PHE A  67      39.340  59.540  66.560  1.00  0.00           C
ATOM    996  HD2 PHE A  67      40.380  59.810  66.490  1.00  0.00           H
ATOM    997  CE2 PHE A  67      38.360  60.240  65.940  1.00  0.00           C
ATOM    998  HE2 PHE A  67      38.520  61.140  65.360  1.00  0.00           H
ATOM    999  C   PHE A  67      41.180  56.950  65.780  1.00  0.00           C
ATOM   1000  O   PHE A  67      40.420  56.490  64.980  1.00  0.00           O
ATOM   1001  N   ASN A  68      42.250  57.690  65.460  1.00  0.00           N
ATOM   1002  HN  ASN A  68      42.910  57.980  66.150  1.00  0.00           H
ATOM   1003  CA  ASN A  68      42.570  57.970  64.120  1.00  0.00           C
ATOM   1004  HA  ASN A  68      41.770  58.350  63.490  1.00  0.00           H
ATOM   1005  CB  ASN A  68      43.710  59.110  64.000  1.00  0.00           C
ATOM   1006  HB1 ASN A  68      44.300  59.030  63.060  1.00  0.00           H
ATOM   1007  HB2 ASN A  68      44.390  58.910  64.840  1.00  0.00           H
ATOM   1008  CG  ASN A  68      43.230  60.520  64.140  1.00  0.00           C
ATOM   1009  OD1 ASN A  68      42.970  61.190  63.110  1.00  0.00           O
ATOM   1010  ND2 ASN A  68      42.990  61.050  65.360  1.00  0.00           N
ATOM   1011 HD21 ASN A  68      43.180  60.480  66.150  1.00  0.00           H
ATOM   1012 HD22 ASN A  68      42.950  62.030  65.480  1.00  0.00           H
ATOM   1013  C   ASN A  68      43.040  56.730  63.330  1.00  0.00           C
ATOM   1014  O   ASN A  68      42.800  56.500  62.170  1.00  0.00           O
ATOM   1015  N   LEU A  69      43.850  55.940  64.070  1.00  0.00           N
ATOM   1016  HN  LEU A  69      44.070  56.320  64.970  1.00  0.00           H
ATOM   1017  CA  LEU A  69      44.350  54.680  63.620  1.00  0.00           C
ATOM   1018  HA  LEU A  69      44.800  54.880  62.670  1.00  0.00           H
ATOM   1019  CB  LEU A  69      45.300  54.160  64.650  1.00  0.00           C
ATOM   1020  HB1 LEU A  69      44.710  54.040  65.570  1.00  0.00           H
ATOM   1021  HB2 LEU A  69      46.090  54.890  64.940  1.00  0.00           H
ATOM   1022  CG  LEU A  69      46.010  52.910  64.180  1.00  0.00           C
ATOM   1023  HG  LEU A  69      45.310  52.050  64.090  1.00  0.00           H
ATOM   1024  CD1 LEU A  69      46.650  53.060  62.810  1.00  0.00           C
ATOM   1025 HD11 LEU A  69      47.250  53.970  62.610  1.00  0.00           H
ATOM   1026 HD12 LEU A  69      45.950  52.880  61.970  1.00  0.00           H
ATOM   1027 HD13 LEU A  69      47.420  52.260  62.710  1.00  0.00           H
ATOM   1028  CD2 LEU A  69      46.950  52.570  65.330  1.00  0.00           C
ATOM   1029 HD21 LEU A  69      47.710  51.790  65.120  1.00  0.00           H
ATOM   1030 HD22 LEU A  69      46.450  52.140  66.220  1.00  0.00           H
ATOM   1031 HD23 LEU A  69      47.510  53.440  65.750  1.00  0.00           H
ATOM   1032  C   LEU A  69      43.200  53.690  63.230  1.00  0.00           C
ATOM   1033  O   LEU A  69      43.260  53.180  62.080  1.00  0.00           O
ATOM   1034  N   ALA A  70      42.200  53.430  64.110  1.00  0.00           N
ATOM   1035  HN  ALA A  70      42.180  53.830  65.030  1.00  0.00           H
ATOM   1036  CA  ALA A  70      40.990  52.600  63.920  1.00  0.00           C
ATOM   1037  HA  ALA A  70      41.290  51.590  63.660  1.00  0.00           H
ATOM   1038  CB  ALA A  70      40.260  52.410  65.240  1.00  0.00           C
ATOM   1039  HB1 ALA A  70      40.950  52.080  66.040  1.00  0.00           H
ATOM   1040  HB2 ALA A  70      39.560  51.550  65.080  1.00  0.00           H
ATOM   1041  HB3 ALA A  70      39.740  53.310  65.620  1.00  0.00           H
ATOM   1042  C   ALA A  70      40.060  53.150  62.830  1.00  0.00           C
ATOM   1043  O   ALA A  70      39.520  52.350  62.120  1.00  0.00           O
ATOM   1044  N   VAL A  71      39.950  54.470  62.620  1.00  0.00           N
ATOM   1045  HN  VAL A  71      40.130  55.090  63.370  1.00  0.00           H
ATOM   1046  CA  VAL A  71      39.300  55.060  61.370  1.00  0.00           C
ATOM   1047  HA  VAL A  71      38.340  54.560  61.400  1.00  0.00           H
ATOM   1048  CB  VAL A  71      39.010  56.560  61.410  1.00  0.00           C
ATOM   1049  HB  VAL A  71      39.930  57.050  61.810  1.00  0.00           H
ATOM   1050  CG1 VAL A  71      38.570  57.010  60.050  1.00  0.00           C
ATOM   1051 HG11 VAL A  71      38.350  58.090  60.210  1.00  0.00           H
ATOM   1052 HG12 VAL A  71      37.650  56.470  59.750  1.00  0.00           H
ATOM   1053 HG13 VAL A  71      39.440  57.000  59.350  1.00  0.00           H
ATOM   1054  CG2 VAL A  71      37.910  56.920  62.390  1.00  0.00           C
ATOM   1055 HG21 VAL A  71      37.900  58.000  62.650  1.00  0.00           H
ATOM   1056 HG22 VAL A  71      38.060  56.500  63.410  1.00  0.00           H
ATOM   1057 HG23 VAL A  71      36.960  56.560  61.930  1.00  0.00           H
ATOM   1058  C   VAL A  71      40.000  54.590  60.100  1.00  0.00           C
ATOM   1059  O   VAL A  71      39.410  53.930  59.230  1.00  0.00           O
ATOM   1060  N   ALA A  72      41.290  54.860  59.990  1.00  0.00           N
ATOM   1061  HN  ALA A  72      41.810  55.220  60.760  1.00  0.00           H
ATOM   1062  CA  ALA A  72      42.160  54.610  58.830  1.00  0.00           C
ATOM   1063  HA  ALA A  72      41.780  55.130  57.970  1.00  0.00           H
ATOM   1064  CB  ALA A  72      43.650  54.990  59.090  1.00  0.00           C
ATOM   1065  HB1 ALA A  72      44.050  54.420  59.970  1.00  0.00           H
ATOM   1066  HB2 ALA A  72      43.840  56.060  59.290  1.00  0.00           H
ATOM   1067  HB3 ALA A  72      44.370  54.600  58.340  1.00  0.00           H
ATOM   1068  C   ALA A  72      42.050  53.100  58.430  1.00  0.00           C
ATOM   1069  O   ALA A  72      41.750  52.630  57.340  1.00  0.00           O
ATOM   1070  N   ASP A  73      42.220  52.280  59.490  1.00  0.00           N
ATOM   1071  HN  ASP A  73      42.150  52.540  60.440  1.00  0.00           H
ATOM   1072  CA  ASP A  73      41.980  50.810  59.430  1.00  0.00           C
ATOM   1073  HA  ASP A  73      42.690  50.470  58.700  1.00  0.00           H
ATOM   1074  CB  ASP A  73      42.300  50.220  60.910  1.00  0.00           C
ATOM   1075  HB1 ASP A  73      41.670  49.330  61.140  1.00  0.00           H
ATOM   1076  HB2 ASP A  73      42.160  50.880  61.800  1.00  0.00           H
ATOM   1077  CG  ASP A  73      43.730  49.810  60.930  1.00  0.00           C
ATOM   1078  OD1 ASP A  73      44.720  50.500  60.680  1.00  0.00           O
ATOM   1079  OD2 ASP A  73      43.990  48.460  61.130  1.00  0.00           O
ATOM   1080  HD2 ASP A  73      44.860  48.120  60.920  1.00  0.00           H
ATOM   1081  C   ASP A  73      40.600  50.430  58.890  1.00  0.00           C
ATOM   1082  O   ASP A  73      40.500  49.610  58.030  1.00  0.00           O
ATOM   1083  N   PHE A  74      39.550  51.010  59.440  1.00  0.00           N
ATOM   1084  HN  PHE A  74      39.600  51.650  60.200  1.00  0.00           H
ATOM   1085  CA  PHE A  74      38.150  50.760  59.080  1.00  0.00           C
ATOM   1086  HA  PHE A  74      37.840  49.740  59.110  1.00  0.00           H
ATOM   1087  CB  PHE A  74      37.230  51.390  60.140  1.00  0.00           C
ATOM   1088  HB1 PHE A  74      37.580  52.440  60.220  1.00  0.00           H
ATOM   1089  HB2 PHE A  74      37.370  50.950  61.150  1.00  0.00           H
ATOM   1090  CG  PHE A  74      35.800  51.480  59.880  1.00  0.00           C
ATOM   1091  CD1 PHE A  74      35.180  52.680  60.190  1.00  0.00           C
ATOM   1092  HD1 PHE A  74      35.680  53.500  60.680  1.00  0.00           H
ATOM   1093  CE1 PHE A  74      33.780  52.820  59.920  1.00  0.00           C
ATOM   1094  HE1 PHE A  74      33.200  53.690  60.190  1.00  0.00           H
ATOM   1095  CZ  PHE A  74      33.050  51.790  59.340  1.00  0.00           C
ATOM   1096  HZ  PHE A  74      31.980  51.770  59.260  1.00  0.00           H
ATOM   1097  CD2 PHE A  74      35.070  50.390  59.320  1.00  0.00           C
ATOM   1098  HD2 PHE A  74      35.520  49.480  58.950  1.00  0.00           H
ATOM   1099  CE2 PHE A  74      33.690  50.570  59.080  1.00  0.00           C
ATOM   1100  HE2 PHE A  74      33.080  49.750  58.760  1.00  0.00           H
ATOM   1101  C   PHE A  74      37.860  51.120  57.620  1.00  0.00           C
ATOM   1102  O   PHE A  74      37.290  50.300  56.870  1.00  0.00           O
ATOM   1103  N   LEU A  75      38.250  52.310  57.270  1.00  0.00           N
ATOM   1104  HN  LEU A  75      38.700  52.890  57.950  1.00  0.00           H
ATOM   1105  CA  LEU A  75      38.000  52.890  55.940  1.00  0.00           C
ATOM   1106  HA  LEU A  75      36.930  52.880  55.880  1.00  0.00           H
ATOM   1107  CB  LEU A  75      38.360  54.330  55.610  1.00  0.00           C
ATOM   1108  HB1 LEU A  75      38.230  54.390  54.510  1.00  0.00           H
ATOM   1109  HB2 LEU A  75      39.410  54.500  55.890  1.00  0.00           H
ATOM   1110  CG  LEU A  75      37.640  55.470  56.230  1.00  0.00           C
ATOM   1111  HG  LEU A  75      37.760  55.550  57.340  1.00  0.00           H
ATOM   1112  CD1 LEU A  75      38.130  56.790  55.560  1.00  0.00           C
ATOM   1113 HD11 LEU A  75      37.550  57.650  55.960  1.00  0.00           H
ATOM   1114 HD12 LEU A  75      38.010  56.700  54.460  1.00  0.00           H
ATOM   1115 HD13 LEU A  75      39.200  56.920  55.850  1.00  0.00           H
ATOM   1116  CD2 LEU A  75      36.150  55.440  56.100  1.00  0.00           C
ATOM   1117 HD21 LEU A  75      35.770  54.440  56.390  1.00  0.00           H
ATOM   1118 HD22 LEU A  75      35.930  55.810  55.070  1.00  0.00           H
ATOM   1119 HD23 LEU A  75      35.730  56.220  56.780  1.00  0.00           H
ATOM   1120  C   LEU A  75      38.680  51.960  54.930  1.00  0.00           C
ATOM   1121  O   LEU A  75      38.120  51.570  53.970  1.00  0.00           O
ATOM   1122  N   LEU A  76      39.890  51.600  55.270  1.00  0.00           N
ATOM   1123  HN  LEU A  76      40.280  51.970  56.100  1.00  0.00           H
ATOM   1124  CA  LEU A  76      40.780  50.680  54.470  1.00  0.00           C
ATOM   1125  HA  LEU A  76      40.820  51.150  53.500  1.00  0.00           H
ATOM   1126  CB  LEU A  76      42.250  50.550  54.990  1.00  0.00           C
ATOM   1127  HB1 LEU A  76      42.240  50.260  56.060  1.00  0.00           H
ATOM   1128  HB2 LEU A  76      42.650  51.580  54.860  1.00  0.00           H
ATOM   1129  CG  LEU A  76      43.210  49.580  54.210  1.00  0.00           C
ATOM   1130  HG  LEU A  76      42.850  48.520  54.260  1.00  0.00           H
ATOM   1131  CD1 LEU A  76      43.250  49.910  52.660  1.00  0.00           C
ATOM   1132 HD11 LEU A  76      44.140  49.330  52.360  1.00  0.00           H
ATOM   1133 HD12 LEU A  76      43.510  50.980  52.520  1.00  0.00           H
ATOM   1134 HD13 LEU A  76      42.320  49.650  52.100  1.00  0.00           H
ATOM   1135  CD2 LEU A  76      44.620  49.590  54.830  1.00  0.00           C
ATOM   1136 HD21 LEU A  76      44.570  49.130  55.840  1.00  0.00           H
ATOM   1137 HD22 LEU A  76      45.150  50.550  54.990  1.00  0.00           H
ATOM   1138 HD23 LEU A  76      45.280  48.890  54.280  1.00  0.00           H
ATOM   1139  C   LEU A  76      40.140  49.230  54.200  1.00  0.00           C
ATOM   1140  O   LEU A  76      40.270  48.620  53.150  1.00  0.00           O
ATOM   1141  N   ILE A  77      39.530  48.620  55.290  1.00  0.00           N
ATOM   1142  HN  ILE A  77      39.700  49.020  56.190  1.00  0.00           H
ATOM   1143  CA  ILE A  77      38.730  47.450  55.260  1.00  0.00           C
ATOM   1144  HA  ILE A  77      39.310  46.730  54.690  1.00  0.00           H
ATOM   1145  CB  ILE A  77      38.590  46.810  56.670  1.00  0.00           C
ATOM   1146  HB  ILE A  77      38.240  47.560  57.410  1.00  0.00           H
ATOM   1147  CG2 ILE A  77      37.600  45.670  56.650  1.00  0.00           C
ATOM   1148 HG21 ILE A  77      36.540  45.960  56.560  1.00  0.00           H
ATOM   1149 HG22 ILE A  77      37.690  45.250  57.680  1.00  0.00           H
ATOM   1150 HG23 ILE A  77      37.930  44.860  55.960  1.00  0.00           H
ATOM   1151  CG1 ILE A  77      39.950  46.310  57.230  1.00  0.00           C
ATOM   1152 HG11 ILE A  77      39.880  46.210  58.330  1.00  0.00           H
ATOM   1153 HG12 ILE A  77      40.550  47.240  57.190  1.00  0.00           H
ATOM   1154  CD  ILE A  77      40.640  45.110  56.570  1.00  0.00           C
ATOM   1155  HD1 ILE A  77      40.550  45.220  55.470  1.00  0.00           H
ATOM   1156  HD2 ILE A  77      40.170  44.140  56.850  1.00  0.00           H
ATOM   1157  HD3 ILE A  77      41.730  45.090  56.800  1.00  0.00           H
ATOM   1158  C   ILE A  77      37.440  47.640  54.350  1.00  0.00           C
ATOM   1159  O   ILE A  77      37.170  46.740  53.560  1.00  0.00           O
ATOM   1160  N   ILE A  78      36.710  48.750  54.410  1.00  0.00           N
ATOM   1161  HN  ILE A  78      36.890  49.390  55.150  1.00  0.00           H
ATOM   1162  CA  ILE A  78      35.520  49.040  53.660  1.00  0.00           C
ATOM   1163  HA  ILE A  78      34.890  48.180  53.790  1.00  0.00           H
ATOM   1164  CB  ILE A  78      34.900  50.390  54.080  1.00  0.00           C
ATOM   1165  HB  ILE A  78      35.760  51.090  54.270  1.00  0.00           H
ATOM   1166  CG2 ILE A  78      34.050  51.080  53.000  1.00  0.00           C
ATOM   1167 HG21 ILE A  78      33.370  50.330  52.510  1.00  0.00           H
ATOM   1168 HG22 ILE A  78      34.610  51.600  52.200  1.00  0.00           H
ATOM   1169 HG23 ILE A  78      33.280  51.690  53.520  1.00  0.00           H
ATOM   1170  CG1 ILE A  78      34.190  50.360  55.480  1.00  0.00           C
ATOM   1171 HG11 ILE A  78      33.750  51.340  55.760  1.00  0.00           H
ATOM   1172 HG12 ILE A  78      34.960  50.180  56.260  1.00  0.00           H
ATOM   1173  CD  ILE A  78      33.050  49.310  55.620  1.00  0.00           C
ATOM   1174  HD1 ILE A  78      33.590  48.340  55.730  1.00  0.00           H
ATOM   1175  HD2 ILE A  78      32.480  49.320  54.660  1.00  0.00           H
ATOM   1176  HD3 ILE A  78      32.440  49.670  56.470  1.00  0.00           H
ATOM   1177  C   ILE A  78      35.820  49.120  52.160  1.00  0.00           C
ATOM   1178  O   ILE A  78      34.960  48.810  51.280  1.00  0.00           O
ATOM   1179  N   CYS A  79      37.040  49.520  51.780  1.00  0.00           N
ATOM   1180  HN  CYS A  79      37.640  49.830  52.520  1.00  0.00           H
ATOM   1181  CA  CYS A  79      37.510  49.390  50.420  1.00  0.00           C
ATOM   1182  HA  CYS A  79      36.920  49.990  49.740  1.00  0.00           H
ATOM   1183  CB  CYS A  79      38.960  49.950  50.270  1.00  0.00           C
ATOM   1184  HB1 CYS A  79      39.150  49.790  49.200  1.00  0.00           H
ATOM   1185  HB2 CYS A  79      39.790  49.440  50.810  1.00  0.00           H
ATOM   1186  SG  CYS A  79      39.040  51.720  50.590  1.00  0.00           S
ATOM   1187  HG1 CYS A  79      38.660  51.770  51.860  1.00  0.00           H
ATOM   1188  C   CYS A  79      37.530  48.010  49.800  1.00  0.00           C
ATOM   1189  O   CYS A  79      37.410  47.780  48.630  1.00  0.00           O
ATOM   1190  N   LEU A  80      37.780  46.950  50.590  1.00  0.00           N
ATOM   1191  HN  LEU A  80      37.940  47.110  51.570  1.00  0.00           H
ATOM   1192  CA  LEU A  80      37.910  45.520  50.250  1.00  0.00           C
ATOM   1193  HA  LEU A  80      38.580  45.520  49.400  1.00  0.00           H
ATOM   1194  CB  LEU A  80      38.440  44.630  51.340  1.00  0.00           C
ATOM   1195  HB1 LEU A  80      38.770  43.640  50.970  1.00  0.00           H
ATOM   1196  HB2 LEU A  80      37.690  44.520  52.160  1.00  0.00           H
ATOM   1197  CG  LEU A  80      39.720  45.140  52.090  1.00  0.00           C
ATOM   1198  HG  LEU A  80      39.500  46.070  52.680  1.00  0.00           H
ATOM   1199  CD1 LEU A  80      40.050  44.010  53.130  1.00  0.00           C
ATOM   1200 HD11 LEU A  80      41.010  44.120  53.690  1.00  0.00           H
ATOM   1201 HD12 LEU A  80      40.050  43.020  52.630  1.00  0.00           H
ATOM   1202 HD13 LEU A  80      39.190  43.980  53.820  1.00  0.00           H
ATOM   1203  CD2 LEU A  80      40.990  45.520  51.300  1.00  0.00           C
ATOM   1204 HD21 LEU A  80      40.770  46.410  50.670  1.00  0.00           H
ATOM   1205 HD22 LEU A  80      41.290  44.740  50.580  1.00  0.00           H
ATOM   1206 HD23 LEU A  80      41.870  45.770  51.930  1.00  0.00           H
ATOM   1207  C   LEU A  80      36.670  44.930  49.700  1.00  0.00           C
ATOM   1208  O   LEU A  80      36.810  44.130  48.760  1.00  0.00           O
ATOM   1209  N   PRO A  81      35.420  45.100  50.150  1.00  0.00           N
ATOM   1210  CD  PRO A  81      35.160  45.540  51.510  1.00  0.00           C
ATOM   1211  HD1 PRO A  81      35.620  46.540  51.540  1.00  0.00           H
ATOM   1212  HD2 PRO A  81      35.620  44.880  52.280  1.00  0.00           H
ATOM   1213  CA  PRO A  81      34.150  44.880  49.430  1.00  0.00           C
ATOM   1214  HA  PRO A  81      34.050  43.810  49.450  1.00  0.00           H
ATOM   1215  CB  PRO A  81      33.000  45.640  50.240  1.00  0.00           C
ATOM   1216  HB1 PRO A  81      32.010  45.140  50.110  1.00  0.00           H
ATOM   1217  HB2 PRO A  81      33.100  46.680  49.860  1.00  0.00           H
ATOM   1218  CG  PRO A  81      33.610  45.660  51.680  1.00  0.00           C
ATOM   1219  HG1 PRO A  81      33.300  46.580  52.210  1.00  0.00           H
ATOM   1220  HG2 PRO A  81      33.210  44.750  52.180  1.00  0.00           H
ATOM   1221  C   PRO A  81      34.140  45.200  48.030  1.00  0.00           C
ATOM   1222  O   PRO A  81      33.770  44.400  47.230  1.00  0.00           O
ATOM   1223  N   PHE A  82      34.610  46.410  47.660  1.00  0.00           N
ATOM   1224  HN  PHE A  82      34.870  47.090  48.350  1.00  0.00           H
ATOM   1225  CA  PHE A  82      34.750  46.760  46.170  1.00  0.00           C
ATOM   1226  HA  PHE A  82      33.830  46.580  45.650  1.00  0.00           H
ATOM   1227  CB  PHE A  82      35.270  48.160  45.980  1.00  0.00           C
ATOM   1228  HB1 PHE A  82      35.330  48.310  44.880  1.00  0.00           H
ATOM   1229  HB2 PHE A  82      36.270  48.290  46.430  1.00  0.00           H
ATOM   1230  CG  PHE A  82      34.370  49.150  46.520  1.00  0.00           C
ATOM   1231  CD1 PHE A  82      34.520  49.660  47.840  1.00  0.00           C
ATOM   1232  HD1 PHE A  82      35.370  49.330  48.410  1.00  0.00           H
ATOM   1233  CE1 PHE A  82      33.670  50.590  48.390  1.00  0.00           C
ATOM   1234  HE1 PHE A  82      33.890  51.040  49.340  1.00  0.00           H
ATOM   1235  CZ  PHE A  82      32.730  51.180  47.530  1.00  0.00           C
ATOM   1236  HZ  PHE A  82      32.040  51.860  47.990  1.00  0.00           H
ATOM   1237  CD2 PHE A  82      33.330  49.690  45.770  1.00  0.00           C
ATOM   1238  HD2 PHE A  82      33.160  49.460  44.730  1.00  0.00           H
ATOM   1239  CE2 PHE A  82      32.510  50.780  46.210  1.00  0.00           C
ATOM   1240  HE2 PHE A  82      31.770  51.230  45.550  1.00  0.00           H
ATOM   1241  C   PHE A  82      35.850  45.920  45.510  1.00  0.00           C
ATOM   1242  O   PHE A  82      35.630  45.430  44.390  1.00  0.00           O
ATOM   1243  N   LEU A  83      37.060  45.690  46.110  1.00  0.00           N
ATOM   1244  HN  LEU A  83      37.230  46.170  46.960  1.00  0.00           H
ATOM   1245  CA  LEU A  83      38.110  44.870  45.630  1.00  0.00           C
ATOM   1246  HA  LEU A  83      38.310  45.030  44.590  1.00  0.00           H
ATOM   1247  CB  LEU A  83      39.420  44.930  46.500  1.00  0.00           C
ATOM   1248  HB1 LEU A  83      40.120  44.160  46.090  1.00  0.00           H
ATOM   1249  HB2 LEU A  83      39.190  44.670  47.550  1.00  0.00           H
ATOM   1250  CG  LEU A  83      40.250  46.250  46.360  1.00  0.00           C
ATOM   1251  HG  LEU A  83      39.900  46.930  47.160  1.00  0.00           H
ATOM   1252  CD1 LEU A  83      41.690  46.040  46.720  1.00  0.00           C
ATOM   1253 HD11 LEU A  83      42.020  47.080  46.980  1.00  0.00           H
ATOM   1254 HD12 LEU A  83      42.390  45.520  46.050  1.00  0.00           H
ATOM   1255 HD13 LEU A  83      41.860  45.530  47.700  1.00  0.00           H
ATOM   1256  CD2 LEU A  83      40.060  47.060  45.120  1.00  0.00           C
ATOM   1257 HD21 LEU A  83      40.600  48.030  45.080  1.00  0.00           H
ATOM   1258 HD22 LEU A  83      38.980  47.280  45.000  1.00  0.00           H
ATOM   1259 HD23 LEU A  83      40.260  46.400  44.250  1.00  0.00           H
ATOM   1260  C   LEU A  83      37.590  43.450  45.440  1.00  0.00           C
ATOM   1261  O   LEU A  83      37.960  42.810  44.440  1.00  0.00           O
ATOM   1262  N   MET A  84      36.700  42.950  46.320  1.00  0.00           N
ATOM   1263  HN  MET A  84      36.450  43.410  47.160  1.00  0.00           H
ATOM   1264  CA  MET A  84      35.980  41.680  46.130  1.00  0.00           C
ATOM   1265  HA  MET A  84      36.730  40.940  45.880  1.00  0.00           H
ATOM   1266  CB  MET A  84      35.280  41.320  47.420  1.00  0.00           C
ATOM   1267  HB1 MET A  84      34.500  40.570  47.170  1.00  0.00           H
ATOM   1268  HB2 MET A  84      34.550  42.060  47.810  1.00  0.00           H
ATOM   1269  CG  MET A  84      36.210  40.600  48.480  1.00  0.00           C
ATOM   1270  HG1 MET A  84      37.020  41.310  48.750  1.00  0.00           H
ATOM   1271  HG2 MET A  84      36.630  39.660  48.060  1.00  0.00           H
ATOM   1272  SD  MET A  84      35.260  40.110  49.850  1.00  0.00           S
ATOM   1273  CE  MET A  84      35.000  41.530  50.950  1.00  0.00           C
ATOM   1274  HE1 MET A  84      33.910  41.660  51.090  1.00  0.00           H
ATOM   1275  HE2 MET A  84      35.390  42.400  50.390  1.00  0.00           H
ATOM   1276  HE3 MET A  84      35.540  41.460  51.920  1.00  0.00           H
ATOM   1277  C   MET A  84      35.060  41.600  44.950  1.00  0.00           C
ATOM   1278  O   MET A  84      35.170  40.730  44.100  1.00  0.00           O
ATOM   1279  N   ASP A  85      34.300  42.610  44.720  1.00  0.00           N
ATOM   1280  HN  ASP A  85      34.450  43.460  45.200  1.00  0.00           H
ATOM   1281  CA  ASP A  85      33.480  42.700  43.580  1.00  0.00           C
ATOM   1282  HA  ASP A  85      32.960  41.750  43.490  1.00  0.00           H
ATOM   1283  CB  ASP A  85      32.530  44.030  43.750  1.00  0.00           C
ATOM   1284  HB1 ASP A  85      33.080  44.990  43.740  1.00  0.00           H
ATOM   1285  HB2 ASP A  85      31.930  44.050  44.680  1.00  0.00           H
ATOM   1286  CG  ASP A  85      31.580  44.190  42.580  1.00  0.00           C
ATOM   1287  OD1 ASP A  85      31.050  45.300  42.430  1.00  0.00           O
ATOM   1288  OD2 ASP A  85      31.370  43.220  41.810  1.00  0.00           O
ATOM   1289  C   ASP A  85      34.320  42.650  42.240  1.00  0.00           C
ATOM   1290  O   ASP A  85      34.050  41.820  41.350  1.00  0.00           O
ATOM   1291  N   ASN A  86      35.380  43.500  42.210  1.00  0.00           N
ATOM   1292  HN  ASN A  86      35.370  44.220  42.910  1.00  0.00           H
ATOM   1293  CA  ASN A  86      36.340  43.540  41.150  1.00  0.00           C
ATOM   1294  HA  ASN A  86      35.770  43.660  40.240  1.00  0.00           H
ATOM   1295  CB  ASN A  86      37.330  44.710  41.340  1.00  0.00           C
ATOM   1296  HB1 ASN A  86      37.710  44.750  42.390  1.00  0.00           H
ATOM   1297  HB2 ASN A  86      36.810  45.680  41.170  1.00  0.00           H
ATOM   1298  CG  ASN A  86      38.760  44.800  40.680  1.00  0.00           C
ATOM   1299  OD1 ASN A  86      39.630  43.980  40.550  1.00  0.00           O
ATOM   1300  ND2 ASN A  86      38.870  45.990  40.020  1.00  0.00           N
ATOM   1301 HD21 ASN A  86      39.580  46.110  39.320  1.00  0.00           H
ATOM   1302 HD22 ASN A  86      38.060  46.580  39.930  1.00  0.00           H
ATOM   1303  C   ASN A  86      37.170  42.260  40.910  1.00  0.00           C
ATOM   1304  O   ASN A  86      37.520  41.880  39.770  1.00  0.00           O
ATOM   1305  N   TYR A  87      37.620  41.460  41.930  1.00  0.00           N
ATOM   1306  HN  TYR A  87      37.770  41.910  42.800  1.00  0.00           H
ATOM   1307  CA  TYR A  87      38.340  40.290  41.760  1.00  0.00           C
ATOM   1308  HA  TYR A  87      39.000  40.310  40.900  1.00  0.00           H
ATOM   1309  CB  TYR A  87      39.290  40.260  42.990  1.00  0.00           C
ATOM   1310  HB1 TYR A  87      39.790  39.270  43.090  1.00  0.00           H
ATOM   1311  HB2 TYR A  87      38.700  40.330  43.920  1.00  0.00           H
ATOM   1312  CG  TYR A  87      40.420  41.290  43.040  1.00  0.00           C
ATOM   1313  CD1 TYR A  87      40.830  41.850  44.320  1.00  0.00           C
ATOM   1314  HD1 TYR A  87      40.260  41.560  45.200  1.00  0.00           H
ATOM   1315  CE1 TYR A  87      41.870  42.750  44.390  1.00  0.00           C
ATOM   1316  HE1 TYR A  87      42.100  43.100  45.370  1.00  0.00           H
ATOM   1317  CZ  TYR A  87      42.630  42.960  43.270  1.00  0.00           C
ATOM   1318  OH  TYR A  87      43.720  43.910  43.210  1.00  0.00           O
ATOM   1319  HH  TYR A  87      43.900  44.290  44.060  1.00  0.00           H
ATOM   1320  CD2 TYR A  87      41.140  41.710  41.910  1.00  0.00           C
ATOM   1321  HD2 TYR A  87      41.010  41.200  40.960  1.00  0.00           H
ATOM   1322  CE2 TYR A  87      42.310  42.430  41.990  1.00  0.00           C
ATOM   1323  HE2 TYR A  87      42.840  42.720  41.100  1.00  0.00           H
ATOM   1324  C   TYR A  87      37.560  39.000  41.710  1.00  0.00           C
ATOM   1325  O   TYR A  87      38.130  37.990  41.300  1.00  0.00           O
ATOM   1326  N   VAL A  88      36.260  38.970  42.070  1.00  0.00           N
ATOM   1327  HN  VAL A  88      35.850  39.750  42.550  1.00  0.00           H
ATOM   1328  CA  VAL A  88      35.350  37.910  41.600  1.00  0.00           C
ATOM   1329  HA  VAL A  88      35.820  36.960  41.810  1.00  0.00           H
ATOM   1330  CB  VAL A  88      34.010  37.990  42.320  1.00  0.00           C
ATOM   1331  HB  VAL A  88      33.620  39.020  42.190  1.00  0.00           H
ATOM   1332  CG1 VAL A  88      32.990  37.010  41.740  1.00  0.00           C
ATOM   1333 HG11 VAL A  88      32.180  36.870  42.490  1.00  0.00           H
ATOM   1334 HG12 VAL A  88      33.410  35.980  41.680  1.00  0.00           H
ATOM   1335 HG13 VAL A  88      32.580  37.320  40.750  1.00  0.00           H
ATOM   1336  CG2 VAL A  88      34.220  37.620  43.790  1.00  0.00           C
ATOM   1337 HG21 VAL A  88      33.260  37.530  44.340  1.00  0.00           H
ATOM   1338 HG22 VAL A  88      34.800  38.460  44.190  1.00  0.00           H
ATOM   1339 HG23 VAL A  88      34.730  36.640  43.920  1.00  0.00           H
ATOM   1340  C   VAL A  88      35.230  37.960  40.080  1.00  0.00           C
ATOM   1341  O   VAL A  88      35.150  36.960  39.390  1.00  0.00           O
ATOM   1342  N   ARG A  89      35.130  39.250  39.620  1.00  0.00           N
ATOM   1343  HN  ARG A  89      35.140  40.050  40.200  1.00  0.00           H
ATOM   1344  CA  ARG A  89      35.080  39.520  38.120  1.00  0.00           C
ATOM   1345  HA  ARG A  89      34.520  38.770  37.570  1.00  0.00           H
ATOM   1346  CB  ARG A  89      34.420  40.810  37.870  1.00  0.00           C
ATOM   1347  HB1 ARG A  89      34.840  41.420  37.040  1.00  0.00           H
ATOM   1348  HB2 ARG A  89      34.550  41.430  38.790  1.00  0.00           H
ATOM   1349  CG  ARG A  89      32.950  40.680  37.530  1.00  0.00           C
ATOM   1350  HG1 ARG A  89      33.010  40.310  36.490  1.00  0.00           H
ATOM   1351  HG2 ARG A  89      32.450  41.660  37.370  1.00  0.00           H
ATOM   1352  CD  ARG A  89      32.040  39.790  38.370  1.00  0.00           C
ATOM   1353  HD1 ARG A  89      32.370  38.750  38.610  1.00  0.00           H
ATOM   1354  HD2 ARG A  89      31.050  39.700  37.870  1.00  0.00           H
ATOM   1355  NE  ARG A  89      31.920  40.430  39.700  1.00  0.00           N
ATOM   1356  HE  ARG A  89      32.550  41.130  40.050  1.00  0.00           H
ATOM   1357  CZ  ARG A  89      31.000  40.070  40.520  1.00  0.00           C
ATOM   1358  NH1 ARG A  89      30.170  39.090  40.250  1.00  0.00           N
ATOM   1359 HH11 ARG A  89      30.460  38.460  39.530  1.00  0.00           H
ATOM   1360 HH12 ARG A  89      29.840  38.570  41.030  1.00  0.00           H
ATOM   1361  NH2 ARG A  89      30.690  40.630  41.670  1.00  0.00           N
ATOM   1362 HH21 ARG A  89      29.710  40.550  41.830  1.00  0.00           H
ATOM   1363 HH22 ARG A  89      31.060  41.550  41.760  1.00  0.00           H
ATOM   1364  C   ARG A  89      36.460  39.440  37.420  1.00  0.00           C
ATOM   1365  O   ARG A  89      36.530  39.610  36.220  1.00  0.00           O
ATOM   1366  N   ARG A  90      37.540  39.310  38.210  1.00  0.00           N
ATOM   1367  HN  ARG A  90      37.390  39.030  39.150  1.00  0.00           H
ATOM   1368  CA  ARG A  90      38.920  39.090  37.830  1.00  0.00           C
ATOM   1369  HA  ARG A  90      39.500  39.150  38.730  1.00  0.00           H
ATOM   1370  CB  ARG A  90      39.140  37.740  37.240  1.00  0.00           C
ATOM   1371  HB1 ARG A  90      40.230  37.610  37.080  1.00  0.00           H
ATOM   1372  HB2 ARG A  90      38.650  37.740  36.240  1.00  0.00           H
ATOM   1373  CG  ARG A  90      38.640  36.500  38.060  1.00  0.00           C
ATOM   1374  HG1 ARG A  90      37.610  36.680  38.430  1.00  0.00           H
ATOM   1375  HG2 ARG A  90      39.210  36.430  39.010  1.00  0.00           H
ATOM   1376  CD  ARG A  90      38.680  35.290  37.160  1.00  0.00           C
ATOM   1377  HD1 ARG A  90      39.630  34.990  36.660  1.00  0.00           H
ATOM   1378  HD2 ARG A  90      37.940  35.270  36.330  1.00  0.00           H
ATOM   1379  NE  ARG A  90      38.390  34.230  38.190  1.00  0.00           N
ATOM   1380  HE  ARG A  90      38.140  34.500  39.120  1.00  0.00           H
ATOM   1381  CZ  ARG A  90      38.030  32.950  37.930  1.00  0.00           C
ATOM   1382  NH1 ARG A  90      38.010  32.490  36.690  1.00  0.00           N
ATOM   1383 HH11 ARG A  90      37.840  31.520  36.560  1.00  0.00           H
ATOM   1384 HH12 ARG A  90      38.420  33.100  36.000  1.00  0.00           H
ATOM   1385  NH2 ARG A  90      37.720  32.120  38.890  1.00  0.00           N
ATOM   1386 HH21 ARG A  90      37.850  32.380  39.840  1.00  0.00           H
ATOM   1387 HH22 ARG A  90      37.500  31.150  38.790  1.00  0.00           H
ATOM   1388  C   ARG A  90      39.480  40.220  36.910  1.00  0.00           C
ATOM   1389  O   ARG A  90      39.990  39.950  35.810  1.00  0.00           O
ATOM   1390  N   TRP A  91      39.370  41.410  37.400  1.00  0.00           N
ATOM   1391  HN  TRP A  91      38.770  41.700  38.150  1.00  0.00           H
ATOM   1392  CA  TRP A  91      40.210  42.550  36.980  1.00  0.00           C
ATOM   1393  HA  TRP A  91      40.630  42.990  37.870  1.00  0.00           H
ATOM   1394  CB  TRP A  91      41.410  42.440  36.030  1.00  0.00           C
ATOM   1395  HB1 TRP A  91      41.830  43.420  35.690  1.00  0.00           H
ATOM   1396  HB2 TRP A  91      41.010  41.920  35.140  1.00  0.00           H
ATOM   1397  CG  TRP A  91      42.550  41.670  36.540  1.00  0.00           C
ATOM   1398  CD1 TRP A  91      42.960  40.390  36.370  1.00  0.00           C
ATOM   1399  HD1 TRP A  91      42.370  39.700  35.790  1.00  0.00           H
ATOM   1400  NE1 TRP A  91      44.130  40.150  37.080  1.00  0.00           N
ATOM   1401  HE1 TRP A  91      44.850  39.510  36.920  1.00  0.00           H
ATOM   1402  CE2 TRP A  91      44.480  41.230  37.730  1.00  0.00           C
ATOM   1403  CD2 TRP A  91      43.510  42.210  37.490  1.00  0.00           C
ATOM   1404  CE3 TRP A  91      43.730  43.520  38.020  1.00  0.00           C
ATOM   1405  HE3 TRP A  91      43.090  44.350  37.760  1.00  0.00           H
ATOM   1406  CZ3 TRP A  91      44.770  43.690  38.870  1.00  0.00           C
ATOM   1407  HZ3 TRP A  91      44.900  44.680  39.300  1.00  0.00           H
ATOM   1408  CZ2 TRP A  91      45.610  41.480  38.440  1.00  0.00           C
ATOM   1409  HZ2 TRP A  91      46.440  40.820  38.650  1.00  0.00           H
ATOM   1410  CH2 TRP A  91      45.740  42.700  39.050  1.00  0.00           C
ATOM   1411  HH2 TRP A  91      46.590  42.810  39.690  1.00  0.00           H
ATOM   1412  C   TRP A  91      39.300  43.600  36.320  1.00  0.00           C
ATOM   1413  O   TRP A  91      39.740  44.460  35.580  1.00  0.00           O
ATOM   1414  N   ASP A  92      37.970  43.620  36.660  1.00  0.00           N
ATOM   1415  HN  ASP A  92      37.560  42.850  37.160  1.00  0.00           H
ATOM   1416  CA  ASP A  92      37.070  44.710  36.150  1.00  0.00           C
ATOM   1417  HA  ASP A  92      37.530  45.110  35.260  1.00  0.00           H
ATOM   1418  CB  ASP A  92      35.730  44.040  35.790  1.00  0.00           C
ATOM   1419  HB1 ASP A  92      34.950  44.800  35.580  1.00  0.00           H
ATOM   1420  HB2 ASP A  92      35.410  43.360  36.630  1.00  0.00           H
ATOM   1421  CG  ASP A  92      35.810  43.200  34.550  1.00  0.00           C
ATOM   1422  OD1 ASP A  92      34.980  42.280  34.410  1.00  0.00           O
ATOM   1423  OD2 ASP A  92      36.510  43.700  33.590  1.00  0.00           O
ATOM   1424  C   ASP A  92      36.770  45.720  37.190  1.00  0.00           C
ATOM   1425  O   ASP A  92      36.150  45.460  38.290  1.00  0.00           O
ATOM   1426  N   TRP A  93      37.080  47.020  36.810  1.00  0.00           N
ATOM   1427  HN  TRP A  93      37.470  47.230  35.920  1.00  0.00           H
ATOM   1428  CA  TRP A  93      36.580  48.160  37.530  1.00  0.00           C
ATOM   1429  HA  TRP A  93      36.280  47.780  38.480  1.00  0.00           H
ATOM   1430  CB  TRP A  93      37.690  49.190  37.880  1.00  0.00           C
ATOM   1431  HB1 TRP A  93      37.940  49.600  36.880  1.00  0.00           H
ATOM   1432  HB2 TRP A  93      38.670  48.850  38.300  1.00  0.00           H
ATOM   1433  CG  TRP A  93      37.220  50.410  38.640  1.00  0.00           C
ATOM   1434  CD1 TRP A  93      37.220  51.710  38.180  1.00  0.00           C
ATOM   1435  HD1 TRP A  93      37.470  51.930  37.160  1.00  0.00           H
ATOM   1436  NE1 TRP A  93      36.730  52.530  39.210  1.00  0.00           N
ATOM   1437  HE1 TRP A  93      36.020  53.170  39.040  1.00  0.00           H
ATOM   1438  CE2 TRP A  93      36.450  51.760  40.290  1.00  0.00           C
ATOM   1439  CD2 TRP A  93      36.680  50.400  39.920  1.00  0.00           C
ATOM   1440  CE3 TRP A  93      36.350  49.360  40.820  1.00  0.00           C
ATOM   1441  HE3 TRP A  93      36.540  48.340  40.520  1.00  0.00           H
ATOM   1442  CZ3 TRP A  93      35.840  49.680  42.040  1.00  0.00           C
ATOM   1443  HZ3 TRP A  93      35.630  48.840  42.700  1.00  0.00           H
ATOM   1444  CZ2 TRP A  93      35.960  52.130  41.610  1.00  0.00           C
ATOM   1445  HZ2 TRP A  93      35.820  53.160  41.910  1.00  0.00           H
ATOM   1446  CH2 TRP A  93      35.760  51.020  42.420  1.00  0.00           C
ATOM   1447  HH2 TRP A  93      35.320  51.130  43.390  1.00  0.00           H
ATOM   1448  C   TRP A  93      35.310  48.770  36.880  1.00  0.00           C
ATOM   1449  O   TRP A  93      35.370  49.430  35.860  1.00  0.00           O
ATOM   1450  N   LYS A  94      34.110  48.650  37.600  1.00  0.00           N
ATOM   1451  HN  LYS A  94      34.150  48.260  38.520  1.00  0.00           H
ATOM   1452  CA  LYS A  94      32.870  48.800  36.940  1.00  0.00           C
ATOM   1453  HA  LYS A  94      32.890  48.470  35.910  1.00  0.00           H
ATOM   1454  CB  LYS A  94      31.830  47.930  37.580  1.00  0.00           C
ATOM   1455  HB1 LYS A  94      32.340  46.950  37.730  1.00  0.00           H
ATOM   1456  HB2 LYS A  94      30.920  47.910  36.950  1.00  0.00           H
ATOM   1457  CG  LYS A  94      31.260  48.400  38.860  1.00  0.00           C
ATOM   1458  HG1 LYS A  94      30.470  49.180  38.830  1.00  0.00           H
ATOM   1459  HG2 LYS A  94      32.110  48.750  39.500  1.00  0.00           H
ATOM   1460  CD  LYS A  94      30.490  47.350  39.630  1.00  0.00           C
ATOM   1461  HD1 LYS A  94      31.180  46.550  39.940  1.00  0.00           H
ATOM   1462  HD2 LYS A  94      29.670  47.010  38.960  1.00  0.00           H
ATOM   1463  CE  LYS A  94      29.830  47.940  40.970  1.00  0.00           C
ATOM   1464  HE1 LYS A  94      29.200  48.850  40.790  1.00  0.00           H
ATOM   1465  HE2 LYS A  94      30.600  48.270  41.690  1.00  0.00           H
ATOM   1466  NZ  LYS A  94      29.000  46.900  41.640  1.00  0.00           N
ATOM   1467  HZ1 LYS A  94      29.590  46.090  41.910  1.00  0.00           H
ATOM   1468  HZ2 LYS A  94      28.180  46.640  41.050  1.00  0.00           H
ATOM   1469  HZ3 LYS A  94      28.670  47.200  42.580  1.00  0.00           H
ATOM   1470  C   LYS A  94      32.390  50.250  36.880  1.00  0.00           C
ATOM   1471  O   LYS A  94      31.250  50.470  36.450  1.00  0.00           O
ATOM   1472  N   PHE A  95      33.230  51.160  37.270  1.00  0.00           N
ATOM   1473  HN  PHE A  95      34.170  50.960  37.500  1.00  0.00           H
ATOM   1474  CA  PHE A  95      32.880  52.570  37.300  1.00  0.00           C
ATOM   1475  HA  PHE A  95      31.940  52.800  36.840  1.00  0.00           H
ATOM   1476  CB  PHE A  95      32.990  53.310  38.680  1.00  0.00           C
ATOM   1477  HB1 PHE A  95      32.690  54.370  38.520  1.00  0.00           H
ATOM   1478  HB2 PHE A  95      34.000  53.280  39.150  1.00  0.00           H
ATOM   1479  CG  PHE A  95      32.020  52.650  39.640  1.00  0.00           C
ATOM   1480  CD1 PHE A  95      32.590  51.640  40.420  1.00  0.00           C
ATOM   1481  HD1 PHE A  95      33.630  51.370  40.330  1.00  0.00           H
ATOM   1482  CE1 PHE A  95      31.830  51.060  41.410  1.00  0.00           C
ATOM   1483  HE1 PHE A  95      32.230  50.270  42.040  1.00  0.00           H
ATOM   1484  CZ  PHE A  95      30.500  51.450  41.660  1.00  0.00           C
ATOM   1485  HZ  PHE A  95      29.970  51.130  42.540  1.00  0.00           H
ATOM   1486  CD2 PHE A  95      30.670  53.150  39.890  1.00  0.00           C
ATOM   1487  HD2 PHE A  95      30.300  53.950  39.250  1.00  0.00           H
ATOM   1488  CE2 PHE A  95      29.910  52.510  40.940  1.00  0.00           C
ATOM   1489  HE2 PHE A  95      28.890  52.820  41.060  1.00  0.00           H
ATOM   1490  C   PHE A  95      33.910  53.310  36.420  1.00  0.00           C
ATOM   1491  O   PHE A  95      34.860  52.650  35.970  1.00  0.00           O
ATOM   1492  N   GLY A  96      33.750  54.610  36.160  1.00  0.00           N
ATOM   1493  HN  GLY A  96      32.970  55.140  36.500  1.00  0.00           H
ATOM   1494  CA  GLY A  96      34.640  55.500  35.470  1.00  0.00           C
ATOM   1495  HA1 GLY A  96      34.120  56.440  35.490  1.00  0.00           H
ATOM   1496  HA2 GLY A  96      34.750  55.030  34.500  1.00  0.00           H
ATOM   1497  C   GLY A  96      36.010  55.690  36.010  1.00  0.00           C
ATOM   1498  O   GLY A  96      36.400  55.090  37.020  1.00  0.00           O
ATOM   1499  N   ASP A  97      36.700  56.630  35.340  1.00  0.00           N
ATOM   1500  HN  ASP A  97      36.270  57.130  34.590  1.00  0.00           H
ATOM   1501  CA  ASP A  97      37.970  57.170  35.760  1.00  0.00           C
ATOM   1502  HA  ASP A  97      38.630  56.330  35.890  1.00  0.00           H
ATOM   1503  CB  ASP A  97      38.410  58.100  34.660  1.00  0.00           C
ATOM   1504  HB1 ASP A  97      37.590  58.850  34.590  1.00  0.00           H
ATOM   1505  HB2 ASP A  97      38.330  57.550  33.690  1.00  0.00           H
ATOM   1506  CG  ASP A  97      39.660  58.840  34.860  1.00  0.00           C
ATOM   1507  OD1 ASP A  97      40.000  59.640  33.960  1.00  0.00           O
ATOM   1508  OD2 ASP A  97      40.390  58.680  35.820  1.00  0.00           O
ATOM   1509  C   ASP A  97      37.890  57.890  37.100  1.00  0.00           C
ATOM   1510  O   ASP A  97      38.720  57.610  37.940  1.00  0.00           O
ATOM   1511  N   ILE A  98      36.970  58.820  37.320  1.00  0.00           N
ATOM   1512  HN  ILE A  98      36.210  58.990  36.700  1.00  0.00           H
ATOM   1513  CA  ILE A  98      36.980  59.570  38.630  1.00  0.00           C
ATOM   1514  HA  ILE A  98      38.000  59.930  38.650  1.00  0.00           H
ATOM   1515  CB  ILE A  98      35.950  60.760  38.640  1.00  0.00           C
ATOM   1516  HB  ILE A  98      34.980  60.390  38.250  1.00  0.00           H
ATOM   1517  CG2 ILE A  98      35.860  61.290  40.120  1.00  0.00           C
ATOM   1518 HG21 ILE A  98      36.880  61.420  40.550  1.00  0.00           H
ATOM   1519 HG22 ILE A  98      35.250  60.690  40.820  1.00  0.00           H
ATOM   1520 HG23 ILE A  98      35.380  62.290  40.000  1.00  0.00           H
ATOM   1521  CG1 ILE A  98      36.300  61.870  37.560  1.00  0.00           C
ATOM   1522 HG11 ILE A  98      35.720  62.790  37.760  1.00  0.00           H
ATOM   1523 HG12 ILE A  98      35.970  61.520  36.560  1.00  0.00           H
ATOM   1524  CD  ILE A  98      37.810  62.170  37.400  1.00  0.00           C
ATOM   1525  HD1 ILE A  98      38.050  63.090  36.820  1.00  0.00           H
ATOM   1526  HD2 ILE A  98      38.330  61.300  36.950  1.00  0.00           H
ATOM   1527  HD3 ILE A  98      38.350  62.190  38.370  1.00  0.00           H
ATOM   1528  C   ILE A  98      36.860  58.700  39.870  1.00  0.00           C
ATOM   1529  O   ILE A  98      37.630  58.810  40.810  1.00  0.00           O
ATOM   1530  N   PRO A  99      35.830  57.750  39.940  1.00  0.00           N
ATOM   1531  CD  PRO A  99      34.530  57.870  39.330  1.00  0.00           C
ATOM   1532  HD1 PRO A  99      34.620  57.820  38.220  1.00  0.00           H
ATOM   1533  HD2 PRO A  99      34.080  58.880  39.510  1.00  0.00           H
ATOM   1534  CA  PRO A  99      35.840  56.680  40.910  1.00  0.00           C
ATOM   1535  HA  PRO A  99      35.670  57.170  41.870  1.00  0.00           H
ATOM   1536  CB  PRO A  99      34.660  55.820  40.450  1.00  0.00           C
ATOM   1537  HB1 PRO A  99      34.260  55.110  41.200  1.00  0.00           H
ATOM   1538  HB2 PRO A  99      34.960  55.320  39.490  1.00  0.00           H
ATOM   1539  CG  PRO A  99      33.620  56.870  40.040  1.00  0.00           C
ATOM   1540  HG1 PRO A  99      32.910  56.430  39.300  1.00  0.00           H
ATOM   1541  HG2 PRO A  99      33.270  57.460  40.920  1.00  0.00           H
ATOM   1542  C   PRO A  99      37.050  55.890  41.170  1.00  0.00           C
ATOM   1543  O   PRO A  99      37.270  55.580  42.350  1.00  0.00           O
ATOM   1544  N   CYS A 100      37.800  55.420  40.140  1.00  0.00           N
ATOM   1545  HN  CYS A 100      37.430  55.420  39.210  1.00  0.00           H
ATOM   1546  CA  CYS A 100      39.110  54.840  40.260  1.00  0.00           C
ATOM   1547  HA  CYS A 100      38.950  53.930  40.830  1.00  0.00           H
ATOM   1548  CB  CYS A 100      39.700  54.450  38.920  1.00  0.00           C
ATOM   1549  HB1 CYS A 100      39.970  55.380  38.390  1.00  0.00           H
ATOM   1550  HB2 CYS A 100      38.960  53.990  38.230  1.00  0.00           H
ATOM   1551  SG  CYS A 100      41.310  53.660  38.870  1.00  0.00           S
ATOM   1552  C   CYS A 100      40.070  55.700  41.050  1.00  0.00           C
ATOM   1553  O   CYS A 100      40.720  55.150  41.960  1.00  0.00           O
ATOM   1554  N   ARG A 101      40.090  57.030  40.840  1.00  0.00           N
ATOM   1555  HN  ARG A 101      39.570  57.360  40.050  1.00  0.00           H
ATOM   1556  CA  ARG A 101      41.030  57.970  41.480  1.00  0.00           C
ATOM   1557  HA  ARG A 101      42.040  57.620  41.530  1.00  0.00           H
ATOM   1558  CB  ARG A 101      40.950  59.340  40.810  1.00  0.00           C
ATOM   1559  HB1 ARG A 101      41.520  60.070  41.420  1.00  0.00           H
ATOM   1560  HB2 ARG A 101      39.920  59.750  40.720  1.00  0.00           H
ATOM   1561  CG  ARG A 101      41.340  59.390  39.290  1.00  0.00           C
ATOM   1562  HG1 ARG A 101      40.650  58.840  38.610  1.00  0.00           H
ATOM   1563  HG2 ARG A 101      42.380  59.010  39.210  1.00  0.00           H
ATOM   1564  CD  ARG A 101      41.250  60.860  38.730  1.00  0.00           C
ATOM   1565  HD1 ARG A 101      42.030  61.540  39.140  1.00  0.00           H
ATOM   1566  HD2 ARG A 101      40.260  61.240  39.030  1.00  0.00           H
ATOM   1567  NE  ARG A 101      41.340  60.800  37.240  1.00  0.00           N
ATOM   1568  HE  ARG A 101      40.900  59.990  36.850  1.00  0.00           H
ATOM   1569  CZ  ARG A 101      41.500  61.870  36.530  1.00  0.00           C
ATOM   1570  NH1 ARG A 101      41.920  63.020  37.070  1.00  0.00           N
ATOM   1571 HH11 ARG A 101      42.200  63.060  38.040  1.00  0.00           H
ATOM   1572 HH12 ARG A 101      41.820  63.830  36.480  1.00  0.00           H
ATOM   1573  NH2 ARG A 101      40.970  61.810  35.310  1.00  0.00           N
ATOM   1574 HH21 ARG A 101      41.000  62.700  34.840  1.00  0.00           H
ATOM   1575 HH22 ARG A 101      40.720  60.960  34.840  1.00  0.00           H
ATOM   1576  C   ARG A 101      40.650  58.190  42.880  1.00  0.00           C
ATOM   1577  O   ARG A 101      41.540  58.340  43.720  1.00  0.00           O
ATOM   1578  N   LEU A 102      39.330  58.320  43.310  1.00  0.00           N
ATOM   1579  HN  LEU A 102      38.600  58.280  42.650  1.00  0.00           H
ATOM   1580  CA  LEU A 102      38.930  58.270  44.700  1.00  0.00           C
ATOM   1581  HA  LEU A 102      39.320  59.090  45.290  1.00  0.00           H
ATOM   1582  CB  LEU A 102      37.410  58.430  44.750  1.00  0.00           C
ATOM   1583  HB1 LEU A 102      37.050  57.540  44.180  1.00  0.00           H
ATOM   1584  HB2 LEU A 102      37.050  59.350  44.240  1.00  0.00           H
ATOM   1585  CG  LEU A 102      36.650  58.330  46.110  1.00  0.00           C
ATOM   1586  HG  LEU A 102      36.750  57.320  46.550  1.00  0.00           H
ATOM   1587  CD1 LEU A 102      37.180  59.360  47.160  1.00  0.00           C
ATOM   1588 HD11 LEU A 102      38.280  59.310  47.280  1.00  0.00           H
ATOM   1589 HD12 LEU A 102      36.590  59.250  48.090  1.00  0.00           H
ATOM   1590 HD13 LEU A 102      36.930  60.370  46.760  1.00  0.00           H
ATOM   1591  CD2 LEU A 102      35.210  58.660  45.650  1.00  0.00           C
ATOM   1592 HD21 LEU A 102      35.180  59.660  45.180  1.00  0.00           H
ATOM   1593 HD22 LEU A 102      34.560  58.700  46.550  1.00  0.00           H
ATOM   1594 HD23 LEU A 102      34.780  57.900  44.940  1.00  0.00           H
ATOM   1595  C   LEU A 102      39.290  56.960  45.430  1.00  0.00           C
ATOM   1596  O   LEU A 102      39.650  57.010  46.610  1.00  0.00           O
ATOM   1597  N   MET A 103      39.070  55.820  44.760  1.00  0.00           N
ATOM   1598  HN  MET A 103      38.720  55.800  43.820  1.00  0.00           H
ATOM   1599  CA  MET A 103      39.310  54.450  45.330  1.00  0.00           C
ATOM   1600  HA  MET A 103      38.830  54.430  46.300  1.00  0.00           H
ATOM   1601  CB  MET A 103      38.550  53.390  44.540  1.00  0.00           C
ATOM   1602  HB1 MET A 103      38.520  53.600  43.450  1.00  0.00           H
ATOM   1603  HB2 MET A 103      37.480  53.510  44.820  1.00  0.00           H
ATOM   1604  CG  MET A 103      39.030  51.930  44.700  1.00  0.00           C
ATOM   1605  HG1 MET A 103      40.100  51.820  44.430  1.00  0.00           H
ATOM   1606  HG2 MET A 103      38.500  51.280  43.980  1.00  0.00           H
ATOM   1607  SD  MET A 103      38.910  51.390  46.470  1.00  0.00           S
ATOM   1608  CE  MET A 103      37.240  50.730  46.120  1.00  0.00           C
ATOM   1609  HE1 MET A 103      36.640  51.420  45.500  1.00  0.00           H
ATOM   1610  HE2 MET A 103      36.670  50.620  47.070  1.00  0.00           H
ATOM   1611  HE3 MET A 103      37.370  49.760  45.590  1.00  0.00           H
ATOM   1612  C   MET A 103      40.800  54.190  45.530  1.00  0.00           C
ATOM   1613  O   MET A 103      41.170  53.700  46.590  1.00  0.00           O
ATOM   1614  N   LEU A 104      41.680  54.530  44.530  1.00  0.00           N
ATOM   1615  HN  LEU A 104      41.410  54.890  43.640  1.00  0.00           H
ATOM   1616  CA  LEU A 104      43.210  54.370  44.650  1.00  0.00           C
ATOM   1617  HA  LEU A 104      43.420  53.360  44.940  1.00  0.00           H
ATOM   1618  CB  LEU A 104      43.840  54.690  43.330  1.00  0.00           C
ATOM   1619  HB1 LEU A 104      44.920  54.830  43.520  1.00  0.00           H
ATOM   1620  HB2 LEU A 104      43.390  55.650  42.970  1.00  0.00           H
ATOM   1621  CG  LEU A 104      43.660  53.470  42.330  1.00  0.00           C
ATOM   1622  HG  LEU A 104      42.580  53.300  42.190  1.00  0.00           H
ATOM   1623  CD1 LEU A 104      44.380  53.830  40.980  1.00  0.00           C
ATOM   1624 HD11 LEU A 104      44.200  54.860  40.620  1.00  0.00           H
ATOM   1625 HD12 LEU A 104      44.080  53.030  40.270  1.00  0.00           H
ATOM   1626 HD13 LEU A 104      45.470  53.670  41.080  1.00  0.00           H
ATOM   1627  CD2 LEU A 104      44.160  52.100  42.820  1.00  0.00           C
ATOM   1628 HD21 LEU A 104      43.700  51.740  43.770  1.00  0.00           H
ATOM   1629 HD22 LEU A 104      45.240  52.040  43.120  1.00  0.00           H
ATOM   1630 HD23 LEU A 104      43.880  51.270  42.130  1.00  0.00           H
ATOM   1631  C   LEU A 104      43.700  55.280  45.750  1.00  0.00           C
ATOM   1632  O   LEU A 104      44.600  54.830  46.440  1.00  0.00           O
ATOM   1633  N   PHE A 105      43.170  56.520  45.780  1.00  0.00           N
ATOM   1634  HN  PHE A 105      42.490  56.850  45.130  1.00  0.00           H
ATOM   1635  CA  PHE A 105      43.370  57.460  46.870  1.00  0.00           C
ATOM   1636  HA  PHE A 105      44.400  57.770  47.010  1.00  0.00           H
ATOM   1637  CB  PHE A 105      42.720  58.840  46.470  1.00  0.00           C
ATOM   1638  HB1 PHE A 105      41.690  58.570  46.170  1.00  0.00           H
ATOM   1639  HB2 PHE A 105      43.220  59.110  45.510  1.00  0.00           H
ATOM   1640  CG  PHE A 105      42.670  59.910  47.490  1.00  0.00           C
ATOM   1641  CD1 PHE A 105      43.720  60.790  47.690  1.00  0.00           C
ATOM   1642  HD1 PHE A 105      44.550  60.640  47.000  1.00  0.00           H
ATOM   1643  CE1 PHE A 105      43.800  61.690  48.760  1.00  0.00           C
ATOM   1644  HE1 PHE A 105      44.640  62.350  48.950  1.00  0.00           H
ATOM   1645  CZ  PHE A 105      42.690  61.770  49.570  1.00  0.00           C
ATOM   1646  HZ  PHE A 105      42.800  62.440  50.410  1.00  0.00           H
ATOM   1647  CD2 PHE A 105      41.560  60.000  48.360  1.00  0.00           C
ATOM   1648  HD2 PHE A 105      40.810  59.230  48.360  1.00  0.00           H
ATOM   1649  CE2 PHE A 105      41.620  60.910  49.370  1.00  0.00           C
ATOM   1650  HE2 PHE A 105      40.750  60.910  50.020  1.00  0.00           H
ATOM   1651  C   PHE A 105      42.940  56.990  48.210  1.00  0.00           C
ATOM   1652  O   PHE A 105      43.720  57.160  49.150  1.00  0.00           O
ATOM   1653  N   MET A 106      41.730  56.330  48.390  1.00  0.00           N
ATOM   1654  HN  MET A 106      41.070  56.270  47.640  1.00  0.00           H
ATOM   1655  CA  MET A 106      41.300  55.760  49.660  1.00  0.00           C
ATOM   1656  HA  MET A 106      41.410  56.610  50.320  1.00  0.00           H
ATOM   1657  CB  MET A 106      39.780  55.380  49.630  1.00  0.00           C
ATOM   1658  HB1 MET A 106      39.500  54.720  50.480  1.00  0.00           H
ATOM   1659  HB2 MET A 106      39.530  54.910  48.650  1.00  0.00           H
ATOM   1660  CG  MET A 106      38.830  56.540  49.750  1.00  0.00           C
ATOM   1661  HG1 MET A 106      37.790  56.300  49.450  1.00  0.00           H
ATOM   1662  HG2 MET A 106      39.030  57.270  48.930  1.00  0.00           H
ATOM   1663  SD  MET A 106      38.750  57.340  51.410  1.00  0.00           S
ATOM   1664  CE  MET A 106      38.270  59.030  50.970  1.00  0.00           C
ATOM   1665  HE1 MET A 106      38.680  59.650  51.790  1.00  0.00           H
ATOM   1666  HE2 MET A 106      37.180  59.260  50.960  1.00  0.00           H
ATOM   1667  HE3 MET A 106      38.800  59.330  50.030  1.00  0.00           H
ATOM   1668  C   MET A 106      42.060  54.590  50.090  1.00  0.00           C
ATOM   1669  O   MET A 106      42.390  54.370  51.300  1.00  0.00           O
ATOM   1670  N   LEU A 107      42.460  53.760  49.130  1.00  0.00           N
ATOM   1671  HN  LEU A 107      42.150  53.880  48.190  1.00  0.00           H
ATOM   1672  CA  LEU A 107      43.340  52.630  49.360  1.00  0.00           C
ATOM   1673  HA  LEU A 107      42.930  51.990  50.140  1.00  0.00           H
ATOM   1674  CB  LEU A 107      43.540  51.840  48.080  1.00  0.00           C
ATOM   1675  HB1 LEU A 107      44.400  51.140  48.160  1.00  0.00           H
ATOM   1676  HB2 LEU A 107      43.760  52.450  47.180  1.00  0.00           H
ATOM   1677  CG  LEU A 107      42.360  50.920  47.660  1.00  0.00           C
ATOM   1678  HG  LEU A 107      41.420  51.420  47.980  1.00  0.00           H
ATOM   1679  CD1 LEU A 107      42.440  50.500  46.120  1.00  0.00           C
ATOM   1680 HD11 LEU A 107      43.460  50.130  45.850  1.00  0.00           H
ATOM   1681 HD12 LEU A 107      42.110  51.360  45.490  1.00  0.00           H
ATOM   1682 HD13 LEU A 107      41.770  49.630  45.910  1.00  0.00           H
ATOM   1683  CD2 LEU A 107      42.430  49.600  48.550  1.00  0.00           C
ATOM   1684 HD21 LEU A 107      43.300  48.960  48.320  1.00  0.00           H
ATOM   1685 HD22 LEU A 107      41.530  49.020  48.240  1.00  0.00           H
ATOM   1686 HD23 LEU A 107      42.330  49.920  49.620  1.00  0.00           H
ATOM   1687  C   LEU A 107      44.780  53.070  49.890  1.00  0.00           C
ATOM   1688  O   LEU A 107      45.350  52.540  50.830  1.00  0.00           O
ATOM   1689  N   ALA A 108      45.390  54.100  49.270  1.00  0.00           N
ATOM   1690  HN  ALA A 108      44.830  54.450  48.530  1.00  0.00           H
ATOM   1691  CA  ALA A 108      46.710  54.640  49.500  1.00  0.00           C
ATOM   1692  HA  ALA A 108      47.300  53.750  49.670  1.00  0.00           H
ATOM   1693  CB  ALA A 108      47.050  55.430  48.260  1.00  0.00           C
ATOM   1694  HB1 ALA A 108      46.410  56.320  48.160  1.00  0.00           H
ATOM   1695  HB2 ALA A 108      47.040  54.800  47.360  1.00  0.00           H
ATOM   1696  HB3 ALA A 108      48.120  55.720  48.330  1.00  0.00           H
ATOM   1697  C   ALA A 108      46.780  55.610  50.750  1.00  0.00           C
ATOM   1698  O   ALA A 108      47.700  55.520  51.560  1.00  0.00           O
ATOM   1699  N   MET A 109      45.860  56.550  50.790  1.00  0.00           N
ATOM   1700  HN  MET A 109      45.110  56.670  50.140  1.00  0.00           H
ATOM   1701  CA  MET A 109      45.760  57.400  51.930  1.00  0.00           C
ATOM   1702  HA  MET A 109      46.730  57.880  51.980  1.00  0.00           H
ATOM   1703  CB  MET A 109      44.650  58.470  51.590  1.00  0.00           C
ATOM   1704  HB1 MET A 109      43.680  57.930  51.570  1.00  0.00           H
ATOM   1705  HB2 MET A 109      44.790  58.820  50.550  1.00  0.00           H
ATOM   1706  CG  MET A 109      44.780  59.660  52.480  1.00  0.00           C
ATOM   1707  HG1 MET A 109      45.570  60.330  52.060  1.00  0.00           H
ATOM   1708  HG2 MET A 109      45.180  59.230  53.420  1.00  0.00           H
ATOM   1709  SD  MET A 109      43.290  60.630  52.630  1.00  0.00           S
ATOM   1710  CE  MET A 109      42.340  59.320  53.530  1.00  0.00           C
ATOM   1711  HE1 MET A 109      42.240  58.340  53.020  1.00  0.00           H
ATOM   1712  HE2 MET A 109      41.330  59.780  53.590  1.00  0.00           H
ATOM   1713  HE3 MET A 109      42.660  59.240  54.590  1.00  0.00           H
ATOM   1714  C   MET A 109      45.510  56.640  53.220  1.00  0.00           C
ATOM   1715  O   MET A 109      46.220  56.920  54.230  1.00  0.00           O
ATOM   1716  N   ASN A 110      44.560  55.630  53.190  1.00  0.00           N
ATOM   1717  HN  ASN A 110      43.910  55.450  52.460  1.00  0.00           H
ATOM   1718  CA  ASN A 110      44.380  54.950  54.460  1.00  0.00           C
ATOM   1719  HA  ASN A 110      44.270  55.710  55.220  1.00  0.00           H
ATOM   1720  CB  ASN A 110      43.120  54.150  54.410  1.00  0.00           C
ATOM   1721  HB1 ASN A 110      42.940  53.490  55.290  1.00  0.00           H
ATOM   1722  HB2 ASN A 110      43.150  53.580  53.450  1.00  0.00           H
ATOM   1723  CG  ASN A 110      41.960  55.110  54.540  1.00  0.00           C
ATOM   1724  OD1 ASN A 110      41.790  55.630  55.660  1.00  0.00           O
ATOM   1725  ND2 ASN A 110      41.130  55.560  53.500  1.00  0.00           N
ATOM   1726 HD21 ASN A 110      41.140  55.110  52.610  1.00  0.00           H
ATOM   1727 HD22 ASN A 110      40.680  56.450  53.530  1.00  0.00           H
ATOM   1728  C   ASN A 110      45.540  54.070  55.010  1.00  0.00           C
ATOM   1729  O   ASN A 110      45.740  54.060  56.240  1.00  0.00           O
ATOM   1730  N   ARG A 111      46.280  53.390  54.080  1.00  0.00           N
ATOM   1731  HN  ARG A 111      46.000  53.510  53.130  1.00  0.00           H
ATOM   1732  CA  ARG A 111      47.470  52.640  54.310  1.00  0.00           C
ATOM   1733  HA  ARG A 111      47.310  52.020  55.180  1.00  0.00           H
ATOM   1734  CB  ARG A 111      47.820  51.770  53.090  1.00  0.00           C
ATOM   1735  HB1 ARG A 111      47.880  52.490  52.250  1.00  0.00           H
ATOM   1736  HB2 ARG A 111      46.960  51.080  52.900  1.00  0.00           H
ATOM   1737  CG  ARG A 111      49.160  51.040  53.290  1.00  0.00           C
ATOM   1738  HG1 ARG A 111      49.130  50.480  54.250  1.00  0.00           H
ATOM   1739  HG2 ARG A 111      50.030  51.710  53.490  1.00  0.00           H
ATOM   1740  CD  ARG A 111      49.520  50.100  52.090  1.00  0.00           C
ATOM   1741  HD1 ARG A 111      48.620  49.440  51.990  1.00  0.00           H
ATOM   1742  HD2 ARG A 111      50.390  49.440  52.290  1.00  0.00           H
ATOM   1743  NE  ARG A 111      49.630  50.770  50.810  1.00  0.00           N
ATOM   1744  HE  ARG A 111      49.710  51.770  50.790  1.00  0.00           H
ATOM   1745  CZ  ARG A 111      49.640  50.170  49.610  1.00  0.00           C
ATOM   1746  NH1 ARG A 111      49.790  48.930  49.420  1.00  0.00           N
ATOM   1747 HH11 ARG A 111      50.230  48.590  48.580  1.00  0.00           H
ATOM   1748 HH12 ARG A 111      50.130  48.430  50.220  1.00  0.00           H
ATOM   1749  NH2 ARG A 111      49.530  50.940  48.570  1.00  0.00           N
ATOM   1750 HH21 ARG A 111      49.450  51.930  48.710  1.00  0.00           H
ATOM   1751 HH22 ARG A 111      49.690  50.670  47.620  1.00  0.00           H
ATOM   1752  C   ARG A 111      48.620  53.510  54.850  1.00  0.00           C
ATOM   1753  O   ARG A 111      49.290  53.190  55.810  1.00  0.00           O
ATOM   1754  N   GLN A 112      48.790  54.640  54.210  1.00  0.00           N
ATOM   1755  HN  GLN A 112      48.350  54.970  53.380  1.00  0.00           H
ATOM   1756  CA  GLN A 112      49.750  55.640  54.640  1.00  0.00           C
ATOM   1757  HA  GLN A 112      50.610  54.990  54.760  1.00  0.00           H
ATOM   1758  CB  GLN A 112      50.010  56.730  53.550  1.00  0.00           C
ATOM   1759  HB1 GLN A 112      49.030  57.110  53.190  1.00  0.00           H
ATOM   1760  HB2 GLN A 112      50.340  56.170  52.660  1.00  0.00           H
ATOM   1761  CG  GLN A 112      50.930  57.860  54.110  1.00  0.00           C
ATOM   1762  HG1 GLN A 112      50.570  58.320  55.060  1.00  0.00           H
ATOM   1763  HG2 GLN A 112      51.110  58.680  53.390  1.00  0.00           H
ATOM   1764  CD  GLN A 112      52.300  57.280  54.420  1.00  0.00           C
ATOM   1765  OE1 GLN A 112      53.240  57.500  53.670  1.00  0.00           O
ATOM   1766  NE2 GLN A 112      52.480  56.560  55.580  1.00  0.00           N
ATOM   1767 HE21 GLN A 112      53.420  56.420  55.880  1.00  0.00           H
ATOM   1768 HE22 GLN A 112      51.660  56.420  56.150  1.00  0.00           H
ATOM   1769  C   GLN A 112      49.400  56.250  56.020  1.00  0.00           C
ATOM   1770  O   GLN A 112      50.240  56.370  56.950  1.00  0.00           O
ATOM   1771  N   GLY A 113      48.120  56.650  56.250  1.00  0.00           N
ATOM   1772  HN  GLY A 113      47.550  56.620  55.430  1.00  0.00           H
ATOM   1773  CA  GLY A 113      47.700  57.180  57.600  1.00  0.00           C
ATOM   1774  HA1 GLY A 113      46.640  57.350  57.570  1.00  0.00           H
ATOM   1775  HA2 GLY A 113      48.330  58.010  57.910  1.00  0.00           H
ATOM   1776  C   GLY A 113      47.780  56.180  58.680  1.00  0.00           C
ATOM   1777  O   GLY A 113      48.260  56.480  59.730  1.00  0.00           O
ATOM   1778  N   SER A 114      47.360  54.930  58.410  1.00  0.00           N
ATOM   1779  HN  SER A 114      46.930  54.670  57.550  1.00  0.00           H
ATOM   1780  CA  SER A 114      47.450  53.800  59.310  1.00  0.00           C
ATOM   1781  HA  SER A 114      46.890  54.010  60.210  1.00  0.00           H
ATOM   1782  CB  SER A 114      46.790  52.520  58.730  1.00  0.00           C
ATOM   1783  HB1 SER A 114      47.380  52.340  57.800  1.00  0.00           H
ATOM   1784  HB2 SER A 114      45.740  52.740  58.450  1.00  0.00           H
ATOM   1785  OG  SER A 114      46.930  51.330  59.560  1.00  0.00           O
ATOM   1786  HG1 SER A 114      46.090  51.210  60.020  1.00  0.00           H
ATOM   1787  C   SER A 114      48.890  53.530  59.810  1.00  0.00           C
ATOM   1788  O   SER A 114      49.150  53.390  61.030  1.00  0.00           O
ATOM   1789  N   ILE A 115      49.910  53.590  58.910  1.00  0.00           N
ATOM   1790  HN  ILE A 115      49.640  53.660  57.940  1.00  0.00           H
ATOM   1791  CA  ILE A 115      51.360  53.570  59.260  1.00  0.00           C
ATOM   1792  HA  ILE A 115      51.470  52.660  59.830  1.00  0.00           H
ATOM   1793  CB  ILE A 115      52.260  53.310  58.020  1.00  0.00           C
ATOM   1794  HB  ILE A 115      52.200  54.170  57.320  1.00  0.00           H
ATOM   1795  CG2 ILE A 115      53.720  53.090  58.530  1.00  0.00           C
ATOM   1796 HG21 ILE A 115      54.350  52.380  57.940  1.00  0.00           H
ATOM   1797 HG22 ILE A 115      53.830  52.760  59.590  1.00  0.00           H
ATOM   1798 HG23 ILE A 115      54.130  54.120  58.560  1.00  0.00           H
ATOM   1799  CG1 ILE A 115      51.930  52.000  57.280  1.00  0.00           C
ATOM   1800 HG11 ILE A 115      50.820  51.900  57.150  1.00  0.00           H
ATOM   1801 HG12 ILE A 115      52.130  51.160  57.970  1.00  0.00           H
ATOM   1802  CD  ILE A 115      52.650  51.840  55.930  1.00  0.00           C
ATOM   1803  HD1 ILE A 115      52.480  52.700  55.260  1.00  0.00           H
ATOM   1804  HD2 ILE A 115      52.370  50.950  55.330  1.00  0.00           H
ATOM   1805  HD3 ILE A 115      53.750  51.700  56.060  1.00  0.00           H
ATOM   1806  C   ILE A 115      51.900  54.760  60.120  1.00  0.00           C
ATOM   1807  O   ILE A 115      52.600  54.540  61.120  1.00  0.00           O
ATOM   1808  N   ILE A 116      51.500  56.000  59.810  1.00  0.00           N
ATOM   1809  HN  ILE A 116      51.000  56.300  59.010  1.00  0.00           H
ATOM   1810  CA  ILE A 116      51.800  57.210  60.640  1.00  0.00           C
ATOM   1811  HA  ILE A 116      52.870  57.310  60.780  1.00  0.00           H
ATOM   1812  CB  ILE A 116      51.420  58.540  59.910  1.00  0.00           C
ATOM   1813  HB  ILE A 116      50.360  58.320  59.630  1.00  0.00           H
ATOM   1814  CG2 ILE A 116      51.480  59.780  60.790  1.00  0.00           C
ATOM   1815 HG21 ILE A 116      51.060  60.720  60.380  1.00  0.00           H
ATOM   1816 HG22 ILE A 116      52.500  59.970  61.200  1.00  0.00           H
ATOM   1817 HG23 ILE A 116      50.950  59.780  61.770  1.00  0.00           H
ATOM   1818  CG1 ILE A 116      52.190  58.730  58.620  1.00  0.00           C
ATOM   1819 HG11 ILE A 116      52.460  57.770  58.130  1.00  0.00           H
ATOM   1820 HG12 ILE A 116      53.190  59.220  58.700  1.00  0.00           H
ATOM   1821  CD  ILE A 116      51.430  59.610  57.560  1.00  0.00           C
ATOM   1822  HD1 ILE A 116      51.060  60.580  57.960  1.00  0.00           H
ATOM   1823  HD2 ILE A 116      50.580  58.950  57.260  1.00  0.00           H
ATOM   1824  HD3 ILE A 116      52.000  59.720  56.600  1.00  0.00           H
ATOM   1825  C   ILE A 116      51.130  57.120  62.000  1.00  0.00           C
ATOM   1826  O   ILE A 116      51.810  57.200  63.020  1.00  0.00           O
ATOM   1827  N   PHE A 117      49.780  56.880  62.010  1.00  0.00           N
ATOM   1828  HN  PHE A 117      49.280  56.920  61.140  1.00  0.00           H
ATOM   1829  CA  PHE A 117      49.180  56.840  63.340  1.00  0.00           C
ATOM   1830  HA  PHE A 117      49.570  57.700  63.840  1.00  0.00           H
ATOM   1831  CB  PHE A 117      47.650  57.000  63.320  1.00  0.00           C
ATOM   1832  HB1 PHE A 117      47.270  56.800  64.350  1.00  0.00           H
ATOM   1833  HB2 PHE A 117      47.290  56.370  62.480  1.00  0.00           H
ATOM   1834  CG  PHE A 117      47.310  58.450  62.980  1.00  0.00           C
ATOM   1835  CD1 PHE A 117      47.590  59.500  63.920  1.00  0.00           C
ATOM   1836  HD1 PHE A 117      48.160  59.260  64.810  1.00  0.00           H
ATOM   1837  CE1 PHE A 117      47.110  60.780  63.710  1.00  0.00           C
ATOM   1838  HE1 PHE A 117      47.410  61.560  64.380  1.00  0.00           H
ATOM   1839  CZ  PHE A 117      46.520  61.110  62.530  1.00  0.00           C
ATOM   1840  HZ  PHE A 117      46.170  62.080  62.230  1.00  0.00           H
ATOM   1841  CD2 PHE A 117      46.550  58.810  61.800  1.00  0.00           C
ATOM   1842  HD2 PHE A 117      46.220  58.110  61.040  1.00  0.00           H
ATOM   1843  CE2 PHE A 117      46.170  60.120  61.600  1.00  0.00           C
ATOM   1844  HE2 PHE A 117      45.760  60.440  60.650  1.00  0.00           H
ATOM   1845  C   PHE A 117      49.560  55.630  64.130  1.00  0.00           C
ATOM   1846  O   PHE A 117      49.550  55.700  65.350  1.00  0.00           O
ATOM   1847  N   LEU A 118      49.980  54.470  63.550  1.00  0.00           N
ATOM   1848  HN  LEU A 118      49.900  54.380  62.560  1.00  0.00           H
ATOM   1849  CA  LEU A 118      50.610  53.360  64.360  1.00  0.00           C
ATOM   1850  HA  LEU A 118      49.880  53.160  65.130  1.00  0.00           H
ATOM   1851  CB  LEU A 118      50.780  52.120  63.430  1.00  0.00           C
ATOM   1852  HB1 LEU A 118      51.250  52.290  62.440  1.00  0.00           H
ATOM   1853  HB2 LEU A 118      49.730  51.810  63.200  1.00  0.00           H
ATOM   1854  CG  LEU A 118      51.450  50.880  64.100  1.00  0.00           C
ATOM   1855  HG  LEU A 118      52.350  51.270  64.620  1.00  0.00           H
ATOM   1856  CD1 LEU A 118      50.480  50.370  65.220  1.00  0.00           C
ATOM   1857 HD11 LEU A 118      50.960  49.560  65.830  1.00  0.00           H
ATOM   1858 HD12 LEU A 118      49.490  49.990  64.900  1.00  0.00           H
ATOM   1859 HD13 LEU A 118      50.230  51.190  65.920  1.00  0.00           H
ATOM   1860  CD2 LEU A 118      51.910  49.770  63.060  1.00  0.00           C
ATOM   1861 HD21 LEU A 118      51.090  49.620  62.320  1.00  0.00           H
ATOM   1862 HD22 LEU A 118      52.160  48.850  63.640  1.00  0.00           H
ATOM   1863 HD23 LEU A 118      52.830  50.060  62.520  1.00  0.00           H
ATOM   1864  C   LEU A 118      51.880  53.880  64.980  1.00  0.00           C
ATOM   1865  O   LEU A 118      52.100  53.580  66.140  1.00  0.00           O
ATOM   1866  N   THR A 119      52.690  54.600  64.210  1.00  0.00           N
ATOM   1867  HN  THR A 119      52.490  54.660  63.240  1.00  0.00           H
ATOM   1868  CA  THR A 119      53.950  55.210  64.720  1.00  0.00           C
ATOM   1869  HA  THR A 119      54.550  54.460  65.230  1.00  0.00           H
ATOM   1870  CB  THR A 119      54.890  55.560  63.610  1.00  0.00           C
ATOM   1871  HB  THR A 119      54.380  56.350  63.020  1.00  0.00           H
ATOM   1872  OG1 THR A 119      55.050  54.480  62.700  1.00  0.00           O
ATOM   1873  HG1 THR A 119      54.250  54.570  62.160  1.00  0.00           H
ATOM   1874  CG2 THR A 119      56.250  55.980  64.260  1.00  0.00           C
ATOM   1875 HG21 THR A 119      56.210  56.620  65.170  1.00  0.00           H
ATOM   1876 HG22 THR A 119      57.000  56.380  63.530  1.00  0.00           H
ATOM   1877 HG23 THR A 119      56.810  55.070  64.580  1.00  0.00           H
ATOM   1878  C   THR A 119      53.740  56.200  65.740  1.00  0.00           C
ATOM   1879  O   THR A 119      54.410  56.110  66.790  1.00  0.00           O
ATOM   1880  N   VAL A 120      52.780  57.150  65.620  1.00  0.00           N
ATOM   1881  HN  VAL A 120      52.240  57.150  64.790  1.00  0.00           H
ATOM   1882  CA  VAL A 120      52.330  58.120  66.620  1.00  0.00           C
ATOM   1883  HA  VAL A 120      53.130  58.780  66.950  1.00  0.00           H
ATOM   1884  CB  VAL A 120      51.180  59.070  66.160  1.00  0.00           C
ATOM   1885  HB  VAL A 120      50.330  58.460  65.800  1.00  0.00           H
ATOM   1886  CG1 VAL A 120      50.700  59.950  67.320  1.00  0.00           C
ATOM   1887 HG11 VAL A 120      50.200  59.450  68.180  1.00  0.00           H
ATOM   1888 HG12 VAL A 120      49.870  60.600  66.940  1.00  0.00           H
ATOM   1889 HG13 VAL A 120      51.450  60.660  67.730  1.00  0.00           H
ATOM   1890  CG2 VAL A 120      51.590  59.950  64.990  1.00  0.00           C
ATOM   1891 HG21 VAL A 120      52.320  59.610  64.220  1.00  0.00           H
ATOM   1892 HG22 VAL A 120      51.860  61.000  65.190  1.00  0.00           H
ATOM   1893 HG23 VAL A 120      50.690  60.120  64.380  1.00  0.00           H
ATOM   1894  C   VAL A 120      51.930  57.400  67.970  1.00  0.00           C
ATOM   1895  O   VAL A 120      52.200  57.910  69.130  1.00  0.00           O
ATOM   1896  N   VAL A 121      51.270  56.200  67.840  1.00  0.00           N
ATOM   1897  HN  VAL A 121      51.100  55.850  66.920  1.00  0.00           H
ATOM   1898  CA  VAL A 121      50.730  55.440  68.960  1.00  0.00           C
ATOM   1899  HA  VAL A 121      50.310  56.180  69.630  1.00  0.00           H
ATOM   1900  CB  VAL A 121      49.680  54.400  68.520  1.00  0.00           C
ATOM   1901  HB  VAL A 121      49.930  53.930  67.550  1.00  0.00           H
ATOM   1902  CG1 VAL A 121      49.550  53.260  69.560  1.00  0.00           C
ATOM   1903 HG11 VAL A 121      48.790  52.490  69.330  1.00  0.00           H
ATOM   1904 HG12 VAL A 121      49.320  53.800  70.500  1.00  0.00           H
ATOM   1905 HG13 VAL A 121      50.510  52.690  69.580  1.00  0.00           H
ATOM   1906  CG2 VAL A 121      48.300  55.130  68.490  1.00  0.00           C
ATOM   1907 HG21 VAL A 121      47.470  54.410  68.280  1.00  0.00           H
ATOM   1908 HG22 VAL A 121      48.370  55.940  67.730  1.00  0.00           H
ATOM   1909 HG23 VAL A 121      48.230  55.630  69.470  1.00  0.00           H
ATOM   1910  C   VAL A 121      51.910  54.800  69.720  1.00  0.00           C
ATOM   1911  O   VAL A 121      51.990  54.900  70.950  1.00  0.00           O
ATOM   1912  N   ALA A 122      52.830  54.190  68.950  1.00  0.00           N
ATOM   1913  HN  ALA A 122      52.730  54.050  67.960  1.00  0.00           H
ATOM   1914  CA  ALA A 122      54.050  53.610  69.480  1.00  0.00           C
ATOM   1915  HA  ALA A 122      53.770  52.950  70.300  1.00  0.00           H
ATOM   1916  CB  ALA A 122      54.540  52.490  68.500  1.00  0.00           C
ATOM   1917  HB1 ALA A 122      55.570  52.210  68.830  1.00  0.00           H
ATOM   1918  HB2 ALA A 122      54.450  52.940  67.480  1.00  0.00           H
ATOM   1919  HB3 ALA A 122      53.850  51.620  68.490  1.00  0.00           H
ATOM   1920  C   ALA A 122      55.090  54.520  69.990  1.00  0.00           C
ATOM   1921  O   ALA A 122      55.710  54.170  71.050  1.00  0.00           O
ATOM   1922  N   VAL A 123      55.290  55.730  69.380  1.00  0.00           N
ATOM   1923  HN  VAL A 123      54.730  55.900  68.570  1.00  0.00           H
ATOM   1924  CA  VAL A 123      56.060  56.820  69.930  1.00  0.00           C
ATOM   1925  HA  VAL A 123      56.990  56.350  70.250  1.00  0.00           H
ATOM   1926  CB  VAL A 123      56.330  57.940  68.810  1.00  0.00           C
ATOM   1927  HB  VAL A 123      55.390  58.130  68.230  1.00  0.00           H
ATOM   1928  CG1 VAL A 123      57.030  59.130  69.480  1.00  0.00           C
ATOM   1929 HG11 VAL A 123      56.370  59.760  70.110  1.00  0.00           H
ATOM   1930 HG12 VAL A 123      57.520  59.860  68.810  1.00  0.00           H
ATOM   1931 HG13 VAL A 123      57.880  58.800  70.140  1.00  0.00           H
ATOM   1932  CG2 VAL A 123      57.290  57.420  67.770  1.00  0.00           C
ATOM   1933 HG21 VAL A 123      57.350  58.160  66.950  1.00  0.00           H
ATOM   1934 HG22 VAL A 123      56.830  56.470  67.410  1.00  0.00           H
ATOM   1935 HG23 VAL A 123      58.280  57.120  68.170  1.00  0.00           H
ATOM   1936  C   VAL A 123      55.540  57.390  71.220  1.00  0.00           C
ATOM   1937  O   VAL A 123      56.160  57.530  72.230  1.00  0.00           O
ATOM   1938  N   ASP A 124      54.190  57.630  71.340  1.00  0.00           N
ATOM   1939  HN  ASP A 124      53.530  57.530  70.610  1.00  0.00           H
ATOM   1940  CA  ASP A 124      53.540  58.010  72.590  1.00  0.00           C
ATOM   1941  HA  ASP A 124      54.020  58.910  72.940  1.00  0.00           H
ATOM   1942  CB  ASP A 124      52.020  58.300  72.300  1.00  0.00           C
ATOM   1943  HB1 ASP A 124      51.500  57.480  71.780  1.00  0.00           H
ATOM   1944  HB2 ASP A 124      52.010  59.120  71.540  1.00  0.00           H
ATOM   1945  CG  ASP A 124      51.060  58.650  73.500  1.00  0.00           C
ATOM   1946  OD1 ASP A 124      50.890  59.820  73.830  1.00  0.00           O
ATOM   1947  OD2 ASP A 124      50.680  57.680  74.210  1.00  0.00           O
ATOM   1948  C   ASP A 124      53.760  57.070  73.740  1.00  0.00           C
ATOM   1949  O   ASP A 124      54.180  57.460  74.830  1.00  0.00           O
ATOM   1950  N   ARG A 125      53.650  55.770  73.420  1.00  0.00           N
ATOM   1951  HN  ARG A 125      53.380  55.510  72.500  1.00  0.00           H
ATOM   1952  CA  ARG A 125      54.010  54.670  74.350  1.00  0.00           C
ATOM   1953  HA  ARG A 125      53.360  54.810  75.200  1.00  0.00           H
ATOM   1954  CB  ARG A 125      53.570  53.330  73.720  1.00  0.00           C
ATOM   1955  HB1 ARG A 125      54.030  52.470  74.240  1.00  0.00           H
ATOM   1956  HB2 ARG A 125      54.040  53.280  72.710  1.00  0.00           H
ATOM   1957  CG  ARG A 125      52.030  53.090  73.430  1.00  0.00           C
ATOM   1958  HG1 ARG A 125      51.890  52.380  72.580  1.00  0.00           H
ATOM   1959  HG2 ARG A 125      51.530  54.020  73.080  1.00  0.00           H
ATOM   1960  CD  ARG A 125      51.230  52.460  74.600  1.00  0.00           C
ATOM   1961  HD1 ARG A 125      51.260  53.160  75.460  1.00  0.00           H
ATOM   1962  HD2 ARG A 125      51.760  51.560  74.990  1.00  0.00           H
ATOM   1963  NE  ARG A 125      49.840  52.200  74.190  1.00  0.00           N
ATOM   1964  HE  ARG A 125      49.280  52.810  73.630  1.00  0.00           H
ATOM   1965  CZ  ARG A 125      49.000  51.250  74.650  1.00  0.00           C
ATOM   1966  NH1 ARG A 125      49.390  50.270  75.410  1.00  0.00           N
ATOM   1967 HH11 ARG A 125      50.310  50.270  75.760  1.00  0.00           H
ATOM   1968 HH12 ARG A 125      48.650  49.640  75.630  1.00  0.00           H
ATOM   1969  NH2 ARG A 125      47.710  51.420  74.200  1.00  0.00           N
ATOM   1970 HH21 ARG A 125      47.420  52.310  73.860  1.00  0.00           H
ATOM   1971 HH22 ARG A 125      47.020  50.710  74.370  1.00  0.00           H
ATOM   1972  C   ARG A 125      55.400  54.610  74.800  1.00  0.00           C
ATOM   1973  O   ARG A 125      55.730  54.310  75.940  1.00  0.00           O
ATOM   1974  N   TYR A 126      56.370  54.880  73.910  1.00  0.00           N
ATOM   1975  HN  TYR A 126      55.870  54.960  73.060  1.00  0.00           H
ATOM   1976  CA  TYR A 126      57.760  54.970  74.150  1.00  0.00           C
ATOM   1977  HA  TYR A 126      57.960  54.040  74.630  1.00  0.00           H
ATOM   1978  CB  TYR A 126      58.540  55.000  72.770  1.00  0.00           C
ATOM   1979  HB1 TYR A 126      57.880  55.570  72.090  1.00  0.00           H
ATOM   1980  HB2 TYR A 126      58.720  53.980  72.370  1.00  0.00           H
ATOM   1981  CG  TYR A 126      59.840  55.730  72.760  1.00  0.00           C
ATOM   1982  CD1 TYR A 126      60.830  55.480  73.650  1.00  0.00           C
ATOM   1983  HD1 TYR A 126      60.730  54.620  74.290  1.00  0.00           H
ATOM   1984  CE1 TYR A 126      62.080  56.090  73.570  1.00  0.00           C
ATOM   1985  HE1 TYR A 126      62.830  55.830  74.310  1.00  0.00           H
ATOM   1986  CZ  TYR A 126      62.310  57.200  72.740  1.00  0.00           C
ATOM   1987  OH  TYR A 126      63.470  58.020  72.790  1.00  0.00           O
ATOM   1988  HH  TYR A 126      64.110  57.650  73.410  1.00  0.00           H
ATOM   1989  CD2 TYR A 126      60.080  56.770  71.810  1.00  0.00           C
ATOM   1990  HD2 TYR A 126      59.400  56.920  70.980  1.00  0.00           H
ATOM   1991  CE2 TYR A 126      61.280  57.500  71.860  1.00  0.00           C
ATOM   1992  HE2 TYR A 126      61.370  58.320  71.170  1.00  0.00           H
ATOM   1993  C   TYR A 126      58.160  56.000  75.190  1.00  0.00           C
ATOM   1994  O   TYR A 126      58.800  55.760  76.180  1.00  0.00           O
ATOM   1995  N   PHE A 127      57.600  57.230  75.020  1.00  0.00           N
ATOM   1996  HN  PHE A 127      57.250  57.500  74.120  1.00  0.00           H
ATOM   1997  CA  PHE A 127      57.600  58.300  75.950  1.00  0.00           C
ATOM   1998  HA  PHE A 127      58.650  58.510  76.090  1.00  0.00           H
ATOM   1999  CB  PHE A 127      57.010  59.540  75.260  1.00  0.00           C
ATOM   2000  HB1 PHE A 127      56.750  60.350  75.970  1.00  0.00           H
ATOM   2001  HB2 PHE A 127      56.120  59.170  74.710  1.00  0.00           H
ATOM   2002  CG  PHE A 127      57.830  60.160  74.190  1.00  0.00           C
ATOM   2003  CD1 PHE A 127      57.320  61.330  73.580  1.00  0.00           C
ATOM   2004  HD1 PHE A 127      56.310  61.690  73.720  1.00  0.00           H
ATOM   2005  CE1 PHE A 127      58.180  62.060  72.670  1.00  0.00           C
ATOM   2006  HE1 PHE A 127      57.800  62.900  72.120  1.00  0.00           H
ATOM   2007  CZ  PHE A 127      59.450  61.620  72.390  1.00  0.00           C
ATOM   2008  HZ  PHE A 127      60.020  62.200  71.690  1.00  0.00           H
ATOM   2009  CD2 PHE A 127      59.180  59.820  73.950  1.00  0.00           C
ATOM   2010  HD2 PHE A 127      59.580  58.920  74.380  1.00  0.00           H
ATOM   2011  CE2 PHE A 127      59.940  60.490  73.060  1.00  0.00           C
ATOM   2012  HE2 PHE A 127      60.970  60.190  72.900  1.00  0.00           H
ATOM   2013  C   PHE A 127      57.020  57.970  77.300  1.00  0.00           C
ATOM   2014  O   PHE A 127      57.630  58.130  78.330  1.00  0.00           O
ATOM   2015  N   ARG A 128      55.840  57.230  77.330  1.00  0.00           N
ATOM   2016  HN  ARG A 128      55.390  57.020  76.470  1.00  0.00           H
ATOM   2017  CA  ARG A 128      55.230  56.660  78.510  1.00  0.00           C
ATOM   2018  HA  ARG A 128      55.000  57.510  79.130  1.00  0.00           H
ATOM   2019  CB  ARG A 128      53.780  56.170  78.310  1.00  0.00           C
ATOM   2020  HB1 ARG A 128      53.370  55.780  79.260  1.00  0.00           H
ATOM   2021  HB2 ARG A 128      53.560  55.460  77.490  1.00  0.00           H
ATOM   2022  CG  ARG A 128      52.750  57.320  77.960  1.00  0.00           C
ATOM   2023  HG1 ARG A 128      53.270  57.930  77.190  1.00  0.00           H
ATOM   2024  HG2 ARG A 128      52.570  57.940  78.860  1.00  0.00           H
ATOM   2025  CD  ARG A 128      51.400  56.800  77.500  1.00  0.00           C
ATOM   2026  HD1 ARG A 128      50.760  56.410  78.320  1.00  0.00           H
ATOM   2027  HD2 ARG A 128      51.470  56.020  76.710  1.00  0.00           H
ATOM   2028  NE  ARG A 128      50.740  57.940  76.840  1.00  0.00           N
ATOM   2029  HE  ARG A 128      50.700  57.970  75.840  1.00  0.00           H
ATOM   2030  CZ  ARG A 128      50.140  58.910  77.440  1.00  0.00           C
ATOM   2031  NH1 ARG A 128      50.020  59.100  78.760  1.00  0.00           N
ATOM   2032 HH11 ARG A 128      50.300  58.270  79.230  1.00  0.00           H
ATOM   2033 HH12 ARG A 128      49.330  59.720  79.120  1.00  0.00           H
ATOM   2034  NH2 ARG A 128      49.680  59.830  76.650  1.00  0.00           N
ATOM   2035 HH21 ARG A 128      49.860  59.560  75.700  1.00  0.00           H
ATOM   2036 HH22 ARG A 128      49.220  60.640  77.010  1.00  0.00           H
ATOM   2037  C   ARG A 128      56.090  55.710  79.320  1.00  0.00           C
ATOM   2038  O   ARG A 128      56.010  55.620  80.520  1.00  0.00           O
ATOM   2039  N   VAL A 129      56.820  54.910  78.630  1.00  0.00           N
ATOM   2040  HN  VAL A 129      56.930  55.050  77.650  1.00  0.00           H
ATOM   2041  CA  VAL A 129      57.750  53.960  79.150  1.00  0.00           C
ATOM   2042  HA  VAL A 129      57.290  53.400  79.940  1.00  0.00           H
ATOM   2043  CB  VAL A 129      58.260  52.920  78.120  1.00  0.00           C
ATOM   2044  HB  VAL A 129      58.330  53.330  77.080  1.00  0.00           H
ATOM   2045  CG1 VAL A 129      59.680  52.260  78.420  1.00  0.00           C
ATOM   2046 HG11 VAL A 129      59.660  52.020  79.510  1.00  0.00           H
ATOM   2047 HG12 VAL A 129      60.470  53.020  78.170  1.00  0.00           H
ATOM   2048 HG13 VAL A 129      59.810  51.430  77.700  1.00  0.00           H
ATOM   2049  CG2 VAL A 129      57.190  51.780  78.280  1.00  0.00           C
ATOM   2050 HG21 VAL A 129      57.290  50.930  77.570  1.00  0.00           H
ATOM   2051 HG22 VAL A 129      56.150  52.090  78.010  1.00  0.00           H
ATOM   2052 HG23 VAL A 129      57.160  51.380  79.320  1.00  0.00           H
ATOM   2053  C   VAL A 129      58.950  54.610  79.820  1.00  0.00           C
ATOM   2054  O   VAL A 129      59.210  54.400  81.010  1.00  0.00           O
ATOM   2055  N   VAL A 130      59.590  55.480  79.120  1.00  0.00           N
ATOM   2056  HN  VAL A 130      59.370  55.700  78.180  1.00  0.00           H
ATOM   2057  CA  VAL A 130      60.770  56.250  79.600  1.00  0.00           C
ATOM   2058  HA  VAL A 130      61.500  55.570  80.000  1.00  0.00           H
ATOM   2059  CB  VAL A 130      61.340  57.010  78.390  1.00  0.00           C
ATOM   2060  HB  VAL A 130      60.540  57.590  77.890  1.00  0.00           H
ATOM   2061  CG1 VAL A 130      62.400  58.050  78.820  1.00  0.00           C
ATOM   2062 HG11 VAL A 130      63.150  57.630  79.520  1.00  0.00           H
ATOM   2063 HG12 VAL A 130      61.940  58.950  79.270  1.00  0.00           H
ATOM   2064 HG13 VAL A 130      62.990  58.440  77.960  1.00  0.00           H
ATOM   2065  CG2 VAL A 130      61.940  56.070  77.350  1.00  0.00           C
ATOM   2066 HG21 VAL A 130      61.340  55.140  77.180  1.00  0.00           H
ATOM   2067 HG22 VAL A 130      62.960  55.780  77.690  1.00  0.00           H
ATOM   2068 HG23 VAL A 130      62.060  56.600  76.390  1.00  0.00           H
ATOM   2069  C   VAL A 130      60.450  57.200  80.810  1.00  0.00           C
ATOM   2070  O   VAL A 130      61.250  57.330  81.720  1.00  0.00           O
ATOM   2071  N   HSD A 131      59.290  57.930  80.740  1.00  0.00           N
ATOM   2072  HN  HSD A 131      58.730  57.770  79.920  1.00  0.00           H
ATOM   2073  CA  HSD A 131      59.040  59.090  81.480  1.00  0.00           C
ATOM   2074  HA  HSD A 131      58.960  58.850  82.540  1.00  0.00           H
ATOM   2075  CB  HSD A 131      60.180  60.190  81.430  1.00  0.00           C
ATOM   2076  HB1 HSD A 131      60.350  60.590  80.410  1.00  0.00           H
ATOM   2077  HB2 HSD A 131      61.150  59.780  81.800  1.00  0.00           H
ATOM   2078  ND1 HSD A 131      60.150  61.370  83.650  1.00  0.00           N
ATOM   2079  HD1 HSD A 131      60.530  60.620  84.190  1.00  0.00           H
ATOM   2080  CG  HSD A 131      59.940  61.400  82.310  1.00  0.00           C
ATOM   2081  CE1 HSD A 131      59.860  62.680  84.090  1.00  0.00           C
ATOM   2082  HE1 HSD A 131      59.940  62.930  85.150  1.00  0.00           H
ATOM   2083  NE2 HSD A 131      59.580  63.520  83.140  1.00  0.00           N
ATOM   2084  CD2 HSD A 131      59.570  62.700  82.010  1.00  0.00           C
ATOM   2085  HD2 HSD A 131      59.040  63.130  81.160  1.00  0.00           H
ATOM   2086  C   HSD A 131      57.790  59.720  81.020  1.00  0.00           C
ATOM   2087  O   HSD A 131      57.880  60.550  80.140  1.00  0.00           O
ATOM   2088  N   PRO A 132      56.560  59.420  81.500  1.00  0.00           N
ATOM   2089  CD  PRO A 132      56.340  58.480  82.620  1.00  0.00           C
ATOM   2090  HD1 PRO A 132      57.090  58.710  83.400  1.00  0.00           H
ATOM   2091  HD2 PRO A 132      56.410  57.430  82.260  1.00  0.00           H
ATOM   2092  CA  PRO A 132      55.260  59.740  80.870  1.00  0.00           C
ATOM   2093  HA  PRO A 132      55.200  59.470  79.820  1.00  0.00           H
ATOM   2094  CB  PRO A 132      54.250  59.000  81.720  1.00  0.00           C
ATOM   2095  HB1 PRO A 132      53.890  58.080  81.200  1.00  0.00           H
ATOM   2096  HB2 PRO A 132      53.250  59.450  81.900  1.00  0.00           H
ATOM   2097  CG  PRO A 132      54.940  58.890  83.070  1.00  0.00           C
ATOM   2098  HG1 PRO A 132      54.880  59.840  83.640  1.00  0.00           H
ATOM   2099  HG2 PRO A 132      54.470  58.120  83.720  1.00  0.00           H
ATOM   2100  C   PRO A 132      54.830  61.220  81.100  1.00  0.00           C
ATOM   2101  O   PRO A 132      53.680  61.580  81.080  1.00  0.00           O
ATOM   2102  N   HSD A 133      55.830  62.090  81.100  1.00  0.00           N
ATOM   2103  HN  HSD A 133      56.770  61.770  81.000  1.00  0.00           H
ATOM   2104  CA  HSD A 133      55.750  63.520  81.360  1.00  0.00           C
ATOM   2105  HA  HSD A 133      54.770  63.820  81.040  1.00  0.00           H
ATOM   2106  CB  HSD A 133      56.050  63.920  82.770  1.00  0.00           C
ATOM   2107  HB1 HSD A 133      55.400  64.800  82.930  1.00  0.00           H
ATOM   2108  HB2 HSD A 133      57.110  64.170  83.020  1.00  0.00           H
ATOM   2109  ND1 HSD A 133      56.590  62.040  84.410  1.00  0.00           N
ATOM   2110  HD1 HSD A 133      57.560  61.940  84.200  1.00  0.00           H
ATOM   2111  CG  HSD A 133      55.680  62.900  83.810  1.00  0.00           C
ATOM   2112  CE1 HSD A 133      55.880  61.340  85.350  1.00  0.00           C
ATOM   2113  HE1 HSD A 133      56.390  60.730  86.090  1.00  0.00           H
ATOM   2114  NE2 HSD A 133      54.610  61.730  85.420  1.00  0.00           N
ATOM   2115  CD2 HSD A 133      54.480  62.700  84.410  1.00  0.00           C
ATOM   2116  HD2 HSD A 133      53.500  63.130  84.190  1.00  0.00           H
ATOM   2117  C   HSD A 133      56.580  64.270  80.330  1.00  0.00           C
ATOM   2118  O   HSD A 133      56.890  65.430  80.580  1.00  0.00           O
ATOM   2119  N   HSD A 134      56.930  63.600  79.220  1.00  0.00           N
ATOM   2120  HN  HSD A 134      56.700  62.630  79.200  1.00  0.00           H
ATOM   2121  CA  HSD A 134      57.260  64.330  77.990  1.00  0.00           C
ATOM   2122  HA  HSD A 134      57.990  65.100  78.170  1.00  0.00           H
ATOM   2123  CB  HSD A 134      57.760  63.330  76.920  1.00  0.00           C
ATOM   2124  HB1 HSD A 134      57.840  63.730  75.880  1.00  0.00           H
ATOM   2125  HB2 HSD A 134      57.020  62.510  76.730  1.00  0.00           H
ATOM   2126  ND1 HSD A 134      59.260  61.350  77.650  1.00  0.00           N
ATOM   2127  HD1 HSD A 134      58.630  60.800  78.180  1.00  0.00           H
ATOM   2128  CG  HSD A 134      59.120  62.630  77.100  1.00  0.00           C
ATOM   2129  CE1 HSD A 134      60.580  60.990  77.490  1.00  0.00           C
ATOM   2130  HE1 HSD A 134      60.820  59.980  77.810  1.00  0.00           H
ATOM   2131  NE2 HSD A 134      61.240  61.930  76.850  1.00  0.00           N
ATOM   2132  CD2 HSD A 134      60.320  62.940  76.560  1.00  0.00           C
ATOM   2133  HD2 HSD A 134      60.510  63.870  76.040  1.00  0.00           H
ATOM   2134  C   HSD A 134      56.110  65.180  77.420  1.00  0.00           C
ATOM   2135  O   HSD A 134      54.890  64.840  77.610  1.00  0.00           O
ATOM   2136  N   ALA A 135      56.290  66.290  76.740  1.00  0.00           N
ATOM   2137  HN  ALA A 135      57.200  66.630  76.510  1.00  0.00           H
ATOM   2138  CA  ALA A 135      55.310  67.230  76.350  1.00  0.00           C
ATOM   2139  HA  ALA A 135      55.030  67.700  77.270  1.00  0.00           H
ATOM   2140  CB  ALA A 135      55.910  68.240  75.410  1.00  0.00           C
ATOM   2141  HB1 ALA A 135      56.380  67.700  74.560  1.00  0.00           H
ATOM   2142  HB2 ALA A 135      56.720  68.780  75.940  1.00  0.00           H
ATOM   2143  HB3 ALA A 135      55.250  69.080  75.110  1.00  0.00           H
ATOM   2144  C   ALA A 135      54.130  66.620  75.530  1.00  0.00           C
ATOM   2145  O   ALA A 135      53.010  67.040  75.670  1.00  0.00           O
ATOM   2146  N   LEU A 136      54.350  65.590  74.660  1.00  0.00           N
ATOM   2147  HN  LEU A 136      55.270  65.260  74.460  1.00  0.00           H
ATOM   2148  CA  LEU A 136      53.350  64.790  73.930  1.00  0.00           C
ATOM   2149  HA  LEU A 136      52.810  65.550  73.380  1.00  0.00           H
ATOM   2150  CB  LEU A 136      53.970  63.720  73.080  1.00  0.00           C
ATOM   2151  HB1 LEU A 136      54.630  63.010  73.630  1.00  0.00           H
ATOM   2152  HB2 LEU A 136      54.650  64.200  72.330  1.00  0.00           H
ATOM   2153  CG  LEU A 136      53.040  62.720  72.330  1.00  0.00           C
ATOM   2154  HG  LEU A 136      52.280  62.270  73.010  1.00  0.00           H
ATOM   2155  CD1 LEU A 136      52.340  63.530  71.290  1.00  0.00           C
ATOM   2156 HD11 LEU A 136      51.700  64.320  71.750  1.00  0.00           H
ATOM   2157 HD12 LEU A 136      51.680  62.920  70.630  1.00  0.00           H
ATOM   2158 HD13 LEU A 136      53.060  64.100  70.670  1.00  0.00           H
ATOM   2159  CD2 LEU A 136      53.880  61.620  71.720  1.00  0.00           C
ATOM   2160 HD21 LEU A 136      54.350  60.980  72.500  1.00  0.00           H
ATOM   2161 HD22 LEU A 136      54.690  62.070  71.120  1.00  0.00           H
ATOM   2162 HD23 LEU A 136      53.160  61.060  71.090  1.00  0.00           H
ATOM   2163  C   LEU A 136      52.370  64.040  74.810  1.00  0.00           C
ATOM   2164  O   LEU A 136      51.140  64.110  74.590  1.00  0.00           O
ATOM   2165  N   ASN A 137      52.840  63.440  75.820  1.00  0.00           N
ATOM   2166  HN  ASN A 137      53.780  63.640  76.080  1.00  0.00           H
ATOM   2167  CA  ASN A 137      51.960  62.770  76.840  1.00  0.00           C
ATOM   2168  HA  ASN A 137      51.230  62.230  76.260  1.00  0.00           H
ATOM   2169  CB  ASN A 137      52.810  61.820  77.720  1.00  0.00           C
ATOM   2170  HB1 ASN A 137      52.150  61.230  78.400  1.00  0.00           H
ATOM   2171  HB2 ASN A 137      53.480  62.400  78.380  1.00  0.00           H
ATOM   2172  CG  ASN A 137      53.670  60.820  76.910  1.00  0.00           C
ATOM   2173  OD1 ASN A 137      54.770  60.500  77.350  1.00  0.00           O
ATOM   2174  ND2 ASN A 137      53.170  60.270  75.790  1.00  0.00           N
ATOM   2175 HD21 ASN A 137      53.870  59.670  75.430  1.00  0.00           H
ATOM   2176 HD22 ASN A 137      52.460  60.750  75.270  1.00  0.00           H
ATOM   2177  C   ASN A 137      51.120  63.760  77.720  1.00  0.00           C
ATOM   2178  O   ASN A 137      50.240  63.360  78.430  1.00  0.00           O
ATOM   2179  N   LYS A 138      51.410  65.040  77.690  1.00  0.00           N
ATOM   2180  HN  LYS A 138      52.060  65.330  76.990  1.00  0.00           H
ATOM   2181  CA  LYS A 138      50.820  66.080  78.460  1.00  0.00           C
ATOM   2182  HA  LYS A 138      50.170  65.580  79.170  1.00  0.00           H
ATOM   2183  CB  LYS A 138      51.860  66.830  79.210  1.00  0.00           C
ATOM   2184  HB1 LYS A 138      51.280  67.650  79.700  1.00  0.00           H
ATOM   2185  HB2 LYS A 138      52.650  67.240  78.560  1.00  0.00           H
ATOM   2186  CG  LYS A 138      52.500  66.130  80.440  1.00  0.00           C
ATOM   2187  HG1 LYS A 138      53.140  65.300  80.060  1.00  0.00           H
ATOM   2188  HG2 LYS A 138      51.640  65.650  80.940  1.00  0.00           H
ATOM   2189  CD  LYS A 138      53.200  67.050  81.490  1.00  0.00           C
ATOM   2190  HD1 LYS A 138      53.810  66.400  82.160  1.00  0.00           H
ATOM   2191  HD2 LYS A 138      52.370  67.470  82.110  1.00  0.00           H
ATOM   2192  CE  LYS A 138      54.090  68.110  80.900  1.00  0.00           C
ATOM   2193  HE1 LYS A 138      53.550  68.760  80.180  1.00  0.00           H
ATOM   2194  HE2 LYS A 138      54.970  67.750  80.340  1.00  0.00           H
ATOM   2195  NZ  LYS A 138      54.680  68.930  82.030  1.00  0.00           N
ATOM   2196  HZ1 LYS A 138      55.380  68.460  82.620  1.00  0.00           H
ATOM   2197  HZ2 LYS A 138      53.900  69.390  82.560  1.00  0.00           H
ATOM   2198  HZ3 LYS A 138      55.110  69.830  81.720  1.00  0.00           H
ATOM   2199  C   LYS A 138      49.920  67.070  77.790  1.00  0.00           C
ATOM   2200  O   LYS A 138      49.350  68.010  78.390  1.00  0.00           O
ATOM   2201  N   ILE A 139      49.570  66.800  76.530  1.00  0.00           N
ATOM   2202  HN  ILE A 139      50.040  66.120  75.980  1.00  0.00           H
ATOM   2203  CA  ILE A 139      48.750  67.670  75.660  1.00  0.00           C
ATOM   2204  HA  ILE A 139      49.130  68.670  75.840  1.00  0.00           H
ATOM   2205  CB  ILE A 139      49.010  67.530  74.240  1.00  0.00           C
ATOM   2206  HB  ILE A 139      48.610  68.410  73.690  1.00  0.00           H
ATOM   2207  CG2 ILE A 139      50.590  67.550  74.070  1.00  0.00           C
ATOM   2208 HG21 ILE A 139      50.970  68.500  74.480  1.00  0.00           H
ATOM   2209 HG22 ILE A 139      50.800  67.500  72.990  1.00  0.00           H
ATOM   2210 HG23 ILE A 139      51.110  66.720  74.600  1.00  0.00           H
ATOM   2211  CG1 ILE A 139      48.460  66.170  73.570  1.00  0.00           C
ATOM   2212 HG11 ILE A 139      47.370  66.090  73.780  1.00  0.00           H
ATOM   2213 HG12 ILE A 139      48.870  65.320  74.150  1.00  0.00           H
ATOM   2214  CD  ILE A 139      48.800  65.950  72.010  1.00  0.00           C
ATOM   2215  HD1 ILE A 139      48.480  66.800  71.370  1.00  0.00           H
ATOM   2216  HD2 ILE A 139      48.360  65.010  71.620  1.00  0.00           H
ATOM   2217  HD3 ILE A 139      49.900  65.980  71.870  1.00  0.00           H
ATOM   2218  C   ILE A 139      47.170  67.580  75.790  1.00  0.00           C
ATOM   2219  O   ILE A 139      46.580  66.530  76.080  1.00  0.00           O
ATOM   2220  N   SER A 140      46.480  68.710  75.550  1.00  0.00           N
ATOM   2221  HN  SER A 140      46.920  69.530  75.170  1.00  0.00           H
ATOM   2222  CA  SER A 140      45.090  68.840  75.560  1.00  0.00           C
ATOM   2223  HA  SER A 140      44.780  68.330  76.460  1.00  0.00           H
ATOM   2224  CB  SER A 140      44.690  70.330  75.670  1.00  0.00           C
ATOM   2225  HB1 SER A 140      45.090  70.750  76.610  1.00  0.00           H
ATOM   2226  HB2 SER A 140      43.590  70.380  75.780  1.00  0.00           H
ATOM   2227  OG  SER A 140      45.180  71.180  74.600  1.00  0.00           O
ATOM   2228  HG1 SER A 140      46.140  71.240  74.710  1.00  0.00           H
ATOM   2229  C   SER A 140      44.340  68.220  74.420  1.00  0.00           C
ATOM   2230  O   SER A 140      44.900  68.050  73.340  1.00  0.00           O
ATOM   2231  N   ASN A 141      43.050  67.800  74.630  1.00  0.00           N
ATOM   2232  HN  ASN A 141      42.580  67.870  75.500  1.00  0.00           H
ATOM   2233  CA  ASN A 141      42.180  67.230  73.620  1.00  0.00           C
ATOM   2234  HA  ASN A 141      42.560  66.260  73.330  1.00  0.00           H
ATOM   2235  CB  ASN A 141      40.700  67.090  74.140  1.00  0.00           C
ATOM   2236  HB1 ASN A 141      40.070  66.680  73.320  1.00  0.00           H
ATOM   2237  HB2 ASN A 141      40.260  68.080  74.370  1.00  0.00           H
ATOM   2238  CG  ASN A 141      40.560  66.060  75.240  1.00  0.00           C
ATOM   2239  OD1 ASN A 141      41.530  65.340  75.580  1.00  0.00           O
ATOM   2240  ND2 ASN A 141      39.430  66.090  76.060  1.00  0.00           N
ATOM   2241 HD21 ASN A 141      39.510  65.590  76.920  1.00  0.00           H
ATOM   2242 HD22 ASN A 141      38.620  66.660  75.900  1.00  0.00           H
ATOM   2243  C   ASN A 141      42.090  68.070  72.260  1.00  0.00           C
ATOM   2244  O   ASN A 141      42.180  67.370  71.250  1.00  0.00           O
ATOM   2245  N   ARG A 142      41.870  69.410  72.300  1.00  0.00           N
ATOM   2246  HN  ARG A 142      41.870  69.880  73.180  1.00  0.00           H
ATOM   2247  CA  ARG A 142      41.820  70.320  71.220  1.00  0.00           C
ATOM   2248  HA  ARG A 142      41.150  70.060  70.420  1.00  0.00           H
ATOM   2249  CB  ARG A 142      41.510  71.790  71.760  1.00  0.00           C
ATOM   2250  HB1 ARG A 142      40.400  71.900  71.800  1.00  0.00           H
ATOM   2251  HB2 ARG A 142      41.870  72.410  70.910  1.00  0.00           H
ATOM   2252  CG  ARG A 142      42.290  72.190  73.080  1.00  0.00           C
ATOM   2253  HG1 ARG A 142      43.380  72.300  72.880  1.00  0.00           H
ATOM   2254  HG2 ARG A 142      42.100  71.370  73.800  1.00  0.00           H
ATOM   2255  CD  ARG A 142      41.840  73.540  73.630  1.00  0.00           C
ATOM   2256  HD1 ARG A 142      42.040  74.390  72.960  1.00  0.00           H
ATOM   2257  HD2 ARG A 142      42.470  73.800  74.520  1.00  0.00           H
ATOM   2258  NE  ARG A 142      40.400  73.420  74.040  1.00  0.00           N
ATOM   2259  HE  ARG A 142      39.670  73.960  73.600  1.00  0.00           H
ATOM   2260  CZ  ARG A 142      39.970  72.710  75.090  1.00  0.00           C
ATOM   2261  NH1 ARG A 142      40.860  72.020  75.790  1.00  0.00           N
ATOM   2262 HH11 ARG A 142      41.720  72.510  75.930  1.00  0.00           H
ATOM   2263 HH12 ARG A 142      40.520  71.580  76.630  1.00  0.00           H
ATOM   2264  NH2 ARG A 142      38.680  72.490  75.190  1.00  0.00           N
ATOM   2265 HH21 ARG A 142      37.990  72.980  74.650  1.00  0.00           H
ATOM   2266 HH22 ARG A 142      38.390  71.830  75.880  1.00  0.00           H
ATOM   2267  C   ARG A 142      43.180  70.290  70.450  1.00  0.00           C
ATOM   2268  O   ARG A 142      43.130  70.040  69.220  1.00  0.00           O
ATOM   2269  N   THR A 143      44.380  70.420  71.120  1.00  0.00           N
ATOM   2270  HN  THR A 143      44.310  70.670  72.070  1.00  0.00           H
ATOM   2271  CA  THR A 143      45.700  70.250  70.560  1.00  0.00           C
ATOM   2272  HA  THR A 143      45.820  71.010  69.810  1.00  0.00           H
ATOM   2273  CB  THR A 143      46.780  70.630  71.560  1.00  0.00           C
ATOM   2274  HB  THR A 143      46.550  70.190  72.550  1.00  0.00           H
ATOM   2275  OG1 THR A 143      46.840  72.060  71.800  1.00  0.00           O
ATOM   2276  HG1 THR A 143      46.060  72.390  71.370  1.00  0.00           H
ATOM   2277  CG2 THR A 143      48.210  70.180  71.250  1.00  0.00           C
ATOM   2278 HG21 THR A 143      48.500  70.630  70.270  1.00  0.00           H
ATOM   2279 HG22 THR A 143      48.350  69.070  71.180  1.00  0.00           H
ATOM   2280 HG23 THR A 143      48.870  70.590  72.040  1.00  0.00           H
ATOM   2281  C   THR A 143      45.970  68.970  69.850  1.00  0.00           C
ATOM   2282  O   THR A 143      46.420  69.000  68.670  1.00  0.00           O
ATOM   2283  N   ALA A 144      45.660  67.810  70.530  1.00  0.00           N
ATOM   2284  HN  ALA A 144      45.570  67.880  71.520  1.00  0.00           H
ATOM   2285  CA  ALA A 144      45.600  66.490  69.950  1.00  0.00           C
ATOM   2286  HA  ALA A 144      46.600  66.390  69.560  1.00  0.00           H
ATOM   2287  CB  ALA A 144      45.200  65.540  71.030  1.00  0.00           C
ATOM   2288  HB1 ALA A 144      45.220  64.480  70.690  1.00  0.00           H
ATOM   2289  HB2 ALA A 144      44.190  65.780  71.420  1.00  0.00           H
ATOM   2290  HB3 ALA A 144      45.910  65.470  71.890  1.00  0.00           H
ATOM   2291  C   ALA A 144      44.790  66.390  68.700  1.00  0.00           C
ATOM   2292  O   ALA A 144      45.150  65.620  67.750  1.00  0.00           O
ATOM   2293  N   ALA A 145      43.610  67.050  68.730  1.00  0.00           N
ATOM   2294  HN  ALA A 145      43.220  67.540  69.510  1.00  0.00           H
ATOM   2295  CA  ALA A 145      42.740  67.120  67.550  1.00  0.00           C
ATOM   2296  HA  ALA A 145      42.720  66.110  67.170  1.00  0.00           H
ATOM   2297  CB  ALA A 145      41.340  67.670  67.970  1.00  0.00           C
ATOM   2298  HB1 ALA A 145      40.710  67.790  67.060  1.00  0.00           H
ATOM   2299  HB2 ALA A 145      41.440  68.710  68.380  1.00  0.00           H
ATOM   2300  HB3 ALA A 145      40.690  67.100  68.680  1.00  0.00           H
ATOM   2301  C   ALA A 145      43.410  67.960  66.420  1.00  0.00           C
ATOM   2302  O   ALA A 145      43.390  67.510  65.330  1.00  0.00           O
ATOM   2303  N   ILE A 146      44.050  69.100  66.700  1.00  0.00           N
ATOM   2304  HN  ILE A 146      43.950  69.550  67.580  1.00  0.00           H
ATOM   2305  CA  ILE A 146      44.710  69.960  65.760  1.00  0.00           C
ATOM   2306  HA  ILE A 146      43.990  70.040  64.950  1.00  0.00           H
ATOM   2307  CB  ILE A 146      44.890  71.380  66.200  1.00  0.00           C
ATOM   2308  HB  ILE A 146      45.300  71.450  67.240  1.00  0.00           H
ATOM   2309  CG2 ILE A 146      45.790  72.150  65.240  1.00  0.00           C
ATOM   2310 HG21 ILE A 146      46.860  71.970  65.420  1.00  0.00           H
ATOM   2311 HG22 ILE A 146      45.610  73.230  65.360  1.00  0.00           H
ATOM   2312 HG23 ILE A 146      45.560  71.910  64.180  1.00  0.00           H
ATOM   2313  CG1 ILE A 146      43.530  72.150  66.350  1.00  0.00           C
ATOM   2314 HG11 ILE A 146      43.630  73.040  67.000  1.00  0.00           H
ATOM   2315 HG12 ILE A 146      42.810  71.640  67.030  1.00  0.00           H
ATOM   2316  CD  ILE A 146      42.810  72.520  64.980  1.00  0.00           C
ATOM   2317  HD1 ILE A 146      42.060  73.290  65.260  1.00  0.00           H
ATOM   2318  HD2 ILE A 146      42.370  71.560  64.640  1.00  0.00           H
ATOM   2319  HD3 ILE A 146      43.570  72.900  64.250  1.00  0.00           H
ATOM   2320  C   ILE A 146      45.910  69.280  65.090  1.00  0.00           C
ATOM   2321  O   ILE A 146      45.930  69.320  63.850  1.00  0.00           O
ATOM   2322  N   ILE A 147      46.800  68.600  65.760  1.00  0.00           N
ATOM   2323  HN  ILE A 147      46.680  68.520  66.740  1.00  0.00           H
ATOM   2324  CA  ILE A 147      47.860  67.700  65.250  1.00  0.00           C
ATOM   2325  HA  ILE A 147      48.330  68.330  64.510  1.00  0.00           H
ATOM   2326  CB  ILE A 147      48.650  67.270  66.450  1.00  0.00           C
ATOM   2327  HB  ILE A 147      47.920  66.850  67.180  1.00  0.00           H
ATOM   2328  CG2 ILE A 147      49.760  66.240  66.070  1.00  0.00           C
ATOM   2329 HG21 ILE A 147      50.310  66.030  67.020  1.00  0.00           H
ATOM   2330 HG22 ILE A 147      50.540  66.630  65.390  1.00  0.00           H
ATOM   2331 HG23 ILE A 147      49.360  65.280  65.670  1.00  0.00           H
ATOM   2332  CG1 ILE A 147      49.320  68.450  67.180  1.00  0.00           C
ATOM   2333 HG11 ILE A 147      48.600  69.300  67.180  1.00  0.00           H
ATOM   2334 HG12 ILE A 147      50.190  68.660  66.500  1.00  0.00           H
ATOM   2335  CD  ILE A 147      49.750  68.260  68.620  1.00  0.00           C
ATOM   2336  HD1 ILE A 147      48.910  67.850  69.210  1.00  0.00           H
ATOM   2337  HD2 ILE A 147      49.970  69.210  69.160  1.00  0.00           H
ATOM   2338  HD3 ILE A 147      50.520  67.510  68.840  1.00  0.00           H
ATOM   2339  C   ILE A 147      47.380  66.500  64.480  1.00  0.00           C
ATOM   2340  O   ILE A 147      47.850  66.170  63.430  1.00  0.00           O
ATOM   2341  N   SER A 148      46.290  65.820  64.920  1.00  0.00           N
ATOM   2342  HN  SER A 148      45.910  66.160  65.780  1.00  0.00           H
ATOM   2343  CA  SER A 148      45.640  64.740  64.100  1.00  0.00           C
ATOM   2344  HA  SER A 148      46.190  63.820  63.990  1.00  0.00           H
ATOM   2345  CB  SER A 148      44.230  64.320  64.700  1.00  0.00           C
ATOM   2346  HB1 SER A 148      43.710  63.630  63.990  1.00  0.00           H
ATOM   2347  HB2 SER A 148      43.540  65.180  64.870  1.00  0.00           H
ATOM   2348  OG  SER A 148      44.390  63.720  65.980  1.00  0.00           O
ATOM   2349  HG1 SER A 148      44.690  64.470  66.510  1.00  0.00           H
ATOM   2350  C   SER A 148      45.220  65.240  62.690  1.00  0.00           C
ATOM   2351  O   SER A 148      45.490  64.660  61.650  1.00  0.00           O
ATOM   2352  N   CYS A 149      44.650  66.450  62.660  1.00  0.00           N
ATOM   2353  HN  CYS A 149      44.480  67.030  63.460  1.00  0.00           H
ATOM   2354  CA  CYS A 149      44.340  67.080  61.300  1.00  0.00           C
ATOM   2355  HA  CYS A 149      43.700  66.350  60.810  1.00  0.00           H
ATOM   2356  CB  CYS A 149      43.560  68.330  61.610  1.00  0.00           C
ATOM   2357  HB1 CYS A 149      43.480  69.070  60.790  1.00  0.00           H
ATOM   2358  HB2 CYS A 149      44.110  68.990  62.310  1.00  0.00           H
ATOM   2359  SG  CYS A 149      41.940  68.130  62.350  1.00  0.00           S
ATOM   2360  HG1 CYS A 149      42.350  68.050  63.600  1.00  0.00           H
ATOM   2361  C   CYS A 149      45.470  67.380  60.370  1.00  0.00           C
ATOM   2362  O   CYS A 149      45.400  67.000  59.200  1.00  0.00           O
ATOM   2363  N   LEU A 150      46.590  67.910  60.890  1.00  0.00           N
ATOM   2364  HN  LEU A 150      46.660  68.130  61.860  1.00  0.00           H
ATOM   2365  CA  LEU A 150      47.780  68.130  60.090  1.00  0.00           C
ATOM   2366  HA  LEU A 150      47.540  68.790  59.270  1.00  0.00           H
ATOM   2367  CB  LEU A 150      48.880  68.940  60.850  1.00  0.00           C
ATOM   2368  HB1 LEU A 150      49.920  68.900  60.470  1.00  0.00           H
ATOM   2369  HB2 LEU A 150      48.890  68.300  61.760  1.00  0.00           H
ATOM   2370  CG  LEU A 150      48.490  70.300  61.260  1.00  0.00           C
ATOM   2371  HG  LEU A 150      47.400  70.480  61.230  1.00  0.00           H
ATOM   2372  CD1 LEU A 150      48.840  70.520  62.810  1.00  0.00           C
ATOM   2373 HD11 LEU A 150      48.770  71.620  62.920  1.00  0.00           H
ATOM   2374 HD12 LEU A 150      49.920  70.320  62.960  1.00  0.00           H
ATOM   2375 HD13 LEU A 150      48.200  69.960  63.530  1.00  0.00           H
ATOM   2376  CD2 LEU A 150      49.170  71.310  60.250  1.00  0.00           C
ATOM   2377 HD21 LEU A 150      48.750  72.330  60.290  1.00  0.00           H
ATOM   2378 HD22 LEU A 150      49.010  70.870  59.240  1.00  0.00           H
ATOM   2379 HD23 LEU A 150      50.240  71.400  60.530  1.00  0.00           H
ATOM   2380  C   LEU A 150      48.440  66.890  59.500  1.00  0.00           C
ATOM   2381  O   LEU A 150      48.920  66.840  58.380  1.00  0.00           O
ATOM   2382  N   LEU A 151      48.480  65.820  60.300  1.00  0.00           N
ATOM   2383  HN  LEU A 151      48.220  65.910  61.260  1.00  0.00           H
ATOM   2384  CA  LEU A 151      48.870  64.450  59.940  1.00  0.00           C
ATOM   2385  HA  LEU A 151      49.880  64.580  59.580  1.00  0.00           H
ATOM   2386  CB  LEU A 151      49.090  63.540  61.110  1.00  0.00           C
ATOM   2387  HB1 LEU A 151      49.530  62.570  60.790  1.00  0.00           H
ATOM   2388  HB2 LEU A 151      48.120  63.210  61.540  1.00  0.00           H
ATOM   2389  CG  LEU A 151      50.000  64.160  62.130  1.00  0.00           C
ATOM   2390  HG  LEU A 151      49.820  65.240  62.250  1.00  0.00           H
ATOM   2391  CD1 LEU A 151      49.690  63.390  63.450  1.00  0.00           C
ATOM   2392 HD11 LEU A 151      48.800  63.830  63.950  1.00  0.00           H
ATOM   2393 HD12 LEU A 151      50.560  63.570  64.090  1.00  0.00           H
ATOM   2394 HD13 LEU A 151      49.680  62.300  63.260  1.00  0.00           H
ATOM   2395  CD2 LEU A 151      51.440  63.970  61.620  1.00  0.00           C
ATOM   2396 HD21 LEU A 151      51.610  62.880  61.480  1.00  0.00           H
ATOM   2397 HD22 LEU A 151      52.170  64.320  62.390  1.00  0.00           H
ATOM   2398 HD23 LEU A 151      51.650  64.440  60.630  1.00  0.00           H
ATOM   2399  C   LEU A 151      47.940  63.940  58.810  1.00  0.00           C
ATOM   2400  O   LEU A 151      48.490  63.340  57.880  1.00  0.00           O
ATOM   2401  N   TRP A 152      46.550  64.180  58.790  1.00  0.00           N
ATOM   2402  HN  TRP A 152      46.050  64.430  59.620  1.00  0.00           H
ATOM   2403  CA  TRP A 152      45.670  63.910  57.620  1.00  0.00           C
ATOM   2404  HA  TRP A 152      45.860  62.920  57.230  1.00  0.00           H
ATOM   2405  CB  TRP A 152      44.090  64.040  57.860  1.00  0.00           C
ATOM   2406  HB1 TRP A 152      43.560  63.850  56.900  1.00  0.00           H
ATOM   2407  HB2 TRP A 152      43.840  64.980  58.360  1.00  0.00           H
ATOM   2408  CG  TRP A 152      43.630  62.890  58.700  1.00  0.00           C
ATOM   2409  CD1 TRP A 152      43.290  62.870  60.020  1.00  0.00           C
ATOM   2410  HD1 TRP A 152      43.390  63.810  60.560  1.00  0.00           H
ATOM   2411  NE1 TRP A 152      42.840  61.590  60.360  1.00  0.00           N
ATOM   2412  HE1 TRP A 152      42.740  61.320  61.300  1.00  0.00           H
ATOM   2413  CE2 TRP A 152      43.240  60.740  59.360  1.00  0.00           C
ATOM   2414  CD2 TRP A 152      43.640  61.520  58.240  1.00  0.00           C
ATOM   2415  CE3 TRP A 152      44.050  60.840  57.090  1.00  0.00           C
ATOM   2416  HE3 TRP A 152      44.460  61.440  56.290  1.00  0.00           H
ATOM   2417  CZ3 TRP A 152      43.940  59.510  56.960  1.00  0.00           C
ATOM   2418  HZ3 TRP A 152      44.390  58.950  56.140  1.00  0.00           H
ATOM   2419  CZ2 TRP A 152      43.220  59.330  59.290  1.00  0.00           C
ATOM   2420  HZ2 TRP A 152      42.790  58.670  60.030  1.00  0.00           H
ATOM   2421  CH2 TRP A 152      43.520  58.730  58.090  1.00  0.00           C
ATOM   2422  HH2 TRP A 152      43.420  57.690  57.830  1.00  0.00           H
ATOM   2423  C   TRP A 152      46.150  64.690  56.380  1.00  0.00           C
ATOM   2424  O   TRP A 152      46.170  64.210  55.260  1.00  0.00           O
ATOM   2425  N   GLY A 153      46.410  65.980  56.650  1.00  0.00           N
ATOM   2426  HN  GLY A 153      46.230  66.260  57.590  1.00  0.00           H
ATOM   2427  CA  GLY A 153      46.730  67.010  55.730  1.00  0.00           C
ATOM   2428  HA1 GLY A 153      46.860  67.940  56.260  1.00  0.00           H
ATOM   2429  HA2 GLY A 153      45.940  67.090  54.990  1.00  0.00           H
ATOM   2430  C   GLY A 153      48.010  66.840  55.030  1.00  0.00           C
ATOM   2431  O   GLY A 153      48.200  67.010  53.830  1.00  0.00           O
ATOM   2432  N   ILE A 154      49.060  66.380  55.690  1.00  0.00           N
ATOM   2433  HN  ILE A 154      49.010  66.250  56.670  1.00  0.00           H
ATOM   2434  CA  ILE A 154      50.250  65.840  55.090  1.00  0.00           C
ATOM   2435  HA  ILE A 154      50.520  66.570  54.340  1.00  0.00           H
ATOM   2436  CB  ILE A 154      51.460  65.720  55.980  1.00  0.00           C
ATOM   2437  HB  ILE A 154      51.550  66.670  56.560  1.00  0.00           H
ATOM   2438  CG2 ILE A 154      51.350  64.620  57.100  1.00  0.00           C
ATOM   2439 HG21 ILE A 154      52.230  64.510  57.760  1.00  0.00           H
ATOM   2440 HG22 ILE A 154      51.220  63.570  56.780  1.00  0.00           H
ATOM   2441 HG23 ILE A 154      50.470  64.740  57.780  1.00  0.00           H
ATOM   2442  CG1 ILE A 154      52.860  65.430  55.380  1.00  0.00           C
ATOM   2443 HG11 ILE A 154      52.790  64.400  54.950  1.00  0.00           H
ATOM   2444 HG12 ILE A 154      53.480  65.410  56.310  1.00  0.00           H
ATOM   2445  CD  ILE A 154      53.120  66.450  54.250  1.00  0.00           C
ATOM   2446  HD1 ILE A 154      54.160  66.420  53.850  1.00  0.00           H
ATOM   2447  HD2 ILE A 154      52.970  67.500  54.540  1.00  0.00           H
ATOM   2448  HD3 ILE A 154      52.490  66.400  53.340  1.00  0.00           H
ATOM   2449  C   ILE A 154      50.070  64.510  54.290  1.00  0.00           C
ATOM   2450  O   ILE A 154      50.460  64.310  53.160  1.00  0.00           O
ATOM   2451  N   THR A 155      49.410  63.480  54.850  1.00  0.00           N
ATOM   2452  HN  THR A 155      49.060  63.490  55.790  1.00  0.00           H
ATOM   2453  CA  THR A 155      49.050  62.220  54.200  1.00  0.00           C
ATOM   2454  HA  THR A 155      49.970  61.740  53.950  1.00  0.00           H
ATOM   2455  CB  THR A 155      48.200  61.340  55.220  1.00  0.00           C
ATOM   2456  HB  THR A 155      47.270  61.890  55.490  1.00  0.00           H
ATOM   2457  OG1 THR A 155      48.970  61.060  56.380  1.00  0.00           O
ATOM   2458  HG1 THR A 155      49.100  61.820  56.940  1.00  0.00           H
ATOM   2459  CG2 THR A 155      47.840  60.080  54.500  1.00  0.00           C
ATOM   2460 HG21 THR A 155      47.230  60.230  53.580  1.00  0.00           H
ATOM   2461 HG22 THR A 155      47.190  59.460  55.150  1.00  0.00           H
ATOM   2462 HG23 THR A 155      48.750  59.480  54.290  1.00  0.00           H
ATOM   2463  C   THR A 155      48.140  62.450  52.950  1.00  0.00           C
ATOM   2464  O   THR A 155      48.380  61.950  51.840  1.00  0.00           O
ATOM   2465  N   ILE A 156      47.140  63.330  53.030  1.00  0.00           N
ATOM   2466  HN  ILE A 156      46.860  63.760  53.880  1.00  0.00           H
ATOM   2467  CA  ILE A 156      46.530  63.820  51.800  1.00  0.00           C
ATOM   2468  HA  ILE A 156      46.090  62.930  51.350  1.00  0.00           H
ATOM   2469  CB  ILE A 156      45.350  64.820  52.100  1.00  0.00           C
ATOM   2470  HB  ILE A 156      45.730  65.510  52.900  1.00  0.00           H
ATOM   2471  CG2 ILE A 156      44.910  65.670  50.840  1.00  0.00           C
ATOM   2472 HG21 ILE A 156      44.250  66.530  51.060  1.00  0.00           H
ATOM   2473 HG22 ILE A 156      44.430  64.970  50.130  1.00  0.00           H
ATOM   2474 HG23 ILE A 156      45.810  66.190  50.430  1.00  0.00           H
ATOM   2475  CG1 ILE A 156      44.230  64.120  52.830  1.00  0.00           C
ATOM   2476 HG11 ILE A 156      44.590  63.240  53.380  1.00  0.00           H
ATOM   2477 HG12 ILE A 156      43.540  63.640  52.100  1.00  0.00           H
ATOM   2478  CD  ILE A 156      43.440  65.020  53.760  1.00  0.00           C
ATOM   2479  HD1 ILE A 156      44.050  65.550  54.510  1.00  0.00           H
ATOM   2480  HD2 ILE A 156      42.730  64.440  54.380  1.00  0.00           H
ATOM   2481  HD3 ILE A 156      42.840  65.770  53.200  1.00  0.00           H
ATOM   2482  C   ILE A 156      47.580  64.450  50.760  1.00  0.00           C
ATOM   2483  O   ILE A 156      47.690  64.050  49.570  1.00  0.00           O
ATOM   2484  N   GLY A 157      48.490  65.340  51.200  1.00  0.00           N
ATOM   2485  HN  GLY A 157      48.390  65.780  52.080  1.00  0.00           H
ATOM   2486  CA  GLY A 157      49.510  65.960  50.280  1.00  0.00           C
ATOM   2487  HA1 GLY A 157      50.120  66.510  50.980  1.00  0.00           H
ATOM   2488  HA2 GLY A 157      49.040  66.600  49.530  1.00  0.00           H
ATOM   2489  C   GLY A 157      50.430  65.020  49.600  1.00  0.00           C
ATOM   2490  O   GLY A 157      50.830  65.250  48.440  1.00  0.00           O
ATOM   2491  N   LEU A 158      50.790  63.900  50.170  1.00  0.00           N
ATOM   2492  HN  LEU A 158      50.510  63.630  51.080  1.00  0.00           H
ATOM   2493  CA  LEU A 158      51.720  62.980  49.510  1.00  0.00           C
ATOM   2494  HA  LEU A 158      52.440  63.530  48.910  1.00  0.00           H
ATOM   2495  CB  LEU A 158      52.620  62.160  50.500  1.00  0.00           C
ATOM   2496  HB1 LEU A 158      53.310  61.510  49.930  1.00  0.00           H
ATOM   2497  HB2 LEU A 158      52.070  61.500  51.220  1.00  0.00           H
ATOM   2498  CG  LEU A 158      53.560  63.070  51.340  1.00  0.00           C
ATOM   2499  HG  LEU A 158      52.910  63.820  51.870  1.00  0.00           H
ATOM   2500  CD1 LEU A 158      54.240  62.280  52.460  1.00  0.00           C
ATOM   2501 HD11 LEU A 158      53.430  61.700  52.950  1.00  0.00           H
ATOM   2502 HD12 LEU A 158      54.710  62.980  53.180  1.00  0.00           H
ATOM   2503 HD13 LEU A 158      55.010  61.700  51.900  1.00  0.00           H
ATOM   2504  CD2 LEU A 158      54.690  63.730  50.480  1.00  0.00           C
ATOM   2505 HD21 LEU A 158      55.220  64.580  50.950  1.00  0.00           H
ATOM   2506 HD22 LEU A 158      54.220  64.280  49.620  1.00  0.00           H
ATOM   2507 HD23 LEU A 158      55.460  62.980  50.240  1.00  0.00           H
ATOM   2508  C   LEU A 158      50.940  61.960  48.630  1.00  0.00           C
ATOM   2509  O   LEU A 158      51.500  60.950  48.210  1.00  0.00           O
ATOM   2510  N   THR A 159      49.660  62.200  48.360  1.00  0.00           N
ATOM   2511  HN  THR A 159      49.230  62.990  48.790  1.00  0.00           H
ATOM   2512  CA  THR A 159      48.780  61.190  47.730  1.00  0.00           C
ATOM   2513  HA  THR A 159      49.390  60.460  47.240  1.00  0.00           H
ATOM   2514  CB  THR A 159      47.900  60.420  48.780  1.00  0.00           C
ATOM   2515  HB  THR A 159      47.230  61.140  49.290  1.00  0.00           H
ATOM   2516  OG1 THR A 159      48.720  59.880  49.810  1.00  0.00           O
ATOM   2517  HG1 THR A 159      48.740  60.500  50.530  1.00  0.00           H
ATOM   2518  CG2 THR A 159      47.240  59.120  48.220  1.00  0.00           C
ATOM   2519 HG21 THR A 159      46.560  59.170  47.340  1.00  0.00           H
ATOM   2520 HG22 THR A 159      46.700  58.610  49.050  1.00  0.00           H
ATOM   2521 HG23 THR A 159      48.070  58.440  47.950  1.00  0.00           H
ATOM   2522  C   THR A 159      47.890  61.880  46.660  1.00  0.00           C
ATOM   2523  O   THR A 159      47.150  61.230  45.900  1.00  0.00           O
ATOM   2524  N   VAL A 160      48.000  63.170  46.420  1.00  0.00           N
ATOM   2525  HN  VAL A 160      48.570  63.780  46.980  1.00  0.00           H
ATOM   2526  CA  VAL A 160      47.170  63.810  45.420  1.00  0.00           C
ATOM   2527  HA  VAL A 160      46.220  63.300  45.480  1.00  0.00           H
ATOM   2528  CB  VAL A 160      46.810  65.250  45.710  1.00  0.00           C
ATOM   2529  HB  VAL A 160      46.020  65.600  45.020  1.00  0.00           H
ATOM   2530  CG1 VAL A 160      46.150  65.380  47.100  1.00  0.00           C
ATOM   2531 HG11 VAL A 160      45.560  66.320  47.020  1.00  0.00           H
ATOM   2532 HG12 VAL A 160      46.880  65.500  47.930  1.00  0.00           H
ATOM   2533 HG13 VAL A 160      45.410  64.580  47.350  1.00  0.00           H
ATOM   2534  CG2 VAL A 160      48.050  66.180  45.710  1.00  0.00           C
ATOM   2535 HG21 VAL A 160      48.620  66.100  44.750  1.00  0.00           H
ATOM   2536 HG22 VAL A 160      48.770  65.880  46.500  1.00  0.00           H
ATOM   2537 HG23 VAL A 160      47.800  67.250  45.890  1.00  0.00           H
ATOM   2538  C   VAL A 160      47.450  63.610  43.960  1.00  0.00           C
ATOM   2539  O   VAL A 160      46.560  63.760  43.160  1.00  0.00           O
ATOM   2540  N   HSD A 161      48.620  63.190  43.620  1.00  0.00           N
ATOM   2541  HN  HSD A 161      49.360  63.110  44.270  1.00  0.00           H
ATOM   2542  CA  HSD A 161      48.880  62.720  42.230  1.00  0.00           C
ATOM   2543  HA  HSD A 161      49.030  63.590  41.610  1.00  0.00           H
ATOM   2544  CB  HSD A 161      50.250  62.050  42.180  1.00  0.00           C
ATOM   2545  HB1 HSD A 161      51.000  62.740  42.630  1.00  0.00           H
ATOM   2546  HB2 HSD A 161      50.520  61.870  41.110  1.00  0.00           H
ATOM   2547  ND1 HSD A 161      50.580  59.500  42.440  1.00  0.00           N
ATOM   2548  HD1 HSD A 161      50.750  59.280  41.470  1.00  0.00           H
ATOM   2549  CG  HSD A 161      50.410  60.740  42.970  1.00  0.00           C
ATOM   2550  CE1 HSD A 161      50.870  58.640  43.460  1.00  0.00           C
ATOM   2551  HE1 HSD A 161      51.250  57.620  43.330  1.00  0.00           H
ATOM   2552  NE2 HSD A 161      50.930  59.270  44.660  1.00  0.00           N
ATOM   2553  CD2 HSD A 161      50.640  60.610  44.350  1.00  0.00           C
ATOM   2554  HD2 HSD A 161      50.560  61.420  45.070  1.00  0.00           H
ATOM   2555  C   HSD A 161      47.950  61.740  41.470  1.00  0.00           C
ATOM   2556  O   HSD A 161      47.570  61.970  40.340  1.00  0.00           O
ATOM   2557  N   LEU A 162      47.620  60.660  42.150  1.00  0.00           N
ATOM   2558  HN  LEU A 162      47.970  60.340  43.020  1.00  0.00           H
ATOM   2559  CA  LEU A 162      46.490  59.770  41.760  1.00  0.00           C
ATOM   2560  HA  LEU A 162      46.790  59.160  40.920  1.00  0.00           H
ATOM   2561  CB  LEU A 162      46.150  58.840  43.010  1.00  0.00           C
ATOM   2562  HB1 LEU A 162      45.400  58.070  42.690  1.00  0.00           H
ATOM   2563  HB2 LEU A 162      45.720  59.460  43.820  1.00  0.00           H
ATOM   2564  CG  LEU A 162      47.280  58.070  43.610  1.00  0.00           C
ATOM   2565  HG  LEU A 162      48.090  58.750  43.960  1.00  0.00           H
ATOM   2566  CD1 LEU A 162      46.790  57.220  44.840  1.00  0.00           C
ATOM   2567 HD11 LEU A 162      45.960  56.570  44.470  1.00  0.00           H
ATOM   2568 HD12 LEU A 162      46.400  57.790  45.690  1.00  0.00           H
ATOM   2569 HD13 LEU A 162      47.650  56.650  45.260  1.00  0.00           H
ATOM   2570  CD2 LEU A 162      47.940  57.220  42.610  1.00  0.00           C
ATOM   2571 HD21 LEU A 162      48.770  56.700  43.120  1.00  0.00           H
ATOM   2572 HD22 LEU A 162      48.410  57.800  41.780  1.00  0.00           H
ATOM   2573 HD23 LEU A 162      47.290  56.460  42.130  1.00  0.00           H
ATOM   2574  C   LEU A 162      45.150  60.380  41.430  1.00  0.00           C
ATOM   2575  O   LEU A 162      44.390  59.880  40.570  1.00  0.00           O
ATOM   2576  N   LEU A 163      44.780  61.510  42.080  1.00  0.00           N
ATOM   2577  HN  LEU A 163      45.260  61.900  42.860  1.00  0.00           H
ATOM   2578  CA  LEU A 163      43.650  62.320  41.690  1.00  0.00           C
ATOM   2579  HA  LEU A 163      42.770  61.720  41.460  1.00  0.00           H
ATOM   2580  CB  LEU A 163      43.110  63.250  42.810  1.00  0.00           C
ATOM   2581  HB1 LEU A 163      42.230  63.840  42.480  1.00  0.00           H
ATOM   2582  HB2 LEU A 163      43.890  64.010  42.990  1.00  0.00           H
ATOM   2583  CG  LEU A 163      43.040  62.530  44.220  1.00  0.00           C
ATOM   2584  HG  LEU A 163      44.020  62.060  44.500  1.00  0.00           H
ATOM   2585  CD1 LEU A 163      42.870  63.610  45.260  1.00  0.00           C
ATOM   2586 HD11 LEU A 163      41.810  63.900  45.370  1.00  0.00           H
ATOM   2587 HD12 LEU A 163      43.500  64.490  45.040  1.00  0.00           H
ATOM   2588 HD13 LEU A 163      43.130  63.130  46.230  1.00  0.00           H
ATOM   2589  CD2 LEU A 163      41.840  61.570  44.240  1.00  0.00           C
ATOM   2590 HD21 LEU A 163      42.080  60.810  43.460  1.00  0.00           H
ATOM   2591 HD22 LEU A 163      40.800  61.880  43.970  1.00  0.00           H
ATOM   2592 HD23 LEU A 163      41.740  61.100  45.250  1.00  0.00           H
ATOM   2593  C   LEU A 163      43.920  63.210  40.470  1.00  0.00           C
ATOM   2594  O   LEU A 163      43.040  63.430  39.660  1.00  0.00           O
ATOM   2595  N   LYS A 164      45.170  63.590  40.250  1.00  0.00           N
ATOM   2596  HN  LYS A 164      45.960  63.310  40.800  1.00  0.00           H
ATOM   2597  CA  LYS A 164      45.500  64.670  39.330  1.00  0.00           C
ATOM   2598  HA  LYS A 164      44.760  65.450  39.360  1.00  0.00           H
ATOM   2599  CB  LYS A 164      46.820  65.320  39.890  1.00  0.00           C
ATOM   2600  HB1 LYS A 164      47.330  65.870  39.070  1.00  0.00           H
ATOM   2601  HB2 LYS A 164      47.510  64.550  40.280  1.00  0.00           H
ATOM   2602  CG  LYS A 164      46.580  66.300  41.060  1.00  0.00           C
ATOM   2603  HG1 LYS A 164      45.930  65.840  41.830  1.00  0.00           H
ATOM   2604  HG2 LYS A 164      45.910  67.070  40.640  1.00  0.00           H
ATOM   2605  CD  LYS A 164      47.820  66.850  41.770  1.00  0.00           C
ATOM   2606  HD1 LYS A 164      48.200  65.900  42.200  1.00  0.00           H
ATOM   2607  HD2 LYS A 164      47.610  67.520  42.620  1.00  0.00           H
ATOM   2608  CE  LYS A 164      48.980  67.410  40.800  1.00  0.00           C
ATOM   2609  HE1 LYS A 164      49.360  66.640  40.110  1.00  0.00           H
ATOM   2610  HE2 LYS A 164      49.810  67.620  41.500  1.00  0.00           H
ATOM   2611  NZ  LYS A 164      48.600  68.520  40.060  1.00  0.00           N
ATOM   2612  HZ1 LYS A 164      47.640  68.550  39.670  1.00  0.00           H
ATOM   2613  HZ2 LYS A 164      49.170  68.620  39.190  1.00  0.00           H
ATOM   2614  HZ3 LYS A 164      48.810  69.340  40.690  1.00  0.00           H
ATOM   2615  C   LYS A 164      45.580  64.310  37.940  1.00  0.00           C
ATOM   2616  O   LYS A 164      45.710  65.250  37.170  1.00  0.00           O
ATOM   2617  N   LYS A 165      45.540  63.050  37.610  1.00  0.00           N
ATOM   2618  HN  LYS A 165      45.410  62.280  38.220  1.00  0.00           H
ATOM   2619  CA  LYS A 165      45.770  62.710  36.220  1.00  0.00           C
ATOM   2620  HA  LYS A 165      45.260  63.400  35.560  1.00  0.00           H
ATOM   2621  CB  LYS A 165      47.320  62.610  35.920  1.00  0.00           C
ATOM   2622  HB1 LYS A 165      47.800  63.590  35.730  1.00  0.00           H
ATOM   2623  HB2 LYS A 165      47.350  61.970  35.010  1.00  0.00           H
ATOM   2624  CG  LYS A 165      47.950  61.620  36.930  1.00  0.00           C
ATOM   2625  HG1 LYS A 165      47.360  60.690  37.040  1.00  0.00           H
ATOM   2626  HG2 LYS A 165      47.920  62.230  37.860  1.00  0.00           H
ATOM   2627  CD  LYS A 165      49.440  61.270  36.680  1.00  0.00           C
ATOM   2628  HD1 LYS A 165      49.990  62.050  36.120  1.00  0.00           H
ATOM   2629  HD2 LYS A 165      49.350  60.370  36.020  1.00  0.00           H
ATOM   2630  CE  LYS A 165      50.280  60.910  37.930  1.00  0.00           C
ATOM   2631  HE1 LYS A 165      49.650  60.260  38.560  1.00  0.00           H
ATOM   2632  HE2 LYS A 165      50.470  61.770  38.600  1.00  0.00           H
ATOM   2633  NZ  LYS A 165      51.570  60.220  37.580  1.00  0.00           N
ATOM   2634  HZ1 LYS A 165      51.420  59.200  37.420  1.00  0.00           H
ATOM   2635  HZ2 LYS A 165      52.290  60.320  38.330  1.00  0.00           H
ATOM   2636  HZ3 LYS A 165      51.970  60.610  36.700  1.00  0.00           H
ATOM   2637  C   LYS A 165      45.020  61.330  36.070  1.00  0.00           C
ATOM   2638  O   LYS A 165      44.500  60.790  37.030  1.00  0.00           O
ATOM   2639  N   LYS A 166      44.740  60.850  34.820  1.00  0.00           N
ATOM   2640  HN  LYS A 166      45.170  61.340  34.070  1.00  0.00           H
ATOM   2641  CA  LYS A 166      43.980  59.610  34.570  1.00  0.00           C
ATOM   2642  HA  LYS A 166      43.130  59.760  35.220  1.00  0.00           H
ATOM   2643  CB  LYS A 166      43.610  59.530  33.030  1.00  0.00           C
ATOM   2644  HB1 LYS A 166      44.570  59.590  32.470  1.00  0.00           H
ATOM   2645  HB2 LYS A 166      42.960  60.370  32.720  1.00  0.00           H
ATOM   2646  CG  LYS A 166      42.850  58.230  32.730  1.00  0.00           C
ATOM   2647  HG1 LYS A 166      42.030  58.100  33.470  1.00  0.00           H
ATOM   2648  HG2 LYS A 166      43.470  57.340  32.940  1.00  0.00           H
ATOM   2649  CD  LYS A 166      42.390  58.170  31.260  1.00  0.00           C
ATOM   2650  HD1 LYS A 166      41.870  57.230  30.980  1.00  0.00           H
ATOM   2651  HD2 LYS A 166      43.330  58.220  30.660  1.00  0.00           H
ATOM   2652  CE  LYS A 166      41.410  59.250  30.770  1.00  0.00           C
ATOM   2653  HE1 LYS A 166      41.320  59.230  29.660  1.00  0.00           H
ATOM   2654  HE2 LYS A 166      41.700  60.280  31.050  1.00  0.00           H
ATOM   2655  NZ  LYS A 166      40.110  58.980  31.360  1.00  0.00           N
ATOM   2656  HZ1 LYS A 166      40.070  59.000  32.400  1.00  0.00           H
ATOM   2657  HZ2 LYS A 166      39.870  58.020  31.080  1.00  0.00           H
ATOM   2658  HZ3 LYS A 166      39.490  59.700  30.920  1.00  0.00           H
ATOM   2659  C   LYS A 166      44.830  58.430  35.050  1.00  0.00           C
ATOM   2660  O   LYS A 166      45.870  58.030  34.560  1.00  0.00           O
ATOM   2661  N   MET A 167      44.280  57.830  36.080  1.00  0.00           N
ATOM   2662  HN  MET A 167      43.430  58.210  36.430  1.00  0.00           H
ATOM   2663  CA  MET A 167      44.840  56.650  36.720  1.00  0.00           C
ATOM   2664  HA  MET A 167      45.910  56.750  36.590  1.00  0.00           H
ATOM   2665  CB  MET A 167      44.570  56.660  38.240  1.00  0.00           C
ATOM   2666  HB1 MET A 167      44.780  55.670  38.720  1.00  0.00           H
ATOM   2667  HB2 MET A 167      43.520  56.940  38.470  1.00  0.00           H
ATOM   2668  CG  MET A 167      45.520  57.620  38.920  1.00  0.00           C
ATOM   2669  HG1 MET A 167      45.120  57.770  39.940  1.00  0.00           H
ATOM   2670  HG2 MET A 167      45.470  58.650  38.510  1.00  0.00           H
ATOM   2671  SD  MET A 167      47.190  56.940  39.250  1.00  0.00           S
ATOM   2672  CE  MET A 167      48.090  58.080  38.190  1.00  0.00           C
ATOM   2673  HE1 MET A 167      47.760  57.900  37.150  1.00  0.00           H
ATOM   2674  HE2 MET A 167      49.180  57.870  38.270  1.00  0.00           H
ATOM   2675  HE3 MET A 167      47.830  59.090  38.580  1.00  0.00           H
ATOM   2676  C   MET A 167      44.540  55.260  36.040  1.00  0.00           C
ATOM   2677  O   MET A 167      45.420  54.390  36.180  1.00  0.00           O
ATOM   2678  N   PRO A 168      43.360  54.990  35.310  1.00  0.00           N
ATOM   2679  CD  PRO A 168      42.040  55.560  35.560  1.00  0.00           C
ATOM   2680  HD1 PRO A 168      41.930  56.580  35.110  1.00  0.00           H
ATOM   2681  HD2 PRO A 168      41.710  55.570  36.620  1.00  0.00           H
ATOM   2682  CA  PRO A 168      43.270  54.030  34.260  1.00  0.00           C
ATOM   2683  HA  PRO A 168      43.450  53.120  34.810  1.00  0.00           H
ATOM   2684  CB  PRO A 168      41.860  54.080  33.650  1.00  0.00           C
ATOM   2685  HB1 PRO A 168      41.530  53.100  33.230  1.00  0.00           H
ATOM   2686  HB2 PRO A 168      41.860  54.690  32.720  1.00  0.00           H
ATOM   2687  CG  PRO A 168      41.050  54.590  34.830  1.00  0.00           C
ATOM   2688  HG1 PRO A 168      40.110  55.170  34.640  1.00  0.00           H
ATOM   2689  HG2 PRO A 168      40.710  53.800  35.540  1.00  0.00           H
ATOM   2690  C   PRO A 168      44.450  53.920  33.290  1.00  0.00           C
ATOM   2691  O   PRO A 168      44.700  54.900  32.590  1.00  0.00           O
ATOM   2692  N   ILE A 169      45.040  52.680  33.160  1.00  0.00           N
ATOM   2693  HN  ILE A 169      44.840  51.890  33.730  1.00  0.00           H
ATOM   2694  CA  ILE A 169      45.900  52.390  31.950  1.00  0.00           C
ATOM   2695  HA  ILE A 169      46.580  53.190  31.690  1.00  0.00           H
ATOM   2696  CB  ILE A 169      46.800  51.190  32.160  1.00  0.00           C
ATOM   2697  HB  ILE A 169      46.170  50.270  32.250  1.00  0.00           H
ATOM   2698  CG2 ILE A 169      47.750  51.020  30.950  1.00  0.00           C
ATOM   2699 HG21 ILE A 169      47.270  50.830  29.970  1.00  0.00           H
ATOM   2700 HG22 ILE A 169      48.410  50.140  31.130  1.00  0.00           H
ATOM   2701 HG23 ILE A 169      48.410  51.910  30.880  1.00  0.00           H
ATOM   2702  CG1 ILE A 169      47.460  51.130  33.540  1.00  0.00           C
ATOM   2703 HG11 ILE A 169      47.050  51.690  34.410  1.00  0.00           H
ATOM   2704 HG12 ILE A 169      48.470  51.610  33.470  1.00  0.00           H
ATOM   2705  CD  ILE A 169      47.880  49.710  33.970  1.00  0.00           C
ATOM   2706  HD1 ILE A 169      48.540  49.150  33.260  1.00  0.00           H
ATOM   2707  HD2 ILE A 169      46.950  49.110  34.050  1.00  0.00           H
ATOM   2708  HD3 ILE A 169      48.410  49.740  34.940  1.00  0.00           H
ATOM   2709  C   ILE A 169      44.940  52.030  30.770  1.00  0.00           C
ATOM   2710  O   ILE A 169      43.960  51.280  30.990  1.00  0.00           O
ATOM   2711  N   GLN A 170      45.250  52.530  29.560  1.00  0.00           N
ATOM   2712  HN  GLN A 170      46.080  53.030  29.340  1.00  0.00           H
ATOM   2713  CA  GLN A 170      44.460  52.400  28.320  1.00  0.00           C
ATOM   2714  HA  GLN A 170      43.420  52.310  28.610  1.00  0.00           H
ATOM   2715  CB  GLN A 170      44.740  53.570  27.380  1.00  0.00           C
ATOM   2716  HB1 GLN A 170      44.300  53.400  26.370  1.00  0.00           H
ATOM   2717  HB2 GLN A 170      45.820  53.570  27.160  1.00  0.00           H
ATOM   2718  CG  GLN A 170      44.290  54.960  27.940  1.00  0.00           C
ATOM   2719  HG1 GLN A 170      44.310  55.710  27.120  1.00  0.00           H
ATOM   2720  HG2 GLN A 170      45.020  55.330  28.690  1.00  0.00           H
ATOM   2721  CD  GLN A 170      42.900  55.050  28.560  1.00  0.00           C
ATOM   2722  OE1 GLN A 170      41.870  55.320  27.910  1.00  0.00           O
ATOM   2723  NE2 GLN A 170      42.890  54.830  29.850  1.00  0.00           N
ATOM   2724 HE21 GLN A 170      42.000  54.640  30.280  1.00  0.00           H
ATOM   2725 HE22 GLN A 170      43.700  54.630  30.380  1.00  0.00           H
ATOM   2726  C   GLN A 170      44.780  51.040  27.690  1.00  0.00           C
ATOM   2727  O   GLN A 170      45.780  50.790  27.040  1.00  0.00           O
ATOM   2728  N   ASN A 171      43.940  50.020  27.990  1.00  0.00           N
ATOM   2729  HN  ASN A 171      43.170  50.240  28.590  1.00  0.00           H
ATOM   2730  CA  ASN A 171      44.140  48.670  27.560  1.00  0.00           C
ATOM   2731  HA  ASN A 171      44.640  48.500  26.620  1.00  0.00           H
ATOM   2732  CB  ASN A 171      44.900  47.990  28.750  1.00  0.00           C
ATOM   2733  HB1 ASN A 171      44.400  48.250  29.710  1.00  0.00           H
ATOM   2734  HB2 ASN A 171      45.970  48.240  28.780  1.00  0.00           H
ATOM   2735  CG  ASN A 171      44.860  46.430  28.760  1.00  0.00           C
ATOM   2736  OD1 ASN A 171      44.350  45.800  29.720  1.00  0.00           O
ATOM   2737  ND2 ASN A 171      45.350  45.810  27.690  1.00  0.00           N
ATOM   2738 HD21 ASN A 171      45.590  44.850  27.810  1.00  0.00           H
ATOM   2739 HD22 ASN A 171      45.470  46.320  26.840  1.00  0.00           H
ATOM   2740  C   ASN A 171      42.800  48.060  27.450  1.00  0.00           C
ATOM   2741  O   ASN A 171      41.900  48.400  28.140  1.00  0.00           O
ATOM   2742  N   GLY A 172      42.580  47.090  26.490  1.00  0.00           N
ATOM   2743  HN  GLY A 172      43.340  46.920  25.860  1.00  0.00           H
ATOM   2744  CA  GLY A 172      41.340  46.570  26.060  1.00  0.00           C
ATOM   2745  HA1 GLY A 172      40.960  45.900  26.810  1.00  0.00           H
ATOM   2746  HA2 GLY A 172      41.540  46.150  25.080  1.00  0.00           H
ATOM   2747  C   GLY A 172      40.240  47.600  25.870  1.00  0.00           C
ATOM   2748  O   GLY A 172      40.480  48.690  25.370  1.00  0.00           O
ATOM   2749  N   GLY A 173      38.920  47.180  26.000  1.00  0.00           N
ATOM   2750  HN  GLY A 173      38.700  46.250  26.320  1.00  0.00           H
ATOM   2751  CA  GLY A 173      37.730  47.980  25.750  1.00  0.00           C
ATOM   2752  HA1 GLY A 173      36.920  47.300  25.470  1.00  0.00           H
ATOM   2753  HA2 GLY A 173      37.890  48.640  24.920  1.00  0.00           H
ATOM   2754  C   GLY A 173      37.360  48.890  26.970  1.00  0.00           C
ATOM   2755  O   GLY A 173      36.860  49.990  26.740  1.00  0.00           O
ATOM   2756  N   ALA A 174      37.550  48.480  28.280  1.00  0.00           N
ATOM   2757  HN  ALA A 174      37.970  47.610  28.530  1.00  0.00           H
ATOM   2758  CA  ALA A 174      36.920  49.190  29.400  1.00  0.00           C
ATOM   2759  HA  ALA A 174      36.220  49.970  29.170  1.00  0.00           H
ATOM   2760  CB  ALA A 174      36.190  48.170  30.270  1.00  0.00           C
ATOM   2761  HB1 ALA A 174      35.420  47.650  29.670  1.00  0.00           H
ATOM   2762  HB2 ALA A 174      35.770  48.650  31.190  1.00  0.00           H
ATOM   2763  HB3 ALA A 174      36.950  47.390  30.490  1.00  0.00           H
ATOM   2764  C   ALA A 174      38.040  49.760  30.340  1.00  0.00           C
ATOM   2765  O   ALA A 174      37.740  50.310  31.380  1.00  0.00           O
ATOM   2766  N   ASN A 175      39.370  49.580  29.980  1.00  0.00           N
ATOM   2767  HN  ASN A 175      39.660  49.170  29.110  1.00  0.00           H
ATOM   2768  CA  ASN A 175      40.530  50.170  30.740  1.00  0.00           C
ATOM   2769  HA  ASN A 175      41.380  50.050  30.080  1.00  0.00           H
ATOM   2770  CB  ASN A 175      40.510  51.670  30.880  1.00  0.00           C
ATOM   2771  HB1 ASN A 175      41.460  52.040  31.330  1.00  0.00           H
ATOM   2772  HB2 ASN A 175      39.630  52.040  31.470  1.00  0.00           H
ATOM   2773  CG  ASN A 175      40.520  52.270  29.470  1.00  0.00           C
ATOM   2774  OD1 ASN A 175      40.950  51.610  28.520  1.00  0.00           O
ATOM   2775  ND2 ASN A 175      40.050  53.510  29.310  1.00  0.00           N
ATOM   2776 HD21 ASN A 175      39.570  53.880  30.110  1.00  0.00           H
ATOM   2777 HD22 ASN A 175      40.050  53.960  28.420  1.00  0.00           H
ATOM   2778  C   ASN A 175      40.900  49.440  32.030  1.00  0.00           C
ATOM   2779  O   ASN A 175      40.110  48.600  32.530  1.00  0.00           O
ATOM   2780  N   LEU A 176      42.150  49.610  32.590  1.00  0.00           N
ATOM   2781  HN  LEU A 176      42.790  50.240  32.200  1.00  0.00           H
ATOM   2782  CA  LEU A 176      42.630  48.790  33.710  1.00  0.00           C
ATOM   2783  HA  LEU A 176      41.960  48.010  34.030  1.00  0.00           H
ATOM   2784  CB  LEU A 176      43.900  48.030  33.350  1.00  0.00           C
ATOM   2785  HB1 LEU A 176      44.620  48.850  33.130  1.00  0.00           H
ATOM   2786  HB2 LEU A 176      43.690  47.330  32.510  1.00  0.00           H
ATOM   2787  CG  LEU A 176      44.340  46.950  34.370  1.00  0.00           C
ATOM   2788  HG  LEU A 176      44.640  47.520  35.280  1.00  0.00           H
ATOM   2789  CD1 LEU A 176      43.330  45.850  34.740  1.00  0.00           C
ATOM   2790 HD11 LEU A 176      43.100  45.200  33.860  1.00  0.00           H
ATOM   2791 HD12 LEU A 176      42.470  46.360  35.200  1.00  0.00           H
ATOM   2792 HD13 LEU A 176      43.660  45.100  35.510  1.00  0.00           H
ATOM   2793  CD2 LEU A 176      45.590  46.290  33.880  1.00  0.00           C
ATOM   2794 HD21 LEU A 176      46.390  47.050  34.030  1.00  0.00           H
ATOM   2795 HD22 LEU A 176      45.480  45.970  32.820  1.00  0.00           H
ATOM   2796 HD23 LEU A 176      45.910  45.350  34.380  1.00  0.00           H
ATOM   2797  C   LEU A 176      42.860  49.800  34.840  1.00  0.00           C
ATOM   2798  O   LEU A 176      43.580  50.710  34.660  1.00  0.00           O
ATOM   2799  N   CYS A 177      42.270  49.580  36.020  1.00  0.00           N
ATOM   2800  HN  CYS A 177      41.620  48.840  36.170  1.00  0.00           H
ATOM   2801  CA  CYS A 177      42.530  50.340  37.230  1.00  0.00           C
ATOM   2802  HA  CYS A 177      42.920  51.280  36.890  1.00  0.00           H
ATOM   2803  CB  CYS A 177      41.290  50.690  38.000  1.00  0.00           C
ATOM   2804  HB1 CYS A 177      40.710  49.780  38.270  1.00  0.00           H
ATOM   2805  HB2 CYS A 177      40.610  51.120  37.220  1.00  0.00           H
ATOM   2806  SG  CYS A 177      41.330  51.730  39.520  1.00  0.00           S
ATOM   2807  C   CYS A 177      43.460  49.500  38.130  1.00  0.00           C
ATOM   2808  O   CYS A 177      43.070  48.630  38.910  1.00  0.00           O
ATOM   2809  N   SER A 178      44.780  49.730  38.030  1.00  0.00           N
ATOM   2810  HN  SER A 178      45.160  50.440  37.440  1.00  0.00           H
ATOM   2811  CA  SER A 178      45.750  48.900  38.760  1.00  0.00           C
ATOM   2812  HA  SER A 178      45.410  48.670  39.750  1.00  0.00           H
ATOM   2813  CB  SER A 178      46.140  47.630  37.890  1.00  0.00           C
ATOM   2814  HB1 SER A 178      46.500  47.980  36.900  1.00  0.00           H
ATOM   2815  HB2 SER A 178      45.210  47.020  37.860  1.00  0.00           H
ATOM   2816  OG  SER A 178      47.250  46.840  38.410  1.00  0.00           O
ATOM   2817  HG1 SER A 178      47.500  46.170  37.770  1.00  0.00           H
ATOM   2818  C   SER A 178      46.990  49.830  38.980  1.00  0.00           C
ATOM   2819  O   SER A 178      47.260  50.700  38.150  1.00  0.00           O
ATOM   2820  N   SER A 179      47.770  49.570  40.050  1.00  0.00           N
ATOM   2821  HN  SER A 179      47.480  48.910  40.750  1.00  0.00           H
ATOM   2822  CA  SER A 179      49.090  50.180  40.360  1.00  0.00           C
ATOM   2823  HA  SER A 179      49.280  50.930  39.610  1.00  0.00           H
ATOM   2824  CB  SER A 179      49.210  50.910  41.780  1.00  0.00           C
ATOM   2825  HB1 SER A 179      48.490  51.760  41.750  1.00  0.00           H
ATOM   2826  HB2 SER A 179      50.250  51.280  41.920  1.00  0.00           H
ATOM   2827  OG  SER A 179      48.960  50.100  42.940  1.00  0.00           O
ATOM   2828  HG1 SER A 179      48.050  49.850  42.860  1.00  0.00           H
ATOM   2829  C   SER A 179      50.280  49.240  40.310  1.00  0.00           C
ATOM   2830  O   SER A 179      51.450  49.600  40.580  1.00  0.00           O
ATOM   2831  N   PHE A 180      50.080  47.990  39.990  1.00  0.00           N
ATOM   2832  HN  PHE A 180      49.250  47.710  39.510  1.00  0.00           H
ATOM   2833  CA  PHE A 180      51.180  46.960  40.190  1.00  0.00           C
ATOM   2834  HA  PHE A 180      51.750  47.320  41.030  1.00  0.00           H
ATOM   2835  CB  PHE A 180      50.640  45.530  40.350  1.00  0.00           C
ATOM   2836  HB1 PHE A 180      51.310  44.690  40.630  1.00  0.00           H
ATOM   2837  HB2 PHE A 180      50.190  45.300  39.360  1.00  0.00           H
ATOM   2838  CG  PHE A 180      49.600  45.520  41.430  1.00  0.00           C
ATOM   2839  CD1 PHE A 180      48.250  45.120  41.350  1.00  0.00           C
ATOM   2840  HD1 PHE A 180      47.850  44.930  40.360  1.00  0.00           H
ATOM   2841  CE1 PHE A 180      47.480  44.930  42.550  1.00  0.00           C
ATOM   2842  HE1 PHE A 180      46.440  44.690  42.520  1.00  0.00           H
ATOM   2843  CZ  PHE A 180      48.090  45.190  43.760  1.00  0.00           C
ATOM   2844  HZ  PHE A 180      47.540  45.210  44.700  1.00  0.00           H
ATOM   2845  CD2 PHE A 180      50.220  45.680  42.690  1.00  0.00           C
ATOM   2846  HD2 PHE A 180      51.260  45.950  42.780  1.00  0.00           H
ATOM   2847  CE2 PHE A 180      49.510  45.470  43.860  1.00  0.00           C
ATOM   2848  HE2 PHE A 180      49.900  45.710  44.840  1.00  0.00           H
ATOM   2849  C   PHE A 180      52.010  46.790  38.910  1.00  0.00           C
ATOM   2850  O   PHE A 180      52.900  45.930  38.830  1.00  0.00           O
ATOM   2851  N   SER A 181      51.780  47.570  37.800  1.00  0.00           N
ATOM   2852  HN  SER A 181      51.000  48.180  37.790  1.00  0.00           H
ATOM   2853  CA  SER A 181      52.570  47.490  36.580  1.00  0.00           C
ATOM   2854  HA  SER A 181      52.360  46.510  36.160  1.00  0.00           H
ATOM   2855  CB  SER A 181      52.030  48.440  35.440  1.00  0.00           C
ATOM   2856  HB1 SER A 181      52.460  48.160  34.450  1.00  0.00           H
ATOM   2857  HB2 SER A 181      52.290  49.500  35.620  1.00  0.00           H
ATOM   2858  OG  SER A 181      50.650  48.380  35.370  1.00  0.00           O
ATOM   2859  HG1 SER A 181      50.310  47.500  35.220  1.00  0.00           H
ATOM   2860  C   SER A 181      54.020  47.650  36.780  1.00  0.00           C
ATOM   2861  O   SER A 181      54.430  48.350  37.710  1.00  0.00           O
ATOM   2862  N   ILE A 182      54.850  47.050  35.970  1.00  0.00           N
ATOM   2863  HN  ILE A 182      54.520  46.580  35.160  1.00  0.00           H
ATOM   2864  CA  ILE A 182      56.230  47.050  36.060  1.00  0.00           C
ATOM   2865  HA  ILE A 182      56.510  47.280  37.070  1.00  0.00           H
ATOM   2866  CB  ILE A 182      56.810  45.670  35.780  1.00  0.00           C
ATOM   2867  HB  ILE A 182      56.780  45.480  34.680  1.00  0.00           H
ATOM   2868  CG2 ILE A 182      58.270  45.710  36.170  1.00  0.00           C
ATOM   2869 HG21 ILE A 182      58.870  46.330  35.460  1.00  0.00           H
ATOM   2870 HG22 ILE A 182      58.760  44.720  36.140  1.00  0.00           H
ATOM   2871 HG23 ILE A 182      58.380  46.120  37.200  1.00  0.00           H
ATOM   2872  CG1 ILE A 182      56.020  44.520  36.460  1.00  0.00           C
ATOM   2873 HG11 ILE A 182      56.440  43.560  36.070  1.00  0.00           H
ATOM   2874 HG12 ILE A 182      54.930  44.490  36.230  1.00  0.00           H
ATOM   2875  CD  ILE A 182      56.170  44.520  37.950  1.00  0.00           C
ATOM   2876  HD1 ILE A 182      57.200  44.180  38.220  1.00  0.00           H
ATOM   2877  HD2 ILE A 182      55.480  43.910  38.580  1.00  0.00           H
ATOM   2878  HD3 ILE A 182      56.120  45.580  38.290  1.00  0.00           H
ATOM   2879  C   ILE A 182      56.960  48.140  35.270  1.00  0.00           C
ATOM   2880  O   ILE A 182      56.990  48.160  34.040  1.00  0.00           O
ATOM   2881  N   CYS A 183      57.440  49.250  35.920  1.00  0.00           N
ATOM   2882  HN  CYS A 183      57.570  49.210  36.910  1.00  0.00           H
ATOM   2883  CA  CYS A 183      57.910  50.470  35.240  1.00  0.00           C
ATOM   2884  HA  CYS A 183      57.580  50.540  34.220  1.00  0.00           H
ATOM   2885  CB  CYS A 183      57.410  51.740  35.920  1.00  0.00           C
ATOM   2886  HB1 CYS A 183      57.970  52.600  35.520  1.00  0.00           H
ATOM   2887  HB2 CYS A 183      57.620  51.660  37.020  1.00  0.00           H
ATOM   2888  SG  CYS A 183      55.630  52.120  35.760  1.00  0.00           S
ATOM   2889  C   CYS A 183      59.510  50.430  35.270  1.00  0.00           C
ATOM   2890  O   CYS A 183      60.050  50.170  36.350  1.00  0.00           O
ATOM   2891  N   HSD A 184      60.240  50.780  34.140  1.00  0.00           N
ATOM   2892  HN  HSD A 184      59.770  51.050  33.290  1.00  0.00           H
ATOM   2893  CA  HSD A 184      61.680  50.840  34.170  1.00  0.00           C
ATOM   2894  HA  HSD A 184      62.020  50.150  34.930  1.00  0.00           H
ATOM   2895  CB  HSD A 184      62.170  50.490  32.750  1.00  0.00           C
ATOM   2896  HB1 HSD A 184      62.010  49.410  32.510  1.00  0.00           H
ATOM   2897  HB2 HSD A 184      63.280  50.500  32.720  1.00  0.00           H
ATOM   2898  ND1 HSD A 184      60.550  51.270  30.890  1.00  0.00           N
ATOM   2899  HD1 HSD A 184      59.840  50.590  31.070  1.00  0.00           H
ATOM   2900  CG  HSD A 184      61.680  51.440  31.690  1.00  0.00           C
ATOM   2901  CE1 HSD A 184      60.730  52.130  29.800  1.00  0.00           C
ATOM   2902  HE1 HSD A 184      60.180  51.970  28.880  1.00  0.00           H
ATOM   2903  NE2 HSD A 184      61.730  52.880  29.920  1.00  0.00           N
ATOM   2904  CD2 HSD A 184      62.350  52.460  31.070  1.00  0.00           C
ATOM   2905  HD2 HSD A 184      63.150  52.980  31.590  1.00  0.00           H
ATOM   2906  C   HSD A 184      62.090  52.260  34.490  1.00  0.00           C
ATOM   2907  O   HSD A 184      63.270  52.510  34.910  1.00  0.00           O
ATOM   2908  N   THR A 185      61.140  53.220  34.370  1.00  0.00           N
ATOM   2909  HN  THR A 185      60.270  52.960  33.970  1.00  0.00           H
ATOM   2910  CA  THR A 185      61.180  54.580  34.930  1.00  0.00           C
ATOM   2911  HA  THR A 185      62.210  54.870  35.010  1.00  0.00           H
ATOM   2912  CB  THR A 185      60.430  55.640  34.010  1.00  0.00           C
ATOM   2913  HB  THR A 185      60.590  56.690  34.320  1.00  0.00           H
ATOM   2914  OG1 THR A 185      59.040  55.460  33.900  1.00  0.00           O
ATOM   2915  HG1 THR A 185      58.630  55.820  34.690  1.00  0.00           H
ATOM   2916  CG2 THR A 185      61.010  55.480  32.630  1.00  0.00           C
ATOM   2917 HG21 THR A 185      60.610  56.240  31.930  1.00  0.00           H
ATOM   2918 HG22 THR A 185      60.640  54.530  32.210  1.00  0.00           H
ATOM   2919 HG23 THR A 185      62.120  55.420  32.630  1.00  0.00           H
ATOM   2920  C   THR A 185      60.680  54.470  36.400  1.00  0.00           C
ATOM   2921  O   THR A 185      59.590  54.080  36.700  1.00  0.00           O
ATOM   2922  N   PHE A 186      61.530  54.910  37.410  1.00  0.00           N
ATOM   2923  HN  PHE A 186      62.380  55.290  37.050  1.00  0.00           H
ATOM   2924  CA  PHE A 186      61.260  54.840  38.820  1.00  0.00           C
ATOM   2925  HA  PHE A 186      60.920  53.850  39.070  1.00  0.00           H
ATOM   2926  CB  PHE A 186      62.590  55.210  39.550  1.00  0.00           C
ATOM   2927  HB1 PHE A 186      63.000  56.210  39.310  1.00  0.00           H
ATOM   2928  HB2 PHE A 186      63.400  54.520  39.230  1.00  0.00           H
ATOM   2929  CG  PHE A 186      62.390  55.020  41.010  1.00  0.00           C
ATOM   2930  CD1 PHE A 186      62.590  56.040  41.910  1.00  0.00           C
ATOM   2931  HD1 PHE A 186      62.800  57.020  41.500  1.00  0.00           H
ATOM   2932  CE1 PHE A 186      62.500  55.900  43.300  1.00  0.00           C
ATOM   2933  HE1 PHE A 186      62.700  56.730  43.960  1.00  0.00           H
ATOM   2934  CZ  PHE A 186      62.110  54.580  43.730  1.00  0.00           C
ATOM   2935  HZ  PHE A 186      62.010  54.470  44.800  1.00  0.00           H
ATOM   2936  CD2 PHE A 186      62.020  53.760  41.490  1.00  0.00           C
ATOM   2937  HD2 PHE A 186      61.870  52.980  40.750  1.00  0.00           H
ATOM   2938  CE2 PHE A 186      61.800  53.570  42.880  1.00  0.00           C
ATOM   2939  HE2 PHE A 186      61.490  52.630  43.340  1.00  0.00           H
ATOM   2940  C   PHE A 186      60.100  55.790  39.200  1.00  0.00           C
ATOM   2941  O   PHE A 186      60.040  56.950  38.730  1.00  0.00           O
ATOM   2942  N   GLN A 187      59.160  55.310  40.040  1.00  0.00           N
ATOM   2943  HN  GLN A 187      59.340  54.390  40.380  1.00  0.00           H
ATOM   2944  CA  GLN A 187      57.810  55.860  40.200  1.00  0.00           C
ATOM   2945  HA  GLN A 187      57.530  56.610  39.460  1.00  0.00           H
ATOM   2946  CB  GLN A 187      56.800  54.700  39.910  1.00  0.00           C
ATOM   2947  HB1 GLN A 187      55.780  55.040  40.200  1.00  0.00           H
ATOM   2948  HB2 GLN A 187      57.110  53.840  40.550  1.00  0.00           H
ATOM   2949  CG  GLN A 187      56.700  54.290  38.390  1.00  0.00           C
ATOM   2950  HG1 GLN A 187      56.150  53.320  38.350  1.00  0.00           H
ATOM   2951  HG2 GLN A 187      57.750  54.200  38.040  1.00  0.00           H
ATOM   2952  CD  GLN A 187      56.000  55.320  37.470  1.00  0.00           C
ATOM   2953  OE1 GLN A 187      55.150  56.120  37.810  1.00  0.00           O
ATOM   2954  NE2 GLN A 187      56.470  55.240  36.200  1.00  0.00           N
ATOM   2955 HE21 GLN A 187      56.970  54.410  36.010  1.00  0.00           H
ATOM   2956 HE22 GLN A 187      55.990  55.810  35.520  1.00  0.00           H
ATOM   2957  C   GLN A 187      57.570  56.450  41.610  1.00  0.00           C
ATOM   2958  O   GLN A 187      58.050  55.910  42.630  1.00  0.00           O
ATOM   2959  N   TRP A 188      56.960  57.670  41.690  1.00  0.00           N
ATOM   2960  HN  TRP A 188      56.790  58.120  40.820  1.00  0.00           H
ATOM   2961  CA  TRP A 188      56.580  58.470  42.920  1.00  0.00           C
ATOM   2962  HA  TRP A 188      57.510  58.870  43.280  1.00  0.00           H
ATOM   2963  CB  TRP A 188      55.620  59.600  42.530  1.00  0.00           C
ATOM   2964  HB1 TRP A 188      54.890  59.120  41.840  1.00  0.00           H
ATOM   2965  HB2 TRP A 188      56.190  60.300  41.890  1.00  0.00           H
ATOM   2966  CG  TRP A 188      55.160  60.340  43.710  1.00  0.00           C
ATOM   2967  CD1 TRP A 188      53.860  60.500  44.010  1.00  0.00           C
ATOM   2968  HD1 TRP A 188      53.060  60.160  43.370  1.00  0.00           H
ATOM   2969  NE1 TRP A 188      53.710  61.070  45.250  1.00  0.00           N
ATOM   2970  HE1 TRP A 188      52.900  61.150  45.780  1.00  0.00           H
ATOM   2971  CE2 TRP A 188      54.890  61.420  45.720  1.00  0.00           C
ATOM   2972  CD2 TRP A 188      55.860  61.020  44.830  1.00  0.00           C
ATOM   2973  CE3 TRP A 188      57.230  61.220  45.090  1.00  0.00           C
ATOM   2974  HE3 TRP A 188      57.930  60.750  44.410  1.00  0.00           H
ATOM   2975  CZ3 TRP A 188      57.630  61.870  46.250  1.00  0.00           C
ATOM   2976  HZ3 TRP A 188      58.670  61.940  46.520  1.00  0.00           H
ATOM   2977  CZ2 TRP A 188      55.240  61.950  46.930  1.00  0.00           C
ATOM   2978  HZ2 TRP A 188      54.600  62.130  47.770  1.00  0.00           H
ATOM   2979  CH2 TRP A 188      56.660  62.150  47.200  1.00  0.00           C
ATOM   2980  HH2 TRP A 188      57.000  62.510  48.160  1.00  0.00           H
ATOM   2981  C   TRP A 188      55.870  57.540  43.990  1.00  0.00           C
ATOM   2982  O   TRP A 188      56.260  57.510  45.130  1.00  0.00           O
ATOM   2983  N   HSE A 189      54.910  56.690  43.530  1.00  0.00           N
ATOM   2984  HN  HSE A 189      54.610  56.620  42.580  1.00  0.00           H
ATOM   2985  CA  HSE A 189      54.300  55.700  44.410  1.00  0.00           C
ATOM   2986  HA  HSE A 189      54.140  56.180  45.370  1.00  0.00           H
ATOM   2987  CB  HSE A 189      53.010  55.130  43.890  1.00  0.00           C
ATOM   2988  HB1 HSE A 189      52.230  55.910  43.730  1.00  0.00           H
ATOM   2989  HB2 HSE A 189      52.650  54.400  44.640  1.00  0.00           H
ATOM   2990  ND1 HSE A 189      53.480  54.780  41.420  1.00  0.00           N
ATOM   2991  CG  HSE A 189      53.170  54.290  42.640  1.00  0.00           C
ATOM   2992  CE1 HSE A 189      53.400  53.730  40.620  1.00  0.00           C
ATOM   2993  HE1 HSE A 189      53.450  53.810  39.530  1.00  0.00           H
ATOM   2994  NE2 HSE A 189      52.960  52.610  41.260  1.00  0.00           N
ATOM   2995  HE2 HSE A 189      52.620  51.770  40.860  1.00  0.00           H
ATOM   2996  CD2 HSE A 189      52.920  52.930  42.570  1.00  0.00           C
ATOM   2997  HD2 HSE A 189      52.670  52.310  43.420  1.00  0.00           H
ATOM   2998  C   HSE A 189      55.190  54.560  44.950  1.00  0.00           C
ATOM   2999  O   HSE A 189      55.030  54.090  46.050  1.00  0.00           O
ATOM   3000  N   GLU A 190      56.200  54.130  44.200  1.00  0.00           N
ATOM   3001  HN  GLU A 190      56.380  54.510  43.290  1.00  0.00           H
ATOM   3002  CA  GLU A 190      57.110  53.150  44.760  1.00  0.00           C
ATOM   3003  HA  GLU A 190      56.580  52.490  45.430  1.00  0.00           H
ATOM   3004  CB  GLU A 190      57.740  52.280  43.650  1.00  0.00           C
ATOM   3005  HB1 GLU A 190      58.390  51.480  44.060  1.00  0.00           H
ATOM   3006  HB2 GLU A 190      58.320  52.940  42.960  1.00  0.00           H
ATOM   3007  CG  GLU A 190      56.600  51.560  42.830  1.00  0.00           C
ATOM   3008  HG1 GLU A 190      55.950  52.310  42.320  1.00  0.00           H
ATOM   3009  HG2 GLU A 190      55.930  50.990  43.510  1.00  0.00           H
ATOM   3010  CD  GLU A 190      57.100  50.630  41.730  1.00  0.00           C
ATOM   3011  OE1 GLU A 190      58.350  50.390  41.630  1.00  0.00           O
ATOM   3012  OE2 GLU A 190      56.300  50.140  40.930  1.00  0.00           O
ATOM   3013  C   GLU A 190      58.230  53.800  45.590  1.00  0.00           C
ATOM   3014  O   GLU A 190      58.810  53.340  46.570  1.00  0.00           O
ATOM   3015  N   ALA A 191      58.510  55.120  45.270  1.00  0.00           N
ATOM   3016  HN  ALA A 191      58.100  55.490  44.440  1.00  0.00           H
ATOM   3017  CA  ALA A 191      59.390  55.940  46.060  1.00  0.00           C
ATOM   3018  HA  ALA A 191      60.250  55.320  46.250  1.00  0.00           H
ATOM   3019  CB  ALA A 191      59.650  57.340  45.410  1.00  0.00           C
ATOM   3020  HB1 ALA A 191      58.850  58.110  45.510  1.00  0.00           H
ATOM   3021  HB2 ALA A 191      59.740  57.200  44.310  1.00  0.00           H
ATOM   3022  HB3 ALA A 191      60.600  57.780  45.800  1.00  0.00           H
ATOM   3023  C   ALA A 191      58.740  56.200  47.450  1.00  0.00           C
ATOM   3024  O   ALA A 191      59.380  55.970  48.490  1.00  0.00           O
ATOM   3025  N   MET A 192      57.440  56.510  47.520  1.00  0.00           N
ATOM   3026  HN  MET A 192      57.020  56.830  46.670  1.00  0.00           H
ATOM   3027  CA  MET A 192      56.540  56.470  48.650  1.00  0.00           C
ATOM   3028  HA  MET A 192      56.960  57.140  49.380  1.00  0.00           H
ATOM   3029  CB  MET A 192      55.090  57.020  48.160  1.00  0.00           C
ATOM   3030  HB1 MET A 192      54.390  56.800  48.990  1.00  0.00           H
ATOM   3031  HB2 MET A 192      54.790  56.420  47.290  1.00  0.00           H
ATOM   3032  CG  MET A 192      55.060  58.600  47.950  1.00  0.00           C
ATOM   3033  HG1 MET A 192      54.080  58.860  47.480  1.00  0.00           H
ATOM   3034  HG2 MET A 192      55.850  58.670  47.180  1.00  0.00           H
ATOM   3035  SD  MET A 192      55.490  59.560  49.540  1.00  0.00           S
ATOM   3036  CE  MET A 192      54.060  59.130  50.580  1.00  0.00           C
ATOM   3037  HE1 MET A 192      53.100  59.330  50.060  1.00  0.00           H
ATOM   3038  HE2 MET A 192      54.130  59.520  51.610  1.00  0.00           H
ATOM   3039  HE3 MET A 192      54.080  58.020  50.700  1.00  0.00           H
ATOM   3040  C   MET A 192      56.420  55.110  49.330  1.00  0.00           C
ATOM   3041  O   MET A 192      56.640  55.160  50.570  1.00  0.00           O
ATOM   3042  N   PHE A 193      56.270  53.910  48.670  1.00  0.00           N
ATOM   3043  HN  PHE A 193      56.060  53.830  47.700  1.00  0.00           H
ATOM   3044  CA  PHE A 193      56.290  52.600  49.320  1.00  0.00           C
ATOM   3045  HA  PHE A 193      55.440  52.500  49.980  1.00  0.00           H
ATOM   3046  CB  PHE A 193      55.920  51.490  48.260  1.00  0.00           C
ATOM   3047  HB1 PHE A 193      56.570  51.610  47.370  1.00  0.00           H
ATOM   3048  HB2 PHE A 193      54.910  51.650  47.830  1.00  0.00           H
ATOM   3049  CG  PHE A 193      56.030  50.040  48.690  1.00  0.00           C
ATOM   3050  CD1 PHE A 193      57.240  49.320  48.530  1.00  0.00           C
ATOM   3051  HD1 PHE A 193      58.130  49.840  48.190  1.00  0.00           H
ATOM   3052  CE1 PHE A 193      57.400  47.980  48.990  1.00  0.00           C
ATOM   3053  HE1 PHE A 193      58.400  47.590  48.830  1.00  0.00           H
ATOM   3054  CZ  PHE A 193      56.260  47.340  49.430  1.00  0.00           C
ATOM   3055  HZ  PHE A 193      56.430  46.280  49.560  1.00  0.00           H
ATOM   3056  CD2 PHE A 193      54.930  49.290  49.170  1.00  0.00           C
ATOM   3057  HD2 PHE A 193      54.020  49.860  49.280  1.00  0.00           H
ATOM   3058  CE2 PHE A 193      54.970  47.920  49.370  1.00  0.00           C
ATOM   3059  HE2 PHE A 193      54.040  47.450  49.660  1.00  0.00           H
ATOM   3060  C   PHE A 193      57.510  52.230  50.130  1.00  0.00           C
ATOM   3061  O   PHE A 193      57.390  51.730  51.270  1.00  0.00           O
ATOM   3062  N   LEU A 194      58.730  52.470  49.550  1.00  0.00           N
ATOM   3063  HN  LEU A 194      58.810  52.750  48.600  1.00  0.00           H
ATOM   3064  CA  LEU A 194      60.030  52.320  50.200  1.00  0.00           C
ATOM   3065  HA  LEU A 194      60.160  51.330  50.610  1.00  0.00           H
ATOM   3066  CB  LEU A 194      61.090  52.580  49.140  1.00  0.00           C
ATOM   3067  HB1 LEU A 194      62.090  52.480  49.610  1.00  0.00           H
ATOM   3068  HB2 LEU A 194      60.950  53.650  48.860  1.00  0.00           H
ATOM   3069  CG  LEU A 194      61.230  51.590  47.890  1.00  0.00           C
ATOM   3070  HG  LEU A 194      60.340  51.600  47.220  1.00  0.00           H
ATOM   3071  CD1 LEU A 194      62.450  51.990  47.150  1.00  0.00           C
ATOM   3072 HD11 LEU A 194      63.360  51.620  47.660  1.00  0.00           H
ATOM   3073 HD12 LEU A 194      62.560  53.090  47.220  1.00  0.00           H
ATOM   3074 HD13 LEU A 194      62.320  51.770  46.070  1.00  0.00           H
ATOM   3075  CD2 LEU A 194      61.360  50.240  48.500  1.00  0.00           C
ATOM   3076 HD21 LEU A 194      62.220  50.090  49.190  1.00  0.00           H
ATOM   3077 HD22 LEU A 194      61.580  49.550  47.650  1.00  0.00           H
ATOM   3078 HD23 LEU A 194      60.380  49.990  48.960  1.00  0.00           H
ATOM   3079  C   LEU A 194      60.220  53.270  51.400  1.00  0.00           C
ATOM   3080  O   LEU A 194      60.850  52.850  52.330  1.00  0.00           O
ATOM   3081  N   LEU A 195      59.660  54.520  51.280  1.00  0.00           N
ATOM   3082  HN  LEU A 195      59.340  54.890  50.410  1.00  0.00           H
ATOM   3083  CA  LEU A 195      59.680  55.470  52.370  1.00  0.00           C
ATOM   3084  HA  LEU A 195      60.720  55.670  52.640  1.00  0.00           H
ATOM   3085  CB  LEU A 195      59.030  56.800  51.900  1.00  0.00           C
ATOM   3086  HB1 LEU A 195      57.970  56.700  51.580  1.00  0.00           H
ATOM   3087  HB2 LEU A 195      59.530  57.190  50.990  1.00  0.00           H
ATOM   3088  CG  LEU A 195      58.830  57.970  52.940  1.00  0.00           C
ATOM   3089  HG  LEU A 195      58.200  57.580  53.770  1.00  0.00           H
ATOM   3090  CD1 LEU A 195      60.190  58.350  53.500  1.00  0.00           C
ATOM   3091 HD11 LEU A 195      60.160  59.310  54.050  1.00  0.00           H
ATOM   3092 HD12 LEU A 195      60.850  58.490  52.610  1.00  0.00           H
ATOM   3093 HD13 LEU A 195      60.650  57.560  54.120  1.00  0.00           H
ATOM   3094  CD2 LEU A 195      58.120  59.230  52.360  1.00  0.00           C
ATOM   3095 HD21 LEU A 195      58.650  59.730  51.530  1.00  0.00           H
ATOM   3096 HD22 LEU A 195      57.950  59.940  53.200  1.00  0.00           H
ATOM   3097 HD23 LEU A 195      57.100  58.970  51.980  1.00  0.00           H
ATOM   3098  C   LEU A 195      58.790  54.990  53.510  1.00  0.00           C
ATOM   3099  O   LEU A 195      59.200  54.850  54.630  1.00  0.00           O
ATOM   3100  N   GLU A 196      57.560  54.510  53.270  1.00  0.00           N
ATOM   3101  HN  GLU A 196      57.200  54.650  52.340  1.00  0.00           H
ATOM   3102  CA  GLU A 196      56.580  53.780  54.040  1.00  0.00           C
ATOM   3103  HA  GLU A 196      56.280  54.350  54.910  1.00  0.00           H
ATOM   3104  CB  GLU A 196      55.330  53.450  53.170  1.00  0.00           C
ATOM   3105  HB1 GLU A 196      54.700  52.680  53.660  1.00  0.00           H
ATOM   3106  HB2 GLU A 196      55.630  52.910  52.250  1.00  0.00           H
ATOM   3107  CG  GLU A 196      54.480  54.690  52.860  1.00  0.00           C
ATOM   3108  HG1 GLU A 196      55.150  55.380  52.310  1.00  0.00           H
ATOM   3109  HG2 GLU A 196      54.230  55.220  53.810  1.00  0.00           H
ATOM   3110  CD  GLU A 196      53.260  54.420  51.980  1.00  0.00           C
ATOM   3111  OE1 GLU A 196      53.220  54.310  50.760  1.00  0.00           O
ATOM   3112  OE2 GLU A 196      52.140  54.280  52.650  1.00  0.00           O
ATOM   3113  HE2 GLU A 196      51.420  54.030  52.070  1.00  0.00           H
ATOM   3114  C   GLU A 196      57.020  52.440  54.570  1.00  0.00           C
ATOM   3115  O   GLU A 196      56.560  51.940  55.590  1.00  0.00           O
ATOM   3116  N   PHE A 197      58.110  51.780  53.960  1.00  0.00           N
ATOM   3117  HN  PHE A 197      58.430  52.090  53.060  1.00  0.00           H
ATOM   3118  CA  PHE A 197      58.900  50.760  54.600  1.00  0.00           C
ATOM   3119  HA  PHE A 197      58.190  50.220  55.230  1.00  0.00           H
ATOM   3120  CB  PHE A 197      59.600  49.920  53.540  1.00  0.00           C
ATOM   3121  HB1 PHE A 197      60.110  50.470  52.720  1.00  0.00           H
ATOM   3122  HB2 PHE A 197      58.770  49.490  52.940  1.00  0.00           H
ATOM   3123  CG  PHE A 197      60.400  48.770  54.180  1.00  0.00           C
ATOM   3124  CD1 PHE A 197      59.760  47.790  54.890  1.00  0.00           C
ATOM   3125  HD1 PHE A 197      58.700  47.860  55.040  1.00  0.00           H
ATOM   3126  CE1 PHE A 197      60.490  46.670  55.400  1.00  0.00           C
ATOM   3127  HE1 PHE A 197      59.900  45.900  55.880  1.00  0.00           H
ATOM   3128  CZ  PHE A 197      61.930  46.680  55.290  1.00  0.00           C
ATOM   3129  HZ  PHE A 197      62.470  45.840  55.690  1.00  0.00           H
ATOM   3130  CD2 PHE A 197      61.820  48.730  53.990  1.00  0.00           C
ATOM   3131  HD2 PHE A 197      62.210  49.560  53.430  1.00  0.00           H
ATOM   3132  CE2 PHE A 197      62.570  47.660  54.640  1.00  0.00           C
ATOM   3133  HE2 PHE A 197      63.630  47.740  54.530  1.00  0.00           H
ATOM   3134  C   PHE A 197      59.930  51.330  55.570  1.00  0.00           C
ATOM   3135  O   PHE A 197      59.780  51.180  56.740  1.00  0.00           O
ATOM   3136  N   PHE A 198      61.050  51.890  55.080  1.00  0.00           N
ATOM   3137  HN  PHE A 198      61.180  52.090  54.120  1.00  0.00           H
ATOM   3138  CA  PHE A 198      62.290  52.120  55.880  1.00  0.00           C
ATOM   3139  HA  PHE A 198      62.600  51.260  56.450  1.00  0.00           H
ATOM   3140  CB  PHE A 198      63.410  52.340  54.830  1.00  0.00           C
ATOM   3141  HB1 PHE A 198      63.130  53.230  54.230  1.00  0.00           H
ATOM   3142  HB2 PHE A 198      63.560  51.470  54.150  1.00  0.00           H
ATOM   3143  CG  PHE A 198      64.800  52.710  55.480  1.00  0.00           C
ATOM   3144  CD1 PHE A 198      65.360  51.950  56.600  1.00  0.00           C
ATOM   3145  HD1 PHE A 198      64.750  51.150  56.990  1.00  0.00           H
ATOM   3146  CE1 PHE A 198      66.580  52.410  57.120  1.00  0.00           C
ATOM   3147  HE1 PHE A 198      66.830  52.000  58.090  1.00  0.00           H
ATOM   3148  CZ  PHE A 198      67.280  53.530  56.670  1.00  0.00           C
ATOM   3149  HZ  PHE A 198      68.110  53.900  57.270  1.00  0.00           H
ATOM   3150  CD2 PHE A 198      65.540  53.780  55.010  1.00  0.00           C
ATOM   3151  HD2 PHE A 198      65.200  54.460  54.250  1.00  0.00           H
ATOM   3152  CE2 PHE A 198      66.670  54.310  55.690  1.00  0.00           C
ATOM   3153  HE2 PHE A 198      67.230  55.140  55.280  1.00  0.00           H
ATOM   3154  C   PHE A 198      62.140  53.170  56.900  1.00  0.00           C
ATOM   3155  O   PHE A 198      62.760  53.100  57.980  1.00  0.00           O
ATOM   3156  N   LEU A 199      61.490  54.230  56.690  1.00  0.00           N
ATOM   3157  HN  LEU A 199      60.990  54.370  55.840  1.00  0.00           H
ATOM   3158  CA  LEU A 199      61.470  55.230  57.710  1.00  0.00           C
ATOM   3159  HA  LEU A 199      62.460  55.420  58.050  1.00  0.00           H
ATOM   3160  CB  LEU A 199      61.040  56.580  57.020  1.00  0.00           C
ATOM   3161  HB1 LEU A 199      59.940  56.700  56.930  1.00  0.00           H
ATOM   3162  HB2 LEU A 199      61.370  56.520  55.960  1.00  0.00           H
ATOM   3163  CG  LEU A 199      61.720  57.860  57.620  1.00  0.00           C
ATOM   3164  HG  LEU A 199      62.820  57.810  57.470  1.00  0.00           H
ATOM   3165  CD1 LEU A 199      61.250  59.130  56.840  1.00  0.00           C
ATOM   3166 HD11 LEU A 199      61.800  59.990  57.290  1.00  0.00           H
ATOM   3167 HD12 LEU A 199      60.170  59.370  56.920  1.00  0.00           H
ATOM   3168 HD13 LEU A 199      61.510  58.890  55.790  1.00  0.00           H
ATOM   3169  CD2 LEU A 199      61.500  58.090  59.090  1.00  0.00           C
ATOM   3170 HD21 LEU A 199      60.400  58.270  59.250  1.00  0.00           H
ATOM   3171 HD22 LEU A 199      62.050  58.960  59.490  1.00  0.00           H
ATOM   3172 HD23 LEU A 199      61.750  57.170  59.650  1.00  0.00           H
ATOM   3173  C   LEU A 199      60.670  54.790  58.960  1.00  0.00           C
ATOM   3174  O   LEU A 199      61.180  55.020  60.100  1.00  0.00           O
ATOM   3175  N   PRO A 200      59.470  54.170  58.890  1.00  0.00           N
ATOM   3176  CD  PRO A 200      58.530  54.370  57.760  1.00  0.00           C
ATOM   3177  HD1 PRO A 200      58.860  53.920  56.800  1.00  0.00           H
ATOM   3178  HD2 PRO A 200      58.190  55.400  57.500  1.00  0.00           H
ATOM   3179  CA  PRO A 200      58.780  53.690  60.130  1.00  0.00           C
ATOM   3180  HA  PRO A 200      58.990  54.450  60.870  1.00  0.00           H
ATOM   3181  CB  PRO A 200      57.340  53.500  59.730  1.00  0.00           C
ATOM   3182  HB1 PRO A 200      56.800  54.400  60.050  1.00  0.00           H
ATOM   3183  HB2 PRO A 200      56.740  52.670  60.160  1.00  0.00           H
ATOM   3184  CG  PRO A 200      57.330  53.530  58.200  1.00  0.00           C
ATOM   3185  HG1 PRO A 200      57.630  52.560  57.750  1.00  0.00           H
ATOM   3186  HG2 PRO A 200      56.390  53.870  57.710  1.00  0.00           H
ATOM   3187  C   PRO A 200      59.410  52.410  60.650  1.00  0.00           C
ATOM   3188  O   PRO A 200      59.410  52.250  61.840  1.00  0.00           O
ATOM   3189  N   LEU A 201      59.940  51.540  59.780  1.00  0.00           N
ATOM   3190  HN  LEU A 201      59.820  51.650  58.800  1.00  0.00           H
ATOM   3191  CA  LEU A 201      60.670  50.370  60.300  1.00  0.00           C
ATOM   3192  HA  LEU A 201      59.970  49.810  60.900  1.00  0.00           H
ATOM   3193  CB  LEU A 201      61.270  49.540  59.170  1.00  0.00           C
ATOM   3194  HB1 LEU A 201      61.940  50.090  58.480  1.00  0.00           H
ATOM   3195  HB2 LEU A 201      60.360  49.210  58.620  1.00  0.00           H
ATOM   3196  CG  LEU A 201      62.060  48.290  59.620  1.00  0.00           C
ATOM   3197  HG  LEU A 201      62.930  48.620  60.230  1.00  0.00           H
ATOM   3198  CD1 LEU A 201      61.270  47.350  60.490  1.00  0.00           C
ATOM   3199 HD11 LEU A 201      60.360  47.130  59.880  1.00  0.00           H
ATOM   3200 HD12 LEU A 201      61.000  47.800  61.460  1.00  0.00           H
ATOM   3201 HD13 LEU A 201      61.810  46.390  60.590  1.00  0.00           H
ATOM   3202  CD2 LEU A 201      62.700  47.650  58.380  1.00  0.00           C
ATOM   3203 HD21 LEU A 201      61.870  47.250  57.780  1.00  0.00           H
ATOM   3204 HD22 LEU A 201      63.380  46.820  58.690  1.00  0.00           H
ATOM   3205 HD23 LEU A 201      63.280  48.390  57.790  1.00  0.00           H
ATOM   3206  C   LEU A 201      61.850  50.850  61.170  1.00  0.00           C
ATOM   3207  O   LEU A 201      61.900  50.300  62.270  1.00  0.00           O
ATOM   3208  N   GLY A 202      62.710  51.790  60.700  1.00  0.00           N
ATOM   3209  HN  GLY A 202      62.630  52.130  59.760  1.00  0.00           H
ATOM   3210  CA  GLY A 202      63.710  52.250  61.560  1.00  0.00           C
ATOM   3211  HA1 GLY A 202      64.330  52.990  61.100  1.00  0.00           H
ATOM   3212  HA2 GLY A 202      64.250  51.390  61.920  1.00  0.00           H
ATOM   3213  C   GLY A 202      63.180  52.900  62.860  1.00  0.00           C
ATOM   3214  O   GLY A 202      63.770  52.790  63.880  1.00  0.00           O
ATOM   3215  N   ILE A 203      62.050  53.750  62.820  1.00  0.00           N
ATOM   3216  HN  ILE A 203      61.580  53.810  61.950  1.00  0.00           H
ATOM   3217  CA  ILE A 203      61.510  54.340  64.060  1.00  0.00           C
ATOM   3218  HA  ILE A 203      62.290  54.890  64.550  1.00  0.00           H
ATOM   3219  CB  ILE A 203      60.380  55.340  63.710  1.00  0.00           C
ATOM   3220  HB  ILE A 203      59.620  54.850  63.060  1.00  0.00           H
ATOM   3221  CG2 ILE A 203      59.680  55.820  64.980  1.00  0.00           C
ATOM   3222 HG21 ILE A 203      60.300  56.380  65.720  1.00  0.00           H
ATOM   3223 HG22 ILE A 203      59.090  55.040  65.500  1.00  0.00           H
ATOM   3224 HG23 ILE A 203      58.810  56.450  64.680  1.00  0.00           H
ATOM   3225  CG1 ILE A 203      60.910  56.550  62.830  1.00  0.00           C
ATOM   3226 HG11 ILE A 203      61.750  56.090  62.250  1.00  0.00           H
ATOM   3227 HG12 ILE A 203      61.430  57.240  63.530  1.00  0.00           H
ATOM   3228  CD  ILE A 203      59.770  57.200  62.060  1.00  0.00           C
ATOM   3229  HD1 ILE A 203      60.190  58.020  61.440  1.00  0.00           H
ATOM   3230  HD2 ILE A 203      59.170  57.720  62.830  1.00  0.00           H
ATOM   3231  HD3 ILE A 203      59.210  56.450  61.440  1.00  0.00           H
ATOM   3232  C   ILE A 203      60.970  53.270  65.030  1.00  0.00           C
ATOM   3233  O   ILE A 203      61.340  53.280  66.210  1.00  0.00           O
ATOM   3234  N   ILE A 204      60.190  52.310  64.580  1.00  0.00           N
ATOM   3235  HN  ILE A 204      59.730  52.360  63.700  1.00  0.00           H
ATOM   3236  CA  ILE A 204      59.770  51.200  65.420  1.00  0.00           C
ATOM   3237  HA  ILE A 204      59.370  51.620  66.350  1.00  0.00           H
ATOM   3238  CB  ILE A 204      58.780  50.320  64.720  1.00  0.00           C
ATOM   3239  HB  ILE A 204      59.210  50.110  63.710  1.00  0.00           H
ATOM   3240  CG2 ILE A 204      58.580  49.060  65.500  1.00  0.00           C
ATOM   3241 HG21 ILE A 204      57.650  48.550  65.150  1.00  0.00           H
ATOM   3242 HG22 ILE A 204      58.440  49.370  66.550  1.00  0.00           H
ATOM   3243 HG23 ILE A 204      59.460  48.370  65.510  1.00  0.00           H
ATOM   3244  CG1 ILE A 204      57.410  51.070  64.510  1.00  0.00           C
ATOM   3245 HG11 ILE A 204      56.680  50.310  64.170  1.00  0.00           H
ATOM   3246 HG12 ILE A 204      57.380  51.790  63.660  1.00  0.00           H
ATOM   3247  CD  ILE A 204      56.890  51.790  65.780  1.00  0.00           C
ATOM   3248  HD1 ILE A 204      56.960  51.110  66.670  1.00  0.00           H
ATOM   3249  HD2 ILE A 204      55.810  52.060  65.710  1.00  0.00           H
ATOM   3250  HD3 ILE A 204      57.440  52.710  66.060  1.00  0.00           H
ATOM   3251  C   ILE A 204      60.880  50.300  65.980  1.00  0.00           C
ATOM   3252  O   ILE A 204      60.890  50.000  67.160  1.00  0.00           O
ATOM   3253  N   LEU A 205      61.950  49.950  65.220  1.00  0.00           N
ATOM   3254  HN  LEU A 205      61.990  50.200  64.250  1.00  0.00           H
ATOM   3255  CA  LEU A 205      63.090  49.130  65.800  1.00  0.00           C
ATOM   3256  HA  LEU A 205      62.620  48.400  66.450  1.00  0.00           H
ATOM   3257  CB  LEU A 205      63.980  48.540  64.710  1.00  0.00           C
ATOM   3258  HB1 LEU A 205      64.750  47.860  65.130  1.00  0.00           H
ATOM   3259  HB2 LEU A 205      64.420  49.390  64.140  1.00  0.00           H
ATOM   3260  CG  LEU A 205      63.290  47.480  63.820  1.00  0.00           C
ATOM   3261  HG  LEU A 205      62.480  47.910  63.190  1.00  0.00           H
ATOM   3262  CD1 LEU A 205      64.340  46.880  62.850  1.00  0.00           C
ATOM   3263 HD11 LEU A 205      64.540  47.500  61.950  1.00  0.00           H
ATOM   3264 HD12 LEU A 205      63.880  45.980  62.380  1.00  0.00           H
ATOM   3265 HD13 LEU A 205      65.240  46.490  63.360  1.00  0.00           H
ATOM   3266  CD2 LEU A 205      62.820  46.310  64.730  1.00  0.00           C
ATOM   3267 HD21 LEU A 205      62.020  46.710  65.400  1.00  0.00           H
ATOM   3268 HD22 LEU A 205      63.590  45.870  65.410  1.00  0.00           H
ATOM   3269 HD23 LEU A 205      62.250  45.480  64.250  1.00  0.00           H
ATOM   3270  C   LEU A 205      64.040  50.020  66.680  1.00  0.00           C
ATOM   3271  O   LEU A 205      64.470  49.570  67.730  1.00  0.00           O
ATOM   3272  N   PHE A 206      64.140  51.350  66.340  1.00  0.00           N
ATOM   3273  HN  PHE A 206      63.890  51.740  65.460  1.00  0.00           H
ATOM   3274  CA  PHE A 206      64.680  52.450  67.270  1.00  0.00           C
ATOM   3275  HA  PHE A 206      65.660  52.150  67.590  1.00  0.00           H
ATOM   3276  CB  PHE A 206      64.810  53.770  66.510  1.00  0.00           C
ATOM   3277  HB1 PHE A 206      63.910  54.040  65.920  1.00  0.00           H
ATOM   3278  HB2 PHE A 206      65.580  53.570  65.730  1.00  0.00           H
ATOM   3279  CG  PHE A 206      65.230  54.960  67.330  1.00  0.00           C
ATOM   3280  CD1 PHE A 206      66.500  55.050  67.920  1.00  0.00           C
ATOM   3281  HD1 PHE A 206      67.130  54.200  67.730  1.00  0.00           H
ATOM   3282  CE1 PHE A 206      66.790  55.950  68.980  1.00  0.00           C
ATOM   3283  HE1 PHE A 206      67.730  55.900  69.520  1.00  0.00           H
ATOM   3284  CZ  PHE A 206      65.750  56.860  69.370  1.00  0.00           C
ATOM   3285  HZ  PHE A 206      66.010  57.620  70.080  1.00  0.00           H
ATOM   3286  CD2 PHE A 206      64.270  55.920  67.740  1.00  0.00           C
ATOM   3287  HD2 PHE A 206      63.290  55.880  67.300  1.00  0.00           H
ATOM   3288  CE2 PHE A 206      64.540  56.940  68.700  1.00  0.00           C
ATOM   3289  HE2 PHE A 206      63.720  57.520  69.100  1.00  0.00           H
ATOM   3290  C   PHE A 206      63.920  52.580  68.580  1.00  0.00           C
ATOM   3291  O   PHE A 206      64.480  52.390  69.630  1.00  0.00           O
ATOM   3292  N   CYS A 207      62.590  52.740  68.610  1.00  0.00           N
ATOM   3293  HN  CYS A 207      62.160  52.690  67.720  1.00  0.00           H
ATOM   3294  CA  CYS A 207      61.720  52.800  69.750  1.00  0.00           C
ATOM   3295  HA  CYS A 207      62.200  53.510  70.420  1.00  0.00           H
ATOM   3296  CB  CYS A 207      60.330  53.280  69.400  1.00  0.00           C
ATOM   3297  HB1 CYS A 207      59.790  53.460  70.360  1.00  0.00           H
ATOM   3298  HB2 CYS A 207      59.740  52.480  68.920  1.00  0.00           H
ATOM   3299  SG  CYS A 207      60.280  54.880  68.580  1.00  0.00           S
ATOM   3300  HG1 CYS A 207      61.180  54.480  67.700  1.00  0.00           H
ATOM   3301  C   CYS A 207      61.750  51.500  70.530  1.00  0.00           C
ATOM   3302  O   CYS A 207      61.770  51.490  71.780  1.00  0.00           O
ATOM   3303  N   SER A 208      61.690  50.380  69.820  1.00  0.00           N
ATOM   3304  HN  SER A 208      61.530  50.450  68.840  1.00  0.00           H
ATOM   3305  CA  SER A 208      61.880  49.000  70.400  1.00  0.00           C
ATOM   3306  HA  SER A 208      61.050  48.670  70.990  1.00  0.00           H
ATOM   3307  CB  SER A 208      61.970  47.970  69.270  1.00  0.00           C
ATOM   3308  HB1 SER A 208      62.910  48.040  68.690  1.00  0.00           H
ATOM   3309  HB2 SER A 208      61.150  48.020  68.510  1.00  0.00           H
ATOM   3310  OG  SER A 208      61.890  46.630  69.830  1.00  0.00           O
ATOM   3311  HG1 SER A 208      62.670  46.520  70.390  1.00  0.00           H
ATOM   3312  C   SER A 208      63.210  48.870  71.180  1.00  0.00           C
ATOM   3313  O   SER A 208      63.190  48.380  72.290  1.00  0.00           O
ATOM   3314  N   ALA A 209      64.330  49.410  70.700  1.00  0.00           N
ATOM   3315  HN  ALA A 209      64.340  49.840  69.800  1.00  0.00           H
ATOM   3316  CA  ALA A 209      65.550  49.550  71.440  1.00  0.00           C
ATOM   3317  HA  ALA A 209      65.670  48.530  71.780  1.00  0.00           H
ATOM   3318  CB  ALA A 209      66.800  49.820  70.580  1.00  0.00           C
ATOM   3319  HB1 ALA A 209      66.640  49.230  69.640  1.00  0.00           H
ATOM   3320  HB2 ALA A 209      67.710  49.550  71.150  1.00  0.00           H
ATOM   3321  HB3 ALA A 209      66.820  50.910  70.370  1.00  0.00           H
ATOM   3322  C   ALA A 209      65.570  50.240  72.800  1.00  0.00           C
ATOM   3323  O   ALA A 209      66.030  49.670  73.790  1.00  0.00           O
ATOM   3324  N   ARG A 210      65.020  51.480  72.830  1.00  0.00           N
ATOM   3325  HN  ARG A 210      64.690  51.870  71.980  1.00  0.00           H
ATOM   3326  CA  ARG A 210      65.050  52.400  73.880  1.00  0.00           C
ATOM   3327  HA  ARG A 210      66.000  52.420  74.380  1.00  0.00           H
ATOM   3328  CB  ARG A 210      64.870  53.830  73.390  1.00  0.00           C
ATOM   3329  HB1 ARG A 210      65.060  54.470  74.280  1.00  0.00           H
ATOM   3330  HB2 ARG A 210      63.840  54.050  73.040  1.00  0.00           H
ATOM   3331  CG  ARG A 210      65.790  54.190  72.190  1.00  0.00           C
ATOM   3332  HG1 ARG A 210      65.680  55.240  71.860  1.00  0.00           H
ATOM   3333  HG2 ARG A 210      65.410  53.590  71.340  1.00  0.00           H
ATOM   3334  CD  ARG A 210      67.330  53.970  72.410  1.00  0.00           C
ATOM   3335  HD1 ARG A 210      67.780  54.220  71.420  1.00  0.00           H
ATOM   3336  HD2 ARG A 210      67.610  52.920  72.660  1.00  0.00           H
ATOM   3337  NE  ARG A 210      67.750  54.800  73.540  1.00  0.00           N
ATOM   3338  HE  ARG A 210      66.990  55.140  74.090  1.00  0.00           H
ATOM   3339  CZ  ARG A 210      69.010  54.950  73.980  1.00  0.00           C
ATOM   3340  NH1 ARG A 210      69.970  54.230  73.520  1.00  0.00           N
ATOM   3341 HH11 ARG A 210      69.820  53.620  72.740  1.00  0.00           H
ATOM   3342 HH12 ARG A 210      70.930  54.490  73.670  1.00  0.00           H
ATOM   3343  NH2 ARG A 210      69.300  55.870  74.960  1.00  0.00           N
ATOM   3344 HH21 ARG A 210      68.470  56.180  75.430  1.00  0.00           H
ATOM   3345 HH22 ARG A 210      70.220  56.160  75.220  1.00  0.00           H
ATOM   3346  C   ARG A 210      63.950  52.090  74.950  1.00  0.00           C
ATOM   3347  O   ARG A 210      64.090  52.400  76.120  1.00  0.00           O
ATOM   3348  N   ILE A 211      62.840  51.410  74.550  1.00  0.00           N
ATOM   3349  HN  ILE A 211      62.700  51.300  73.560  1.00  0.00           H
ATOM   3350  CA  ILE A 211      61.870  50.840  75.460  1.00  0.00           C
ATOM   3351  HA  ILE A 211      61.510  51.540  76.190  1.00  0.00           H
ATOM   3352  CB  ILE A 211      60.600  50.340  74.630  1.00  0.00           C
ATOM   3353  HB  ILE A 211      61.000  49.930  73.670  1.00  0.00           H
ATOM   3354  CG2 ILE A 211      59.870  49.120  75.280  1.00  0.00           C
ATOM   3355 HG21 ILE A 211      59.030  48.760  74.640  1.00  0.00           H
ATOM   3356 HG22 ILE A 211      59.630  49.350  76.340  1.00  0.00           H
ATOM   3357 HG23 ILE A 211      60.550  48.250  75.440  1.00  0.00           H
ATOM   3358  CG1 ILE A 211      59.520  51.470  74.380  1.00  0.00           C
ATOM   3359 HG11 ILE A 211      60.010  52.190  73.700  1.00  0.00           H
ATOM   3360 HG12 ILE A 211      59.390  52.100  75.280  1.00  0.00           H
ATOM   3361  CD  ILE A 211      58.150  51.060  73.800  1.00  0.00           C
ATOM   3362  HD1 ILE A 211      57.410  50.600  74.500  1.00  0.00           H
ATOM   3363  HD2 ILE A 211      58.280  50.370  72.950  1.00  0.00           H
ATOM   3364  HD3 ILE A 211      57.620  52.010  73.560  1.00  0.00           H
ATOM   3365  C   ILE A 211      62.480  49.710  76.270  1.00  0.00           C
ATOM   3366  O   ILE A 211      62.440  49.660  77.460  1.00  0.00           O
ATOM   3367  N   ILE A 212      63.140  48.750  75.510  1.00  0.00           N
ATOM   3368  HN  ILE A 212      63.260  48.780  74.520  1.00  0.00           H
ATOM   3369  CA  ILE A 212      63.770  47.560  76.110  1.00  0.00           C
ATOM   3370  HA  ILE A 212      63.070  47.140  76.810  1.00  0.00           H
ATOM   3371  CB  ILE A 212      64.280  46.510  75.060  1.00  0.00           C
ATOM   3372  HB  ILE A 212      64.880  47.030  74.290  1.00  0.00           H
ATOM   3373  CG2 ILE A 212      65.070  45.390  75.860  1.00  0.00           C
ATOM   3374 HG21 ILE A 212      65.510  44.610  75.210  1.00  0.00           H
ATOM   3375 HG22 ILE A 212      64.340  44.890  76.530  1.00  0.00           H
ATOM   3376 HG23 ILE A 212      65.790  45.860  76.560  1.00  0.00           H
ATOM   3377  CG1 ILE A 212      63.060  45.830  74.390  1.00  0.00           C
ATOM   3378 HG11 ILE A 212      62.290  46.560  74.080  1.00  0.00           H
ATOM   3379 HG12 ILE A 212      62.560  45.210  75.150  1.00  0.00           H
ATOM   3380  CD  ILE A 212      63.340  45.000  73.120  1.00  0.00           C
ATOM   3381  HD1 ILE A 212      62.450  44.660  72.540  1.00  0.00           H
ATOM   3382  HD2 ILE A 212      63.980  44.130  73.360  1.00  0.00           H
ATOM   3383  HD3 ILE A 212      63.920  45.570  72.370  1.00  0.00           H
ATOM   3384  C   ILE A 212      64.910  48.080  77.020  1.00  0.00           C
ATOM   3385  O   ILE A 212      65.130  47.520  78.090  1.00  0.00           O
ATOM   3386  N   TRP A 213      65.640  49.090  76.690  1.00  0.00           N
ATOM   3387  HN  TRP A 213      65.430  49.500  75.810  1.00  0.00           H
ATOM   3388  CA  TRP A 213      66.640  49.590  77.590  1.00  0.00           C
ATOM   3389  HA  TRP A 213      67.270  48.840  78.030  1.00  0.00           H
ATOM   3390  CB  TRP A 213      67.480  50.640  76.850  1.00  0.00           C
ATOM   3391  HB1 TRP A 213      66.790  51.050  76.100  1.00  0.00           H
ATOM   3392  HB2 TRP A 213      68.320  50.200  76.270  1.00  0.00           H
ATOM   3393  CG  TRP A 213      68.060  51.880  77.520  1.00  0.00           C
ATOM   3394  CD1 TRP A 213      67.600  53.150  77.390  1.00  0.00           C
ATOM   3395  HD1 TRP A 213      66.870  53.480  76.670  1.00  0.00           H
ATOM   3396  NE1 TRP A 213      68.370  53.970  78.130  1.00  0.00           N
ATOM   3397  HE1 TRP A 213      68.400  54.940  78.210  1.00  0.00           H
ATOM   3398  CE2 TRP A 213      69.320  53.290  78.770  1.00  0.00           C
ATOM   3399  CD2 TRP A 213      69.060  51.890  78.550  1.00  0.00           C
ATOM   3400  CE3 TRP A 213      69.920  50.980  79.170  1.00  0.00           C
ATOM   3401  HE3 TRP A 213      69.920  49.930  78.920  1.00  0.00           H
ATOM   3402  CZ3 TRP A 213      70.980  51.430  79.900  1.00  0.00           C
ATOM   3403  HZ3 TRP A 213      71.650  50.720  80.360  1.00  0.00           H
ATOM   3404  CZ2 TRP A 213      70.340  53.740  79.570  1.00  0.00           C
ATOM   3405  HZ2 TRP A 213      70.560  54.770  79.780  1.00  0.00           H
ATOM   3406  CH2 TRP A 213      71.170  52.790  80.040  1.00  0.00           C
ATOM   3407  HH2 TRP A 213      72.070  53.130  80.550  1.00  0.00           H
ATOM   3408  C   TRP A 213      66.120  50.190  78.920  1.00  0.00           C
ATOM   3409  O   TRP A 213      66.590  49.800  79.980  1.00  0.00           O
ATOM   3410  N   SER A 214      65.020  51.000  78.790  1.00  0.00           N
ATOM   3411  HN  SER A 214      64.690  51.310  77.900  1.00  0.00           H
ATOM   3412  CA  SER A 214      64.340  51.550  79.970  1.00  0.00           C
ATOM   3413  HA  SER A 214      65.020  52.090  80.610  1.00  0.00           H
ATOM   3414  CB  SER A 214      63.150  52.550  79.600  1.00  0.00           C
ATOM   3415  HB1 SER A 214      62.660  52.820  80.560  1.00  0.00           H
ATOM   3416  HB2 SER A 214      62.360  52.130  78.920  1.00  0.00           H
ATOM   3417  OG  SER A 214      63.690  53.830  79.150  1.00  0.00           O
ATOM   3418  HG1 SER A 214      64.130  53.610  78.330  1.00  0.00           H
ATOM   3419  C   SER A 214      63.770  50.470  80.940  1.00  0.00           C
ATOM   3420  O   SER A 214      64.040  50.420  82.130  1.00  0.00           O
ATOM   3421  N   LEU A 215      63.050  49.420  80.370  1.00  0.00           N
ATOM   3422  HN  LEU A 215      62.860  49.380  79.400  1.00  0.00           H
ATOM   3423  CA  LEU A 215      62.520  48.290  81.140  1.00  0.00           C
ATOM   3424  HA  LEU A 215      61.880  48.750  81.870  1.00  0.00           H
ATOM   3425  CB  LEU A 215      61.720  47.350  80.330  1.00  0.00           C
ATOM   3426  HB1 LEU A 215      61.470  46.340  80.710  1.00  0.00           H
ATOM   3427  HB2 LEU A 215      62.310  46.960  79.470  1.00  0.00           H
ATOM   3428  CG  LEU A 215      60.480  48.000  79.800  1.00  0.00           C
ATOM   3429  HG  LEU A 215      60.720  48.990  79.390  1.00  0.00           H
ATOM   3430  CD1 LEU A 215      59.790  47.190  78.670  1.00  0.00           C
ATOM   3431 HD11 LEU A 215      59.580  46.190  79.120  1.00  0.00           H
ATOM   3432 HD12 LEU A 215      60.460  47.230  77.790  1.00  0.00           H
ATOM   3433 HD13 LEU A 215      58.830  47.680  78.430  1.00  0.00           H
ATOM   3434  CD2 LEU A 215      59.470  48.130  80.890  1.00  0.00           C
ATOM   3435 HD21 LEU A 215      59.080  47.100  81.100  1.00  0.00           H
ATOM   3436 HD22 LEU A 215      58.670  48.750  80.430  1.00  0.00           H
ATOM   3437 HD23 LEU A 215      59.800  48.630  81.830  1.00  0.00           H
ATOM   3438  C   LEU A 215      63.560  47.490  81.850  1.00  0.00           C
ATOM   3439  O   LEU A 215      63.340  47.180  83.050  1.00  0.00           O
ATOM   3440  N   ARG A 216      64.680  47.120  81.210  1.00  0.00           N
ATOM   3441  HN  ARG A 216      64.880  47.310  80.250  1.00  0.00           H
ATOM   3442  CA  ARG A 216      65.620  46.340  81.890  1.00  0.00           C
ATOM   3443  HA  ARG A 216      65.100  45.540  82.400  1.00  0.00           H
ATOM   3444  CB  ARG A 216      66.650  45.680  80.860  1.00  0.00           C
ATOM   3445  HB1 ARG A 216      67.350  45.050  81.450  1.00  0.00           H
ATOM   3446  HB2 ARG A 216      67.190  46.470  80.290  1.00  0.00           H
ATOM   3447  CG  ARG A 216      66.070  44.800  79.890  1.00  0.00           C
ATOM   3448  HG1 ARG A 216      65.600  45.370  79.070  1.00  0.00           H
ATOM   3449  HG2 ARG A 216      65.380  44.010  80.250  1.00  0.00           H
ATOM   3450  CD  ARG A 216      67.030  43.990  79.060  1.00  0.00           C
ATOM   3451  HD1 ARG A 216      67.920  44.630  78.820  1.00  0.00           H
ATOM   3452  HD2 ARG A 216      66.620  43.500  78.170  1.00  0.00           H
ATOM   3453  NE  ARG A 216      67.500  42.890  79.910  1.00  0.00           N
ATOM   3454  HE  ARG A 216      67.060  42.750  80.790  1.00  0.00           H
ATOM   3455  CZ  ARG A 216      68.160  41.820  79.470  1.00  0.00           C
ATOM   3456  NH1 ARG A 216      68.750  41.680  78.340  1.00  0.00           N
ATOM   3457 HH11 ARG A 216      68.840  42.400  77.660  1.00  0.00           H
ATOM   3458 HH12 ARG A 216      69.160  40.790  78.130  1.00  0.00           H
ATOM   3459  NH2 ARG A 216      68.140  40.810  80.310  1.00  0.00           N
ATOM   3460 HH21 ARG A 216      67.450  40.920  81.020  1.00  0.00           H
ATOM   3461 HH22 ARG A 216      68.470  39.900  80.050  1.00  0.00           H
ATOM   3462  C   ARG A 216      66.530  47.020  82.880  1.00  0.00           C
ATOM   3463  O   ARG A 216      66.880  46.460  83.920  1.00  0.00           O
ATOM   3464  N   GLN A 217      66.830  48.310  82.700  1.00  0.00           N
ATOM   3465  HN  GLN A 217      66.620  48.780  81.850  1.00  0.00           H
ATOM   3466  CA  GLN A 217      67.780  48.960  83.590  1.00  0.00           C
ATOM   3467  HA  GLN A 217      68.500  48.280  84.010  1.00  0.00           H
ATOM   3468  CB  GLN A 217      68.510  49.970  82.640  1.00  0.00           C
ATOM   3469  HB1 GLN A 217      67.830  50.770  82.300  1.00  0.00           H
ATOM   3470  HB2 GLN A 217      69.060  49.460  81.820  1.00  0.00           H
ATOM   3471  CG  GLN A 217      69.620  50.780  83.400  1.00  0.00           C
ATOM   3472  HG1 GLN A 217      69.270  51.510  84.140  1.00  0.00           H
ATOM   3473  HG2 GLN A 217      70.260  51.350  82.680  1.00  0.00           H
ATOM   3474  CD  GLN A 217      70.640  49.910  84.160  1.00  0.00           C
ATOM   3475  OE1 GLN A 217      71.740  49.660  83.660  1.00  0.00           O
ATOM   3476  NE2 GLN A 217      70.300  49.520  85.430  1.00  0.00           N
ATOM   3477 HE21 GLN A 217      69.410  49.750  85.810  1.00  0.00           H
ATOM   3478 HE22 GLN A 217      70.960  48.930  85.890  1.00  0.00           H
ATOM   3479  C   GLN A 217      67.070  49.700  84.720  1.00  0.00           C
ATOM   3480  O   GLN A 217      67.550  49.590  85.860  1.00  0.00           O
ATOM   3481  N   ARG A 218      65.920  50.320  84.390  1.00  0.00           N
ATOM   3482  HN  ARG A 218      65.550  50.390  83.460  1.00  0.00           H
ATOM   3483  CA  ARG A 218      65.270  51.130  85.430  1.00  0.00           C
ATOM   3484  HA  ARG A 218      65.970  51.280  86.250  1.00  0.00           H
ATOM   3485  CB  ARG A 218      64.780  52.480  84.960  1.00  0.00           C
ATOM   3486  HB1 ARG A 218      64.360  53.120  85.770  1.00  0.00           H
ATOM   3487  HB2 ARG A 218      64.030  52.420  84.140  1.00  0.00           H
ATOM   3488  CG  ARG A 218      65.990  53.340  84.290  1.00  0.00           C
ATOM   3489  HG1 ARG A 218      65.680  54.370  84.010  1.00  0.00           H
ATOM   3490  HG2 ARG A 218      66.230  52.800  83.350  1.00  0.00           H
ATOM   3491  CD  ARG A 218      67.210  53.360  85.170  1.00  0.00           C
ATOM   3492  HD1 ARG A 218      67.480  52.320  85.470  1.00  0.00           H
ATOM   3493  HD2 ARG A 218      67.140  53.960  86.100  1.00  0.00           H
ATOM   3494  NE  ARG A 218      68.400  53.940  84.390  1.00  0.00           N
ATOM   3495  HE  ARG A 218      68.260  54.320  83.470  1.00  0.00           H
ATOM   3496  CZ  ARG A 218      69.670  54.020  84.840  1.00  0.00           C
ATOM   3497  NH1 ARG A 218      70.120  53.590  86.000  1.00  0.00           N
ATOM   3498 HH11 ARG A 218      69.500  53.100  86.610  1.00  0.00           H
ATOM   3499 HH12 ARG A 218      71.060  53.850  86.210  1.00  0.00           H
ATOM   3500  NH2 ARG A 218      70.480  54.520  83.970  1.00  0.00           N
ATOM   3501 HH21 ARG A 218      69.940  55.070  83.320  1.00  0.00           H
ATOM   3502 HH22 ARG A 218      71.450  54.290  83.990  1.00  0.00           H
ATOM   3503  C   ARG A 218      64.020  50.440  85.920  1.00  0.00           C
ATOM   3504  O   ARG A 218      63.770  50.340  87.090  1.00  0.00           O
ATOM   3505  N   GLN A 219      63.160  49.850  85.060  1.00  0.00           N
ATOM   3506  HN  GLN A 219      63.330  49.860  84.080  1.00  0.00           H
ATOM   3507  CA  GLN A 219      61.930  49.270  85.520  1.00  0.00           C
ATOM   3508  HA  GLN A 219      61.430  49.860  86.270  1.00  0.00           H
ATOM   3509  CB  GLN A 219      60.950  49.150  84.360  1.00  0.00           C
ATOM   3510  HB1 GLN A 219      59.940  48.960  84.780  1.00  0.00           H
ATOM   3511  HB2 GLN A 219      61.150  48.330  83.640  1.00  0.00           H
ATOM   3512  CG  GLN A 219      60.690  50.500  83.610  1.00  0.00           C
ATOM   3513  HG1 GLN A 219      59.900  50.310  82.860  1.00  0.00           H
ATOM   3514  HG2 GLN A 219      61.620  50.740  83.050  1.00  0.00           H
ATOM   3515  CD  GLN A 219      60.350  51.730  84.520  1.00  0.00           C
ATOM   3516  OE1 GLN A 219      61.060  52.750  84.500  1.00  0.00           O
ATOM   3517  NE2 GLN A 219      59.170  51.670  85.180  1.00  0.00           N
ATOM   3518 HE21 GLN A 219      58.830  52.560  85.480  1.00  0.00           H
ATOM   3519 HE22 GLN A 219      58.570  50.870  85.110  1.00  0.00           H
ATOM   3520  C   GLN A 219      62.110  47.920  86.140  1.00  0.00           C
ATOM   3521  O   GLN A 219      61.300  47.580  87.050  1.00  0.00           O
ATOM   3522  N   MET A 220      63.180  47.220  85.800  1.00  0.00           N
ATOM   3523  HN  MET A 220      63.750  47.480  85.020  1.00  0.00           H
ATOM   3524  CA  MET A 220      63.670  45.930  86.330  1.00  0.00           C
ATOM   3525  HA  MET A 220      64.640  45.890  85.850  1.00  0.00           H
ATOM   3526  CB  MET A 220      63.950  45.880  87.840  1.00  0.00           C
ATOM   3527  HB1 MET A 220      64.550  44.960  88.030  1.00  0.00           H
ATOM   3528  HB2 MET A 220      63.020  45.970  88.430  1.00  0.00           H
ATOM   3529  CG  MET A 220      64.870  47.040  88.240  1.00  0.00           C
ATOM   3530  HG1 MET A 220      64.250  47.950  88.210  1.00  0.00           H
ATOM   3531  HG2 MET A 220      65.670  47.210  87.490  1.00  0.00           H
ATOM   3532  SD  MET A 220      65.710  46.870  89.830  1.00  0.00           S
ATOM   3533  CE  MET A 220      66.440  48.530  89.530  1.00  0.00           C
ATOM   3534  HE1 MET A 220      67.120  48.980  90.280  1.00  0.00           H
ATOM   3535  HE2 MET A 220      65.620  49.260  89.410  1.00  0.00           H
ATOM   3536  HE3 MET A 220      66.920  48.540  88.520  1.00  0.00           H
ATOM   3537  C   MET A 220      62.910  44.680  85.940  1.00  0.00           C
ATOM   3538  O   MET A 220      61.910  44.210  86.470  1.00  0.00           O
ATOM   3539  N   ASP A 221      63.410  44.030  84.790  1.00  0.00           N
ATOM   3540  HN  ASP A 221      64.150  44.490  84.310  1.00  0.00           H
ATOM   3541  CA  ASP A 221      63.070  42.750  84.220  1.00  0.00           C
ATOM   3542  HA  ASP A 221      62.000  42.840  84.080  1.00  0.00           H
ATOM   3543  CB  ASP A 221      63.630  42.520  82.760  1.00  0.00           C
ATOM   3544  HB1 ASP A 221      63.600  43.460  82.180  1.00  0.00           H
ATOM   3545  HB2 ASP A 221      63.080  41.770  82.150  1.00  0.00           H
ATOM   3546  CG  ASP A 221      65.060  42.140  82.850  1.00  0.00           C
ATOM   3547  OD1 ASP A 221      65.800  42.520  83.830  1.00  0.00           O
ATOM   3548  OD2 ASP A 221      65.650  41.400  81.940  1.00  0.00           O
ATOM   3549  C   ASP A 221      63.120  41.490  85.110  1.00  0.00           C
ATOM   3550  O   ASP A 221      62.830  40.380  84.630  1.00  0.00           O
ATOM   3551  N   ARG A 222      63.340  41.570  86.440  1.00  0.00           N
ATOM   3552  HN  ARG A 222      63.550  42.480  86.780  1.00  0.00           H
ATOM   3553  CA  ARG A 222      63.030  40.550  87.360  1.00  0.00           C
ATOM   3554  HA  ARG A 222      63.390  39.610  86.950  1.00  0.00           H
ATOM   3555  CB  ARG A 222      63.870  40.890  88.670  1.00  0.00           C
ATOM   3556  HB1 ARG A 222      64.960  40.950  88.410  1.00  0.00           H
ATOM   3557  HB2 ARG A 222      63.950  40.090  89.430  1.00  0.00           H
ATOM   3558  CG  ARG A 222      63.250  42.160  89.260  1.00  0.00           C
ATOM   3559  HG1 ARG A 222      62.440  41.780  89.930  1.00  0.00           H
ATOM   3560  HG2 ARG A 222      62.780  42.880  88.560  1.00  0.00           H
ATOM   3561  CD  ARG A 222      64.470  42.830  90.050  1.00  0.00           C
ATOM   3562  HD1 ARG A 222      65.260  43.200  89.360  1.00  0.00           H
ATOM   3563  HD2 ARG A 222      64.980  42.130  90.740  1.00  0.00           H
ATOM   3564  NE  ARG A 222      63.850  44.040  90.780  1.00  0.00           N
ATOM   3565  HE  ARG A 222      62.980  44.370  90.420  1.00  0.00           H
ATOM   3566  CZ  ARG A 222      64.290  44.620  91.850  1.00  0.00           C
ATOM   3567  NH1 ARG A 222      65.390  44.220  92.500  1.00  0.00           N
ATOM   3568 HH11 ARG A 222      66.040  43.610  92.050  1.00  0.00           H
ATOM   3569 HH12 ARG A 222      65.450  44.450  93.480  1.00  0.00           H
ATOM   3570  NH2 ARG A 222      63.470  45.450  92.430  1.00  0.00           N
ATOM   3571 HH21 ARG A 222      62.650  45.680  91.900  1.00  0.00           H
ATOM   3572 HH22 ARG A 222      63.820  46.040  93.160  1.00  0.00           H
ATOM   3573  C   ARG A 222      61.560  40.460  87.650  1.00  0.00           C
ATOM   3574  O   ARG A 222      61.080  39.510  88.230  1.00  0.00           O
ATOM   3575  N   HSD A 223      60.690  41.380  87.200  1.00  0.00           N
ATOM   3576  HN  HSD A 223      60.990  42.230  86.770  1.00  0.00           H
ATOM   3577  CA  HSD A 223      59.290  41.460  87.570  1.00  0.00           C
ATOM   3578  HA  HSD A 223      59.120  40.710  88.330  1.00  0.00           H
ATOM   3579  CB  HSD A 223      58.960  42.980  88.010  1.00  0.00           C
ATOM   3580  HB1 HSD A 223      57.880  43.130  88.220  1.00  0.00           H
ATOM   3581  HB2 HSD A 223      59.220  43.510  87.070  1.00  0.00           H
ATOM   3582  ND1 HSD A 223      59.790  43.140  90.420  1.00  0.00           N
ATOM   3583  HD1 HSD A 223      59.580  42.220  90.720  1.00  0.00           H
ATOM   3584  CG  HSD A 223      59.740  43.610  89.110  1.00  0.00           C
ATOM   3585  CE1 HSD A 223      60.480  44.060  91.130  1.00  0.00           C
ATOM   3586  HE1 HSD A 223      60.730  43.980  92.190  1.00  0.00           H
ATOM   3587  NE2 HSD A 223      60.920  45.050  90.380  1.00  0.00           N
ATOM   3588  CD2 HSD A 223      60.400  44.810  89.140  1.00  0.00           C
ATOM   3589  HD2 HSD A 223      60.590  45.450  88.290  1.00  0.00           H
ATOM   3590  C   HSD A 223      58.430  41.130  86.410  1.00  0.00           C
ATOM   3591  O   HSD A 223      58.580  41.580  85.280  1.00  0.00           O
ATOM   3592  N   ALA A 224      57.410  40.360  86.710  1.00  0.00           N
ATOM   3593  HN  ALA A 224      57.240  40.030  87.630  1.00  0.00           H
ATOM   3594  CA  ALA A 224      56.630  39.690  85.650  1.00  0.00           C
ATOM   3595  HA  ALA A 224      57.260  39.000  85.100  1.00  0.00           H
ATOM   3596  CB  ALA A 224      55.630  38.750  86.270  1.00  0.00           C
ATOM   3597  HB1 ALA A 224      54.680  39.250  86.570  1.00  0.00           H
ATOM   3598  HB2 ALA A 224      56.140  38.250  87.140  1.00  0.00           H
ATOM   3599  HB3 ALA A 224      55.280  37.960  85.580  1.00  0.00           H
ATOM   3600  C   ALA A 224      55.920  40.540  84.660  1.00  0.00           C
ATOM   3601  O   ALA A 224      55.870  40.230  83.500  1.00  0.00           O
ATOM   3602  N   LYS A 225      55.350  41.670  85.060  1.00  0.00           N
ATOM   3603  HN  LYS A 225      55.490  41.940  86.020  1.00  0.00           H
ATOM   3604  CA  LYS A 225      54.770  42.530  83.990  1.00  0.00           C
ATOM   3605  HA  LYS A 225      54.230  41.910  83.270  1.00  0.00           H
ATOM   3606  CB  LYS A 225      53.710  43.510  84.480  1.00  0.00           C
ATOM   3607  HB1 LYS A 225      53.870  44.470  83.970  1.00  0.00           H
ATOM   3608  HB2 LYS A 225      53.720  43.570  85.590  1.00  0.00           H
ATOM   3609  CG  LYS A 225      52.330  43.160  84.050  1.00  0.00           C
ATOM   3610  HG1 LYS A 225      52.090  42.120  84.370  1.00  0.00           H
ATOM   3611  HG2 LYS A 225      52.310  43.120  82.950  1.00  0.00           H
ATOM   3612  CD  LYS A 225      51.250  44.200  84.390  1.00  0.00           C
ATOM   3613  HD1 LYS A 225      51.490  45.010  83.670  1.00  0.00           H
ATOM   3614  HD2 LYS A 225      51.430  44.460  85.450  1.00  0.00           H
ATOM   3615  CE  LYS A 225      49.820  43.700  84.220  1.00  0.00           C
ATOM   3616  HE1 LYS A 225      49.560  42.820  84.860  1.00  0.00           H
ATOM   3617  HE2 LYS A 225      49.770  43.530  83.120  1.00  0.00           H
ATOM   3618  NZ  LYS A 225      48.970  44.820  84.570  1.00  0.00           N
ATOM   3619  HZ1 LYS A 225      49.040  45.440  83.750  1.00  0.00           H
ATOM   3620  HZ2 LYS A 225      49.220  45.250  85.480  1.00  0.00           H
ATOM   3621  HZ3 LYS A 225      47.990  44.470  84.500  1.00  0.00           H
ATOM   3622  C   LYS A 225      55.860  43.310  83.310  1.00  0.00           C
ATOM   3623  O   LYS A 225      55.640  43.770  82.140  1.00  0.00           O
ATOM   3624  N   ILE A 226      57.020  43.610  83.900  1.00  0.00           N
ATOM   3625  HN  ILE A 226      57.260  43.410  84.840  1.00  0.00           H
ATOM   3626  CA  ILE A 226      58.110  44.280  83.190  1.00  0.00           C
ATOM   3627  HA  ILE A 226      57.720  45.090  82.600  1.00  0.00           H
ATOM   3628  CB  ILE A 226      59.140  44.770  84.190  1.00  0.00           C
ATOM   3629  HB  ILE A 226      59.600  43.910  84.710  1.00  0.00           H
ATOM   3630  CG2 ILE A 226      60.390  45.390  83.500  1.00  0.00           C
ATOM   3631 HG21 ILE A 226      60.800  46.130  84.210  1.00  0.00           H
ATOM   3632 HG22 ILE A 226      60.330  45.840  82.490  1.00  0.00           H
ATOM   3633 HG23 ILE A 226      61.130  44.570  83.370  1.00  0.00           H
ATOM   3634  CG1 ILE A 226      58.440  45.590  85.310  1.00  0.00           C
ATOM   3635 HG11 ILE A 226      59.110  45.950  86.110  1.00  0.00           H
ATOM   3636 HG12 ILE A 226      57.680  44.980  85.870  1.00  0.00           H
ATOM   3637  CD  ILE A 226      57.650  46.830  84.770  1.00  0.00           C
ATOM   3638  HD1 ILE A 226      56.880  46.610  84.010  1.00  0.00           H
ATOM   3639  HD2 ILE A 226      58.290  47.500  84.160  1.00  0.00           H
ATOM   3640  HD3 ILE A 226      57.310  47.470  85.620  1.00  0.00           H
ATOM   3641  C   ILE A 226      58.710  43.220  82.200  1.00  0.00           C
ATOM   3642  O   ILE A 226      59.080  43.640  81.110  1.00  0.00           O
ATOM   3643  N   LYS A 227      58.660  41.860  82.500  1.00  0.00           N
ATOM   3644  HN  LYS A 227      58.400  41.480  83.380  1.00  0.00           H
ATOM   3645  CA  LYS A 227      58.970  40.800  81.580  1.00  0.00           C
ATOM   3646  HA  LYS A 227      60.000  40.970  81.260  1.00  0.00           H
ATOM   3647  CB  LYS A 227      58.850  39.400  82.250  1.00  0.00           C
ATOM   3648  HB1 LYS A 227      59.040  38.640  81.460  1.00  0.00           H
ATOM   3649  HB2 LYS A 227      57.910  39.130  82.770  1.00  0.00           H
ATOM   3650  CG  LYS A 227      60.000  39.290  83.360  1.00  0.00           C
ATOM   3651  HG1 LYS A 227      60.030  40.050  84.170  1.00  0.00           H
ATOM   3652  HG2 LYS A 227      60.850  39.660  82.770  1.00  0.00           H
ATOM   3653  CD  LYS A 227      60.170  37.820  83.890  1.00  0.00           C
ATOM   3654  HD1 LYS A 227      60.220  37.170  82.980  1.00  0.00           H
ATOM   3655  HD2 LYS A 227      59.330  37.370  84.470  1.00  0.00           H
ATOM   3656  CE  LYS A 227      61.410  37.540  84.730  1.00  0.00           C
ATOM   3657  HE1 LYS A 227      61.450  36.580  85.260  1.00  0.00           H
ATOM   3658  HE2 LYS A 227      61.530  38.230  85.590  1.00  0.00           H
ATOM   3659  NZ  LYS A 227      62.670  37.680  83.930  1.00  0.00           N
ATOM   3660  HZ1 LYS A 227      62.860  38.700  83.930  1.00  0.00           H
ATOM   3661  HZ2 LYS A 227      62.480  37.360  82.960  1.00  0.00           H
ATOM   3662  HZ3 LYS A 227      63.430  37.050  84.260  1.00  0.00           H
ATOM   3663  C   LYS A 227      58.130  40.800  80.360  1.00  0.00           C
ATOM   3664  O   LYS A 227      58.720  40.850  79.250  1.00  0.00           O
ATOM   3665  N   ARG A 228      56.780  40.770  80.610  1.00  0.00           N
ATOM   3666  HN  ARG A 228      56.570  40.640  81.580  1.00  0.00           H
ATOM   3667  CA  ARG A 228      55.740  40.770  79.580  1.00  0.00           C
ATOM   3668  HA  ARG A 228      55.760  39.810  79.090  1.00  0.00           H
ATOM   3669  CB  ARG A 228      54.340  40.690  80.280  1.00  0.00           C
ATOM   3670  HB1 ARG A 228      54.310  41.490  81.050  1.00  0.00           H
ATOM   3671  HB2 ARG A 228      54.280  39.720  80.820  1.00  0.00           H
ATOM   3672  CG  ARG A 228      53.070  40.860  79.350  1.00  0.00           C
ATOM   3673  HG1 ARG A 228      53.000  41.870  78.920  1.00  0.00           H
ATOM   3674  HG2 ARG A 228      52.180  40.730  80.020  1.00  0.00           H
ATOM   3675  CD  ARG A 228      53.020  39.830  78.260  1.00  0.00           C
ATOM   3676  HD1 ARG A 228      53.120  38.810  78.690  1.00  0.00           H
ATOM   3677  HD2 ARG A 228      53.800  40.090  77.510  1.00  0.00           H
ATOM   3678  NE  ARG A 228      51.670  40.000  77.600  1.00  0.00           N
ATOM   3679  HE  ARG A 228      51.200  40.890  77.560  1.00  0.00           H
ATOM   3680  CZ  ARG A 228      50.950  38.910  77.210  1.00  0.00           C
ATOM   3681  NH1 ARG A 228      51.380  37.640  77.360  1.00  0.00           N
ATOM   3682 HH11 ARG A 228      52.330  37.410  77.570  1.00  0.00           H
ATOM   3683 HH12 ARG A 228      50.860  36.810  77.160  1.00  0.00           H
ATOM   3684  NH2 ARG A 228      49.720  39.100  76.750  1.00  0.00           N
ATOM   3685 HH21 ARG A 228      49.490  40.080  76.690  1.00  0.00           H
ATOM   3686 HH22 ARG A 228      49.170  38.270  76.820  1.00  0.00           H
ATOM   3687  C   ARG A 228      55.920  41.970  78.620  1.00  0.00           C
ATOM   3688  O   ARG A 228      55.780  41.860  77.410  1.00  0.00           O
ATOM   3689  N   ALA A 229      56.220  43.160  79.210  1.00  0.00           N
ATOM   3690  HN  ALA A 229      56.150  43.210  80.200  1.00  0.00           H
ATOM   3691  CA  ALA A 229      56.370  44.370  78.480  1.00  0.00           C
ATOM   3692  HA  ALA A 229      55.410  44.650  78.060  1.00  0.00           H
ATOM   3693  CB  ALA A 229      56.740  45.460  79.470  1.00  0.00           C
ATOM   3694  HB1 ALA A 229      56.740  46.500  79.070  1.00  0.00           H
ATOM   3695  HB2 ALA A 229      57.810  45.450  79.790  1.00  0.00           H
ATOM   3696  HB3 ALA A 229      56.080  45.420  80.380  1.00  0.00           H
ATOM   3697  C   ALA A 229      57.420  44.450  77.370  1.00  0.00           C
ATOM   3698  O   ALA A 229      57.200  45.080  76.340  1.00  0.00           O
ATOM   3699  N   ILE A 230      58.580  43.840  77.610  1.00  0.00           N
ATOM   3700  HN  ILE A 230      58.680  43.270  78.420  1.00  0.00           H
ATOM   3701  CA  ILE A 230      59.570  43.510  76.690  1.00  0.00           C
ATOM   3702  HA  ILE A 230      59.970  44.360  76.150  1.00  0.00           H
ATOM   3703  CB  ILE A 230      60.740  42.880  77.440  1.00  0.00           C
ATOM   3704  HB  ILE A 230      60.410  42.080  78.130  1.00  0.00           H
ATOM   3705  CG2 ILE A 230      61.670  42.040  76.530  1.00  0.00           C
ATOM   3706 HG21 ILE A 230      62.500  41.660  77.180  1.00  0.00           H
ATOM   3707 HG22 ILE A 230      62.110  42.690  75.750  1.00  0.00           H
ATOM   3708 HG23 ILE A 230      61.150  41.160  76.110  1.00  0.00           H
ATOM   3709  CG1 ILE A 230      61.590  43.950  78.300  1.00  0.00           C
ATOM   3710 HG11 ILE A 230      60.930  44.690  78.790  1.00  0.00           H
ATOM   3711 HG12 ILE A 230      62.210  44.470  77.530  1.00  0.00           H
ATOM   3712  CD  ILE A 230      62.370  43.390  79.510  1.00  0.00           C
ATOM   3713  HD1 ILE A 230      63.070  42.580  79.200  1.00  0.00           H
ATOM   3714  HD2 ILE A 230      61.570  42.990  80.170  1.00  0.00           H
ATOM   3715  HD3 ILE A 230      62.900  44.170  80.100  1.00  0.00           H
ATOM   3716  C   ILE A 230      59.030  42.600  75.590  1.00  0.00           C
ATOM   3717  O   ILE A 230      59.160  42.860  74.410  1.00  0.00           O
ATOM   3718  N   THR A 231      58.390  41.500  76.000  1.00  0.00           N
ATOM   3719  HN  THR A 231      58.170  41.340  76.960  1.00  0.00           H
ATOM   3720  CA  THR A 231      57.840  40.450  75.080  1.00  0.00           C
ATOM   3721  HA  THR A 231      58.750  40.020  74.690  1.00  0.00           H
ATOM   3722  CB  THR A 231      57.250  39.310  75.900  1.00  0.00           C
ATOM   3723  HB  THR A 231      56.450  39.590  76.610  1.00  0.00           H
ATOM   3724  OG1 THR A 231      58.230  38.650  76.660  1.00  0.00           O
ATOM   3725  HG1 THR A 231      57.740  38.230  77.360  1.00  0.00           H
ATOM   3726  CG2 THR A 231      56.590  38.240  75.040  1.00  0.00           C
ATOM   3727 HG21 THR A 231      55.610  38.610  74.660  1.00  0.00           H
ATOM   3728 HG22 THR A 231      56.340  37.300  75.570  1.00  0.00           H
ATOM   3729 HG23 THR A 231      57.170  38.020  74.100  1.00  0.00           H
ATOM   3730  C   THR A 231      56.810  41.070  74.080  1.00  0.00           C
ATOM   3731  O   THR A 231      56.790  40.860  72.890  1.00  0.00           O
ATOM   3732  N   PHE A 232      55.960  41.900  74.620  1.00  0.00           N
ATOM   3733  HN  PHE A 232      56.060  42.110  75.600  1.00  0.00           H
ATOM   3734  CA  PHE A 232      54.930  42.710  73.860  1.00  0.00           C
ATOM   3735  HA  PHE A 232      54.380  41.970  73.320  1.00  0.00           H
ATOM   3736  CB  PHE A 232      54.080  43.450  74.930  1.00  0.00           C
ATOM   3737  HB1 PHE A 232      54.770  44.100  75.490  1.00  0.00           H
ATOM   3738  HB2 PHE A 232      53.730  42.660  75.630  1.00  0.00           H
ATOM   3739  CG  PHE A 232      52.920  44.330  74.480  1.00  0.00           C
ATOM   3740  CD1 PHE A 232      53.070  45.740  74.470  1.00  0.00           C
ATOM   3741  HD1 PHE A 232      53.990  46.160  74.850  1.00  0.00           H
ATOM   3742  CE1 PHE A 232      52.040  46.620  74.120  1.00  0.00           C
ATOM   3743  HE1 PHE A 232      52.300  47.630  73.820  1.00  0.00           H
ATOM   3744  CZ  PHE A 232      50.810  46.090  73.730  1.00  0.00           C
ATOM   3745  HZ  PHE A 232      50.010  46.690  73.340  1.00  0.00           H
ATOM   3746  CD2 PHE A 232      51.690  43.770  74.040  1.00  0.00           C
ATOM   3747  HD2 PHE A 232      51.550  42.700  74.060  1.00  0.00           H
ATOM   3748  CE2 PHE A 232      50.630  44.650  73.760  1.00  0.00           C
ATOM   3749  HE2 PHE A 232      49.670  44.230  73.500  1.00  0.00           H
ATOM   3750  C   PHE A 232      55.460  43.620  72.730  1.00  0.00           C
ATOM   3751  O   PHE A 232      54.830  43.680  71.650  1.00  0.00           O
ATOM   3752  N   ILE A 233      56.540  44.320  72.980  1.00  0.00           N
ATOM   3753  HN  ILE A 233      56.790  44.360  73.950  1.00  0.00           H
ATOM   3754  CA  ILE A 233      57.270  45.060  71.980  1.00  0.00           C
ATOM   3755  HA  ILE A 233      56.490  45.360  71.300  1.00  0.00           H
ATOM   3756  CB  ILE A 233      57.900  46.330  72.560  1.00  0.00           C
ATOM   3757  HB  ILE A 233      57.110  46.860  73.120  1.00  0.00           H
ATOM   3758  CG2 ILE A 233      59.010  45.860  73.550  1.00  0.00           C
ATOM   3759 HG21 ILE A 233      58.550  45.300  74.390  1.00  0.00           H
ATOM   3760 HG22 ILE A 233      59.600  46.680  74.020  1.00  0.00           H
ATOM   3761 HG23 ILE A 233      59.860  45.250  73.170  1.00  0.00           H
ATOM   3762  CG1 ILE A 233      58.580  47.250  71.540  1.00  0.00           C
ATOM   3763 HG11 ILE A 233      59.330  46.650  70.980  1.00  0.00           H
ATOM   3764 HG12 ILE A 233      59.150  48.100  71.950  1.00  0.00           H
ATOM   3765  CD  ILE A 233      57.560  47.850  70.540  1.00  0.00           C
ATOM   3766  HD1 ILE A 233      56.860  48.480  71.150  1.00  0.00           H
ATOM   3767  HD2 ILE A 233      57.010  47.080  69.960  1.00  0.00           H
ATOM   3768  HD3 ILE A 233      58.130  48.450  69.810  1.00  0.00           H
ATOM   3769  C   ILE A 233      58.020  44.190  71.030  1.00  0.00           C
ATOM   3770  O   ILE A 233      57.920  44.440  69.840  1.00  0.00           O
ATOM   3771  N   MET A 234      58.740  43.100  71.500  1.00  0.00           N
ATOM   3772  HN  MET A 234      58.860  43.030  72.500  1.00  0.00           H
ATOM   3773  CA  MET A 234      59.320  42.020  70.630  1.00  0.00           C
ATOM   3774  HA  MET A 234      60.110  42.400  70.010  1.00  0.00           H
ATOM   3775  CB  MET A 234      59.940  40.930  71.490  1.00  0.00           C
ATOM   3776  HB1 MET A 234      60.230  40.060  70.860  1.00  0.00           H
ATOM   3777  HB2 MET A 234      59.230  40.640  72.290  1.00  0.00           H
ATOM   3778  CG  MET A 234      61.230  41.360  72.170  1.00  0.00           C
ATOM   3779  HG1 MET A 234      61.450  40.630  72.980  1.00  0.00           H
ATOM   3780  HG2 MET A 234      61.200  42.250  72.830  1.00  0.00           H
ATOM   3781  SD  MET A 234      62.610  41.520  71.040  1.00  0.00           S
ATOM   3782  CE  MET A 234      63.870  41.130  72.390  1.00  0.00           C
ATOM   3783  HE1 MET A 234      64.830  41.640  72.160  1.00  0.00           H
ATOM   3784  HE2 MET A 234      63.810  40.060  72.690  1.00  0.00           H
ATOM   3785  HE3 MET A 234      63.570  41.650  73.330  1.00  0.00           H
ATOM   3786  C   MET A 234      58.410  41.270  69.650  1.00  0.00           C
ATOM   3787  O   MET A 234      58.720  40.990  68.480  1.00  0.00           O
ATOM   3788  N   VAL A 235      57.180  40.900  70.080  1.00  0.00           N
ATOM   3789  HN  VAL A 235      56.880  41.100  71.010  1.00  0.00           H
ATOM   3790  CA  VAL A 235      56.040  40.490  69.280  1.00  0.00           C
ATOM   3791  HA  VAL A 235      56.300  39.560  68.790  1.00  0.00           H
ATOM   3792  CB  VAL A 235      54.810  39.930  70.130  1.00  0.00           C
ATOM   3793  HB  VAL A 235      54.490  40.650  70.920  1.00  0.00           H
ATOM   3794  CG1 VAL A 235      53.550  39.710  69.160  1.00  0.00           C
ATOM   3795 HG11 VAL A 235      52.690  39.320  69.730  1.00  0.00           H
ATOM   3796 HG12 VAL A 235      53.800  39.050  68.290  1.00  0.00           H
ATOM   3797 HG13 VAL A 235      53.080  40.640  68.780  1.00  0.00           H
ATOM   3798  CG2 VAL A 235      55.190  38.620  70.870  1.00  0.00           C
ATOM   3799 HG21 VAL A 235      54.970  37.750  70.220  1.00  0.00           H
ATOM   3800 HG22 VAL A 235      54.440  38.340  71.650  1.00  0.00           H
ATOM   3801 HG23 VAL A 235      56.210  38.660  71.310  1.00  0.00           H
ATOM   3802  C   VAL A 235      55.570  41.580  68.280  1.00  0.00           C
ATOM   3803  O   VAL A 235      55.540  41.290  67.070  1.00  0.00           O
ATOM   3804  N   VAL A 236      55.400  42.840  68.700  1.00  0.00           N
ATOM   3805  HN  VAL A 236      55.410  43.060  69.670  1.00  0.00           H
ATOM   3806  CA  VAL A 236      55.010  43.860  67.710  1.00  0.00           C
ATOM   3807  HA  VAL A 236      54.160  43.600  67.110  1.00  0.00           H
ATOM   3808  CB  VAL A 236      54.590  45.180  68.410  1.00  0.00           C
ATOM   3809  HB  VAL A 236      55.210  45.440  69.290  1.00  0.00           H
ATOM   3810  CG1 VAL A 236      54.590  46.430  67.520  1.00  0.00           C
ATOM   3811 HG11 VAL A 236      54.370  47.280  68.200  1.00  0.00           H
ATOM   3812 HG12 VAL A 236      53.760  46.370  66.790  1.00  0.00           H
ATOM   3813 HG13 VAL A 236      55.510  46.680  66.960  1.00  0.00           H
ATOM   3814  CG2 VAL A 236      53.190  45.100  68.980  1.00  0.00           C
ATOM   3815 HG21 VAL A 236      52.490  44.880  68.150  1.00  0.00           H
ATOM   3816 HG22 VAL A 236      52.780  46.020  69.450  1.00  0.00           H
ATOM   3817 HG23 VAL A 236      53.060  44.180  69.590  1.00  0.00           H
ATOM   3818  C   VAL A 236      56.090  44.090  66.680  1.00  0.00           C
ATOM   3819  O   VAL A 236      55.840  44.080  65.490  1.00  0.00           O
ATOM   3820  N   ALA A 237      57.370  44.250  67.140  1.00  0.00           N
ATOM   3821  HN  ALA A 237      57.490  44.260  68.140  1.00  0.00           H
ATOM   3822  CA  ALA A 237      58.510  44.670  66.360  1.00  0.00           C
ATOM   3823  HA  ALA A 237      58.360  45.630  65.900  1.00  0.00           H
ATOM   3824  CB  ALA A 237      59.840  44.790  67.180  1.00  0.00           C
ATOM   3825  HB1 ALA A 237      60.210  43.770  67.430  1.00  0.00           H
ATOM   3826  HB2 ALA A 237      59.730  45.400  68.100  1.00  0.00           H
ATOM   3827  HB3 ALA A 237      60.660  45.210  66.570  1.00  0.00           H
ATOM   3828  C   ALA A 237      58.780  43.750  65.160  1.00  0.00           C
ATOM   3829  O   ALA A 237      58.870  44.200  63.990  1.00  0.00           O
ATOM   3830  N   ILE A 238      58.860  42.430  65.500  1.00  0.00           N
ATOM   3831  HN  ILE A 238      58.680  42.240  66.460  1.00  0.00           H
ATOM   3832  CA  ILE A 238      59.020  41.370  64.500  1.00  0.00           C
ATOM   3833  HA  ILE A 238      59.840  41.780  63.930  1.00  0.00           H
ATOM   3834  CB  ILE A 238      59.340  40.070  65.220  1.00  0.00           C
ATOM   3835  HB  ILE A 238      58.440  39.750  65.790  1.00  0.00           H
ATOM   3836  CG2 ILE A 238      59.460  38.920  64.050  1.00  0.00           C
ATOM   3837 HG21 ILE A 238      59.750  37.990  64.610  1.00  0.00           H
ATOM   3838 HG22 ILE A 238      60.110  39.160  63.190  1.00  0.00           H
ATOM   3839 HG23 ILE A 238      58.410  38.820  63.720  1.00  0.00           H
ATOM   3840  CG1 ILE A 238      60.640  39.980  66.080  1.00  0.00           C
ATOM   3841 HG11 ILE A 238      60.890  39.000  66.530  1.00  0.00           H
ATOM   3842 HG12 ILE A 238      60.560  40.720  66.900  1.00  0.00           H
ATOM   3843  CD  ILE A 238      61.920  40.400  65.350  1.00  0.00           C
ATOM   3844  HD1 ILE A 238      61.590  41.320  64.800  1.00  0.00           H
ATOM   3845  HD2 ILE A 238      62.350  39.630  64.690  1.00  0.00           H
ATOM   3846  HD3 ILE A 238      62.670  40.690  66.120  1.00  0.00           H
ATOM   3847  C   ILE A 238      57.930  41.300  63.450  1.00  0.00           C
ATOM   3848  O   ILE A 238      58.080  41.340  62.250  1.00  0.00           O
ATOM   3849  N   VAL A 239      56.680  41.290  63.940  1.00  0.00           N
ATOM   3850  HN  VAL A 239      56.560  41.540  64.900  1.00  0.00           H
ATOM   3851  CA  VAL A 239      55.420  41.230  63.120  1.00  0.00           C
ATOM   3852  HA  VAL A 239      55.470  40.270  62.610  1.00  0.00           H
ATOM   3853  CB  VAL A 239      54.110  41.180  64.040  1.00  0.00           C
ATOM   3854  HB  VAL A 239      54.210  42.100  64.650  1.00  0.00           H
ATOM   3855  CG1 VAL A 239      52.850  41.350  63.270  1.00  0.00           C
ATOM   3856 HG11 VAL A 239      52.990  42.200  62.570  1.00  0.00           H
ATOM   3857 HG12 VAL A 239      52.000  41.600  63.940  1.00  0.00           H
ATOM   3858 HG13 VAL A 239      52.710  40.440  62.660  1.00  0.00           H
ATOM   3859  CG2 VAL A 239      54.110  39.890  64.870  1.00  0.00           C
ATOM   3860 HG21 VAL A 239      55.120  39.790  65.320  1.00  0.00           H
ATOM   3861 HG22 VAL A 239      53.880  38.920  64.380  1.00  0.00           H
ATOM   3862 HG23 VAL A 239      53.400  40.010  65.710  1.00  0.00           H
ATOM   3863  C   VAL A 239      55.400  42.310  62.120  1.00  0.00           C
ATOM   3864  O   VAL A 239      55.140  41.950  60.940  1.00  0.00           O
ATOM   3865  N   PHE A 240      55.800  43.590  62.390  1.00  0.00           N
ATOM   3866  HN  PHE A 240      56.110  43.740  63.320  1.00  0.00           H
ATOM   3867  CA  PHE A 240      55.790  44.710  61.510  1.00  0.00           C
ATOM   3868  HA  PHE A 240      54.770  44.780  61.160  1.00  0.00           H
ATOM   3869  CB  PHE A 240      56.000  45.960  62.410  1.00  0.00           C
ATOM   3870  HB1 PHE A 240      57.040  45.750  62.760  1.00  0.00           H
ATOM   3871  HB2 PHE A 240      55.330  46.080  63.300  1.00  0.00           H
ATOM   3872  CG  PHE A 240      55.890  47.270  61.750  1.00  0.00           C
ATOM   3873  CD1 PHE A 240      57.120  47.920  61.400  1.00  0.00           C
ATOM   3874  HD1 PHE A 240      58.110  47.490  61.500  1.00  0.00           H
ATOM   3875  CE1 PHE A 240      57.000  49.200  60.700  1.00  0.00           C
ATOM   3876  HE1 PHE A 240      57.870  49.740  60.360  1.00  0.00           H
ATOM   3877  CZ  PHE A 240      55.770  49.640  60.260  1.00  0.00           C
ATOM   3878  HZ  PHE A 240      55.790  50.630  59.810  1.00  0.00           H
ATOM   3879  CD2 PHE A 240      54.720  47.750  61.310  1.00  0.00           C
ATOM   3880  HD2 PHE A 240      53.770  47.220  61.410  1.00  0.00           H
ATOM   3881  CE2 PHE A 240      54.630  48.970  60.660  1.00  0.00           C
ATOM   3882  HE2 PHE A 240      53.660  49.350  60.380  1.00  0.00           H
ATOM   3883  C   PHE A 240      56.790  44.550  60.270  1.00  0.00           C
ATOM   3884  O   PHE A 240      56.440  44.870  59.120  1.00  0.00           O
ATOM   3885  N   VAL A 241      58.000  44.040  60.550  1.00  0.00           N
ATOM   3886  HN  VAL A 241      58.220  43.700  61.470  1.00  0.00           H
ATOM   3887  CA  VAL A 241      58.960  43.670  59.560  1.00  0.00           C
ATOM   3888  HA  VAL A 241      58.850  44.420  58.780  1.00  0.00           H
ATOM   3889  CB  VAL A 241      60.370  43.720  60.080  1.00  0.00           C
ATOM   3890  HB  VAL A 241      60.300  44.560  60.820  1.00  0.00           H
ATOM   3891  CG1 VAL A 241      60.830  42.560  60.920  1.00  0.00           C
ATOM   3892 HG11 VAL A 241      60.990  41.650  60.310  1.00  0.00           H
ATOM   3893 HG12 VAL A 241      60.090  42.410  61.740  1.00  0.00           H
ATOM   3894 HG13 VAL A 241      61.900  42.660  61.220  1.00  0.00           H
ATOM   3895  CG2 VAL A 241      61.480  44.160  59.080  1.00  0.00           C
ATOM   3896 HG21 VAL A 241      61.620  43.240  58.470  1.00  0.00           H
ATOM   3897 HG22 VAL A 241      62.410  44.480  59.600  1.00  0.00           H
ATOM   3898 HG23 VAL A 241      61.240  45.020  58.430  1.00  0.00           H
ATOM   3899  C   VAL A 241      58.810  42.310  58.810  1.00  0.00           C
ATOM   3900  O   VAL A 241      59.010  42.270  57.590  1.00  0.00           O
ATOM   3901  N   ILE A 242      58.390  41.210  59.510  1.00  0.00           N
ATOM   3902  HN  ILE A 242      58.270  41.200  60.500  1.00  0.00           H
ATOM   3903  CA  ILE A 242      58.430  39.910  58.920  1.00  0.00           C
ATOM   3904  HA  ILE A 242      59.320  39.880  58.310  1.00  0.00           H
ATOM   3905  CB  ILE A 242      58.480  38.780  59.940  1.00  0.00           C
ATOM   3906  HB  ILE A 242      59.280  38.900  60.700  1.00  0.00           H
ATOM   3907  CG2 ILE A 242      57.140  38.670  60.640  1.00  0.00           C
ATOM   3908 HG21 ILE A 242      56.390  38.080  60.050  1.00  0.00           H
ATOM   3909 HG22 ILE A 242      56.760  39.690  60.800  1.00  0.00           H
ATOM   3910 HG23 ILE A 242      57.220  38.120  61.610  1.00  0.00           H
ATOM   3911  CG1 ILE A 242      58.800  37.400  59.300  1.00  0.00           C
ATOM   3912 HG11 ILE A 242      59.710  37.340  58.670  1.00  0.00           H
ATOM   3913 HG12 ILE A 242      57.970  37.130  58.610  1.00  0.00           H
ATOM   3914  CD  ILE A 242      58.950  36.360  60.300  1.00  0.00           C
ATOM   3915  HD1 ILE A 242      59.180  35.360  59.870  1.00  0.00           H
ATOM   3916  HD2 ILE A 242      58.020  36.290  60.900  1.00  0.00           H
ATOM   3917  HD3 ILE A 242      59.680  36.630  61.090  1.00  0.00           H
ATOM   3918  C   ILE A 242      57.250  39.720  57.930  1.00  0.00           C
ATOM   3919  O   ILE A 242      57.400  39.000  56.930  1.00  0.00           O
ATOM   3920  N   CYS A 243      56.190  40.510  58.140  1.00  0.00           N
ATOM   3921  HN  CYS A 243      56.070  41.160  58.880  1.00  0.00           H
ATOM   3922  CA  CYS A 243      55.070  40.410  57.170  1.00  0.00           C
ATOM   3923  HA  CYS A 243      55.050  39.510  56.570  1.00  0.00           H
ATOM   3924  CB  CYS A 243      53.690  40.440  57.990  1.00  0.00           C
ATOM   3925  HB1 CYS A 243      52.860  40.180  57.300  1.00  0.00           H
ATOM   3926  HB2 CYS A 243      53.420  41.480  58.210  1.00  0.00           H
ATOM   3927  SG  CYS A 243      53.550  39.380  59.450  1.00  0.00           S
ATOM   3928  HG1 CYS A 243      54.000  40.420  60.140  1.00  0.00           H
ATOM   3929  C   CYS A 243      55.120  41.500  56.140  1.00  0.00           C
ATOM   3930  O   CYS A 243      54.300  41.640  55.230  1.00  0.00           O
ATOM   3931  N   PHE A 244      56.120  42.360  56.160  1.00  0.00           N
ATOM   3932  HN  PHE A 244      56.720  42.360  56.960  1.00  0.00           H
ATOM   3933  CA  PHE A 244      56.310  43.410  55.180  1.00  0.00           C
ATOM   3934  HA  PHE A 244      55.500  43.360  54.460  1.00  0.00           H
ATOM   3935  CB  PHE A 244      56.280  44.790  55.980  1.00  0.00           C
ATOM   3936  HB1 PHE A 244      57.140  44.840  56.690  1.00  0.00           H
ATOM   3937  HB2 PHE A 244      55.360  44.780  56.600  1.00  0.00           H
ATOM   3938  CG  PHE A 244      56.260  46.070  55.180  1.00  0.00           C
ATOM   3939  CD1 PHE A 244      56.150  47.230  56.040  1.00  0.00           C
ATOM   3940  HD1 PHE A 244      56.050  47.270  57.110  1.00  0.00           H
ATOM   3941  CE1 PHE A 244      56.000  48.480  55.410  1.00  0.00           C
ATOM   3942  HE1 PHE A 244      55.910  49.330  56.080  1.00  0.00           H
ATOM   3943  CZ  PHE A 244      55.950  48.570  53.970  1.00  0.00           C
ATOM   3944  HZ  PHE A 244      56.110  49.480  53.410  1.00  0.00           H
ATOM   3945  CD2 PHE A 244      56.140  46.200  53.790  1.00  0.00           C
ATOM   3946  HD2 PHE A 244      56.060  45.250  53.290  1.00  0.00           H
ATOM   3947  CE2 PHE A 244      55.960  47.410  53.250  1.00  0.00           C
ATOM   3948  HE2 PHE A 244      55.990  47.460  52.180  1.00  0.00           H
ATOM   3949  C   PHE A 244      57.600  43.300  54.290  1.00  0.00           C
ATOM   3950  O   PHE A 244      57.510  43.570  53.090  1.00  0.00           O
ATOM   3951  N   LEU A 245      58.720  42.940  54.890  1.00  0.00           N
ATOM   3952  HN  LEU A 245      58.690  42.790  55.870  1.00  0.00           H
ATOM   3953  CA  LEU A 245      60.050  42.870  54.330  1.00  0.00           C
ATOM   3954  HA  LEU A 245      60.210  43.850  53.900  1.00  0.00           H
ATOM   3955  CB  LEU A 245      61.110  42.570  55.360  1.00  0.00           C
ATOM   3956  HB1 LEU A 245      60.850  41.750  56.060  1.00  0.00           H
ATOM   3957  HB2 LEU A 245      60.980  43.330  56.150  1.00  0.00           H
ATOM   3958  CG  LEU A 245      62.560  42.400  54.800  1.00  0.00           C
ATOM   3959  HG  LEU A 245      62.750  41.420  54.310  1.00  0.00           H
ATOM   3960  CD1 LEU A 245      63.010  43.520  53.760  1.00  0.00           C
ATOM   3961 HD11 LEU A 245      62.940  44.400  54.420  1.00  0.00           H
ATOM   3962 HD12 LEU A 245      62.360  43.550  52.860  1.00  0.00           H
ATOM   3963 HD13 LEU A 245      64.030  43.420  53.320  1.00  0.00           H
ATOM   3964  CD2 LEU A 245      63.500  42.290  56.020  1.00  0.00           C
ATOM   3965 HD21 LEU A 245      64.570  42.180  55.720  1.00  0.00           H
ATOM   3966 HD22 LEU A 245      63.120  41.490  56.680  1.00  0.00           H
ATOM   3967 HD23 LEU A 245      63.440  43.250  56.590  1.00  0.00           H
ATOM   3968  C   LEU A 245      60.000  41.860  53.150  1.00  0.00           C
ATOM   3969  O   LEU A 245      60.580  42.160  52.090  1.00  0.00           O
ATOM   3970  N   PRO A 246      59.310  40.710  53.150  1.00  0.00           N
ATOM   3971  CD  PRO A 246      58.720  39.980  54.240  1.00  0.00           C
ATOM   3972  HD1 PRO A 246      57.660  40.260  54.110  1.00  0.00           H
ATOM   3973  HD2 PRO A 246      59.070  40.360  55.220  1.00  0.00           H
ATOM   3974  CA  PRO A 246      59.400  39.790  51.990  1.00  0.00           C
ATOM   3975  HA  PRO A 246      60.450  39.650  51.760  1.00  0.00           H
ATOM   3976  CB  PRO A 246      58.550  38.540  52.430  1.00  0.00           C
ATOM   3977  HB1 PRO A 246      58.900  37.650  51.870  1.00  0.00           H
ATOM   3978  HB2 PRO A 246      57.460  38.660  52.270  1.00  0.00           H
ATOM   3979  CG  PRO A 246      58.770  38.510  53.900  1.00  0.00           C
ATOM   3980  HG1 PRO A 246      58.080  37.890  54.520  1.00  0.00           H
ATOM   3981  HG2 PRO A 246      59.770  38.090  54.150  1.00  0.00           H
ATOM   3982  C   PRO A 246      58.930  40.440  50.690  1.00  0.00           C
ATOM   3983  O   PRO A 246      59.510  40.190  49.640  1.00  0.00           O
ATOM   3984  N   SER A 247      57.970  41.400  50.670  1.00  0.00           N
ATOM   3985  HN  SER A 247      57.480  41.650  51.500  1.00  0.00           H
ATOM   3986  CA  SER A 247      57.510  42.050  49.430  1.00  0.00           C
ATOM   3987  HA  SER A 247      57.340  41.360  48.610  1.00  0.00           H
ATOM   3988  CB  SER A 247      56.150  42.750  49.650  1.00  0.00           C
ATOM   3989  HB1 SER A 247      55.350  42.000  49.870  1.00  0.00           H
ATOM   3990  HB2 SER A 247      55.810  43.080  48.640  1.00  0.00           H
ATOM   3991  OG  SER A 247      56.160  43.720  50.660  1.00  0.00           O
ATOM   3992  HG1 SER A 247      56.390  43.430  51.540  1.00  0.00           H
ATOM   3993  C   SER A 247      58.540  42.990  48.910  1.00  0.00           C
ATOM   3994  O   SER A 247      58.710  43.360  47.740  1.00  0.00           O
ATOM   3995  N   VAL A 248      59.340  43.520  49.870  1.00  0.00           N
ATOM   3996  HN  VAL A 248      59.040  43.440  50.820  1.00  0.00           H
ATOM   3997  CA  VAL A 248      60.350  44.500  49.740  1.00  0.00           C
ATOM   3998  HA  VAL A 248      59.920  45.150  48.990  1.00  0.00           H
ATOM   3999  CB  VAL A 248      60.570  45.320  51.040  1.00  0.00           C
ATOM   4000  HB  VAL A 248      60.750  44.680  51.930  1.00  0.00           H
ATOM   4001  CG1 VAL A 248      61.840  46.180  50.900  1.00  0.00           C
ATOM   4002 HG11 VAL A 248      62.800  45.640  51.080  1.00  0.00           H
ATOM   4003 HG12 VAL A 248      61.760  46.930  51.710  1.00  0.00           H
ATOM   4004 HG13 VAL A 248      61.970  46.650  49.900  1.00  0.00           H
ATOM   4005  CG2 VAL A 248      59.350  46.170  51.280  1.00  0.00           C
ATOM   4006 HG21 VAL A 248      59.370  46.890  50.440  1.00  0.00           H
ATOM   4007 HG22 VAL A 248      59.500  46.730  52.230  1.00  0.00           H
ATOM   4008 HG23 VAL A 248      58.380  45.640  51.190  1.00  0.00           H
ATOM   4009  C   VAL A 248      61.600  43.940  49.080  1.00  0.00           C
ATOM   4010  O   VAL A 248      62.140  44.380  48.090  1.00  0.00           O
ATOM   4011  N   VAL A 249      61.900  42.690  49.560  1.00  0.00           N
ATOM   4012  HN  VAL A 249      61.280  42.260  50.220  1.00  0.00           H
ATOM   4013  CA  VAL A 249      62.780  41.760  48.910  1.00  0.00           C
ATOM   4014  HA  VAL A 249      63.780  42.170  48.920  1.00  0.00           H
ATOM   4015  CB  VAL A 249      62.990  40.530  49.850  1.00  0.00           C
ATOM   4016  HB  VAL A 249      61.990  40.070  49.970  1.00  0.00           H
ATOM   4017  CG1 VAL A 249      63.950  39.610  49.120  1.00  0.00           C
ATOM   4018 HG11 VAL A 249      63.460  38.870  48.440  1.00  0.00           H
ATOM   4019 HG12 VAL A 249      64.540  38.950  49.790  1.00  0.00           H
ATOM   4020 HG13 VAL A 249      64.770  40.040  48.490  1.00  0.00           H
ATOM   4021  CG2 VAL A 249      63.550  40.770  51.230  1.00  0.00           C
ATOM   4022 HG21 VAL A 249      64.250  40.000  51.640  1.00  0.00           H
ATOM   4023 HG22 VAL A 249      62.680  40.850  51.930  1.00  0.00           H
ATOM   4024 HG23 VAL A 249      64.050  41.760  51.300  1.00  0.00           H
ATOM   4025  C   VAL A 249      62.380  41.430  47.480  1.00  0.00           C
ATOM   4026  O   VAL A 249      63.260  41.330  46.620  1.00  0.00           O
ATOM   4027  N   VAL A 250      61.040  41.210  47.200  1.00  0.00           N
ATOM   4028  HN  VAL A 250      60.320  41.060  47.890  1.00  0.00           H
ATOM   4029  CA  VAL A 250      60.630  41.110  45.790  1.00  0.00           C
ATOM   4030  HA  VAL A 250      61.120  40.250  45.360  1.00  0.00           H
ATOM   4031  CB  VAL A 250      59.160  40.760  45.690  1.00  0.00           C
ATOM   4032  HB  VAL A 250      58.520  41.540  46.160  1.00  0.00           H
ATOM   4033  CG1 VAL A 250      58.810  40.740  44.130  1.00  0.00           C
ATOM   4034 HG11 VAL A 250      59.340  39.930  43.580  1.00  0.00           H
ATOM   4035 HG12 VAL A 250      58.990  41.650  43.520  1.00  0.00           H
ATOM   4036 HG13 VAL A 250      57.740  40.500  44.000  1.00  0.00           H
ATOM   4037  CG2 VAL A 250      58.810  39.430  46.400  1.00  0.00           C
ATOM   4038 HG21 VAL A 250      57.770  39.040  46.260  1.00  0.00           H
ATOM   4039 HG22 VAL A 250      59.000  39.340  47.490  1.00  0.00           H
ATOM   4040 HG23 VAL A 250      59.440  38.690  45.860  1.00  0.00           H
ATOM   4041  C   VAL A 250      60.940  42.400  45.000  1.00  0.00           C
ATOM   4042  O   VAL A 250      61.500  42.390  43.950  1.00  0.00           O
ATOM   4043  N   ARG A 251      60.600  43.560  45.580  1.00  0.00           N
ATOM   4044  HN  ARG A 251      60.110  43.560  46.450  1.00  0.00           H
ATOM   4045  CA  ARG A 251      60.690  44.890  44.930  1.00  0.00           C
ATOM   4046  HA  ARG A 251      60.040  44.800  44.070  1.00  0.00           H
ATOM   4047  CB  ARG A 251      60.110  46.070  45.830  1.00  0.00           C
ATOM   4048  HB1 ARG A 251      60.700  46.060  46.770  1.00  0.00           H
ATOM   4049  HB2 ARG A 251      59.060  45.900  46.080  1.00  0.00           H
ATOM   4050  CG  ARG A 251      60.100  47.480  45.210  1.00  0.00           C
ATOM   4051  HG1 ARG A 251      61.130  47.880  45.170  1.00  0.00           H
ATOM   4052  HG2 ARG A 251      59.690  48.170  45.980  1.00  0.00           H
ATOM   4053  CD  ARG A 251      59.350  47.610  43.880  1.00  0.00           C
ATOM   4054  HD1 ARG A 251      59.910  47.030  43.120  1.00  0.00           H
ATOM   4055  HD2 ARG A 251      59.350  48.610  43.370  1.00  0.00           H
ATOM   4056  NE  ARG A 251      57.930  47.050  44.000  1.00  0.00           N
ATOM   4057  HE  ARG A 251      57.390  47.120  44.840  1.00  0.00           H
ATOM   4058  CZ  ARG A 251      57.230  46.820  42.890  1.00  0.00           C
ATOM   4059  NH1 ARG A 251      57.650  46.890  41.660  1.00  0.00           N
ATOM   4060 HH11 ARG A 251      58.500  47.390  41.590  1.00  0.00           H
ATOM   4061 HH12 ARG A 251      56.950  46.930  40.950  1.00  0.00           H
ATOM   4062  NH2 ARG A 251      56.000  46.440  43.090  1.00  0.00           N
ATOM   4063 HH21 ARG A 251      55.440  46.160  42.300  1.00  0.00           H
ATOM   4064 HH22 ARG A 251      55.560  46.260  43.970  1.00  0.00           H
ATOM   4065  C   ARG A 251      62.100  45.320  44.590  1.00  0.00           C
ATOM   4066  O   ARG A 251      62.330  45.780  43.470  1.00  0.00           O
ATOM   4067  N   ILE A 252      63.010  44.960  45.530  1.00  0.00           N
ATOM   4068  HN  ILE A 252      62.800  44.460  46.360  1.00  0.00           H
ATOM   4069  CA  ILE A 252      64.440  45.090  45.360  1.00  0.00           C
ATOM   4070  HA  ILE A 252      64.570  46.090  44.970  1.00  0.00           H
ATOM   4071  CB  ILE A 252      65.270  45.000  46.650  1.00  0.00           C
ATOM   4072  HB  ILE A 252      65.120  43.930  46.930  1.00  0.00           H
ATOM   4073  CG2 ILE A 252      66.790  45.060  46.270  1.00  0.00           C
ATOM   4074 HG21 ILE A 252      66.790  45.740  45.390  1.00  0.00           H
ATOM   4075 HG22 ILE A 252      67.260  44.130  45.880  1.00  0.00           H
ATOM   4076 HG23 ILE A 252      67.390  45.450  47.120  1.00  0.00           H
ATOM   4077  CG1 ILE A 252      64.880  45.920  47.810  1.00  0.00           C
ATOM   4078 HG11 ILE A 252      63.770  46.020  47.770  1.00  0.00           H
ATOM   4079 HG12 ILE A 252      65.300  46.950  47.750  1.00  0.00           H
ATOM   4080  CD  ILE A 252      65.190  45.340  49.180  1.00  0.00           C
ATOM   4081  HD1 ILE A 252      64.610  44.390  49.260  1.00  0.00           H
ATOM   4082  HD2 ILE A 252      64.870  45.920  50.080  1.00  0.00           H
ATOM   4083  HD3 ILE A 252      66.270  45.070  49.230  1.00  0.00           H
ATOM   4084  C   ILE A 252      64.990  44.080  44.270  1.00  0.00           C
ATOM   4085  O   ILE A 252      65.820  44.380  43.400  1.00  0.00           O
ATOM   4086  N   ARG A 253      64.410  42.840  44.270  1.00  0.00           N
ATOM   4087  HN  ARG A 253      63.570  42.670  44.770  1.00  0.00           H
ATOM   4088  CA  ARG A 253      64.620  41.980  43.040  1.00  0.00           C
ATOM   4089  HA  ARG A 253      65.690  41.910  42.980  1.00  0.00           H
ATOM   4090  CB  ARG A 253      64.050  40.550  43.340  1.00  0.00           C
ATOM   4091  HB1 ARG A 253      62.990  40.570  43.650  1.00  0.00           H
ATOM   4092  HB2 ARG A 253      64.540  40.180  44.270  1.00  0.00           H
ATOM   4093  CG  ARG A 253      64.260  39.450  42.230  1.00  0.00           C
ATOM   4094  HG1 ARG A 253      63.620  39.700  41.360  1.00  0.00           H
ATOM   4095  HG2 ARG A 253      63.890  38.470  42.600  1.00  0.00           H
ATOM   4096  CD  ARG A 253      65.780  39.390  41.820  1.00  0.00           C
ATOM   4097  HD1 ARG A 253      66.480  39.140  42.640  1.00  0.00           H
ATOM   4098  HD2 ARG A 253      65.990  40.360  41.310  1.00  0.00           H
ATOM   4099  NE  ARG A 253      65.740  38.320  40.770  1.00  0.00           N
ATOM   4100  HE  ARG A 253      64.920  38.140  40.230  1.00  0.00           H
ATOM   4101  CZ  ARG A 253      66.800  37.680  40.340  1.00  0.00           C
ATOM   4102  NH1 ARG A 253      68.010  37.790  40.800  1.00  0.00           N
ATOM   4103 HH11 ARG A 253      68.230  38.440  41.530  1.00  0.00           H
ATOM   4104 HH12 ARG A 253      68.740  37.230  40.390  1.00  0.00           H
ATOM   4105  NH2 ARG A 253      66.660  36.790  39.320  1.00  0.00           N
ATOM   4106 HH21 ARG A 253      65.770  36.620  38.910  1.00  0.00           H
ATOM   4107 HH22 ARG A 253      67.470  36.470  38.820  1.00  0.00           H
ATOM   4108  C   ARG A 253      64.210  42.470  41.640  1.00  0.00           C
ATOM   4109  O   ARG A 253      64.920  42.300  40.670  1.00  0.00           O
ATOM   4110  N   ILE A 254      63.030  43.170  41.520  1.00  0.00           N
ATOM   4111  HN  ILE A 254      62.400  43.080  42.280  1.00  0.00           H
ATOM   4112  CA  ILE A 254      62.570  43.940  40.340  1.00  0.00           C
ATOM   4113  HA  ILE A 254      62.560  43.220  39.550  1.00  0.00           H
ATOM   4114  CB  ILE A 254      61.140  44.350  40.530  1.00  0.00           C
ATOM   4115  HB  ILE A 254      61.020  44.830  41.520  1.00  0.00           H
ATOM   4116  CG2 ILE A 254      60.640  45.340  39.500  1.00  0.00           C
ATOM   4117 HG21 ILE A 254      59.590  45.680  39.640  1.00  0.00           H
ATOM   4118 HG22 ILE A 254      60.830  44.920  38.480  1.00  0.00           H
ATOM   4119 HG23 ILE A 254      61.190  46.300  39.650  1.00  0.00           H
ATOM   4120  CG1 ILE A 254      60.220  43.120  40.700  1.00  0.00           C
ATOM   4121 HG11 ILE A 254      60.540  42.570  41.620  1.00  0.00           H
ATOM   4122 HG12 ILE A 254      60.340  42.420  39.850  1.00  0.00           H
ATOM   4123  CD  ILE A 254      58.710  43.450  40.870  1.00  0.00           C
ATOM   4124  HD1 ILE A 254      58.530  44.150  41.720  1.00  0.00           H
ATOM   4125  HD2 ILE A 254      57.980  42.620  41.020  1.00  0.00           H
ATOM   4126  HD3 ILE A 254      58.350  43.960  39.950  1.00  0.00           H
ATOM   4127  C   ILE A 254      63.540  45.020  39.920  1.00  0.00           C
ATOM   4128  O   ILE A 254      63.800  45.290  38.730  1.00  0.00           O
ATOM   4129  N   PHE A 255      64.090  45.760  40.930  1.00  0.00           N
ATOM   4130  HN  PHE A 255      63.670  45.710  41.830  1.00  0.00           H
ATOM   4131  CA  PHE A 255      65.120  46.810  40.800  1.00  0.00           C
ATOM   4132  HA  PHE A 255      64.720  47.570  40.130  1.00  0.00           H
ATOM   4133  CB  PHE A 255      65.460  47.600  42.100  1.00  0.00           C
ATOM   4134  HB1 PHE A 255      66.310  48.290  41.910  1.00  0.00           H
ATOM   4135  HB2 PHE A 255      65.850  46.950  42.910  1.00  0.00           H
ATOM   4136  CG  PHE A 255      64.320  48.480  42.670  1.00  0.00           C
ATOM   4137  CD1 PHE A 255      64.300  48.670  44.070  1.00  0.00           C
ATOM   4138  HD1 PHE A 255      65.120  48.430  44.730  1.00  0.00           H
ATOM   4139  CE1 PHE A 255      63.280  49.400  44.680  1.00  0.00           C
ATOM   4140  HE1 PHE A 255      63.270  49.670  45.720  1.00  0.00           H
ATOM   4141  CZ  PHE A 255      62.270  49.960  43.860  1.00  0.00           C
ATOM   4142  HZ  PHE A 255      61.600  50.700  44.290  1.00  0.00           H
ATOM   4143  CD2 PHE A 255      63.300  49.010  41.870  1.00  0.00           C
ATOM   4144  HD2 PHE A 255      63.230  48.920  40.800  1.00  0.00           H
ATOM   4145  CE2 PHE A 255      62.300  49.780  42.500  1.00  0.00           C
ATOM   4146  HE2 PHE A 255      61.580  50.210  41.820  1.00  0.00           H
ATOM   4147  C   PHE A 255      66.360  46.210  40.180  1.00  0.00           C
ATOM   4148  O   PHE A 255      66.950  46.790  39.280  1.00  0.00           O
ATOM   4149  N   TRP A 256      66.750  45.080  40.700  1.00  0.00           N
ATOM   4150  HN  TRP A 256      66.280  44.770  41.520  1.00  0.00           H
ATOM   4151  CA  TRP A 256      67.930  44.320  40.210  1.00  0.00           C
ATOM   4152  HA  TRP A 256      68.780  44.980  40.160  1.00  0.00           H
ATOM   4153  CB  TRP A 256      68.230  43.140  41.220  1.00  0.00           C
ATOM   4154  HB1 TRP A 256      67.400  42.420  41.380  1.00  0.00           H
ATOM   4155  HB2 TRP A 256      68.270  43.570  42.250  1.00  0.00           H
ATOM   4156  CG  TRP A 256      69.410  42.300  40.890  1.00  0.00           C
ATOM   4157  CD1 TRP A 256      69.350  41.080  40.250  1.00  0.00           C
ATOM   4158  HD1 TRP A 256      68.490  40.660  39.750  1.00  0.00           H
ATOM   4159  NE1 TRP A 256      70.680  40.690  39.970  1.00  0.00           N
ATOM   4160  HE1 TRP A 256      71.020  39.820  39.690  1.00  0.00           H
ATOM   4161  CE2 TRP A 256      71.530  41.600  40.570  1.00  0.00           C
ATOM   4162  CD2 TRP A 256      70.760  42.620  41.230  1.00  0.00           C
ATOM   4163  CE3 TRP A 256      71.440  43.720  41.870  1.00  0.00           C
ATOM   4164  HE3 TRP A 256      70.870  44.570  42.200  1.00  0.00           H
ATOM   4165  CZ3 TRP A 256      72.800  43.630  41.980  1.00  0.00           C
ATOM   4166  HZ3 TRP A 256      73.380  44.480  42.300  1.00  0.00           H
ATOM   4167  CZ2 TRP A 256      72.880  41.590  40.760  1.00  0.00           C
ATOM   4168  HZ2 TRP A 256      73.530  40.810  40.380  1.00  0.00           H
ATOM   4169  CH2 TRP A 256      73.570  42.640  41.450  1.00  0.00           C
ATOM   4170  HH2 TRP A 256      74.640  42.740  41.570  1.00  0.00           H
ATOM   4171  C   TRP A 256      67.730  43.720  38.840  1.00  0.00           C
ATOM   4172  O   TRP A 256      68.580  43.650  37.890  1.00  0.00           O
ATOM   4173  N   LEU A 257      66.490  43.070  38.660  1.00  0.00           N
ATOM   4174  HN  LEU A 257      65.830  43.010  39.410  1.00  0.00           H
ATOM   4175  CA  LEU A 257      66.110  42.480  37.420  1.00  0.00           C
ATOM   4176  HA  LEU A 257      66.770  41.740  37.020  1.00  0.00           H
ATOM   4177  CB  LEU A 257      64.740  41.800  37.600  1.00  0.00           C
ATOM   4178  HB1 LEU A 257      63.950  42.510  37.930  1.00  0.00           H
ATOM   4179  HB2 LEU A 257      64.910  40.990  38.340  1.00  0.00           H
ATOM   4180  CG  LEU A 257      64.170  41.060  36.360  1.00  0.00           C
ATOM   4181  HG  LEU A 257      64.160  41.770  35.500  1.00  0.00           H
ATOM   4182  CD1 LEU A 257      64.910  39.730  36.000  1.00  0.00           C
ATOM   4183 HD11 LEU A 257      64.820  39.110  36.920  1.00  0.00           H
ATOM   4184 HD12 LEU A 257      66.020  39.930  35.980  1.00  0.00           H
ATOM   4185 HD13 LEU A 257      64.600  39.230  35.070  1.00  0.00           H
ATOM   4186  CD2 LEU A 257      62.680  40.660  36.750  1.00  0.00           C
ATOM   4187 HD21 LEU A 257      62.180  40.210  35.860  1.00  0.00           H
ATOM   4188 HD22 LEU A 257      62.100  41.530  37.140  1.00  0.00           H
ATOM   4189 HD23 LEU A 257      62.640  39.840  37.500  1.00  0.00           H
ATOM   4190  C   LEU A 257      66.000  43.560  36.340  1.00  0.00           C
ATOM   4191  O   LEU A 257      66.560  43.290  35.240  1.00  0.00           O
ATOM   4192  N   LEU A 258      65.410  44.730  36.620  1.00  0.00           N
ATOM   4193  HN  LEU A 258      65.000  44.870  37.510  1.00  0.00           H
ATOM   4194  CA  LEU A 258      65.400  45.930  35.690  1.00  0.00           C
ATOM   4195  HA  LEU A 258      64.850  45.750  34.780  1.00  0.00           H
ATOM   4196  CB  LEU A 258      64.650  47.130  36.360  1.00  0.00           C
ATOM   4197  HB1 LEU A 258      64.890  48.140  35.960  1.00  0.00           H
ATOM   4198  HB2 LEU A 258      64.990  47.220  37.410  1.00  0.00           H
ATOM   4199  CG  LEU A 258      63.100  47.010  36.330  1.00  0.00           C
ATOM   4200  HG  LEU A 258      62.730  46.000  36.610  1.00  0.00           H
ATOM   4201  CD1 LEU A 258      62.500  47.910  37.460  1.00  0.00           C
ATOM   4202 HD11 LEU A 258      62.760  48.990  37.300  1.00  0.00           H
ATOM   4203 HD12 LEU A 258      62.950  47.570  38.420  1.00  0.00           H
ATOM   4204 HD13 LEU A 258      61.410  47.770  37.430  1.00  0.00           H
ATOM   4205  CD2 LEU A 258      62.630  47.240  34.870  1.00  0.00           C
ATOM   4206 HD21 LEU A 258      63.070  48.220  34.610  1.00  0.00           H
ATOM   4207 HD22 LEU A 258      61.550  47.090  34.670  1.00  0.00           H
ATOM   4208 HD23 LEU A 258      63.150  46.500  34.210  1.00  0.00           H
ATOM   4209  C   LEU A 258      66.850  46.450  35.310  1.00  0.00           C
ATOM   4210  O   LEU A 258      67.120  46.840  34.180  1.00  0.00           O
ATOM   4211  N   HSD A 259      67.830  46.410  36.250  1.00  0.00           N
ATOM   4212  HN  HSD A 259      67.580  46.310  37.210  1.00  0.00           H
ATOM   4213  CA  HSD A 259      69.210  46.630  36.030  1.00  0.00           C
ATOM   4214  HA  HSD A 259      69.320  47.580  35.540  1.00  0.00           H
ATOM   4215  CB  HSD A 259      69.860  46.710  37.460  1.00  0.00           C
ATOM   4216  HB1 HSD A 259      69.630  45.700  37.880  1.00  0.00           H
ATOM   4217  HB2 HSD A 259      69.280  47.450  38.040  1.00  0.00           H
ATOM   4218  ND1 HSD A 259      71.810  48.150  36.710  1.00  0.00           N
ATOM   4219  HD1 HSD A 259      71.400  48.570  35.900  1.00  0.00           H
ATOM   4220  CG  HSD A 259      71.320  47.130  37.480  1.00  0.00           C
ATOM   4221  CE1 HSD A 259      73.140  48.320  37.050  1.00  0.00           C
ATOM   4222  HE1 HSD A 259      73.760  49.070  36.550  1.00  0.00           H
ATOM   4223  NE2 HSD A 259      73.540  47.480  38.040  1.00  0.00           N
ATOM   4224  CD2 HSD A 259      72.390  46.730  38.300  1.00  0.00           C
ATOM   4225  HD2 HSD A 259      72.360  45.970  39.060  1.00  0.00           H
ATOM   4226  C   HSD A 259      70.030  45.620  35.150  1.00  0.00           C
ATOM   4227  O   HSD A 259      70.830  45.960  34.350  1.00  0.00           O
ATOM   4228  N   THR A 260      69.750  44.260  35.240  1.00  0.00           N
ATOM   4229  HN  THR A 260      69.080  43.990  35.920  1.00  0.00           H
ATOM   4230  CA  THR A 260      70.690  43.250  34.720  1.00  0.00           C
ATOM   4231  HA  THR A 260      71.550  43.740  34.290  1.00  0.00           H
ATOM   4232  CB  THR A 260      71.130  42.240  35.780  1.00  0.00           C
ATOM   4233  HB  THR A 260      71.840  41.480  35.360  1.00  0.00           H
ATOM   4234  OG1 THR A 260      70.060  41.610  36.390  1.00  0.00           O
ATOM   4235  HG1 THR A 260      69.820  42.310  37.000  1.00  0.00           H
ATOM   4236  CG2 THR A 260      71.920  42.940  36.930  1.00  0.00           C
ATOM   4237 HG21 THR A 260      71.270  43.730  37.360  1.00  0.00           H
ATOM   4238 HG22 THR A 260      72.860  43.450  36.620  1.00  0.00           H
ATOM   4239 HG23 THR A 260      72.170  42.150  37.670  1.00  0.00           H
ATOM   4240  C   THR A 260      70.060  42.470  33.590  1.00  0.00           C
ATOM   4241  O   THR A 260      70.690  41.830  32.730  1.00  0.00           O
ATOM   4242  N   SER A 261      68.730  42.460  33.510  1.00  0.00           N
ATOM   4243  HN  SER A 261      68.200  42.970  34.180  1.00  0.00           H
ATOM   4244  CA  SER A 261      67.990  41.600  32.540  1.00  0.00           C
ATOM   4245  HA  SER A 261      68.720  40.880  32.190  1.00  0.00           H
ATOM   4246  CB  SER A 261      66.890  40.820  33.280  1.00  0.00           C
ATOM   4247  HB1 SER A 261      66.100  41.470  33.710  1.00  0.00           H
ATOM   4248  HB2 SER A 261      67.510  40.340  34.060  1.00  0.00           H
ATOM   4249  OG  SER A 261      66.340  39.780  32.550  1.00  0.00           O
ATOM   4250  HG1 SER A 261      66.320  40.120  31.650  1.00  0.00           H
ATOM   4251  C   SER A 261      67.460  42.180  31.170  1.00  0.00           C
ATOM   4252  O   SER A 261      66.730  41.420  30.500  1.00  0.00           O
ATOM   4253  N   GLY A 262      67.750  43.450  30.800  1.00  0.00           N
ATOM   4254  HN  GLY A 262      68.140  44.000  31.540  1.00  0.00           H
ATOM   4255  CA  GLY A 262      67.210  44.110  29.600  1.00  0.00           C
ATOM   4256  HA1 GLY A 262      67.220  43.430  28.770  1.00  0.00           H
ATOM   4257  HA2 GLY A 262      67.840  44.960  29.410  1.00  0.00           H
ATOM   4258  C   GLY A 262      65.890  44.740  29.800  1.00  0.00           C
ATOM   4259  O   GLY A 262      65.020  44.150  30.380  1.00  0.00           O
ATOM   4260  N   THR A 263      65.660  45.900  29.390  1.00  0.00           N
ATOM   4261  HN  THR A 263      66.400  46.400  28.920  1.00  0.00           H
ATOM   4262  CA  THR A 263      64.450  46.740  29.660  1.00  0.00           C
ATOM   4263  HA  THR A 263      63.810  46.100  30.230  1.00  0.00           H
ATOM   4264  CB  THR A 263      64.640  48.140  30.330  1.00  0.00           C
ATOM   4265  HB  THR A 263      63.810  48.870  30.360  1.00  0.00           H
ATOM   4266  OG1 THR A 263      65.710  48.870  29.820  1.00  0.00           O
ATOM   4267  HG1 THR A 263      66.460  48.650  30.380  1.00  0.00           H
ATOM   4268  CG2 THR A 263      65.150  47.900  31.750  1.00  0.00           C
ATOM   4269 HG21 THR A 263      65.310  48.770  32.420  1.00  0.00           H
ATOM   4270 HG22 THR A 263      66.050  47.240  31.780  1.00  0.00           H
ATOM   4271 HG23 THR A 263      64.330  47.310  32.220  1.00  0.00           H
ATOM   4272  C   THR A 263      63.740  47.000  28.420  1.00  0.00           C
ATOM   4273  O   THR A 263      62.780  47.730  28.350  1.00  0.00           O
ATOM   4274  N   GLN A 264      64.250  46.370  27.340  1.00  0.00           N
ATOM   4275  HN  GLN A 264      65.020  45.730  27.400  1.00  0.00           H
ATOM   4276  CA  GLN A 264      63.760  46.470  25.990  1.00  0.00           C
ATOM   4277  HA  GLN A 264      63.270  47.410  25.820  1.00  0.00           H
ATOM   4278  CB  GLN A 264      64.980  46.400  24.960  1.00  0.00           C
ATOM   4279  HB1 GLN A 264      65.600  47.310  25.140  1.00  0.00           H
ATOM   4280  HB2 GLN A 264      64.560  46.450  23.940  1.00  0.00           H
ATOM   4281  CG  GLN A 264      66.040  45.210  25.060  1.00  0.00           C
ATOM   4282  HG1 GLN A 264      66.820  45.480  25.810  1.00  0.00           H
ATOM   4283  HG2 GLN A 264      66.640  45.090  24.130  1.00  0.00           H
ATOM   4284  CD  GLN A 264      65.500  43.850  25.380  1.00  0.00           C
ATOM   4285  OE1 GLN A 264      65.380  43.540  26.600  1.00  0.00           O
ATOM   4286  NE2 GLN A 264      65.100  42.960  24.450  1.00  0.00           N
ATOM   4287 HE21 GLN A 264      64.840  42.010  24.610  1.00  0.00           H
ATOM   4288 HE22 GLN A 264      65.020  43.240  23.490  1.00  0.00           H
ATOM   4289  C   GLN A 264      62.710  45.410  25.700  1.00  0.00           C
ATOM   4290  O   GLN A 264      62.100  45.320  24.620  1.00  0.00           O
ATOM   4291  N   ASN A 265      62.340  44.590  26.710  1.00  0.00           N
ATOM   4292  HN  ASN A 265      62.820  44.440  27.560  1.00  0.00           H
ATOM   4293  CA  ASN A 265      61.370  43.540  26.530  1.00  0.00           C
ATOM   4294  HA  ASN A 265      60.610  44.030  25.930  1.00  0.00           H
ATOM   4295  CB  ASN A 265      62.070  42.380  25.640  1.00  0.00           C
ATOM   4296  HB1 ASN A 265      63.100  42.200  26.030  1.00  0.00           H
ATOM   4297  HB2 ASN A 265      62.240  42.720  24.600  1.00  0.00           H
ATOM   4298  CG  ASN A 265      61.370  41.020  25.540  1.00  0.00           C
ATOM   4299  OD1 ASN A 265      60.230  40.890  26.020  1.00  0.00           O
ATOM   4300  ND2 ASN A 265      61.870  39.980  24.850  1.00  0.00           N
ATOM   4301 HD21 ASN A 265      62.760  40.100  24.410  1.00  0.00           H
ATOM   4302 HD22 ASN A 265      61.340  39.180  24.550  1.00  0.00           H
ATOM   4303  C   ASN A 265      60.650  43.230  27.860  1.00  0.00           C
ATOM   4304  O   ASN A 265      61.260  43.040  28.890  1.00  0.00           O
ATOM   4305  N   CYS A 266      59.350  42.880  27.830  1.00  0.00           N
ATOM   4306  HN  CYS A 266      58.850  43.000  26.980  1.00  0.00           H
ATOM   4307  CA  CYS A 266      58.530  42.650  29.010  1.00  0.00           C
ATOM   4308  HA  CYS A 266      58.930  43.190  29.870  1.00  0.00           H
ATOM   4309  CB  CYS A 266      57.080  43.100  28.880  1.00  0.00           C
ATOM   4310  HB1 CYS A 266      56.500  42.830  29.800  1.00  0.00           H
ATOM   4311  HB2 CYS A 266      56.600  42.620  28.010  1.00  0.00           H
ATOM   4312  SG  CYS A 266      56.880  44.870  28.850  1.00  0.00           S
ATOM   4313  C   CYS A 266      58.460  41.220  29.450  1.00  0.00           C
ATOM   4314  O   CYS A 266      58.060  40.890  30.590  1.00  0.00           O
ATOM   4315  N   GLU A 267      58.870  40.250  28.580  1.00  0.00           N
ATOM   4316  HN  GLU A 267      59.340  40.520  27.750  1.00  0.00           H
ATOM   4317  CA  GLU A 267      58.670  38.850  28.760  1.00  0.00           C
ATOM   4318  HA  GLU A 267      57.620  38.570  28.770  1.00  0.00           H
ATOM   4319  CB  GLU A 267      59.340  38.300  27.470  1.00  0.00           C
ATOM   4320  HB1 GLU A 267      60.400  38.630  27.520  1.00  0.00           H
ATOM   4321  HB2 GLU A 267      58.790  38.820  26.670  1.00  0.00           H
ATOM   4322  CG  GLU A 267      59.310  36.800  27.290  1.00  0.00           C
ATOM   4323  HG1 GLU A 267      58.210  36.680  27.160  1.00  0.00           H
ATOM   4324  HG2 GLU A 267      59.720  36.310  28.200  1.00  0.00           H
ATOM   4325  CD  GLU A 267      60.070  36.330  26.020  1.00  0.00           C
ATOM   4326  OE1 GLU A 267      59.570  36.590  24.880  1.00  0.00           O
ATOM   4327  OE2 GLU A 267      61.080  35.570  26.140  1.00  0.00           O
ATOM   4328  C   GLU A 267      59.210  38.140  30.030  1.00  0.00           C
ATOM   4329  O   GLU A 267      58.650  37.280  30.670  1.00  0.00           O
ATOM   4330  N   VAL A 268      60.400  38.550  30.510  1.00  0.00           N
ATOM   4331  HN  VAL A 268      60.900  39.310  30.130  1.00  0.00           H
ATOM   4332  CA  VAL A 268      60.980  38.110  31.770  1.00  0.00           C
ATOM   4333  HA  VAL A 268      60.720  37.110  32.080  1.00  0.00           H
ATOM   4334  CB  VAL A 268      62.470  38.170  31.730  1.00  0.00           C
ATOM   4335  HB  VAL A 268      63.010  37.910  32.660  1.00  0.00           H
ATOM   4336  CG1 VAL A 268      62.950  37.160  30.630  1.00  0.00           C
ATOM   4337 HG11 VAL A 268      62.530  36.180  30.940  1.00  0.00           H
ATOM   4338 HG12 VAL A 268      64.050  37.020  30.660  1.00  0.00           H
ATOM   4339 HG13 VAL A 268      62.640  37.380  29.590  1.00  0.00           H
ATOM   4340  CG2 VAL A 268      63.010  39.550  31.490  1.00  0.00           C
ATOM   4341 HG21 VAL A 268      63.060  40.180  32.400  1.00  0.00           H
ATOM   4342 HG22 VAL A 268      62.460  40.040  30.660  1.00  0.00           H
ATOM   4343 HG23 VAL A 268      64.080  39.580  31.220  1.00  0.00           H
ATOM   4344  C   VAL A 268      60.500  38.840  32.970  1.00  0.00           C
ATOM   4345  O   VAL A 268      60.830  38.490  34.080  1.00  0.00           O
ATOM   4346  N   TYR A 269      59.650  39.910  32.910  1.00  0.00           N
ATOM   4347  HN  TYR A 269      59.210  40.240  32.080  1.00  0.00           H
ATOM   4348  CA  TYR A 269      59.070  40.680  34.010  1.00  0.00           C
ATOM   4349  HA  TYR A 269      59.750  40.620  34.850  1.00  0.00           H
ATOM   4350  CB  TYR A 269      58.810  42.160  33.680  1.00  0.00           C
ATOM   4351  HB1 TYR A 269      58.290  42.550  34.570  1.00  0.00           H
ATOM   4352  HB2 TYR A 269      58.290  42.320  32.710  1.00  0.00           H
ATOM   4353  CG  TYR A 269      60.170  42.740  33.530  1.00  0.00           C
ATOM   4354  CD1 TYR A 269      60.770  42.700  32.270  1.00  0.00           C
ATOM   4355  HD1 TYR A 269      60.350  42.170  31.440  1.00  0.00           H
ATOM   4356  CE1 TYR A 269      62.080  43.200  32.030  1.00  0.00           C
ATOM   4357  HE1 TYR A 269      62.500  43.180  31.040  1.00  0.00           H
ATOM   4358  CZ  TYR A 269      62.790  43.830  33.100  1.00  0.00           C
ATOM   4359  OH  TYR A 269      64.110  44.090  32.960  1.00  0.00           O
ATOM   4360  HH  TYR A 269      64.390  43.970  32.050  1.00  0.00           H
ATOM   4361  CD2 TYR A 269      60.920  43.340  34.560  1.00  0.00           C
ATOM   4362  HD2 TYR A 269      60.540  43.340  35.580  1.00  0.00           H
ATOM   4363  CE2 TYR A 269      62.300  43.750  34.400  1.00  0.00           C
ATOM   4364  HE2 TYR A 269      62.830  44.130  35.260  1.00  0.00           H
ATOM   4365  C   TYR A 269      57.670  40.030  34.390  1.00  0.00           C
ATOM   4366  O   TYR A 269      57.070  40.530  35.360  1.00  0.00           O
ATOM   4367  N   ARG A 270      57.240  38.980  33.670  1.00  0.00           N
ATOM   4368  HN  ARG A 270      57.770  38.820  32.840  1.00  0.00           H
ATOM   4369  CA  ARG A 270      55.930  38.380  33.780  1.00  0.00           C
ATOM   4370  HA  ARG A 270      55.220  39.140  33.490  1.00  0.00           H
ATOM   4371  CB  ARG A 270      55.870  37.270  32.780  1.00  0.00           C
ATOM   4372  HB1 ARG A 270      56.710  36.590  33.070  1.00  0.00           H
ATOM   4373  HB2 ARG A 270      56.240  37.630  31.790  1.00  0.00           H
ATOM   4374  CG  ARG A 270      54.440  36.540  32.650  1.00  0.00           C
ATOM   4375  HG1 ARG A 270      54.160  35.920  33.520  1.00  0.00           H
ATOM   4376  HG2 ARG A 270      54.690  35.840  31.830  1.00  0.00           H
ATOM   4377  CD  ARG A 270      53.280  37.570  32.270  1.00  0.00           C
ATOM   4378  HD1 ARG A 270      53.520  38.260  31.440  1.00  0.00           H
ATOM   4379  HD2 ARG A 270      53.130  38.130  33.220  1.00  0.00           H
ATOM   4380  NE  ARG A 270      51.960  36.890  31.940  1.00  0.00           N
ATOM   4381  HE  ARG A 270      51.390  36.680  32.740  1.00  0.00           H
ATOM   4382  CZ  ARG A 270      51.640  36.300  30.790  1.00  0.00           C
ATOM   4383  NH1 ARG A 270      52.390  36.380  29.760  1.00  0.00           N
ATOM   4384 HH11 ARG A 270      53.130  37.050  29.840  1.00  0.00           H
ATOM   4385 HH12 ARG A 270      52.140  36.020  28.860  1.00  0.00           H
ATOM   4386  NH2 ARG A 270      50.550  35.520  30.670  1.00  0.00           N
ATOM   4387 HH21 ARG A 270      50.510  34.880  29.900  1.00  0.00           H
ATOM   4388 HH22 ARG A 270      49.950  35.410  31.450  1.00  0.00           H
ATOM   4389  C   ARG A 270      55.560  37.810  35.160  1.00  0.00           C
ATOM   4390  O   ARG A 270      54.430  37.970  35.650  1.00  0.00           O
ATOM   4391  N   SER A 271      56.500  37.100  35.770  1.00  0.00           N
ATOM   4392  HN  SER A 271      57.410  37.060  35.380  1.00  0.00           H
ATOM   4393  CA  SER A 271      56.240  36.260  36.950  1.00  0.00           C
ATOM   4394  HA  SER A 271      55.210  35.920  36.900  1.00  0.00           H
ATOM   4395  CB  SER A 271      57.270  35.140  37.010  1.00  0.00           C
ATOM   4396  HB1 SER A 271      56.960  34.350  37.730  1.00  0.00           H
ATOM   4397  HB2 SER A 271      58.240  35.540  37.370  1.00  0.00           H
ATOM   4398  OG  SER A 271      57.390  34.520  35.750  1.00  0.00           O
ATOM   4399  HG1 SER A 271      56.520  34.160  35.620  1.00  0.00           H
ATOM   4400  C   SER A 271      56.410  37.020  38.290  1.00  0.00           C
ATOM   4401  O   SER A 271      55.810  36.830  39.290  1.00  0.00           O
ATOM   4402  N   VAL A 272      57.120  38.190  38.200  1.00  0.00           N
ATOM   4403  HN  VAL A 272      57.580  38.490  37.360  1.00  0.00           H
ATOM   4404  CA  VAL A 272      57.370  38.960  39.380  1.00  0.00           C
ATOM   4405  HA  VAL A 272      57.610  38.230  40.140  1.00  0.00           H
ATOM   4406  CB  VAL A 272      58.750  39.700  39.370  1.00  0.00           C
ATOM   4407  HB  VAL A 272      58.720  40.450  40.190  1.00  0.00           H
ATOM   4408  CG1 VAL A 272      59.990  38.770  39.660  1.00  0.00           C
ATOM   4409 HG11 VAL A 272      60.920  39.350  39.490  1.00  0.00           H
ATOM   4410 HG12 VAL A 272      59.860  37.910  38.970  1.00  0.00           H
ATOM   4411 HG13 VAL A 272      60.040  38.270  40.640  1.00  0.00           H
ATOM   4412  CG2 VAL A 272      58.870  40.430  38.050  1.00  0.00           C
ATOM   4413 HG21 VAL A 272      57.950  40.920  37.660  1.00  0.00           H
ATOM   4414 HG22 VAL A 272      59.270  39.760  37.260  1.00  0.00           H
ATOM   4415 HG23 VAL A 272      59.570  41.280  38.150  1.00  0.00           H
ATOM   4416  C   VAL A 272      56.260  39.750  39.900  1.00  0.00           C
ATOM   4417  O   VAL A 272      56.190  40.150  41.050  1.00  0.00           O
ATOM   4418  N   ASP A 273      55.300  40.060  38.930  1.00  0.00           N
ATOM   4419  HN  ASP A 273      55.360  39.760  37.970  1.00  0.00           H
ATOM   4420  CA  ASP A 273      53.970  40.630  39.260  1.00  0.00           C
ATOM   4421  HA  ASP A 273      54.170  41.540  39.820  1.00  0.00           H
ATOM   4422  CB  ASP A 273      53.320  41.020  37.930  1.00  0.00           C
ATOM   4423  HB1 ASP A 273      53.190  40.170  37.230  1.00  0.00           H
ATOM   4424  HB2 ASP A 273      53.970  41.750  37.400  1.00  0.00           H
ATOM   4425  CG  ASP A 273      52.010  41.780  38.040  1.00  0.00           C
ATOM   4426  OD1 ASP A 273      51.790  42.520  38.990  1.00  0.00           O
ATOM   4427  OD2 ASP A 273      51.220  41.710  37.070  1.00  0.00           O
ATOM   4428  C   ASP A 273      53.160  39.610  40.060  1.00  0.00           C
ATOM   4429  O   ASP A 273      52.560  39.990  41.070  1.00  0.00           O
ATOM   4430  N   LEU A 274      53.220  38.330  39.650  1.00  0.00           N
ATOM   4431  HN  LEU A 274      53.850  38.030  38.920  1.00  0.00           H
ATOM   4432  CA  LEU A 274      52.600  37.240  40.450  1.00  0.00           C
ATOM   4433  HA  LEU A 274      51.580  37.560  40.580  1.00  0.00           H
ATOM   4434  CB  LEU A 274      52.560  35.890  39.750  1.00  0.00           C
ATOM   4435  HB1 LEU A 274      52.110  35.140  40.430  1.00  0.00           H
ATOM   4436  HB2 LEU A 274      53.570  35.460  39.610  1.00  0.00           H
ATOM   4437  CG  LEU A 274      51.900  35.690  38.370  1.00  0.00           C
ATOM   4438  HG  LEU A 274      52.360  36.440  37.680  1.00  0.00           H
ATOM   4439  CD1 LEU A 274      52.050  34.240  37.860  1.00  0.00           C
ATOM   4440 HD11 LEU A 274      51.450  34.130  36.930  1.00  0.00           H
ATOM   4441 HD12 LEU A 274      51.720  33.470  38.580  1.00  0.00           H
ATOM   4442 HD13 LEU A 274      53.120  34.050  37.560  1.00  0.00           H
ATOM   4443  CD2 LEU A 274      50.390  35.900  38.460  1.00  0.00           C
ATOM   4444 HD21 LEU A 274      50.200  36.960  38.790  1.00  0.00           H
ATOM   4445 HD22 LEU A 274      49.890  35.280  39.240  1.00  0.00           H
ATOM   4446 HD23 LEU A 274      49.850  35.730  37.510  1.00  0.00           H
ATOM   4447  C   LEU A 274      53.250  37.090  41.800  1.00  0.00           C
ATOM   4448  O   LEU A 274      52.530  37.010  42.800  1.00  0.00           O
ATOM   4449  N   ALA A 275      54.530  37.170  41.920  1.00  0.00           N
ATOM   4450  HN  ALA A 275      54.960  37.090  41.020  1.00  0.00           H
ATOM   4451  CA  ALA A 275      55.310  37.150  43.130  1.00  0.00           C
ATOM   4452  HA  ALA A 275      55.020  36.230  43.630  1.00  0.00           H
ATOM   4453  CB  ALA A 275      56.800  37.020  42.770  1.00  0.00           C
ATOM   4454  HB1 ALA A 275      57.210  37.980  42.360  1.00  0.00           H
ATOM   4455  HB2 ALA A 275      56.840  36.280  41.950  1.00  0.00           H
ATOM   4456  HB3 ALA A 275      57.470  36.710  43.610  1.00  0.00           H
ATOM   4457  C   ALA A 275      55.110  38.290  44.100  1.00  0.00           C
ATOM   4458  O   ALA A 275      55.080  38.200  45.310  1.00  0.00           O
ATOM   4459  N   PHE A 276      54.980  39.520  43.640  1.00  0.00           N
ATOM   4460  HN  PHE A 276      55.230  39.580  42.670  1.00  0.00           H
ATOM   4461  CA  PHE A 276      54.670  40.670  44.440  1.00  0.00           C
ATOM   4462  HA  PHE A 276      55.430  40.670  45.210  1.00  0.00           H
ATOM   4463  CB  PHE A 276      54.930  41.910  43.530  1.00  0.00           C
ATOM   4464  HB1 PHE A 276      54.110  42.030  42.780  1.00  0.00           H
ATOM   4465  HB2 PHE A 276      55.960  41.820  43.140  1.00  0.00           H
ATOM   4466  CG  PHE A 276      54.940  43.160  44.430  1.00  0.00           C
ATOM   4467  CD1 PHE A 276      53.820  44.010  44.480  1.00  0.00           C
ATOM   4468  HD1 PHE A 276      52.960  43.750  43.900  1.00  0.00           H
ATOM   4469  CE1 PHE A 276      53.680  45.060  45.390  1.00  0.00           C
ATOM   4470  HE1 PHE A 276      52.750  45.620  45.450  1.00  0.00           H
ATOM   4471  CZ  PHE A 276      54.740  45.320  46.200  1.00  0.00           C
ATOM   4472  HZ  PHE A 276      54.580  46.100  46.950  1.00  0.00           H
ATOM   4473  CD2 PHE A 276      55.990  43.520  45.200  1.00  0.00           C
ATOM   4474  HD2 PHE A 276      56.920  42.980  45.240  1.00  0.00           H
ATOM   4475  CE2 PHE A 276      55.930  44.580  46.140  1.00  0.00           C
ATOM   4476  HE2 PHE A 276      56.810  44.770  46.740  1.00  0.00           H
ATOM   4477  C   PHE A 276      53.300  40.660  45.040  1.00  0.00           C
ATOM   4478  O   PHE A 276      53.120  40.760  46.180  1.00  0.00           O
ATOM   4479  N   PHE A 277      52.280  40.240  44.210  1.00  0.00           N
ATOM   4480  HN  PHE A 277      52.590  40.080  43.270  1.00  0.00           H
ATOM   4481  CA  PHE A 277      50.880  40.100  44.550  1.00  0.00           C
ATOM   4482  HA  PHE A 277      50.560  41.070  44.900  1.00  0.00           H
ATOM   4483  CB  PHE A 277      50.020  39.510  43.350  1.00  0.00           C
ATOM   4484  HB1 PHE A 277      50.240  38.440  43.130  1.00  0.00           H
ATOM   4485  HB2 PHE A 277      50.280  40.020  42.400  1.00  0.00           H
ATOM   4486  CG  PHE A 277      48.570  39.780  43.440  1.00  0.00           C
ATOM   4487  CD1 PHE A 277      47.620  38.800  43.640  1.00  0.00           C
ATOM   4488  HD1 PHE A 277      47.790  37.760  43.860  1.00  0.00           H
ATOM   4489  CE1 PHE A 277      46.250  39.130  43.740  1.00  0.00           C
ATOM   4490  HE1 PHE A 277      45.520  38.350  43.900  1.00  0.00           H
ATOM   4491  CZ  PHE A 277      45.850  40.440  43.500  1.00  0.00           C
ATOM   4492  HZ  PHE A 277      44.820  40.710  43.650  1.00  0.00           H
ATOM   4493  CD2 PHE A 277      48.160  41.160  43.280  1.00  0.00           C
ATOM   4494  HD2 PHE A 277      48.910  41.910  43.080  1.00  0.00           H
ATOM   4495  CE2 PHE A 277      46.760  41.470  43.320  1.00  0.00           C
ATOM   4496  HE2 PHE A 277      46.370  42.470  43.220  1.00  0.00           H
ATOM   4497  C   PHE A 277      50.640  39.110  45.720  1.00  0.00           C
ATOM   4498  O   PHE A 277      49.920  39.390  46.700  1.00  0.00           O
ATOM   4499  N   ILE A 278      51.190  37.900  45.670  1.00  0.00           N
ATOM   4500  HN  ILE A 278      51.850  37.710  44.940  1.00  0.00           H
ATOM   4501  CA  ILE A 278      51.010  36.910  46.740  1.00  0.00           C
ATOM   4502  HA  ILE A 278      49.950  36.890  46.970  1.00  0.00           H
ATOM   4503  CB  ILE A 278      51.480  35.490  46.440  1.00  0.00           C
ATOM   4504  HB  ILE A 278      50.950  35.100  45.550  1.00  0.00           H
ATOM   4505  CG2 ILE A 278      52.970  35.490  46.120  1.00  0.00           C
ATOM   4506 HG21 ILE A 278      53.200  36.380  45.500  1.00  0.00           H
ATOM   4507 HG22 ILE A 278      53.170  34.610  45.470  1.00  0.00           H
ATOM   4508 HG23 ILE A 278      53.530  35.440  47.080  1.00  0.00           H
ATOM   4509  CG1 ILE A 278      51.370  34.530  47.560  1.00  0.00           C
ATOM   4510 HG11 ILE A 278      51.930  34.840  48.470  1.00  0.00           H
ATOM   4511 HG12 ILE A 278      51.820  33.540  47.300  1.00  0.00           H
ATOM   4512  CD  ILE A 278      49.920  34.410  48.040  1.00  0.00           C
ATOM   4513  HD1 ILE A 278      49.810  33.640  48.820  1.00  0.00           H
ATOM   4514  HD2 ILE A 278      49.210  34.150  47.230  1.00  0.00           H
ATOM   4515  HD3 ILE A 278      49.540  35.330  48.530  1.00  0.00           H
ATOM   4516  C   ILE A 278      51.650  37.420  48.030  1.00  0.00           C
ATOM   4517  O   ILE A 278      51.000  37.510  49.080  1.00  0.00           O
ATOM   4518  N   THR A 279      52.900  37.920  47.890  1.00  0.00           N
ATOM   4519  HN  THR A 279      53.280  37.970  46.970  1.00  0.00           H
ATOM   4520  CA  THR A 279      53.680  38.310  49.040  1.00  0.00           C
ATOM   4521  HA  THR A 279      53.460  37.560  49.780  1.00  0.00           H
ATOM   4522  CB  THR A 279      55.170  38.480  48.810  1.00  0.00           C
ATOM   4523  HB  THR A 279      55.690  38.750  49.760  1.00  0.00           H
ATOM   4524  OG1 THR A 279      55.670  39.310  47.740  1.00  0.00           O
ATOM   4525  HG1 THR A 279      55.160  39.060  46.970  1.00  0.00           H
ATOM   4526  CG2 THR A 279      55.840  37.070  48.630  1.00  0.00           C
ATOM   4527 HG21 THR A 279      55.720  36.490  49.560  1.00  0.00           H
ATOM   4528 HG22 THR A 279      56.920  37.180  48.370  1.00  0.00           H
ATOM   4529 HG23 THR A 279      55.450  36.520  47.740  1.00  0.00           H
ATOM   4530  C   THR A 279      53.300  39.590  49.680  1.00  0.00           C
ATOM   4531  O   THR A 279      53.300  39.760  50.900  1.00  0.00           O
ATOM   4532  N   LEU A 280      52.650  40.540  48.910  1.00  0.00           N
ATOM   4533  HN  LEU A 280      52.700  40.560  47.910  1.00  0.00           H
ATOM   4534  CA  LEU A 280      52.050  41.810  49.410  1.00  0.00           C
ATOM   4535  HA  LEU A 280      52.740  42.340  50.050  1.00  0.00           H
ATOM   4536  CB  LEU A 280      51.510  42.640  48.140  1.00  0.00           C
ATOM   4537  HB1 LEU A 280      50.940  41.850  47.590  1.00  0.00           H
ATOM   4538  HB2 LEU A 280      52.370  43.040  47.550  1.00  0.00           H
ATOM   4539  CG  LEU A 280      50.530  43.820  48.370  1.00  0.00           C
ATOM   4540  HG  LEU A 280      49.800  43.510  49.160  1.00  0.00           H
ATOM   4541  CD1 LEU A 280      51.340  44.960  48.970  1.00  0.00           C
ATOM   4542 HD11 LEU A 280      51.870  45.340  48.070  1.00  0.00           H
ATOM   4543 HD12 LEU A 280      52.110  44.600  49.690  1.00  0.00           H
ATOM   4544 HD13 LEU A 280      50.790  45.810  49.420  1.00  0.00           H
ATOM   4545  CD2 LEU A 280      49.690  44.210  47.070  1.00  0.00           C
ATOM   4546 HD21 LEU A 280      48.850  44.930  47.140  1.00  0.00           H
ATOM   4547 HD22 LEU A 280      49.400  43.210  46.660  1.00  0.00           H
ATOM   4548 HD23 LEU A 280      50.450  44.470  46.290  1.00  0.00           H
ATOM   4549  C   LEU A 280      50.850  41.450  50.320  1.00  0.00           C
ATOM   4550  O   LEU A 280      50.410  42.250  51.170  1.00  0.00           O
ATOM   4551  N   SER A 281      50.160  40.220  50.160  1.00  0.00           N
ATOM   4552  HN  SER A 281      50.410  39.600  49.420  1.00  0.00           H
ATOM   4553  CA  SER A 281      48.990  39.810  50.960  1.00  0.00           C
ATOM   4554  HA  SER A 281      48.270  40.580  50.770  1.00  0.00           H
ATOM   4555  CB  SER A 281      48.360  38.490  50.540  1.00  0.00           C
ATOM   4556  HB1 SER A 281      47.360  38.500  51.030  1.00  0.00           H
ATOM   4557  HB2 SER A 281      48.850  37.560  50.920  1.00  0.00           H
ATOM   4558  OG  SER A 281      48.190  38.490  49.110  1.00  0.00           O
ATOM   4559  HG1 SER A 281      49.120  38.440  48.860  1.00  0.00           H
ATOM   4560  C   SER A 281      49.200  39.820  52.430  1.00  0.00           C
ATOM   4561  O   SER A 281      48.230  40.120  53.110  1.00  0.00           O
ATOM   4562  N   PHE A 282      50.370  39.570  53.040  1.00  0.00           N
ATOM   4563  HN  PHE A 282      51.140  39.310  52.470  1.00  0.00           H
ATOM   4564  CA  PHE A 282      50.610  39.560  54.520  1.00  0.00           C
ATOM   4565  HA  PHE A 282      49.750  39.200  55.060  1.00  0.00           H
ATOM   4566  CB  PHE A 282      51.870  38.600  54.700  1.00  0.00           C
ATOM   4567  HB1 PHE A 282      52.020  38.540  55.800  1.00  0.00           H
ATOM   4568  HB2 PHE A 282      52.830  38.990  54.280  1.00  0.00           H
ATOM   4569  CG  PHE A 282      51.420  37.290  53.970  1.00  0.00           C
ATOM   4570  CD1 PHE A 282      51.760  37.080  52.650  1.00  0.00           C
ATOM   4571  HD1 PHE A 282      52.250  37.800  52.010  1.00  0.00           H
ATOM   4572  CE1 PHE A 282      51.320  35.930  51.970  1.00  0.00           C
ATOM   4573  HE1 PHE A 282      51.480  35.760  50.920  1.00  0.00           H
ATOM   4574  CZ  PHE A 282      50.620  34.920  52.710  1.00  0.00           C
ATOM   4575  HZ  PHE A 282      50.350  33.950  52.300  1.00  0.00           H
ATOM   4576  CD2 PHE A 282      50.800  36.240  54.710  1.00  0.00           C
ATOM   4577  HD2 PHE A 282      50.560  36.330  55.760  1.00  0.00           H
ATOM   4578  CE2 PHE A 282      50.440  35.110  54.070  1.00  0.00           C
ATOM   4579  HE2 PHE A 282      49.900  34.320  54.570  1.00  0.00           H
ATOM   4580  C   PHE A 282      50.790  41.000  55.120  1.00  0.00           C
ATOM   4581  O   PHE A 282      50.540  41.260  56.320  1.00  0.00           O
ATOM   4582  N   THR A 283      50.940  42.000  54.260  1.00  0.00           N
ATOM   4583  HN  THR A 283      51.010  41.750  53.300  1.00  0.00           H
ATOM   4584  CA  THR A 283      50.860  43.400  54.730  1.00  0.00           C
ATOM   4585  HA  THR A 283      51.550  43.410  55.560  1.00  0.00           H
ATOM   4586  CB  THR A 283      51.350  44.480  53.690  1.00  0.00           C
ATOM   4587  HB  THR A 283      51.420  45.450  54.230  1.00  0.00           H
ATOM   4588  OG1 THR A 283      50.470  44.560  52.550  1.00  0.00           O
ATOM   4589  HG1 THR A 283      50.530  43.660  52.240  1.00  0.00           H
ATOM   4590  CG2 THR A 283      52.740  44.050  53.060  1.00  0.00           C
ATOM   4591 HG21 THR A 283      52.670  42.980  52.760  1.00  0.00           H
ATOM   4592 HG22 THR A 283      53.520  44.120  53.850  1.00  0.00           H
ATOM   4593 HG23 THR A 283      52.990  44.820  52.290  1.00  0.00           H
ATOM   4594  C   THR A 283      49.510  43.890  55.290  1.00  0.00           C
ATOM   4595  O   THR A 283      49.470  44.650  56.280  1.00  0.00           O
ATOM   4596  N   TYR A 284      48.350  43.400  54.760  1.00  0.00           N
ATOM   4597  HN  TYR A 284      48.340  42.850  53.930  1.00  0.00           H
ATOM   4598  CA  TYR A 284      47.030  43.710  55.280  1.00  0.00           C
ATOM   4599  HA  TYR A 284      46.990  44.770  55.500  1.00  0.00           H
ATOM   4600  CB  TYR A 284      45.800  43.260  54.420  1.00  0.00           C
ATOM   4601  HB1 TYR A 284      44.830  43.470  54.910  1.00  0.00           H
ATOM   4602  HB2 TYR A 284      45.990  42.180  54.260  1.00  0.00           H
ATOM   4603  CG  TYR A 284      46.040  44.120  53.130  1.00  0.00           C
ATOM   4604  CD1 TYR A 284      46.520  43.510  51.910  1.00  0.00           C
ATOM   4605  HD1 TYR A 284      46.640  42.440  51.890  1.00  0.00           H
ATOM   4606  CE1 TYR A 284      46.930  44.410  50.880  1.00  0.00           C
ATOM   4607  HE1 TYR A 284      47.300  43.980  49.960  1.00  0.00           H
ATOM   4608  CZ  TYR A 284      46.810  45.740  51.050  1.00  0.00           C
ATOM   4609  OH  TYR A 284      47.200  46.650  50.070  1.00  0.00           O
ATOM   4610  HH  TYR A 284      47.100  47.540  50.400  1.00  0.00           H
ATOM   4611  CD2 TYR A 284      45.760  45.450  53.230  1.00  0.00           C
ATOM   4612  HD2 TYR A 284      45.410  45.820  54.190  1.00  0.00           H
ATOM   4613  CE2 TYR A 284      46.100  46.330  52.180  1.00  0.00           C
ATOM   4614  HE2 TYR A 284      45.910  47.390  52.250  1.00  0.00           H
ATOM   4615  C   TYR A 284      46.820  43.030  56.610  1.00  0.00           C
ATOM   4616  O   TYR A 284      46.310  43.610  57.560  1.00  0.00           O
ATOM   4617  N   MET A 285      47.370  41.780  56.750  1.00  0.00           N
ATOM   4618  HN  MET A 285      47.870  41.380  55.990  1.00  0.00           H
ATOM   4619  CA  MET A 285      47.340  41.000  57.940  1.00  0.00           C
ATOM   4620  HA  MET A 285      46.330  40.930  58.340  1.00  0.00           H
ATOM   4621  CB  MET A 285      47.790  39.540  57.580  1.00  0.00           C
ATOM   4622  HB1 MET A 285      47.930  38.960  58.510  1.00  0.00           H
ATOM   4623  HB2 MET A 285      48.810  39.600  57.150  1.00  0.00           H
ATOM   4624  CG  MET A 285      46.900  38.880  56.490  1.00  0.00           C
ATOM   4625  HG1 MET A 285      47.110  39.480  55.570  1.00  0.00           H
ATOM   4626  HG2 MET A 285      45.860  39.080  56.810  1.00  0.00           H
ATOM   4627  SD  MET A 285      47.120  37.110  56.110  1.00  0.00           S
ATOM   4628  CE  MET A 285      45.880  36.940  54.740  1.00  0.00           C
ATOM   4629  HE1 MET A 285      46.280  37.340  53.790  1.00  0.00           H
ATOM   4630  HE2 MET A 285      44.870  37.370  54.910  1.00  0.00           H
ATOM   4631  HE3 MET A 285      45.590  35.870  54.650  1.00  0.00           H
ATOM   4632  C   MET A 285      48.120  41.720  59.000  1.00  0.00           C
ATOM   4633  O   MET A 285      47.710  41.720  60.150  1.00  0.00           O
ATOM   4634  N   ASN A 286      49.320  42.370  58.710  1.00  0.00           N
ATOM   4635  HN  ASN A 286      49.550  42.600  57.770  1.00  0.00           H
ATOM   4636  CA  ASN A 286      50.110  43.130  59.670  1.00  0.00           C
ATOM   4637  HA  ASN A 286      50.250  42.450  60.480  1.00  0.00           H
ATOM   4638  CB  ASN A 286      51.540  43.300  59.070  1.00  0.00           C
ATOM   4639  HB1 ASN A 286      51.520  42.830  58.080  1.00  0.00           H
ATOM   4640  HB2 ASN A 286      52.260  42.840  59.780  1.00  0.00           H
ATOM   4641  CG  ASN A 286      52.160  44.780  58.760  1.00  0.00           C
ATOM   4642  OD1 ASN A 286      52.320  45.080  57.570  1.00  0.00           O
ATOM   4643  ND2 ASN A 286      52.450  45.540  59.820  1.00  0.00           N
ATOM   4644 HD21 ASN A 286      52.450  46.540  59.690  1.00  0.00           H
ATOM   4645 HD22 ASN A 286      52.030  45.280  60.690  1.00  0.00           H
ATOM   4646  C   ASN A 286      49.460  44.470  60.080  1.00  0.00           C
ATOM   4647  O   ASN A 286      49.420  44.730  61.260  1.00  0.00           O
ATOM   4648  N   SER A 287      48.990  45.220  59.070  1.00  0.00           N
ATOM   4649  HN  SER A 287      49.190  44.890  58.150  1.00  0.00           H
ATOM   4650  CA  SER A 287      48.320  46.520  59.280  1.00  0.00           C
ATOM   4651  HA  SER A 287      49.000  47.120  59.850  1.00  0.00           H
ATOM   4652  CB  SER A 287      48.100  47.310  57.940  1.00  0.00           C
ATOM   4653  HB1 SER A 287      47.490  48.220  58.170  1.00  0.00           H
ATOM   4654  HB2 SER A 287      47.560  46.790  57.120  1.00  0.00           H
ATOM   4655  OG  SER A 287      49.370  47.630  57.460  1.00  0.00           O
ATOM   4656  HG1 SER A 287      49.680  46.910  56.890  1.00  0.00           H
ATOM   4657  C   SER A 287      47.030  46.480  60.070  1.00  0.00           C
ATOM   4658  O   SER A 287      46.490  47.460  60.530  1.00  0.00           O
ATOM   4659  N   MET A 288      46.440  45.300  60.260  1.00  0.00           N
ATOM   4660  HN  MET A 288      46.910  44.450  60.010  1.00  0.00           H
ATOM   4661  CA  MET A 288      45.370  44.970  61.210  1.00  0.00           C
ATOM   4662  HA  MET A 288      44.700  45.800  61.370  1.00  0.00           H
ATOM   4663  CB  MET A 288      44.490  43.790  60.620  1.00  0.00           C
ATOM   4664  HB1 MET A 288      43.800  43.350  61.360  1.00  0.00           H
ATOM   4665  HB2 MET A 288      45.230  43.040  60.270  1.00  0.00           H
ATOM   4666  CG  MET A 288      43.600  44.110  59.420  1.00  0.00           C
ATOM   4667  HG1 MET A 288      44.250  44.640  58.680  1.00  0.00           H
ATOM   4668  HG2 MET A 288      42.800  44.780  59.790  1.00  0.00           H
ATOM   4669  SD  MET A 288      42.700  42.770  58.710  1.00  0.00           S
ATOM   4670  CE  MET A 288      41.590  42.660  60.080  1.00  0.00           C
ATOM   4671  HE1 MET A 288      42.090  42.250  60.990  1.00  0.00           H
ATOM   4672  HE2 MET A 288      40.820  41.910  59.820  1.00  0.00           H
ATOM   4673  HE3 MET A 288      41.220  43.690  60.250  1.00  0.00           H
ATOM   4674  C   MET A 288      45.910  44.530  62.560  1.00  0.00           C
ATOM   4675  O   MET A 288      45.640  45.090  63.600  1.00  0.00           O
ATOM   4676  N   LEU A 289      46.870  43.550  62.510  1.00  0.00           N
ATOM   4677  HN  LEU A 289      47.040  43.040  61.670  1.00  0.00           H
ATOM   4678  CA  LEU A 289      47.370  42.870  63.720  1.00  0.00           C
ATOM   4679  HA  LEU A 289      46.530  42.620  64.360  1.00  0.00           H
ATOM   4680  CB  LEU A 289      48.210  41.650  63.360  1.00  0.00           C
ATOM   4681  HB1 LEU A 289      49.170  41.920  62.870  1.00  0.00           H
ATOM   4682  HB2 LEU A 289      47.680  40.970  62.650  1.00  0.00           H
ATOM   4683  CG  LEU A 289      48.600  40.850  64.610  1.00  0.00           C
ATOM   4684  HG  LEU A 289      49.270  41.460  65.260  1.00  0.00           H
ATOM   4685  CD1 LEU A 289      47.380  40.460  65.480  1.00  0.00           C
ATOM   4686 HD11 LEU A 289      46.630  39.810  64.990  1.00  0.00           H
ATOM   4687 HD12 LEU A 289      46.920  41.330  66.000  1.00  0.00           H
ATOM   4688 HD13 LEU A 289      47.750  39.770  66.280  1.00  0.00           H
ATOM   4689  CD2 LEU A 289      49.340  39.600  64.150  1.00  0.00           C
ATOM   4690 HD21 LEU A 289      49.740  38.910  64.920  1.00  0.00           H
ATOM   4691 HD22 LEU A 289      50.200  39.960  63.550  1.00  0.00           H
ATOM   4692 HD23 LEU A 289      48.650  38.940  63.580  1.00  0.00           H
ATOM   4693  C   LEU A 289      48.180  43.810  64.610  1.00  0.00           C
ATOM   4694  O   LEU A 289      48.020  43.760  65.850  1.00  0.00           O
ATOM   4695  N   ASP A 290      49.020  44.750  64.080  1.00  0.00           N
ATOM   4696  HN  ASP A 290      49.190  44.780  63.100  1.00  0.00           H
ATOM   4697  CA  ASP A 290      49.740  45.630  64.910  1.00  0.00           C
ATOM   4698  HA  ASP A 290      50.200  45.020  65.670  1.00  0.00           H
ATOM   4699  CB  ASP A 290      50.810  46.460  64.160  1.00  0.00           C
ATOM   4700  HB1 ASP A 290      51.230  47.250  64.830  1.00  0.00           H
ATOM   4701  HB2 ASP A 290      50.460  46.890  63.200  1.00  0.00           H
ATOM   4702  CG  ASP A 290      51.920  45.460  63.890  1.00  0.00           C
ATOM   4703  OD1 ASP A 290      52.130  44.890  62.790  1.00  0.00           O
ATOM   4704  OD2 ASP A 290      52.650  45.240  64.950  1.00  0.00           O
ATOM   4705  HD2 ASP A 290      53.360  44.610  64.810  1.00  0.00           H
ATOM   4706  C   ASP A 290      48.860  46.630  65.720  1.00  0.00           C
ATOM   4707  O   ASP A 290      49.070  46.750  66.930  1.00  0.00           O
ATOM   4708  N   PRO A 291      47.790  47.160  65.140  1.00  0.00           N
ATOM   4709  CD  PRO A 291      47.660  47.590  63.740  1.00  0.00           C
ATOM   4710  HD1 PRO A 291      47.030  46.890  63.150  1.00  0.00           H
ATOM   4711  HD2 PRO A 291      48.620  47.890  63.270  1.00  0.00           H
ATOM   4712  CA  PRO A 291      46.790  47.820  65.950  1.00  0.00           C
ATOM   4713  HA  PRO A 291      47.360  48.450  66.620  1.00  0.00           H
ATOM   4714  CB  PRO A 291      45.910  48.580  64.970  1.00  0.00           C
ATOM   4715  HB1 PRO A 291      45.340  49.450  65.370  1.00  0.00           H
ATOM   4716  HB2 PRO A 291      45.150  47.880  64.570  1.00  0.00           H
ATOM   4717  CG  PRO A 291      46.850  48.910  63.850  1.00  0.00           C
ATOM   4718  HG1 PRO A 291      46.460  49.090  62.830  1.00  0.00           H
ATOM   4719  HG2 PRO A 291      47.500  49.740  64.210  1.00  0.00           H
ATOM   4720  C   PRO A 291      45.950  46.950  66.780  1.00  0.00           C
ATOM   4721  O   PRO A 291      45.620  47.390  67.880  1.00  0.00           O
ATOM   4722  N   VAL A 292      45.620  45.700  66.380  1.00  0.00           N
ATOM   4723  HN  VAL A 292      45.980  45.370  65.520  1.00  0.00           H
ATOM   4724  CA  VAL A 292      44.770  44.730  67.060  1.00  0.00           C
ATOM   4725  HA  VAL A 292      43.820  45.200  67.270  1.00  0.00           H
ATOM   4726  CB  VAL A 292      44.280  43.500  66.210  1.00  0.00           C
ATOM   4727  HB  VAL A 292      45.110  43.200  65.520  1.00  0.00           H
ATOM   4728  CG1 VAL A 292      43.930  42.200  67.030  1.00  0.00           C
ATOM   4729 HG11 VAL A 292      44.800  41.610  67.390  1.00  0.00           H
ATOM   4730 HG12 VAL A 292      43.380  41.570  66.280  1.00  0.00           H
ATOM   4731 HG13 VAL A 292      43.220  42.470  67.830  1.00  0.00           H
ATOM   4732  CG2 VAL A 292      43.050  43.820  65.380  1.00  0.00           C
ATOM   4733 HG21 VAL A 292      42.740  42.920  64.810  1.00  0.00           H
ATOM   4734 HG22 VAL A 292      43.300  44.650  64.680  1.00  0.00           H
ATOM   4735 HG23 VAL A 292      42.120  44.220  65.840  1.00  0.00           H
ATOM   4736  C   VAL A 292      45.410  44.310  68.400  1.00  0.00           C
ATOM   4737  O   VAL A 292      44.770  44.240  69.450  1.00  0.00           O
ATOM   4738  N   VAL A 293      46.780  44.150  68.440  1.00  0.00           N
ATOM   4739  HN  VAL A 293      47.310  44.080  67.590  1.00  0.00           H
ATOM   4740  CA  VAL A 293      47.530  43.840  69.630  1.00  0.00           C
ATOM   4741  HA  VAL A 293      47.100  42.940  70.070  1.00  0.00           H
ATOM   4742  CB  VAL A 293      49.050  43.590  69.330  1.00  0.00           C
ATOM   4743  HB  VAL A 293      49.630  44.280  68.690  1.00  0.00           H
ATOM   4744  CG1 VAL A 293      49.980  43.370  70.610  1.00  0.00           C
ATOM   4745 HG11 VAL A 293      49.430  42.820  71.410  1.00  0.00           H
ATOM   4746 HG12 VAL A 293      50.180  44.380  71.010  1.00  0.00           H
ATOM   4747 HG13 VAL A 293      50.920  42.890  70.260  1.00  0.00           H
ATOM   4748  CG2 VAL A 293      49.110  42.200  68.610  1.00  0.00           C
ATOM   4749 HG21 VAL A 293      48.450  42.180  67.710  1.00  0.00           H
ATOM   4750 HG22 VAL A 293      48.710  41.480  69.350  1.00  0.00           H
ATOM   4751 HG23 VAL A 293      50.190  42.030  68.400  1.00  0.00           H
ATOM   4752  C   VAL A 293      47.410  44.990  70.540  1.00  0.00           C
ATOM   4753  O   VAL A 293      47.020  44.840  71.750  1.00  0.00           O
ATOM   4754  N   TYR A 294      47.680  46.260  70.070  1.00  0.00           N
ATOM   4755  HN  TYR A 294      48.060  46.330  69.150  1.00  0.00           H
ATOM   4756  CA  TYR A 294      47.520  47.500  70.740  1.00  0.00           C
ATOM   4757  HA  TYR A 294      48.040  47.290  71.670  1.00  0.00           H
ATOM   4758  CB  TYR A 294      48.300  48.710  70.050  1.00  0.00           C
ATOM   4759  HB1 TYR A 294      47.870  49.660  70.420  1.00  0.00           H
ATOM   4760  HB2 TYR A 294      48.060  48.690  68.960  1.00  0.00           H
ATOM   4761  CG  TYR A 294      49.770  48.730  70.270  1.00  0.00           C
ATOM   4762  CD1 TYR A 294      50.640  48.690  69.160  1.00  0.00           C
ATOM   4763  HD1 TYR A 294      50.250  48.500  68.170  1.00  0.00           H
ATOM   4764  CE1 TYR A 294      52.060  48.900  69.330  1.00  0.00           C
ATOM   4765  HE1 TYR A 294      52.630  48.970  68.420  1.00  0.00           H
ATOM   4766  CZ  TYR A 294      52.550  49.180  70.610  1.00  0.00           C
ATOM   4767  OH  TYR A 294      53.930  49.640  70.780  1.00  0.00           O
ATOM   4768  HH  TYR A 294      54.180  49.580  71.700  1.00  0.00           H
ATOM   4769  CD2 TYR A 294      50.320  48.960  71.540  1.00  0.00           C
ATOM   4770  HD2 TYR A 294      49.660  48.940  72.400  1.00  0.00           H
ATOM   4771  CE2 TYR A 294      51.720  49.170  71.680  1.00  0.00           C
ATOM   4772  HE2 TYR A 294      52.070  49.440  72.660  1.00  0.00           H
ATOM   4773  C   TYR A 294      46.140  47.870  71.260  1.00  0.00           C
ATOM   4774  O   TYR A 294      46.110  48.360  72.380  1.00  0.00           O
ATOM   4775  N   TYR A 295      44.980  47.650  70.490  1.00  0.00           N
ATOM   4776  HN  TYR A 295      45.070  47.360  69.540  1.00  0.00           H
ATOM   4777  CA  TYR A 295      43.590  47.980  70.940  1.00  0.00           C
ATOM   4778  HA  TYR A 295      43.530  49.040  71.120  1.00  0.00           H
ATOM   4779  CB  TYR A 295      42.510  47.470  69.950  1.00  0.00           C
ATOM   4780  HB1 TYR A 295      41.520  47.680  70.420  1.00  0.00           H
ATOM   4781  HB2 TYR A 295      42.560  46.360  69.890  1.00  0.00           H
ATOM   4782  CG  TYR A 295      42.610  47.970  68.560  1.00  0.00           C
ATOM   4783  CD1 TYR A 295      41.910  47.300  67.570  1.00  0.00           C
ATOM   4784  HD1 TYR A 295      41.350  46.430  67.880  1.00  0.00           H
ATOM   4785  CE1 TYR A 295      41.900  47.820  66.270  1.00  0.00           C
ATOM   4786  HE1 TYR A 295      41.330  47.290  65.530  1.00  0.00           H
ATOM   4787  CZ  TYR A 295      42.530  49.060  65.900  1.00  0.00           C
ATOM   4788  OH  TYR A 295      42.370  49.680  64.690  1.00  0.00           O
ATOM   4789  HH  TYR A 295      41.610  49.270  64.270  1.00  0.00           H
ATOM   4790  CD2 TYR A 295      43.250  49.240  68.250  1.00  0.00           C
ATOM   4791  HD2 TYR A 295      43.760  49.800  69.020  1.00  0.00           H
ATOM   4792  CE2 TYR A 295      43.170  49.740  66.950  1.00  0.00           C
ATOM   4793  HE2 TYR A 295      43.650  50.690  66.750  1.00  0.00           H
ATOM   4794  C   TYR A 295      43.240  47.350  72.270  1.00  0.00           C
ATOM   4795  O   TYR A 295      42.630  47.950  73.120  1.00  0.00           O
ATOM   4796  N   PHE A 296      43.690  46.030  72.430  1.00  0.00           N
ATOM   4797  HN  PHE A 296      44.300  45.590  71.770  1.00  0.00           H
ATOM   4798  CA  PHE A 296      43.240  45.230  73.580  1.00  0.00           C
ATOM   4799  HA  PHE A 296      42.500  45.720  74.200  1.00  0.00           H
ATOM   4800  CB  PHE A 296      42.610  43.890  73.120  1.00  0.00           C
ATOM   4801  HB1 PHE A 296      42.280  43.280  73.980  1.00  0.00           H
ATOM   4802  HB2 PHE A 296      43.330  43.280  72.540  1.00  0.00           H
ATOM   4803  CG  PHE A 296      41.350  44.170  72.260  1.00  0.00           C
ATOM   4804  CD1 PHE A 296      40.160  44.650  72.870  1.00  0.00           C
ATOM   4805  HD1 PHE A 296      40.240  44.850  73.920  1.00  0.00           H
ATOM   4806  CE1 PHE A 296      39.090  45.130  72.060  1.00  0.00           C
ATOM   4807  HE1 PHE A 296      38.300  45.600  72.630  1.00  0.00           H
ATOM   4808  CZ  PHE A 296      39.140  44.960  70.650  1.00  0.00           C
ATOM   4809  HZ  PHE A 296      38.350  45.300  70.010  1.00  0.00           H
ATOM   4810  CD2 PHE A 296      41.330  43.960  70.840  1.00  0.00           C
ATOM   4811  HD2 PHE A 296      42.270  43.670  70.410  1.00  0.00           H
ATOM   4812  CE2 PHE A 296      40.270  44.390  70.060  1.00  0.00           C
ATOM   4813  HE2 PHE A 296      40.330  44.120  69.020  1.00  0.00           H
ATOM   4814  C   PHE A 296      44.420  44.890  74.490  1.00  0.00           C
ATOM   4815  O   PHE A 296      44.270  43.970  75.350  1.00  0.00           O
ATOM   4816  N   SER A 297      45.560  45.610  74.330  1.00  0.00           N
ATOM   4817  HN  SER A 297      45.630  46.330  73.640  1.00  0.00           H
ATOM   4818  CA  SER A 297      46.450  45.670  75.480  1.00  0.00           C
ATOM   4819  HA  SER A 297      46.840  44.660  75.540  1.00  0.00           H
ATOM   4820  CB  SER A 297      47.740  46.440  75.170  1.00  0.00           C
ATOM   4821  HB1 SER A 297      48.020  46.060  74.160  1.00  0.00           H
ATOM   4822  HB2 SER A 297      48.470  46.240  75.990  1.00  0.00           H
ATOM   4823  OG  SER A 297      47.540  47.830  74.990  1.00  0.00           O
ATOM   4824  HG1 SER A 297      46.700  47.850  74.530  1.00  0.00           H
ATOM   4825  C   SER A 297      45.900  46.180  76.810  1.00  0.00           C
ATOM   4826  O   SER A 297      45.070  47.030  76.880  1.00  0.00           O
ATOM   4827  N   SER A 298      46.510  45.730  77.930  1.00  0.00           N
ATOM   4828  HN  SER A 298      47.200  45.020  77.870  1.00  0.00           H
ATOM   4829  CA  SER A 298      46.290  46.380  79.210  1.00  0.00           C
ATOM   4830  HA  SER A 298      45.290  46.770  79.250  1.00  0.00           H
ATOM   4831  CB  SER A 298      46.460  45.350  80.390  1.00  0.00           C
ATOM   4832  HB1 SER A 298      45.760  44.520  80.160  1.00  0.00           H
ATOM   4833  HB2 SER A 298      46.170  45.860  81.330  1.00  0.00           H
ATOM   4834  OG  SER A 298      47.880  44.930  80.510  1.00  0.00           O
ATOM   4835  HG1 SER A 298      47.900  44.090  80.050  1.00  0.00           H
ATOM   4836  C   SER A 298      47.290  47.560  79.360  1.00  0.00           C
ATOM   4837  O   SER A 298      48.280  47.630  78.610  1.00  0.00           O
ATOM   4838  N   PRO A 299      46.950  48.440  80.270  1.00  0.00           N
ATOM   4839  CD  PRO A 299      45.680  48.640  81.040  1.00  0.00           C
ATOM   4840  HD1 PRO A 299      45.640  47.920  81.890  1.00  0.00           H
ATOM   4841  HD2 PRO A 299      44.780  48.580  80.400  1.00  0.00           H
ATOM   4842  CA  PRO A 299      47.740  49.640  80.530  1.00  0.00           C
ATOM   4843  HA  PRO A 299      47.590  50.320  79.710  1.00  0.00           H
ATOM   4844  CB  PRO A 299      47.300  50.170  81.870  1.00  0.00           C
ATOM   4845  HB1 PRO A 299      47.470  51.260  82.000  1.00  0.00           H
ATOM   4846  HB2 PRO A 299      47.790  49.540  82.640  1.00  0.00           H
ATOM   4847  CG  PRO A 299      45.810  50.030  81.690  1.00  0.00           C
ATOM   4848  HG1 PRO A 299      45.280  50.100  82.660  1.00  0.00           H
ATOM   4849  HG2 PRO A 299      45.430  50.860  81.060  1.00  0.00           H
ATOM   4850  C   PRO A 299      49.250  49.480  80.530  1.00  0.00           C
ATOM   4851  O   PRO A 299      49.730  48.480  80.980  1.00  0.00           O
ATOM   4852  N   SER A 300      50.030  50.500  79.990  1.00  0.00           N
ATOM   4853  HN  SER A 300      49.470  51.280  79.740  1.00  0.00           H
ATOM   4854  CA  SER A 300      51.470  50.580  79.840  1.00  0.00           C
ATOM   4855  HA  SER A 300      51.730  51.370  80.530  1.00  0.00           H
ATOM   4856  CB  SER A 300      52.300  49.250  80.190  1.00  0.00           C
ATOM   4857  HB1 SER A 300      52.090  48.460  79.440  1.00  0.00           H
ATOM   4858  HB2 SER A 300      52.030  48.810  81.170  1.00  0.00           H
ATOM   4859  OG  SER A 300      53.700  49.510  80.210  1.00  0.00           O
ATOM   4860  HG1 SER A 300      53.890  50.330  80.670  1.00  0.00           H
ATOM   4861  C   SER A 300      51.910  51.220  78.530  1.00  0.00           C
ATOM   4862  O   SER A 300      51.050  51.410  77.640  1.00  0.00           O
ATOM   4863  NT  SER A 300      53.200  51.630  78.400  1.00  0.00           N
ATOM   4864  HNT SER A 300      53.880  51.450  79.100  1.00  0.00           H
ATOM   4865  CAT SER A 300      53.670  52.430  77.320  1.00  0.00           C
ATOM   4866  HT1 SER A 300      54.450  53.090  77.740  1.00  0.00           H
ATOM   4867  HT2 SER A 300      52.960  53.070  76.760  1.00  0.00           H
ATOM   4868  HT3 SER A 300      54.170  51.710  76.630  1.00  0.00           H
ATOM   4869  N1  GSK B 301      45.430  47.770  44.080  1.00  0.00           N
ATOM   4870  C1  GSK B 301      45.950  49.110  44.190  1.00  0.00           C
ATOM   4871  O1  GSK B 301      46.190  49.720  43.210  1.00  0.00           O
ATOM   4872  C2  GSK B 301      45.440  47.040  45.290  1.00  0.00           C
ATOM   4873  C3  GSK B 301      45.830  47.630  46.510  1.00  0.00           C
ATOM   4874  C4  GSK B 301      45.360  45.470  46.730  1.00  0.00           C
ATOM   4875  C5  GSK B 301      44.990  47.210  42.800  1.00  0.00           C
ATOM   4876  C6  GSK B 301      43.900  47.950  42.110  1.00  0.00           C
ATOM   4877  C7  GSK B 301      42.620  48.220  42.870  1.00  0.00           C
ATOM   4878  C8  GSK B 301      41.570  49.250  42.220  1.00  0.00           C
ATOM   4879  C9  GSK B 301      40.450  48.650  41.390  1.00  0.00           C
ATOM   4880  C10 GSK B 301      46.190  48.970  46.700  1.00  0.00           C
ATOM   4881  N2  GSK B 301      45.870  46.540  47.380  1.00  0.00           N
ATOM   4882  N3  GSK B 301      45.050  45.670  45.560  1.00  0.00           N
ATOM   4883  N4  GSK B 301      46.400  49.530  45.460  1.00  0.00           N
ATOM   4884  O2  GSK B 301      46.520  49.520  47.750  1.00  0.00           O
ATOM   4885 CL   GSK B 301      45.360  43.830  47.450  1.00  0.00          Cl
ATOM   4886  H1  GSK B 301      44.650  46.220  43.160  1.00  0.00           H
ATOM   4887  H2  GSK B 301      45.910  47.130  42.190  1.00  0.00           H
ATOM   4888  H3  GSK B 301      43.490  47.300  41.300  1.00  0.00           H
ATOM   4889  H4  GSK B 301      44.280  48.860  41.600  1.00  0.00           H
ATOM   4890  H5  GSK B 301      42.930  48.710  43.820  1.00  0.00           H
ATOM   4891  H6  GSK B 301      42.010  47.340  43.150  1.00  0.00           H
ATOM   4892  H7  GSK B 301      42.240  49.870  41.580  1.00  0.00           H
ATOM   4893  H8  GSK B 301      41.130  49.960  42.960  1.00  0.00           H
ATOM   4894  H9  GSK B 301      39.960  47.950  42.110  1.00  0.00           H
ATOM   4895  H10 GSK B 301      40.850  48.160  40.480  1.00  0.00           H
ATOM   4896  H11 GSK B 301      39.700  49.430  41.100  1.00  0.00           H
ATOM   4897  H12 GSK B 301      46.250  46.540  48.320  1.00  0.00           H
ATOM   4898  H13 GSK B 301      46.480  50.530  45.640  1.00  0.00           H
ATOM   4899  LP1 GSK B 301      45.350  42.340  48.110  1.00  0.00            
TER
ENDMDL
