# Supplementary material for: Structural basis of hydroxycarboxylic acid receptor signaling mechanisms through ligand binding
Source: Nat Commun. 2023 Sep 22;14:5899. doi: 10.1038/s41467-023-41650-7 (PMC10516952; doi:10.1038/s41467-023-41650-7)
Supplement: Supplementary file 4 — Source Data [file 41467_2023_41650_MOESM4_ESM.zip › source file/molecular dynamics simulations trajectories/with_gsk_run2/with_gsk_run2_600ns.pdb]

REMARK    GENERATED BY TRJCONV
TITLE     Title t= 600000.00000 step= 300000000
REMARK    THIS IS A SIMULATION BOX
CRYST1   94.990   94.990  113.913  90.00  90.00  90.00 P 1           1
MODEL        1
ATOM      1  CAY HSD A   9      54.570  40.170  27.410  1.00  0.00           C
ATOM      2  HY1 HSD A   9      53.810  39.520  26.920  1.00  0.00           H
ATOM      3  HY2 HSD A   9      54.070  40.530  28.330  1.00  0.00           H
ATOM      4  HY3 HSD A   9      55.440  39.550  27.740  1.00  0.00           H
ATOM      5  CY  HSD A   9      54.990  41.390  26.660  1.00  0.00           C
ATOM      6  OY  HSD A   9      56.140  41.800  26.690  1.00  0.00           O
ATOM      7  N   HSD A   9      54.010  41.970  25.970  1.00  0.00           N
ATOM      8  HN  HSD A   9      53.110  41.530  26.020  1.00  0.00           H
ATOM      9  CA  HSD A   9      54.220  43.290  25.260  1.00  0.00           C
ATOM     10  HA  HSD A   9      55.240  43.440  24.970  1.00  0.00           H
ATOM     11  CB  HSD A   9      53.400  43.300  23.980  1.00  0.00           C
ATOM     12  HB1 HSD A   9      53.600  44.240  23.420  1.00  0.00           H
ATOM     13  HB2 HSD A   9      52.310  43.250  24.190  1.00  0.00           H
ATOM     14  ND1 HSD A   9      54.910  41.610  22.790  1.00  0.00           N
ATOM     15  HD1 HSD A   9      55.780  41.930  23.150  1.00  0.00           H
ATOM     16  CG  HSD A   9      53.680  42.150  23.070  1.00  0.00           C
ATOM     17  CE1 HSD A   9      54.700  40.530  21.990  1.00  0.00           C
ATOM     18  HE1 HSD A   9      55.500  39.930  21.550  1.00  0.00           H
ATOM     19  NE2 HSD A   9      53.390  40.400  21.650  1.00  0.00           N
ATOM     20  CD2 HSD A   9      52.790  41.480  22.340  1.00  0.00           C
ATOM     21  HD2 HSD A   9      51.710  41.570  22.420  1.00  0.00           H
ATOM     22  C   HSD A   9      53.930  44.590  26.040  1.00  0.00           C
ATOM     23  O   HSD A   9      52.860  44.730  26.590  1.00  0.00           O
ATOM     24  N   PHE A  10      54.810  45.610  25.950  1.00  0.00           N
ATOM     25  HN  PHE A  10      55.660  45.510  25.420  1.00  0.00           H
ATOM     26  CA  PHE A  10      54.700  46.880  26.560  1.00  0.00           C
ATOM     27  HA  PHE A  10      54.380  46.760  27.570  1.00  0.00           H
ATOM     28  CB  PHE A  10      56.080  47.610  26.820  1.00  0.00           C
ATOM     29  HB1 PHE A  10      56.750  46.940  27.410  1.00  0.00           H
ATOM     30  HB2 PHE A  10      55.940  48.510  27.450  1.00  0.00           H
ATOM     31  CG  PHE A  10      56.870  48.030  25.620  1.00  0.00           C
ATOM     32  CD1 PHE A  10      57.810  47.100  25.090  1.00  0.00           C
ATOM     33  HD1 PHE A  10      58.090  46.240  25.660  1.00  0.00           H
ATOM     34  CE1 PHE A  10      58.600  47.410  23.990  1.00  0.00           C
ATOM     35  HE1 PHE A  10      59.210  46.660  23.510  1.00  0.00           H
ATOM     36  CZ  PHE A  10      58.510  48.620  23.420  1.00  0.00           C
ATOM     37  HZ  PHE A  10      58.970  48.840  22.480  1.00  0.00           H
ATOM     38  CD2 PHE A  10      56.750  49.280  25.050  1.00  0.00           C
ATOM     39  HD2 PHE A  10      56.110  50.110  25.320  1.00  0.00           H
ATOM     40  CE2 PHE A  10      57.570  49.520  23.910  1.00  0.00           C
ATOM     41  HE2 PHE A  10      57.470  50.490  23.430  1.00  0.00           H
ATOM     42  C   PHE A  10      53.570  47.800  25.960  1.00  0.00           C
ATOM     43  O   PHE A  10      53.300  47.920  24.750  1.00  0.00           O
ATOM     44  N   LEU A  11      52.870  48.470  26.920  1.00  0.00           N
ATOM     45  HN  LEU A  11      53.010  48.450  27.900  1.00  0.00           H
ATOM     46  CA  LEU A  11      51.790  49.390  26.620  1.00  0.00           C
ATOM     47  HA  LEU A  11      51.540  49.360  25.570  1.00  0.00           H
ATOM     48  CB  LEU A  11      50.520  48.970  27.420  1.00  0.00           C
ATOM     49  HB1 LEU A  11      50.780  48.710  28.460  1.00  0.00           H
ATOM     50  HB2 LEU A  11      50.170  48.030  26.930  1.00  0.00           H
ATOM     51  CG  LEU A  11      49.360  49.950  27.370  1.00  0.00           C
ATOM     52  HG  LEU A  11      49.740  50.880  27.830  1.00  0.00           H
ATOM     53  CD1 LEU A  11      48.900  50.420  25.950  1.00  0.00           C
ATOM     54 HD11 LEU A  11      48.120  51.210  26.020  1.00  0.00           H
ATOM     55 HD12 LEU A  11      48.480  49.650  25.270  1.00  0.00           H
ATOM     56 HD13 LEU A  11      49.830  50.830  25.510  1.00  0.00           H
ATOM     57  CD2 LEU A  11      48.160  49.370  28.080  1.00  0.00           C
ATOM     58 HD21 LEU A  11      47.210  49.930  27.920  1.00  0.00           H
ATOM     59 HD22 LEU A  11      48.320  49.280  29.170  1.00  0.00           H
ATOM     60 HD23 LEU A  11      47.970  48.300  27.840  1.00  0.00           H
ATOM     61  C   LEU A  11      52.390  50.660  27.150  1.00  0.00           C
ATOM     62  O   LEU A  11      52.890  50.700  28.280  1.00  0.00           O
ATOM     63  N   GLU A  12      52.310  51.800  26.400  1.00  0.00           N
ATOM     64  HN  GLU A  12      51.890  51.730  25.490  1.00  0.00           H
ATOM     65  CA  GLU A  12      52.420  53.110  26.850  1.00  0.00           C
ATOM     66  HA  GLU A  12      53.320  53.080  27.460  1.00  0.00           H
ATOM     67  CB  GLU A  12      52.760  53.970  25.620  1.00  0.00           C
ATOM     68  HB1 GLU A  12      52.070  53.700  24.790  1.00  0.00           H
ATOM     69  HB2 GLU A  12      53.760  53.630  25.300  1.00  0.00           H
ATOM     70  CG  GLU A  12      52.840  55.430  26.040  1.00  0.00           C
ATOM     71  HG1 GLU A  12      53.680  55.590  26.750  1.00  0.00           H
ATOM     72  HG2 GLU A  12      51.890  55.820  26.460  1.00  0.00           H
ATOM     73  CD  GLU A  12      53.040  56.250  24.830  1.00  0.00           C
ATOM     74  OE1 GLU A  12      52.180  57.030  24.410  1.00  0.00           O
ATOM     75  OE2 GLU A  12      54.130  56.070  24.180  1.00  0.00           O
ATOM     76  C   GLU A  12      51.240  53.560  27.710  1.00  0.00           C
ATOM     77  O   GLU A  12      50.110  53.710  27.280  1.00  0.00           O
ATOM     78  N   ILE A  13      51.540  53.850  29.050  1.00  0.00           N
ATOM     79  HN  ILE A  13      52.470  53.810  29.380  1.00  0.00           H
ATOM     80  CA  ILE A  13      50.510  54.350  29.920  1.00  0.00           C
ATOM     81  HA  ILE A  13      49.630  54.660  29.390  1.00  0.00           H
ATOM     82  CB  ILE A  13      50.250  53.390  31.120  1.00  0.00           C
ATOM     83  HB  ILE A  13      51.110  53.310  31.820  1.00  0.00           H
ATOM     84  CG2 ILE A  13      49.040  53.920  31.910  1.00  0.00           C
ATOM     85 HG21 ILE A  13      48.180  54.160  31.260  1.00  0.00           H
ATOM     86 HG22 ILE A  13      49.280  54.880  32.410  1.00  0.00           H
ATOM     87 HG23 ILE A  13      48.630  53.190  32.640  1.00  0.00           H
ATOM     88  CG1 ILE A  13      49.910  51.980  30.620  1.00  0.00           C
ATOM     89 HG11 ILE A  13      50.490  51.710  29.720  1.00  0.00           H
ATOM     90 HG12 ILE A  13      48.840  51.900  30.310  1.00  0.00           H
ATOM     91  CD  ILE A  13      50.200  50.900  31.750  1.00  0.00           C
ATOM     92  HD1 ILE A  13      50.580  49.930  31.350  1.00  0.00           H
ATOM     93  HD2 ILE A  13      49.230  50.660  32.270  1.00  0.00           H
ATOM     94  HD3 ILE A  13      50.910  51.360  32.460  1.00  0.00           H
ATOM     95  C   ILE A  13      51.080  55.720  30.340  1.00  0.00           C
ATOM     96  O   ILE A  13      52.230  55.760  30.810  1.00  0.00           O
ATOM     97  N   ASP A  14      50.290  56.850  30.150  1.00  0.00           N
ATOM     98  HN  ASP A  14      49.380  56.720  29.800  1.00  0.00           H
ATOM     99  CA  ASP A  14      50.650  58.180  30.650  1.00  0.00           C
ATOM    100  HA  ASP A  14      49.800  58.830  30.510  1.00  0.00           H
ATOM    101  CB  ASP A  14      50.890  58.270  32.190  1.00  0.00           C
ATOM    102  HB1 ASP A  14      51.220  59.290  32.480  1.00  0.00           H
ATOM    103  HB2 ASP A  14      51.670  57.520  32.450  1.00  0.00           H
ATOM    104  CG  ASP A  14      49.700  57.850  33.000  1.00  0.00           C
ATOM    105  OD1 ASP A  14      49.800  57.390  34.180  1.00  0.00           O
ATOM    106  OD2 ASP A  14      48.540  58.180  32.500  1.00  0.00           O
ATOM    107  C   ASP A  14      51.850  58.710  29.870  1.00  0.00           C
ATOM    108  O   ASP A  14      52.490  59.620  30.360  1.00  0.00           O
ATOM    109  N   LYS A  15      52.060  58.170  28.670  1.00  0.00           N
ATOM    110  HN  LYS A  15      51.270  57.710  28.250  1.00  0.00           H
ATOM    111  CA  LYS A  15      53.230  58.590  27.880  1.00  0.00           C
ATOM    112  HA  LYS A  15      53.020  58.010  27.000  1.00  0.00           H
ATOM    113  CB  LYS A  15      53.250  60.080  27.500  1.00  0.00           C
ATOM    114  HB1 LYS A  15      54.060  60.110  26.740  1.00  0.00           H
ATOM    115  HB2 LYS A  15      53.520  60.720  28.360  1.00  0.00           H
ATOM    116  CG  LYS A  15      51.960  60.690  26.950  1.00  0.00           C
ATOM    117  HG1 LYS A  15      51.960  61.760  26.610  1.00  0.00           H
ATOM    118  HG2 LYS A  15      51.240  60.650  27.800  1.00  0.00           H
ATOM    119  CD  LYS A  15      51.410  59.990  25.720  1.00  0.00           C
ATOM    120  HD1 LYS A  15      50.330  60.270  25.660  1.00  0.00           H
ATOM    121  HD2 LYS A  15      51.410  58.880  25.880  1.00  0.00           H
ATOM    122  CE  LYS A  15      52.050  60.280  24.380  1.00  0.00           C
ATOM    123  HE1 LYS A  15      53.150  60.250  24.570  1.00  0.00           H
ATOM    124  HE2 LYS A  15      51.780  61.320  24.060  1.00  0.00           H
ATOM    125  NZ  LYS A  15      51.640  59.350  23.390  1.00  0.00           N
ATOM    126  HZ1 LYS A  15      50.620  59.160  23.450  1.00  0.00           H
ATOM    127  HZ2 LYS A  15      51.970  58.400  23.650  1.00  0.00           H
ATOM    128  HZ3 LYS A  15      51.880  59.700  22.440  1.00  0.00           H
ATOM    129  C   LYS A  15      54.620  57.990  28.260  1.00  0.00           C
ATOM    130  O   LYS A  15      55.700  58.320  27.780  1.00  0.00           O
ATOM    131  N   LYS A  16      54.680  56.920  29.070  1.00  0.00           N
ATOM    132  HN  LYS A  16      53.900  56.550  29.560  1.00  0.00           H
ATOM    133  CA  LYS A  16      55.910  56.100  29.330  1.00  0.00           C
ATOM    134  HA  LYS A  16      56.620  56.330  28.550  1.00  0.00           H
ATOM    135  CB  LYS A  16      56.550  56.320  30.750  1.00  0.00           C
ATOM    136  HB1 LYS A  16      57.540  55.800  30.830  1.00  0.00           H
ATOM    137  HB2 LYS A  16      55.810  55.910  31.480  1.00  0.00           H
ATOM    138  CG  LYS A  16      56.880  57.810  30.990  1.00  0.00           C
ATOM    139  HG1 LYS A  16      55.960  58.410  30.820  1.00  0.00           H
ATOM    140  HG2 LYS A  16      57.560  58.160  30.190  1.00  0.00           H
ATOM    141  CD  LYS A  16      57.470  58.100  32.400  1.00  0.00           C
ATOM    142  HD1 LYS A  16      58.070  57.190  32.660  1.00  0.00           H
ATOM    143  HD2 LYS A  16      56.570  58.090  33.060  1.00  0.00           H
ATOM    144  CE  LYS A  16      58.230  59.390  32.480  1.00  0.00           C
ATOM    145  HE1 LYS A  16      59.070  59.380  31.770  1.00  0.00           H
ATOM    146  HE2 LYS A  16      58.610  59.580  33.510  1.00  0.00           H
ATOM    147  NZ  LYS A  16      57.420  60.490  32.050  1.00  0.00           N
ATOM    148  HZ1 LYS A  16      56.850  60.310  31.200  1.00  0.00           H
ATOM    149  HZ2 LYS A  16      57.960  61.330  31.740  1.00  0.00           H
ATOM    150  HZ3 LYS A  16      56.830  60.790  32.870  1.00  0.00           H
ATOM    151  C   LYS A  16      55.610  54.690  29.180  1.00  0.00           C
ATOM    152  O   LYS A  16      54.460  54.250  29.240  1.00  0.00           O
ATOM    153  N   ASN A  17      56.550  53.830  28.710  1.00  0.00           N
ATOM    154  HN  ASN A  17      57.470  54.160  28.480  1.00  0.00           H
ATOM    155  CA  ASN A  17      56.450  52.430  28.520  1.00  0.00           C
ATOM    156  HA  ASN A  17      55.580  52.290  27.900  1.00  0.00           H
ATOM    157  CB  ASN A  17      57.640  51.840  27.780  1.00  0.00           C
ATOM    158  HB1 ASN A  17      57.460  50.750  27.690  1.00  0.00           H
ATOM    159  HB2 ASN A  17      58.640  51.960  28.260  1.00  0.00           H
ATOM    160  CG  ASN A  17      57.530  52.480  26.370  1.00  0.00           C
ATOM    161  OD1 ASN A  17      56.510  52.970  25.830  1.00  0.00           O
ATOM    162  ND2 ASN A  17      58.680  52.730  25.700  1.00  0.00           N
ATOM    163 HD21 ASN A  17      58.680  53.430  24.990  1.00  0.00           H
ATOM    164 HD22 ASN A  17      59.540  52.350  26.030  1.00  0.00           H
ATOM    165  C   ASN A  17      56.200  51.710  29.840  1.00  0.00           C
ATOM    166  O   ASN A  17      56.890  51.880  30.830  1.00  0.00           O
ATOM    167  N   CYS A  18      55.130  50.860  29.950  1.00  0.00           N
ATOM    168  HN  CYS A  18      54.470  50.600  29.250  1.00  0.00           H
ATOM    169  CA  CYS A  18      54.780  50.090  31.140  1.00  0.00           C
ATOM    170  HA  CYS A  18      55.560  50.190  31.890  1.00  0.00           H
ATOM    171  CB  CYS A  18      53.450  50.620  31.620  1.00  0.00           C
ATOM    172  HB1 CYS A  18      53.060  50.030  32.470  1.00  0.00           H
ATOM    173  HB2 CYS A  18      52.740  50.650  30.760  1.00  0.00           H
ATOM    174  SG  CYS A  18      53.520  52.270  32.250  1.00  0.00           S
ATOM    175  C   CYS A  18      54.530  48.620  30.840  1.00  0.00           C
ATOM    176  O   CYS A  18      54.190  48.230  29.770  1.00  0.00           O
ATOM    177  N   CYS A  19      54.560  47.810  31.920  1.00  0.00           N
ATOM    178  HN  CYS A  19      54.780  48.250  32.790  1.00  0.00           H
ATOM    179  CA  CYS A  19      54.240  46.370  31.950  1.00  0.00           C
ATOM    180  HA  CYS A  19      54.090  46.000  30.950  1.00  0.00           H
ATOM    181  CB  CYS A  19      55.420  45.480  32.440  1.00  0.00           C
ATOM    182  HB1 CYS A  19      55.100  44.430  32.610  1.00  0.00           H
ATOM    183  HB2 CYS A  19      55.660  45.820  33.470  1.00  0.00           H
ATOM    184  SG  CYS A  19      56.870  45.580  31.370  1.00  0.00           S
ATOM    185  C   CYS A  19      53.030  46.170  32.810  1.00  0.00           C
ATOM    186  O   CYS A  19      52.940  46.790  33.880  1.00  0.00           O
ATOM    187  N   VAL A  20      52.100  45.390  32.220  1.00  0.00           N
ATOM    188  HN  VAL A  20      52.290  44.880  31.390  1.00  0.00           H
ATOM    189  CA  VAL A  20      50.700  45.330  32.710  1.00  0.00           C
ATOM    190  HA  VAL A  20      50.650  45.590  33.760  1.00  0.00           H
ATOM    191  CB  VAL A  20      49.800  46.380  32.020  1.00  0.00           C
ATOM    192  HB  VAL A  20      50.100  47.360  32.440  1.00  0.00           H
ATOM    193  CG1 VAL A  20      50.090  46.400  30.500  1.00  0.00           C
ATOM    194 HG11 VAL A  20      51.150  46.530  30.170  1.00  0.00           H
ATOM    195 HG12 VAL A  20      49.550  47.230  30.000  1.00  0.00           H
ATOM    196 HG13 VAL A  20      49.680  45.470  30.050  1.00  0.00           H
ATOM    197  CG2 VAL A  20      48.350  46.150  32.240  1.00  0.00           C
ATOM    198 HG21 VAL A  20      48.150  45.760  33.270  1.00  0.00           H
ATOM    199 HG22 VAL A  20      48.100  45.380  31.490  1.00  0.00           H
ATOM    200 HG23 VAL A  20      47.720  47.050  32.080  1.00  0.00           H
ATOM    201  C   VAL A  20      50.290  43.830  32.480  1.00  0.00           C
ATOM    202  O   VAL A  20      50.340  43.300  31.400  1.00  0.00           O
ATOM    203  N   PHE A  21      49.770  43.240  33.570  1.00  0.00           N
ATOM    204  HN  PHE A  21      49.680  43.750  34.420  1.00  0.00           H
ATOM    205  CA  PHE A  21      49.080  41.930  33.530  1.00  0.00           C
ATOM    206  HA  PHE A  21      48.890  41.680  32.500  1.00  0.00           H
ATOM    207  CB  PHE A  21      49.930  40.810  34.270  1.00  0.00           C
ATOM    208  HB1 PHE A  21      49.540  39.860  33.860  1.00  0.00           H
ATOM    209  HB2 PHE A  21      49.840  40.800  35.370  1.00  0.00           H
ATOM    210  CG  PHE A  21      51.340  40.900  33.930  1.00  0.00           C
ATOM    211  CD1 PHE A  21      52.260  41.480  34.810  1.00  0.00           C
ATOM    212  HD1 PHE A  21      51.960  41.970  35.710  1.00  0.00           H
ATOM    213  CE1 PHE A  21      53.640  41.480  34.460  1.00  0.00           C
ATOM    214  HE1 PHE A  21      54.330  41.870  35.190  1.00  0.00           H
ATOM    215  CZ  PHE A  21      54.060  40.930  33.210  1.00  0.00           C
ATOM    216  HZ  PHE A  21      55.130  40.970  33.110  1.00  0.00           H
ATOM    217  CD2 PHE A  21      51.800  40.340  32.690  1.00  0.00           C
ATOM    218  HD2 PHE A  21      51.110  39.910  31.980  1.00  0.00           H
ATOM    219  CE2 PHE A  21      53.150  40.250  32.420  1.00  0.00           C
ATOM    220  HE2 PHE A  21      53.600  39.850  31.520  1.00  0.00           H
ATOM    221  C   PHE A  21      47.700  41.930  34.210  1.00  0.00           C
ATOM    222  O   PHE A  21      47.230  42.810  34.920  1.00  0.00           O
ATOM    223  N   ARG A  22      47.020  40.810  33.960  1.00  0.00           N
ATOM    224  HN  ARG A  22      47.390  40.080  33.400  1.00  0.00           H
ATOM    225  CA  ARG A  22      45.700  40.630  34.520  1.00  0.00           C
ATOM    226  HA  ARG A  22      45.720  40.960  35.550  1.00  0.00           H
ATOM    227  CB  ARG A  22      44.640  41.480  33.750  1.00  0.00           C
ATOM    228  HB1 ARG A  22      44.780  42.540  34.100  1.00  0.00           H
ATOM    229  HB2 ARG A  22      43.620  41.050  33.840  1.00  0.00           H
ATOM    230  CG  ARG A  22      44.750  41.630  32.240  1.00  0.00           C
ATOM    231  HG1 ARG A  22      45.710  42.020  31.850  1.00  0.00           H
ATOM    232  HG2 ARG A  22      43.880  42.130  31.760  1.00  0.00           H
ATOM    233  CD  ARG A  22      44.640  40.260  31.550  1.00  0.00           C
ATOM    234  HD1 ARG A  22      43.580  39.980  31.740  1.00  0.00           H
ATOM    235  HD2 ARG A  22      45.240  39.410  31.930  1.00  0.00           H
ATOM    236  NE  ARG A  22      44.740  40.490  30.060  1.00  0.00           N
ATOM    237  HE  ARG A  22      44.120  41.120  29.600  1.00  0.00           H
ATOM    238  CZ  ARG A  22      45.260  39.610  29.210  1.00  0.00           C
ATOM    239  NH1 ARG A  22      46.080  38.700  29.690  1.00  0.00           N
ATOM    240 HH11 ARG A  22      46.540  38.090  29.050  1.00  0.00           H
ATOM    241 HH12 ARG A  22      46.400  38.870  30.630  1.00  0.00           H
ATOM    242  NH2 ARG A  22      45.070  39.710  27.920  1.00  0.00           N
ATOM    243 HH21 ARG A  22      44.320  40.300  27.610  1.00  0.00           H
ATOM    244 HH22 ARG A  22      45.160  38.870  27.390  1.00  0.00           H
ATOM    245  C   ARG A  22      45.370  39.130  34.700  1.00  0.00           C
ATOM    246  O   ARG A  22      44.320  38.690  34.370  1.00  0.00           O
ATOM    247  N   ASP A  23      46.300  38.270  35.170  1.00  0.00           N
ATOM    248  HN  ASP A  23      47.040  38.660  35.710  1.00  0.00           H
ATOM    249  CA  ASP A  23      46.190  36.800  35.280  1.00  0.00           C
ATOM    250  HA  ASP A  23      45.590  36.390  34.460  1.00  0.00           H
ATOM    251  CB  ASP A  23      47.510  36.190  35.490  1.00  0.00           C
ATOM    252  HB1 ASP A  23      47.410  35.250  36.060  1.00  0.00           H
ATOM    253  HB2 ASP A  23      48.090  36.920  36.100  1.00  0.00           H
ATOM    254  CG  ASP A  23      48.280  35.910  34.220  1.00  0.00           C
ATOM    255  OD1 ASP A  23      47.740  36.070  33.130  1.00  0.00           O
ATOM    256  OD2 ASP A  23      49.450  35.420  34.290  1.00  0.00           O
ATOM    257  C   ASP A  23      45.340  36.440  36.490  1.00  0.00           C
ATOM    258  O   ASP A  23      45.480  37.010  37.570  1.00  0.00           O
ATOM    259  N   ASP A  24      44.420  35.470  36.370  1.00  0.00           N
ATOM    260  HN  ASP A  24      44.420  34.960  35.510  1.00  0.00           H
ATOM    261  CA  ASP A  24      43.370  35.100  37.320  1.00  0.00           C
ATOM    262  HA  ASP A  24      43.020  35.990  37.820  1.00  0.00           H
ATOM    263  CB  ASP A  24      42.140  34.520  36.690  1.00  0.00           C
ATOM    264  HB1 ASP A  24      41.680  35.320  36.060  1.00  0.00           H
ATOM    265  HB2 ASP A  24      41.340  34.250  37.410  1.00  0.00           H
ATOM    266  CG  ASP A  24      42.310  33.250  35.820  1.00  0.00           C
ATOM    267  OD1 ASP A  24      41.230  32.640  35.490  1.00  0.00           O
ATOM    268  OD2 ASP A  24      43.410  32.750  35.520  1.00  0.00           O
ATOM    269  C   ASP A  24      43.810  34.300  38.450  1.00  0.00           C
ATOM    270  O   ASP A  24      43.140  34.120  39.480  1.00  0.00           O
ATOM    271  N   PHE A  25      45.040  33.670  38.300  1.00  0.00           N
ATOM    272  HN  PHE A  25      45.470  33.860  37.420  1.00  0.00           H
ATOM    273  CA  PHE A  25      45.710  32.720  39.190  1.00  0.00           C
ATOM    274  HA  PHE A  25      45.360  31.760  38.830  1.00  0.00           H
ATOM    275  CB  PHE A  25      47.180  32.710  38.810  1.00  0.00           C
ATOM    276  HB1 PHE A  25      47.710  33.670  38.930  1.00  0.00           H
ATOM    277  HB2 PHE A  25      47.240  32.440  37.730  1.00  0.00           H
ATOM    278  CG  PHE A  25      48.070  31.610  39.540  1.00  0.00           C
ATOM    279  CD1 PHE A  25      47.530  30.360  39.940  1.00  0.00           C
ATOM    280  HD1 PHE A  25      46.480  30.140  39.780  1.00  0.00           H
ATOM    281  CE1 PHE A  25      48.290  29.330  40.430  1.00  0.00           C
ATOM    282  HE1 PHE A  25      47.910  28.340  40.640  1.00  0.00           H
ATOM    283  CZ  PHE A  25      49.670  29.490  40.580  1.00  0.00           C
ATOM    284  HZ  PHE A  25      50.250  28.620  40.800  1.00  0.00           H
ATOM    285  CD2 PHE A  25      49.440  31.810  39.720  1.00  0.00           C
ATOM    286  HD2 PHE A  25      49.950  32.680  39.340  1.00  0.00           H
ATOM    287  CE2 PHE A  25      50.240  30.740  40.260  1.00  0.00           C
ATOM    288  HE2 PHE A  25      51.300  30.880  40.340  1.00  0.00           H
ATOM    289  C   PHE A  25      45.460  32.800  40.700  1.00  0.00           C
ATOM    290  O   PHE A  25      44.700  32.010  41.230  1.00  0.00           O
ATOM    291  N   ILE A  26      46.130  33.720  41.470  1.00  0.00           N
ATOM    292  HN  ILE A  26      46.580  34.470  40.990  1.00  0.00           H
ATOM    293  CA  ILE A  26      46.110  33.760  42.930  1.00  0.00           C
ATOM    294  HA  ILE A  26      45.850  32.780  43.310  1.00  0.00           H
ATOM    295  CB  ILE A  26      47.500  34.030  43.540  1.00  0.00           C
ATOM    296  HB  ILE A  26      47.890  35.000  43.160  1.00  0.00           H
ATOM    297  CG2 ILE A  26      47.520  34.090  45.150  1.00  0.00           C
ATOM    298 HG21 ILE A  26      48.560  34.280  45.470  1.00  0.00           H
ATOM    299 HG22 ILE A  26      47.070  33.190  45.640  1.00  0.00           H
ATOM    300 HG23 ILE A  26      46.880  34.930  45.480  1.00  0.00           H
ATOM    301  CG1 ILE A  26      48.520  33.010  43.140  1.00  0.00           C
ATOM    302 HG11 ILE A  26      49.380  33.100  43.840  1.00  0.00           H
ATOM    303 HG12 ILE A  26      49.000  33.270  42.180  1.00  0.00           H
ATOM    304  CD  ILE A  26      48.090  31.550  43.170  1.00  0.00           C
ATOM    305  HD1 ILE A  26      48.980  30.890  43.050  1.00  0.00           H
ATOM    306  HD2 ILE A  26      47.320  31.350  42.390  1.00  0.00           H
ATOM    307  HD3 ILE A  26      47.680  31.180  44.130  1.00  0.00           H
ATOM    308  C   ILE A  26      45.070  34.770  43.410  1.00  0.00           C
ATOM    309  O   ILE A  26      44.560  34.710  44.530  1.00  0.00           O
ATOM    310  N   VAL A  27      44.640  35.600  42.500  1.00  0.00           N
ATOM    311  HN  VAL A  27      45.200  35.650  41.690  1.00  0.00           H
ATOM    312  CA  VAL A  27      43.650  36.620  42.840  1.00  0.00           C
ATOM    313  HA  VAL A  27      44.010  37.050  43.780  1.00  0.00           H
ATOM    314  CB  VAL A  27      43.690  37.710  41.740  1.00  0.00           C
ATOM    315  HB  VAL A  27      44.750  38.020  41.640  1.00  0.00           H
ATOM    316  CG1 VAL A  27      43.100  37.120  40.390  1.00  0.00           C
ATOM    317 HG11 VAL A  27      42.970  37.960  39.680  1.00  0.00           H
ATOM    318 HG12 VAL A  27      42.110  36.640  40.540  1.00  0.00           H
ATOM    319 HG13 VAL A  27      43.880  36.530  39.870  1.00  0.00           H
ATOM    320  CG2 VAL A  27      42.970  38.920  42.260  1.00  0.00           C
ATOM    321 HG21 VAL A  27      41.880  38.890  41.970  1.00  0.00           H
ATOM    322 HG22 VAL A  27      43.350  39.890  41.880  1.00  0.00           H
ATOM    323 HG23 VAL A  27      42.920  38.950  43.370  1.00  0.00           H
ATOM    324  C   VAL A  27      42.260  36.110  43.060  1.00  0.00           C
ATOM    325  O   VAL A  27      41.320  36.660  43.630  1.00  0.00           O
ATOM    326  N   LYS A  28      41.980  34.830  42.560  1.00  0.00           N
ATOM    327  HN  LYS A  28      42.630  34.480  41.890  1.00  0.00           H
ATOM    328  CA  LYS A  28      40.730  34.090  42.680  1.00  0.00           C
ATOM    329  HA  LYS A  28      39.970  34.840  42.840  1.00  0.00           H
ATOM    330  CB  LYS A  28      40.440  33.330  41.410  1.00  0.00           C
ATOM    331  HB1 LYS A  28      40.560  34.050  40.570  1.00  0.00           H
ATOM    332  HB2 LYS A  28      39.390  33.000  41.450  1.00  0.00           H
ATOM    333  CG  LYS A  28      41.300  32.040  41.100  1.00  0.00           C
ATOM    334  HG1 LYS A  28      41.000  31.250  41.820  1.00  0.00           H
ATOM    335  HG2 LYS A  28      42.380  32.240  41.290  1.00  0.00           H
ATOM    336  CD  LYS A  28      41.200  31.560  39.600  1.00  0.00           C
ATOM    337  HD1 LYS A  28      41.540  32.350  38.900  1.00  0.00           H
ATOM    338  HD2 LYS A  28      40.150  31.330  39.330  1.00  0.00           H
ATOM    339  CE  LYS A  28      42.110  30.280  39.440  1.00  0.00           C
ATOM    340  HE1 LYS A  28      41.910  29.580  40.270  1.00  0.00           H
ATOM    341  HE2 LYS A  28      43.160  30.620  39.530  1.00  0.00           H
ATOM    342  NZ  LYS A  28      41.940  29.740  38.050  1.00  0.00           N
ATOM    343  HZ1 LYS A  28      41.730  28.730  38.210  1.00  0.00           H
ATOM    344  HZ2 LYS A  28      42.840  29.840  37.540  1.00  0.00           H
ATOM    345  HZ3 LYS A  28      41.190  30.240  37.540  1.00  0.00           H
ATOM    346  C   LYS A  28      40.680  33.060  43.920  1.00  0.00           C
ATOM    347  O   LYS A  28      39.570  32.650  44.300  1.00  0.00           O
ATOM    348  N   VAL A  29      41.820  32.700  44.580  1.00  0.00           N
ATOM    349  HN  VAL A  29      42.680  33.040  44.220  1.00  0.00           H
ATOM    350  CA  VAL A  29      41.740  31.740  45.680  1.00  0.00           C
ATOM    351  HA  VAL A  29      40.830  31.150  45.660  1.00  0.00           H
ATOM    352  CB  VAL A  29      42.880  30.770  45.770  1.00  0.00           C
ATOM    353  HB  VAL A  29      42.650  30.090  46.620  1.00  0.00           H
ATOM    354  CG1 VAL A  29      43.030  29.860  44.560  1.00  0.00           C
ATOM    355 HG11 VAL A  29      43.940  29.230  44.570  1.00  0.00           H
ATOM    356 HG12 VAL A  29      42.970  30.480  43.630  1.00  0.00           H
ATOM    357 HG13 VAL A  29      42.150  29.210  44.480  1.00  0.00           H
ATOM    358  CG2 VAL A  29      44.230  31.510  46.130  1.00  0.00           C
ATOM    359 HG21 VAL A  29      44.230  31.920  47.160  1.00  0.00           H
ATOM    360 HG22 VAL A  29      44.270  32.320  45.360  1.00  0.00           H
ATOM    361 HG23 VAL A  29      45.120  30.850  46.030  1.00  0.00           H
ATOM    362  C   VAL A  29      41.710  32.480  46.970  1.00  0.00           C
ATOM    363  O   VAL A  29      41.390  31.960  48.040  1.00  0.00           O
ATOM    364  N   LEU A  30      42.050  33.750  46.950  1.00  0.00           N
ATOM    365  HN  LEU A  30      42.330  34.130  46.070  1.00  0.00           H
ATOM    366  CA  LEU A  30      42.130  34.670  48.110  1.00  0.00           C
ATOM    367  HA  LEU A  30      42.500  34.020  48.880  1.00  0.00           H
ATOM    368  CB  LEU A  30      43.060  35.790  47.810  1.00  0.00           C
ATOM    369  HB1 LEU A  30      43.040  36.550  48.610  1.00  0.00           H
ATOM    370  HB2 LEU A  30      42.880  36.300  46.840  1.00  0.00           H
ATOM    371  CG  LEU A  30      44.620  35.440  47.760  1.00  0.00           C
ATOM    372  HG  LEU A  30      44.760  34.530  47.140  1.00  0.00           H
ATOM    373  CD1 LEU A  30      45.380  36.670  47.250  1.00  0.00           C
ATOM    374 HD11 LEU A  30      46.480  36.520  47.230  1.00  0.00           H
ATOM    375 HD12 LEU A  30      45.110  37.540  47.870  1.00  0.00           H
ATOM    376 HD13 LEU A  30      45.020  36.970  46.240  1.00  0.00           H
ATOM    377  CD2 LEU A  30      45.070  35.100  49.190  1.00  0.00           C
ATOM    378 HD21 LEU A  30      44.810  35.870  49.950  1.00  0.00           H
ATOM    379 HD22 LEU A  30      46.150  34.860  49.100  1.00  0.00           H
ATOM    380 HD23 LEU A  30      44.570  34.180  49.570  1.00  0.00           H
ATOM    381  C   LEU A  30      40.810  35.210  48.640  1.00  0.00           C
ATOM    382  O   LEU A  30      40.890  35.520  49.840  1.00  0.00           O
ATOM    383  N   PRO A  31      39.650  35.330  47.940  1.00  0.00           N
ATOM    384  CD  PRO A  31      39.570  35.360  46.450  1.00  0.00           C
ATOM    385  HD1 PRO A  31      39.460  34.290  46.150  1.00  0.00           H
ATOM    386  HD2 PRO A  31      40.400  35.880  45.940  1.00  0.00           H
ATOM    387  CA  PRO A  31      38.390  35.820  48.490  1.00  0.00           C
ATOM    388  HA  PRO A  31      38.580  36.870  48.650  1.00  0.00           H
ATOM    389  CB  PRO A  31      37.350  35.720  47.300  1.00  0.00           C
ATOM    390  HB1 PRO A  31      36.600  36.530  47.420  1.00  0.00           H
ATOM    391  HB2 PRO A  31      37.000  34.670  47.250  1.00  0.00           H
ATOM    392  CG  PRO A  31      38.220  36.010  46.030  1.00  0.00           C
ATOM    393  HG1 PRO A  31      37.790  35.540  45.130  1.00  0.00           H
ATOM    394  HG2 PRO A  31      38.290  37.090  45.780  1.00  0.00           H
ATOM    395  C   PRO A  31      37.950  35.430  49.870  1.00  0.00           C
ATOM    396  O   PRO A  31      37.610  36.320  50.630  1.00  0.00           O
ATOM    397  N   PRO A  32      37.860  34.120  50.300  1.00  0.00           N
ATOM    398  CD  PRO A  32      38.200  32.960  49.460  1.00  0.00           C
ATOM    399  HD1 PRO A  32      39.280  32.730  49.440  1.00  0.00           H
ATOM    400  HD2 PRO A  32      37.740  33.130  48.470  1.00  0.00           H
ATOM    401  CA  PRO A  32      37.650  33.770  51.660  1.00  0.00           C
ATOM    402  HA  PRO A  32      36.680  34.200  51.910  1.00  0.00           H
ATOM    403  CB  PRO A  32      37.710  32.190  51.750  1.00  0.00           C
ATOM    404  HB1 PRO A  32      36.960  31.760  52.440  1.00  0.00           H
ATOM    405  HB2 PRO A  32      38.650  31.700  52.100  1.00  0.00           H
ATOM    406  CG  PRO A  32      37.570  31.810  50.310  1.00  0.00           C
ATOM    407  HG1 PRO A  32      37.880  30.780  50.040  1.00  0.00           H
ATOM    408  HG2 PRO A  32      36.500  31.940  50.060  1.00  0.00           H
ATOM    409  C   PRO A  32      38.590  34.370  52.690  1.00  0.00           C
ATOM    410  O   PRO A  32      38.150  34.850  53.740  1.00  0.00           O
ATOM    411  N   VAL A  33      40.000  34.470  52.470  1.00  0.00           N
ATOM    412  HN  VAL A  33      40.410  34.210  51.600  1.00  0.00           H
ATOM    413  CA  VAL A  33      40.860  35.150  53.510  1.00  0.00           C
ATOM    414  HA  VAL A  33      40.710  34.710  54.480  1.00  0.00           H
ATOM    415  CB  VAL A  33      42.270  34.980  52.930  1.00  0.00           C
ATOM    416  HB  VAL A  33      42.280  35.370  51.890  1.00  0.00           H
ATOM    417  CG1 VAL A  33      43.440  35.730  53.590  1.00  0.00           C
ATOM    418 HG11 VAL A  33      43.190  36.660  54.150  1.00  0.00           H
ATOM    419 HG12 VAL A  33      44.160  35.990  52.780  1.00  0.00           H
ATOM    420 HG13 VAL A  33      44.080  35.060  54.190  1.00  0.00           H
ATOM    421  CG2 VAL A  33      42.470  33.470  52.820  1.00  0.00           C
ATOM    422 HG21 VAL A  33      43.530  33.160  52.670  1.00  0.00           H
ATOM    423 HG22 VAL A  33      41.900  32.970  52.000  1.00  0.00           H
ATOM    424 HG23 VAL A  33      42.170  33.070  53.800  1.00  0.00           H
ATOM    425  C   VAL A  33      40.530  36.580  53.720  1.00  0.00           C
ATOM    426  O   VAL A  33      40.550  37.180  54.780  1.00  0.00           O
ATOM    427  N   LEU A  34      40.250  37.250  52.590  1.00  0.00           N
ATOM    428  HN  LEU A  34      40.170  36.750  51.730  1.00  0.00           H
ATOM    429  CA  LEU A  34      39.690  38.640  52.600  1.00  0.00           C
ATOM    430  HA  LEU A  34      40.450  39.170  53.140  1.00  0.00           H
ATOM    431  CB  LEU A  34      39.590  39.260  51.230  1.00  0.00           C
ATOM    432  HB1 LEU A  34      38.840  40.070  51.350  1.00  0.00           H
ATOM    433  HB2 LEU A  34      39.320  38.440  50.530  1.00  0.00           H
ATOM    434  CG  LEU A  34      40.910  40.110  50.750  1.00  0.00           C
ATOM    435  HG  LEU A  34      41.090  40.780  51.610  1.00  0.00           H
ATOM    436  CD1 LEU A  34      42.150  39.210  50.490  1.00  0.00           C
ATOM    437 HD11 LEU A  34      43.030  39.870  50.320  1.00  0.00           H
ATOM    438 HD12 LEU A  34      41.900  38.590  49.600  1.00  0.00           H
ATOM    439 HD13 LEU A  34      42.340  38.600  51.390  1.00  0.00           H
ATOM    440  CD2 LEU A  34      40.520  40.870  49.460  1.00  0.00           C
ATOM    441 HD21 LEU A  34      39.600  41.480  49.630  1.00  0.00           H
ATOM    442 HD22 LEU A  34      40.390  40.190  48.580  1.00  0.00           H
ATOM    443 HD23 LEU A  34      41.430  41.470  49.250  1.00  0.00           H
ATOM    444  C   LEU A  34      38.370  38.770  53.310  1.00  0.00           C
ATOM    445  O   LEU A  34      38.100  39.710  54.070  1.00  0.00           O
ATOM    446  N   GLY A  35      37.420  37.780  53.150  1.00  0.00           N
ATOM    447  HN  GLY A  35      37.570  37.110  52.430  1.00  0.00           H
ATOM    448  CA  GLY A  35      36.240  37.640  53.940  1.00  0.00           C
ATOM    449  HA1 GLY A  35      35.770  36.750  53.560  1.00  0.00           H
ATOM    450  HA2 GLY A  35      35.560  38.440  53.710  1.00  0.00           H
ATOM    451  C   GLY A  35      36.570  37.660  55.460  1.00  0.00           C
ATOM    452  O   GLY A  35      35.910  38.340  56.220  1.00  0.00           O
ATOM    453  N   LEU A  36      37.540  36.860  55.890  1.00  0.00           N
ATOM    454  HN  LEU A  36      37.850  36.160  55.260  1.00  0.00           H
ATOM    455  CA  LEU A  36      38.130  36.870  57.280  1.00  0.00           C
ATOM    456  HA  LEU A  36      37.280  36.750  57.920  1.00  0.00           H
ATOM    457  CB  LEU A  36      38.960  35.530  57.490  1.00  0.00           C
ATOM    458  HB1 LEU A  36      40.010  35.570  57.150  1.00  0.00           H
ATOM    459  HB2 LEU A  36      38.530  34.770  56.800  1.00  0.00           H
ATOM    460  CG  LEU A  36      38.850  35.000  58.920  1.00  0.00           C
ATOM    461  HG  LEU A  36      38.890  35.820  59.670  1.00  0.00           H
ATOM    462  CD1 LEU A  36      37.500  34.410  59.240  1.00  0.00           C
ATOM    463 HD11 LEU A  36      37.200  33.670  58.460  1.00  0.00           H
ATOM    464 HD12 LEU A  36      36.710  35.180  59.340  1.00  0.00           H
ATOM    465 HD13 LEU A  36      37.590  33.880  60.200  1.00  0.00           H
ATOM    466  CD2 LEU A  36      39.900  33.960  59.310  1.00  0.00           C
ATOM    467 HD21 LEU A  36      39.820  33.920  60.420  1.00  0.00           H
ATOM    468 HD22 LEU A  36      40.920  34.370  59.150  1.00  0.00           H
ATOM    469 HD23 LEU A  36      39.760  32.930  58.920  1.00  0.00           H
ATOM    470  C   LEU A  36      38.740  38.080  57.750  1.00  0.00           C
ATOM    471  O   LEU A  36      38.440  38.580  58.830  1.00  0.00           O
ATOM    472  N   GLU A  37      39.600  38.750  56.960  1.00  0.00           N
ATOM    473  HN  GLU A  37      39.760  38.310  56.080  1.00  0.00           H
ATOM    474  CA  GLU A  37      40.280  40.030  57.220  1.00  0.00           C
ATOM    475  HA  GLU A  37      40.740  39.980  58.200  1.00  0.00           H
ATOM    476  CB  GLU A  37      41.240  40.330  55.980  1.00  0.00           C
ATOM    477  HB1 GLU A  37      40.650  40.370  55.040  1.00  0.00           H
ATOM    478  HB2 GLU A  37      41.900  39.450  55.850  1.00  0.00           H
ATOM    479  CG  GLU A  37      42.080  41.520  56.090  1.00  0.00           C
ATOM    480  HG1 GLU A  37      42.480  41.600  57.120  1.00  0.00           H
ATOM    481  HG2 GLU A  37      41.610  42.530  56.070  1.00  0.00           H
ATOM    482  CD  GLU A  37      43.240  41.520  55.120  1.00  0.00           C
ATOM    483  OE1 GLU A  37      44.470  41.630  55.280  1.00  0.00           O
ATOM    484  OE2 GLU A  37      42.690  41.520  53.900  1.00  0.00           O
ATOM    485  HE2 GLU A  37      43.340  41.550  53.200  1.00  0.00           H
ATOM    486  C   GLU A  37      39.210  41.130  57.330  1.00  0.00           C
ATOM    487  O   GLU A  37      39.270  41.970  58.210  1.00  0.00           O
ATOM    488  N   PHE A  38      38.100  41.110  56.550  1.00  0.00           N
ATOM    489  HN  PHE A  38      38.150  40.480  55.780  1.00  0.00           H
ATOM    490  CA  PHE A  38      36.930  41.890  56.710  1.00  0.00           C
ATOM    491  HA  PHE A  38      37.230  42.930  56.650  1.00  0.00           H
ATOM    492  CB  PHE A  38      35.980  41.700  55.470  1.00  0.00           C
ATOM    493  HB1 PHE A  38      35.750  40.620  55.270  1.00  0.00           H
ATOM    494  HB2 PHE A  38      36.510  42.070  54.560  1.00  0.00           H
ATOM    495  CG  PHE A  38      34.690  42.370  55.690  1.00  0.00           C
ATOM    496  CD1 PHE A  38      34.560  43.710  55.230  1.00  0.00           C
ATOM    497  HD1 PHE A  38      35.350  44.310  54.800  1.00  0.00           H
ATOM    498  CE1 PHE A  38      33.270  44.400  55.350  1.00  0.00           C
ATOM    499  HE1 PHE A  38      33.160  45.400  54.940  1.00  0.00           H
ATOM    500  CZ  PHE A  38      32.240  43.620  55.870  1.00  0.00           C
ATOM    501  HZ  PHE A  38      31.280  44.070  56.080  1.00  0.00           H
ATOM    502  CD2 PHE A  38      33.640  41.620  56.110  1.00  0.00           C
ATOM    503  HD2 PHE A  38      33.690  40.590  56.410  1.00  0.00           H
ATOM    504  CE2 PHE A  38      32.390  42.290  56.210  1.00  0.00           C
ATOM    505  HE2 PHE A  38      31.560  41.720  56.590  1.00  0.00           H
ATOM    506  C   PHE A  38      36.190  41.690  58.010  1.00  0.00           C
ATOM    507  O   PHE A  38      35.840  42.660  58.710  1.00  0.00           O
ATOM    508  N   ILE A  39      35.970  40.450  58.450  1.00  0.00           N
ATOM    509  HN  ILE A  39      35.960  39.710  57.790  1.00  0.00           H
ATOM    510  CA  ILE A  39      35.420  40.130  59.760  1.00  0.00           C
ATOM    511  HA  ILE A  39      34.530  40.730  59.890  1.00  0.00           H
ATOM    512  CB  ILE A  39      35.050  38.660  59.900  1.00  0.00           C
ATOM    513  HB  ILE A  39      35.880  38.000  59.540  1.00  0.00           H
ATOM    514  CG2 ILE A  39      34.770  38.230  61.410  1.00  0.00           C
ATOM    515 HG21 ILE A  39      35.650  38.290  62.080  1.00  0.00           H
ATOM    516 HG22 ILE A  39      34.340  37.210  61.260  1.00  0.00           H
ATOM    517 HG23 ILE A  39      33.910  38.880  61.700  1.00  0.00           H
ATOM    518  CG1 ILE A  39      33.840  38.300  59.080  1.00  0.00           C
ATOM    519 HG11 ILE A  39      33.740  37.200  59.200  1.00  0.00           H
ATOM    520 HG12 ILE A  39      33.900  38.430  57.970  1.00  0.00           H
ATOM    521  CD  ILE A  39      32.490  38.900  59.460  1.00  0.00           C
ATOM    522  HD1 ILE A  39      32.380  40.010  59.400  1.00  0.00           H
ATOM    523  HD2 ILE A  39      32.170  38.590  60.480  1.00  0.00           H
ATOM    524  HD3 ILE A  39      31.700  38.580  58.750  1.00  0.00           H
ATOM    525  C   ILE A  39      36.370  40.620  60.900  1.00  0.00           C
ATOM    526  O   ILE A  39      36.070  41.310  61.820  1.00  0.00           O
ATOM    527  N   PHE A  40      37.690  40.280  60.830  1.00  0.00           N
ATOM    528  HN  PHE A  40      37.890  39.750  60.010  1.00  0.00           H
ATOM    529  CA  PHE A  40      38.790  40.590  61.760  1.00  0.00           C
ATOM    530  HA  PHE A  40      38.390  40.260  62.720  1.00  0.00           H
ATOM    531  CB  PHE A  40      40.130  39.980  61.340  1.00  0.00           C
ATOM    532  HB1 PHE A  40      40.260  40.280  60.280  1.00  0.00           H
ATOM    533  HB2 PHE A  40      39.930  38.890  61.310  1.00  0.00           H
ATOM    534  CG  PHE A  40      41.370  40.290  62.060  1.00  0.00           C
ATOM    535  CD1 PHE A  40      41.850  39.300  62.920  1.00  0.00           C
ATOM    536  HD1 PHE A  40      41.310  38.420  63.210  1.00  0.00           H
ATOM    537  CE1 PHE A  40      42.950  39.610  63.720  1.00  0.00           C
ATOM    538  HE1 PHE A  40      43.340  38.850  64.380  1.00  0.00           H
ATOM    539  CZ  PHE A  40      43.620  40.810  63.720  1.00  0.00           C
ATOM    540  HZ  PHE A  40      44.350  41.070  64.480  1.00  0.00           H
ATOM    541  CD2 PHE A  40      41.940  41.490  62.040  1.00  0.00           C
ATOM    542  HD2 PHE A  40      41.620  42.250  61.340  1.00  0.00           H
ATOM    543  CE2 PHE A  40      43.050  41.780  62.850  1.00  0.00           C
ATOM    544  HE2 PHE A  40      43.450  42.770  62.900  1.00  0.00           H
ATOM    545  C   PHE A  40      38.890  42.080  62.050  1.00  0.00           C
ATOM    546  O   PHE A  40      38.740  42.600  63.180  1.00  0.00           O
ATOM    547  N   GLY A  41      38.980  42.900  61.030  1.00  0.00           N
ATOM    548  HN  GLY A  41      39.030  42.460  60.140  1.00  0.00           H
ATOM    549  CA  GLY A  41      38.920  44.360  61.120  1.00  0.00           C
ATOM    550  HA1 GLY A  41      39.220  44.820  60.200  1.00  0.00           H
ATOM    551  HA2 GLY A  41      39.590  44.650  61.920  1.00  0.00           H
ATOM    552  C   GLY A  41      37.500  44.950  61.390  1.00  0.00           C
ATOM    553  O   GLY A  41      37.580  46.000  61.980  1.00  0.00           O
ATOM    554  N   LEU A  42      36.380  44.330  60.950  1.00  0.00           N
ATOM    555  HN  LEU A  42      36.260  43.500  60.420  1.00  0.00           H
ATOM    556  CA  LEU A  42      35.070  44.930  61.360  1.00  0.00           C
ATOM    557  HA  LEU A  42      35.190  45.990  61.250  1.00  0.00           H
ATOM    558  CB  LEU A  42      34.040  44.280  60.410  1.00  0.00           C
ATOM    559  HB1 LEU A  42      34.140  43.180  60.540  1.00  0.00           H
ATOM    560  HB2 LEU A  42      34.290  44.580  59.370  1.00  0.00           H
ATOM    561  CG  LEU A  42      32.620  44.650  60.700  1.00  0.00           C
ATOM    562  HG  LEU A  42      32.410  44.470  61.780  1.00  0.00           H
ATOM    563  CD1 LEU A  42      32.380  46.190  60.380  1.00  0.00           C
ATOM    564 HD11 LEU A  42      31.960  46.310  59.350  1.00  0.00           H
ATOM    565 HD12 LEU A  42      33.320  46.750  60.540  1.00  0.00           H
ATOM    566 HD13 LEU A  42      31.660  46.730  61.020  1.00  0.00           H
ATOM    567  CD2 LEU A  42      31.570  43.790  59.970  1.00  0.00           C
ATOM    568 HD21 LEU A  42      31.630  42.740  60.340  1.00  0.00           H
ATOM    569 HD22 LEU A  42      31.760  43.860  58.880  1.00  0.00           H
ATOM    570 HD23 LEU A  42      30.560  44.170  60.230  1.00  0.00           H
ATOM    571  C   LEU A  42      34.840  44.840  62.800  1.00  0.00           C
ATOM    572  O   LEU A  42      34.550  45.820  63.480  1.00  0.00           O
ATOM    573  N   LEU A  43      35.020  43.660  63.400  1.00  0.00           N
ATOM    574  HN  LEU A  43      35.330  42.790  63.030  1.00  0.00           H
ATOM    575  CA  LEU A  43      34.740  43.450  64.840  1.00  0.00           C
ATOM    576  HA  LEU A  43      33.900  44.070  65.140  1.00  0.00           H
ATOM    577  CB  LEU A  43      34.630  41.920  65.190  1.00  0.00           C
ATOM    578  HB1 LEU A  43      34.320  41.810  66.250  1.00  0.00           H
ATOM    579  HB2 LEU A  43      35.640  41.540  64.950  1.00  0.00           H
ATOM    580  CG  LEU A  43      33.610  41.090  64.310  1.00  0.00           C
ATOM    581  HG  LEU A  43      34.130  41.090  63.320  1.00  0.00           H
ATOM    582  CD1 LEU A  43      33.340  39.710  64.840  1.00  0.00           C
ATOM    583 HD11 LEU A  43      32.780  39.130  64.070  1.00  0.00           H
ATOM    584 HD12 LEU A  43      32.870  39.670  65.840  1.00  0.00           H
ATOM    585 HD13 LEU A  43      34.230  39.080  65.070  1.00  0.00           H
ATOM    586  CD2 LEU A  43      32.300  41.860  64.070  1.00  0.00           C
ATOM    587 HD21 LEU A  43      31.620  41.120  63.590  1.00  0.00           H
ATOM    588 HD22 LEU A  43      32.500  42.740  63.420  1.00  0.00           H
ATOM    589 HD23 LEU A  43      31.880  42.250  65.030  1.00  0.00           H
ATOM    590  C   LEU A  43      35.910  44.050  65.700  1.00  0.00           C
ATOM    591  O   LEU A  43      35.670  44.540  66.790  1.00  0.00           O
ATOM    592  N   GLY A  44      37.140  44.080  65.160  1.00  0.00           N
ATOM    593  HN  GLY A  44      37.240  43.720  64.230  1.00  0.00           H
ATOM    594  CA  GLY A  44      38.290  44.550  65.850  1.00  0.00           C
ATOM    595  HA1 GLY A  44      39.210  44.190  65.410  1.00  0.00           H
ATOM    596  HA2 GLY A  44      38.280  44.280  66.900  1.00  0.00           H
ATOM    597  C   GLY A  44      38.390  46.100  66.010  1.00  0.00           C
ATOM    598  O   GLY A  44      38.440  46.650  67.140  1.00  0.00           O
ATOM    599  N   ASN A  45      38.480  46.760  64.860  1.00  0.00           N
ATOM    600  HN  ASN A  45      38.270  46.320  63.990  1.00  0.00           H
ATOM    601  CA  ASN A  45      38.420  48.210  64.780  1.00  0.00           C
ATOM    602  HA  ASN A  45      39.260  48.550  65.380  1.00  0.00           H
ATOM    603  CB  ASN A  45      38.800  48.720  63.360  1.00  0.00           C
ATOM    604  HB1 ASN A  45      38.800  49.820  63.210  1.00  0.00           H
ATOM    605  HB2 ASN A  45      38.110  48.310  62.590  1.00  0.00           H
ATOM    606  CG  ASN A  45      40.260  48.360  63.010  1.00  0.00           C
ATOM    607  OD1 ASN A  45      41.200  48.890  63.630  1.00  0.00           O
ATOM    608  ND2 ASN A  45      40.460  47.490  62.010  1.00  0.00           N
ATOM    609 HD21 ASN A  45      41.400  47.310  61.730  1.00  0.00           H
ATOM    610 HD22 ASN A  45      39.680  47.300  61.400  1.00  0.00           H
ATOM    611  C   ASN A  45      37.130  48.810  65.250  1.00  0.00           C
ATOM    612  O   ASN A  45      37.110  49.840  65.900  1.00  0.00           O
ATOM    613  N   GLY A  46      36.000  48.150  64.900  1.00  0.00           N
ATOM    614  HN  GLY A  46      36.100  47.320  64.360  1.00  0.00           H
ATOM    615  CA  GLY A  46      34.660  48.510  65.310  1.00  0.00           C
ATOM    616  HA1 GLY A  46      34.040  47.740  64.890  1.00  0.00           H
ATOM    617  HA2 GLY A  46      34.520  49.510  64.940  1.00  0.00           H
ATOM    618  C   GLY A  46      34.510  48.570  66.840  1.00  0.00           C
ATOM    619  O   GLY A  46      33.940  49.550  67.290  1.00  0.00           O
ATOM    620  N   LEU A  47      35.030  47.540  67.580  1.00  0.00           N
ATOM    621  HN  LEU A  47      35.320  46.670  67.160  1.00  0.00           H
ATOM    622  CA  LEU A  47      35.160  47.640  69.030  1.00  0.00           C
ATOM    623  HA  LEU A  47      34.160  47.750  69.410  1.00  0.00           H
ATOM    624  CB  LEU A  47      35.610  46.360  69.690  1.00  0.00           C
ATOM    625  HB1 LEU A  47      36.610  46.120  69.260  1.00  0.00           H
ATOM    626  HB2 LEU A  47      34.900  45.550  69.430  1.00  0.00           H
ATOM    627  CG  LEU A  47      35.770  46.460  71.200  1.00  0.00           C
ATOM    628  HG  LEU A  47      36.530  47.220  71.470  1.00  0.00           H
ATOM    629  CD1 LEU A  47      34.510  46.930  71.950  1.00  0.00           C
ATOM    630 HD11 LEU A  47      34.150  47.890  71.510  1.00  0.00           H
ATOM    631 HD12 LEU A  47      34.540  46.940  73.060  1.00  0.00           H
ATOM    632 HD13 LEU A  47      33.720  46.240  71.590  1.00  0.00           H
ATOM    633  CD2 LEU A  47      36.320  45.060  71.700  1.00  0.00           C
ATOM    634 HD21 LEU A  47      37.220  44.780  71.110  1.00  0.00           H
ATOM    635 HD22 LEU A  47      35.550  44.290  71.470  1.00  0.00           H
ATOM    636 HD23 LEU A  47      36.660  45.080  72.750  1.00  0.00           H
ATOM    637  C   LEU A  47      36.070  48.870  69.520  1.00  0.00           C
ATOM    638  O   LEU A  47      35.590  49.730  70.230  1.00  0.00           O
ATOM    639  N   ALA A  48      37.340  49.020  69.070  1.00  0.00           N
ATOM    640  HN  ALA A  48      37.760  48.300  68.530  1.00  0.00           H
ATOM    641  CA  ALA A  48      38.160  50.130  69.520  1.00  0.00           C
ATOM    642  HA  ALA A  48      38.370  49.960  70.570  1.00  0.00           H
ATOM    643  CB  ALA A  48      39.500  50.070  68.690  1.00  0.00           C
ATOM    644  HB1 ALA A  48      40.050  51.040  68.760  1.00  0.00           H
ATOM    645  HB2 ALA A  48      39.400  49.900  67.600  1.00  0.00           H
ATOM    646  HB3 ALA A  48      40.130  49.250  69.080  1.00  0.00           H
ATOM    647  C   ALA A  48      37.610  51.520  69.340  1.00  0.00           C
ATOM    648  O   ALA A  48      37.550  52.320  70.240  1.00  0.00           O
ATOM    649  N   LEU A  49      36.980  51.830  68.140  1.00  0.00           N
ATOM    650  HN  LEU A  49      36.920  51.110  67.450  1.00  0.00           H
ATOM    651  CA  LEU A  49      36.190  53.000  67.770  1.00  0.00           C
ATOM    652  HA  LEU A  49      36.830  53.850  67.820  1.00  0.00           H
ATOM    653  CB  LEU A  49      35.620  52.830  66.270  1.00  0.00           C
ATOM    654  HB1 LEU A  49      34.920  53.670  66.100  1.00  0.00           H
ATOM    655  HB2 LEU A  49      35.110  51.850  66.340  1.00  0.00           H
ATOM    656  CG  LEU A  49      36.750  52.880  65.210  1.00  0.00           C
ATOM    657  HG  LEU A  49      37.590  52.250  65.570  1.00  0.00           H
ATOM    658  CD1 LEU A  49      36.240  52.250  63.890  1.00  0.00           C
ATOM    659 HD11 LEU A  49      35.350  52.870  63.620  1.00  0.00           H
ATOM    660 HD12 LEU A  49      35.910  51.200  63.960  1.00  0.00           H
ATOM    661 HD13 LEU A  49      36.950  52.510  63.080  1.00  0.00           H
ATOM    662  CD2 LEU A  49      37.380  54.220  65.010  1.00  0.00           C
ATOM    663 HD21 LEU A  49      37.860  54.560  65.950  1.00  0.00           H
ATOM    664 HD22 LEU A  49      36.690  55.000  64.630  1.00  0.00           H
ATOM    665 HD23 LEU A  49      38.250  54.060  64.340  1.00  0.00           H
ATOM    666  C   LEU A  49      34.990  53.240  68.710  1.00  0.00           C
ATOM    667  O   LEU A  49      34.730  54.390  69.170  1.00  0.00           O
ATOM    668  N   TRP A  50      34.200  52.220  69.190  1.00  0.00           N
ATOM    669  HN  TRP A  50      34.290  51.330  68.740  1.00  0.00           H
ATOM    670  CA  TRP A  50      33.230  52.260  70.230  1.00  0.00           C
ATOM    671  HA  TRP A  50      32.510  53.080  70.190  1.00  0.00           H
ATOM    672  CB  TRP A  50      32.420  50.900  70.300  1.00  0.00           C
ATOM    673  HB1 TRP A  50      33.090  50.010  70.310  1.00  0.00           H
ATOM    674  HB2 TRP A  50      31.940  50.880  69.300  1.00  0.00           H
ATOM    675  CG  TRP A  50      31.450  50.780  71.440  1.00  0.00           C
ATOM    676  CD1 TRP A  50      31.850  50.220  72.640  1.00  0.00           C
ATOM    677  HD1 TRP A  50      32.890  49.970  72.820  1.00  0.00           H
ATOM    678  NE1 TRP A  50      30.860  50.530  73.550  1.00  0.00           N
ATOM    679  HE1 TRP A  50      30.680  50.240  74.460  1.00  0.00           H
ATOM    680  CE2 TRP A  50      29.780  51.050  72.920  1.00  0.00           C
ATOM    681  CD2 TRP A  50      30.070  51.210  71.560  1.00  0.00           C
ATOM    682  CE3 TRP A  50      29.080  51.810  70.680  1.00  0.00           C
ATOM    683  HE3 TRP A  50      29.430  51.980  69.670  1.00  0.00           H
ATOM    684  CZ3 TRP A  50      27.840  52.060  71.200  1.00  0.00           C
ATOM    685  HZ3 TRP A  50      27.090  52.460  70.510  1.00  0.00           H
ATOM    686  CZ2 TRP A  50      28.560  51.520  73.420  1.00  0.00           C
ATOM    687  HZ2 TRP A  50      28.400  51.430  74.480  1.00  0.00           H
ATOM    688  CH2 TRP A  50      27.580  51.960  72.580  1.00  0.00           C
ATOM    689  HH2 TRP A  50      26.670  52.320  73.040  1.00  0.00           H
ATOM    690  C   TRP A  50      33.910  52.520  71.540  1.00  0.00           C
ATOM    691  O   TRP A  50      33.430  53.350  72.310  1.00  0.00           O
ATOM    692  N   ILE A  51      35.020  51.840  71.900  1.00  0.00           N
ATOM    693  HN  ILE A  51      35.390  51.170  71.260  1.00  0.00           H
ATOM    694  CA  ILE A  51      35.670  52.030  73.210  1.00  0.00           C
ATOM    695  HA  ILE A  51      34.890  51.850  73.940  1.00  0.00           H
ATOM    696  CB  ILE A  51      36.710  50.900  73.470  1.00  0.00           C
ATOM    697  HB  ILE A  51      37.300  50.760  72.530  1.00  0.00           H
ATOM    698  CG2 ILE A  51      37.650  51.220  74.630  1.00  0.00           C
ATOM    699 HG21 ILE A  51      38.040  50.300  75.120  1.00  0.00           H
ATOM    700 HG22 ILE A  51      37.160  51.830  75.410  1.00  0.00           H
ATOM    701 HG23 ILE A  51      38.380  51.940  74.200  1.00  0.00           H
ATOM    702  CG1 ILE A  51      35.950  49.530  73.670  1.00  0.00           C
ATOM    703 HG11 ILE A  51      36.720  48.740  73.530  1.00  0.00           H
ATOM    704 HG12 ILE A  51      35.180  49.360  72.890  1.00  0.00           H
ATOM    705  CD  ILE A  51      35.200  49.330  74.980  1.00  0.00           C
ATOM    706  HD1 ILE A  51      35.950  49.590  75.760  1.00  0.00           H
ATOM    707  HD2 ILE A  51      34.720  48.360  75.210  1.00  0.00           H
ATOM    708  HD3 ILE A  51      34.440  50.120  75.140  1.00  0.00           H
ATOM    709  C   ILE A  51      36.150  53.440  73.350  1.00  0.00           C
ATOM    710  O   ILE A  51      35.960  54.050  74.330  1.00  0.00           O
ATOM    711  N   PHE A  52      36.830  54.040  72.330  1.00  0.00           N
ATOM    712  HN  PHE A  52      36.930  53.640  71.420  1.00  0.00           H
ATOM    713  CA  PHE A  52      37.310  55.360  72.420  1.00  0.00           C
ATOM    714  HA  PHE A  52      37.990  55.460  73.240  1.00  0.00           H
ATOM    715  CB  PHE A  52      38.140  55.580  71.140  1.00  0.00           C
ATOM    716  HB1 PHE A  52      38.390  56.660  71.080  1.00  0.00           H
ATOM    717  HB2 PHE A  52      37.500  55.370  70.250  1.00  0.00           H
ATOM    718  CG  PHE A  52      39.400  54.840  71.130  1.00  0.00           C
ATOM    719  CD1 PHE A  52      39.720  54.120  69.950  1.00  0.00           C
ATOM    720  HD1 PHE A  52      39.090  54.250  69.080  1.00  0.00           H
ATOM    721  CE1 PHE A  52      40.970  53.460  69.830  1.00  0.00           C
ATOM    722  HE1 PHE A  52      41.260  53.060  68.880  1.00  0.00           H
ATOM    723  CZ  PHE A  52      41.790  53.330  70.980  1.00  0.00           C
ATOM    724  HZ  PHE A  52      42.640  52.670  70.920  1.00  0.00           H
ATOM    725  CD2 PHE A  52      40.250  54.720  72.230  1.00  0.00           C
ATOM    726  HD2 PHE A  52      39.960  55.230  73.130  1.00  0.00           H
ATOM    727  CE2 PHE A  52      41.450  54.000  72.070  1.00  0.00           C
ATOM    728  HE2 PHE A  52      41.970  53.810  72.990  1.00  0.00           H
ATOM    729  C   PHE A  52      36.220  56.450  72.480  1.00  0.00           C
ATOM    730  O   PHE A  52      36.480  57.480  73.100  1.00  0.00           O
ATOM    731  N   CYS A  53      35.070  56.260  71.860  1.00  0.00           N
ATOM    732  HN  CYS A  53      34.810  55.460  71.330  1.00  0.00           H
ATOM    733  CA  CYS A  53      34.070  57.250  71.680  1.00  0.00           C
ATOM    734  HA  CYS A  53      34.420  58.160  72.150  1.00  0.00           H
ATOM    735  CB  CYS A  53      33.710  57.570  70.230  1.00  0.00           C
ATOM    736  HB1 CYS A  53      32.930  58.360  70.090  1.00  0.00           H
ATOM    737  HB2 CYS A  53      33.200  56.710  69.750  1.00  0.00           H
ATOM    738  SG  CYS A  53      35.160  58.110  69.180  1.00  0.00           S
ATOM    739  HG1 CYS A  53      35.880  57.050  69.520  1.00  0.00           H
ATOM    740  C   CYS A  53      32.840  57.080  72.430  1.00  0.00           C
ATOM    741  O   CYS A  53      32.340  58.050  72.960  1.00  0.00           O
ATOM    742  N   PHE A  54      32.330  55.900  72.620  1.00  0.00           N
ATOM    743  HN  PHE A  54      32.740  55.110  72.170  1.00  0.00           H
ATOM    744  CA  PHE A  54      31.000  55.780  73.220  1.00  0.00           C
ATOM    745  HA  PHE A  54      30.590  56.740  73.490  1.00  0.00           H
ATOM    746  CB  PHE A  54      30.060  55.120  72.150  1.00  0.00           C
ATOM    747  HB1 PHE A  54      29.040  54.860  72.540  1.00  0.00           H
ATOM    748  HB2 PHE A  54      30.550  54.150  71.920  1.00  0.00           H
ATOM    749  CG  PHE A  54      29.970  55.980  70.910  1.00  0.00           C
ATOM    750  CD1 PHE A  54      29.660  57.360  70.960  1.00  0.00           C
ATOM    751  HD1 PHE A  54      29.660  57.860  71.930  1.00  0.00           H
ATOM    752  CE1 PHE A  54      29.500  58.090  69.750  1.00  0.00           C
ATOM    753  HE1 PHE A  54      29.350  59.140  69.930  1.00  0.00           H
ATOM    754  CZ  PHE A  54      29.650  57.500  68.470  1.00  0.00           C
ATOM    755  HZ  PHE A  54      29.470  58.060  67.560  1.00  0.00           H
ATOM    756  CD2 PHE A  54      30.060  55.400  69.590  1.00  0.00           C
ATOM    757  HD2 PHE A  54      30.150  54.320  69.530  1.00  0.00           H
ATOM    758  CE2 PHE A  54      29.870  56.100  68.430  1.00  0.00           C
ATOM    759  HE2 PHE A  54      30.040  55.540  67.510  1.00  0.00           H
ATOM    760  C   PHE A  54      31.010  54.910  74.500  1.00  0.00           C
ATOM    761  O   PHE A  54      30.020  55.010  75.240  1.00  0.00           O
ATOM    762  N   HSD A  55      32.180  54.280  74.830  1.00  0.00           N
ATOM    763  HN  HSD A  55      32.920  54.180  74.170  1.00  0.00           H
ATOM    764  CA  HSD A  55      32.380  53.690  76.210  1.00  0.00           C
ATOM    765  HA  HSD A  55      31.460  53.570  76.760  1.00  0.00           H
ATOM    766  CB  HSD A  55      33.200  52.440  76.080  1.00  0.00           C
ATOM    767  HB1 HSD A  55      34.260  52.550  75.750  1.00  0.00           H
ATOM    768  HB2 HSD A  55      32.620  51.870  75.330  1.00  0.00           H
ATOM    769  ND1 HSD A  55      32.580  50.550  77.660  1.00  0.00           N
ATOM    770  HD1 HSD A  55      31.800  50.160  77.200  1.00  0.00           H
ATOM    771  CG  HSD A  55      33.350  51.630  77.290  1.00  0.00           C
ATOM    772  CE1 HSD A  55      33.010  50.090  78.850  1.00  0.00           C
ATOM    773  HE1 HSD A  55      32.590  49.220  79.370  1.00  0.00           H
ATOM    774  NE2 HSD A  55      34.090  50.660  79.180  1.00  0.00           N
ATOM    775  CD2 HSD A  55      34.260  51.680  78.300  1.00  0.00           C
ATOM    776  HD2 HSD A  55      35.070  52.390  78.360  1.00  0.00           H
ATOM    777  C   HSD A  55      33.140  54.720  77.180  1.00  0.00           C
ATOM    778  O   HSD A  55      32.720  55.010  78.300  1.00  0.00           O
ATOM    779  N   LEU A  56      34.360  55.150  76.730  1.00  0.00           N
ATOM    780  HN  LEU A  56      34.830  54.880  75.890  1.00  0.00           H
ATOM    781  CA  LEU A  56      35.120  55.980  77.550  1.00  0.00           C
ATOM    782  HA  LEU A  56      35.000  55.670  78.580  1.00  0.00           H
ATOM    783  CB  LEU A  56      36.610  55.770  77.250  1.00  0.00           C
ATOM    784  HB1 LEU A  56      37.190  56.580  77.740  1.00  0.00           H
ATOM    785  HB2 LEU A  56      36.730  56.000  76.170  1.00  0.00           H
ATOM    786  CG  LEU A  56      37.140  54.300  77.460  1.00  0.00           C
ATOM    787  HG  LEU A  56      36.380  53.710  76.890  1.00  0.00           H
ATOM    788  CD1 LEU A  56      38.520  54.140  76.860  1.00  0.00           C
ATOM    789 HD11 LEU A  56      39.240  54.760  77.440  1.00  0.00           H
ATOM    790 HD12 LEU A  56      38.480  54.530  75.810  1.00  0.00           H
ATOM    791 HD13 LEU A  56      38.890  53.120  76.630  1.00  0.00           H
ATOM    792  CD2 LEU A  56      37.280  53.940  78.930  1.00  0.00           C
ATOM    793 HD21 LEU A  56      38.130  54.470  79.430  1.00  0.00           H
ATOM    794 HD22 LEU A  56      37.550  52.870  78.990  1.00  0.00           H
ATOM    795 HD23 LEU A  56      36.410  54.220  79.560  1.00  0.00           H
ATOM    796  C   LEU A  56      34.820  57.480  77.410  1.00  0.00           C
ATOM    797  O   LEU A  56      34.660  58.060  76.330  1.00  0.00           O
ATOM    798  N   LYS A  57      34.780  58.210  78.580  1.00  0.00           N
ATOM    799  HN  LYS A  57      35.070  57.770  79.430  1.00  0.00           H
ATOM    800  CA  LYS A  57      34.200  59.570  78.680  1.00  0.00           C
ATOM    801  HA  LYS A  57      33.550  59.740  77.840  1.00  0.00           H
ATOM    802  CB  LYS A  57      33.260  59.550  79.890  1.00  0.00           C
ATOM    803  HB1 LYS A  57      32.640  60.480  79.830  1.00  0.00           H
ATOM    804  HB2 LYS A  57      33.680  59.360  80.900  1.00  0.00           H
ATOM    805  CG  LYS A  57      32.100  58.520  79.820  1.00  0.00           C
ATOM    806  HG1 LYS A  57      32.610  57.540  79.780  1.00  0.00           H
ATOM    807  HG2 LYS A  57      31.570  58.520  78.840  1.00  0.00           H
ATOM    808  CD  LYS A  57      31.180  58.530  81.010  1.00  0.00           C
ATOM    809  HD1 LYS A  57      30.600  59.470  80.900  1.00  0.00           H
ATOM    810  HD2 LYS A  57      31.790  58.580  81.930  1.00  0.00           H
ATOM    811  CE  LYS A  57      30.190  57.310  81.020  1.00  0.00           C
ATOM    812  HE1 LYS A  57      29.540  57.330  81.930  1.00  0.00           H
ATOM    813  HE2 LYS A  57      30.660  56.310  81.070  1.00  0.00           H
ATOM    814  NZ  LYS A  57      29.100  57.400  79.930  1.00  0.00           N
ATOM    815  HZ1 LYS A  57      28.640  58.330  79.940  1.00  0.00           H
ATOM    816  HZ2 LYS A  57      28.440  56.620  80.110  1.00  0.00           H
ATOM    817  HZ3 LYS A  57      29.440  57.250  78.950  1.00  0.00           H
ATOM    818  C   LYS A  57      35.240  60.680  78.730  1.00  0.00           C
ATOM    819  O   LYS A  57      36.250  60.510  79.370  1.00  0.00           O
ATOM    820  N   SER A  58      35.050  61.840  78.030  1.00  0.00           N
ATOM    821  HN  SER A  58      34.320  61.780  77.350  1.00  0.00           H
ATOM    822  CA  SER A  58      35.960  62.920  77.840  1.00  0.00           C
ATOM    823  HA  SER A  58      35.450  63.420  77.040  1.00  0.00           H
ATOM    824  CB  SER A  58      36.050  63.940  79.000  1.00  0.00           C
ATOM    825  HB1 SER A  58      36.740  64.780  78.760  1.00  0.00           H
ATOM    826  HB2 SER A  58      36.400  63.460  79.930  1.00  0.00           H
ATOM    827  OG  SER A  58      34.760  64.530  79.280  1.00  0.00           O
ATOM    828  HG1 SER A  58      34.330  64.950  78.530  1.00  0.00           H
ATOM    829  C   SER A  58      37.370  62.610  77.320  1.00  0.00           C
ATOM    830  O   SER A  58      38.020  61.600  77.680  1.00  0.00           O
ATOM    831  N   TRP A  59      37.850  63.300  76.310  1.00  0.00           N
ATOM    832  HN  TRP A  59      37.460  64.190  76.090  1.00  0.00           H
ATOM    833  CA  TRP A  59      39.030  63.000  75.550  1.00  0.00           C
ATOM    834  HA  TRP A  59      38.930  61.990  75.180  1.00  0.00           H
ATOM    835  CB  TRP A  59      39.160  63.820  74.160  1.00  0.00           C
ATOM    836  HB1 TRP A  59      40.220  63.700  73.820  1.00  0.00           H
ATOM    837  HB2 TRP A  59      39.150  64.900  74.400  1.00  0.00           H
ATOM    838  CG  TRP A  59      38.240  63.360  73.110  1.00  0.00           C
ATOM    839  CD1 TRP A  59      37.070  64.020  72.740  1.00  0.00           C
ATOM    840  HD1 TRP A  59      36.690  64.960  73.110  1.00  0.00           H
ATOM    841  NE1 TRP A  59      36.530  63.410  71.630  1.00  0.00           N
ATOM    842  HE1 TRP A  59      35.840  63.770  71.050  1.00  0.00           H
ATOM    843  CE2 TRP A  59      37.290  62.400  71.300  1.00  0.00           C
ATOM    844  CD2 TRP A  59      38.380  62.230  72.240  1.00  0.00           C
ATOM    845  CE3 TRP A  59      39.210  61.150  72.220  1.00  0.00           C
ATOM    846  HE3 TRP A  59      39.990  60.960  72.940  1.00  0.00           H
ATOM    847  CZ3 TRP A  59      39.030  60.270  71.150  1.00  0.00           C
ATOM    848  HZ3 TRP A  59      39.790  59.530  70.920  1.00  0.00           H
ATOM    849  CZ2 TRP A  59      37.110  61.430  70.290  1.00  0.00           C
ATOM    850  HZ2 TRP A  59      36.300  61.540  69.580  1.00  0.00           H
ATOM    851  CH2 TRP A  59      37.950  60.350  70.200  1.00  0.00           C
ATOM    852  HH2 TRP A  59      37.840  59.630  69.400  1.00  0.00           H
ATOM    853  C   TRP A  59      40.330  63.040  76.220  1.00  0.00           C
ATOM    854  O   TRP A  59      40.570  63.830  77.110  1.00  0.00           O
ATOM    855  N   LYS A  60      41.260  62.110  75.790  1.00  0.00           N
ATOM    856  HN  LYS A  60      40.930  61.430  75.140  1.00  0.00           H
ATOM    857  CA  LYS A  60      42.640  62.030  76.110  1.00  0.00           C
ATOM    858  HA  LYS A  60      43.000  62.880  76.680  1.00  0.00           H
ATOM    859  CB  LYS A  60      42.900  60.720  77.040  1.00  0.00           C
ATOM    860  HB1 LYS A  60      43.960  60.720  77.410  1.00  0.00           H
ATOM    861  HB2 LYS A  60      42.600  59.860  76.420  1.00  0.00           H
ATOM    862  CG  LYS A  60      42.020  60.520  78.280  1.00  0.00           C
ATOM    863  HG1 LYS A  60      42.240  59.490  78.620  1.00  0.00           H
ATOM    864  HG2 LYS A  60      40.970  60.450  77.930  1.00  0.00           H
ATOM    865  CD  LYS A  60      42.050  61.700  79.370  1.00  0.00           C
ATOM    866  HD1 LYS A  60      41.140  62.340  79.360  1.00  0.00           H
ATOM    867  HD2 LYS A  60      42.940  62.320  79.140  1.00  0.00           H
ATOM    868  CE  LYS A  60      42.310  61.050  80.690  1.00  0.00           C
ATOM    869  HE1 LYS A  60      43.390  60.820  80.620  1.00  0.00           H
ATOM    870  HE2 LYS A  60      41.730  60.110  80.810  1.00  0.00           H
ATOM    871  NZ  LYS A  60      42.170  61.940  81.820  1.00  0.00           N
ATOM    872  HZ1 LYS A  60      42.650  61.600  82.670  1.00  0.00           H
ATOM    873  HZ2 LYS A  60      41.170  61.930  82.100  1.00  0.00           H
ATOM    874  HZ3 LYS A  60      42.450  62.900  81.550  1.00  0.00           H
ATOM    875  C   LYS A  60      43.420  61.940  74.850  1.00  0.00           C
ATOM    876  O   LYS A  60      42.990  61.250  73.960  1.00  0.00           O
ATOM    877  N   SER A  61      44.560  62.610  74.680  1.00  0.00           N
ATOM    878  HN  SER A  61      44.970  63.120  75.430  1.00  0.00           H
ATOM    879  CA  SER A  61      45.400  62.760  73.480  1.00  0.00           C
ATOM    880  HA  SER A  61      44.920  63.250  72.650  1.00  0.00           H
ATOM    881  CB  SER A  61      46.640  63.580  73.740  1.00  0.00           C
ATOM    882  HB1 SER A  61      46.400  64.610  74.080  1.00  0.00           H
ATOM    883  HB2 SER A  61      47.160  63.660  72.770  1.00  0.00           H
ATOM    884  OG  SER A  61      47.540  63.030  74.790  1.00  0.00           O
ATOM    885  HG1 SER A  61      48.280  62.710  74.260  1.00  0.00           H
ATOM    886  C   SER A  61      45.660  61.440  72.770  1.00  0.00           C
ATOM    887  O   SER A  61      45.360  61.210  71.580  1.00  0.00           O
ATOM    888  N   SER A  62      46.070  60.470  73.590  1.00  0.00           N
ATOM    889  HN  SER A  62      46.210  60.700  74.550  1.00  0.00           H
ATOM    890  CA  SER A  62      46.400  59.080  73.140  1.00  0.00           C
ATOM    891  HA  SER A  62      47.140  59.090  72.350  1.00  0.00           H
ATOM    892  CB  SER A  62      47.060  58.140  74.130  1.00  0.00           C
ATOM    893  HB1 SER A  62      48.130  58.420  74.240  1.00  0.00           H
ATOM    894  HB2 SER A  62      47.100  57.080  73.800  1.00  0.00           H
ATOM    895  OG  SER A  62      46.480  58.430  75.400  1.00  0.00           O
ATOM    896  HG1 SER A  62      46.640  59.310  75.730  1.00  0.00           H
ATOM    897  C   SER A  62      45.220  58.380  72.450  1.00  0.00           C
ATOM    898  O   SER A  62      45.440  57.750  71.430  1.00  0.00           O
ATOM    899  N   ARG A  63      44.000  58.490  72.950  1.00  0.00           N
ATOM    900  HN  ARG A  63      43.790  58.960  73.800  1.00  0.00           H
ATOM    901  CA  ARG A  63      42.860  57.840  72.380  1.00  0.00           C
ATOM    902  HA  ARG A  63      43.050  56.790  72.230  1.00  0.00           H
ATOM    903  CB  ARG A  63      41.670  58.120  73.300  1.00  0.00           C
ATOM    904  HB1 ARG A  63      40.630  57.850  72.980  1.00  0.00           H
ATOM    905  HB2 ARG A  63      41.730  59.220  73.470  1.00  0.00           H
ATOM    906  CG  ARG A  63      41.980  57.370  74.670  1.00  0.00           C
ATOM    907  HG1 ARG A  63      42.930  57.740  75.120  1.00  0.00           H
ATOM    908  HG2 ARG A  63      42.040  56.280  74.430  1.00  0.00           H
ATOM    909  CD  ARG A  63      40.900  57.620  75.770  1.00  0.00           C
ATOM    910  HD1 ARG A  63      39.940  57.130  75.470  1.00  0.00           H
ATOM    911  HD2 ARG A  63      40.700  58.710  75.950  1.00  0.00           H
ATOM    912  NE  ARG A  63      41.280  56.960  77.090  1.00  0.00           N
ATOM    913  HE  ARG A  63      41.980  56.250  77.200  1.00  0.00           H
ATOM    914  CZ  ARG A  63      40.710  57.120  78.300  1.00  0.00           C
ATOM    915  NH1 ARG A  63      39.770  58.060  78.410  1.00  0.00           N
ATOM    916 HH11 ARG A  63      39.600  58.480  77.510  1.00  0.00           H
ATOM    917 HH12 ARG A  63      39.270  58.280  79.250  1.00  0.00           H
ATOM    918  NH2 ARG A  63      41.020  56.280  79.240  1.00  0.00           N
ATOM    919 HH21 ARG A  63      41.490  55.440  78.980  1.00  0.00           H
ATOM    920 HH22 ARG A  63      40.460  56.360  80.060  1.00  0.00           H
ATOM    921  C   ARG A  63      42.570  58.320  71.010  1.00  0.00           C
ATOM    922  O   ARG A  63      42.280  57.480  70.130  1.00  0.00           O
ATOM    923  N   ILE A  64      42.730  59.660  70.800  1.00  0.00           N
ATOM    924  HN  ILE A  64      43.030  60.250  71.540  1.00  0.00           H
ATOM    925  CA  ILE A  64      42.780  60.330  69.540  1.00  0.00           C
ATOM    926  HA  ILE A  64      41.800  60.150  69.140  1.00  0.00           H
ATOM    927  CB  ILE A  64      42.970  61.840  69.750  1.00  0.00           C
ATOM    928  HB  ILE A  64      44.000  62.140  70.060  1.00  0.00           H
ATOM    929  CG2 ILE A  64      42.710  62.570  68.430  1.00  0.00           C
ATOM    930 HG21 ILE A  64      42.740  63.680  68.530  1.00  0.00           H
ATOM    931 HG22 ILE A  64      41.670  62.380  68.090  1.00  0.00           H
ATOM    932 HG23 ILE A  64      43.450  62.370  67.630  1.00  0.00           H
ATOM    933  CG1 ILE A  64      41.970  62.450  70.790  1.00  0.00           C
ATOM    934 HG11 ILE A  64      41.990  61.850  71.730  1.00  0.00           H
ATOM    935 HG12 ILE A  64      40.930  62.170  70.530  1.00  0.00           H
ATOM    936  CD  ILE A  64      42.200  63.890  71.100  1.00  0.00           C
ATOM    937  HD1 ILE A  64      41.880  64.590  70.290  1.00  0.00           H
ATOM    938  HD2 ILE A  64      43.290  64.050  71.210  1.00  0.00           H
ATOM    939  HD3 ILE A  64      41.670  64.190  72.040  1.00  0.00           H
ATOM    940  C   ILE A  64      43.770  59.800  68.560  1.00  0.00           C
ATOM    941  O   ILE A  64      43.430  59.400  67.510  1.00  0.00           O
ATOM    942  N   PHE A  65      45.070  59.620  68.950  1.00  0.00           N
ATOM    943  HN  PHE A  65      45.420  59.940  69.820  1.00  0.00           H
ATOM    944  CA  PHE A  65      46.130  59.130  68.050  1.00  0.00           C
ATOM    945  HA  PHE A  65      46.030  59.560  67.060  1.00  0.00           H
ATOM    946  CB  PHE A  65      47.570  59.250  68.520  1.00  0.00           C
ATOM    947  HB1 PHE A  65      48.320  58.880  67.790  1.00  0.00           H
ATOM    948  HB2 PHE A  65      47.650  58.690  69.490  1.00  0.00           H
ATOM    949  CG  PHE A  65      48.040  60.680  68.560  1.00  0.00           C
ATOM    950  CD1 PHE A  65      48.920  60.980  69.580  1.00  0.00           C
ATOM    951  HD1 PHE A  65      49.160  60.170  70.250  1.00  0.00           H
ATOM    952  CE1 PHE A  65      49.670  62.130  69.540  1.00  0.00           C
ATOM    953  HE1 PHE A  65      50.470  62.150  70.270  1.00  0.00           H
ATOM    954  CZ  PHE A  65      49.490  63.070  68.500  1.00  0.00           C
ATOM    955  HZ  PHE A  65      49.990  64.030  68.520  1.00  0.00           H
ATOM    956  CD2 PHE A  65      47.890  61.560  67.500  1.00  0.00           C
ATOM    957  HD2 PHE A  65      47.190  61.370  66.710  1.00  0.00           H
ATOM    958  CE2 PHE A  65      48.620  62.770  67.430  1.00  0.00           C
ATOM    959  HE2 PHE A  65      48.470  63.520  66.670  1.00  0.00           H
ATOM    960  C   PHE A  65      45.790  57.660  67.710  1.00  0.00           C
ATOM    961  O   PHE A  65      45.810  57.260  66.610  1.00  0.00           O
ATOM    962  N   LEU A  66      45.340  56.810  68.700  1.00  0.00           N
ATOM    963  HN  LEU A  66      45.220  57.140  69.630  1.00  0.00           H
ATOM    964  CA  LEU A  66      44.850  55.470  68.400  1.00  0.00           C
ATOM    965  HA  LEU A  66      45.570  54.830  67.920  1.00  0.00           H
ATOM    966  CB  LEU A  66      44.570  54.770  69.750  1.00  0.00           C
ATOM    967  HB1 LEU A  66      44.190  53.750  69.550  1.00  0.00           H
ATOM    968  HB2 LEU A  66      43.760  55.330  70.260  1.00  0.00           H
ATOM    969  CG  LEU A  66      45.810  54.550  70.720  1.00  0.00           C
ATOM    970  HG  LEU A  66      46.320  55.530  70.680  1.00  0.00           H
ATOM    971  CD1 LEU A  66      45.320  54.230  72.130  1.00  0.00           C
ATOM    972 HD11 LEU A  66      46.250  54.010  72.690  1.00  0.00           H
ATOM    973 HD12 LEU A  66      44.710  53.310  72.140  1.00  0.00           H
ATOM    974 HD13 LEU A  66      44.860  55.090  72.660  1.00  0.00           H
ATOM    975  CD2 LEU A  66      46.570  53.410  70.090  1.00  0.00           C
ATOM    976 HD21 LEU A  66      46.790  53.570  69.020  1.00  0.00           H
ATOM    977 HD22 LEU A  66      45.960  52.470  70.110  1.00  0.00           H
ATOM    978 HD23 LEU A  66      47.470  53.180  70.710  1.00  0.00           H
ATOM    979  C   LEU A  66      43.560  55.320  67.560  1.00  0.00           C
ATOM    980  O   LEU A  66      43.450  54.380  66.770  1.00  0.00           O
ATOM    981  N   PHE A  67      42.600  56.240  67.720  1.00  0.00           N
ATOM    982  HN  PHE A  67      42.660  56.900  68.470  1.00  0.00           H
ATOM    983  CA  PHE A  67      41.400  56.400  66.970  1.00  0.00           C
ATOM    984  HA  PHE A  67      40.850  55.490  67.080  1.00  0.00           H
ATOM    985  CB  PHE A  67      40.520  57.530  67.650  1.00  0.00           C
ATOM    986  HB1 PHE A  67      41.130  58.420  67.920  1.00  0.00           H
ATOM    987  HB2 PHE A  67      40.290  57.120  68.670  1.00  0.00           H
ATOM    988  CG  PHE A  67      39.310  57.980  66.900  1.00  0.00           C
ATOM    989  CD1 PHE A  67      39.300  59.030  65.940  1.00  0.00           C
ATOM    990  HD1 PHE A  67      40.210  59.570  65.760  1.00  0.00           H
ATOM    991  CE1 PHE A  67      38.110  59.410  65.330  1.00  0.00           C
ATOM    992  HE1 PHE A  67      38.150  60.270  64.680  1.00  0.00           H
ATOM    993  CZ  PHE A  67      36.990  58.650  65.400  1.00  0.00           C
ATOM    994  HZ  PHE A  67      36.100  58.990  64.870  1.00  0.00           H
ATOM    995  CD2 PHE A  67      38.120  57.210  67.080  1.00  0.00           C
ATOM    996  HD2 PHE A  67      38.140  56.390  67.780  1.00  0.00           H
ATOM    997  CE2 PHE A  67      36.950  57.610  66.320  1.00  0.00           C
ATOM    998  HE2 PHE A  67      36.040  57.050  66.510  1.00  0.00           H
ATOM    999  C   PHE A  67      41.540  56.730  65.520  1.00  0.00           C
ATOM   1000  O   PHE A  67      40.920  56.150  64.660  1.00  0.00           O
ATOM   1001  N   ASN A  68      42.420  57.700  65.240  1.00  0.00           N
ATOM   1002  HN  ASN A  68      42.840  58.150  66.020  1.00  0.00           H
ATOM   1003  CA  ASN A  68      42.890  58.060  63.890  1.00  0.00           C
ATOM   1004  HA  ASN A  68      41.970  58.150  63.340  1.00  0.00           H
ATOM   1005  CB  ASN A  68      43.790  59.360  63.870  1.00  0.00           C
ATOM   1006  HB1 ASN A  68      44.460  59.330  62.990  1.00  0.00           H
ATOM   1007  HB2 ASN A  68      44.600  59.470  64.630  1.00  0.00           H
ATOM   1008  CG  ASN A  68      43.000  60.680  63.800  1.00  0.00           C
ATOM   1009  OD1 ASN A  68      42.370  61.130  62.790  1.00  0.00           O
ATOM   1010  ND2 ASN A  68      42.850  61.310  64.960  1.00  0.00           N
ATOM   1011 HD21 ASN A  68      43.510  61.070  65.670  1.00  0.00           H
ATOM   1012 HD22 ASN A  68      42.390  62.190  64.780  1.00  0.00           H
ATOM   1013  C   ASN A  68      43.620  56.870  63.240  1.00  0.00           C
ATOM   1014  O   ASN A  68      43.420  56.520  62.070  1.00  0.00           O
ATOM   1015  N   LEU A  69      44.360  56.120  64.080  1.00  0.00           N
ATOM   1016  HN  LEU A  69      44.390  56.330  65.050  1.00  0.00           H
ATOM   1017  CA  LEU A  69      44.920  54.860  63.670  1.00  0.00           C
ATOM   1018  HA  LEU A  69      45.450  55.000  62.750  1.00  0.00           H
ATOM   1019  CB  LEU A  69      46.050  54.410  64.700  1.00  0.00           C
ATOM   1020  HB1 LEU A  69      45.620  54.390  65.720  1.00  0.00           H
ATOM   1021  HB2 LEU A  69      46.740  55.280  64.740  1.00  0.00           H
ATOM   1022  CG  LEU A  69      46.860  53.140  64.480  1.00  0.00           C
ATOM   1023  HG  LEU A  69      46.110  52.310  64.590  1.00  0.00           H
ATOM   1024  CD1 LEU A  69      47.440  52.850  63.070  1.00  0.00           C
ATOM   1025 HD11 LEU A  69      48.310  52.160  63.100  1.00  0.00           H
ATOM   1026 HD12 LEU A  69      47.800  53.860  62.800  1.00  0.00           H
ATOM   1027 HD13 LEU A  69      46.630  52.580  62.370  1.00  0.00           H
ATOM   1028  CD2 LEU A  69      47.830  52.980  65.630  1.00  0.00           C
ATOM   1029 HD21 LEU A  69      48.640  53.730  65.620  1.00  0.00           H
ATOM   1030 HD22 LEU A  69      48.280  51.970  65.750  1.00  0.00           H
ATOM   1031 HD23 LEU A  69      47.280  53.020  66.600  1.00  0.00           H
ATOM   1032  C   LEU A  69      43.920  53.640  63.330  1.00  0.00           C
ATOM   1033  O   LEU A  69      44.180  52.860  62.380  1.00  0.00           O
ATOM   1034  N   ALA A  70      42.790  53.510  64.090  1.00  0.00           N
ATOM   1035  HN  ALA A  70      42.810  54.020  64.950  1.00  0.00           H
ATOM   1036  CA  ALA A  70      41.600  52.730  63.830  1.00  0.00           C
ATOM   1037  HA  ALA A  70      41.940  51.760  63.480  1.00  0.00           H
ATOM   1038  CB  ALA A  70      40.770  52.670  65.140  1.00  0.00           C
ATOM   1039  HB1 ALA A  70      40.370  53.680  65.310  1.00  0.00           H
ATOM   1040  HB2 ALA A  70      41.450  52.370  65.980  1.00  0.00           H
ATOM   1041  HB3 ALA A  70      39.980  51.880  65.150  1.00  0.00           H
ATOM   1042  C   ALA A  70      40.880  53.190  62.630  1.00  0.00           C
ATOM   1043  O   ALA A  70      40.660  52.390  61.730  1.00  0.00           O
ATOM   1044  N   VAL A  71      40.490  54.470  62.400  1.00  0.00           N
ATOM   1045  HN  VAL A  71      40.860  55.140  63.030  1.00  0.00           H
ATOM   1046  CA  VAL A  71      39.790  54.910  61.160  1.00  0.00           C
ATOM   1047  HA  VAL A  71      38.900  54.370  60.890  1.00  0.00           H
ATOM   1048  CB  VAL A  71      39.480  56.360  61.430  1.00  0.00           C
ATOM   1049  HB  VAL A  71      40.430  56.880  61.720  1.00  0.00           H
ATOM   1050  CG1 VAL A  71      38.950  57.170  60.260  1.00  0.00           C
ATOM   1051 HG11 VAL A  71      39.740  57.330  59.510  1.00  0.00           H
ATOM   1052 HG12 VAL A  71      38.640  58.190  60.600  1.00  0.00           H
ATOM   1053 HG13 VAL A  71      38.110  56.800  59.640  1.00  0.00           H
ATOM   1054  CG2 VAL A  71      38.420  56.580  62.600  1.00  0.00           C
ATOM   1055 HG21 VAL A  71      38.840  56.140  63.530  1.00  0.00           H
ATOM   1056 HG22 VAL A  71      37.560  56.010  62.170  1.00  0.00           H
ATOM   1057 HG23 VAL A  71      38.140  57.660  62.700  1.00  0.00           H
ATOM   1058  C   VAL A  71      40.650  54.680  59.870  1.00  0.00           C
ATOM   1059  O   VAL A  71      40.060  54.320  58.860  1.00  0.00           O
ATOM   1060  N   ALA A  72      41.990  54.790  59.930  1.00  0.00           N
ATOM   1061  HN  ALA A  72      42.490  55.210  60.690  1.00  0.00           H
ATOM   1062  CA  ALA A  72      42.800  54.440  58.670  1.00  0.00           C
ATOM   1063  HA  ALA A  72      42.480  54.960  57.790  1.00  0.00           H
ATOM   1064  CB  ALA A  72      44.230  54.890  58.990  1.00  0.00           C
ATOM   1065  HB1 ALA A  72      44.210  55.990  59.110  1.00  0.00           H
ATOM   1066  HB2 ALA A  72      44.870  54.790  58.090  1.00  0.00           H
ATOM   1067  HB3 ALA A  72      44.730  54.370  59.840  1.00  0.00           H
ATOM   1068  C   ALA A  72      42.570  52.980  58.300  1.00  0.00           C
ATOM   1069  O   ALA A  72      42.250  52.660  57.160  1.00  0.00           O
ATOM   1070  N   ASP A  73      42.680  52.080  59.270  1.00  0.00           N
ATOM   1071  HN  ASP A  73      43.000  52.360  60.190  1.00  0.00           H
ATOM   1072  CA  ASP A  73      42.360  50.690  59.230  1.00  0.00           C
ATOM   1073  HA  ASP A  73      42.930  50.350  58.390  1.00  0.00           H
ATOM   1074  CB  ASP A  73      42.970  49.930  60.430  1.00  0.00           C
ATOM   1075  HB1 ASP A  73      42.420  48.970  60.530  1.00  0.00           H
ATOM   1076  HB2 ASP A  73      42.700  50.440  61.380  1.00  0.00           H
ATOM   1077  CG  ASP A  73      44.450  49.770  60.370  1.00  0.00           C
ATOM   1078  OD1 ASP A  73      45.230  50.560  59.950  1.00  0.00           O
ATOM   1079  OD2 ASP A  73      44.720  48.520  60.790  1.00  0.00           O
ATOM   1080  HD2 ASP A  73      45.670  48.370  60.720  1.00  0.00           H
ATOM   1081  C   ASP A  73      40.960  50.330  58.840  1.00  0.00           C
ATOM   1082  O   ASP A  73      40.770  49.510  57.950  1.00  0.00           O
ATOM   1083  N   PHE A  74      40.010  50.890  59.480  1.00  0.00           N
ATOM   1084  HN  PHE A  74      40.270  51.530  60.210  1.00  0.00           H
ATOM   1085  CA  PHE A  74      38.580  50.760  59.240  1.00  0.00           C
ATOM   1086  HA  PHE A  74      38.360  49.720  59.380  1.00  0.00           H
ATOM   1087  CB  PHE A  74      37.720  51.640  60.220  1.00  0.00           C
ATOM   1088  HB1 PHE A  74      37.750  52.720  59.910  1.00  0.00           H
ATOM   1089  HB2 PHE A  74      38.150  51.500  61.230  1.00  0.00           H
ATOM   1090  CG  PHE A  74      36.270  51.110  60.250  1.00  0.00           C
ATOM   1091  CD1 PHE A  74      35.170  52.010  60.430  1.00  0.00           C
ATOM   1092  HD1 PHE A  74      35.380  53.070  60.380  1.00  0.00           H
ATOM   1093  CE1 PHE A  74      33.920  51.550  60.840  1.00  0.00           C
ATOM   1094  HE1 PHE A  74      33.160  52.300  60.970  1.00  0.00           H
ATOM   1095  CZ  PHE A  74      33.760  50.190  61.130  1.00  0.00           C
ATOM   1096  HZ  PHE A  74      32.850  49.760  61.490  1.00  0.00           H
ATOM   1097  CD2 PHE A  74      36.060  49.800  60.570  1.00  0.00           C
ATOM   1098  HD2 PHE A  74      36.890  49.120  60.460  1.00  0.00           H
ATOM   1099  CE2 PHE A  74      34.840  49.330  61.060  1.00  0.00           C
ATOM   1100  HE2 PHE A  74      34.770  48.260  61.190  1.00  0.00           H
ATOM   1101  C   PHE A  74      38.210  51.170  57.790  1.00  0.00           C
ATOM   1102  O   PHE A  74      37.410  50.540  57.120  1.00  0.00           O
ATOM   1103  N   LEU A  75      38.830  52.270  57.230  1.00  0.00           N
ATOM   1104  HN  LEU A  75      39.520  52.900  57.590  1.00  0.00           H
ATOM   1105  CA  LEU A  75      38.470  52.720  55.870  1.00  0.00           C
ATOM   1106  HA  LEU A  75      37.400  52.840  55.780  1.00  0.00           H
ATOM   1107  CB  LEU A  75      39.090  54.130  55.650  1.00  0.00           C
ATOM   1108  HB1 LEU A  75      38.900  54.270  54.560  1.00  0.00           H
ATOM   1109  HB2 LEU A  75      40.170  54.010  55.900  1.00  0.00           H
ATOM   1110  CG  LEU A  75      38.280  55.290  56.320  1.00  0.00           C
ATOM   1111  HG  LEU A  75      38.130  55.000  57.370  1.00  0.00           H
ATOM   1112  CD1 LEU A  75      39.120  56.580  56.290  1.00  0.00           C
ATOM   1113 HD11 LEU A  75      39.200  57.040  55.280  1.00  0.00           H
ATOM   1114 HD12 LEU A  75      40.150  56.380  56.660  1.00  0.00           H
ATOM   1115 HD13 LEU A  75      38.720  57.270  57.060  1.00  0.00           H
ATOM   1116  CD2 LEU A  75      36.850  55.530  55.820  1.00  0.00           C
ATOM   1117 HD21 LEU A  75      36.790  55.790  54.750  1.00  0.00           H
ATOM   1118 HD22 LEU A  75      36.470  56.430  56.350  1.00  0.00           H
ATOM   1119 HD23 LEU A  75      36.090  54.740  56.030  1.00  0.00           H
ATOM   1120  C   LEU A  75      38.830  51.740  54.760  1.00  0.00           C
ATOM   1121  O   LEU A  75      38.130  51.640  53.790  1.00  0.00           O
ATOM   1122  N   LEU A  76      39.950  50.930  54.950  1.00  0.00           N
ATOM   1123  HN  LEU A  76      40.580  51.150  55.700  1.00  0.00           H
ATOM   1124  CA  LEU A  76      40.280  49.800  54.020  1.00  0.00           C
ATOM   1125  HA  LEU A  76      40.310  50.180  53.010  1.00  0.00           H
ATOM   1126  CB  LEU A  76      41.600  49.140  54.430  1.00  0.00           C
ATOM   1127  HB1 LEU A  76      41.750  48.200  53.850  1.00  0.00           H
ATOM   1128  HB2 LEU A  76      41.610  48.860  55.510  1.00  0.00           H
ATOM   1129  CG  LEU A  76      42.820  50.070  54.270  1.00  0.00           C
ATOM   1130  HG  LEU A  76      42.460  51.050  54.670  1.00  0.00           H
ATOM   1131  CD1 LEU A  76      44.100  49.680  55.170  1.00  0.00           C
ATOM   1132 HD11 LEU A  76      43.870  49.070  56.070  1.00  0.00           H
ATOM   1133 HD12 LEU A  76      44.640  50.630  55.380  1.00  0.00           H
ATOM   1134 HD13 LEU A  76      44.850  49.070  54.610  1.00  0.00           H
ATOM   1135  CD2 LEU A  76      43.340  50.310  52.890  1.00  0.00           C
ATOM   1136 HD21 LEU A  76      42.650  50.960  52.320  1.00  0.00           H
ATOM   1137 HD22 LEU A  76      43.450  49.390  52.270  1.00  0.00           H
ATOM   1138 HD23 LEU A  76      44.280  50.880  52.840  1.00  0.00           H
ATOM   1139  C   LEU A  76      39.160  48.750  53.970  1.00  0.00           C
ATOM   1140  O   LEU A  76      38.860  48.290  52.890  1.00  0.00           O
ATOM   1141  N   ILE A  77      38.600  48.410  55.140  1.00  0.00           N
ATOM   1142  HN  ILE A  77      39.070  48.780  55.930  1.00  0.00           H
ATOM   1143  CA  ILE A  77      37.470  47.470  55.340  1.00  0.00           C
ATOM   1144  HA  ILE A  77      37.850  46.570  54.880  1.00  0.00           H
ATOM   1145  CB  ILE A  77      37.050  47.280  56.800  1.00  0.00           C
ATOM   1146  HB  ILE A  77      36.560  48.210  57.150  1.00  0.00           H
ATOM   1147  CG2 ILE A  77      36.060  46.150  56.890  1.00  0.00           C
ATOM   1148 HG21 ILE A  77      36.460  45.300  56.290  1.00  0.00           H
ATOM   1149 HG22 ILE A  77      35.080  46.420  56.420  1.00  0.00           H
ATOM   1150 HG23 ILE A  77      35.910  45.890  57.970  1.00  0.00           H
ATOM   1151  CG1 ILE A  77      38.330  47.060  57.640  1.00  0.00           C
ATOM   1152 HG11 ILE A  77      38.130  47.240  58.720  1.00  0.00           H
ATOM   1153 HG12 ILE A  77      38.980  47.950  57.440  1.00  0.00           H
ATOM   1154  CD  ILE A  77      39.160  45.830  57.340  1.00  0.00           C
ATOM   1155  HD1 ILE A  77      38.490  44.950  57.410  1.00  0.00           H
ATOM   1156  HD2 ILE A  77      40.000  45.610  58.030  1.00  0.00           H
ATOM   1157  HD3 ILE A  77      39.570  45.990  56.320  1.00  0.00           H
ATOM   1158  C   ILE A  77      36.250  47.970  54.480  1.00  0.00           C
ATOM   1159  O   ILE A  77      35.660  47.130  53.800  1.00  0.00           O
ATOM   1160  N   ILE A  78      36.020  49.310  54.560  1.00  0.00           N
ATOM   1161  HN  ILE A  78      36.500  49.860  55.250  1.00  0.00           H
ATOM   1162  CA  ILE A  78      34.950  49.880  53.670  1.00  0.00           C
ATOM   1163  HA  ILE A  78      34.080  49.270  53.810  1.00  0.00           H
ATOM   1164  CB  ILE A  78      34.520  51.360  53.990  1.00  0.00           C
ATOM   1165  HB  ILE A  78      35.350  52.060  53.790  1.00  0.00           H
ATOM   1166  CG2 ILE A  78      33.190  51.690  53.280  1.00  0.00           C
ATOM   1167 HG21 ILE A  78      33.340  51.970  52.220  1.00  0.00           H
ATOM   1168 HG22 ILE A  78      32.780  52.640  53.660  1.00  0.00           H
ATOM   1169 HG23 ILE A  78      32.410  50.940  53.520  1.00  0.00           H
ATOM   1170  CG1 ILE A  78      34.420  51.630  55.510  1.00  0.00           C
ATOM   1171 HG11 ILE A  78      34.310  52.700  55.790  1.00  0.00           H
ATOM   1172 HG12 ILE A  78      35.390  51.520  56.040  1.00  0.00           H
ATOM   1173  CD  ILE A  78      33.360  50.820  56.340  1.00  0.00           C
ATOM   1174  HD1 ILE A  78      33.510  49.720  56.190  1.00  0.00           H
ATOM   1175  HD2 ILE A  78      32.330  51.080  56.030  1.00  0.00           H
ATOM   1176  HD3 ILE A  78      33.570  51.050  57.410  1.00  0.00           H
ATOM   1177  C   ILE A  78      35.220  49.740  52.180  1.00  0.00           C
ATOM   1178  O   ILE A  78      34.420  49.240  51.430  1.00  0.00           O
ATOM   1179  N   CYS A  79      36.440  50.040  51.780  1.00  0.00           N
ATOM   1180  HN  CYS A  79      37.110  50.540  52.330  1.00  0.00           H
ATOM   1181  CA  CYS A  79      36.860  49.590  50.430  1.00  0.00           C
ATOM   1182  HA  CYS A  79      36.170  50.120  49.790  1.00  0.00           H
ATOM   1183  CB  CYS A  79      38.270  50.080  50.090  1.00  0.00           C
ATOM   1184  HB1 CYS A  79      38.320  49.940  48.990  1.00  0.00           H
ATOM   1185  HB2 CYS A  79      38.940  49.350  50.600  1.00  0.00           H
ATOM   1186  SG  CYS A  79      38.710  51.830  50.540  1.00  0.00           S
ATOM   1187  HG1 CYS A  79      39.200  51.570  51.750  1.00  0.00           H
ATOM   1188  C   CYS A  79      36.750  48.070  50.110  1.00  0.00           C
ATOM   1189  O   CYS A  79      36.300  47.670  49.000  1.00  0.00           O
ATOM   1190  N   LEU A  80      37.080  47.210  51.090  1.00  0.00           N
ATOM   1191  HN  LEU A  80      37.390  47.520  51.980  1.00  0.00           H
ATOM   1192  CA  LEU A  80      37.310  45.750  50.950  1.00  0.00           C
ATOM   1193  HA  LEU A  80      38.160  45.580  50.310  1.00  0.00           H
ATOM   1194  CB  LEU A  80      37.720  45.190  52.310  1.00  0.00           C
ATOM   1195  HB1 LEU A  80      36.800  44.710  52.730  1.00  0.00           H
ATOM   1196  HB2 LEU A  80      38.000  46.020  52.980  1.00  0.00           H
ATOM   1197  CG  LEU A  80      38.840  44.110  52.230  1.00  0.00           C
ATOM   1198  HG  LEU A  80      38.630  43.270  51.550  1.00  0.00           H
ATOM   1199  CD1 LEU A  80      40.180  44.660  51.690  1.00  0.00           C
ATOM   1200 HD11 LEU A  80      40.660  45.410  52.350  1.00  0.00           H
ATOM   1201 HD12 LEU A  80      39.980  45.200  50.740  1.00  0.00           H
ATOM   1202 HD13 LEU A  80      40.940  43.870  51.500  1.00  0.00           H
ATOM   1203  CD2 LEU A  80      39.000  43.420  53.610  1.00  0.00           C
ATOM   1204 HD21 LEU A  80      39.900  42.780  53.520  1.00  0.00           H
ATOM   1205 HD22 LEU A  80      38.160  42.710  53.750  1.00  0.00           H
ATOM   1206 HD23 LEU A  80      39.080  44.140  54.440  1.00  0.00           H
ATOM   1207  C   LEU A  80      36.170  44.980  50.300  1.00  0.00           C
ATOM   1208  O   LEU A  80      36.550  44.150  49.490  1.00  0.00           O
ATOM   1209  N   PRO A  81      34.840  45.070  50.510  1.00  0.00           N
ATOM   1210  CD  PRO A  81      34.210  45.880  51.510  1.00  0.00           C
ATOM   1211  HD1 PRO A  81      34.220  46.980  51.370  1.00  0.00           H
ATOM   1212  HD2 PRO A  81      34.700  45.560  52.450  1.00  0.00           H
ATOM   1213  CA  PRO A  81      33.900  44.400  49.650  1.00  0.00           C
ATOM   1214  HA  PRO A  81      34.080  43.360  49.860  1.00  0.00           H
ATOM   1215  CB  PRO A  81      32.520  44.940  50.200  1.00  0.00           C
ATOM   1216  HB1 PRO A  81      31.630  44.280  50.060  1.00  0.00           H
ATOM   1217  HB2 PRO A  81      32.270  45.880  49.650  1.00  0.00           H
ATOM   1218  CG  PRO A  81      32.820  45.260  51.600  1.00  0.00           C
ATOM   1219  HG1 PRO A  81      31.960  45.830  51.990  1.00  0.00           H
ATOM   1220  HG2 PRO A  81      32.980  44.280  52.110  1.00  0.00           H
ATOM   1221  C   PRO A  81      34.050  44.610  48.110  1.00  0.00           C
ATOM   1222  O   PRO A  81      33.890  43.660  47.370  1.00  0.00           O
ATOM   1223  N   PHE A  82      34.240  45.890  47.630  1.00  0.00           N
ATOM   1224  HN  PHE A  82      34.440  46.620  48.280  1.00  0.00           H
ATOM   1225  CA  PHE A  82      34.550  46.200  46.290  1.00  0.00           C
ATOM   1226  HA  PHE A  82      33.770  45.720  45.690  1.00  0.00           H
ATOM   1227  CB  PHE A  82      34.600  47.740  45.930  1.00  0.00           C
ATOM   1228  HB1 PHE A  82      34.700  48.120  44.890  1.00  0.00           H
ATOM   1229  HB2 PHE A  82      35.330  48.310  46.540  1.00  0.00           H
ATOM   1230  CG  PHE A  82      33.290  48.260  46.430  1.00  0.00           C
ATOM   1231  CD1 PHE A  82      33.210  48.970  47.670  1.00  0.00           C
ATOM   1232  HD1 PHE A  82      34.120  49.100  48.250  1.00  0.00           H
ATOM   1233  CE1 PHE A  82      32.100  49.660  48.090  1.00  0.00           C
ATOM   1234  HE1 PHE A  82      32.280  50.270  48.970  1.00  0.00           H
ATOM   1235  CZ  PHE A  82      30.980  49.770  47.210  1.00  0.00           C
ATOM   1236  HZ  PHE A  82      30.060  50.290  47.360  1.00  0.00           H
ATOM   1237  CD2 PHE A  82      32.140  48.300  45.670  1.00  0.00           C
ATOM   1238  HD2 PHE A  82      32.010  47.680  44.790  1.00  0.00           H
ATOM   1239  CE2 PHE A  82      30.950  49.010  46.040  1.00  0.00           C
ATOM   1240  HE2 PHE A  82      30.090  49.010  45.390  1.00  0.00           H
ATOM   1241  C   PHE A  82      35.920  45.680  45.800  1.00  0.00           C
ATOM   1242  O   PHE A  82      36.010  45.190  44.700  1.00  0.00           O
ATOM   1243  N   LEU A  83      36.980  45.580  46.670  1.00  0.00           N
ATOM   1244  HN  LEU A  83      36.870  45.930  47.600  1.00  0.00           H
ATOM   1245  CA  LEU A  83      38.170  44.870  46.440  1.00  0.00           C
ATOM   1246  HA  LEU A  83      38.460  45.210  45.460  1.00  0.00           H
ATOM   1247  CB  LEU A  83      39.210  45.180  47.580  1.00  0.00           C
ATOM   1248  HB1 LEU A  83      38.990  44.540  48.470  1.00  0.00           H
ATOM   1249  HB2 LEU A  83      39.160  46.260  47.860  1.00  0.00           H
ATOM   1250  CG  LEU A  83      40.600  44.830  47.040  1.00  0.00           C
ATOM   1251  HG  LEU A  83      40.630  43.820  46.580  1.00  0.00           H
ATOM   1252  CD1 LEU A  83      41.030  45.660  45.860  1.00  0.00           C
ATOM   1253 HD11 LEU A  83      42.140  45.600  45.770  1.00  0.00           H
ATOM   1254 HD12 LEU A  83      40.850  46.760  45.980  1.00  0.00           H
ATOM   1255 HD13 LEU A  83      40.590  45.140  44.990  1.00  0.00           H
ATOM   1256  CD2 LEU A  83      41.620  44.930  48.130  1.00  0.00           C
ATOM   1257 HD21 LEU A  83      42.570  44.450  47.800  1.00  0.00           H
ATOM   1258 HD22 LEU A  83      41.230  44.260  48.920  1.00  0.00           H
ATOM   1259 HD23 LEU A  83      41.790  45.970  48.470  1.00  0.00           H
ATOM   1260  C   LEU A  83      38.000  43.370  46.240  1.00  0.00           C
ATOM   1261  O   LEU A  83      38.510  42.800  45.340  1.00  0.00           O
ATOM   1262  N   MET A  84      37.220  42.690  47.130  1.00  0.00           N
ATOM   1263  HN  MET A  84      36.870  43.250  47.870  1.00  0.00           H
ATOM   1264  CA  MET A  84      36.690  41.370  46.880  1.00  0.00           C
ATOM   1265  HA  MET A  84      37.590  40.780  46.740  1.00  0.00           H
ATOM   1266  CB  MET A  84      35.940  40.830  48.130  1.00  0.00           C
ATOM   1267  HB1 MET A  84      35.430  39.910  47.770  1.00  0.00           H
ATOM   1268  HB2 MET A  84      35.220  41.630  48.390  1.00  0.00           H
ATOM   1269  CG  MET A  84      36.880  40.490  49.300  1.00  0.00           C
ATOM   1270  HG1 MET A  84      37.320  41.420  49.720  1.00  0.00           H
ATOM   1271  HG2 MET A  84      37.680  39.850  48.870  1.00  0.00           H
ATOM   1272  SD  MET A  84      36.050  39.560  50.530  1.00  0.00           S
ATOM   1273  CE  MET A  84      35.680  41.070  51.510  1.00  0.00           C
ATOM   1274  HE1 MET A  84      35.010  41.770  50.970  1.00  0.00           H
ATOM   1275  HE2 MET A  84      36.560  41.640  51.880  1.00  0.00           H
ATOM   1276  HE3 MET A  84      35.030  40.780  52.360  1.00  0.00           H
ATOM   1277  C   MET A  84      35.880  41.220  45.630  1.00  0.00           C
ATOM   1278  O   MET A  84      36.030  40.260  44.920  1.00  0.00           O
ATOM   1279  N   ASP A  85      35.000  42.220  45.240  1.00  0.00           N
ATOM   1280  HN  ASP A  85      34.650  42.840  45.940  1.00  0.00           H
ATOM   1281  CA  ASP A  85      34.320  42.200  43.960  1.00  0.00           C
ATOM   1282  HA  ASP A  85      33.850  41.230  43.810  1.00  0.00           H
ATOM   1283  CB  ASP A  85      33.190  43.270  43.790  1.00  0.00           C
ATOM   1284  HB1 ASP A  85      33.560  44.290  44.040  1.00  0.00           H
ATOM   1285  HB2 ASP A  85      32.390  43.020  44.510  1.00  0.00           H
ATOM   1286  CG  ASP A  85      32.530  43.410  42.480  1.00  0.00           C
ATOM   1287  OD1 ASP A  85      31.320  43.420  42.370  1.00  0.00           O
ATOM   1288  OD2 ASP A  85      33.260  43.740  41.480  1.00  0.00           O
ATOM   1289  C   ASP A  85      35.330  42.070  42.780  1.00  0.00           C
ATOM   1290  O   ASP A  85      35.360  41.210  41.890  1.00  0.00           O
ATOM   1291  N   ASN A  86      36.360  43.000  42.770  1.00  0.00           N
ATOM   1292  HN  ASN A  86      36.340  43.760  43.420  1.00  0.00           H
ATOM   1293  CA  ASN A  86      37.490  42.970  41.810  1.00  0.00           C
ATOM   1294  HA  ASN A  86      37.100  43.110  40.810  1.00  0.00           H
ATOM   1295  CB  ASN A  86      38.460  44.120  42.120  1.00  0.00           C
ATOM   1296  HB1 ASN A  86      38.880  44.100  43.160  1.00  0.00           H
ATOM   1297  HB2 ASN A  86      37.980  45.120  42.090  1.00  0.00           H
ATOM   1298  CG  ASN A  86      39.720  44.110  41.280  1.00  0.00           C
ATOM   1299  OD1 ASN A  86      40.890  43.760  41.640  1.00  0.00           O
ATOM   1300  ND2 ASN A  86      39.540  44.620  39.990  1.00  0.00           N
ATOM   1301 HD21 ASN A  86      40.420  44.620  39.500  1.00  0.00           H
ATOM   1302 HD22 ASN A  86      38.690  44.970  39.630  1.00  0.00           H
ATOM   1303  C   ASN A  86      38.230  41.610  41.830  1.00  0.00           C
ATOM   1304  O   ASN A  86      38.440  41.050  40.760  1.00  0.00           O
ATOM   1305  N   TYR A  87      38.450  41.060  43.020  1.00  0.00           N
ATOM   1306  HN  TYR A  87      38.180  41.550  43.850  1.00  0.00           H
ATOM   1307  CA  TYR A  87      39.090  39.790  43.090  1.00  0.00           C
ATOM   1308  HA  TYR A  87      39.970  39.670  42.460  1.00  0.00           H
ATOM   1309  CB  TYR A  87      39.440  39.370  44.600  1.00  0.00           C
ATOM   1310  HB1 TYR A  87      39.620  38.280  44.700  1.00  0.00           H
ATOM   1311  HB2 TYR A  87      38.650  39.680  45.320  1.00  0.00           H
ATOM   1312  CG  TYR A  87      40.710  40.040  45.090  1.00  0.00           C
ATOM   1313  CD1 TYR A  87      41.110  41.270  44.590  1.00  0.00           C
ATOM   1314  HD1 TYR A  87      40.540  41.870  43.900  1.00  0.00           H
ATOM   1315  CE1 TYR A  87      42.300  41.880  45.140  1.00  0.00           C
ATOM   1316  HE1 TYR A  87      42.580  42.840  44.750  1.00  0.00           H
ATOM   1317  CZ  TYR A  87      42.940  41.290  46.230  1.00  0.00           C
ATOM   1318  OH  TYR A  87      43.940  41.970  46.940  1.00  0.00           O
ATOM   1319  HH  TYR A  87      44.190  42.720  46.390  1.00  0.00           H
ATOM   1320  CD2 TYR A  87      41.440  39.410  46.100  1.00  0.00           C
ATOM   1321  HD2 TYR A  87      41.100  38.480  46.530  1.00  0.00           H
ATOM   1322  CE2 TYR A  87      42.470  40.040  46.720  1.00  0.00           C
ATOM   1323  HE2 TYR A  87      42.930  39.620  47.620  1.00  0.00           H
ATOM   1324  C   TYR A  87      38.310  38.660  42.490  1.00  0.00           C
ATOM   1325  O   TYR A  87      38.830  37.890  41.680  1.00  0.00           O
ATOM   1326  N   VAL A  88      37.080  38.470  42.960  1.00  0.00           N
ATOM   1327  HN  VAL A  88      36.800  39.110  43.670  1.00  0.00           H
ATOM   1328  CA  VAL A  88      36.110  37.490  42.540  1.00  0.00           C
ATOM   1329  HA  VAL A  88      36.450  36.500  42.810  1.00  0.00           H
ATOM   1330  CB  VAL A  88      34.690  37.580  43.250  1.00  0.00           C
ATOM   1331  HB  VAL A  88      34.450  38.670  43.330  1.00  0.00           H
ATOM   1332  CG1 VAL A  88      33.530  36.770  42.650  1.00  0.00           C
ATOM   1333 HG11 VAL A  88      33.810  35.700  42.570  1.00  0.00           H
ATOM   1334 HG12 VAL A  88      33.200  37.210  41.680  1.00  0.00           H
ATOM   1335 HG13 VAL A  88      32.620  36.870  43.280  1.00  0.00           H
ATOM   1336  CG2 VAL A  88      34.780  37.120  44.720  1.00  0.00           C
ATOM   1337 HG21 VAL A  88      35.360  37.780  45.410  1.00  0.00           H
ATOM   1338 HG22 VAL A  88      35.240  36.120  44.870  1.00  0.00           H
ATOM   1339 HG23 VAL A  88      33.770  36.980  45.170  1.00  0.00           H
ATOM   1340  C   VAL A  88      35.840  37.650  41.050  1.00  0.00           C
ATOM   1341  O   VAL A  88      35.570  36.650  40.390  1.00  0.00           O
ATOM   1342  N   ARG A  89      35.800  38.830  40.460  1.00  0.00           N
ATOM   1343  HN  ARG A  89      36.010  39.630  40.990  1.00  0.00           H
ATOM   1344  CA  ARG A  89      35.370  38.980  39.070  1.00  0.00           C
ATOM   1345  HA  ARG A  89      34.820  38.120  38.690  1.00  0.00           H
ATOM   1346  CB  ARG A  89      34.360  40.150  38.830  1.00  0.00           C
ATOM   1347  HB1 ARG A  89      34.310  40.290  37.740  1.00  0.00           H
ATOM   1348  HB2 ARG A  89      34.800  41.100  39.180  1.00  0.00           H
ATOM   1349  CG  ARG A  89      33.000  40.020  39.620  1.00  0.00           C
ATOM   1350  HG1 ARG A  89      32.230  40.770  39.360  1.00  0.00           H
ATOM   1351  HG2 ARG A  89      33.360  40.220  40.660  1.00  0.00           H
ATOM   1352  CD  ARG A  89      32.360  38.570  39.460  1.00  0.00           C
ATOM   1353  HD1 ARG A  89      33.000  37.700  39.690  1.00  0.00           H
ATOM   1354  HD2 ARG A  89      32.060  38.490  38.400  1.00  0.00           H
ATOM   1355  NE  ARG A  89      31.080  38.610  40.340  1.00  0.00           N
ATOM   1356  HE  ARG A  89      30.910  39.480  40.810  1.00  0.00           H
ATOM   1357  CZ  ARG A  89      30.570  37.510  40.870  1.00  0.00           C
ATOM   1358  NH1 ARG A  89      30.820  36.320  40.560  1.00  0.00           N
ATOM   1359 HH11 ARG A  89      31.100  36.070  39.630  1.00  0.00           H
ATOM   1360 HH12 ARG A  89      30.380  35.580  41.080  1.00  0.00           H
ATOM   1361  NH2 ARG A  89      29.710  37.630  41.840  1.00  0.00           N
ATOM   1362 HH21 ARG A  89      29.290  36.790  42.190  1.00  0.00           H
ATOM   1363 HH22 ARG A  89      29.350  38.540  42.020  1.00  0.00           H
ATOM   1364  C   ARG A  89      36.630  39.140  38.180  1.00  0.00           C
ATOM   1365  O   ARG A  89      36.600  39.490  36.990  1.00  0.00           O
ATOM   1366  N   ARG A  90      37.800  38.810  38.700  1.00  0.00           N
ATOM   1367  HN  ARG A  90      37.760  38.510  39.650  1.00  0.00           H
ATOM   1368  CA  ARG A  90      39.020  38.690  37.920  1.00  0.00           C
ATOM   1369  HA  ARG A  90      39.840  38.530  38.600  1.00  0.00           H
ATOM   1370  CB  ARG A  90      39.000  37.490  36.900  1.00  0.00           C
ATOM   1371  HB1 ARG A  90      39.870  37.630  36.210  1.00  0.00           H
ATOM   1372  HB2 ARG A  90      38.150  37.650  36.200  1.00  0.00           H
ATOM   1373  CG  ARG A  90      38.950  36.130  37.580  1.00  0.00           C
ATOM   1374  HG1 ARG A  90      39.760  36.190  38.330  1.00  0.00           H
ATOM   1375  HG2 ARG A  90      39.270  35.340  36.870  1.00  0.00           H
ATOM   1376  CD  ARG A  90      37.670  35.670  38.230  1.00  0.00           C
ATOM   1377  HD1 ARG A  90      36.770  35.860  37.610  1.00  0.00           H
ATOM   1378  HD2 ARG A  90      37.630  36.230  39.190  1.00  0.00           H
ATOM   1379  NE  ARG A  90      37.860  34.230  38.490  1.00  0.00           N
ATOM   1380  HE  ARG A  90      38.380  33.680  37.820  1.00  0.00           H
ATOM   1381  CZ  ARG A  90      37.250  33.530  39.500  1.00  0.00           C
ATOM   1382  NH1 ARG A  90      36.630  34.120  40.530  1.00  0.00           N
ATOM   1383 HH11 ARG A  90      36.560  33.560  41.350  1.00  0.00           H
ATOM   1384 HH12 ARG A  90      36.160  35.000  40.450  1.00  0.00           H
ATOM   1385  NH2 ARG A  90      37.560  32.230  39.480  1.00  0.00           N
ATOM   1386 HH21 ARG A  90      38.170  31.890  38.760  1.00  0.00           H
ATOM   1387 HH22 ARG A  90      37.370  31.650  40.270  1.00  0.00           H
ATOM   1388  C   ARG A  90      39.480  39.940  37.220  1.00  0.00           C
ATOM   1389  O   ARG A  90      39.570  39.820  35.980  1.00  0.00           O
ATOM   1390  N   TRP A  91      39.790  40.970  38.030  1.00  0.00           N
ATOM   1391  HN  TRP A  91      39.620  40.800  39.000  1.00  0.00           H
ATOM   1392  CA  TRP A  91      40.460  42.250  37.630  1.00  0.00           C
ATOM   1393  HA  TRP A  91      40.680  42.720  38.580  1.00  0.00           H
ATOM   1394  CB  TRP A  91      41.750  42.000  36.790  1.00  0.00           C
ATOM   1395  HB1 TRP A  91      42.090  43.010  36.490  1.00  0.00           H
ATOM   1396  HB2 TRP A  91      41.540  41.470  35.840  1.00  0.00           H
ATOM   1397  CG  TRP A  91      42.880  41.250  37.430  1.00  0.00           C
ATOM   1398  CD1 TRP A  91      43.100  39.900  37.200  1.00  0.00           C
ATOM   1399  HD1 TRP A  91      42.540  39.200  36.610  1.00  0.00           H
ATOM   1400  NE1 TRP A  91      44.110  39.430  38.020  1.00  0.00           N
ATOM   1401  HE1 TRP A  91      44.560  38.570  38.030  1.00  0.00           H
ATOM   1402  CE2 TRP A  91      44.700  40.440  38.650  1.00  0.00           C
ATOM   1403  CD2 TRP A  91      43.960  41.660  38.320  1.00  0.00           C
ATOM   1404  CE3 TRP A  91      44.350  42.890  38.920  1.00  0.00           C
ATOM   1405  HE3 TRP A  91      43.680  43.730  38.860  1.00  0.00           H
ATOM   1406  CZ3 TRP A  91      45.400  42.920  39.800  1.00  0.00           C
ATOM   1407  HZ3 TRP A  91      45.600  43.840  40.330  1.00  0.00           H
ATOM   1408  CZ2 TRP A  91      45.820  40.520  39.450  1.00  0.00           C
ATOM   1409  HZ2 TRP A  91      46.410  39.640  39.540  1.00  0.00           H
ATOM   1410  CH2 TRP A  91      46.100  41.720  40.130  1.00  0.00           C
ATOM   1411  HH2 TRP A  91      46.950  41.840  40.790  1.00  0.00           H
ATOM   1412  C   TRP A  91      39.570  43.270  36.850  1.00  0.00           C
ATOM   1413  O   TRP A  91      40.100  44.120  36.060  1.00  0.00           O
ATOM   1414  N   ASP A  92      38.260  43.170  36.980  1.00  0.00           N
ATOM   1415  HN  ASP A  92      37.890  42.420  37.530  1.00  0.00           H
ATOM   1416  CA  ASP A  92      37.320  44.020  36.300  1.00  0.00           C
ATOM   1417  HA  ASP A  92      37.680  44.580  35.450  1.00  0.00           H
ATOM   1418  CB  ASP A  92      36.130  43.070  35.760  1.00  0.00           C
ATOM   1419  HB1 ASP A  92      35.630  42.580  36.620  1.00  0.00           H
ATOM   1420  HB2 ASP A  92      36.660  42.300  35.140  1.00  0.00           H
ATOM   1421  CG  ASP A  92      35.160  43.760  34.840  1.00  0.00           C
ATOM   1422  OD1 ASP A  92      35.510  44.840  34.300  1.00  0.00           O
ATOM   1423  OD2 ASP A  92      34.070  43.190  34.610  1.00  0.00           O
ATOM   1424  C   ASP A  92      36.830  45.000  37.370  1.00  0.00           C
ATOM   1425  O   ASP A  92      36.970  44.810  38.530  1.00  0.00           O
ATOM   1426  N   TRP A  93      36.200  46.020  36.900  1.00  0.00           N
ATOM   1427  HN  TRP A  93      35.980  46.050  35.920  1.00  0.00           H
ATOM   1428  CA  TRP A  93      35.780  47.080  37.760  1.00  0.00           C
ATOM   1429  HA  TRP A  93      35.420  46.610  38.660  1.00  0.00           H
ATOM   1430  CB  TRP A  93      36.940  48.050  37.920  1.00  0.00           C
ATOM   1431  HB1 TRP A  93      37.420  48.270  36.930  1.00  0.00           H
ATOM   1432  HB2 TRP A  93      37.670  47.490  38.540  1.00  0.00           H
ATOM   1433  CG  TRP A  93      36.620  49.340  38.670  1.00  0.00           C
ATOM   1434  CD1 TRP A  93      36.500  50.570  38.110  1.00  0.00           C
ATOM   1435  HD1 TRP A  93      36.530  50.690  37.030  1.00  0.00           H
ATOM   1436  NE1 TRP A  93      36.380  51.530  39.160  1.00  0.00           N
ATOM   1437  HE1 TRP A  93      36.430  52.500  39.030  1.00  0.00           H
ATOM   1438  CE2 TRP A  93      36.320  50.890  40.360  1.00  0.00           C
ATOM   1439  CD2 TRP A  93      36.470  49.540  40.110  1.00  0.00           C
ATOM   1440  CE3 TRP A  93      36.540  48.660  41.210  1.00  0.00           C
ATOM   1441  HE3 TRP A  93      36.780  47.630  40.990  1.00  0.00           H
ATOM   1442  CZ3 TRP A  93      36.350  49.100  42.460  1.00  0.00           C
ATOM   1443  HZ3 TRP A  93      36.240  48.380  43.260  1.00  0.00           H
ATOM   1444  CZ2 TRP A  93      36.100  51.380  41.650  1.00  0.00           C
ATOM   1445  HZ2 TRP A  93      36.140  52.420  41.930  1.00  0.00           H
ATOM   1446  CH2 TRP A  93      36.130  50.490  42.700  1.00  0.00           C
ATOM   1447  HH2 TRP A  93      36.210  50.840  43.720  1.00  0.00           H
ATOM   1448  C   TRP A  93      34.570  47.670  37.170  1.00  0.00           C
ATOM   1449  O   TRP A  93      34.440  47.840  35.940  1.00  0.00           O
ATOM   1450  N   LYS A  94      33.550  47.990  37.980  1.00  0.00           N
ATOM   1451  HN  LYS A  94      33.730  47.940  38.970  1.00  0.00           H
ATOM   1452  CA  LYS A  94      32.340  48.610  37.540  1.00  0.00           C
ATOM   1453  HA  LYS A  94      31.980  48.100  36.660  1.00  0.00           H
ATOM   1454  CB  LYS A  94      31.230  48.380  38.560  1.00  0.00           C
ATOM   1455  HB1 LYS A  94      30.370  49.060  38.420  1.00  0.00           H
ATOM   1456  HB2 LYS A  94      31.640  48.660  39.560  1.00  0.00           H
ATOM   1457  CG  LYS A  94      30.520  47.010  38.540  1.00  0.00           C
ATOM   1458  HG1 LYS A  94      30.070  46.950  37.530  1.00  0.00           H
ATOM   1459  HG2 LYS A  94      29.700  47.130  39.280  1.00  0.00           H
ATOM   1460  CD  LYS A  94      31.370  45.740  38.760  1.00  0.00           C
ATOM   1461  HD1 LYS A  94      32.100  45.950  39.570  1.00  0.00           H
ATOM   1462  HD2 LYS A  94      32.020  45.610  37.860  1.00  0.00           H
ATOM   1463  CE  LYS A  94      30.480  44.420  38.970  1.00  0.00           C
ATOM   1464  HE1 LYS A  94      29.950  44.100  38.050  1.00  0.00           H
ATOM   1465  HE2 LYS A  94      29.750  44.720  39.760  1.00  0.00           H
ATOM   1466  NZ  LYS A  94      31.290  43.270  39.320  1.00  0.00           N
ATOM   1467  HZ1 LYS A  94      30.680  42.430  39.250  1.00  0.00           H
ATOM   1468  HZ2 LYS A  94      31.620  43.320  40.300  1.00  0.00           H
ATOM   1469  HZ3 LYS A  94      32.020  43.090  38.610  1.00  0.00           H
ATOM   1470  C   LYS A  94      32.420  50.060  37.210  1.00  0.00           C
ATOM   1471  O   LYS A  94      31.590  50.410  36.400  1.00  0.00           O
ATOM   1472  N   PHE A  95      33.300  50.900  37.780  1.00  0.00           N
ATOM   1473  HN  PHE A  95      34.080  50.630  38.330  1.00  0.00           H
ATOM   1474  CA  PHE A  95      33.050  52.390  37.840  1.00  0.00           C
ATOM   1475  HA  PHE A  95      32.090  52.630  37.390  1.00  0.00           H
ATOM   1476  CB  PHE A  95      32.990  52.840  39.350  1.00  0.00           C
ATOM   1477  HB1 PHE A  95      32.510  53.840  39.450  1.00  0.00           H
ATOM   1478  HB2 PHE A  95      33.990  52.890  39.820  1.00  0.00           H
ATOM   1479  CG  PHE A  95      32.010  52.030  40.220  1.00  0.00           C
ATOM   1480  CD1 PHE A  95      32.410  51.230  41.360  1.00  0.00           C
ATOM   1481  HD1 PHE A  95      33.460  51.190  41.610  1.00  0.00           H
ATOM   1482  CE1 PHE A  95      31.500  50.500  42.180  1.00  0.00           C
ATOM   1483  HE1 PHE A  95      31.800  49.880  43.010  1.00  0.00           H
ATOM   1484  CZ  PHE A  95      30.140  50.830  41.950  1.00  0.00           C
ATOM   1485  HZ  PHE A  95      29.350  50.340  42.510  1.00  0.00           H
ATOM   1486  CD2 PHE A  95      30.680  52.180  40.010  1.00  0.00           C
ATOM   1487  HD2 PHE A  95      30.350  52.880  39.260  1.00  0.00           H
ATOM   1488  CE2 PHE A  95      29.720  51.580  40.840  1.00  0.00           C
ATOM   1489  HE2 PHE A  95      28.700  51.860  40.650  1.00  0.00           H
ATOM   1490  C   PHE A  95      34.010  53.190  37.050  1.00  0.00           C
ATOM   1491  O   PHE A  95      35.050  52.740  36.580  1.00  0.00           O
ATOM   1492  N   GLY A  96      33.650  54.460  36.680  1.00  0.00           N
ATOM   1493  HN  GLY A  96      32.710  54.730  36.840  1.00  0.00           H
ATOM   1494  CA  GLY A  96      34.430  55.410  35.870  1.00  0.00           C
ATOM   1495  HA1 GLY A  96      33.930  56.370  35.970  1.00  0.00           H
ATOM   1496  HA2 GLY A  96      34.520  54.980  34.880  1.00  0.00           H
ATOM   1497  C   GLY A  96      35.820  55.670  36.390  1.00  0.00           C
ATOM   1498  O   GLY A  96      36.160  55.240  37.460  1.00  0.00           O
ATOM   1499  N   ASP A  97      36.520  56.580  35.620  1.00  0.00           N
ATOM   1500  HN  ASP A  97      36.140  56.870  34.730  1.00  0.00           H
ATOM   1501  CA  ASP A  97      37.870  57.090  35.780  1.00  0.00           C
ATOM   1502  HA  ASP A  97      38.470  56.190  35.810  1.00  0.00           H
ATOM   1503  CB  ASP A  97      38.280  57.990  34.600  1.00  0.00           C
ATOM   1504  HB1 ASP A  97      37.620  58.850  34.350  1.00  0.00           H
ATOM   1505  HB2 ASP A  97      38.380  57.320  33.720  1.00  0.00           H
ATOM   1506  CG  ASP A  97      39.710  58.630  34.650  1.00  0.00           C
ATOM   1507  OD1 ASP A  97      40.570  58.380  35.470  1.00  0.00           O
ATOM   1508  OD2 ASP A  97      39.940  59.500  33.740  1.00  0.00           O
ATOM   1509  C   ASP A  97      38.070  57.750  37.170  1.00  0.00           C
ATOM   1510  O   ASP A  97      38.960  57.300  37.920  1.00  0.00           O
ATOM   1511  N   ILE A  98      37.240  58.710  37.590  1.00  0.00           N
ATOM   1512  HN  ILE A  98      36.510  58.960  36.970  1.00  0.00           H
ATOM   1513  CA  ILE A  98      37.250  59.350  38.950  1.00  0.00           C
ATOM   1514  HA  ILE A  98      38.290  59.550  39.150  1.00  0.00           H
ATOM   1515  CB  ILE A  98      36.510  60.710  39.070  1.00  0.00           C
ATOM   1516  HB  ILE A  98      35.470  60.690  38.670  1.00  0.00           H
ATOM   1517  CG2 ILE A  98      36.310  61.150  40.510  1.00  0.00           C
ATOM   1518 HG21 ILE A  98      35.650  62.040  40.520  1.00  0.00           H
ATOM   1519 HG22 ILE A  98      37.280  61.390  40.980  1.00  0.00           H
ATOM   1520 HG23 ILE A  98      35.790  60.400  41.140  1.00  0.00           H
ATOM   1521  CG1 ILE A  98      37.130  61.910  38.340  1.00  0.00           C
ATOM   1522 HG11 ILE A  98      37.430  61.500  37.360  1.00  0.00           H
ATOM   1523 HG12 ILE A  98      38.130  62.140  38.760  1.00  0.00           H
ATOM   1524  CD  ILE A  98      36.310  63.250  38.330  1.00  0.00           C
ATOM   1525  HD1 ILE A  98      35.240  62.940  38.280  1.00  0.00           H
ATOM   1526  HD2 ILE A  98      36.590  63.860  37.440  1.00  0.00           H
ATOM   1527  HD3 ILE A  98      36.480  63.890  39.230  1.00  0.00           H
ATOM   1528  C   ILE A  98      36.860  58.420  40.060  1.00  0.00           C
ATOM   1529  O   ILE A  98      37.600  58.370  41.100  1.00  0.00           O
ATOM   1530  N   PRO A  99      35.890  57.520  40.000  1.00  0.00           N
ATOM   1531  CD  PRO A  99      34.610  57.850  39.290  1.00  0.00           C
ATOM   1532  HD1 PRO A  99      34.650  57.510  38.240  1.00  0.00           H
ATOM   1533  HD2 PRO A  99      34.350  58.930  39.300  1.00  0.00           H
ATOM   1534  CA  PRO A  99      35.680  56.420  40.930  1.00  0.00           C
ATOM   1535  HA  PRO A  99      35.620  56.780  41.950  1.00  0.00           H
ATOM   1536  CB  PRO A  99      34.380  55.810  40.460  1.00  0.00           C
ATOM   1537  HB1 PRO A  99      33.900  55.240  41.290  1.00  0.00           H
ATOM   1538  HB2 PRO A  99      34.610  55.060  39.680  1.00  0.00           H
ATOM   1539  CG  PRO A  99      33.590  57.010  40.080  1.00  0.00           C
ATOM   1540  HG1 PRO A  99      32.850  56.730  39.300  1.00  0.00           H
ATOM   1541  HG2 PRO A  99      33.250  57.570  40.960  1.00  0.00           H
ATOM   1542  C   PRO A  99      36.800  55.380  41.010  1.00  0.00           C
ATOM   1543  O   PRO A  99      37.040  54.890  42.090  1.00  0.00           O
ATOM   1544  N   CYS A 100      37.530  55.120  39.900  1.00  0.00           N
ATOM   1545  HN  CYS A 100      37.490  55.810  39.190  1.00  0.00           H
ATOM   1546  CA  CYS A 100      38.760  54.320  39.910  1.00  0.00           C
ATOM   1547  HA  CYS A 100      38.560  53.390  40.430  1.00  0.00           H
ATOM   1548  CB  CYS A 100      39.180  53.980  38.450  1.00  0.00           C
ATOM   1549  HB1 CYS A 100      39.240  54.870  37.790  1.00  0.00           H
ATOM   1550  HB2 CYS A 100      38.430  53.290  38.010  1.00  0.00           H
ATOM   1551  SG  CYS A 100      40.820  53.150  38.130  1.00  0.00           S
ATOM   1552  C   CYS A 100      39.870  54.910  40.650  1.00  0.00           C
ATOM   1553  O   CYS A 100      40.470  54.220  41.480  1.00  0.00           O
ATOM   1554  N   ARG A 101      40.120  56.170  40.450  1.00  0.00           N
ATOM   1555  HN  ARG A 101      39.720  56.600  39.650  1.00  0.00           H
ATOM   1556  CA  ARG A 101      41.060  56.930  41.180  1.00  0.00           C
ATOM   1557  HA  ARG A 101      42.040  56.480  41.160  1.00  0.00           H
ATOM   1558  CB  ARG A 101      41.130  58.370  40.580  1.00  0.00           C
ATOM   1559  HB1 ARG A 101      41.730  59.020  41.270  1.00  0.00           H
ATOM   1560  HB2 ARG A 101      40.100  58.790  40.620  1.00  0.00           H
ATOM   1561  CG  ARG A 101      41.620  58.600  39.140  1.00  0.00           C
ATOM   1562  HG1 ARG A 101      41.020  58.000  38.430  1.00  0.00           H
ATOM   1563  HG2 ARG A 101      42.700  58.360  39.020  1.00  0.00           H
ATOM   1564  CD  ARG A 101      41.530  60.110  38.880  1.00  0.00           C
ATOM   1565  HD1 ARG A 101      42.520  60.530  39.120  1.00  0.00           H
ATOM   1566  HD2 ARG A 101      40.790  60.600  39.550  1.00  0.00           H
ATOM   1567  NE  ARG A 101      41.130  60.330  37.450  1.00  0.00           N
ATOM   1568  HE  ARG A 101      41.160  59.540  36.850  1.00  0.00           H
ATOM   1569  CZ  ARG A 101      40.900  61.480  36.910  1.00  0.00           C
ATOM   1570  NH1 ARG A 101      40.980  62.630  37.600  1.00  0.00           N
ATOM   1571 HH11 ARG A 101      41.280  62.620  38.560  1.00  0.00           H
ATOM   1572 HH12 ARG A 101      41.130  63.490  37.110  1.00  0.00           H
ATOM   1573  NH2 ARG A 101      40.560  61.610  35.610  1.00  0.00           N
ATOM   1574 HH21 ARG A 101      40.590  62.500  35.170  1.00  0.00           H
ATOM   1575 HH22 ARG A 101      40.510  60.710  35.180  1.00  0.00           H
ATOM   1576  C   ARG A 101      40.670  57.050  42.650  1.00  0.00           C
ATOM   1577  O   ARG A 101      41.540  56.890  43.480  1.00  0.00           O
ATOM   1578  N   LEU A 102      39.440  57.310  42.990  1.00  0.00           N
ATOM   1579  HN  LEU A 102      38.820  57.630  42.270  1.00  0.00           H
ATOM   1580  CA  LEU A 102      38.920  57.270  44.400  1.00  0.00           C
ATOM   1581  HA  LEU A 102      39.430  58.060  44.930  1.00  0.00           H
ATOM   1582  CB  LEU A 102      37.290  57.530  44.370  1.00  0.00           C
ATOM   1583  HB1 LEU A 102      36.960  56.740  43.670  1.00  0.00           H
ATOM   1584  HB2 LEU A 102      37.130  58.560  43.990  1.00  0.00           H
ATOM   1585  CG  LEU A 102      36.510  57.300  45.720  1.00  0.00           C
ATOM   1586  HG  LEU A 102      36.730  56.270  46.100  1.00  0.00           H
ATOM   1587  CD1 LEU A 102      37.050  58.370  46.720  1.00  0.00           C
ATOM   1588 HD11 LEU A 102      36.630  58.160  47.730  1.00  0.00           H
ATOM   1589 HD12 LEU A 102      36.760  59.340  46.280  1.00  0.00           H
ATOM   1590 HD13 LEU A 102      38.150  58.200  46.760  1.00  0.00           H
ATOM   1591  CD2 LEU A 102      34.980  57.340  45.480  1.00  0.00           C
ATOM   1592 HD21 LEU A 102      34.710  58.300  45.000  1.00  0.00           H
ATOM   1593 HD22 LEU A 102      34.510  57.220  46.480  1.00  0.00           H
ATOM   1594 HD23 LEU A 102      34.630  56.550  44.780  1.00  0.00           H
ATOM   1595  C   LEU A 102      39.280  55.970  45.200  1.00  0.00           C
ATOM   1596  O   LEU A 102      39.900  56.100  46.290  1.00  0.00           O
ATOM   1597  N   MET A 103      39.030  54.720  44.700  1.00  0.00           N
ATOM   1598  HN  MET A 103      38.640  54.710  43.780  1.00  0.00           H
ATOM   1599  CA  MET A 103      39.450  53.460  45.230  1.00  0.00           C
ATOM   1600  HA  MET A 103      38.890  53.230  46.130  1.00  0.00           H
ATOM   1601  CB  MET A 103      38.920  52.440  44.140  1.00  0.00           C
ATOM   1602  HB1 MET A 103      39.440  52.570  43.170  1.00  0.00           H
ATOM   1603  HB2 MET A 103      37.860  52.660  43.940  1.00  0.00           H
ATOM   1604  CG  MET A 103      39.150  50.960  44.490  1.00  0.00           C
ATOM   1605  HG1 MET A 103      40.240  50.960  44.760  1.00  0.00           H
ATOM   1606  HG2 MET A 103      38.960  50.320  43.610  1.00  0.00           H
ATOM   1607  SD  MET A 103      38.170  50.570  45.950  1.00  0.00           S
ATOM   1608  CE  MET A 103      38.230  48.730  45.960  1.00  0.00           C
ATOM   1609  HE1 MET A 103      37.720  48.440  45.020  1.00  0.00           H
ATOM   1610  HE2 MET A 103      37.730  48.240  46.820  1.00  0.00           H
ATOM   1611  HE3 MET A 103      39.290  48.400  45.840  1.00  0.00           H
ATOM   1612  C   MET A 103      40.950  53.390  45.370  1.00  0.00           C
ATOM   1613  O   MET A 103      41.450  53.000  46.430  1.00  0.00           O
ATOM   1614  N   LEU A 104      41.700  53.670  44.230  1.00  0.00           N
ATOM   1615  HN  LEU A 104      41.250  53.690  43.330  1.00  0.00           H
ATOM   1616  CA  LEU A 104      43.160  53.620  44.220  1.00  0.00           C
ATOM   1617  HA  LEU A 104      43.470  52.630  44.530  1.00  0.00           H
ATOM   1618  CB  LEU A 104      43.670  53.940  42.830  1.00  0.00           C
ATOM   1619  HB1 LEU A 104      44.780  54.080  42.850  1.00  0.00           H
ATOM   1620  HB2 LEU A 104      43.160  54.870  42.510  1.00  0.00           H
ATOM   1621  CG  LEU A 104      43.380  52.750  41.800  1.00  0.00           C
ATOM   1622  HG  LEU A 104      42.310  52.460  41.890  1.00  0.00           H
ATOM   1623  CD1 LEU A 104      43.700  53.250  40.380  1.00  0.00           C
ATOM   1624 HD11 LEU A 104      44.790  53.180  40.180  1.00  0.00           H
ATOM   1625 HD12 LEU A 104      43.280  54.270  40.220  1.00  0.00           H
ATOM   1626 HD13 LEU A 104      43.180  52.650  39.590  1.00  0.00           H
ATOM   1627  CD2 LEU A 104      44.210  51.500  42.120  1.00  0.00           C
ATOM   1628 HD21 LEU A 104      45.300  51.680  42.110  1.00  0.00           H
ATOM   1629 HD22 LEU A 104      44.010  50.620  41.450  1.00  0.00           H
ATOM   1630 HD23 LEU A 104      43.870  51.020  43.060  1.00  0.00           H
ATOM   1631  C   LEU A 104      43.840  54.490  45.260  1.00  0.00           C
ATOM   1632  O   LEU A 104      44.810  54.080  45.890  1.00  0.00           O
ATOM   1633  N   PHE A 105      43.280  55.680  45.450  1.00  0.00           N
ATOM   1634  HN  PHE A 105      42.450  56.000  45.020  1.00  0.00           H
ATOM   1635  CA  PHE A 105      43.770  56.610  46.500  1.00  0.00           C
ATOM   1636  HA  PHE A 105      44.830  56.690  46.340  1.00  0.00           H
ATOM   1637  CB  PHE A 105      43.150  57.940  46.210  1.00  0.00           C
ATOM   1638  HB1 PHE A 105      42.070  57.700  46.020  1.00  0.00           H
ATOM   1639  HB2 PHE A 105      43.400  58.370  45.220  1.00  0.00           H
ATOM   1640  CG  PHE A 105      43.160  58.980  47.210  1.00  0.00           C
ATOM   1641  CD1 PHE A 105      44.090  60.000  47.070  1.00  0.00           C
ATOM   1642  HD1 PHE A 105      44.870  59.990  46.330  1.00  0.00           H
ATOM   1643  CE1 PHE A 105      44.090  61.100  48.010  1.00  0.00           C
ATOM   1644  HE1 PHE A 105      44.860  61.830  47.820  1.00  0.00           H
ATOM   1645  CZ  PHE A 105      43.160  61.160  49.030  1.00  0.00           C
ATOM   1646  HZ  PHE A 105      43.170  62.010  49.700  1.00  0.00           H
ATOM   1647  CD2 PHE A 105      42.290  59.000  48.260  1.00  0.00           C
ATOM   1648  HD2 PHE A 105      41.590  58.210  48.480  1.00  0.00           H
ATOM   1649  CE2 PHE A 105      42.180  60.170  49.140  1.00  0.00           C
ATOM   1650  HE2 PHE A 105      41.560  60.230  50.020  1.00  0.00           H
ATOM   1651  C   PHE A 105      43.560  56.160  47.970  1.00  0.00           C
ATOM   1652  O   PHE A 105      44.480  56.130  48.740  1.00  0.00           O
ATOM   1653  N   MET A 106      42.350  55.720  48.320  1.00  0.00           N
ATOM   1654  HN  MET A 106      41.650  55.730  47.610  1.00  0.00           H
ATOM   1655  CA  MET A 106      42.050  55.210  49.580  1.00  0.00           C
ATOM   1656  HA  MET A 106      42.290  55.860  50.400  1.00  0.00           H
ATOM   1657  CB  MET A 106      40.560  54.980  49.760  1.00  0.00           C
ATOM   1658  HB1 MET A 106      40.350  54.320  50.620  1.00  0.00           H
ATOM   1659  HB2 MET A 106      40.360  54.300  48.920  1.00  0.00           H
ATOM   1660  CG  MET A 106      39.800  56.330  49.860  1.00  0.00           C
ATOM   1661  HG1 MET A 106      38.740  56.020  49.680  1.00  0.00           H
ATOM   1662  HG2 MET A 106      40.040  57.010  49.020  1.00  0.00           H
ATOM   1663  SD  MET A 106      39.830  57.210  51.530  1.00  0.00           S
ATOM   1664  CE  MET A 106      39.300  58.870  50.980  1.00  0.00           C
ATOM   1665  HE1 MET A 106      39.460  59.550  51.830  1.00  0.00           H
ATOM   1666  HE2 MET A 106      38.220  58.880  50.770  1.00  0.00           H
ATOM   1667  HE3 MET A 106      39.810  59.180  50.040  1.00  0.00           H
ATOM   1668  C   MET A 106      42.840  53.950  49.980  1.00  0.00           C
ATOM   1669  O   MET A 106      43.330  53.860  51.090  1.00  0.00           O
ATOM   1670  N   LEU A 107      42.990  53.020  49.080  1.00  0.00           N
ATOM   1671  HN  LEU A 107      42.540  53.150  48.190  1.00  0.00           H
ATOM   1672  CA  LEU A 107      43.750  51.770  49.230  1.00  0.00           C
ATOM   1673  HA  LEU A 107      43.230  51.310  50.060  1.00  0.00           H
ATOM   1674  CB  LEU A 107      43.670  50.910  48.000  1.00  0.00           C
ATOM   1675  HB1 LEU A 107      44.550  50.230  48.040  1.00  0.00           H
ATOM   1676  HB2 LEU A 107      43.880  51.450  47.050  1.00  0.00           H
ATOM   1677  CG  LEU A 107      42.340  50.170  47.750  1.00  0.00           C
ATOM   1678  HG  LEU A 107      41.540  50.930  47.800  1.00  0.00           H
ATOM   1679  CD1 LEU A 107      42.280  49.670  46.300  1.00  0.00           C
ATOM   1680 HD11 LEU A 107      41.260  49.310  46.010  1.00  0.00           H
ATOM   1681 HD12 LEU A 107      42.880  48.770  46.100  1.00  0.00           H
ATOM   1682 HD13 LEU A 107      42.570  50.360  45.480  1.00  0.00           H
ATOM   1683  CD2 LEU A 107      42.030  49.070  48.760  1.00  0.00           C
ATOM   1684 HD21 LEU A 107      41.870  49.440  49.800  1.00  0.00           H
ATOM   1685 HD22 LEU A 107      42.860  48.340  48.900  1.00  0.00           H
ATOM   1686 HD23 LEU A 107      41.110  48.520  48.520  1.00  0.00           H
ATOM   1687  C   LEU A 107      45.220  52.090  49.590  1.00  0.00           C
ATOM   1688  O   LEU A 107      45.890  51.470  50.400  1.00  0.00           O
ATOM   1689  N   ALA A 108      45.760  53.160  48.970  1.00  0.00           N
ATOM   1690  HN  ALA A 108      45.340  53.630  48.200  1.00  0.00           H
ATOM   1691  CA  ALA A 108      47.160  53.530  49.160  1.00  0.00           C
ATOM   1692  HA  ALA A 108      47.780  52.650  49.260  1.00  0.00           H
ATOM   1693  CB  ALA A 108      47.610  54.240  47.880  1.00  0.00           C
ATOM   1694  HB1 ALA A 108      47.140  55.230  47.730  1.00  0.00           H
ATOM   1695  HB2 ALA A 108      47.380  53.530  47.060  1.00  0.00           H
ATOM   1696  HB3 ALA A 108      48.720  54.350  47.900  1.00  0.00           H
ATOM   1697  C   ALA A 108      47.410  54.540  50.360  1.00  0.00           C
ATOM   1698  O   ALA A 108      48.220  54.140  51.180  1.00  0.00           O
ATOM   1699  N   MET A 109      46.700  55.630  50.420  1.00  0.00           N
ATOM   1700  HN  MET A 109      46.110  56.000  49.700  1.00  0.00           H
ATOM   1701  CA  MET A 109      46.940  56.540  51.550  1.00  0.00           C
ATOM   1702  HA  MET A 109      48.000  56.610  51.650  1.00  0.00           H
ATOM   1703  CB  MET A 109      46.320  57.930  51.400  1.00  0.00           C
ATOM   1704  HB1 MET A 109      46.390  58.090  50.300  1.00  0.00           H
ATOM   1705  HB2 MET A 109      46.950  58.760  51.760  1.00  0.00           H
ATOM   1706  CG  MET A 109      44.890  58.150  51.870  1.00  0.00           C
ATOM   1707  HG1 MET A 109      44.800  58.000  52.970  1.00  0.00           H
ATOM   1708  HG2 MET A 109      44.190  57.430  51.390  1.00  0.00           H
ATOM   1709  SD  MET A 109      44.240  59.880  51.800  1.00  0.00           S
ATOM   1710  CE  MET A 109      42.810  59.360  52.780  1.00  0.00           C
ATOM   1711  HE1 MET A 109      42.410  60.240  53.350  1.00  0.00           H
ATOM   1712  HE2 MET A 109      43.020  58.420  53.340  1.00  0.00           H
ATOM   1713  HE3 MET A 109      42.030  59.040  52.060  1.00  0.00           H
ATOM   1714  C   MET A 109      46.530  56.040  52.900  1.00  0.00           C
ATOM   1715  O   MET A 109      47.040  56.480  53.910  1.00  0.00           O
ATOM   1716  N   ASN A 110      45.620  55.070  53.000  1.00  0.00           N
ATOM   1717  HN  ASN A 110      45.260  54.800  52.120  1.00  0.00           H
ATOM   1718  CA  ASN A 110      45.280  54.340  54.280  1.00  0.00           C
ATOM   1719  HA  ASN A 110      45.370  55.150  54.990  1.00  0.00           H
ATOM   1720  CB  ASN A 110      43.870  53.830  54.510  1.00  0.00           C
ATOM   1721  HB1 ASN A 110      43.620  53.350  55.490  1.00  0.00           H
ATOM   1722  HB2 ASN A 110      43.610  53.090  53.710  1.00  0.00           H
ATOM   1723  CG  ASN A 110      42.890  54.970  54.500  1.00  0.00           C
ATOM   1724  OD1 ASN A 110      42.720  55.880  55.350  1.00  0.00           O
ATOM   1725  ND2 ASN A 110      41.970  54.940  53.550  1.00  0.00           N
ATOM   1726 HD21 ASN A 110      42.150  54.360  52.770  1.00  0.00           H
ATOM   1727 HD22 ASN A 110      41.380  55.750  53.550  1.00  0.00           H
ATOM   1728  C   ASN A 110      46.330  53.340  54.650  1.00  0.00           C
ATOM   1729  O   ASN A 110      46.550  53.170  55.840  1.00  0.00           O
ATOM   1730  N   ARG A 111      47.010  52.660  53.730  1.00  0.00           N
ATOM   1731  HN  ARG A 111      46.900  52.800  52.740  1.00  0.00           H
ATOM   1732  CA  ARG A 111      48.210  51.900  54.120  1.00  0.00           C
ATOM   1733  HA  ARG A 111      47.930  51.340  55.010  1.00  0.00           H
ATOM   1734  CB  ARG A 111      48.710  50.780  53.170  1.00  0.00           C
ATOM   1735  HB1 ARG A 111      47.900  50.050  53.010  1.00  0.00           H
ATOM   1736  HB2 ARG A 111      49.480  50.160  53.690  1.00  0.00           H
ATOM   1737  CG  ARG A 111      49.280  51.260  51.750  1.00  0.00           C
ATOM   1738  HG1 ARG A 111      49.720  52.270  51.830  1.00  0.00           H
ATOM   1739  HG2 ARG A 111      48.430  51.500  51.080  1.00  0.00           H
ATOM   1740  CD  ARG A 111      50.200  50.240  51.140  1.00  0.00           C
ATOM   1741  HD1 ARG A 111      49.740  49.320  50.730  1.00  0.00           H
ATOM   1742  HD2 ARG A 111      51.010  49.890  51.810  1.00  0.00           H
ATOM   1743  NE  ARG A 111      50.720  50.900  49.910  1.00  0.00           N
ATOM   1744  HE  ARG A 111      50.150  51.020  49.100  1.00  0.00           H
ATOM   1745  CZ  ARG A 111      51.710  51.780  49.910  1.00  0.00           C
ATOM   1746  NH1 ARG A 111      52.630  51.870  50.850  1.00  0.00           N
ATOM   1747 HH11 ARG A 111      53.270  52.650  50.850  1.00  0.00           H
ATOM   1748 HH12 ARG A 111      52.450  51.320  51.660  1.00  0.00           H
ATOM   1749  NH2 ARG A 111      51.820  52.620  48.940  1.00  0.00           N
ATOM   1750 HH21 ARG A 111      51.050  52.620  48.300  1.00  0.00           H
ATOM   1751 HH22 ARG A 111      52.660  53.150  49.010  1.00  0.00           H
ATOM   1752  C   ARG A 111      49.240  52.900  54.730  1.00  0.00           C
ATOM   1753  O   ARG A 111      49.750  52.620  55.780  1.00  0.00           O
ATOM   1754  N   GLN A 112      49.470  54.070  54.090  1.00  0.00           N
ATOM   1755  HN  GLN A 112      49.040  54.310  53.230  1.00  0.00           H
ATOM   1756  CA  GLN A 112      50.540  54.980  54.550  1.00  0.00           C
ATOM   1757  HA  GLN A 112      51.440  54.430  54.800  1.00  0.00           H
ATOM   1758  CB  GLN A 112      50.910  56.030  53.470  1.00  0.00           C
ATOM   1759  HB1 GLN A 112      51.480  56.810  54.010  1.00  0.00           H
ATOM   1760  HB2 GLN A 112      49.980  56.580  53.180  1.00  0.00           H
ATOM   1761  CG  GLN A 112      51.580  55.470  52.270  1.00  0.00           C
ATOM   1762  HG1 GLN A 112      51.010  54.590  51.900  1.00  0.00           H
ATOM   1763  HG2 GLN A 112      52.640  55.190  52.460  1.00  0.00           H
ATOM   1764  CD  GLN A 112      51.690  56.650  51.290  1.00  0.00           C
ATOM   1765  OE1 GLN A 112      52.610  57.400  51.200  1.00  0.00           O
ATOM   1766  NE2 GLN A 112      50.670  56.750  50.420  1.00  0.00           N
ATOM   1767 HE21 GLN A 112      50.750  57.390  49.650  1.00  0.00           H
ATOM   1768 HE22 GLN A 112      49.760  56.510  50.760  1.00  0.00           H
ATOM   1769  C   GLN A 112      50.190  55.660  55.890  1.00  0.00           C
ATOM   1770  O   GLN A 112      51.030  55.840  56.780  1.00  0.00           O
ATOM   1771  N   GLY A 113      48.870  56.040  55.990  1.00  0.00           N
ATOM   1772  HN  GLY A 113      48.230  55.980  55.230  1.00  0.00           H
ATOM   1773  CA  GLY A 113      48.310  56.700  57.130  1.00  0.00           C
ATOM   1774  HA1 GLY A 113      47.260  56.920  56.980  1.00  0.00           H
ATOM   1775  HA2 GLY A 113      48.870  57.590  57.360  1.00  0.00           H
ATOM   1776  C   GLY A 113      48.420  55.840  58.340  1.00  0.00           C
ATOM   1777  O   GLY A 113      48.700  56.340  59.380  1.00  0.00           O
ATOM   1778  N   SER A 114      48.250  54.480  58.160  1.00  0.00           N
ATOM   1779  HN  SER A 114      47.940  54.170  57.270  1.00  0.00           H
ATOM   1780  CA  SER A 114      48.320  53.510  59.200  1.00  0.00           C
ATOM   1781  HA  SER A 114      47.560  53.740  59.920  1.00  0.00           H
ATOM   1782  CB  SER A 114      47.960  52.160  58.580  1.00  0.00           C
ATOM   1783  HB1 SER A 114      48.650  51.930  57.760  1.00  0.00           H
ATOM   1784  HB2 SER A 114      46.970  52.160  58.080  1.00  0.00           H
ATOM   1785  OG  SER A 114      48.020  51.010  59.540  1.00  0.00           O
ATOM   1786  HG1 SER A 114      47.110  50.840  59.840  1.00  0.00           H
ATOM   1787  C   SER A 114      49.670  53.440  59.840  1.00  0.00           C
ATOM   1788  O   SER A 114      49.820  53.640  61.030  1.00  0.00           O
ATOM   1789  N   ILE A 115      50.730  53.230  59.010  1.00  0.00           N
ATOM   1790  HN  ILE A 115      50.520  53.090  58.050  1.00  0.00           H
ATOM   1791  CA  ILE A 115      52.070  53.250  59.440  1.00  0.00           C
ATOM   1792  HA  ILE A 115      52.140  52.500  60.220  1.00  0.00           H
ATOM   1793  CB  ILE A 115      53.120  52.790  58.420  1.00  0.00           C
ATOM   1794  HB  ILE A 115      52.880  51.760  58.070  1.00  0.00           H
ATOM   1795  CG2 ILE A 115      53.110  53.770  57.170  1.00  0.00           C
ATOM   1796 HG21 ILE A 115      53.940  53.440  56.510  1.00  0.00           H
ATOM   1797 HG22 ILE A 115      53.390  54.760  57.610  1.00  0.00           H
ATOM   1798 HG23 ILE A 115      52.160  53.790  56.610  1.00  0.00           H
ATOM   1799  CG1 ILE A 115      54.600  52.630  58.850  1.00  0.00           C
ATOM   1800 HG11 ILE A 115      54.950  53.650  59.060  1.00  0.00           H
ATOM   1801 HG12 ILE A 115      55.270  52.420  57.990  1.00  0.00           H
ATOM   1802  CD  ILE A 115      54.810  51.690  60.070  1.00  0.00           C
ATOM   1803  HD1 ILE A 115      54.280  50.730  59.920  1.00  0.00           H
ATOM   1804  HD2 ILE A 115      54.390  52.130  61.000  1.00  0.00           H
ATOM   1805  HD3 ILE A 115      55.920  51.550  60.170  1.00  0.00           H
ATOM   1806  C   ILE A 115      52.570  54.630  60.030  1.00  0.00           C
ATOM   1807  O   ILE A 115      53.260  54.680  61.010  1.00  0.00           O
ATOM   1808  N   ILE A 116      52.220  55.800  59.420  1.00  0.00           N
ATOM   1809  HN  ILE A 116      51.730  55.800  58.560  1.00  0.00           H
ATOM   1810  CA  ILE A 116      52.400  57.040  60.050  1.00  0.00           C
ATOM   1811  HA  ILE A 116      53.450  57.110  60.250  1.00  0.00           H
ATOM   1812  CB  ILE A 116      52.030  58.170  59.020  1.00  0.00           C
ATOM   1813  HB  ILE A 116      51.180  57.770  58.430  1.00  0.00           H
ATOM   1814  CG2 ILE A 116      51.500  59.420  59.810  1.00  0.00           C
ATOM   1815 HG21 ILE A 116      52.190  59.760  60.620  1.00  0.00           H
ATOM   1816 HG22 ILE A 116      50.500  59.290  60.270  1.00  0.00           H
ATOM   1817 HG23 ILE A 116      51.340  60.240  59.080  1.00  0.00           H
ATOM   1818  CG1 ILE A 116      53.220  58.540  58.090  1.00  0.00           C
ATOM   1819 HG11 ILE A 116      54.000  57.760  57.910  1.00  0.00           H
ATOM   1820 HG12 ILE A 116      53.740  59.400  58.570  1.00  0.00           H
ATOM   1821  CD  ILE A 116      52.680  58.950  56.740  1.00  0.00           C
ATOM   1822  HD1 ILE A 116      52.020  58.170  56.300  1.00  0.00           H
ATOM   1823  HD2 ILE A 116      53.490  59.370  56.100  1.00  0.00           H
ATOM   1824  HD3 ILE A 116      51.990  59.800  56.890  1.00  0.00           H
ATOM   1825  C   ILE A 116      51.750  57.300  61.340  1.00  0.00           C
ATOM   1826  O   ILE A 116      52.440  57.790  62.300  1.00  0.00           O
ATOM   1827  N   PHE A 117      50.400  57.010  61.470  1.00  0.00           N
ATOM   1828  HN  PHE A 117      49.880  56.620  60.720  1.00  0.00           H
ATOM   1829  CA  PHE A 117      49.690  57.000  62.760  1.00  0.00           C
ATOM   1830  HA  PHE A 117      49.950  57.960  63.160  1.00  0.00           H
ATOM   1831  CB  PHE A 117      48.130  56.950  62.560  1.00  0.00           C
ATOM   1832  HB1 PHE A 117      47.620  56.570  63.460  1.00  0.00           H
ATOM   1833  HB2 PHE A 117      47.950  56.290  61.680  1.00  0.00           H
ATOM   1834  CG  PHE A 117      47.630  58.280  62.190  1.00  0.00           C
ATOM   1835  CD1 PHE A 117      47.700  59.290  63.170  1.00  0.00           C
ATOM   1836  HD1 PHE A 117      48.100  59.070  64.140  1.00  0.00           H
ATOM   1837  CE1 PHE A 117      47.230  60.570  62.840  1.00  0.00           C
ATOM   1838  HE1 PHE A 117      47.470  61.350  63.550  1.00  0.00           H
ATOM   1839  CZ  PHE A 117      46.660  60.840  61.610  1.00  0.00           C
ATOM   1840  HZ  PHE A 117      46.300  61.800  61.300  1.00  0.00           H
ATOM   1841  CD2 PHE A 117      46.940  58.500  60.980  1.00  0.00           C
ATOM   1842  HD2 PHE A 117      46.920  57.740  60.210  1.00  0.00           H
ATOM   1843  CE2 PHE A 117      46.480  59.740  60.740  1.00  0.00           C
ATOM   1844  HE2 PHE A 117      46.050  59.900  59.760  1.00  0.00           H
ATOM   1845  C   PHE A 117      50.170  55.950  63.840  1.00  0.00           C
ATOM   1846  O   PHE A 117      50.360  56.380  64.990  1.00  0.00           O
ATOM   1847  N   LEU A 118      50.600  54.700  63.420  1.00  0.00           N
ATOM   1848  HN  LEU A 118      50.540  54.300  62.510  1.00  0.00           H
ATOM   1849  CA  LEU A 118      51.240  53.820  64.310  1.00  0.00           C
ATOM   1850  HA  LEU A 118      50.640  53.600  65.170  1.00  0.00           H
ATOM   1851  CB  LEU A 118      51.560  52.500  63.520  1.00  0.00           C
ATOM   1852  HB1 LEU A 118      52.150  52.780  62.620  1.00  0.00           H
ATOM   1853  HB2 LEU A 118      50.520  52.270  63.220  1.00  0.00           H
ATOM   1854  CG  LEU A 118      52.250  51.440  64.280  1.00  0.00           C
ATOM   1855  HG  LEU A 118      53.300  51.800  64.360  1.00  0.00           H
ATOM   1856  CD1 LEU A 118      51.670  50.970  65.590  1.00  0.00           C
ATOM   1857 HD11 LEU A 118      50.580  50.770  65.450  1.00  0.00           H
ATOM   1858 HD12 LEU A 118      51.850  51.680  66.420  1.00  0.00           H
ATOM   1859 HD13 LEU A 118      52.150  50.000  65.860  1.00  0.00           H
ATOM   1860  CD2 LEU A 118      52.330  50.230  63.280  1.00  0.00           C
ATOM   1861 HD21 LEU A 118      52.880  50.630  62.410  1.00  0.00           H
ATOM   1862 HD22 LEU A 118      51.350  49.730  63.100  1.00  0.00           H
ATOM   1863 HD23 LEU A 118      53.050  49.500  63.710  1.00  0.00           H
ATOM   1864  C   LEU A 118      52.600  54.310  64.790  1.00  0.00           C
ATOM   1865  O   LEU A 118      53.030  54.140  65.980  1.00  0.00           O
ATOM   1866  N   THR A 119      53.320  55.030  63.930  1.00  0.00           N
ATOM   1867  HN  THR A 119      53.060  55.210  62.990  1.00  0.00           H
ATOM   1868  CA  THR A 119      54.670  55.480  64.400  1.00  0.00           C
ATOM   1869  HA  THR A 119      55.270  54.700  64.840  1.00  0.00           H
ATOM   1870  CB  THR A 119      55.460  56.090  63.280  1.00  0.00           C
ATOM   1871  HB  THR A 119      54.890  57.010  62.980  1.00  0.00           H
ATOM   1872  OG1 THR A 119      55.630  55.200  62.190  1.00  0.00           O
ATOM   1873  HG1 THR A 119      54.770  55.070  61.780  1.00  0.00           H
ATOM   1874  CG2 THR A 119      56.860  56.340  63.850  1.00  0.00           C
ATOM   1875 HG21 THR A 119      57.190  55.610  64.600  1.00  0.00           H
ATOM   1876 HG22 THR A 119      56.940  57.300  64.430  1.00  0.00           H
ATOM   1877 HG23 THR A 119      57.640  56.410  63.050  1.00  0.00           H
ATOM   1878  C   THR A 119      54.520  56.490  65.540  1.00  0.00           C
ATOM   1879  O   THR A 119      55.240  56.450  66.510  1.00  0.00           O
ATOM   1880  N   VAL A 120      53.560  57.430  65.400  1.00  0.00           N
ATOM   1881  HN  VAL A 120      53.030  57.460  64.560  1.00  0.00           H
ATOM   1882  CA  VAL A 120      53.240  58.450  66.380  1.00  0.00           C
ATOM   1883  HA  VAL A 120      54.150  59.000  66.620  1.00  0.00           H
ATOM   1884  CB  VAL A 120      52.240  59.480  65.940  1.00  0.00           C
ATOM   1885  HB  VAL A 120      51.370  58.940  65.550  1.00  0.00           H
ATOM   1886  CG1 VAL A 120      51.820  60.410  67.120  1.00  0.00           C
ATOM   1887 HG11 VAL A 120      52.690  60.740  67.730  1.00  0.00           H
ATOM   1888 HG12 VAL A 120      51.170  59.890  67.860  1.00  0.00           H
ATOM   1889 HG13 VAL A 120      51.210  61.260  66.760  1.00  0.00           H
ATOM   1890  CG2 VAL A 120      52.970  60.380  64.890  1.00  0.00           C
ATOM   1891 HG21 VAL A 120      53.360  59.920  63.960  1.00  0.00           H
ATOM   1892 HG22 VAL A 120      53.830  60.930  65.330  1.00  0.00           H
ATOM   1893 HG23 VAL A 120      52.340  61.210  64.500  1.00  0.00           H
ATOM   1894  C   VAL A 120      52.760  57.820  67.690  1.00  0.00           C
ATOM   1895  O   VAL A 120      53.170  58.210  68.740  1.00  0.00           O
ATOM   1896  N   VAL A 121      51.820  56.820  67.550  1.00  0.00           N
ATOM   1897  HN  VAL A 121      51.550  56.510  66.630  1.00  0.00           H
ATOM   1898  CA  VAL A 121      51.370  56.040  68.720  1.00  0.00           C
ATOM   1899  HA  VAL A 121      51.000  56.560  69.590  1.00  0.00           H
ATOM   1900  CB  VAL A 121      50.250  55.060  68.200  1.00  0.00           C
ATOM   1901  HB  VAL A 121      50.520  54.760  67.160  1.00  0.00           H
ATOM   1902  CG1 VAL A 121      50.010  53.800  69.070  1.00  0.00           C
ATOM   1903 HG11 VAL A 121      50.820  53.060  68.900  1.00  0.00           H
ATOM   1904 HG12 VAL A 121      49.040  53.410  68.720  1.00  0.00           H
ATOM   1905 HG13 VAL A 121      49.870  54.080  70.140  1.00  0.00           H
ATOM   1906  CG2 VAL A 121      48.980  55.880  68.000  1.00  0.00           C
ATOM   1907 HG21 VAL A 121      48.420  56.000  68.950  1.00  0.00           H
ATOM   1908 HG22 VAL A 121      48.220  55.450  67.340  1.00  0.00           H
ATOM   1909 HG23 VAL A 121      49.200  56.900  67.600  1.00  0.00           H
ATOM   1910  C   VAL A 121      52.500  55.290  69.410  1.00  0.00           C
ATOM   1911  O   VAL A 121      52.540  55.250  70.640  1.00  0.00           O
ATOM   1912  N   ALA A 122      53.520  54.770  68.720  1.00  0.00           N
ATOM   1913  HN  ALA A 122      53.470  54.920  67.740  1.00  0.00           H
ATOM   1914  CA  ALA A 122      54.700  54.080  69.200  1.00  0.00           C
ATOM   1915  HA  ALA A 122      54.490  53.420  70.030  1.00  0.00           H
ATOM   1916  CB  ALA A 122      55.380  53.380  67.950  1.00  0.00           C
ATOM   1917  HB1 ALA A 122      55.770  54.190  67.290  1.00  0.00           H
ATOM   1918  HB2 ALA A 122      54.590  52.790  67.450  1.00  0.00           H
ATOM   1919  HB3 ALA A 122      56.250  52.800  68.340  1.00  0.00           H
ATOM   1920  C   ALA A 122      55.700  54.980  69.890  1.00  0.00           C
ATOM   1921  O   ALA A 122      56.180  54.510  70.890  1.00  0.00           O
ATOM   1922  N   VAL A 123      55.960  56.190  69.420  1.00  0.00           N
ATOM   1923  HN  VAL A 123      55.490  56.560  68.620  1.00  0.00           H
ATOM   1924  CA  VAL A 123      56.810  57.050  70.260  1.00  0.00           C
ATOM   1925  HA  VAL A 123      57.680  56.500  70.580  1.00  0.00           H
ATOM   1926  CB  VAL A 123      57.280  58.360  69.500  1.00  0.00           C
ATOM   1927  HB  VAL A 123      58.130  58.010  68.890  1.00  0.00           H
ATOM   1928  CG1 VAL A 123      56.180  59.050  68.610  1.00  0.00           C
ATOM   1929 HG11 VAL A 123      55.880  58.370  67.780  1.00  0.00           H
ATOM   1930 HG12 VAL A 123      56.550  59.940  68.070  1.00  0.00           H
ATOM   1931 HG13 VAL A 123      55.290  59.240  69.240  1.00  0.00           H
ATOM   1932  CG2 VAL A 123      57.950  59.430  70.470  1.00  0.00           C
ATOM   1933 HG21 VAL A 123      57.180  59.910  71.130  1.00  0.00           H
ATOM   1934 HG22 VAL A 123      58.370  60.250  69.840  1.00  0.00           H
ATOM   1935 HG23 VAL A 123      58.710  58.860  71.040  1.00  0.00           H
ATOM   1936  C   VAL A 123      56.110  57.410  71.570  1.00  0.00           C
ATOM   1937  O   VAL A 123      56.630  57.290  72.680  1.00  0.00           O
ATOM   1938  N   ASP A 124      54.830  57.800  71.510  1.00  0.00           N
ATOM   1939  HN  ASP A 124      54.300  57.850  70.660  1.00  0.00           H
ATOM   1940  CA  ASP A 124      54.100  58.250  72.720  1.00  0.00           C
ATOM   1941  HA  ASP A 124      54.680  59.020  73.210  1.00  0.00           H
ATOM   1942  CB  ASP A 124      52.790  58.980  72.250  1.00  0.00           C
ATOM   1943  HB1 ASP A 124      52.480  58.520  71.280  1.00  0.00           H
ATOM   1944  HB2 ASP A 124      53.090  60.020  71.970  1.00  0.00           H
ATOM   1945  CG  ASP A 124      51.660  58.990  73.250  1.00  0.00           C
ATOM   1946  OD1 ASP A 124      50.870  58.020  73.420  1.00  0.00           O
ATOM   1947  OD2 ASP A 124      51.470  60.080  73.880  1.00  0.00           O
ATOM   1948  C   ASP A 124      53.910  57.050  73.700  1.00  0.00           C
ATOM   1949  O   ASP A 124      54.150  57.220  74.870  1.00  0.00           O
ATOM   1950  N   ARG A 125      53.660  55.800  73.220  1.00  0.00           N
ATOM   1951  HN  ARG A 125      53.570  55.560  72.260  1.00  0.00           H
ATOM   1952  CA  ARG A 125      53.800  54.620  74.160  1.00  0.00           C
ATOM   1953  HA  ARG A 125      53.080  54.790  74.950  1.00  0.00           H
ATOM   1954  CB  ARG A 125      53.260  53.350  73.520  1.00  0.00           C
ATOM   1955  HB1 ARG A 125      53.640  53.220  72.480  1.00  0.00           H
ATOM   1956  HB2 ARG A 125      52.200  53.660  73.430  1.00  0.00           H
ATOM   1957  CG  ARG A 125      53.480  52.070  74.340  1.00  0.00           C
ATOM   1958  HG1 ARG A 125      53.020  52.200  75.340  1.00  0.00           H
ATOM   1959  HG2 ARG A 125      54.530  51.750  74.450  1.00  0.00           H
ATOM   1960  CD  ARG A 125      52.670  50.810  73.780  1.00  0.00           C
ATOM   1961  HD1 ARG A 125      52.910  49.980  74.480  1.00  0.00           H
ATOM   1962  HD2 ARG A 125      52.990  50.610  72.750  1.00  0.00           H
ATOM   1963  NE  ARG A 125      51.160  51.120  73.720  1.00  0.00           N
ATOM   1964  HE  ARG A 125      50.850  52.020  73.430  1.00  0.00           H
ATOM   1965  CZ  ARG A 125      50.170  50.240  73.770  1.00  0.00           C
ATOM   1966  NH1 ARG A 125      50.310  48.990  74.030  1.00  0.00           N
ATOM   1967 HH11 ARG A 125      51.240  48.640  74.160  1.00  0.00           H
ATOM   1968 HH12 ARG A 125      49.530  48.360  73.980  1.00  0.00           H
ATOM   1969  NH2 ARG A 125      48.940  50.650  73.580  1.00  0.00           N
ATOM   1970 HH21 ARG A 125      48.750  51.630  73.500  1.00  0.00           H
ATOM   1971 HH22 ARG A 125      48.230  49.970  73.380  1.00  0.00           H
ATOM   1972  C   ARG A 125      55.140  54.420  74.800  1.00  0.00           C
ATOM   1973  O   ARG A 125      55.250  54.090  75.950  1.00  0.00           O
ATOM   1974  N   TYR A 126      56.280  54.590  74.090  1.00  0.00           N
ATOM   1975  HN  TYR A 126      56.110  54.760  73.130  1.00  0.00           H
ATOM   1976  CA  TYR A 126      57.630  54.640  74.570  1.00  0.00           C
ATOM   1977  HA  TYR A 126      57.700  53.670  75.040  1.00  0.00           H
ATOM   1978  CB  TYR A 126      58.620  54.740  73.350  1.00  0.00           C
ATOM   1979  HB1 TYR A 126      58.100  55.270  72.530  1.00  0.00           H
ATOM   1980  HB2 TYR A 126      58.740  53.680  73.030  1.00  0.00           H
ATOM   1981  CG  TYR A 126      59.930  55.390  73.650  1.00  0.00           C
ATOM   1982  CD1 TYR A 126      60.760  54.820  74.650  1.00  0.00           C
ATOM   1983  HD1 TYR A 126      60.370  53.960  75.180  1.00  0.00           H
ATOM   1984  CE1 TYR A 126      61.900  55.530  75.050  1.00  0.00           C
ATOM   1985  HE1 TYR A 126      62.450  55.310  75.950  1.00  0.00           H
ATOM   1986  CZ  TYR A 126      62.280  56.690  74.390  1.00  0.00           C
ATOM   1987  OH  TYR A 126      63.500  57.280  74.660  1.00  0.00           O
ATOM   1988  HH  TYR A 126      63.500  58.100  74.150  1.00  0.00           H
ATOM   1989  CD2 TYR A 126      60.310  56.530  72.960  1.00  0.00           C
ATOM   1990  HD2 TYR A 126      59.750  56.980  72.140  1.00  0.00           H
ATOM   1991  CE2 TYR A 126      61.490  57.160  73.300  1.00  0.00           C
ATOM   1992  HE2 TYR A 126      61.750  58.050  72.740  1.00  0.00           H
ATOM   1993  C   TYR A 126      57.800  55.640  75.670  1.00  0.00           C
ATOM   1994  O   TYR A 126      58.360  55.280  76.660  1.00  0.00           O
ATOM   1995  N   PHE A 127      57.350  56.860  75.480  1.00  0.00           N
ATOM   1996  HN  PHE A 127      57.030  57.170  74.580  1.00  0.00           H
ATOM   1997  CA  PHE A 127      57.420  57.930  76.470  1.00  0.00           C
ATOM   1998  HA  PHE A 127      58.440  58.030  76.820  1.00  0.00           H
ATOM   1999  CB  PHE A 127      56.900  59.230  75.870  1.00  0.00           C
ATOM   2000  HB1 PHE A 127      56.660  59.920  76.700  1.00  0.00           H
ATOM   2001  HB2 PHE A 127      56.010  59.040  75.230  1.00  0.00           H
ATOM   2002  CG  PHE A 127      57.910  59.970  74.970  1.00  0.00           C
ATOM   2003  CD1 PHE A 127      57.460  60.950  74.140  1.00  0.00           C
ATOM   2004  HD1 PHE A 127      56.440  61.280  74.240  1.00  0.00           H
ATOM   2005  CE1 PHE A 127      58.240  61.610  73.230  1.00  0.00           C
ATOM   2006  HE1 PHE A 127      57.930  62.480  72.670  1.00  0.00           H
ATOM   2007  CZ  PHE A 127      59.520  61.150  73.100  1.00  0.00           C
ATOM   2008  HZ  PHE A 127      60.260  61.680  72.510  1.00  0.00           H
ATOM   2009  CD2 PHE A 127      59.270  59.690  74.900  1.00  0.00           C
ATOM   2010  HD2 PHE A 127      59.760  58.970  75.540  1.00  0.00           H
ATOM   2011  CE2 PHE A 127      60.120  60.270  73.950  1.00  0.00           C
ATOM   2012  HE2 PHE A 127      61.200  60.230  73.980  1.00  0.00           H
ATOM   2013  C   PHE A 127      56.580  57.590  77.720  1.00  0.00           C
ATOM   2014  O   PHE A 127      56.910  57.850  78.910  1.00  0.00           O
ATOM   2015  N   ARG A 128      55.420  56.980  77.480  1.00  0.00           N
ATOM   2016  HN  ARG A 128      55.100  56.830  76.560  1.00  0.00           H
ATOM   2017  CA  ARG A 128      54.580  56.520  78.540  1.00  0.00           C
ATOM   2018  HA  ARG A 128      54.430  57.430  79.090  1.00  0.00           H
ATOM   2019  CB  ARG A 128      53.180  56.080  78.000  1.00  0.00           C
ATOM   2020  HB1 ARG A 128      52.620  55.520  78.790  1.00  0.00           H
ATOM   2021  HB2 ARG A 128      53.370  55.330  77.200  1.00  0.00           H
ATOM   2022  CG  ARG A 128      52.320  57.300  77.610  1.00  0.00           C
ATOM   2023  HG1 ARG A 128      53.000  58.020  77.110  1.00  0.00           H
ATOM   2024  HG2 ARG A 128      52.100  57.930  78.500  1.00  0.00           H
ATOM   2025  CD  ARG A 128      50.990  56.910  76.960  1.00  0.00           C
ATOM   2026  HD1 ARG A 128      50.350  56.540  77.790  1.00  0.00           H
ATOM   2027  HD2 ARG A 128      51.020  56.030  76.280  1.00  0.00           H
ATOM   2028  NE  ARG A 128      50.330  58.070  76.210  1.00  0.00           N
ATOM   2029  HE  ARG A 128      50.590  58.200  75.260  1.00  0.00           H
ATOM   2030  CZ  ARG A 128      49.760  59.100  76.820  1.00  0.00           C
ATOM   2031  NH1 ARG A 128      49.490  59.210  78.090  1.00  0.00           N
ATOM   2032 HH11 ARG A 128      49.630  58.420  78.670  1.00  0.00           H
ATOM   2033 HH12 ARG A 128      48.990  59.980  78.480  1.00  0.00           H
ATOM   2034  NH2 ARG A 128      49.570  60.170  75.980  1.00  0.00           N
ATOM   2035 HH21 ARG A 128      50.040  60.310  75.120  1.00  0.00           H
ATOM   2036 HH22 ARG A 128      49.320  60.960  76.540  1.00  0.00           H
ATOM   2037  C   ARG A 128      55.240  55.430  79.350  1.00  0.00           C
ATOM   2038  O   ARG A 128      55.110  55.490  80.570  1.00  0.00           O
ATOM   2039  N   VAL A 129      55.980  54.500  78.780  1.00  0.00           N
ATOM   2040  HN  VAL A 129      55.980  54.530  77.790  1.00  0.00           H
ATOM   2041  CA  VAL A 129      56.750  53.480  79.490  1.00  0.00           C
ATOM   2042  HA  VAL A 129      56.120  52.950  80.190  1.00  0.00           H
ATOM   2043  CB  VAL A 129      57.360  52.260  78.560  1.00  0.00           C
ATOM   2044  HB  VAL A 129      57.950  52.780  77.780  1.00  0.00           H
ATOM   2045  CG1 VAL A 129      58.220  51.430  79.510  1.00  0.00           C
ATOM   2046 HG11 VAL A 129      58.660  50.500  79.120  1.00  0.00           H
ATOM   2047 HG12 VAL A 129      57.730  51.230  80.500  1.00  0.00           H
ATOM   2048 HG13 VAL A 129      59.160  51.960  79.800  1.00  0.00           H
ATOM   2049  CG2 VAL A 129      56.150  51.490  77.970  1.00  0.00           C
ATOM   2050 HG21 VAL A 129      56.490  50.650  77.320  1.00  0.00           H
ATOM   2051 HG22 VAL A 129      55.430  52.040  77.340  1.00  0.00           H
ATOM   2052 HG23 VAL A 129      55.570  51.040  78.800  1.00  0.00           H
ATOM   2053  C   VAL A 129      57.840  54.130  80.350  1.00  0.00           C
ATOM   2054  O   VAL A 129      57.990  53.760  81.490  1.00  0.00           O
ATOM   2055  N   VAL A 130      58.620  55.120  79.880  1.00  0.00           N
ATOM   2056  HN  VAL A 130      58.560  55.340  78.910  1.00  0.00           H
ATOM   2057  CA  VAL A 130      59.570  55.930  80.690  1.00  0.00           C
ATOM   2058  HA  VAL A 130      60.260  55.280  81.210  1.00  0.00           H
ATOM   2059  CB  VAL A 130      60.270  56.720  79.570  1.00  0.00           C
ATOM   2060  HB  VAL A 130      59.530  57.270  78.950  1.00  0.00           H
ATOM   2061  CG1 VAL A 130      61.220  57.760  80.120  1.00  0.00           C
ATOM   2062 HG11 VAL A 130      61.690  58.270  79.260  1.00  0.00           H
ATOM   2063 HG12 VAL A 130      62.070  57.400  80.740  1.00  0.00           H
ATOM   2064 HG13 VAL A 130      60.670  58.540  80.700  1.00  0.00           H
ATOM   2065  CG2 VAL A 130      61.020  55.750  78.640  1.00  0.00           C
ATOM   2066 HG21 VAL A 130      61.610  55.060  79.290  1.00  0.00           H
ATOM   2067 HG22 VAL A 130      61.780  56.330  78.060  1.00  0.00           H
ATOM   2068 HG23 VAL A 130      60.480  55.030  78.000  1.00  0.00           H
ATOM   2069  C   VAL A 130      58.920  56.880  81.790  1.00  0.00           C
ATOM   2070  O   VAL A 130      59.430  56.920  82.950  1.00  0.00           O
ATOM   2071  N   HSD A 131      57.850  57.540  81.560  1.00  0.00           N
ATOM   2072  HN  HSD A 131      57.430  57.520  80.670  1.00  0.00           H
ATOM   2073  CA  HSD A 131      57.240  58.540  82.430  1.00  0.00           C
ATOM   2074  HA  HSD A 131      56.820  58.130  83.340  1.00  0.00           H
ATOM   2075  CB  HSD A 131      58.190  59.680  82.890  1.00  0.00           C
ATOM   2076  HB1 HSD A 131      58.630  60.210  82.020  1.00  0.00           H
ATOM   2077  HB2 HSD A 131      59.050  59.240  83.420  1.00  0.00           H
ATOM   2078  ND1 HSD A 131      57.150  60.510  85.100  1.00  0.00           N
ATOM   2079  HD1 HSD A 131      56.820  59.640  85.470  1.00  0.00           H
ATOM   2080  CG  HSD A 131      57.750  60.750  83.860  1.00  0.00           C
ATOM   2081  CE1 HSD A 131      56.980  61.670  85.730  1.00  0.00           C
ATOM   2082  HE1 HSD A 131      56.430  61.850  86.650  1.00  0.00           H
ATOM   2083  NE2 HSD A 131      57.480  62.700  85.010  1.00  0.00           N
ATOM   2084  CD2 HSD A 131      57.920  62.110  83.810  1.00  0.00           C
ATOM   2085  HD2 HSD A 131      58.240  62.850  83.080  1.00  0.00           H
ATOM   2086  C   HSD A 131      56.110  59.200  81.640  1.00  0.00           C
ATOM   2087  O   HSD A 131      56.460  60.020  80.800  1.00  0.00           O
ATOM   2088  N   PRO A 132      54.800  59.000  81.910  1.00  0.00           N
ATOM   2089  CD  PRO A 132      54.300  58.250  83.100  1.00  0.00           C
ATOM   2090  HD1 PRO A 132      54.700  58.640  84.050  1.00  0.00           H
ATOM   2091  HD2 PRO A 132      54.640  57.200  82.980  1.00  0.00           H
ATOM   2092  CA  PRO A 132      53.760  59.500  80.990  1.00  0.00           C
ATOM   2093  HA  PRO A 132      53.830  59.160  79.970  1.00  0.00           H
ATOM   2094  CB  PRO A 132      52.550  58.720  81.580  1.00  0.00           C
ATOM   2095  HB1 PRO A 132      52.510  57.750  81.060  1.00  0.00           H
ATOM   2096  HB2 PRO A 132      51.560  59.180  81.360  1.00  0.00           H
ATOM   2097  CG  PRO A 132      52.860  58.420  83.110  1.00  0.00           C
ATOM   2098  HG1 PRO A 132      52.650  59.320  83.740  1.00  0.00           H
ATOM   2099  HG2 PRO A 132      52.180  57.610  83.410  1.00  0.00           H
ATOM   2100  C   PRO A 132      53.520  61.000  81.010  1.00  0.00           C
ATOM   2101  O   PRO A 132      52.340  61.420  80.970  1.00  0.00           O
ATOM   2102  N   HSD A 133      54.560  61.860  81.190  1.00  0.00           N
ATOM   2103  HN  HSD A 133      55.440  61.430  81.030  1.00  0.00           H
ATOM   2104  CA  HSD A 133      54.500  63.290  81.520  1.00  0.00           C
ATOM   2105  HA  HSD A 133      53.510  63.670  81.320  1.00  0.00           H
ATOM   2106  CB  HSD A 133      54.830  63.430  83.040  1.00  0.00           C
ATOM   2107  HB1 HSD A 133      54.830  64.510  83.290  1.00  0.00           H
ATOM   2108  HB2 HSD A 133      55.810  62.960  83.280  1.00  0.00           H
ATOM   2109  ND1 HSD A 133      52.330  62.860  83.550  1.00  0.00           N
ATOM   2110  HD1 HSD A 133      51.940  63.110  82.670  1.00  0.00           H
ATOM   2111  CG  HSD A 133      53.680  62.900  83.910  1.00  0.00           C
ATOM   2112  CE1 HSD A 133      51.590  62.420  84.620  1.00  0.00           C
ATOM   2113  HE1 HSD A 133      50.500  62.470  84.650  1.00  0.00           H
ATOM   2114  NE2 HSD A 133      52.390  62.160  85.630  1.00  0.00           N
ATOM   2115  CD2 HSD A 133      53.680  62.390  85.140  1.00  0.00           C
ATOM   2116  HD2 HSD A 133      54.530  62.230  85.780  1.00  0.00           H
ATOM   2117  C   HSD A 133      55.400  64.000  80.600  1.00  0.00           C
ATOM   2118  O   HSD A 133      55.930  65.010  80.970  1.00  0.00           O
ATOM   2119  N   HSD A 134      55.680  63.380  79.430  1.00  0.00           N
ATOM   2120  HN  HSD A 134      55.390  62.430  79.340  1.00  0.00           H
ATOM   2121  CA  HSD A 134      56.550  63.920  78.350  1.00  0.00           C
ATOM   2122  HA  HSD A 134      57.420  64.380  78.790  1.00  0.00           H
ATOM   2123  CB  HSD A 134      57.000  62.780  77.310  1.00  0.00           C
ATOM   2124  HB1 HSD A 134      57.270  63.340  76.390  1.00  0.00           H
ATOM   2125  HB2 HSD A 134      56.070  62.240  77.030  1.00  0.00           H
ATOM   2126  ND1 HSD A 134      58.020  61.020  78.660  1.00  0.00           N
ATOM   2127  HD1 HSD A 134      57.270  60.740  79.260  1.00  0.00           H
ATOM   2128  CG  HSD A 134      58.120  61.990  77.720  1.00  0.00           C
ATOM   2129  CE1 HSD A 134      59.210  60.390  78.720  1.00  0.00           C
ATOM   2130  HE1 HSD A 134      59.340  59.450  79.250  1.00  0.00           H
ATOM   2131  NE2 HSD A 134      60.020  60.900  77.830  1.00  0.00           N
ATOM   2132  CD2 HSD A 134      59.360  61.930  77.240  1.00  0.00           C
ATOM   2133  HD2 HSD A 134      59.880  62.390  76.410  1.00  0.00           H
ATOM   2134  C   HSD A 134      55.770  65.040  77.610  1.00  0.00           C
ATOM   2135  O   HSD A 134      54.560  65.150  77.740  1.00  0.00           O
ATOM   2136  N   ALA A 135      56.410  65.910  76.850  1.00  0.00           N
ATOM   2137  HN  ALA A 135      57.380  65.710  76.760  1.00  0.00           H
ATOM   2138  CA  ALA A 135      55.700  67.110  76.260  1.00  0.00           C
ATOM   2139  HA  ALA A 135      55.160  67.620  77.030  1.00  0.00           H
ATOM   2140  CB  ALA A 135      56.720  68.000  75.500  1.00  0.00           C
ATOM   2141  HB1 ALA A 135      57.470  68.510  76.130  1.00  0.00           H
ATOM   2142  HB2 ALA A 135      56.130  68.820  75.030  1.00  0.00           H
ATOM   2143  HB3 ALA A 135      57.220  67.300  74.800  1.00  0.00           H
ATOM   2144  C   ALA A 135      54.750  66.730  75.230  1.00  0.00           C
ATOM   2145  O   ALA A 135      53.650  67.240  75.190  1.00  0.00           O
ATOM   2146  N   LEU A 136      55.070  65.810  74.340  1.00  0.00           N
ATOM   2147  HN  LEU A 136      56.030  65.570  74.200  1.00  0.00           H
ATOM   2148  CA  LEU A 136      54.150  65.010  73.530  1.00  0.00           C
ATOM   2149  HA  LEU A 136      53.570  65.650  72.880  1.00  0.00           H
ATOM   2150  CB  LEU A 136      55.010  64.040  72.700  1.00  0.00           C
ATOM   2151  HB1 LEU A 136      55.710  63.500  73.370  1.00  0.00           H
ATOM   2152  HB2 LEU A 136      55.780  64.610  72.130  1.00  0.00           H
ATOM   2153  CG  LEU A 136      54.200  63.200  71.700  1.00  0.00           C
ATOM   2154  HG  LEU A 136      53.480  62.590  72.270  1.00  0.00           H
ATOM   2155  CD1 LEU A 136      53.530  63.920  70.570  1.00  0.00           C
ATOM   2156 HD11 LEU A 136      52.860  63.330  69.910  1.00  0.00           H
ATOM   2157 HD12 LEU A 136      54.340  64.380  69.970  1.00  0.00           H
ATOM   2158 HD13 LEU A 136      52.950  64.780  70.980  1.00  0.00           H
ATOM   2159  CD2 LEU A 136      55.280  62.250  71.190  1.00  0.00           C
ATOM   2160 HD21 LEU A 136      55.570  61.570  72.030  1.00  0.00           H
ATOM   2161 HD22 LEU A 136      56.230  62.740  70.890  1.00  0.00           H
ATOM   2162 HD23 LEU A 136      54.960  61.770  70.250  1.00  0.00           H
ATOM   2163  C   LEU A 136      53.060  64.220  74.260  1.00  0.00           C
ATOM   2164  O   LEU A 136      51.980  64.050  73.720  1.00  0.00           O
ATOM   2165  N   ASN A 137      53.310  63.760  75.460  1.00  0.00           N
ATOM   2166  HN  ASN A 137      54.180  64.020  75.890  1.00  0.00           H
ATOM   2167  CA  ASN A 137      52.200  63.140  76.240  1.00  0.00           C
ATOM   2168  HA  ASN A 137      51.640  62.480  75.590  1.00  0.00           H
ATOM   2169  CB  ASN A 137      52.570  62.310  77.520  1.00  0.00           C
ATOM   2170  HB1 ASN A 137      51.680  61.720  77.810  1.00  0.00           H
ATOM   2171  HB2 ASN A 137      52.860  63.060  78.280  1.00  0.00           H
ATOM   2172  CG  ASN A 137      53.510  61.220  77.260  1.00  0.00           C
ATOM   2173  OD1 ASN A 137      54.380  60.880  78.080  1.00  0.00           O
ATOM   2174  ND2 ASN A 137      53.480  60.580  76.020  1.00  0.00           N
ATOM   2175 HD21 ASN A 137      54.230  59.950  75.820  1.00  0.00           H
ATOM   2176 HD22 ASN A 137      52.710  60.800  75.410  1.00  0.00           H
ATOM   2177  C   ASN A 137      51.130  64.130  76.580  1.00  0.00           C
ATOM   2178  O   ASN A 137      49.950  63.860  76.420  1.00  0.00           O
ATOM   2179  N   LYS A 138      51.690  65.260  77.050  1.00  0.00           N
ATOM   2180  HN  LYS A 138      52.680  65.320  77.000  1.00  0.00           H
ATOM   2181  CA  LYS A 138      50.960  66.370  77.670  1.00  0.00           C
ATOM   2182  HA  LYS A 138      50.160  65.950  78.250  1.00  0.00           H
ATOM   2183  CB  LYS A 138      51.910  67.160  78.620  1.00  0.00           C
ATOM   2184  HB1 LYS A 138      51.590  68.190  78.890  1.00  0.00           H
ATOM   2185  HB2 LYS A 138      52.870  67.280  78.050  1.00  0.00           H
ATOM   2186  CG  LYS A 138      52.200  66.480  79.980  1.00  0.00           C
ATOM   2187  HG1 LYS A 138      52.570  65.450  79.780  1.00  0.00           H
ATOM   2188  HG2 LYS A 138      51.250  66.340  80.530  1.00  0.00           H
ATOM   2189  CD  LYS A 138      53.300  67.260  80.760  1.00  0.00           C
ATOM   2190  HD1 LYS A 138      54.160  67.420  80.070  1.00  0.00           H
ATOM   2191  HD2 LYS A 138      53.600  66.810  81.720  1.00  0.00           H
ATOM   2192  CE  LYS A 138      52.860  68.700  81.260  1.00  0.00           C
ATOM   2193  HE1 LYS A 138      51.990  68.710  81.950  1.00  0.00           H
ATOM   2194  HE2 LYS A 138      52.580  69.300  80.370  1.00  0.00           H
ATOM   2195  NZ  LYS A 138      54.000  69.390  81.840  1.00  0.00           N
ATOM   2196  HZ1 LYS A 138      53.890  70.430  81.900  1.00  0.00           H
ATOM   2197  HZ2 LYS A 138      54.790  69.200  81.190  1.00  0.00           H
ATOM   2198  HZ3 LYS A 138      54.210  69.060  82.790  1.00  0.00           H
ATOM   2199  C   LYS A 138      50.260  67.340  76.750  1.00  0.00           C
ATOM   2200  O   LYS A 138      49.640  68.280  77.260  1.00  0.00           O
ATOM   2201  N   ILE A 139      50.140  67.100  75.430  1.00  0.00           N
ATOM   2202  HN  ILE A 139      50.460  66.230  75.050  1.00  0.00           H
ATOM   2203  CA  ILE A 139      49.460  67.960  74.480  1.00  0.00           C
ATOM   2204  HA  ILE A 139      49.730  68.970  74.710  1.00  0.00           H
ATOM   2205  CB  ILE A 139      49.730  67.710  73.040  1.00  0.00           C
ATOM   2206  HB  ILE A 139      49.410  68.550  72.400  1.00  0.00           H
ATOM   2207  CG2 ILE A 139      51.220  67.820  72.830  1.00  0.00           C
ATOM   2208 HG21 ILE A 139      51.760  66.880  73.090  1.00  0.00           H
ATOM   2209 HG22 ILE A 139      51.760  68.500  73.510  1.00  0.00           H
ATOM   2210 HG23 ILE A 139      51.430  68.070  71.770  1.00  0.00           H
ATOM   2211  CG1 ILE A 139      49.160  66.380  72.460  1.00  0.00           C
ATOM   2212 HG11 ILE A 139      48.110  66.630  72.210  1.00  0.00           H
ATOM   2213 HG12 ILE A 139      49.110  65.590  73.240  1.00  0.00           H
ATOM   2214  CD  ILE A 139      49.680  65.830  71.160  1.00  0.00           C
ATOM   2215  HD1 ILE A 139      49.820  66.730  70.530  1.00  0.00           H
ATOM   2216  HD2 ILE A 139      49.040  65.050  70.700  1.00  0.00           H
ATOM   2217  HD3 ILE A 139      50.660  65.350  71.380  1.00  0.00           H
ATOM   2218  C   ILE A 139      47.970  67.980  74.730  1.00  0.00           C
ATOM   2219  O   ILE A 139      47.380  66.950  75.150  1.00  0.00           O
ATOM   2220  N   SER A 140      47.300  69.170  74.630  1.00  0.00           N
ATOM   2221  HN  SER A 140      47.810  69.970  74.320  1.00  0.00           H
ATOM   2222  CA  SER A 140      45.850  69.360  74.870  1.00  0.00           C
ATOM   2223  HA  SER A 140      45.560  68.940  75.820  1.00  0.00           H
ATOM   2224  CB  SER A 140      45.510  70.840  74.800  1.00  0.00           C
ATOM   2225  HB1 SER A 140      46.180  71.390  75.510  1.00  0.00           H
ATOM   2226  HB2 SER A 140      44.450  71.070  75.040  1.00  0.00           H
ATOM   2227  OG  SER A 140      45.650  71.460  73.570  1.00  0.00           O
ATOM   2228  HG1 SER A 140      45.410  72.390  73.680  1.00  0.00           H
ATOM   2229  C   SER A 140      45.080  68.580  73.830  1.00  0.00           C
ATOM   2230  O   SER A 140      45.650  68.090  72.850  1.00  0.00           O
ATOM   2231  N   ASN A 141      43.780  68.350  74.100  1.00  0.00           N
ATOM   2232  HN  ASN A 141      43.380  68.610  74.970  1.00  0.00           H
ATOM   2233  CA  ASN A 141      42.950  67.600  73.240  1.00  0.00           C
ATOM   2234  HA  ASN A 141      43.460  66.670  73.100  1.00  0.00           H
ATOM   2235  CB  ASN A 141      41.590  67.240  73.970  1.00  0.00           C
ATOM   2236  HB1 ASN A 141      40.960  66.800  73.170  1.00  0.00           H
ATOM   2237  HB2 ASN A 141      41.110  68.180  74.270  1.00  0.00           H
ATOM   2238  CG  ASN A 141      41.740  66.340  75.130  1.00  0.00           C
ATOM   2239  OD1 ASN A 141      42.650  65.500  75.320  1.00  0.00           O
ATOM   2240  ND2 ASN A 141      40.790  66.390  76.080  1.00  0.00           N
ATOM   2241 HD21 ASN A 141      40.750  65.720  76.810  1.00  0.00           H
ATOM   2242 HD22 ASN A 141      40.060  67.080  76.040  1.00  0.00           H
ATOM   2243  C   ASN A 141      42.770  68.230  71.810  1.00  0.00           C
ATOM   2244  O   ASN A 141      42.880  67.570  70.760  1.00  0.00           O
ATOM   2245  N   ARG A 142      42.550  69.550  71.720  1.00  0.00           N
ATOM   2246  HN  ARG A 142      42.350  69.950  72.620  1.00  0.00           H
ATOM   2247  CA  ARG A 142      42.500  70.340  70.560  1.00  0.00           C
ATOM   2248  HA  ARG A 142      41.820  69.870  69.890  1.00  0.00           H
ATOM   2249  CB  ARG A 142      41.970  71.800  70.940  1.00  0.00           C
ATOM   2250  HB1 ARG A 142      41.120  71.820  71.650  1.00  0.00           H
ATOM   2251  HB2 ARG A 142      41.690  72.350  70.010  1.00  0.00           H
ATOM   2252  CG  ARG A 142      43.100  72.680  71.490  1.00  0.00           C
ATOM   2253  HG1 ARG A 142      43.790  72.830  70.630  1.00  0.00           H
ATOM   2254  HG2 ARG A 142      43.780  72.240  72.260  1.00  0.00           H
ATOM   2255  CD  ARG A 142      42.630  74.040  71.890  1.00  0.00           C
ATOM   2256  HD1 ARG A 142      42.140  74.540  71.040  1.00  0.00           H
ATOM   2257  HD2 ARG A 142      43.590  74.560  72.100  1.00  0.00           H
ATOM   2258  NE  ARG A 142      41.750  74.100  73.110  1.00  0.00           N
ATOM   2259  HE  ARG A 142      41.160  73.310  73.290  1.00  0.00           H
ATOM   2260  CZ  ARG A 142      41.370  75.180  73.750  1.00  0.00           C
ATOM   2261  NH1 ARG A 142      41.850  76.390  73.430  1.00  0.00           N
ATOM   2262 HH11 ARG A 142      42.310  76.540  72.560  1.00  0.00           H
ATOM   2263 HH12 ARG A 142      41.690  77.180  74.010  1.00  0.00           H
ATOM   2264  NH2 ARG A 142      40.460  75.230  74.690  1.00  0.00           N
ATOM   2265 HH21 ARG A 142      40.010  74.370  74.920  1.00  0.00           H
ATOM   2266 HH22 ARG A 142      40.050  76.120  74.880  1.00  0.00           H
ATOM   2267  C   ARG A 142      43.920  70.350  69.810  1.00  0.00           C
ATOM   2268  O   ARG A 142      44.030  70.240  68.580  1.00  0.00           O
ATOM   2269  N   THR A 143      45.110  70.460  70.490  1.00  0.00           N
ATOM   2270  HN  THR A 143      45.260  70.880  71.380  1.00  0.00           H
ATOM   2271  CA  THR A 143      46.410  70.140  69.770  1.00  0.00           C
ATOM   2272  HA  THR A 143      46.630  70.860  68.980  1.00  0.00           H
ATOM   2273  CB  THR A 143      47.560  70.300  70.730  1.00  0.00           C
ATOM   2274  HB  THR A 143      47.400  69.670  71.630  1.00  0.00           H
ATOM   2275  OG1 THR A 143      47.550  71.560  71.220  1.00  0.00           O
ATOM   2276  HG1 THR A 143      46.990  71.590  72.010  1.00  0.00           H
ATOM   2277  CG2 THR A 143      48.920  70.080  70.080  1.00  0.00           C
ATOM   2278 HG21 THR A 143      49.630  70.190  70.930  1.00  0.00           H
ATOM   2279 HG22 THR A 143      49.060  70.830  69.270  1.00  0.00           H
ATOM   2280 HG23 THR A 143      49.160  69.060  69.700  1.00  0.00           H
ATOM   2281  C   THR A 143      46.510  68.740  69.210  1.00  0.00           C
ATOM   2282  O   THR A 143      47.040  68.520  68.130  1.00  0.00           O
ATOM   2283  N   ALA A 144      46.000  67.720  69.970  1.00  0.00           N
ATOM   2284  HN  ALA A 144      45.590  67.840  70.860  1.00  0.00           H
ATOM   2285  CA  ALA A 144      46.160  66.320  69.540  1.00  0.00           C
ATOM   2286  HA  ALA A 144      47.240  66.250  69.560  1.00  0.00           H
ATOM   2287  CB  ALA A 144      45.650  65.490  70.740  1.00  0.00           C
ATOM   2288  HB1 ALA A 144      45.810  64.460  70.340  1.00  0.00           H
ATOM   2289  HB2 ALA A 144      44.640  65.760  71.080  1.00  0.00           H
ATOM   2290  HB3 ALA A 144      46.350  65.590  71.600  1.00  0.00           H
ATOM   2291  C   ALA A 144      45.380  66.130  68.240  1.00  0.00           C
ATOM   2292  O   ALA A 144      45.910  65.510  67.270  1.00  0.00           O
ATOM   2293  N   ALA A 145      44.140  66.680  68.190  1.00  0.00           N
ATOM   2294  HN  ALA A 145      43.730  67.160  68.950  1.00  0.00           H
ATOM   2295  CA  ALA A 145      43.290  66.740  67.040  1.00  0.00           C
ATOM   2296  HA  ALA A 145      43.140  65.720  66.730  1.00  0.00           H
ATOM   2297  CB  ALA A 145      41.980  67.420  67.500  1.00  0.00           C
ATOM   2298  HB1 ALA A 145      42.160  68.430  67.930  1.00  0.00           H
ATOM   2299  HB2 ALA A 145      41.490  66.750  68.220  1.00  0.00           H
ATOM   2300  HB3 ALA A 145      41.350  67.520  66.580  1.00  0.00           H
ATOM   2301  C   ALA A 145      43.910  67.550  65.890  1.00  0.00           C
ATOM   2302  O   ALA A 145      43.940  67.140  64.700  1.00  0.00           O
ATOM   2303  N   ILE A 146      44.470  68.750  66.120  1.00  0.00           N
ATOM   2304  HN  ILE A 146      44.360  69.160  67.020  1.00  0.00           H
ATOM   2305  CA  ILE A 146      45.110  69.580  65.080  1.00  0.00           C
ATOM   2306  HA  ILE A 146      44.440  69.490  64.240  1.00  0.00           H
ATOM   2307  CB  ILE A 146      45.180  71.110  65.510  1.00  0.00           C
ATOM   2308  HB  ILE A 146      45.490  71.070  66.570  1.00  0.00           H
ATOM   2309  CG2 ILE A 146      46.180  71.870  64.670  1.00  0.00           C
ATOM   2310 HG21 ILE A 146      46.100  72.890  65.090  1.00  0.00           H
ATOM   2311 HG22 ILE A 146      45.900  71.860  63.590  1.00  0.00           H
ATOM   2312 HG23 ILE A 146      47.230  71.500  64.770  1.00  0.00           H
ATOM   2313  CG1 ILE A 146      43.760  71.770  65.520  1.00  0.00           C
ATOM   2314 HG11 ILE A 146      43.950  72.820  65.840  1.00  0.00           H
ATOM   2315 HG12 ILE A 146      43.080  71.290  66.270  1.00  0.00           H
ATOM   2316  CD  ILE A 146      42.960  71.750  64.190  1.00  0.00           C
ATOM   2317  HD1 ILE A 146      42.030  72.350  64.160  1.00  0.00           H
ATOM   2318  HD2 ILE A 146      42.620  70.700  64.080  1.00  0.00           H
ATOM   2319  HD3 ILE A 146      43.610  72.020  63.330  1.00  0.00           H
ATOM   2320  C   ILE A 146      46.410  68.990  64.570  1.00  0.00           C
ATOM   2321  O   ILE A 146      46.650  68.920  63.390  1.00  0.00           O
ATOM   2322  N   ILE A 147      47.230  68.430  65.460  1.00  0.00           N
ATOM   2323  HN  ILE A 147      46.920  68.550  66.390  1.00  0.00           H
ATOM   2324  CA  ILE A 147      48.360  67.600  65.060  1.00  0.00           C
ATOM   2325  HA  ILE A 147      49.010  68.210  64.470  1.00  0.00           H
ATOM   2326  CB  ILE A 147      49.180  67.160  66.250  1.00  0.00           C
ATOM   2327  HB  ILE A 147      48.480  66.720  67.000  1.00  0.00           H
ATOM   2328  CG2 ILE A 147      50.220  66.080  65.860  1.00  0.00           C
ATOM   2329 HG21 ILE A 147      51.110  66.480  65.310  1.00  0.00           H
ATOM   2330 HG22 ILE A 147      49.790  65.200  65.350  1.00  0.00           H
ATOM   2331 HG23 ILE A 147      50.680  65.800  66.830  1.00  0.00           H
ATOM   2332  CG1 ILE A 147      49.840  68.330  66.950  1.00  0.00           C
ATOM   2333 HG11 ILE A 147      50.270  68.040  67.930  1.00  0.00           H
ATOM   2334 HG12 ILE A 147      49.130  69.180  67.040  1.00  0.00           H
ATOM   2335  CD  ILE A 147      50.930  69.030  66.160  1.00  0.00           C
ATOM   2336  HD1 ILE A 147      51.290  69.850  66.820  1.00  0.00           H
ATOM   2337  HD2 ILE A 147      50.510  69.410  65.200  1.00  0.00           H
ATOM   2338  HD3 ILE A 147      51.720  68.290  65.920  1.00  0.00           H
ATOM   2339  C   ILE A 147      47.870  66.350  64.300  1.00  0.00           C
ATOM   2340  O   ILE A 147      48.430  65.990  63.240  1.00  0.00           O
ATOM   2341  N   SER A 148      46.800  65.620  64.680  1.00  0.00           N
ATOM   2342  HN  SER A 148      46.320  65.850  65.530  1.00  0.00           H
ATOM   2343  CA  SER A 148      46.120  64.660  63.740  1.00  0.00           C
ATOM   2344  HA  SER A 148      46.910  63.970  63.480  1.00  0.00           H
ATOM   2345  CB  SER A 148      44.980  63.870  64.350  1.00  0.00           C
ATOM   2346  HB1 SER A 148      44.630  63.120  63.630  1.00  0.00           H
ATOM   2347  HB2 SER A 148      44.110  64.440  64.740  1.00  0.00           H
ATOM   2348  OG  SER A 148      45.410  63.040  65.430  1.00  0.00           O
ATOM   2349  HG1 SER A 148      45.390  63.650  66.170  1.00  0.00           H
ATOM   2350  C   SER A 148      45.670  65.190  62.370  1.00  0.00           C
ATOM   2351  O   SER A 148      45.730  64.480  61.400  1.00  0.00           O
ATOM   2352  N   CYS A 149      45.120  66.400  62.310  1.00  0.00           N
ATOM   2353  HN  CYS A 149      44.980  66.930  63.140  1.00  0.00           H
ATOM   2354  CA  CYS A 149      44.730  66.970  61.040  1.00  0.00           C
ATOM   2355  HA  CYS A 149      44.110  66.220  60.570  1.00  0.00           H
ATOM   2356  CB  CYS A 149      43.880  68.240  61.280  1.00  0.00           C
ATOM   2357  HB1 CYS A 149      43.850  68.610  60.230  1.00  0.00           H
ATOM   2358  HB2 CYS A 149      44.450  69.030  61.820  1.00  0.00           H
ATOM   2359  SG  CYS A 149      42.270  67.930  62.080  1.00  0.00           S
ATOM   2360  HG1 CYS A 149      42.760  67.120  63.000  1.00  0.00           H
ATOM   2361  C   CYS A 149      45.920  67.200  60.090  1.00  0.00           C
ATOM   2362  O   CYS A 149      45.980  66.710  58.950  1.00  0.00           O
ATOM   2363  N   LEU A 150      47.070  67.720  60.650  1.00  0.00           N
ATOM   2364  HN  LEU A 150      47.050  67.890  61.640  1.00  0.00           H
ATOM   2365  CA  LEU A 150      48.330  67.820  59.830  1.00  0.00           C
ATOM   2366  HA  LEU A 150      48.080  68.450  58.990  1.00  0.00           H
ATOM   2367  CB  LEU A 150      49.490  68.470  60.650  1.00  0.00           C
ATOM   2368  HB1 LEU A 150      50.470  68.390  60.120  1.00  0.00           H
ATOM   2369  HB2 LEU A 150      49.610  67.760  61.500  1.00  0.00           H
ATOM   2370  CG  LEU A 150      49.240  69.840  61.190  1.00  0.00           C
ATOM   2371  HG  LEU A 150      48.170  69.910  61.480  1.00  0.00           H
ATOM   2372  CD1 LEU A 150      50.100  70.020  62.370  1.00  0.00           C
ATOM   2373 HD11 LEU A 150      51.150  69.790  62.090  1.00  0.00           H
ATOM   2374 HD12 LEU A 150      49.760  69.460  63.260  1.00  0.00           H
ATOM   2375 HD13 LEU A 150      50.150  71.110  62.640  1.00  0.00           H
ATOM   2376  CD2 LEU A 150      49.540  70.970  60.230  1.00  0.00           C
ATOM   2377 HD21 LEU A 150      49.370  71.990  60.670  1.00  0.00           H
ATOM   2378 HD22 LEU A 150      48.900  70.840  59.330  1.00  0.00           H
ATOM   2379 HD23 LEU A 150      50.610  70.880  59.920  1.00  0.00           H
ATOM   2380  C   LEU A 150      48.840  66.460  59.310  1.00  0.00           C
ATOM   2381  O   LEU A 150      49.290  66.360  58.160  1.00  0.00           O
ATOM   2382  N   LEU A 151      48.790  65.420  60.140  1.00  0.00           N
ATOM   2383  HN  LEU A 151      48.560  65.630  61.070  1.00  0.00           H
ATOM   2384  CA  LEU A 151      49.080  64.110  59.820  1.00  0.00           C
ATOM   2385  HA  LEU A 151      50.090  64.060  59.430  1.00  0.00           H
ATOM   2386  CB  LEU A 151      49.050  63.230  61.050  1.00  0.00           C
ATOM   2387  HB1 LEU A 151      49.160  62.170  60.790  1.00  0.00           H
ATOM   2388  HB2 LEU A 151      48.220  63.430  61.760  1.00  0.00           H
ATOM   2389  CG  LEU A 151      50.270  63.570  62.040  1.00  0.00           C
ATOM   2390  HG  LEU A 151      50.220  64.630  62.350  1.00  0.00           H
ATOM   2391  CD1 LEU A 151      50.100  62.660  63.250  1.00  0.00           C
ATOM   2392 HD11 LEU A 151      49.950  61.600  62.980  1.00  0.00           H
ATOM   2393 HD12 LEU A 151      49.330  62.980  63.990  1.00  0.00           H
ATOM   2394 HD13 LEU A 151      51.060  62.840  63.780  1.00  0.00           H
ATOM   2395  CD2 LEU A 151      51.580  63.300  61.290  1.00  0.00           C
ATOM   2396 HD21 LEU A 151      51.580  62.210  61.080  1.00  0.00           H
ATOM   2397 HD22 LEU A 151      52.430  63.490  61.980  1.00  0.00           H
ATOM   2398 HD23 LEU A 151      51.610  63.930  60.370  1.00  0.00           H
ATOM   2399  C   LEU A 151      48.200  63.470  58.730  1.00  0.00           C
ATOM   2400  O   LEU A 151      48.770  62.740  57.870  1.00  0.00           O
ATOM   2401  N   TRP A 152      46.860  63.760  58.690  1.00  0.00           N
ATOM   2402  HN  TRP A 152      46.370  64.300  59.370  1.00  0.00           H
ATOM   2403  CA  TRP A 152      46.090  63.470  57.510  1.00  0.00           C
ATOM   2404  HA  TRP A 152      46.320  62.470  57.190  1.00  0.00           H
ATOM   2405  CB  TRP A 152      44.610  63.600  57.770  1.00  0.00           C
ATOM   2406  HB1 TRP A 152      44.040  63.590  56.810  1.00  0.00           H
ATOM   2407  HB2 TRP A 152      44.460  64.530  58.350  1.00  0.00           H
ATOM   2408  CG  TRP A 152      44.100  62.400  58.570  1.00  0.00           C
ATOM   2409  CD1 TRP A 152      43.690  62.440  59.880  1.00  0.00           C
ATOM   2410  HD1 TRP A 152      43.900  63.220  60.580  1.00  0.00           H
ATOM   2411  NE1 TRP A 152      43.100  61.320  60.170  1.00  0.00           N
ATOM   2412  HE1 TRP A 152      43.010  60.880  61.040  1.00  0.00           H
ATOM   2413  CE2 TRP A 152      43.050  60.440  59.110  1.00  0.00           C
ATOM   2414  CD2 TRP A 152      43.680  61.100  58.020  1.00  0.00           C
ATOM   2415  CE3 TRP A 152      43.680  60.510  56.720  1.00  0.00           C
ATOM   2416  HE3 TRP A 152      44.070  61.030  55.850  1.00  0.00           H
ATOM   2417  CZ3 TRP A 152      43.130  59.240  56.630  1.00  0.00           C
ATOM   2418  HZ3 TRP A 152      43.190  58.700  55.700  1.00  0.00           H
ATOM   2419  CZ2 TRP A 152      42.780  59.080  59.010  1.00  0.00           C
ATOM   2420  HZ2 TRP A 152      42.230  58.590  59.800  1.00  0.00           H
ATOM   2421  CH2 TRP A 152      42.630  58.560  57.740  1.00  0.00           C
ATOM   2422  HH2 TRP A 152      42.120  57.610  57.630  1.00  0.00           H
ATOM   2423  C   TRP A 152      46.490  64.330  56.310  1.00  0.00           C
ATOM   2424  O   TRP A 152      46.690  63.750  55.310  1.00  0.00           O
ATOM   2425  N   GLY A 153      46.580  65.650  56.440  1.00  0.00           N
ATOM   2426  HN  GLY A 153      46.570  66.140  57.310  1.00  0.00           H
ATOM   2427  CA  GLY A 153      46.880  66.500  55.250  1.00  0.00           C
ATOM   2428  HA1 GLY A 153      46.790  67.510  55.600  1.00  0.00           H
ATOM   2429  HA2 GLY A 153      46.070  66.310  54.560  1.00  0.00           H
ATOM   2430  C   GLY A 153      48.160  66.160  54.530  1.00  0.00           C
ATOM   2431  O   GLY A 153      48.220  66.230  53.280  1.00  0.00           O
ATOM   2432  N   ILE A 154      49.280  65.810  55.280  1.00  0.00           N
ATOM   2433  HN  ILE A 154      49.310  65.890  56.270  1.00  0.00           H
ATOM   2434  CA  ILE A 154      50.490  65.260  54.630  1.00  0.00           C
ATOM   2435  HA  ILE A 154      50.800  65.900  53.810  1.00  0.00           H
ATOM   2436  CB  ILE A 154      51.710  65.090  55.510  1.00  0.00           C
ATOM   2437  HB  ILE A 154      51.780  65.990  56.170  1.00  0.00           H
ATOM   2438  CG2 ILE A 154      51.500  64.020  56.490  1.00  0.00           C
ATOM   2439 HG21 ILE A 154      52.410  63.960  57.110  1.00  0.00           H
ATOM   2440 HG22 ILE A 154      51.270  63.030  56.030  1.00  0.00           H
ATOM   2441 HG23 ILE A 154      50.590  64.320  57.050  1.00  0.00           H
ATOM   2442  CG1 ILE A 154      53.130  64.980  54.890  1.00  0.00           C
ATOM   2443 HG11 ILE A 154      53.290  63.970  54.460  1.00  0.00           H
ATOM   2444 HG12 ILE A 154      53.790  65.020  55.780  1.00  0.00           H
ATOM   2445  CD  ILE A 154      53.520  66.100  54.010  1.00  0.00           C
ATOM   2446  HD1 ILE A 154      54.470  65.760  53.540  1.00  0.00           H
ATOM   2447  HD2 ILE A 154      53.720  67.000  54.620  1.00  0.00           H
ATOM   2448  HD3 ILE A 154      52.680  66.340  53.320  1.00  0.00           H
ATOM   2449  C   ILE A 154      50.230  63.950  53.860  1.00  0.00           C
ATOM   2450  O   ILE A 154      50.650  63.830  52.670  1.00  0.00           O
ATOM   2451  N   THR A 155      49.470  62.980  54.480  1.00  0.00           N
ATOM   2452  HN  THR A 155      49.190  63.140  55.420  1.00  0.00           H
ATOM   2453  CA  THR A 155      49.190  61.670  53.860  1.00  0.00           C
ATOM   2454  HA  THR A 155      50.150  61.170  53.700  1.00  0.00           H
ATOM   2455  CB  THR A 155      48.470  60.770  54.900  1.00  0.00           C
ATOM   2456  HB  THR A 155      47.470  61.200  55.120  1.00  0.00           H
ATOM   2457  OG1 THR A 155      49.230  60.620  56.130  1.00  0.00           O
ATOM   2458  HG1 THR A 155      49.240  61.450  56.610  1.00  0.00           H
ATOM   2459  CG2 THR A 155      48.230  59.330  54.350  1.00  0.00           C
ATOM   2460 HG21 THR A 155      49.050  59.100  53.640  1.00  0.00           H
ATOM   2461 HG22 THR A 155      47.340  59.390  53.690  1.00  0.00           H
ATOM   2462 HG23 THR A 155      48.010  58.510  55.070  1.00  0.00           H
ATOM   2463  C   THR A 155      48.400  61.820  52.600  1.00  0.00           C
ATOM   2464  O   THR A 155      48.760  61.230  51.560  1.00  0.00           O
ATOM   2465  N   ILE A 156      47.400  62.690  52.640  1.00  0.00           N
ATOM   2466  HN  ILE A 156      47.190  63.210  53.470  1.00  0.00           H
ATOM   2467  CA  ILE A 156      46.610  63.180  51.480  1.00  0.00           C
ATOM   2468  HA  ILE A 156      46.290  62.300  50.940  1.00  0.00           H
ATOM   2469  CB  ILE A 156      45.480  64.020  51.820  1.00  0.00           C
ATOM   2470  HB  ILE A 156      45.880  64.870  52.400  1.00  0.00           H
ATOM   2471  CG2 ILE A 156      44.620  64.480  50.630  1.00  0.00           C
ATOM   2472 HG21 ILE A 156      44.390  63.570  50.040  1.00  0.00           H
ATOM   2473 HG22 ILE A 156      45.130  65.140  49.900  1.00  0.00           H
ATOM   2474 HG23 ILE A 156      43.630  64.900  50.850  1.00  0.00           H
ATOM   2475  CG1 ILE A 156      44.500  63.300  52.880  1.00  0.00           C
ATOM   2476 HG11 ILE A 156      45.050  62.580  53.510  1.00  0.00           H
ATOM   2477 HG12 ILE A 156      43.730  62.720  52.320  1.00  0.00           H
ATOM   2478  CD  ILE A 156      43.660  64.230  53.730  1.00  0.00           C
ATOM   2479  HD1 ILE A 156      44.320  64.740  54.460  1.00  0.00           H
ATOM   2480  HD2 ILE A 156      42.830  63.610  54.140  1.00  0.00           H
ATOM   2481  HD3 ILE A 156      43.130  64.930  53.040  1.00  0.00           H
ATOM   2482  C   ILE A 156      47.390  63.940  50.450  1.00  0.00           C
ATOM   2483  O   ILE A 156      47.270  63.690  49.240  1.00  0.00           O
ATOM   2484  N   GLY A 157      48.320  64.820  50.850  1.00  0.00           N
ATOM   2485  HN  GLY A 157      48.320  65.180  51.790  1.00  0.00           H
ATOM   2486  CA  GLY A 157      49.310  65.450  49.950  1.00  0.00           C
ATOM   2487  HA1 GLY A 157      50.040  65.850  50.650  1.00  0.00           H
ATOM   2488  HA2 GLY A 157      48.870  66.120  49.230  1.00  0.00           H
ATOM   2489  C   GLY A 157      50.340  64.510  49.280  1.00  0.00           C
ATOM   2490  O   GLY A 157      50.840  64.740  48.150  1.00  0.00           O
ATOM   2491  N   LEU A 158      50.620  63.370  49.890  1.00  0.00           N
ATOM   2492  HN  LEU A 158      50.370  63.040  50.800  1.00  0.00           H
ATOM   2493  CA  LEU A 158      51.580  62.410  49.300  1.00  0.00           C
ATOM   2494  HA  LEU A 158      52.240  62.910  48.620  1.00  0.00           H
ATOM   2495  CB  LEU A 158      52.300  61.630  50.430  1.00  0.00           C
ATOM   2496  HB1 LEU A 158      52.640  60.640  50.070  1.00  0.00           H
ATOM   2497  HB2 LEU A 158      51.570  61.520  51.260  1.00  0.00           H
ATOM   2498  CG  LEU A 158      53.530  62.360  51.070  1.00  0.00           C
ATOM   2499  HG  LEU A 158      53.410  63.450  51.260  1.00  0.00           H
ATOM   2500  CD1 LEU A 158      53.740  61.800  52.540  1.00  0.00           C
ATOM   2501 HD11 LEU A 158      52.820  61.900  53.150  1.00  0.00           H
ATOM   2502 HD12 LEU A 158      54.580  62.360  53.000  1.00  0.00           H
ATOM   2503 HD13 LEU A 158      54.090  60.750  52.540  1.00  0.00           H
ATOM   2504  CD2 LEU A 158      54.830  62.190  50.230  1.00  0.00           C
ATOM   2505 HD21 LEU A 158      54.980  61.100  50.110  1.00  0.00           H
ATOM   2506 HD22 LEU A 158      55.760  62.570  50.700  1.00  0.00           H
ATOM   2507 HD23 LEU A 158      54.580  62.590  49.220  1.00  0.00           H
ATOM   2508  C   LEU A 158      50.880  61.390  48.430  1.00  0.00           C
ATOM   2509  O   LEU A 158      51.530  60.550  47.830  1.00  0.00           O
ATOM   2510  N   THR A 159      49.590  61.440  48.310  1.00  0.00           N
ATOM   2511  HN  THR A 159      49.100  62.030  48.940  1.00  0.00           H
ATOM   2512  CA  THR A 159      48.890  60.510  47.430  1.00  0.00           C
ATOM   2513  HA  THR A 159      49.540  59.950  46.740  1.00  0.00           H
ATOM   2514  CB  THR A 159      48.100  59.460  48.190  1.00  0.00           C
ATOM   2515  HB  THR A 159      47.090  59.840  48.470  1.00  0.00           H
ATOM   2516  OG1 THR A 159      48.790  59.190  49.460  1.00  0.00           O
ATOM   2517  HG1 THR A 159      48.880  60.030  49.920  1.00  0.00           H
ATOM   2518  CG2 THR A 159      47.970  58.180  47.320  1.00  0.00           C
ATOM   2519 HG21 THR A 159      48.960  57.700  47.180  1.00  0.00           H
ATOM   2520 HG22 THR A 159      47.560  58.450  46.320  1.00  0.00           H
ATOM   2521 HG23 THR A 159      47.270  57.420  47.730  1.00  0.00           H
ATOM   2522  C   THR A 159      47.910  61.250  46.500  1.00  0.00           C
ATOM   2523  O   THR A 159      47.240  60.630  45.680  1.00  0.00           O
ATOM   2524  N   VAL A 160      47.730  62.620  46.570  1.00  0.00           N
ATOM   2525  HN  VAL A 160      48.380  63.110  47.140  1.00  0.00           H
ATOM   2526  CA  VAL A 160      46.840  63.390  45.780  1.00  0.00           C
ATOM   2527  HA  VAL A 160      45.830  63.060  45.980  1.00  0.00           H
ATOM   2528  CB  VAL A 160      46.850  64.850  46.260  1.00  0.00           C
ATOM   2529  HB  VAL A 160      47.810  64.930  46.790  1.00  0.00           H
ATOM   2530  CG1 VAL A 160      46.840  65.870  45.120  1.00  0.00           C
ATOM   2531 HG11 VAL A 160      46.860  66.910  45.510  1.00  0.00           H
ATOM   2532 HG12 VAL A 160      45.970  65.810  44.430  1.00  0.00           H
ATOM   2533 HG13 VAL A 160      47.780  65.770  44.550  1.00  0.00           H
ATOM   2534  CG2 VAL A 160      45.650  65.110  47.200  1.00  0.00           C
ATOM   2535 HG21 VAL A 160      45.730  66.080  47.730  1.00  0.00           H
ATOM   2536 HG22 VAL A 160      45.300  64.290  47.880  1.00  0.00           H
ATOM   2537 HG23 VAL A 160      44.750  65.360  46.600  1.00  0.00           H
ATOM   2538  C   VAL A 160      46.960  63.170  44.310  1.00  0.00           C
ATOM   2539  O   VAL A 160      46.020  63.300  43.530  1.00  0.00           O
ATOM   2540  N   HSD A 161      48.190  62.890  43.770  1.00  0.00           N
ATOM   2541  HN  HSD A 161      48.850  62.970  44.510  1.00  0.00           H
ATOM   2542  CA  HSD A 161      48.560  62.770  42.420  1.00  0.00           C
ATOM   2543  HA  HSD A 161      48.390  63.780  42.070  1.00  0.00           H
ATOM   2544  CB  HSD A 161      49.990  62.290  42.310  1.00  0.00           C
ATOM   2545  HB1 HSD A 161      50.530  63.250  42.490  1.00  0.00           H
ATOM   2546  HB2 HSD A 161      50.420  61.970  41.340  1.00  0.00           H
ATOM   2547  ND1 HSD A 161      51.000  61.490  44.510  1.00  0.00           N
ATOM   2548  HD1 HSD A 161      51.070  62.360  45.000  1.00  0.00           H
ATOM   2549  CG  HSD A 161      50.370  61.250  43.290  1.00  0.00           C
ATOM   2550  CE1 HSD A 161      51.690  60.430  44.900  1.00  0.00           C
ATOM   2551  HE1 HSD A 161      52.230  60.370  45.840  1.00  0.00           H
ATOM   2552  NE2 HSD A 161      51.540  59.420  44.020  1.00  0.00           N
ATOM   2553  CD2 HSD A 161      50.780  59.950  43.050  1.00  0.00           C
ATOM   2554  HD2 HSD A 161      50.250  59.400  42.280  1.00  0.00           H
ATOM   2555  C   HSD A 161      47.620  61.870  41.590  1.00  0.00           C
ATOM   2556  O   HSD A 161      47.130  62.240  40.540  1.00  0.00           O
ATOM   2557  N   LEU A 162      47.190  60.790  42.290  1.00  0.00           N
ATOM   2558  HN  LEU A 162      47.510  60.660  43.220  1.00  0.00           H
ATOM   2559  CA  LEU A 162      46.290  59.690  41.830  1.00  0.00           C
ATOM   2560  HA  LEU A 162      46.690  59.270  40.920  1.00  0.00           H
ATOM   2561  CB  LEU A 162      46.110  58.530  42.820  1.00  0.00           C
ATOM   2562  HB1 LEU A 162      45.390  57.720  42.550  1.00  0.00           H
ATOM   2563  HB2 LEU A 162      45.800  58.890  43.840  1.00  0.00           H
ATOM   2564  CG  LEU A 162      47.430  57.880  43.150  1.00  0.00           C
ATOM   2565  HG  LEU A 162      48.140  58.510  43.720  1.00  0.00           H
ATOM   2566  CD1 LEU A 162      47.170  56.660  44.030  1.00  0.00           C
ATOM   2567 HD11 LEU A 162      46.500  55.860  43.640  1.00  0.00           H
ATOM   2568 HD12 LEU A 162      46.780  57.070  44.990  1.00  0.00           H
ATOM   2569 HD13 LEU A 162      48.130  56.180  44.330  1.00  0.00           H
ATOM   2570  CD2 LEU A 162      48.180  57.440  41.880  1.00  0.00           C
ATOM   2571 HD21 LEU A 162      47.480  56.700  41.460  1.00  0.00           H
ATOM   2572 HD22 LEU A 162      49.150  57.060  42.260  1.00  0.00           H
ATOM   2573 HD23 LEU A 162      48.500  58.190  41.130  1.00  0.00           H
ATOM   2574  C   LEU A 162      44.880  60.220  41.460  1.00  0.00           C
ATOM   2575  O   LEU A 162      44.230  59.700  40.500  1.00  0.00           O
ATOM   2576  N   LEU A 163      44.380  61.160  42.340  1.00  0.00           N
ATOM   2577  HN  LEU A 163      45.000  61.560  43.010  1.00  0.00           H
ATOM   2578  CA  LEU A 163      43.100  61.920  42.130  1.00  0.00           C
ATOM   2579  HA  LEU A 163      42.290  61.210  42.060  1.00  0.00           H
ATOM   2580  CB  LEU A 163      42.760  62.920  43.180  1.00  0.00           C
ATOM   2581  HB1 LEU A 163      41.790  63.400  42.950  1.00  0.00           H
ATOM   2582  HB2 LEU A 163      43.630  63.590  43.360  1.00  0.00           H
ATOM   2583  CG  LEU A 163      42.410  62.210  44.560  1.00  0.00           C
ATOM   2584  HG  LEU A 163      43.350  61.790  44.960  1.00  0.00           H
ATOM   2585  CD1 LEU A 163      41.970  63.320  45.570  1.00  0.00           C
ATOM   2586 HD11 LEU A 163      40.990  63.730  45.220  1.00  0.00           H
ATOM   2587 HD12 LEU A 163      42.720  64.100  45.810  1.00  0.00           H
ATOM   2588 HD13 LEU A 163      41.770  62.900  46.580  1.00  0.00           H
ATOM   2589  CD2 LEU A 163      41.290  61.160  44.620  1.00  0.00           C
ATOM   2590 HD21 LEU A 163      41.570  60.260  44.050  1.00  0.00           H
ATOM   2591 HD22 LEU A 163      40.430  61.630  44.100  1.00  0.00           H
ATOM   2592 HD23 LEU A 163      40.830  60.950  45.620  1.00  0.00           H
ATOM   2593  C   LEU A 163      43.100  62.770  40.850  1.00  0.00           C
ATOM   2594  O   LEU A 163      42.170  62.830  40.070  1.00  0.00           O
ATOM   2595  N   LYS A 164      44.190  63.470  40.630  1.00  0.00           N
ATOM   2596  HN  LYS A 164      44.940  63.500  41.300  1.00  0.00           H
ATOM   2597  CA  LYS A 164      44.290  64.490  39.660  1.00  0.00           C
ATOM   2598  HA  LYS A 164      43.490  65.230  39.770  1.00  0.00           H
ATOM   2599  CB  LYS A 164      45.620  65.260  40.100  1.00  0.00           C
ATOM   2600  HB1 LYS A 164      46.060  65.760  39.210  1.00  0.00           H
ATOM   2601  HB2 LYS A 164      46.440  64.590  40.450  1.00  0.00           H
ATOM   2602  CG  LYS A 164      45.400  66.280  41.240  1.00  0.00           C
ATOM   2603  HG1 LYS A 164      46.420  66.570  41.570  1.00  0.00           H
ATOM   2604  HG2 LYS A 164      44.990  65.660  42.070  1.00  0.00           H
ATOM   2605  CD  LYS A 164      44.570  67.510  40.810  1.00  0.00           C
ATOM   2606  HD1 LYS A 164      44.210  68.110  41.670  1.00  0.00           H
ATOM   2607  HD2 LYS A 164      43.650  67.050  40.360  1.00  0.00           H
ATOM   2608  CE  LYS A 164      45.010  68.390  39.610  1.00  0.00           C
ATOM   2609  HE1 LYS A 164      45.420  67.830  38.750  1.00  0.00           H
ATOM   2610  HE2 LYS A 164      45.740  69.090  40.080  1.00  0.00           H
ATOM   2611  NZ  LYS A 164      43.930  69.260  39.060  1.00  0.00           N
ATOM   2612  HZ1 LYS A 164      43.160  69.390  39.740  1.00  0.00           H
ATOM   2613  HZ2 LYS A 164      43.470  68.780  38.260  1.00  0.00           H
ATOM   2614  HZ3 LYS A 164      44.310  70.160  38.710  1.00  0.00           H
ATOM   2615  C   LYS A 164      44.280  64.050  38.230  1.00  0.00           C
ATOM   2616  O   LYS A 164      43.750  64.720  37.360  1.00  0.00           O
ATOM   2617  N   LYS A 165      44.860  62.920  37.950  1.00  0.00           N
ATOM   2618  HN  LYS A 165      45.200  62.420  38.740  1.00  0.00           H
ATOM   2619  CA  LYS A 165      45.140  62.480  36.600  1.00  0.00           C
ATOM   2620  HA  LYS A 165      44.530  63.040  35.910  1.00  0.00           H
ATOM   2621  CB  LYS A 165      46.620  62.730  36.130  1.00  0.00           C
ATOM   2622  HB1 LYS A 165      46.830  63.820  36.070  1.00  0.00           H
ATOM   2623  HB2 LYS A 165      46.750  62.300  35.110  1.00  0.00           H
ATOM   2624  CG  LYS A 165      47.630  62.240  37.210  1.00  0.00           C
ATOM   2625  HG1 LYS A 165      47.480  62.720  38.210  1.00  0.00           H
ATOM   2626  HG2 LYS A 165      48.640  62.510  36.850  1.00  0.00           H
ATOM   2627  CD  LYS A 165      47.720  60.650  37.270  1.00  0.00           C
ATOM   2628  HD1 LYS A 165      46.840  60.210  37.780  1.00  0.00           H
ATOM   2629  HD2 LYS A 165      48.530  60.420  37.990  1.00  0.00           H
ATOM   2630  CE  LYS A 165      48.060  59.980  35.910  1.00  0.00           C
ATOM   2631  HE1 LYS A 165      49.030  60.410  35.590  1.00  0.00           H
ATOM   2632  HE2 LYS A 165      47.340  60.230  35.120  1.00  0.00           H
ATOM   2633  NZ  LYS A 165      48.260  58.550  36.040  1.00  0.00           N
ATOM   2634  HZ1 LYS A 165      48.910  58.240  36.790  1.00  0.00           H
ATOM   2635  HZ2 LYS A 165      48.570  58.150  35.130  1.00  0.00           H
ATOM   2636  HZ3 LYS A 165      47.320  58.210  36.340  1.00  0.00           H
ATOM   2637  C   LYS A 165      44.610  61.080  36.370  1.00  0.00           C
ATOM   2638  O   LYS A 165      44.310  60.310  37.250  1.00  0.00           O
ATOM   2639  N   LYS A 166      44.310  60.740  35.080  1.00  0.00           N
ATOM   2640  HN  LYS A 166      44.280  61.470  34.400  1.00  0.00           H
ATOM   2641  CA  LYS A 166      43.640  59.550  34.790  1.00  0.00           C
ATOM   2642  HA  LYS A 166      42.780  59.600  35.440  1.00  0.00           H
ATOM   2643  CB  LYS A 166      43.010  59.580  33.330  1.00  0.00           C
ATOM   2644  HB1 LYS A 166      42.310  60.440  33.260  1.00  0.00           H
ATOM   2645  HB2 LYS A 166      42.440  58.640  33.200  1.00  0.00           H
ATOM   2646  CG  LYS A 166      44.030  59.800  32.190  1.00  0.00           C
ATOM   2647  HG1 LYS A 166      44.640  60.720  32.310  1.00  0.00           H
ATOM   2648  HG2 LYS A 166      43.380  60.040  31.310  1.00  0.00           H
ATOM   2649  CD  LYS A 166      45.000  58.660  31.750  1.00  0.00           C
ATOM   2650  HD1 LYS A 166      44.350  57.760  31.680  1.00  0.00           H
ATOM   2651  HD2 LYS A 166      45.770  58.580  32.540  1.00  0.00           H
ATOM   2652  CE  LYS A 166      45.740  59.030  30.420  1.00  0.00           C
ATOM   2653  HE1 LYS A 166      45.110  59.550  29.660  1.00  0.00           H
ATOM   2654  HE2 LYS A 166      46.020  58.110  29.850  1.00  0.00           H
ATOM   2655  NZ  LYS A 166      47.040  59.670  30.580  1.00  0.00           N
ATOM   2656  HZ1 LYS A 166      47.680  59.150  31.220  1.00  0.00           H
ATOM   2657  HZ2 LYS A 166      47.000  60.640  30.970  1.00  0.00           H
ATOM   2658  HZ3 LYS A 166      47.570  59.730  29.690  1.00  0.00           H
ATOM   2659  C   LYS A 166      44.360  58.300  35.160  1.00  0.00           C
ATOM   2660  O   LYS A 166      45.560  58.170  35.280  1.00  0.00           O
ATOM   2661  N   MET A 167      43.580  57.250  35.440  1.00  0.00           N
ATOM   2662  HN  MET A 167      42.590  57.380  35.410  1.00  0.00           H
ATOM   2663  CA  MET A 167      44.240  55.980  35.920  1.00  0.00           C
ATOM   2664  HA  MET A 167      45.300  56.070  35.760  1.00  0.00           H
ATOM   2665  CB  MET A 167      44.140  55.820  37.470  1.00  0.00           C
ATOM   2666  HB1 MET A 167      44.460  54.770  37.690  1.00  0.00           H
ATOM   2667  HB2 MET A 167      43.090  55.910  37.820  1.00  0.00           H
ATOM   2668  CG  MET A 167      44.920  56.820  38.410  1.00  0.00           C
ATOM   2669  HG1 MET A 167      44.450  56.670  39.410  1.00  0.00           H
ATOM   2670  HG2 MET A 167      44.700  57.890  38.220  1.00  0.00           H
ATOM   2671  SD  MET A 167      46.680  56.640  38.340  1.00  0.00           S
ATOM   2672  CE  MET A 167      46.560  55.170  39.280  1.00  0.00           C
ATOM   2673  HE1 MET A 167      46.080  55.350  40.260  1.00  0.00           H
ATOM   2674  HE2 MET A 167      47.500  54.770  39.730  1.00  0.00           H
ATOM   2675  HE3 MET A 167      46.070  54.300  38.810  1.00  0.00           H
ATOM   2676  C   MET A 167      43.760  54.740  35.130  1.00  0.00           C
ATOM   2677  O   MET A 167      44.470  53.800  35.050  1.00  0.00           O
ATOM   2678  N   PRO A 168      42.630  54.710  34.420  1.00  0.00           N
ATOM   2679  CD  PRO A 168      41.390  55.500  34.730  1.00  0.00           C
ATOM   2680  HD1 PRO A 168      41.380  56.330  34.000  1.00  0.00           H
ATOM   2681  HD2 PRO A 168      41.360  55.810  35.790  1.00  0.00           H
ATOM   2682  CA  PRO A 168      42.230  53.590  33.530  1.00  0.00           C
ATOM   2683  HA  PRO A 168      42.290  52.690  34.130  1.00  0.00           H
ATOM   2684  CB  PRO A 168      40.760  53.820  33.120  1.00  0.00           C
ATOM   2685  HB1 PRO A 168      40.250  52.850  32.990  1.00  0.00           H
ATOM   2686  HB2 PRO A 168      40.710  54.420  32.180  1.00  0.00           H
ATOM   2687  CG  PRO A 168      40.170  54.600  34.330  1.00  0.00           C
ATOM   2688  HG1 PRO A 168      39.200  55.050  34.020  1.00  0.00           H
ATOM   2689  HG2 PRO A 168      39.970  53.870  35.150  1.00  0.00           H
ATOM   2690  C   PRO A 168      43.150  53.300  32.310  1.00  0.00           C
ATOM   2691  O   PRO A 168      43.460  54.200  31.590  1.00  0.00           O
ATOM   2692  N   ILE A 169      43.560  52.100  32.120  1.00  0.00           N
ATOM   2693  HN  ILE A 169      43.270  51.430  32.790  1.00  0.00           H
ATOM   2694  CA  ILE A 169      44.610  51.620  31.240  1.00  0.00           C
ATOM   2695  HA  ILE A 169      45.240  52.400  30.860  1.00  0.00           H
ATOM   2696  CB  ILE A 169      45.520  50.530  31.980  1.00  0.00           C
ATOM   2697  HB  ILE A 169      44.920  49.760  32.520  1.00  0.00           H
ATOM   2698  CG2 ILE A 169      46.580  49.750  31.120  1.00  0.00           C
ATOM   2699 HG21 ILE A 169      47.090  48.970  31.730  1.00  0.00           H
ATOM   2700 HG22 ILE A 169      47.340  50.480  30.760  1.00  0.00           H
ATOM   2701 HG23 ILE A 169      46.200  49.370  30.160  1.00  0.00           H
ATOM   2702  CG1 ILE A 169      46.320  51.120  33.230  1.00  0.00           C
ATOM   2703 HG11 ILE A 169      45.760  51.940  33.710  1.00  0.00           H
ATOM   2704 HG12 ILE A 169      47.170  51.730  32.830  1.00  0.00           H
ATOM   2705  CD  ILE A 169      46.650  50.120  34.330  1.00  0.00           C
ATOM   2706  HD1 ILE A 169      46.710  50.660  35.310  1.00  0.00           H
ATOM   2707  HD2 ILE A 169      47.600  49.560  34.230  1.00  0.00           H
ATOM   2708  HD3 ILE A 169      45.860  49.380  34.580  1.00  0.00           H
ATOM   2709  C   ILE A 169      44.040  51.010  30.050  1.00  0.00           C
ATOM   2710  O   ILE A 169      43.060  50.320  30.110  1.00  0.00           O
ATOM   2711  N   GLN A 170      44.520  51.450  28.870  1.00  0.00           N
ATOM   2712  HN  GLN A 170      45.450  51.790  28.750  1.00  0.00           H
ATOM   2713  CA  GLN A 170      43.790  51.340  27.580  1.00  0.00           C
ATOM   2714  HA  GLN A 170      42.780  51.690  27.630  1.00  0.00           H
ATOM   2715  CB  GLN A 170      44.460  52.220  26.450  1.00  0.00           C
ATOM   2716  HB1 GLN A 170      44.030  51.900  25.480  1.00  0.00           H
ATOM   2717  HB2 GLN A 170      45.520  51.900  26.340  1.00  0.00           H
ATOM   2718  CG  GLN A 170      44.350  53.730  26.680  1.00  0.00           C
ATOM   2719  HG1 GLN A 170      44.600  54.190  25.700  1.00  0.00           H
ATOM   2720  HG2 GLN A 170      45.130  54.090  27.400  1.00  0.00           H
ATOM   2721  CD  GLN A 170      42.920  54.180  27.000  1.00  0.00           C
ATOM   2722  OE1 GLN A 170      42.000  53.970  26.190  1.00  0.00           O
ATOM   2723  NE2 GLN A 170      42.660  54.850  28.110  1.00  0.00           N
ATOM   2724 HE21 GLN A 170      41.800  55.360  28.180  1.00  0.00           H
ATOM   2725 HE22 GLN A 170      43.370  54.870  28.820  1.00  0.00           H
ATOM   2726  C   GLN A 170      43.680  49.870  27.230  1.00  0.00           C
ATOM   2727  O   GLN A 170      44.520  49.030  27.540  1.00  0.00           O
ATOM   2728  N   ASN A 171      42.570  49.480  26.570  1.00  0.00           N
ATOM   2729  HN  ASN A 171      41.850  50.100  26.280  1.00  0.00           H
ATOM   2730  CA  ASN A 171      42.290  48.150  26.310  1.00  0.00           C
ATOM   2731  HA  ASN A 171      43.120  47.640  25.860  1.00  0.00           H
ATOM   2732  CB  ASN A 171      41.800  47.490  27.630  1.00  0.00           C
ATOM   2733  HB1 ASN A 171      40.890  47.980  28.040  1.00  0.00           H
ATOM   2734  HB2 ASN A 171      42.590  47.590  28.400  1.00  0.00           H
ATOM   2735  CG  ASN A 171      41.530  46.020  27.500  1.00  0.00           C
ATOM   2736  OD1 ASN A 171      42.400  45.250  27.050  1.00  0.00           O
ATOM   2737  ND2 ASN A 171      40.420  45.550  28.070  1.00  0.00           N
ATOM   2738 HD21 ASN A 171      39.860  46.150  28.660  1.00  0.00           H
ATOM   2739 HD22 ASN A 171      40.300  44.560  28.130  1.00  0.00           H
ATOM   2740  C   ASN A 171      41.200  48.180  25.250  1.00  0.00           C
ATOM   2741  O   ASN A 171      40.470  49.190  25.120  1.00  0.00           O
ATOM   2742  N   GLY A 172      41.020  47.060  24.500  1.00  0.00           N
ATOM   2743  HN  GLY A 172      41.720  46.360  24.610  1.00  0.00           H
ATOM   2744  CA  GLY A 172      39.950  46.750  23.560  1.00  0.00           C
ATOM   2745  HA1 GLY A 172      40.130  45.710  23.330  1.00  0.00           H
ATOM   2746  HA2 GLY A 172      39.910  47.450  22.740  1.00  0.00           H
ATOM   2747  C   GLY A 172      38.590  46.740  24.070  1.00  0.00           C
ATOM   2748  O   GLY A 172      37.650  47.250  23.430  1.00  0.00           O
ATOM   2749  N   GLY A 173      38.400  46.100  25.220  1.00  0.00           N
ATOM   2750  HN  GLY A 173      39.230  45.630  25.530  1.00  0.00           H
ATOM   2751  CA  GLY A 173      37.160  46.190  26.010  1.00  0.00           C
ATOM   2752  HA1 GLY A 173      36.950  45.340  26.640  1.00  0.00           H
ATOM   2753  HA2 GLY A 173      36.360  46.350  25.310  1.00  0.00           H
ATOM   2754  C   GLY A 173      37.250  47.400  26.890  1.00  0.00           C
ATOM   2755  O   GLY A 173      38.000  48.330  26.630  1.00  0.00           O
ATOM   2756  N   ALA A 174      36.550  47.430  28.060  1.00  0.00           N
ATOM   2757  HN  ALA A 174      36.060  46.580  28.240  1.00  0.00           H
ATOM   2758  CA  ALA A 174      36.700  48.420  29.110  1.00  0.00           C
ATOM   2759  HA  ALA A 174      36.620  49.410  28.690  1.00  0.00           H
ATOM   2760  CB  ALA A 174      35.620  48.350  30.210  1.00  0.00           C
ATOM   2761  HB1 ALA A 174      35.650  49.080  31.060  1.00  0.00           H
ATOM   2762  HB2 ALA A 174      35.710  47.420  30.800  1.00  0.00           H
ATOM   2763  HB3 ALA A 174      34.610  48.430  29.760  1.00  0.00           H
ATOM   2764  C   ALA A 174      38.110  48.490  29.650  1.00  0.00           C
ATOM   2765  O   ALA A 174      38.800  47.480  29.860  1.00  0.00           O
ATOM   2766  N   ASN A 175      38.550  49.720  29.900  1.00  0.00           N
ATOM   2767  HN  ASN A 175      37.950  50.510  29.830  1.00  0.00           H
ATOM   2768  CA  ASN A 175      39.970  49.990  30.350  1.00  0.00           C
ATOM   2769  HA  ASN A 175      40.690  49.500  29.720  1.00  0.00           H
ATOM   2770  CB  ASN A 175      40.160  51.530  30.220  1.00  0.00           C
ATOM   2771  HB1 ASN A 175      41.130  51.930  30.570  1.00  0.00           H
ATOM   2772  HB2 ASN A 175      39.280  51.950  30.770  1.00  0.00           H
ATOM   2773  CG  ASN A 175      40.040  51.920  28.780  1.00  0.00           C
ATOM   2774  OD1 ASN A 175      39.920  51.160  27.820  1.00  0.00           O
ATOM   2775  ND2 ASN A 175      39.900  53.270  28.580  1.00  0.00           N
ATOM   2776 HD21 ASN A 175      40.080  53.870  29.360  1.00  0.00           H
ATOM   2777 HD22 ASN A 175      39.760  53.650  27.660  1.00  0.00           H
ATOM   2778  C   ASN A 175      40.300  49.440  31.700  1.00  0.00           C
ATOM   2779  O   ASN A 175      39.360  49.280  32.580  1.00  0.00           O
ATOM   2780  N   LEU A 176      41.560  49.140  32.030  1.00  0.00           N
ATOM   2781  HN  LEU A 176      42.190  49.410  31.290  1.00  0.00           H
ATOM   2782  CA  LEU A 176      42.010  48.330  33.220  1.00  0.00           C
ATOM   2783  HA  LEU A 176      41.130  47.790  33.520  1.00  0.00           H
ATOM   2784  CB  LEU A 176      43.130  47.310  32.870  1.00  0.00           C
ATOM   2785  HB1 LEU A 176      43.900  47.880  32.310  1.00  0.00           H
ATOM   2786  HB2 LEU A 176      42.740  46.420  32.320  1.00  0.00           H
ATOM   2787  CG  LEU A 176      43.960  46.650  34.040  1.00  0.00           C
ATOM   2788  HG  LEU A 176      44.450  47.480  34.580  1.00  0.00           H
ATOM   2789  CD1 LEU A 176      43.020  45.880  35.030  1.00  0.00           C
ATOM   2790 HD11 LEU A 176      42.140  46.410  35.440  1.00  0.00           H
ATOM   2791 HD12 LEU A 176      43.620  45.590  35.920  1.00  0.00           H
ATOM   2792 HD13 LEU A 176      42.740  44.930  34.500  1.00  0.00           H
ATOM   2793  CD2 LEU A 176      45.020  45.810  33.400  1.00  0.00           C
ATOM   2794 HD21 LEU A 176      45.680  45.350  34.170  1.00  0.00           H
ATOM   2795 HD22 LEU A 176      45.600  46.420  32.670  1.00  0.00           H
ATOM   2796 HD23 LEU A 176      44.570  44.970  32.840  1.00  0.00           H
ATOM   2797  C   LEU A 176      42.240  49.250  34.430  1.00  0.00           C
ATOM   2798  O   LEU A 176      43.200  50.040  34.470  1.00  0.00           O
ATOM   2799  N   CYS A 177      41.500  49.080  35.530  1.00  0.00           N
ATOM   2800  HN  CYS A 177      40.760  48.420  35.430  1.00  0.00           H
ATOM   2801  CA  CYS A 177      41.690  49.810  36.780  1.00  0.00           C
ATOM   2802  HA  CYS A 177      42.150  50.790  36.670  1.00  0.00           H
ATOM   2803  CB  CYS A 177      40.330  50.140  37.540  1.00  0.00           C
ATOM   2804  HB1 CYS A 177      39.950  49.150  37.860  1.00  0.00           H
ATOM   2805  HB2 CYS A 177      39.760  50.640  36.740  1.00  0.00           H
ATOM   2806  SG  CYS A 177      40.520  51.300  38.990  1.00  0.00           S
ATOM   2807  C   CYS A 177      42.560  48.980  37.670  1.00  0.00           C
ATOM   2808  O   CYS A 177      42.220  47.780  37.830  1.00  0.00           O
ATOM   2809  N   SER A 178      43.670  49.570  38.190  1.00  0.00           N
ATOM   2810  HN  SER A 178      43.870  50.500  37.880  1.00  0.00           H
ATOM   2811  CA  SER A 178      44.730  48.830  38.980  1.00  0.00           C
ATOM   2812  HA  SER A 178      44.390  48.670  39.990  1.00  0.00           H
ATOM   2813  CB  SER A 178      45.010  47.340  38.470  1.00  0.00           C
ATOM   2814  HB1 SER A 178      45.010  47.380  37.360  1.00  0.00           H
ATOM   2815  HB2 SER A 178      44.170  46.710  38.840  1.00  0.00           H
ATOM   2816  OG  SER A 178      46.230  46.750  38.800  1.00  0.00           O
ATOM   2817  HG1 SER A 178      46.380  45.980  38.250  1.00  0.00           H
ATOM   2818  C   SER A 178      46.050  49.590  38.870  1.00  0.00           C
ATOM   2819  O   SER A 178      46.270  50.130  37.830  1.00  0.00           O
ATOM   2820  N   SER A 179      46.850  49.750  39.920  1.00  0.00           N
ATOM   2821  HN  SER A 179      46.640  49.400  40.830  1.00  0.00           H
ATOM   2822  CA  SER A 179      48.100  50.550  39.860  1.00  0.00           C
ATOM   2823  HA  SER A 179      48.250  50.830  38.820  1.00  0.00           H
ATOM   2824  CB  SER A 179      48.200  51.800  40.790  1.00  0.00           C
ATOM   2825  HB1 SER A 179      47.250  52.320  40.520  1.00  0.00           H
ATOM   2826  HB2 SER A 179      49.030  52.480  40.510  1.00  0.00           H
ATOM   2827  OG  SER A 179      48.120  51.540  42.210  1.00  0.00           O
ATOM   2828  HG1 SER A 179      47.740  52.270  42.700  1.00  0.00           H
ATOM   2829  C   SER A 179      49.320  49.700  40.150  1.00  0.00           C
ATOM   2830  O   SER A 179      50.430  50.160  40.380  1.00  0.00           O
ATOM   2831  N   PHE A 180      49.280  48.370  40.000  1.00  0.00           N
ATOM   2832  HN  PHE A 180      48.410  47.890  39.880  1.00  0.00           H
ATOM   2833  CA  PHE A 180      50.430  47.520  40.000  1.00  0.00           C
ATOM   2834  HA  PHE A 180      50.980  47.580  40.930  1.00  0.00           H
ATOM   2835  CB  PHE A 180      49.860  46.010  40.090  1.00  0.00           C
ATOM   2836  HB1 PHE A 180      50.730  45.380  39.790  1.00  0.00           H
ATOM   2837  HB2 PHE A 180      49.190  45.690  39.270  1.00  0.00           H
ATOM   2838  CG  PHE A 180      49.270  45.540  41.290  1.00  0.00           C
ATOM   2839  CD1 PHE A 180      50.080  45.390  42.410  1.00  0.00           C
ATOM   2840  HD1 PHE A 180      51.120  45.640  42.390  1.00  0.00           H
ATOM   2841  CE1 PHE A 180      49.570  44.930  43.600  1.00  0.00           C
ATOM   2842  HE1 PHE A 180      50.220  44.890  44.460  1.00  0.00           H
ATOM   2843  CZ  PHE A 180      48.270  44.510  43.650  1.00  0.00           C
ATOM   2844  HZ  PHE A 180      47.850  44.180  44.590  1.00  0.00           H
ATOM   2845  CD2 PHE A 180      47.920  45.210  41.350  1.00  0.00           C
ATOM   2846  HD2 PHE A 180      47.270  45.210  40.490  1.00  0.00           H
ATOM   2847  CE2 PHE A 180      47.440  44.650  42.550  1.00  0.00           C
ATOM   2848  HE2 PHE A 180      46.440  44.330  42.780  1.00  0.00           H
ATOM   2849  C   PHE A 180      51.410  47.530  38.840  1.00  0.00           C
ATOM   2850  O   PHE A 180      52.510  46.940  39.060  1.00  0.00           O
ATOM   2851  N   SER A 181      51.090  48.120  37.720  1.00  0.00           N
ATOM   2852  HN  SER A 181      50.210  48.570  37.640  1.00  0.00           H
ATOM   2853  CA  SER A 181      51.960  48.290  36.510  1.00  0.00           C
ATOM   2854  HA  SER A 181      52.150  47.330  36.050  1.00  0.00           H
ATOM   2855  CB  SER A 181      51.220  49.080  35.430  1.00  0.00           C
ATOM   2856  HB1 SER A 181      50.300  48.490  35.230  1.00  0.00           H
ATOM   2857  HB2 SER A 181      51.670  49.150  34.430  1.00  0.00           H
ATOM   2858  OG  SER A 181      50.910  50.340  35.980  1.00  0.00           O
ATOM   2859  HG1 SER A 181      50.140  50.290  36.540  1.00  0.00           H
ATOM   2860  C   SER A 181      53.320  48.870  36.770  1.00  0.00           C
ATOM   2861  O   SER A 181      53.520  49.820  37.510  1.00  0.00           O
ATOM   2862  N   ILE A 182      54.430  48.210  36.320  1.00  0.00           N
ATOM   2863  HN  ILE A 182      54.310  47.410  35.740  1.00  0.00           H
ATOM   2864  CA  ILE A 182      55.830  48.660  36.490  1.00  0.00           C
ATOM   2865  HA  ILE A 182      55.770  49.440  37.240  1.00  0.00           H
ATOM   2866  CB  ILE A 182      56.700  47.430  36.810  1.00  0.00           C
ATOM   2867  HB  ILE A 182      56.580  46.820  35.890  1.00  0.00           H
ATOM   2868  CG2 ILE A 182      58.230  47.700  36.800  1.00  0.00           C
ATOM   2869 HG21 ILE A 182      58.710  46.700  36.730  1.00  0.00           H
ATOM   2870 HG22 ILE A 182      58.310  48.200  37.800  1.00  0.00           H
ATOM   2871 HG23 ILE A 182      58.570  48.370  35.990  1.00  0.00           H
ATOM   2872  CG1 ILE A 182      56.270  46.520  37.960  1.00  0.00           C
ATOM   2873 HG11 ILE A 182      55.180  46.400  37.910  1.00  0.00           H
ATOM   2874 HG12 ILE A 182      56.580  47.160  38.820  1.00  0.00           H
ATOM   2875  CD  ILE A 182      56.900  45.090  37.970  1.00  0.00           C
ATOM   2876  HD1 ILE A 182      56.560  44.480  38.840  1.00  0.00           H
ATOM   2877  HD2 ILE A 182      58.000  45.140  38.060  1.00  0.00           H
ATOM   2878  HD3 ILE A 182      56.580  44.510  37.080  1.00  0.00           H
ATOM   2879  C   ILE A 182      56.310  49.310  35.190  1.00  0.00           C
ATOM   2880  O   ILE A 182      56.040  48.850  34.090  1.00  0.00           O
ATOM   2881  N   CYS A 183      56.850  50.520  35.310  1.00  0.00           N
ATOM   2882  HN  CYS A 183      57.240  50.880  36.160  1.00  0.00           H
ATOM   2883  CA  CYS A 183      57.000  51.350  34.130  1.00  0.00           C
ATOM   2884  HA  CYS A 183      56.790  50.860  33.190  1.00  0.00           H
ATOM   2885  CB  CYS A 183      55.940  52.580  33.980  1.00  0.00           C
ATOM   2886  HB1 CYS A 183      55.980  53.040  32.970  1.00  0.00           H
ATOM   2887  HB2 CYS A 183      56.100  53.310  34.790  1.00  0.00           H
ATOM   2888  SG  CYS A 183      54.240  51.980  34.100  1.00  0.00           S
ATOM   2889  C   CYS A 183      58.400  51.930  34.100  1.00  0.00           C
ATOM   2890  O   CYS A 183      59.150  51.820  35.140  1.00  0.00           O
ATOM   2891  N   HSD A 184      58.870  52.430  32.950  1.00  0.00           N
ATOM   2892  HN  HSD A 184      58.200  52.490  32.220  1.00  0.00           H
ATOM   2893  CA  HSD A 184      60.100  53.110  32.600  1.00  0.00           C
ATOM   2894  HA  HSD A 184      60.880  52.460  32.940  1.00  0.00           H
ATOM   2895  CB  HSD A 184      60.270  53.230  31.070  1.00  0.00           C
ATOM   2896  HB1 HSD A 184      59.280  53.580  30.700  1.00  0.00           H
ATOM   2897  HB2 HSD A 184      60.540  52.250  30.620  1.00  0.00           H
ATOM   2898  ND1 HSD A 184      62.490  54.120  30.580  1.00  0.00           N
ATOM   2899  HD1 HSD A 184      62.960  53.270  30.790  1.00  0.00           H
ATOM   2900  CG  HSD A 184      61.170  54.280  30.630  1.00  0.00           C
ATOM   2901  CE1 HSD A 184      63.060  55.260  30.210  1.00  0.00           C
ATOM   2902  HE1 HSD A 184      64.080  55.250  29.830  1.00  0.00           H
ATOM   2903  NE2 HSD A 184      62.150  56.190  29.960  1.00  0.00           N
ATOM   2904  CD2 HSD A 184      60.930  55.560  30.260  1.00  0.00           C
ATOM   2905  HD2 HSD A 184      60.060  56.180  30.110  1.00  0.00           H
ATOM   2906  C   HSD A 184      60.270  54.490  33.320  1.00  0.00           C
ATOM   2907  O   HSD A 184      59.270  55.120  33.600  1.00  0.00           O
ATOM   2908  N   THR A 185      61.510  54.900  33.500  1.00  0.00           N
ATOM   2909  HN  THR A 185      62.270  54.260  33.390  1.00  0.00           H
ATOM   2910  CA  THR A 185      61.830  56.040  34.400  1.00  0.00           C
ATOM   2911  HA  THR A 185      62.900  56.030  34.580  1.00  0.00           H
ATOM   2912  CB  THR A 185      61.650  57.440  33.710  1.00  0.00           C
ATOM   2913  HB  THR A 185      60.620  57.560  33.340  1.00  0.00           H
ATOM   2914  OG1 THR A 185      62.630  57.480  32.660  1.00  0.00           O
ATOM   2915  HG1 THR A 185      62.510  56.690  32.150  1.00  0.00           H
ATOM   2916  CG2 THR A 185      61.940  58.560  34.720  1.00  0.00           C
ATOM   2917 HG21 THR A 185      61.160  58.560  35.520  1.00  0.00           H
ATOM   2918 HG22 THR A 185      61.610  59.520  34.310  1.00  0.00           H
ATOM   2919 HG23 THR A 185      62.960  58.580  35.170  1.00  0.00           H
ATOM   2920  C   THR A 185      61.360  55.970  35.900  1.00  0.00           C
ATOM   2921  O   THR A 185      60.230  55.800  36.290  1.00  0.00           O
ATOM   2922  N   PHE A 186      62.330  56.090  36.820  1.00  0.00           N
ATOM   2923  HN  PHE A 186      63.290  56.160  36.560  1.00  0.00           H
ATOM   2924  CA  PHE A 186      62.080  56.140  38.270  1.00  0.00           C
ATOM   2925  HA  PHE A 186      61.530  55.220  38.450  1.00  0.00           H
ATOM   2926  CB  PHE A 186      63.380  56.140  38.980  1.00  0.00           C
ATOM   2927  HB1 PHE A 186      64.060  56.960  38.700  1.00  0.00           H
ATOM   2928  HB2 PHE A 186      63.910  55.200  38.700  1.00  0.00           H
ATOM   2929  CG  PHE A 186      63.420  56.190  40.500  1.00  0.00           C
ATOM   2930  CD1 PHE A 186      63.700  54.950  41.140  1.00  0.00           C
ATOM   2931  HD1 PHE A 186      63.830  54.030  40.570  1.00  0.00           H
ATOM   2932  CE1 PHE A 186      64.030  54.920  42.490  1.00  0.00           C
ATOM   2933  HE1 PHE A 186      64.130  53.940  42.930  1.00  0.00           H
ATOM   2934  CZ  PHE A 186      64.020  56.070  43.230  1.00  0.00           C
ATOM   2935  HZ  PHE A 186      64.240  56.020  44.290  1.00  0.00           H
ATOM   2936  CD2 PHE A 186      63.410  57.370  41.270  1.00  0.00           C
ATOM   2937  HD2 PHE A 186      63.250  58.340  40.820  1.00  0.00           H
ATOM   2938  CE2 PHE A 186      63.730  57.310  42.670  1.00  0.00           C
ATOM   2939  HE2 PHE A 186      63.750  58.220  43.250  1.00  0.00           H
ATOM   2940  C   PHE A 186      61.130  57.260  38.740  1.00  0.00           C
ATOM   2941  O   PHE A 186      61.350  58.400  38.370  1.00  0.00           O
ATOM   2942  N   GLN A 187      60.270  56.860  39.670  1.00  0.00           N
ATOM   2943  HN  GLN A 187      60.280  55.930  40.040  1.00  0.00           H
ATOM   2944  CA  GLN A 187      59.170  57.640  40.230  1.00  0.00           C
ATOM   2945  HA  GLN A 187      59.230  58.620  39.780  1.00  0.00           H
ATOM   2946  CB  GLN A 187      57.780  56.970  40.060  1.00  0.00           C
ATOM   2947  HB1 GLN A 187      56.990  57.590  40.550  1.00  0.00           H
ATOM   2948  HB2 GLN A 187      57.710  56.070  40.710  1.00  0.00           H
ATOM   2949  CG  GLN A 187      57.440  56.900  38.560  1.00  0.00           C
ATOM   2950  HG1 GLN A 187      56.400  56.500  38.500  1.00  0.00           H
ATOM   2951  HG2 GLN A 187      58.020  56.150  37.990  1.00  0.00           H
ATOM   2952  CD  GLN A 187      57.640  58.190  37.740  1.00  0.00           C
ATOM   2953  OE1 GLN A 187      57.080  59.230  38.030  1.00  0.00           O
ATOM   2954  NE2 GLN A 187      58.410  58.050  36.630  1.00  0.00           N
ATOM   2955 HE21 GLN A 187      58.590  57.210  36.140  1.00  0.00           H
ATOM   2956 HE22 GLN A 187      58.700  58.940  36.250  1.00  0.00           H
ATOM   2957  C   GLN A 187      59.310  57.830  41.720  1.00  0.00           C
ATOM   2958  O   GLN A 187      59.530  56.900  42.530  1.00  0.00           O
ATOM   2959  N   TRP A 188      59.160  59.100  42.250  1.00  0.00           N
ATOM   2960  HN  TRP A 188      58.780  59.750  41.580  1.00  0.00           H
ATOM   2961  CA  TRP A 188      59.450  59.480  43.580  1.00  0.00           C
ATOM   2962  HA  TRP A 188      60.520  59.350  43.710  1.00  0.00           H
ATOM   2963  CB  TRP A 188      59.170  60.980  43.900  1.00  0.00           C
ATOM   2964  HB1 TRP A 188      59.840  61.650  43.310  1.00  0.00           H
ATOM   2965  HB2 TRP A 188      59.450  61.170  44.960  1.00  0.00           H
ATOM   2966  CG  TRP A 188      57.770  61.540  43.540  1.00  0.00           C
ATOM   2967  CD1 TRP A 188      57.300  62.100  42.360  1.00  0.00           C
ATOM   2968  HD1 TRP A 188      58.010  62.300  41.560  1.00  0.00           H
ATOM   2969  NE1 TRP A 188      55.920  62.490  42.510  1.00  0.00           N
ATOM   2970  HE1 TRP A 188      55.360  62.600  41.720  1.00  0.00           H
ATOM   2971  CE2 TRP A 188      55.540  62.310  43.860  1.00  0.00           C
ATOM   2972  CD2 TRP A 188      56.670  61.770  44.510  1.00  0.00           C
ATOM   2973  CE3 TRP A 188      56.500  61.540  45.890  1.00  0.00           C
ATOM   2974  HE3 TRP A 188      57.320  61.120  46.460  1.00  0.00           H
ATOM   2975  CZ3 TRP A 188      55.240  61.770  46.510  1.00  0.00           C
ATOM   2976  HZ3 TRP A 188      55.120  61.530  47.550  1.00  0.00           H
ATOM   2977  CZ2 TRP A 188      54.370  62.570  44.470  1.00  0.00           C
ATOM   2978  HZ2 TRP A 188      53.620  63.130  43.930  1.00  0.00           H
ATOM   2979  CH2 TRP A 188      54.180  62.330  45.780  1.00  0.00           C
ATOM   2980  HH2 TRP A 188      53.210  62.420  46.240  1.00  0.00           H
ATOM   2981  C   TRP A 188      58.550  58.650  44.560  1.00  0.00           C
ATOM   2982  O   TRP A 188      58.920  58.380  45.670  1.00  0.00           O
ATOM   2983  N   HSE A 189      57.300  58.350  44.210  1.00  0.00           N
ATOM   2984  HN  HSE A 189      56.880  58.720  43.390  1.00  0.00           H
ATOM   2985  CA  HSE A 189      56.360  57.510  44.990  1.00  0.00           C
ATOM   2986  HA  HSE A 189      56.220  58.100  45.870  1.00  0.00           H
ATOM   2987  CB  HSE A 189      54.920  57.430  44.310  1.00  0.00           C
ATOM   2988  HB1 HSE A 189      54.740  58.430  43.850  1.00  0.00           H
ATOM   2989  HB2 HSE A 189      54.240  57.570  45.190  1.00  0.00           H
ATOM   2990  ND1 HSE A 189      53.790  55.210  44.160  1.00  0.00           N
ATOM   2991  CG  HSE A 189      54.540  56.180  43.560  1.00  0.00           C
ATOM   2992  CE1 HSE A 189      53.600  54.330  43.170  1.00  0.00           C
ATOM   2993  HE1 HSE A 189      53.070  53.360  43.170  1.00  0.00           H
ATOM   2994  NE2 HSE A 189      54.190  54.710  42.020  1.00  0.00           N
ATOM   2995  HE2 HSE A 189      54.040  54.240  41.140  1.00  0.00           H
ATOM   2996  CD2 HSE A 189      54.770  55.910  42.250  1.00  0.00           C
ATOM   2997  HD2 HSE A 189      55.470  56.320  41.520  1.00  0.00           H
ATOM   2998  C   HSE A 189      56.840  56.070  45.340  1.00  0.00           C
ATOM   2999  O   HSE A 189      56.560  55.600  46.470  1.00  0.00           O
ATOM   3000  N   GLU A 190      57.660  55.480  44.490  1.00  0.00           N
ATOM   3001  HN  GLU A 190      57.790  55.940  43.620  1.00  0.00           H
ATOM   3002  CA  GLU A 190      58.420  54.250  44.780  1.00  0.00           C
ATOM   3003  HA  GLU A 190      57.790  53.580  45.350  1.00  0.00           H
ATOM   3004  CB  GLU A 190      58.770  53.560  43.440  1.00  0.00           C
ATOM   3005  HB1 GLU A 190      59.410  52.690  43.690  1.00  0.00           H
ATOM   3006  HB2 GLU A 190      59.340  54.210  42.750  1.00  0.00           H
ATOM   3007  CG  GLU A 190      57.440  53.050  42.770  1.00  0.00           C
ATOM   3008  HG1 GLU A 190      56.890  53.880  42.290  1.00  0.00           H
ATOM   3009  HG2 GLU A 190      56.790  52.620  43.580  1.00  0.00           H
ATOM   3010  CD  GLU A 190      57.760  52.010  41.690  1.00  0.00           C
ATOM   3011  OE1 GLU A 190      58.960  51.860  41.330  1.00  0.00           O
ATOM   3012  OE2 GLU A 190      56.770  51.630  41.000  1.00  0.00           O
ATOM   3013  C   GLU A 190      59.700  54.400  45.590  1.00  0.00           C
ATOM   3014  O   GLU A 190      59.920  53.580  46.430  1.00  0.00           O
ATOM   3015  N   ALA A 191      60.370  55.580  45.430  1.00  0.00           N
ATOM   3016  HN  ALA A 191      60.200  56.150  44.630  1.00  0.00           H
ATOM   3017  CA  ALA A 191      61.380  55.980  46.490  1.00  0.00           C
ATOM   3018  HA  ALA A 191      62.140  55.230  46.520  1.00  0.00           H
ATOM   3019  CB  ALA A 191      62.220  57.230  46.160  1.00  0.00           C
ATOM   3020  HB1 ALA A 191      61.650  58.100  45.800  1.00  0.00           H
ATOM   3021  HB2 ALA A 191      63.040  56.970  45.460  1.00  0.00           H
ATOM   3022  HB3 ALA A 191      62.710  57.680  47.050  1.00  0.00           H
ATOM   3023  C   ALA A 191      60.740  56.140  47.820  1.00  0.00           C
ATOM   3024  O   ALA A 191      61.270  55.680  48.780  1.00  0.00           O
ATOM   3025  N   MET A 192      59.510  56.730  47.970  1.00  0.00           N
ATOM   3026  HN  MET A 192      59.140  57.200  47.170  1.00  0.00           H
ATOM   3027  CA  MET A 192      58.800  56.750  49.200  1.00  0.00           C
ATOM   3028  HA  MET A 192      59.480  57.170  49.930  1.00  0.00           H
ATOM   3029  CB  MET A 192      57.540  57.610  49.080  1.00  0.00           C
ATOM   3030  HB1 MET A 192      56.990  57.610  50.040  1.00  0.00           H
ATOM   3031  HB2 MET A 192      56.760  57.120  48.460  1.00  0.00           H
ATOM   3032  CG  MET A 192      57.780  59.110  48.680  1.00  0.00           C
ATOM   3033  HG1 MET A 192      56.800  59.630  48.600  1.00  0.00           H
ATOM   3034  HG2 MET A 192      58.330  59.070  47.720  1.00  0.00           H
ATOM   3035  SD  MET A 192      58.810  59.970  49.920  1.00  0.00           S
ATOM   3036  CE  MET A 192      59.370  61.260  48.730  1.00  0.00           C
ATOM   3037  HE1 MET A 192      60.160  60.890  48.040  1.00  0.00           H
ATOM   3038  HE2 MET A 192      59.790  62.050  49.390  1.00  0.00           H
ATOM   3039  HE3 MET A 192      58.590  61.790  48.120  1.00  0.00           H
ATOM   3040  C   MET A 192      58.540  55.390  49.840  1.00  0.00           C
ATOM   3041  O   MET A 192      58.810  55.200  51.030  1.00  0.00           O
ATOM   3042  N   PHE A 193      58.110  54.390  49.020  1.00  0.00           N
ATOM   3043  HN  PHE A 193      58.090  54.490  48.030  1.00  0.00           H
ATOM   3044  CA  PHE A 193      57.910  53.040  49.500  1.00  0.00           C
ATOM   3045  HA  PHE A 193      57.100  52.950  50.200  1.00  0.00           H
ATOM   3046  CB  PHE A 193      57.540  52.160  48.280  1.00  0.00           C
ATOM   3047  HB1 PHE A 193      58.400  51.950  47.610  1.00  0.00           H
ATOM   3048  HB2 PHE A 193      56.690  52.680  47.790  1.00  0.00           H
ATOM   3049  CG  PHE A 193      57.120  50.810  48.730  1.00  0.00           C
ATOM   3050  CD1 PHE A 193      57.970  49.700  48.770  1.00  0.00           C
ATOM   3051  HD1 PHE A 193      59.010  50.000  48.760  1.00  0.00           H
ATOM   3052  CE1 PHE A 193      57.480  48.430  49.040  1.00  0.00           C
ATOM   3053  HE1 PHE A 193      58.240  47.660  48.990  1.00  0.00           H
ATOM   3054  CZ  PHE A 193      56.160  48.240  49.360  1.00  0.00           C
ATOM   3055  HZ  PHE A 193      55.900  47.260  49.720  1.00  0.00           H
ATOM   3056  CD2 PHE A 193      55.790  50.590  49.040  1.00  0.00           C
ATOM   3057  HD2 PHE A 193      55.040  51.370  48.990  1.00  0.00           H
ATOM   3058  CE2 PHE A 193      55.250  49.310  49.330  1.00  0.00           C
ATOM   3059  HE2 PHE A 193      54.190  49.200  49.540  1.00  0.00           H
ATOM   3060  C   PHE A 193      59.120  52.530  50.230  1.00  0.00           C
ATOM   3061  O   PHE A 193      58.940  52.050  51.370  1.00  0.00           O
ATOM   3062  N   LEU A 194      60.340  52.630  49.710  1.00  0.00           N
ATOM   3063  HN  LEU A 194      60.560  52.890  48.770  1.00  0.00           H
ATOM   3064  CA  LEU A 194      61.560  52.410  50.470  1.00  0.00           C
ATOM   3065  HA  LEU A 194      61.590  51.400  50.870  1.00  0.00           H
ATOM   3066  CB  LEU A 194      62.800  52.660  49.610  1.00  0.00           C
ATOM   3067  HB1 LEU A 194      63.740  52.430  50.150  1.00  0.00           H
ATOM   3068  HB2 LEU A 194      62.770  53.670  49.140  1.00  0.00           H
ATOM   3069  CG  LEU A 194      62.910  51.650  48.410  1.00  0.00           C
ATOM   3070  HG  LEU A 194      62.300  52.060  47.570  1.00  0.00           H
ATOM   3071  CD1 LEU A 194      64.430  51.760  48.000  1.00  0.00           C
ATOM   3072 HD11 LEU A 194      64.730  52.780  47.680  1.00  0.00           H
ATOM   3073 HD12 LEU A 194      64.720  51.160  47.120  1.00  0.00           H
ATOM   3074 HD13 LEU A 194      65.110  51.430  48.820  1.00  0.00           H
ATOM   3075  CD2 LEU A 194      62.620  50.180  48.670  1.00  0.00           C
ATOM   3076 HD21 LEU A 194      61.520  50.010  48.740  1.00  0.00           H
ATOM   3077 HD22 LEU A 194      63.110  49.920  49.630  1.00  0.00           H
ATOM   3078 HD23 LEU A 194      62.970  49.610  47.790  1.00  0.00           H
ATOM   3079  C   LEU A 194      61.630  53.230  51.740  1.00  0.00           C
ATOM   3080  O   LEU A 194      61.900  52.700  52.780  1.00  0.00           O
ATOM   3081  N   LEU A 195      61.310  54.570  51.720  1.00  0.00           N
ATOM   3082  HN  LEU A 195      60.780  54.960  50.970  1.00  0.00           H
ATOM   3083  CA  LEU A 195      61.330  55.490  52.800  1.00  0.00           C
ATOM   3084  HA  LEU A 195      62.280  55.440  53.310  1.00  0.00           H
ATOM   3085  CB  LEU A 195      61.260  56.990  52.400  1.00  0.00           C
ATOM   3086  HB1 LEU A 195      61.050  57.580  53.330  1.00  0.00           H
ATOM   3087  HB2 LEU A 195      60.390  57.100  51.720  1.00  0.00           H
ATOM   3088  CG  LEU A 195      62.520  57.500  51.590  1.00  0.00           C
ATOM   3089  HG  LEU A 195      62.870  56.640  50.980  1.00  0.00           H
ATOM   3090  CD1 LEU A 195      62.030  58.440  50.550  1.00  0.00           C
ATOM   3091 HD11 LEU A 195      61.590  59.290  51.120  1.00  0.00           H
ATOM   3092 HD12 LEU A 195      61.220  58.100  49.890  1.00  0.00           H
ATOM   3093 HD13 LEU A 195      62.930  58.760  49.970  1.00  0.00           H
ATOM   3094  CD2 LEU A 195      63.680  58.020  52.420  1.00  0.00           C
ATOM   3095 HD21 LEU A 195      63.310  58.900  52.990  1.00  0.00           H
ATOM   3096 HD22 LEU A 195      64.500  58.300  51.720  1.00  0.00           H
ATOM   3097 HD23 LEU A 195      64.090  57.230  53.090  1.00  0.00           H
ATOM   3098  C   LEU A 195      60.410  55.140  53.960  1.00  0.00           C
ATOM   3099  O   LEU A 195      60.820  55.220  55.110  1.00  0.00           O
ATOM   3100  N   GLU A 196      59.100  54.720  53.670  1.00  0.00           N
ATOM   3101  HN  GLU A 196      58.880  54.580  52.710  1.00  0.00           H
ATOM   3102  CA  GLU A 196      58.010  54.440  54.560  1.00  0.00           C
ATOM   3103  HA  GLU A 196      58.150  54.990  55.470  1.00  0.00           H
ATOM   3104  CB  GLU A 196      56.700  54.870  53.820  1.00  0.00           C
ATOM   3105  HB1 GLU A 196      55.800  54.660  54.440  1.00  0.00           H
ATOM   3106  HB2 GLU A 196      56.550  54.190  52.960  1.00  0.00           H
ATOM   3107  CG  GLU A 196      56.640  56.420  53.470  1.00  0.00           C
ATOM   3108  HG1 GLU A 196      57.620  56.670  53.030  1.00  0.00           H
ATOM   3109  HG2 GLU A 196      56.570  56.950  54.440  1.00  0.00           H
ATOM   3110  CD  GLU A 196      55.510  56.700  52.530  1.00  0.00           C
ATOM   3111  OE1 GLU A 196      54.950  55.910  51.770  1.00  0.00           O
ATOM   3112  OE2 GLU A 196      55.050  57.960  52.640  1.00  0.00           O
ATOM   3113  HE2 GLU A 196      54.280  58.040  52.060  1.00  0.00           H
ATOM   3114  C   GLU A 196      58.080  53.010  54.930  1.00  0.00           C
ATOM   3115  O   GLU A 196      57.210  52.460  55.570  1.00  0.00           O
ATOM   3116  N   PHE A 197      59.150  52.290  54.580  1.00  0.00           N
ATOM   3117  HN  PHE A 197      59.760  52.650  53.870  1.00  0.00           H
ATOM   3118  CA  PHE A 197      59.650  51.120  55.350  1.00  0.00           C
ATOM   3119  HA  PHE A 197      58.820  50.780  55.940  1.00  0.00           H
ATOM   3120  CB  PHE A 197      60.230  50.000  54.410  1.00  0.00           C
ATOM   3121  HB1 PHE A 197      61.080  50.460  53.870  1.00  0.00           H
ATOM   3122  HB2 PHE A 197      59.550  49.660  53.590  1.00  0.00           H
ATOM   3123  CG  PHE A 197      60.700  48.760  55.150  1.00  0.00           C
ATOM   3124  CD1 PHE A 197      59.900  48.140  56.140  1.00  0.00           C
ATOM   3125  HD1 PHE A 197      58.970  48.470  56.570  1.00  0.00           H
ATOM   3126  CE1 PHE A 197      60.410  47.070  56.850  1.00  0.00           C
ATOM   3127  HE1 PHE A 197      59.790  46.580  57.590  1.00  0.00           H
ATOM   3128  CZ  PHE A 197      61.710  46.650  56.550  1.00  0.00           C
ATOM   3129  HZ  PHE A 197      62.230  45.940  57.180  1.00  0.00           H
ATOM   3130  CD2 PHE A 197      61.990  48.250  54.810  1.00  0.00           C
ATOM   3131  HD2 PHE A 197      62.680  48.740  54.130  1.00  0.00           H
ATOM   3132  CE2 PHE A 197      62.480  47.190  55.510  1.00  0.00           C
ATOM   3133  HE2 PHE A 197      63.470  46.860  55.230  1.00  0.00           H
ATOM   3134  C   PHE A 197      60.800  51.600  56.300  1.00  0.00           C
ATOM   3135  O   PHE A 197      60.660  51.640  57.530  1.00  0.00           O
ATOM   3136  N   PHE A 198      61.970  52.100  55.790  1.00  0.00           N
ATOM   3137  HN  PHE A 198      62.180  52.220  54.810  1.00  0.00           H
ATOM   3138  CA  PHE A 198      63.130  52.200  56.650  1.00  0.00           C
ATOM   3139  HA  PHE A 198      63.270  51.320  57.250  1.00  0.00           H
ATOM   3140  CB  PHE A 198      64.400  52.470  55.810  1.00  0.00           C
ATOM   3141  HB1 PHE A 198      65.250  52.750  56.470  1.00  0.00           H
ATOM   3142  HB2 PHE A 198      64.140  53.320  55.150  1.00  0.00           H
ATOM   3143  CG  PHE A 198      64.740  51.170  55.050  1.00  0.00           C
ATOM   3144  CD1 PHE A 198      65.370  50.080  55.700  1.00  0.00           C
ATOM   3145  HD1 PHE A 198      65.690  50.210  56.730  1.00  0.00           H
ATOM   3146  CE1 PHE A 198      65.730  48.890  54.980  1.00  0.00           C
ATOM   3147  HE1 PHE A 198      66.150  48.010  55.450  1.00  0.00           H
ATOM   3148  CZ  PHE A 198      65.500  48.860  53.630  1.00  0.00           C
ATOM   3149  HZ  PHE A 198      65.900  48.100  52.980  1.00  0.00           H
ATOM   3150  CD2 PHE A 198      64.590  51.070  53.650  1.00  0.00           C
ATOM   3151  HD2 PHE A 198      64.250  51.900  53.030  1.00  0.00           H
ATOM   3152  CE2 PHE A 198      65.040  49.980  52.920  1.00  0.00           C
ATOM   3153  HE2 PHE A 198      65.030  49.820  51.850  1.00  0.00           H
ATOM   3154  C   PHE A 198      63.100  53.250  57.750  1.00  0.00           C
ATOM   3155  O   PHE A 198      63.610  53.060  58.860  1.00  0.00           O
ATOM   3156  N   LEU A 199      62.590  54.430  57.420  1.00  0.00           N
ATOM   3157  HN  LEU A 199      62.140  54.600  56.540  1.00  0.00           H
ATOM   3158  CA  LEU A 199      62.430  55.500  58.390  1.00  0.00           C
ATOM   3159  HA  LEU A 199      63.330  55.520  58.980  1.00  0.00           H
ATOM   3160  CB  LEU A 199      62.210  56.940  57.680  1.00  0.00           C
ATOM   3161  HB1 LEU A 199      61.290  56.900  57.040  1.00  0.00           H
ATOM   3162  HB2 LEU A 199      63.060  57.020  56.960  1.00  0.00           H
ATOM   3163  CG  LEU A 199      61.940  58.140  58.510  1.00  0.00           C
ATOM   3164  HG  LEU A 199      61.010  58.020  59.100  1.00  0.00           H
ATOM   3165  CD1 LEU A 199      63.010  58.470  59.470  1.00  0.00           C
ATOM   3166 HD11 LEU A 199      62.610  59.050  60.340  1.00  0.00           H
ATOM   3167 HD12 LEU A 199      63.630  59.260  59.010  1.00  0.00           H
ATOM   3168 HD13 LEU A 199      63.590  57.600  59.860  1.00  0.00           H
ATOM   3169  CD2 LEU A 199      61.610  59.240  57.500  1.00  0.00           C
ATOM   3170 HD21 LEU A 199      62.300  59.330  56.630  1.00  0.00           H
ATOM   3171 HD22 LEU A 199      61.400  60.210  57.990  1.00  0.00           H
ATOM   3172 HD23 LEU A 199      60.620  58.930  57.090  1.00  0.00           H
ATOM   3173  C   LEU A 199      61.480  55.290  59.580  1.00  0.00           C
ATOM   3174  O   LEU A 199      61.870  55.480  60.780  1.00  0.00           O
ATOM   3175  N   PRO A 200      60.280  54.790  59.400  1.00  0.00           N
ATOM   3176  CD  PRO A 200      59.570  54.610  58.090  1.00  0.00           C
ATOM   3177  HD1 PRO A 200      60.150  54.010  57.370  1.00  0.00           H
ATOM   3178  HD2 PRO A 200      59.360  55.640  57.700  1.00  0.00           H
ATOM   3179  CA  PRO A 200      59.400  54.490  60.540  1.00  0.00           C
ATOM   3180  HA  PRO A 200      59.400  55.350  61.200  1.00  0.00           H
ATOM   3181  CB  PRO A 200      58.030  54.290  59.920  1.00  0.00           C
ATOM   3182  HB1 PRO A 200      57.470  55.250  59.940  1.00  0.00           H
ATOM   3183  HB2 PRO A 200      57.400  53.530  60.420  1.00  0.00           H
ATOM   3184  CG  PRO A 200      58.270  53.930  58.440  1.00  0.00           C
ATOM   3185  HG1 PRO A 200      58.380  52.830  58.320  1.00  0.00           H
ATOM   3186  HG2 PRO A 200      57.400  54.260  57.840  1.00  0.00           H
ATOM   3187  C   PRO A 200      59.830  53.310  61.320  1.00  0.00           C
ATOM   3188  O   PRO A 200      59.770  53.300  62.550  1.00  0.00           O
ATOM   3189  N   LEU A 201      60.500  52.310  60.670  1.00  0.00           N
ATOM   3190  HN  LEU A 201      60.510  52.370  59.680  1.00  0.00           H
ATOM   3191  CA  LEU A 201      61.120  51.120  61.310  1.00  0.00           C
ATOM   3192  HA  LEU A 201      60.350  50.570  61.850  1.00  0.00           H
ATOM   3193  CB  LEU A 201      61.790  50.300  60.170  1.00  0.00           C
ATOM   3194  HB1 LEU A 201      62.310  51.020  59.490  1.00  0.00           H
ATOM   3195  HB2 LEU A 201      60.980  49.840  59.560  1.00  0.00           H
ATOM   3196  CG  LEU A 201      62.760  49.140  60.590  1.00  0.00           C
ATOM   3197  HG  LEU A 201      63.210  49.340  61.580  1.00  0.00           H
ATOM   3198  CD1 LEU A 201      61.910  47.810  60.600  1.00  0.00           C
ATOM   3199 HD11 LEU A 201      61.210  47.750  61.450  1.00  0.00           H
ATOM   3200 HD12 LEU A 201      62.670  47.000  60.670  1.00  0.00           H
ATOM   3201 HD13 LEU A 201      61.210  47.660  59.740  1.00  0.00           H
ATOM   3202  CD2 LEU A 201      63.820  49.020  59.470  1.00  0.00           C
ATOM   3203 HD21 LEU A 201      63.530  48.320  58.660  1.00  0.00           H
ATOM   3204 HD22 LEU A 201      64.740  48.580  59.900  1.00  0.00           H
ATOM   3205 HD23 LEU A 201      64.160  50.040  59.180  1.00  0.00           H
ATOM   3206  C   LEU A 201      62.210  51.590  62.220  1.00  0.00           C
ATOM   3207  O   LEU A 201      62.300  51.230  63.390  1.00  0.00           O
ATOM   3208  N   GLY A 202      63.060  52.580  61.810  1.00  0.00           N
ATOM   3209  HN  GLY A 202      62.940  52.940  60.890  1.00  0.00           H
ATOM   3210  CA  GLY A 202      64.050  53.210  62.740  1.00  0.00           C
ATOM   3211  HA1 GLY A 202      64.600  53.920  62.140  1.00  0.00           H
ATOM   3212  HA2 GLY A 202      64.680  52.400  63.080  1.00  0.00           H
ATOM   3213  C   GLY A 202      63.530  53.830  63.980  1.00  0.00           C
ATOM   3214  O   GLY A 202      64.150  53.570  65.050  1.00  0.00           O
ATOM   3215  N   ILE A 203      62.440  54.680  63.860  1.00  0.00           N
ATOM   3216  HN  ILE A 203      61.910  54.760  63.010  1.00  0.00           H
ATOM   3217  CA  ILE A 203      61.770  55.150  64.980  1.00  0.00           C
ATOM   3218  HA  ILE A 203      62.440  55.730  65.590  1.00  0.00           H
ATOM   3219  CB  ILE A 203      60.730  56.280  64.620  1.00  0.00           C
ATOM   3220  HB  ILE A 203      60.050  55.790  63.910  1.00  0.00           H
ATOM   3221  CG2 ILE A 203      59.910  56.730  65.810  1.00  0.00           C
ATOM   3222 HG21 ILE A 203      59.260  55.890  66.120  1.00  0.00           H
ATOM   3223 HG22 ILE A 203      59.200  57.560  65.550  1.00  0.00           H
ATOM   3224 HG23 ILE A 203      60.590  57.150  66.580  1.00  0.00           H
ATOM   3225  CG1 ILE A 203      61.450  57.520  64.060  1.00  0.00           C
ATOM   3226 HG11 ILE A 203      62.130  57.140  63.280  1.00  0.00           H
ATOM   3227 HG12 ILE A 203      62.110  58.050  64.780  1.00  0.00           H
ATOM   3228  CD  ILE A 203      60.500  58.470  63.340  1.00  0.00           C
ATOM   3229  HD1 ILE A 203      59.860  59.070  64.010  1.00  0.00           H
ATOM   3230  HD2 ILE A 203      59.830  57.920  62.660  1.00  0.00           H
ATOM   3231  HD3 ILE A 203      61.120  59.150  62.720  1.00  0.00           H
ATOM   3232  C   ILE A 203      61.160  54.080  65.890  1.00  0.00           C
ATOM   3233  O   ILE A 203      61.390  54.060  67.100  1.00  0.00           O
ATOM   3234  N   ILE A 204      60.400  53.100  65.390  1.00  0.00           N
ATOM   3235  HN  ILE A 204      60.230  53.020  64.410  1.00  0.00           H
ATOM   3236  CA  ILE A 204      59.630  52.090  66.070  1.00  0.00           C
ATOM   3237  HA  ILE A 204      58.960  52.500  66.800  1.00  0.00           H
ATOM   3238  CB  ILE A 204      58.750  51.380  65.010  1.00  0.00           C
ATOM   3239  HB  ILE A 204      59.360  51.080  64.150  1.00  0.00           H
ATOM   3240  CG2 ILE A 204      57.960  50.180  65.610  1.00  0.00           C
ATOM   3241 HG21 ILE A 204      58.630  49.340  65.880  1.00  0.00           H
ATOM   3242 HG22 ILE A 204      57.190  49.740  64.930  1.00  0.00           H
ATOM   3243 HG23 ILE A 204      57.400  50.490  66.520  1.00  0.00           H
ATOM   3244  CG1 ILE A 204      57.670  52.360  64.440  1.00  0.00           C
ATOM   3245 HG11 ILE A 204      58.010  53.410  64.350  1.00  0.00           H
ATOM   3246 HG12 ILE A 204      56.820  52.510  65.140  1.00  0.00           H
ATOM   3247  CD  ILE A 204      56.910  51.940  63.150  1.00  0.00           C
ATOM   3248  HD1 ILE A 204      57.530  51.800  62.240  1.00  0.00           H
ATOM   3249  HD2 ILE A 204      56.110  52.680  63.010  1.00  0.00           H
ATOM   3250  HD3 ILE A 204      56.330  51.050  63.480  1.00  0.00           H
ATOM   3251  C   ILE A 204      60.560  51.040  66.650  1.00  0.00           C
ATOM   3252  O   ILE A 204      60.420  50.640  67.790  1.00  0.00           O
ATOM   3253  N   LEU A 205      61.670  50.640  65.930  1.00  0.00           N
ATOM   3254  HN  LEU A 205      61.870  50.880  64.990  1.00  0.00           H
ATOM   3255  CA  LEU A 205      62.630  49.730  66.590  1.00  0.00           C
ATOM   3256  HA  LEU A 205      62.050  48.950  67.060  1.00  0.00           H
ATOM   3257  CB  LEU A 205      63.460  48.990  65.480  1.00  0.00           C
ATOM   3258  HB1 LEU A 205      64.160  48.310  66.020  1.00  0.00           H
ATOM   3259  HB2 LEU A 205      63.970  49.760  64.870  1.00  0.00           H
ATOM   3260  CG  LEU A 205      62.720  48.140  64.530  1.00  0.00           C
ATOM   3261  HG  LEU A 205      62.130  48.790  63.850  1.00  0.00           H
ATOM   3262  CD1 LEU A 205      63.580  47.220  63.660  1.00  0.00           C
ATOM   3263 HD11 LEU A 205      63.000  46.500  63.060  1.00  0.00           H
ATOM   3264 HD12 LEU A 205      64.240  46.560  64.250  1.00  0.00           H
ATOM   3265 HD13 LEU A 205      64.240  47.730  62.910  1.00  0.00           H
ATOM   3266  CD2 LEU A 205      61.780  47.120  65.230  1.00  0.00           C
ATOM   3267 HD21 LEU A 205      62.340  46.570  66.020  1.00  0.00           H
ATOM   3268 HD22 LEU A 205      61.260  46.470  64.480  1.00  0.00           H
ATOM   3269 HD23 LEU A 205      60.920  47.630  65.720  1.00  0.00           H
ATOM   3270  C   LEU A 205      63.500  50.340  67.660  1.00  0.00           C
ATOM   3271  O   LEU A 205      63.740  49.710  68.690  1.00  0.00           O
ATOM   3272  N   PHE A 206      63.780  51.670  67.510  1.00  0.00           N
ATOM   3273  HN  PHE A 206      63.430  52.220  66.750  1.00  0.00           H
ATOM   3274  CA  PHE A 206      64.470  52.420  68.590  1.00  0.00           C
ATOM   3275  HA  PHE A 206      65.350  51.860  68.870  1.00  0.00           H
ATOM   3276  CB  PHE A 206      65.030  53.760  68.160  1.00  0.00           C
ATOM   3277  HB1 PHE A 206      64.190  54.480  68.130  1.00  0.00           H
ATOM   3278  HB2 PHE A 206      65.420  53.640  67.120  1.00  0.00           H
ATOM   3279  CG  PHE A 206      66.100  54.350  69.090  1.00  0.00           C
ATOM   3280  CD1 PHE A 206      65.760  55.290  70.130  1.00  0.00           C
ATOM   3281  HD1 PHE A 206      64.710  55.470  70.320  1.00  0.00           H
ATOM   3282  CE1 PHE A 206      66.730  55.800  70.960  1.00  0.00           C
ATOM   3283  HE1 PHE A 206      66.420  56.420  71.780  1.00  0.00           H
ATOM   3284  CZ  PHE A 206      68.110  55.510  70.760  1.00  0.00           C
ATOM   3285  HZ  PHE A 206      68.820  56.050  71.360  1.00  0.00           H
ATOM   3286  CD2 PHE A 206      67.480  54.010  68.980  1.00  0.00           C
ATOM   3287  HD2 PHE A 206      67.810  53.250  68.290  1.00  0.00           H
ATOM   3288  CE2 PHE A 206      68.430  54.560  69.830  1.00  0.00           C
ATOM   3289  HE2 PHE A 206      69.460  54.240  69.670  1.00  0.00           H
ATOM   3290  C   PHE A 206      63.610  52.600  69.830  1.00  0.00           C
ATOM   3291  O   PHE A 206      64.000  52.440  70.970  1.00  0.00           O
ATOM   3292  N   CYS A 207      62.400  53.060  69.570  1.00  0.00           N
ATOM   3293  HN  CYS A 207      62.220  53.540  68.730  1.00  0.00           H
ATOM   3294  CA  CYS A 207      61.360  53.030  70.580  1.00  0.00           C
ATOM   3295  HA  CYS A 207      61.730  53.750  71.290  1.00  0.00           H
ATOM   3296  CB  CYS A 207      60.020  53.700  70.080  1.00  0.00           C
ATOM   3297  HB1 CYS A 207      59.280  53.660  70.920  1.00  0.00           H
ATOM   3298  HB2 CYS A 207      59.610  53.160  69.200  1.00  0.00           H
ATOM   3299  SG  CYS A 207      60.330  55.470  69.640  1.00  0.00           S
ATOM   3300  HG1 CYS A 207      60.590  55.100  68.390  1.00  0.00           H
ATOM   3301  C   CYS A 207      61.180  51.730  71.310  1.00  0.00           C
ATOM   3302  O   CYS A 207      61.290  51.640  72.530  1.00  0.00           O
ATOM   3303  N   SER A 208      60.990  50.630  70.530  1.00  0.00           N
ATOM   3304  HN  SER A 208      60.920  50.770  69.540  1.00  0.00           H
ATOM   3305  CA  SER A 208      60.830  49.280  71.000  1.00  0.00           C
ATOM   3306  HA  SER A 208      59.940  49.180  71.590  1.00  0.00           H
ATOM   3307  CB  SER A 208      60.850  48.260  69.830  1.00  0.00           C
ATOM   3308  HB1 SER A 208      60.690  47.250  70.260  1.00  0.00           H
ATOM   3309  HB2 SER A 208      61.820  48.210  69.300  1.00  0.00           H
ATOM   3310  OG  SER A 208      59.710  48.350  69.010  1.00  0.00           O
ATOM   3311  HG1 SER A 208      59.840  49.120  68.440  1.00  0.00           H
ATOM   3312  C   SER A 208      62.030  48.800  71.880  1.00  0.00           C
ATOM   3313  O   SER A 208      61.740  48.240  72.920  1.00  0.00           O
ATOM   3314  N   ALA A 209      63.280  49.170  71.550  1.00  0.00           N
ATOM   3315  HN  ALA A 209      63.410  49.630  70.670  1.00  0.00           H
ATOM   3316  CA  ALA A 209      64.550  48.930  72.280  1.00  0.00           C
ATOM   3317  HA  ALA A 209      64.630  47.870  72.470  1.00  0.00           H
ATOM   3318  CB  ALA A 209      65.690  49.390  71.320  1.00  0.00           C
ATOM   3319  HB1 ALA A 209      65.450  50.420  70.980  1.00  0.00           H
ATOM   3320  HB2 ALA A 209      65.560  48.720  70.440  1.00  0.00           H
ATOM   3321  HB3 ALA A 209      66.700  49.450  71.780  1.00  0.00           H
ATOM   3322  C   ALA A 209      64.650  49.610  73.610  1.00  0.00           C
ATOM   3323  O   ALA A 209      65.090  49.050  74.590  1.00  0.00           O
ATOM   3324  N   ARG A 210      64.210  50.880  73.550  1.00  0.00           N
ATOM   3325  HN  ARG A 210      63.800  51.290  72.740  1.00  0.00           H
ATOM   3326  CA  ARG A 210      64.120  51.580  74.830  1.00  0.00           C
ATOM   3327  HA  ARG A 210      64.980  51.370  75.430  1.00  0.00           H
ATOM   3328  CB  ARG A 210      64.090  53.140  74.620  1.00  0.00           C
ATOM   3329  HB1 ARG A 210      64.000  53.630  75.610  1.00  0.00           H
ATOM   3330  HB2 ARG A 210      63.270  53.570  74.020  1.00  0.00           H
ATOM   3331  CG  ARG A 210      65.380  53.770  74.070  1.00  0.00           C
ATOM   3332  HG1 ARG A 210      65.140  54.850  74.100  1.00  0.00           H
ATOM   3333  HG2 ARG A 210      65.450  53.420  73.020  1.00  0.00           H
ATOM   3334  CD  ARG A 210      66.710  53.450  74.700  1.00  0.00           C
ATOM   3335  HD1 ARG A 210      67.500  53.940  74.080  1.00  0.00           H
ATOM   3336  HD2 ARG A 210      66.980  52.370  74.690  1.00  0.00           H
ATOM   3337  NE  ARG A 210      66.660  54.050  76.020  1.00  0.00           N
ATOM   3338  HE  ARG A 210      66.070  54.850  76.190  1.00  0.00           H
ATOM   3339  CZ  ARG A 210      67.590  53.940  76.990  1.00  0.00           C
ATOM   3340  NH1 ARG A 210      68.500  52.970  76.890  1.00  0.00           N
ATOM   3341 HH11 ARG A 210      68.440  52.370  76.090  1.00  0.00           H
ATOM   3342 HH12 ARG A 210      69.210  52.940  77.590  1.00  0.00           H
ATOM   3343  NH2 ARG A 210      67.720  54.800  77.960  1.00  0.00           N
ATOM   3344 HH21 ARG A 210      67.090  55.590  77.940  1.00  0.00           H
ATOM   3345 HH22 ARG A 210      68.410  54.810  78.690  1.00  0.00           H
ATOM   3346  C   ARG A 210      62.930  51.250  75.760  1.00  0.00           C
ATOM   3347  O   ARG A 210      62.950  51.410  77.010  1.00  0.00           O
ATOM   3348  N   ILE A 211      61.770  50.750  75.230  1.00  0.00           N
ATOM   3349  HN  ILE A 211      61.680  50.770  74.230  1.00  0.00           H
ATOM   3350  CA  ILE A 211      60.770  50.030  76.030  1.00  0.00           C
ATOM   3351  HA  ILE A 211      60.530  50.640  76.890  1.00  0.00           H
ATOM   3352  CB  ILE A 211      59.450  49.750  75.250  1.00  0.00           C
ATOM   3353  HB  ILE A 211      59.770  49.430  74.230  1.00  0.00           H
ATOM   3354  CG2 ILE A 211      58.610  48.790  76.050  1.00  0.00           C
ATOM   3355 HG21 ILE A 211      59.230  47.860  76.070  1.00  0.00           H
ATOM   3356 HG22 ILE A 211      57.660  48.690  75.490  1.00  0.00           H
ATOM   3357 HG23 ILE A 211      58.460  49.120  77.100  1.00  0.00           H
ATOM   3358  CG1 ILE A 211      58.590  50.990  74.920  1.00  0.00           C
ATOM   3359 HG11 ILE A 211      59.220  51.770  74.450  1.00  0.00           H
ATOM   3360 HG12 ILE A 211      58.200  51.390  75.890  1.00  0.00           H
ATOM   3361  CD  ILE A 211      57.470  50.740  73.970  1.00  0.00           C
ATOM   3362  HD1 ILE A 211      57.910  50.230  73.090  1.00  0.00           H
ATOM   3363  HD2 ILE A 211      57.100  51.650  73.450  1.00  0.00           H
ATOM   3364  HD3 ILE A 211      56.600  50.150  74.330  1.00  0.00           H
ATOM   3365  C   ILE A 211      61.460  48.780  76.640  1.00  0.00           C
ATOM   3366  O   ILE A 211      61.360  48.600  77.830  1.00  0.00           O
ATOM   3367  N   ILE A 212      62.200  47.980  75.880  1.00  0.00           N
ATOM   3368  HN  ILE A 212      62.380  48.110  74.910  1.00  0.00           H
ATOM   3369  CA  ILE A 212      62.810  46.690  76.330  1.00  0.00           C
ATOM   3370  HA  ILE A 212      62.010  46.130  76.810  1.00  0.00           H
ATOM   3371  CB  ILE A 212      63.380  45.820  75.180  1.00  0.00           C
ATOM   3372  HB  ILE A 212      63.960  46.480  74.500  1.00  0.00           H
ATOM   3373  CG2 ILE A 212      64.330  44.670  75.700  1.00  0.00           C
ATOM   3374 HG21 ILE A 212      64.730  44.080  74.840  1.00  0.00           H
ATOM   3375 HG22 ILE A 212      63.840  43.970  76.410  1.00  0.00           H
ATOM   3376 HG23 ILE A 212      65.230  45.080  76.200  1.00  0.00           H
ATOM   3377  CG1 ILE A 212      62.120  45.290  74.400  1.00  0.00           C
ATOM   3378 HG11 ILE A 212      61.290  46.020  74.370  1.00  0.00           H
ATOM   3379 HG12 ILE A 212      61.870  44.410  75.050  1.00  0.00           H
ATOM   3380  CD  ILE A 212      62.360  44.880  72.960  1.00  0.00           C
ATOM   3381  HD1 ILE A 212      61.520  44.240  72.610  1.00  0.00           H
ATOM   3382  HD2 ILE A 212      63.350  44.370  72.920  1.00  0.00           H
ATOM   3383  HD3 ILE A 212      62.560  45.770  72.330  1.00  0.00           H
ATOM   3384  C   ILE A 212      63.820  46.880  77.480  1.00  0.00           C
ATOM   3385  O   ILE A 212      63.870  46.140  78.450  1.00  0.00           O
ATOM   3386  N   TRP A 213      64.610  47.960  77.310  1.00  0.00           N
ATOM   3387  HN  TRP A 213      64.560  48.460  76.450  1.00  0.00           H
ATOM   3388  CA  TRP A 213      65.480  48.450  78.340  1.00  0.00           C
ATOM   3389  HA  TRP A 213      66.210  47.680  78.540  1.00  0.00           H
ATOM   3390  CB  TRP A 213      66.270  49.720  77.900  1.00  0.00           C
ATOM   3391  HB1 TRP A 213      65.580  50.510  77.530  1.00  0.00           H
ATOM   3392  HB2 TRP A 213      66.700  49.490  76.900  1.00  0.00           H
ATOM   3393  CG  TRP A 213      67.350  50.290  78.800  1.00  0.00           C
ATOM   3394  CD1 TRP A 213      67.090  51.490  79.440  1.00  0.00           C
ATOM   3395  HD1 TRP A 213      66.310  52.170  79.150  1.00  0.00           H
ATOM   3396  NE1 TRP A 213      68.170  51.760  80.280  1.00  0.00           N
ATOM   3397  HE1 TRP A 213      68.180  52.540  80.870  1.00  0.00           H
ATOM   3398  CE2 TRP A 213      69.070  50.720  80.260  1.00  0.00           C
ATOM   3399  CD2 TRP A 213      68.600  49.800  79.300  1.00  0.00           C
ATOM   3400  CE3 TRP A 213      69.390  48.650  79.040  1.00  0.00           C
ATOM   3401  HE3 TRP A 213      69.150  47.940  78.280  1.00  0.00           H
ATOM   3402  CZ3 TRP A 213      70.600  48.480  79.810  1.00  0.00           C
ATOM   3403  HZ3 TRP A 213      71.220  47.600  79.850  1.00  0.00           H
ATOM   3404  CZ2 TRP A 213      70.300  50.560  80.910  1.00  0.00           C
ATOM   3405  HZ2 TRP A 213      70.770  51.250  81.590  1.00  0.00           H
ATOM   3406  CH2 TRP A 213      71.000  49.400  80.710  1.00  0.00           C
ATOM   3407  HH2 TRP A 213      71.870  49.250  81.320  1.00  0.00           H
ATOM   3408  C   TRP A 213      64.720  48.800  79.660  1.00  0.00           C
ATOM   3409  O   TRP A 213      65.060  48.420  80.770  1.00  0.00           O
ATOM   3410  N   SER A 214      63.590  49.610  79.550  1.00  0.00           N
ATOM   3411  HN  SER A 214      63.280  50.020  78.700  1.00  0.00           H
ATOM   3412  CA  SER A 214      62.750  50.030  80.710  1.00  0.00           C
ATOM   3413  HA  SER A 214      63.410  50.590  81.380  1.00  0.00           H
ATOM   3414  CB  SER A 214      61.650  50.890  80.170  1.00  0.00           C
ATOM   3415  HB1 SER A 214      61.050  51.270  81.010  1.00  0.00           H
ATOM   3416  HB2 SER A 214      60.930  50.270  79.590  1.00  0.00           H
ATOM   3417  OG  SER A 214      62.090  52.100  79.560  1.00  0.00           O
ATOM   3418  HG1 SER A 214      62.350  51.780  78.690  1.00  0.00           H
ATOM   3419  C   SER A 214      62.110  48.780  81.400  1.00  0.00           C
ATOM   3420  O   SER A 214      62.260  48.530  82.590  1.00  0.00           O
ATOM   3421  N   LEU A 215      61.550  47.870  80.640  1.00  0.00           N
ATOM   3422  HN  LEU A 215      61.430  48.090  79.670  1.00  0.00           H
ATOM   3423  CA  LEU A 215      61.140  46.570  81.060  1.00  0.00           C
ATOM   3424  HA  LEU A 215      60.390  46.760  81.810  1.00  0.00           H
ATOM   3425  CB  LEU A 215      60.480  45.700  79.910  1.00  0.00           C
ATOM   3426  HB1 LEU A 215      60.250  44.690  80.290  1.00  0.00           H
ATOM   3427  HB2 LEU A 215      61.130  45.570  79.010  1.00  0.00           H
ATOM   3428  CG  LEU A 215      59.260  46.430  79.260  1.00  0.00           C
ATOM   3429  HG  LEU A 215      59.640  47.420  78.900  1.00  0.00           H
ATOM   3430  CD1 LEU A 215      58.740  45.620  78.080  1.00  0.00           C
ATOM   3431 HD11 LEU A 215      57.940  46.200  77.590  1.00  0.00           H
ATOM   3432 HD12 LEU A 215      58.300  44.650  78.410  1.00  0.00           H
ATOM   3433 HD13 LEU A 215      59.560  45.460  77.350  1.00  0.00           H
ATOM   3434  CD2 LEU A 215      58.150  46.700  80.330  1.00  0.00           C
ATOM   3435 HD21 LEU A 215      57.340  47.370  79.980  1.00  0.00           H
ATOM   3436 HD22 LEU A 215      58.550  47.030  81.310  1.00  0.00           H
ATOM   3437 HD23 LEU A 215      57.650  45.700  80.330  1.00  0.00           H
ATOM   3438  C   LEU A 215      62.220  45.660  81.750  1.00  0.00           C
ATOM   3439  O   LEU A 215      61.860  45.150  82.830  1.00  0.00           O
ATOM   3440  N   ARG A 216      63.360  45.410  81.140  1.00  0.00           N
ATOM   3441  HN  ARG A 216      63.510  45.830  80.250  1.00  0.00           H
ATOM   3442  CA  ARG A 216      64.360  44.570  81.840  1.00  0.00           C
ATOM   3443  HA  ARG A 216      63.840  43.650  82.020  1.00  0.00           H
ATOM   3444  CB  ARG A 216      65.540  44.260  80.880  1.00  0.00           C
ATOM   3445  HB1 ARG A 216      66.380  43.780  81.420  1.00  0.00           H
ATOM   3446  HB2 ARG A 216      65.870  45.250  80.490  1.00  0.00           H
ATOM   3447  CG  ARG A 216      65.160  43.310  79.780  1.00  0.00           C
ATOM   3448  HG1 ARG A 216      64.910  43.940  78.900  1.00  0.00           H
ATOM   3449  HG2 ARG A 216      64.280  42.660  80.010  1.00  0.00           H
ATOM   3450  CD  ARG A 216      66.300  42.420  79.270  1.00  0.00           C
ATOM   3451  HD1 ARG A 216      67.290  42.940  79.230  1.00  0.00           H
ATOM   3452  HD2 ARG A 216      66.130  41.970  78.270  1.00  0.00           H
ATOM   3453  NE  ARG A 216      66.400  41.270  80.230  1.00  0.00           N
ATOM   3454  HE  ARG A 216      65.660  41.120  80.880  1.00  0.00           H
ATOM   3455  CZ  ARG A 216      67.370  40.380  80.230  1.00  0.00           C
ATOM   3456  NH1 ARG A 216      68.460  40.300  79.550  1.00  0.00           N
ATOM   3457 HH11 ARG A 216      68.730  41.150  79.100  1.00  0.00           H
ATOM   3458 HH12 ARG A 216      69.060  39.530  79.790  1.00  0.00           H
ATOM   3459  NH2 ARG A 216      67.210  39.340  81.150  1.00  0.00           N
ATOM   3460 HH21 ARG A 216      66.290  39.340  81.530  1.00  0.00           H
ATOM   3461 HH22 ARG A 216      67.930  38.700  81.430  1.00  0.00           H
ATOM   3462  C   ARG A 216      64.910  45.240  83.120  1.00  0.00           C
ATOM   3463  O   ARG A 216      64.840  44.570  84.160  1.00  0.00           O
ATOM   3464  N   GLN A 217      65.420  46.430  83.030  1.00  0.00           N
ATOM   3465  HN  GLN A 217      65.250  46.930  82.190  1.00  0.00           H
ATOM   3466  CA  GLN A 217      66.420  46.970  83.930  1.00  0.00           C
ATOM   3467  HA  GLN A 217      66.950  46.150  84.380  1.00  0.00           H
ATOM   3468  CB  GLN A 217      67.600  47.780  83.260  1.00  0.00           C
ATOM   3469  HB1 GLN A 217      68.340  48.030  84.060  1.00  0.00           H
ATOM   3470  HB2 GLN A 217      67.160  48.760  82.940  1.00  0.00           H
ATOM   3471  CG  GLN A 217      68.400  47.110  82.020  1.00  0.00           C
ATOM   3472  HG1 GLN A 217      69.430  47.540  82.010  1.00  0.00           H
ATOM   3473  HG2 GLN A 217      67.890  47.420  81.080  1.00  0.00           H
ATOM   3474  CD  GLN A 217      68.530  45.590  82.050  1.00  0.00           C
ATOM   3475  OE1 GLN A 217      68.380  44.880  83.040  1.00  0.00           O
ATOM   3476  NE2 GLN A 217      68.820  45.040  80.840  1.00  0.00           N
ATOM   3477 HE21 GLN A 217      69.040  45.590  80.030  1.00  0.00           H
ATOM   3478 HE22 GLN A 217      68.810  44.040  80.740  1.00  0.00           H
ATOM   3479  C   GLN A 217      65.760  47.870  84.960  1.00  0.00           C
ATOM   3480  O   GLN A 217      66.440  48.160  85.960  1.00  0.00           O
ATOM   3481  N   ARG A 218      64.450  48.230  84.750  1.00  0.00           N
ATOM   3482  HN  ARG A 218      63.920  47.890  83.970  1.00  0.00           H
ATOM   3483  CA  ARG A 218      63.820  49.260  85.550  1.00  0.00           C
ATOM   3484  HA  ARG A 218      64.430  49.510  86.400  1.00  0.00           H
ATOM   3485  CB  ARG A 218      63.570  50.570  84.780  1.00  0.00           C
ATOM   3486  HB1 ARG A 218      63.080  51.160  85.580  1.00  0.00           H
ATOM   3487  HB2 ARG A 218      62.940  50.450  83.870  1.00  0.00           H
ATOM   3488  CG  ARG A 218      64.790  51.180  84.200  1.00  0.00           C
ATOM   3489  HG1 ARG A 218      64.450  52.030  83.560  1.00  0.00           H
ATOM   3490  HG2 ARG A 218      65.150  50.450  83.450  1.00  0.00           H
ATOM   3491  CD  ARG A 218      65.840  51.650  85.170  1.00  0.00           C
ATOM   3492  HD1 ARG A 218      66.130  50.810  85.840  1.00  0.00           H
ATOM   3493  HD2 ARG A 218      65.610  52.520  85.810  1.00  0.00           H
ATOM   3494  NE  ARG A 218      67.080  51.900  84.330  1.00  0.00           N
ATOM   3495  HE  ARG A 218      67.890  51.440  84.700  1.00  0.00           H
ATOM   3496  CZ  ARG A 218      67.340  53.150  83.890  1.00  0.00           C
ATOM   3497  NH1 ARG A 218      66.480  54.200  83.900  1.00  0.00           N
ATOM   3498 HH11 ARG A 218      65.530  54.070  84.210  1.00  0.00           H
ATOM   3499 HH12 ARG A 218      66.850  55.110  83.780  1.00  0.00           H
ATOM   3500  NH2 ARG A 218      68.480  53.380  83.250  1.00  0.00           N
ATOM   3501 HH21 ARG A 218      69.370  52.940  83.400  1.00  0.00           H
ATOM   3502 HH22 ARG A 218      68.460  54.310  82.880  1.00  0.00           H
ATOM   3503  C   ARG A 218      62.490  48.770  86.260  1.00  0.00           C
ATOM   3504  O   ARG A 218      62.300  48.920  87.460  1.00  0.00           O
ATOM   3505  N   GLN A 219      61.610  48.120  85.480  1.00  0.00           N
ATOM   3506  HN  GLN A 219      61.820  48.160  84.500  1.00  0.00           H
ATOM   3507  CA  GLN A 219      60.360  47.420  85.890  1.00  0.00           C
ATOM   3508  HA  GLN A 219      59.870  48.060  86.610  1.00  0.00           H
ATOM   3509  CB  GLN A 219      59.570  47.260  84.630  1.00  0.00           C
ATOM   3510  HB1 GLN A 219      58.620  46.810  84.990  1.00  0.00           H
ATOM   3511  HB2 GLN A 219      60.100  46.650  83.850  1.00  0.00           H
ATOM   3512  CG  GLN A 219      59.080  48.560  83.880  1.00  0.00           C
ATOM   3513  HG1 GLN A 219      57.990  48.340  83.840  1.00  0.00           H
ATOM   3514  HG2 GLN A 219      59.640  48.700  82.920  1.00  0.00           H
ATOM   3515  CD  GLN A 219      59.130  49.860  84.610  1.00  0.00           C
ATOM   3516  OE1 GLN A 219      59.930  50.770  84.270  1.00  0.00           O
ATOM   3517  NE2 GLN A 219      58.320  49.980  85.740  1.00  0.00           N
ATOM   3518 HE21 GLN A 219      58.300  50.800  86.310  1.00  0.00           H
ATOM   3519 HE22 GLN A 219      57.630  49.270  85.910  1.00  0.00           H
ATOM   3520  C   GLN A 219      60.670  45.970  86.460  1.00  0.00           C
ATOM   3521  O   GLN A 219      59.850  45.490  87.220  1.00  0.00           O
ATOM   3522  N   MET A 220      61.840  45.470  86.080  1.00  0.00           N
ATOM   3523  HN  MET A 220      62.290  45.850  85.270  1.00  0.00           H
ATOM   3524  CA  MET A 220      62.390  44.230  86.660  1.00  0.00           C
ATOM   3525  HA  MET A 220      63.350  44.150  86.160  1.00  0.00           H
ATOM   3526  CB  MET A 220      62.700  44.290  88.170  1.00  0.00           C
ATOM   3527  HB1 MET A 220      63.400  43.490  88.490  1.00  0.00           H
ATOM   3528  HB2 MET A 220      61.800  44.160  88.800  1.00  0.00           H
ATOM   3529  CG  MET A 220      63.430  45.540  88.610  1.00  0.00           C
ATOM   3530  HG1 MET A 220      63.720  45.390  89.660  1.00  0.00           H
ATOM   3531  HG2 MET A 220      62.720  46.390  88.670  1.00  0.00           H
ATOM   3532  SD  MET A 220      64.880  45.950  87.610  1.00  0.00           S
ATOM   3533  CE  MET A 220      66.000  44.770  88.390  1.00  0.00           C
ATOM   3534  HE1 MET A 220      65.640  43.720  88.370  1.00  0.00           H
ATOM   3535  HE2 MET A 220      66.120  44.900  89.480  1.00  0.00           H
ATOM   3536  HE3 MET A 220      67.040  44.830  87.990  1.00  0.00           H
ATOM   3537  C   MET A 220      61.650  42.980  86.170  1.00  0.00           C
ATOM   3538  O   MET A 220      60.500  42.670  86.580  1.00  0.00           O
ATOM   3539  N   ASP A 221      62.200  42.170  85.250  1.00  0.00           N
ATOM   3540  HN  ASP A 221      63.160  42.300  85.030  1.00  0.00           H
ATOM   3541  CA  ASP A 221      61.620  41.090  84.470  1.00  0.00           C
ATOM   3542  HA  ASP A 221      60.590  41.380  84.400  1.00  0.00           H
ATOM   3543  CB  ASP A 221      62.350  41.140  83.110  1.00  0.00           C
ATOM   3544  HB1 ASP A 221      62.280  42.130  82.620  1.00  0.00           H
ATOM   3545  HB2 ASP A 221      61.830  40.390  82.450  1.00  0.00           H
ATOM   3546  CG  ASP A 221      63.820  40.660  83.050  1.00  0.00           C
ATOM   3547  OD1 ASP A 221      64.390  40.540  84.110  1.00  0.00           O
ATOM   3548  OD2 ASP A 221      64.280  40.530  81.900  1.00  0.00           O
ATOM   3549  C   ASP A 221      61.700  39.690  85.180  1.00  0.00           C
ATOM   3550  O   ASP A 221      61.780  38.640  84.590  1.00  0.00           O
ATOM   3551  N   ARG A 222      61.740  39.760  86.510  1.00  0.00           N
ATOM   3552  HN  ARG A 222      61.650  40.710  86.760  1.00  0.00           H
ATOM   3553  CA  ARG A 222      61.470  38.680  87.470  1.00  0.00           C
ATOM   3554  HA  ARG A 222      61.970  37.830  87.040  1.00  0.00           H
ATOM   3555  CB  ARG A 222      61.940  39.080  88.910  1.00  0.00           C
ATOM   3556  HB1 ARG A 222      63.040  39.240  88.790  1.00  0.00           H
ATOM   3557  HB2 ARG A 222      61.810  38.200  89.580  1.00  0.00           H
ATOM   3558  CG  ARG A 222      61.410  40.380  89.590  1.00  0.00           C
ATOM   3559  HG1 ARG A 222      60.450  40.100  90.070  1.00  0.00           H
ATOM   3560  HG2 ARG A 222      61.200  41.190  88.840  1.00  0.00           H
ATOM   3561  CD  ARG A 222      62.390  40.950  90.670  1.00  0.00           C
ATOM   3562  HD1 ARG A 222      62.420  40.150  91.450  1.00  0.00           H
ATOM   3563  HD2 ARG A 222      61.960  41.840  91.160  1.00  0.00           H
ATOM   3564  NE  ARG A 222      63.760  41.170  90.070  1.00  0.00           N
ATOM   3565  HE  ARG A 222      63.800  40.980  89.090  1.00  0.00           H
ATOM   3566  CZ  ARG A 222      64.830  41.410  90.780  1.00  0.00           C
ATOM   3567  NH1 ARG A 222      64.800  41.520  92.070  1.00  0.00           N
ATOM   3568 HH11 ARG A 222      64.010  41.220  92.620  1.00  0.00           H
ATOM   3569 HH12 ARG A 222      65.620  41.160  92.520  1.00  0.00           H
ATOM   3570  NH2 ARG A 222      65.960  41.580  90.050  1.00  0.00           N
ATOM   3571 HH21 ARG A 222      65.870  41.270  89.110  1.00  0.00           H
ATOM   3572 HH22 ARG A 222      66.780  41.920  90.520  1.00  0.00           H
ATOM   3573  C   ARG A 222      59.960  38.460  87.490  1.00  0.00           C
ATOM   3574  O   ARG A 222      59.490  37.350  87.680  1.00  0.00           O
ATOM   3575  N   HSD A 223      59.180  39.510  87.280  1.00  0.00           N
ATOM   3576  HN  HSD A 223      59.740  40.320  87.110  1.00  0.00           H
ATOM   3577  CA  HSD A 223      57.700  39.450  87.310  1.00  0.00           C
ATOM   3578  HA  HSD A 223      57.380  38.670  87.980  1.00  0.00           H
ATOM   3579  CB  HSD A 223      57.020  40.770  87.660  1.00  0.00           C
ATOM   3580  HB1 HSD A 223      55.970  40.710  88.020  1.00  0.00           H
ATOM   3581  HB2 HSD A 223      57.010  41.550  86.870  1.00  0.00           H
ATOM   3582  ND1 HSD A 223      58.590  42.470  88.770  1.00  0.00           N
ATOM   3583  HD1 HSD A 223      58.860  42.960  87.930  1.00  0.00           H
ATOM   3584  CG  HSD A 223      57.740  41.370  88.900  1.00  0.00           C
ATOM   3585  CE1 HSD A 223      58.750  42.920  90.040  1.00  0.00           C
ATOM   3586  HE1 HSD A 223      59.350  43.790  90.300  1.00  0.00           H
ATOM   3587  NE2 HSD A 223      58.170  42.180  90.930  1.00  0.00           N
ATOM   3588  CD2 HSD A 223      57.450  41.290  90.190  1.00  0.00           C
ATOM   3589  HD2 HSD A 223      56.770  40.590  90.650  1.00  0.00           H
ATOM   3590  C   HSD A 223      57.100  38.930  86.020  1.00  0.00           C
ATOM   3591  O   HSD A 223      57.520  39.360  84.970  1.00  0.00           O
ATOM   3592  N   ALA A 224      56.110  37.990  86.090  1.00  0.00           N
ATOM   3593  HN  ALA A 224      55.850  37.590  86.970  1.00  0.00           H
ATOM   3594  CA  ALA A 224      55.550  37.330  84.940  1.00  0.00           C
ATOM   3595  HA  ALA A 224      56.330  36.790  84.420  1.00  0.00           H
ATOM   3596  CB  ALA A 224      54.400  36.410  85.470  1.00  0.00           C
ATOM   3597  HB1 ALA A 224      53.830  36.960  86.240  1.00  0.00           H
ATOM   3598  HB2 ALA A 224      54.880  35.520  85.930  1.00  0.00           H
ATOM   3599  HB3 ALA A 224      53.740  36.090  84.640  1.00  0.00           H
ATOM   3600  C   ALA A 224      54.930  38.270  83.880  1.00  0.00           C
ATOM   3601  O   ALA A 224      55.090  38.090  82.680  1.00  0.00           O
ATOM   3602  N   LYS A 225      54.160  39.340  84.370  1.00  0.00           N
ATOM   3603  HN  LYS A 225      53.860  39.520  85.310  1.00  0.00           H
ATOM   3604  CA  LYS A 225      53.580  40.260  83.330  1.00  0.00           C
ATOM   3605  HA  LYS A 225      53.060  39.680  82.570  1.00  0.00           H
ATOM   3606  CB  LYS A 225      52.580  41.250  83.940  1.00  0.00           C
ATOM   3607  HB1 LYS A 225      52.120  41.930  83.200  1.00  0.00           H
ATOM   3608  HB2 LYS A 225      53.230  41.960  84.470  1.00  0.00           H
ATOM   3609  CG  LYS A 225      51.530  40.650  84.870  1.00  0.00           C
ATOM   3610  HG1 LYS A 225      52.050  40.350  85.800  1.00  0.00           H
ATOM   3611  HG2 LYS A 225      50.990  39.780  84.460  1.00  0.00           H
ATOM   3612  CD  LYS A 225      50.480  41.720  85.230  1.00  0.00           C
ATOM   3613  HD1 LYS A 225      49.600  41.210  85.670  1.00  0.00           H
ATOM   3614  HD2 LYS A 225      50.130  42.120  84.250  1.00  0.00           H
ATOM   3615  CE  LYS A 225      51.000  42.810  86.110  1.00  0.00           C
ATOM   3616  HE1 LYS A 225      51.950  43.360  85.900  1.00  0.00           H
ATOM   3617  HE2 LYS A 225      50.990  42.420  87.150  1.00  0.00           H
ATOM   3618  NZ  LYS A 225      49.950  43.790  86.000  1.00  0.00           N
ATOM   3619  HZ1 LYS A 225      48.990  43.400  86.120  1.00  0.00           H
ATOM   3620  HZ2 LYS A 225      50.100  44.370  85.150  1.00  0.00           H
ATOM   3621  HZ3 LYS A 225      50.170  44.430  86.790  1.00  0.00           H
ATOM   3622  C   LYS A 225      54.720  40.990  82.610  1.00  0.00           C
ATOM   3623  O   LYS A 225      54.720  41.230  81.370  1.00  0.00           O
ATOM   3624  N   ILE A 226      55.890  41.310  83.270  1.00  0.00           N
ATOM   3625  HN  ILE A 226      55.920  41.110  84.250  1.00  0.00           H
ATOM   3626  CA  ILE A 226      57.090  41.970  82.660  1.00  0.00           C
ATOM   3627  HA  ILE A 226      56.820  42.870  82.120  1.00  0.00           H
ATOM   3628  CB  ILE A 226      58.100  42.540  83.700  1.00  0.00           C
ATOM   3629  HB  ILE A 226      58.510  41.730  84.330  1.00  0.00           H
ATOM   3630  CG2 ILE A 226      59.220  43.320  82.990  1.00  0.00           C
ATOM   3631 HG21 ILE A 226      58.810  44.010  82.230  1.00  0.00           H
ATOM   3632 HG22 ILE A 226      60.000  42.600  82.650  1.00  0.00           H
ATOM   3633 HG23 ILE A 226      59.850  43.900  83.690  1.00  0.00           H
ATOM   3634  CG1 ILE A 226      57.340  43.530  84.590  1.00  0.00           C
ATOM   3635 HG11 ILE A 226      57.990  43.760  85.460  1.00  0.00           H
ATOM   3636 HG12 ILE A 226      56.500  43.050  85.130  1.00  0.00           H
ATOM   3637  CD  ILE A 226      56.810  44.810  83.870  1.00  0.00           C
ATOM   3638  HD1 ILE A 226      56.210  45.410  84.580  1.00  0.00           H
ATOM   3639  HD2 ILE A 226      56.180  44.560  82.980  1.00  0.00           H
ATOM   3640  HD3 ILE A 226      57.650  45.440  83.500  1.00  0.00           H
ATOM   3641  C   ILE A 226      57.730  41.170  81.540  1.00  0.00           C
ATOM   3642  O   ILE A 226      58.150  41.710  80.500  1.00  0.00           O
ATOM   3643  N   LYS A 227      57.800  39.830  81.820  1.00  0.00           N
ATOM   3644  HN  LYS A 227      57.370  39.560  82.670  1.00  0.00           H
ATOM   3645  CA  LYS A 227      58.270  38.780  80.980  1.00  0.00           C
ATOM   3646  HA  LYS A 227      59.310  38.900  80.680  1.00  0.00           H
ATOM   3647  CB  LYS A 227      58.270  37.300  81.610  1.00  0.00           C
ATOM   3648  HB1 LYS A 227      58.480  36.540  80.840  1.00  0.00           H
ATOM   3649  HB2 LYS A 227      57.330  37.090  82.170  1.00  0.00           H
ATOM   3650  CG  LYS A 227      59.350  37.060  82.700  1.00  0.00           C
ATOM   3651  HG1 LYS A 227      59.170  37.940  83.360  1.00  0.00           H
ATOM   3652  HG2 LYS A 227      60.390  37.160  82.320  1.00  0.00           H
ATOM   3653  CD  LYS A 227      59.160  35.750  83.510  1.00  0.00           C
ATOM   3654  HD1 LYS A 227      59.550  34.920  82.890  1.00  0.00           H
ATOM   3655  HD2 LYS A 227      58.110  35.520  83.780  1.00  0.00           H
ATOM   3656  CE  LYS A 227      59.990  35.650  84.820  1.00  0.00           C
ATOM   3657  HE1 LYS A 227      60.010  34.650  85.280  1.00  0.00           H
ATOM   3658  HE2 LYS A 227      59.520  36.450  85.460  1.00  0.00           H
ATOM   3659  NZ  LYS A 227      61.290  36.150  84.460  1.00  0.00           N
ATOM   3660  HZ1 LYS A 227      61.440  37.120  84.120  1.00  0.00           H
ATOM   3661  HZ2 LYS A 227      61.640  35.650  83.620  1.00  0.00           H
ATOM   3662  HZ3 LYS A 227      62.000  35.900  85.170  1.00  0.00           H
ATOM   3663  C   LYS A 227      57.570  38.710  79.640  1.00  0.00           C
ATOM   3664  O   LYS A 227      58.160  38.590  78.540  1.00  0.00           O
ATOM   3665  N   ARG A 228      56.220  38.710  79.760  1.00  0.00           N
ATOM   3666  HN  ARG A 228      55.750  38.700  80.640  1.00  0.00           H
ATOM   3667  CA  ARG A 228      55.410  38.640  78.570  1.00  0.00           C
ATOM   3668  HA  ARG A 228      55.700  37.770  77.990  1.00  0.00           H
ATOM   3669  CB  ARG A 228      53.950  38.300  79.000  1.00  0.00           C
ATOM   3670  HB1 ARG A 228      53.380  38.360  78.050  1.00  0.00           H
ATOM   3671  HB2 ARG A 228      53.570  39.110  79.650  1.00  0.00           H
ATOM   3672  CG  ARG A 228      53.790  36.970  79.730  1.00  0.00           C
ATOM   3673  HG1 ARG A 228      52.680  36.880  79.650  1.00  0.00           H
ATOM   3674  HG2 ARG A 228      54.170  37.110  80.770  1.00  0.00           H
ATOM   3675  CD  ARG A 228      54.630  35.820  79.230  1.00  0.00           C
ATOM   3676  HD1 ARG A 228      55.690  35.950  79.500  1.00  0.00           H
ATOM   3677  HD2 ARG A 228      54.420  35.750  78.140  1.00  0.00           H
ATOM   3678  NE  ARG A 228      54.080  34.560  79.900  1.00  0.00           N
ATOM   3679  HE  ARG A 228      53.480  34.640  80.690  1.00  0.00           H
ATOM   3680  CZ  ARG A 228      54.310  33.360  79.410  1.00  0.00           C
ATOM   3681  NH1 ARG A 228      55.360  33.090  78.670  1.00  0.00           N
ATOM   3682 HH11 ARG A 228      55.990  33.840  78.510  1.00  0.00           H
ATOM   3683 HH12 ARG A 228      55.640  32.150  78.500  1.00  0.00           H
ATOM   3684  NH2 ARG A 228      53.600  32.340  79.900  1.00  0.00           N
ATOM   3685 HH21 ARG A 228      52.750  32.510  80.390  1.00  0.00           H
ATOM   3686 HH22 ARG A 228      54.030  31.460  80.090  1.00  0.00           H
ATOM   3687  C   ARG A 228      55.450  40.000  77.800  1.00  0.00           C
ATOM   3688  O   ARG A 228      55.410  40.060  76.570  1.00  0.00           O
ATOM   3689  N   ALA A 229      55.590  41.160  78.530  1.00  0.00           N
ATOM   3690  HN  ALA A 229      55.670  41.130  79.520  1.00  0.00           H
ATOM   3691  CA  ALA A 229      55.630  42.490  77.890  1.00  0.00           C
ATOM   3692  HA  ALA A 229      54.780  42.480  77.230  1.00  0.00           H
ATOM   3693  CB  ALA A 229      55.570  43.720  78.960  1.00  0.00           C
ATOM   3694  HB1 ALA A 229      54.830  43.390  79.710  1.00  0.00           H
ATOM   3695  HB2 ALA A 229      55.280  44.650  78.430  1.00  0.00           H
ATOM   3696  HB3 ALA A 229      56.540  43.760  79.480  1.00  0.00           H
ATOM   3697  C   ALA A 229      56.880  42.550  77.030  1.00  0.00           C
ATOM   3698  O   ALA A 229      56.860  43.050  75.860  1.00  0.00           O
ATOM   3699  N   ILE A 230      58.090  42.000  77.450  1.00  0.00           N
ATOM   3700  HN  ILE A 230      58.100  41.680  78.390  1.00  0.00           H
ATOM   3701  CA  ILE A 230      59.280  41.840  76.640  1.00  0.00           C
ATOM   3702  HA  ILE A 230      59.510  42.820  76.250  1.00  0.00           H
ATOM   3703  CB  ILE A 230      60.510  41.440  77.430  1.00  0.00           C
ATOM   3704  HB  ILE A 230      60.340  40.440  77.880  1.00  0.00           H
ATOM   3705  CG2 ILE A 230      61.770  41.260  76.560  1.00  0.00           C
ATOM   3706 HG21 ILE A 230      61.720  40.410  75.850  1.00  0.00           H
ATOM   3707 HG22 ILE A 230      62.590  41.180  77.300  1.00  0.00           H
ATOM   3708 HG23 ILE A 230      61.980  42.150  75.940  1.00  0.00           H
ATOM   3709  CG1 ILE A 230      60.820  42.340  78.660  1.00  0.00           C
ATOM   3710 HG11 ILE A 230      59.840  42.700  79.040  1.00  0.00           H
ATOM   3711 HG12 ILE A 230      61.330  43.230  78.240  1.00  0.00           H
ATOM   3712  CD  ILE A 230      61.540  41.610  79.850  1.00  0.00           C
ATOM   3713  HD1 ILE A 230      62.080  42.330  80.510  1.00  0.00           H
ATOM   3714  HD2 ILE A 230      62.310  40.880  79.540  1.00  0.00           H
ATOM   3715  HD3 ILE A 230      60.710  41.040  80.300  1.00  0.00           H
ATOM   3716  C   ILE A 230      59.040  40.880  75.430  1.00  0.00           C
ATOM   3717  O   ILE A 230      59.590  41.140  74.350  1.00  0.00           O
ATOM   3718  N   THR A 231      58.370  39.680  75.570  1.00  0.00           N
ATOM   3719  HN  THR A 231      58.090  39.270  76.430  1.00  0.00           H
ATOM   3720  CA  THR A 231      57.850  38.970  74.380  1.00  0.00           C
ATOM   3721  HA  THR A 231      58.570  38.520  73.710  1.00  0.00           H
ATOM   3722  CB  THR A 231      57.020  37.740  74.770  1.00  0.00           C
ATOM   3723  HB  THR A 231      56.160  38.040  75.390  1.00  0.00           H
ATOM   3724  OG1 THR A 231      58.060  36.910  75.380  1.00  0.00           O
ATOM   3725  HG1 THR A 231      58.840  37.170  74.890  1.00  0.00           H
ATOM   3726  CG2 THR A 231      56.610  36.960  73.510  1.00  0.00           C
ATOM   3727 HG21 THR A 231      55.830  37.550  72.990  1.00  0.00           H
ATOM   3728 HG22 THR A 231      56.170  35.990  73.870  1.00  0.00           H
ATOM   3729 HG23 THR A 231      57.460  36.770  72.840  1.00  0.00           H
ATOM   3730  C   THR A 231      56.970  39.840  73.470  1.00  0.00           C
ATOM   3731  O   THR A 231      57.160  39.810  72.260  1.00  0.00           O
ATOM   3732  N   PHE A 232      56.060  40.640  74.070  1.00  0.00           N
ATOM   3733  HN  PHE A 232      56.010  40.610  75.060  1.00  0.00           H
ATOM   3734  CA  PHE A 232      55.070  41.360  73.290  1.00  0.00           C
ATOM   3735  HA  PHE A 232      54.610  40.660  72.610  1.00  0.00           H
ATOM   3736  CB  PHE A 232      53.910  41.990  74.120  1.00  0.00           C
ATOM   3737  HB1 PHE A 232      54.370  42.780  74.760  1.00  0.00           H
ATOM   3738  HB2 PHE A 232      53.360  41.220  74.700  1.00  0.00           H
ATOM   3739  CG  PHE A 232      52.820  42.710  73.270  1.00  0.00           C
ATOM   3740  CD1 PHE A 232      51.670  42.010  72.940  1.00  0.00           C
ATOM   3741  HD1 PHE A 232      51.520  41.000  73.280  1.00  0.00           H
ATOM   3742  CE1 PHE A 232      50.620  42.710  72.380  1.00  0.00           C
ATOM   3743  HE1 PHE A 232      49.600  42.320  72.370  1.00  0.00           H
ATOM   3744  CZ  PHE A 232      50.730  44.100  71.990  1.00  0.00           C
ATOM   3745  HZ  PHE A 232      49.900  44.740  71.770  1.00  0.00           H
ATOM   3746  CD2 PHE A 232      53.060  44.020  72.800  1.00  0.00           C
ATOM   3747  HD2 PHE A 232      53.950  44.580  73.020  1.00  0.00           H
ATOM   3748  CE2 PHE A 232      52.010  44.730  72.170  1.00  0.00           C
ATOM   3749  HE2 PHE A 232      52.100  45.770  71.930  1.00  0.00           H
ATOM   3750  C   PHE A 232      55.800  42.440  72.360  1.00  0.00           C
ATOM   3751  O   PHE A 232      55.700  42.270  71.130  1.00  0.00           O
ATOM   3752  N   ILE A 233      56.710  43.250  72.880  1.00  0.00           N
ATOM   3753  HN  ILE A 233      56.820  42.990  73.840  1.00  0.00           H
ATOM   3754  CA  ILE A 233      57.530  44.210  72.120  1.00  0.00           C
ATOM   3755  HA  ILE A 233      56.810  44.880  71.650  1.00  0.00           H
ATOM   3756  CB  ILE A 233      58.330  45.180  73.030  1.00  0.00           C
ATOM   3757  HB  ILE A 233      59.090  44.590  73.600  1.00  0.00           H
ATOM   3758  CG2 ILE A 233      59.220  46.110  72.180  1.00  0.00           C
ATOM   3759 HG21 ILE A 233      59.830  45.500  71.490  1.00  0.00           H
ATOM   3760 HG22 ILE A 233      59.920  46.800  72.700  1.00  0.00           H
ATOM   3761 HG23 ILE A 233      58.560  46.810  71.610  1.00  0.00           H
ATOM   3762  CG1 ILE A 233      57.550  46.030  74.020  1.00  0.00           C
ATOM   3763 HG11 ILE A 233      58.250  46.520  74.710  1.00  0.00           H
ATOM   3764 HG12 ILE A 233      57.020  45.290  74.680  1.00  0.00           H
ATOM   3765  CD  ILE A 233      56.630  47.040  73.410  1.00  0.00           C
ATOM   3766  HD1 ILE A 233      55.900  46.630  72.680  1.00  0.00           H
ATOM   3767  HD2 ILE A 233      57.110  47.990  73.140  1.00  0.00           H
ATOM   3768  HD3 ILE A 233      55.880  47.440  74.130  1.00  0.00           H
ATOM   3769  C   ILE A 233      58.480  43.550  71.060  1.00  0.00           C
ATOM   3770  O   ILE A 233      58.590  43.970  69.910  1.00  0.00           O
ATOM   3771  N   MET A 234      59.130  42.390  71.400  1.00  0.00           N
ATOM   3772  HN  MET A 234      59.160  42.030  72.330  1.00  0.00           H
ATOM   3773  CA  MET A 234      59.870  41.520  70.440  1.00  0.00           C
ATOM   3774  HA  MET A 234      60.550  42.130  69.870  1.00  0.00           H
ATOM   3775  CB  MET A 234      60.660  40.470  71.250  1.00  0.00           C
ATOM   3776  HB1 MET A 234      61.000  39.660  70.570  1.00  0.00           H
ATOM   3777  HB2 MET A 234      60.030  39.860  71.950  1.00  0.00           H
ATOM   3778  CG  MET A 234      61.840  41.000  71.920  1.00  0.00           C
ATOM   3779  HG1 MET A 234      62.150  40.080  72.470  1.00  0.00           H
ATOM   3780  HG2 MET A 234      61.510  41.760  72.660  1.00  0.00           H
ATOM   3781  SD  MET A 234      63.260  41.470  70.830  1.00  0.00           S
ATOM   3782  CE  MET A 234      64.470  41.800  72.230  1.00  0.00           C
ATOM   3783  HE1 MET A 234      64.920  40.840  72.540  1.00  0.00           H
ATOM   3784  HE2 MET A 234      64.100  42.290  73.150  1.00  0.00           H
ATOM   3785  HE3 MET A 234      65.210  42.500  71.780  1.00  0.00           H
ATOM   3786  C   MET A 234      59.000  40.840  69.390  1.00  0.00           C
ATOM   3787  O   MET A 234      59.290  41.040  68.190  1.00  0.00           O
ATOM   3788  N   VAL A 235      57.890  40.220  69.660  1.00  0.00           N
ATOM   3789  HN  VAL A 235      57.610  40.120  70.610  1.00  0.00           H
ATOM   3790  CA  VAL A 235      56.980  39.680  68.590  1.00  0.00           C
ATOM   3791  HA  VAL A 235      57.600  39.040  68.000  1.00  0.00           H
ATOM   3792  CB  VAL A 235      55.990  38.740  69.240  1.00  0.00           C
ATOM   3793  HB  VAL A 235      55.420  39.250  70.040  1.00  0.00           H
ATOM   3794  CG1 VAL A 235      54.960  38.300  68.250  1.00  0.00           C
ATOM   3795 HG11 VAL A 235      55.460  37.920  67.330  1.00  0.00           H
ATOM   3796 HG12 VAL A 235      54.270  39.100  67.920  1.00  0.00           H
ATOM   3797 HG13 VAL A 235      54.280  37.560  68.720  1.00  0.00           H
ATOM   3798  CG2 VAL A 235      56.890  37.490  69.740  1.00  0.00           C
ATOM   3799 HG21 VAL A 235      57.460  37.070  68.900  1.00  0.00           H
ATOM   3800 HG22 VAL A 235      56.160  36.730  70.100  1.00  0.00           H
ATOM   3801 HG23 VAL A 235      57.500  37.870  70.580  1.00  0.00           H
ATOM   3802  C   VAL A 235      56.320  40.730  67.640  1.00  0.00           C
ATOM   3803  O   VAL A 235      56.170  40.470  66.420  1.00  0.00           O
ATOM   3804  N   VAL A 236      55.840  41.870  68.130  1.00  0.00           N
ATOM   3805  HN  VAL A 236      55.840  42.220  69.060  1.00  0.00           H
ATOM   3806  CA  VAL A 236      55.330  42.870  67.250  1.00  0.00           C
ATOM   3807  HA  VAL A 236      54.580  42.340  66.670  1.00  0.00           H
ATOM   3808  CB  VAL A 236      54.660  44.050  67.930  1.00  0.00           C
ATOM   3809  HB  VAL A 236      55.500  44.500  68.500  1.00  0.00           H
ATOM   3810  CG1 VAL A 236      54.100  45.160  67.020  1.00  0.00           C
ATOM   3811 HG11 VAL A 236      53.450  44.560  66.340  1.00  0.00           H
ATOM   3812 HG12 VAL A 236      54.870  45.610  66.350  1.00  0.00           H
ATOM   3813 HG13 VAL A 236      53.480  45.870  67.600  1.00  0.00           H
ATOM   3814  CG2 VAL A 236      53.570  43.590  68.920  1.00  0.00           C
ATOM   3815 HG21 VAL A 236      54.000  43.000  69.750  1.00  0.00           H
ATOM   3816 HG22 VAL A 236      52.750  43.010  68.480  1.00  0.00           H
ATOM   3817 HG23 VAL A 236      53.020  44.500  69.280  1.00  0.00           H
ATOM   3818  C   VAL A 236      56.360  43.450  66.240  1.00  0.00           C
ATOM   3819  O   VAL A 236      56.180  43.690  65.040  1.00  0.00           O
ATOM   3820  N   ALA A 237      57.570  43.640  66.720  1.00  0.00           N
ATOM   3821  HN  ALA A 237      57.840  43.300  67.620  1.00  0.00           H
ATOM   3822  CA  ALA A 237      58.750  44.060  65.860  1.00  0.00           C
ATOM   3823  HA  ALA A 237      58.540  45.030  65.440  1.00  0.00           H
ATOM   3824  CB  ALA A 237      59.840  44.440  66.790  1.00  0.00           C
ATOM   3825  HB1 ALA A 237      60.740  44.810  66.230  1.00  0.00           H
ATOM   3826  HB2 ALA A 237      60.130  43.540  67.380  1.00  0.00           H
ATOM   3827  HB3 ALA A 237      59.530  45.220  67.500  1.00  0.00           H
ATOM   3828  C   ALA A 237      59.300  43.060  64.840  1.00  0.00           C
ATOM   3829  O   ALA A 237      59.460  43.310  63.640  1.00  0.00           O
ATOM   3830  N   ILE A 238      59.490  41.770  65.260  1.00  0.00           N
ATOM   3831  HN  ILE A 238      59.160  41.570  66.180  1.00  0.00           H
ATOM   3832  CA  ILE A 238      59.760  40.680  64.310  1.00  0.00           C
ATOM   3833  HA  ILE A 238      60.470  41.070  63.600  1.00  0.00           H
ATOM   3834  CB  ILE A 238      60.260  39.330  65.010  1.00  0.00           C
ATOM   3835  HB  ILE A 238      59.550  39.110  65.830  1.00  0.00           H
ATOM   3836  CG2 ILE A 238      60.390  38.070  64.110  1.00  0.00           C
ATOM   3837 HG21 ILE A 238      60.800  38.390  63.130  1.00  0.00           H
ATOM   3838 HG22 ILE A 238      59.390  37.610  63.980  1.00  0.00           H
ATOM   3839 HG23 ILE A 238      60.950  37.270  64.650  1.00  0.00           H
ATOM   3840  CG1 ILE A 238      61.620  39.710  65.690  1.00  0.00           C
ATOM   3841 HG11 ILE A 238      61.600  40.740  66.100  1.00  0.00           H
ATOM   3842 HG12 ILE A 238      62.440  39.540  64.970  1.00  0.00           H
ATOM   3843  CD  ILE A 238      61.860  38.780  66.860  1.00  0.00           C
ATOM   3844  HD1 ILE A 238      61.430  37.780  66.690  1.00  0.00           H
ATOM   3845  HD2 ILE A 238      61.440  39.050  67.860  1.00  0.00           H
ATOM   3846  HD3 ILE A 238      62.960  38.660  67.070  1.00  0.00           H
ATOM   3847  C   ILE A 238      58.600  40.260  63.350  1.00  0.00           C
ATOM   3848  O   ILE A 238      58.850  40.090  62.140  1.00  0.00           O
ATOM   3849  N   VAL A 239      57.320  40.230  63.800  1.00  0.00           N
ATOM   3850  HN  VAL A 239      57.120  40.410  64.750  1.00  0.00           H
ATOM   3851  CA  VAL A 239      56.190  40.060  62.840  1.00  0.00           C
ATOM   3852  HA  VAL A 239      56.530  39.230  62.240  1.00  0.00           H
ATOM   3853  CB  VAL A 239      55.010  39.580  63.620  1.00  0.00           C
ATOM   3854  HB  VAL A 239      54.800  40.240  64.480  1.00  0.00           H
ATOM   3855  CG1 VAL A 239      53.800  39.430  62.720  1.00  0.00           C
ATOM   3856 HG11 VAL A 239      54.120  38.630  62.020  1.00  0.00           H
ATOM   3857 HG12 VAL A 239      53.500  40.400  62.250  1.00  0.00           H
ATOM   3858 HG13 VAL A 239      52.900  39.090  63.280  1.00  0.00           H
ATOM   3859  CG2 VAL A 239      55.340  38.230  64.380  1.00  0.00           C
ATOM   3860 HG21 VAL A 239      55.750  37.420  63.730  1.00  0.00           H
ATOM   3861 HG22 VAL A 239      54.430  37.860  64.910  1.00  0.00           H
ATOM   3862 HG23 VAL A 239      56.150  38.350  65.120  1.00  0.00           H
ATOM   3863  C   VAL A 239      56.030  41.250  61.920  1.00  0.00           C
ATOM   3864  O   VAL A 239      55.610  41.130  60.780  1.00  0.00           O
ATOM   3865  N   PHE A 240      56.270  42.530  62.380  1.00  0.00           N
ATOM   3866  HN  PHE A 240      56.500  42.650  63.350  1.00  0.00           H
ATOM   3867  CA  PHE A 240      56.490  43.710  61.530  1.00  0.00           C
ATOM   3868  HA  PHE A 240      55.630  43.840  60.890  1.00  0.00           H
ATOM   3869  CB  PHE A 240      56.780  44.920  62.490  1.00  0.00           C
ATOM   3870  HB1 PHE A 240      57.700  44.680  63.070  1.00  0.00           H
ATOM   3871  HB2 PHE A 240      55.930  45.070  63.180  1.00  0.00           H
ATOM   3872  CG  PHE A 240      57.090  46.310  61.890  1.00  0.00           C
ATOM   3873  CD1 PHE A 240      56.530  46.780  60.650  1.00  0.00           C
ATOM   3874  HD1 PHE A 240      55.840  46.200  60.060  1.00  0.00           H
ATOM   3875  CE1 PHE A 240      56.790  48.120  60.290  1.00  0.00           C
ATOM   3876  HE1 PHE A 240      56.250  48.540  59.450  1.00  0.00           H
ATOM   3877  CZ  PHE A 240      57.550  49.010  61.010  1.00  0.00           C
ATOM   3878  HZ  PHE A 240      57.780  50.020  60.700  1.00  0.00           H
ATOM   3879  CD2 PHE A 240      57.950  47.230  62.590  1.00  0.00           C
ATOM   3880  HD2 PHE A 240      58.330  46.740  63.480  1.00  0.00           H
ATOM   3881  CE2 PHE A 240      58.220  48.540  62.160  1.00  0.00           C
ATOM   3882  HE2 PHE A 240      58.740  49.180  62.850  1.00  0.00           H
ATOM   3883  C   PHE A 240      57.590  43.570  60.490  1.00  0.00           C
ATOM   3884  O   PHE A 240      57.270  43.610  59.310  1.00  0.00           O
ATOM   3885  N   VAL A 241      58.880  43.240  60.870  1.00  0.00           N
ATOM   3886  HN  VAL A 241      59.230  42.990  61.770  1.00  0.00           H
ATOM   3887  CA  VAL A 241      59.900  43.070  59.900  1.00  0.00           C
ATOM   3888  HA  VAL A 241      59.990  43.940  59.240  1.00  0.00           H
ATOM   3889  CB  VAL A 241      61.310  43.060  60.540  1.00  0.00           C
ATOM   3890  HB  VAL A 241      61.250  42.240  61.280  1.00  0.00           H
ATOM   3891  CG1 VAL A 241      62.390  42.860  59.510  1.00  0.00           C
ATOM   3892 HG11 VAL A 241      62.270  41.840  59.080  1.00  0.00           H
ATOM   3893 HG12 VAL A 241      63.420  43.060  59.880  1.00  0.00           H
ATOM   3894 HG13 VAL A 241      62.360  43.510  58.600  1.00  0.00           H
ATOM   3895  CG2 VAL A 241      61.570  44.420  61.230  1.00  0.00           C
ATOM   3896 HG21 VAL A 241      60.760  44.750  61.910  1.00  0.00           H
ATOM   3897 HG22 VAL A 241      61.420  45.170  60.420  1.00  0.00           H
ATOM   3898 HG23 VAL A 241      62.630  44.440  61.570  1.00  0.00           H
ATOM   3899  C   VAL A 241      59.640  41.900  58.950  1.00  0.00           C
ATOM   3900  O   VAL A 241      59.730  42.130  57.730  1.00  0.00           O
ATOM   3901  N   ILE A 242      59.320  40.670  59.450  1.00  0.00           N
ATOM   3902  HN  ILE A 242      59.250  40.480  60.430  1.00  0.00           H
ATOM   3903  CA  ILE A 242      59.050  39.560  58.550  1.00  0.00           C
ATOM   3904  HA  ILE A 242      59.950  39.340  57.980  1.00  0.00           H
ATOM   3905  CB  ILE A 242      58.800  38.320  59.460  1.00  0.00           C
ATOM   3906  HB  ILE A 242      58.100  38.710  60.240  1.00  0.00           H
ATOM   3907  CG2 ILE A 242      58.100  37.120  58.870  1.00  0.00           C
ATOM   3908 HG21 ILE A 242      57.100  37.320  58.430  1.00  0.00           H
ATOM   3909 HG22 ILE A 242      57.980  36.310  59.610  1.00  0.00           H
ATOM   3910 HG23 ILE A 242      58.700  36.580  58.100  1.00  0.00           H
ATOM   3911  CG1 ILE A 242      60.040  37.790  60.260  1.00  0.00           C
ATOM   3912 HG11 ILE A 242      59.580  37.050  60.950  1.00  0.00           H
ATOM   3913 HG12 ILE A 242      60.410  38.600  60.930  1.00  0.00           H
ATOM   3914  CD  ILE A 242      61.160  37.050  59.460  1.00  0.00           C
ATOM   3915  HD1 ILE A 242      61.560  37.700  58.650  1.00  0.00           H
ATOM   3916  HD2 ILE A 242      60.780  36.100  59.030  1.00  0.00           H
ATOM   3917  HD3 ILE A 242      62.010  36.790  60.130  1.00  0.00           H
ATOM   3918  C   ILE A 242      57.870  39.760  57.620  1.00  0.00           C
ATOM   3919  O   ILE A 242      57.950  39.240  56.470  1.00  0.00           O
ATOM   3920  N   CYS A 243      56.810  40.580  58.020  1.00  0.00           N
ATOM   3921  HN  CYS A 243      56.720  40.760  58.990  1.00  0.00           H
ATOM   3922  CA  CYS A 243      55.670  40.740  57.150  1.00  0.00           C
ATOM   3923  HA  CYS A 243      55.660  39.880  56.500  1.00  0.00           H
ATOM   3924  CB  CYS A 243      54.310  40.970  57.780  1.00  0.00           C
ATOM   3925  HB1 CYS A 243      53.510  41.050  57.020  1.00  0.00           H
ATOM   3926  HB2 CYS A 243      54.320  41.870  58.440  1.00  0.00           H
ATOM   3927  SG  CYS A 243      53.850  39.460  58.610  1.00  0.00           S
ATOM   3928  HG1 CYS A 243      54.380  39.720  59.800  1.00  0.00           H
ATOM   3929  C   CYS A 243      55.900  41.990  56.200  1.00  0.00           C
ATOM   3930  O   CYS A 243      55.480  41.900  55.070  1.00  0.00           O
ATOM   3931  N   PHE A 244      56.600  43.120  56.540  1.00  0.00           N
ATOM   3932  HN  PHE A 244      56.890  43.350  57.470  1.00  0.00           H
ATOM   3933  CA  PHE A 244      56.840  44.150  55.560  1.00  0.00           C
ATOM   3934  HA  PHE A 244      55.940  44.330  54.990  1.00  0.00           H
ATOM   3935  CB  PHE A 244      57.160  45.450  56.330  1.00  0.00           C
ATOM   3936  HB1 PHE A 244      57.850  46.110  55.760  1.00  0.00           H
ATOM   3937  HB2 PHE A 244      57.730  45.260  57.270  1.00  0.00           H
ATOM   3938  CG  PHE A 244      55.910  46.280  56.640  1.00  0.00           C
ATOM   3939  CD1 PHE A 244      55.920  47.630  56.370  1.00  0.00           C
ATOM   3940  HD1 PHE A 244      56.720  48.070  55.780  1.00  0.00           H
ATOM   3941  CE1 PHE A 244      54.970  48.440  57.010  1.00  0.00           C
ATOM   3942  HE1 PHE A 244      55.060  49.510  56.880  1.00  0.00           H
ATOM   3943  CZ  PHE A 244      53.840  48.020  57.740  1.00  0.00           C
ATOM   3944  HZ  PHE A 244      53.190  48.770  58.180  1.00  0.00           H
ATOM   3945  CD2 PHE A 244      54.780  45.770  57.400  1.00  0.00           C
ATOM   3946  HD2 PHE A 244      54.810  44.770  57.820  1.00  0.00           H
ATOM   3947  CE2 PHE A 244      53.870  46.660  57.940  1.00  0.00           C
ATOM   3948  HE2 PHE A 244      53.120  46.290  58.630  1.00  0.00           H
ATOM   3949  C   PHE A 244      57.980  43.990  54.580  1.00  0.00           C
ATOM   3950  O   PHE A 244      57.890  44.570  53.500  1.00  0.00           O
ATOM   3951  N   LEU A 245      59.120  43.330  55.000  1.00  0.00           N
ATOM   3952  HN  LEU A 245      59.040  42.970  55.920  1.00  0.00           H
ATOM   3953  CA  LEU A 245      60.350  43.160  54.250  1.00  0.00           C
ATOM   3954  HA  LEU A 245      60.550  44.180  53.950  1.00  0.00           H
ATOM   3955  CB  LEU A 245      61.470  42.590  55.130  1.00  0.00           C
ATOM   3956  HB1 LEU A 245      61.230  41.550  55.430  1.00  0.00           H
ATOM   3957  HB2 LEU A 245      61.600  43.160  56.070  1.00  0.00           H
ATOM   3958  CG  LEU A 245      62.860  42.510  54.520  1.00  0.00           C
ATOM   3959  HG  LEU A 245      62.990  41.760  53.700  1.00  0.00           H
ATOM   3960  CD1 LEU A 245      63.360  43.850  54.010  1.00  0.00           C
ATOM   3961 HD11 LEU A 245      63.540  44.500  54.890  1.00  0.00           H
ATOM   3962 HD12 LEU A 245      62.620  44.270  53.300  1.00  0.00           H
ATOM   3963 HD13 LEU A 245      64.360  43.710  53.540  1.00  0.00           H
ATOM   3964  CD2 LEU A 245      63.880  41.960  55.520  1.00  0.00           C
ATOM   3965 HD21 LEU A 245      64.220  42.780  56.190  1.00  0.00           H
ATOM   3966 HD22 LEU A 245      64.870  41.640  55.120  1.00  0.00           H
ATOM   3967 HD23 LEU A 245      63.580  41.050  56.070  1.00  0.00           H
ATOM   3968  C   LEU A 245      60.150  42.450  52.920  1.00  0.00           C
ATOM   3969  O   LEU A 245      60.860  42.890  51.990  1.00  0.00           O
ATOM   3970  N   PRO A 246      59.430  41.390  52.640  1.00  0.00           N
ATOM   3971  CD  PRO A 246      59.040  40.500  53.770  1.00  0.00           C
ATOM   3972  HD1 PRO A 246      58.130  40.900  54.270  1.00  0.00           H
ATOM   3973  HD2 PRO A 246      59.900  40.300  54.460  1.00  0.00           H
ATOM   3974  CA  PRO A 246      59.220  40.680  51.410  1.00  0.00           C
ATOM   3975  HA  PRO A 246      60.180  40.270  51.120  1.00  0.00           H
ATOM   3976  CB  PRO A 246      58.180  39.710  51.700  1.00  0.00           C
ATOM   3977  HB1 PRO A 246      58.060  38.910  50.940  1.00  0.00           H
ATOM   3978  HB2 PRO A 246      57.180  40.200  51.800  1.00  0.00           H
ATOM   3979  CG  PRO A 246      58.600  39.220  53.100  1.00  0.00           C
ATOM   3980  HG1 PRO A 246      57.750  38.640  53.560  1.00  0.00           H
ATOM   3981  HG2 PRO A 246      59.390  38.440  53.030  1.00  0.00           H
ATOM   3982  C   PRO A 246      58.860  41.650  50.290  1.00  0.00           C
ATOM   3983  O   PRO A 246      59.500  41.560  49.250  1.00  0.00           O
ATOM   3984  N   SER A 247      57.930  42.620  50.450  1.00  0.00           N
ATOM   3985  HN  SER A 247      57.330  42.620  51.240  1.00  0.00           H
ATOM   3986  CA  SER A 247      57.390  43.460  49.410  1.00  0.00           C
ATOM   3987  HA  SER A 247      57.260  42.940  48.470  1.00  0.00           H
ATOM   3988  CB  SER A 247      56.050  44.080  49.810  1.00  0.00           C
ATOM   3989  HB1 SER A 247      55.350  43.260  50.060  1.00  0.00           H
ATOM   3990  HB2 SER A 247      55.740  44.720  48.970  1.00  0.00           H
ATOM   3991  OG  SER A 247      56.270  44.780  51.040  1.00  0.00           O
ATOM   3992  HG1 SER A 247      55.800  44.280  51.710  1.00  0.00           H
ATOM   3993  C   SER A 247      58.430  44.510  49.060  1.00  0.00           C
ATOM   3994  O   SER A 247      58.650  44.920  47.920  1.00  0.00           O
ATOM   3995  N   VAL A 248      59.190  44.950  50.040  1.00  0.00           N
ATOM   3996  HN  VAL A 248      58.930  44.710  50.980  1.00  0.00           H
ATOM   3997  CA  VAL A 248      60.310  45.850  49.850  1.00  0.00           C
ATOM   3998  HA  VAL A 248      60.000  46.700  49.260  1.00  0.00           H
ATOM   3999  CB  VAL A 248      60.710  46.350  51.250  1.00  0.00           C
ATOM   4000  HB  VAL A 248      61.020  45.450  51.820  1.00  0.00           H
ATOM   4001  CG1 VAL A 248      61.930  47.250  51.130  1.00  0.00           C
ATOM   4002 HG11 VAL A 248      62.070  47.630  52.170  1.00  0.00           H
ATOM   4003 HG12 VAL A 248      61.750  48.170  50.550  1.00  0.00           H
ATOM   4004 HG13 VAL A 248      62.880  46.710  50.880  1.00  0.00           H
ATOM   4005  CG2 VAL A 248      59.470  47.090  51.870  1.00  0.00           C
ATOM   4006 HG21 VAL A 248      59.060  47.970  51.340  1.00  0.00           H
ATOM   4007 HG22 VAL A 248      59.790  47.450  52.880  1.00  0.00           H
ATOM   4008 HG23 VAL A 248      58.750  46.270  52.020  1.00  0.00           H
ATOM   4009  C   VAL A 248      61.440  45.190  49.110  1.00  0.00           C
ATOM   4010  O   VAL A 248      61.970  45.730  48.180  1.00  0.00           O
ATOM   4011  N   VAL A 249      61.830  43.960  49.450  1.00  0.00           N
ATOM   4012  HN  VAL A 249      61.330  43.580  50.220  1.00  0.00           H
ATOM   4013  CA  VAL A 249      62.890  43.240  48.750  1.00  0.00           C
ATOM   4014  HA  VAL A 249      63.720  43.930  48.600  1.00  0.00           H
ATOM   4015  CB  VAL A 249      63.230  41.990  49.520  1.00  0.00           C
ATOM   4016  HB  VAL A 249      62.320  41.480  49.910  1.00  0.00           H
ATOM   4017  CG1 VAL A 249      64.100  40.990  48.740  1.00  0.00           C
ATOM   4018 HG11 VAL A 249      64.360  40.070  49.320  1.00  0.00           H
ATOM   4019 HG12 VAL A 249      65.040  41.430  48.340  1.00  0.00           H
ATOM   4020 HG13 VAL A 249      63.500  40.660  47.870  1.00  0.00           H
ATOM   4021  CG2 VAL A 249      64.060  42.560  50.690  1.00  0.00           C
ATOM   4022 HG21 VAL A 249      63.620  43.410  51.260  1.00  0.00           H
ATOM   4023 HG22 VAL A 249      64.930  42.950  50.140  1.00  0.00           H
ATOM   4024 HG23 VAL A 249      64.250  41.690  51.360  1.00  0.00           H
ATOM   4025  C   VAL A 249      62.480  42.900  47.350  1.00  0.00           C
ATOM   4026  O   VAL A 249      63.410  42.880  46.420  1.00  0.00           O
ATOM   4027  N   VAL A 250      61.190  42.550  47.050  1.00  0.00           N
ATOM   4028  HN  VAL A 250      60.580  42.480  47.840  1.00  0.00           H
ATOM   4029  CA  VAL A 250      60.780  42.400  45.700  1.00  0.00           C
ATOM   4030  HA  VAL A 250      61.490  41.760  45.200  1.00  0.00           H
ATOM   4031  CB  VAL A 250      59.340  41.870  45.580  1.00  0.00           C
ATOM   4032  HB  VAL A 250      58.610  42.450  46.180  1.00  0.00           H
ATOM   4033  CG1 VAL A 250      58.850  41.950  44.150  1.00  0.00           C
ATOM   4034 HG11 VAL A 250      58.530  43.010  43.970  1.00  0.00           H
ATOM   4035 HG12 VAL A 250      57.890  41.400  44.060  1.00  0.00           H
ATOM   4036 HG13 VAL A 250      59.560  41.660  43.350  1.00  0.00           H
ATOM   4037  CG2 VAL A 250      59.240  40.460  46.240  1.00  0.00           C
ATOM   4038 HG21 VAL A 250      58.210  40.030  46.270  1.00  0.00           H
ATOM   4039 HG22 VAL A 250      59.610  40.530  47.280  1.00  0.00           H
ATOM   4040 HG23 VAL A 250      59.900  39.680  45.810  1.00  0.00           H
ATOM   4041  C   VAL A 250      60.920  43.700  44.910  1.00  0.00           C
ATOM   4042  O   VAL A 250      61.440  43.710  43.820  1.00  0.00           O
ATOM   4043  N   ARG A 251      60.540  44.840  45.540  1.00  0.00           N
ATOM   4044  HN  ARG A 251      60.280  44.790  46.500  1.00  0.00           H
ATOM   4045  CA  ARG A 251      60.720  46.160  44.900  1.00  0.00           C
ATOM   4046  HA  ARG A 251      60.240  46.170  43.930  1.00  0.00           H
ATOM   4047  CB  ARG A 251      59.930  47.250  45.740  1.00  0.00           C
ATOM   4048  HB1 ARG A 251      60.320  47.260  46.780  1.00  0.00           H
ATOM   4049  HB2 ARG A 251      58.850  47.040  45.870  1.00  0.00           H
ATOM   4050  CG  ARG A 251      59.940  48.730  45.120  1.00  0.00           C
ATOM   4051  HG1 ARG A 251      60.990  49.100  45.180  1.00  0.00           H
ATOM   4052  HG2 ARG A 251      59.370  49.310  45.870  1.00  0.00           H
ATOM   4053  CD  ARG A 251      59.550  48.930  43.620  1.00  0.00           C
ATOM   4054  HD1 ARG A 251      60.200  48.290  42.980  1.00  0.00           H
ATOM   4055  HD2 ARG A 251      59.760  49.990  43.350  1.00  0.00           H
ATOM   4056  NE  ARG A 251      58.100  48.570  43.530  1.00  0.00           N
ATOM   4057  HE  ARG A 251      57.510  48.940  44.250  1.00  0.00           H
ATOM   4058  CZ  ARG A 251      57.490  48.160  42.450  1.00  0.00           C
ATOM   4059  NH1 ARG A 251      58.040  48.080  41.230  1.00  0.00           N
ATOM   4060 HH11 ARG A 251      58.940  48.510  41.140  1.00  0.00           H
ATOM   4061 HH12 ARG A 251      57.450  48.100  40.420  1.00  0.00           H
ATOM   4062  NH2 ARG A 251      56.230  47.850  42.590  1.00  0.00           N
ATOM   4063 HH21 ARG A 251      55.740  47.450  41.820  1.00  0.00           H
ATOM   4064 HH22 ARG A 251      55.830  48.120  43.460  1.00  0.00           H
ATOM   4065  C   ARG A 251      62.130  46.450  44.540  1.00  0.00           C
ATOM   4066  O   ARG A 251      62.480  46.880  43.430  1.00  0.00           O
ATOM   4067  N   ILE A 252      63.030  46.160  45.500  1.00  0.00           N
ATOM   4068  HN  ILE A 252      62.680  45.850  46.380  1.00  0.00           H
ATOM   4069  CA  ILE A 252      64.420  46.390  45.330  1.00  0.00           C
ATOM   4070  HA  ILE A 252      64.640  47.420  45.070  1.00  0.00           H
ATOM   4071  CB  ILE A 252      65.240  46.350  46.650  1.00  0.00           C
ATOM   4072  HB  ILE A 252      65.150  45.350  47.110  1.00  0.00           H
ATOM   4073  CG2 ILE A 252      66.770  46.670  46.350  1.00  0.00           C
ATOM   4074 HG21 ILE A 252      67.350  46.560  47.290  1.00  0.00           H
ATOM   4075 HG22 ILE A 252      67.020  47.600  45.810  1.00  0.00           H
ATOM   4076 HG23 ILE A 252      67.200  45.830  45.770  1.00  0.00           H
ATOM   4077  CG1 ILE A 252      64.780  47.320  47.750  1.00  0.00           C
ATOM   4078 HG11 ILE A 252      63.680  47.330  47.860  1.00  0.00           H
ATOM   4079 HG12 ILE A 252      65.170  48.340  47.600  1.00  0.00           H
ATOM   4080  CD  ILE A 252      65.150  46.850  49.220  1.00  0.00           C
ATOM   4081  HD1 ILE A 252      66.250  46.730  49.300  1.00  0.00           H
ATOM   4082  HD2 ILE A 252      64.820  45.790  49.320  1.00  0.00           H
ATOM   4083  HD3 ILE A 252      64.660  47.470  49.990  1.00  0.00           H
ATOM   4084  C   ILE A 252      65.090  45.550  44.220  1.00  0.00           C
ATOM   4085  O   ILE A 252      65.970  46.050  43.480  1.00  0.00           O
ATOM   4086  N   ARG A 253      64.560  44.230  44.030  1.00  0.00           N
ATOM   4087  HN  ARG A 253      63.880  43.810  44.610  1.00  0.00           H
ATOM   4088  CA  ARG A 253      64.760  43.330  42.850  1.00  0.00           C
ATOM   4089  HA  ARG A 253      65.810  43.150  42.700  1.00  0.00           H
ATOM   4090  CB  ARG A 253      64.180  41.910  42.980  1.00  0.00           C
ATOM   4091  HB1 ARG A 253      63.140  41.850  43.350  1.00  0.00           H
ATOM   4092  HB2 ARG A 253      64.790  41.380  43.740  1.00  0.00           H
ATOM   4093  CG  ARG A 253      64.350  40.960  41.680  1.00  0.00           C
ATOM   4094  HG1 ARG A 253      63.890  41.400  40.790  1.00  0.00           H
ATOM   4095  HG2 ARG A 253      63.930  39.980  41.980  1.00  0.00           H
ATOM   4096  CD  ARG A 253      65.840  40.650  41.350  1.00  0.00           C
ATOM   4097  HD1 ARG A 253      66.430  40.340  42.240  1.00  0.00           H
ATOM   4098  HD2 ARG A 253      66.120  41.600  40.860  1.00  0.00           H
ATOM   4099  NE  ARG A 253      65.870  39.570  40.320  1.00  0.00           N
ATOM   4100  HE  ARG A 253      65.050  39.410  39.760  1.00  0.00           H
ATOM   4101  CZ  ARG A 253      66.910  38.840  40.090  1.00  0.00           C
ATOM   4102  NH1 ARG A 253      67.950  38.740  40.890  1.00  0.00           N
ATOM   4103 HH11 ARG A 253      68.160  39.310  41.690  1.00  0.00           H
ATOM   4104 HH12 ARG A 253      68.630  38.070  40.600  1.00  0.00           H
ATOM   4105  NH2 ARG A 253      66.920  38.160  38.920  1.00  0.00           N
ATOM   4106 HH21 ARG A 253      66.120  38.120  38.320  1.00  0.00           H
ATOM   4107 HH22 ARG A 253      67.690  37.520  38.890  1.00  0.00           H
ATOM   4108  C   ARG A 253      64.390  43.990  41.510  1.00  0.00           C
ATOM   4109  O   ARG A 253      65.150  43.980  40.500  1.00  0.00           O
ATOM   4110  N   ILE A 254      63.220  44.630  41.490  1.00  0.00           N
ATOM   4111  HN  ILE A 254      62.640  44.540  42.300  1.00  0.00           H
ATOM   4112  CA  ILE A 254      62.690  45.220  40.310  1.00  0.00           C
ATOM   4113  HA  ILE A 254      62.720  44.490  39.520  1.00  0.00           H
ATOM   4114  CB  ILE A 254      61.290  45.580  40.410  1.00  0.00           C
ATOM   4115  HB  ILE A 254      61.090  46.080  41.390  1.00  0.00           H
ATOM   4116  CG2 ILE A 254      60.720  46.590  39.250  1.00  0.00           C
ATOM   4117 HG21 ILE A 254      61.000  47.610  39.590  1.00  0.00           H
ATOM   4118 HG22 ILE A 254      59.620  46.440  39.260  1.00  0.00           H
ATOM   4119 HG23 ILE A 254      61.070  46.470  38.210  1.00  0.00           H
ATOM   4120  CG1 ILE A 254      60.450  44.270  40.480  1.00  0.00           C
ATOM   4121 HG11 ILE A 254      60.980  43.550  41.130  1.00  0.00           H
ATOM   4122 HG12 ILE A 254      60.340  43.790  39.480  1.00  0.00           H
ATOM   4123  CD  ILE A 254      59.090  44.480  41.060  1.00  0.00           C
ATOM   4124  HD1 ILE A 254      58.430  45.160  40.470  1.00  0.00           H
ATOM   4125  HD2 ILE A 254      59.060  44.820  42.120  1.00  0.00           H
ATOM   4126  HD3 ILE A 254      58.580  43.500  41.010  1.00  0.00           H
ATOM   4127  C   ILE A 254      63.610  46.320  39.740  1.00  0.00           C
ATOM   4128  O   ILE A 254      63.760  46.420  38.520  1.00  0.00           O
ATOM   4129  N   PHE A 255      64.210  47.140  40.580  1.00  0.00           N
ATOM   4130  HN  PHE A 255      64.020  47.100  41.560  1.00  0.00           H
ATOM   4131  CA  PHE A 255      65.170  48.220  40.090  1.00  0.00           C
ATOM   4132  HA  PHE A 255      64.740  48.890  39.360  1.00  0.00           H
ATOM   4133  CB  PHE A 255      65.740  49.200  41.180  1.00  0.00           C
ATOM   4134  HB1 PHE A 255      66.470  50.000  40.880  1.00  0.00           H
ATOM   4135  HB2 PHE A 255      66.410  48.570  41.810  1.00  0.00           H
ATOM   4136  CG  PHE A 255      64.610  49.830  42.070  1.00  0.00           C
ATOM   4137  CD1 PHE A 255      63.680  50.740  41.510  1.00  0.00           C
ATOM   4138  HD1 PHE A 255      63.830  50.900  40.460  1.00  0.00           H
ATOM   4139  CE1 PHE A 255      62.780  51.420  42.400  1.00  0.00           C
ATOM   4140  HE1 PHE A 255      61.980  52.010  41.990  1.00  0.00           H
ATOM   4141  CZ  PHE A 255      62.700  51.110  43.760  1.00  0.00           C
ATOM   4142  HZ  PHE A 255      61.860  51.580  44.260  1.00  0.00           H
ATOM   4143  CD2 PHE A 255      64.560  49.580  43.410  1.00  0.00           C
ATOM   4144  HD2 PHE A 255      65.240  48.880  43.860  1.00  0.00           H
ATOM   4145  CE2 PHE A 255      63.650  50.160  44.320  1.00  0.00           C
ATOM   4146  HE2 PHE A 255      63.760  49.910  45.360  1.00  0.00           H
ATOM   4147  C   PHE A 255      66.390  47.610  39.400  1.00  0.00           C
ATOM   4148  O   PHE A 255      66.830  48.150  38.360  1.00  0.00           O
ATOM   4149  N   TRP A 256      66.920  46.490  39.850  1.00  0.00           N
ATOM   4150  HN  TRP A 256      66.570  46.030  40.670  1.00  0.00           H
ATOM   4151  CA  TRP A 256      67.920  45.770  39.070  1.00  0.00           C
ATOM   4152  HA  TRP A 256      68.730  46.440  38.850  1.00  0.00           H
ATOM   4153  CB  TRP A 256      68.530  44.650  40.010  1.00  0.00           C
ATOM   4154  HB1 TRP A 256      67.680  44.070  40.440  1.00  0.00           H
ATOM   4155  HB2 TRP A 256      69.110  45.160  40.810  1.00  0.00           H
ATOM   4156  CG  TRP A 256      69.450  43.660  39.420  1.00  0.00           C
ATOM   4157  CD1 TRP A 256      69.320  42.320  39.130  1.00  0.00           C
ATOM   4158  HD1 TRP A 256      68.360  41.840  39.140  1.00  0.00           H
ATOM   4159  NE1 TRP A 256      70.440  41.850  38.450  1.00  0.00           N
ATOM   4160  HE1 TRP A 256      70.570  40.990  38.010  1.00  0.00           H
ATOM   4161  CE2 TRP A 256      71.330  42.860  38.350  1.00  0.00           C
ATOM   4162  CD2 TRP A 256      70.810  44.020  38.990  1.00  0.00           C
ATOM   4163  CE3 TRP A 256      71.510  45.230  38.980  1.00  0.00           C
ATOM   4164  HE3 TRP A 256      71.130  46.170  39.330  1.00  0.00           H
ATOM   4165  CZ3 TRP A 256      72.800  45.170  38.450  1.00  0.00           C
ATOM   4166  HZ3 TRP A 256      73.360  46.090  38.340  1.00  0.00           H
ATOM   4167  CZ2 TRP A 256      72.560  42.870  37.840  1.00  0.00           C
ATOM   4168  HZ2 TRP A 256      72.920  41.970  37.380  1.00  0.00           H
ATOM   4169  CH2 TRP A 256      73.290  44.070  37.770  1.00  0.00           C
ATOM   4170  HH2 TRP A 256      74.260  44.140  37.300  1.00  0.00           H
ATOM   4171  C   TRP A 256      67.460  45.180  37.700  1.00  0.00           C
ATOM   4172  O   TRP A 256      68.160  45.370  36.680  1.00  0.00           O
ATOM   4173  N   LEU A 257      66.290  44.630  37.640  1.00  0.00           N
ATOM   4174  HN  LEU A 257      65.770  44.600  38.500  1.00  0.00           H
ATOM   4175  CA  LEU A 257      65.680  44.170  36.370  1.00  0.00           C
ATOM   4176  HA  LEU A 257      66.400  43.620  35.790  1.00  0.00           H
ATOM   4177  CB  LEU A 257      64.370  43.340  36.660  1.00  0.00           C
ATOM   4178  HB1 LEU A 257      63.910  42.800  35.800  1.00  0.00           H
ATOM   4179  HB2 LEU A 257      63.590  44.070  36.980  1.00  0.00           H
ATOM   4180  CG  LEU A 257      64.500  42.260  37.690  1.00  0.00           C
ATOM   4181  HG  LEU A 257      64.850  42.590  38.690  1.00  0.00           H
ATOM   4182  CD1 LEU A 257      63.130  41.620  37.940  1.00  0.00           C
ATOM   4183 HD11 LEU A 257      62.410  42.430  38.160  1.00  0.00           H
ATOM   4184 HD12 LEU A 257      63.060  40.940  38.810  1.00  0.00           H
ATOM   4185 HD13 LEU A 257      62.900  41.030  37.030  1.00  0.00           H
ATOM   4186  CD2 LEU A 257      65.480  41.080  37.290  1.00  0.00           C
ATOM   4187 HD21 LEU A 257      65.420  40.290  38.060  1.00  0.00           H
ATOM   4188 HD22 LEU A 257      66.540  41.360  37.150  1.00  0.00           H
ATOM   4189 HD23 LEU A 257      65.240  40.600  36.310  1.00  0.00           H
ATOM   4190  C   LEU A 257      65.410  45.260  35.390  1.00  0.00           C
ATOM   4191  O   LEU A 257      65.650  45.080  34.190  1.00  0.00           O
ATOM   4192  N   LEU A 258      64.850  46.390  35.900  1.00  0.00           N
ATOM   4193  HN  LEU A 258      64.660  46.500  36.870  1.00  0.00           H
ATOM   4194  CA  LEU A 258      64.720  47.630  35.090  1.00  0.00           C
ATOM   4195  HA  LEU A 258      64.100  47.360  34.250  1.00  0.00           H
ATOM   4196  CB  LEU A 258      64.050  48.690  35.930  1.00  0.00           C
ATOM   4197  HB1 LEU A 258      64.210  49.750  35.610  1.00  0.00           H
ATOM   4198  HB2 LEU A 258      64.550  48.670  36.920  1.00  0.00           H
ATOM   4199  CG  LEU A 258      62.490  48.530  36.020  1.00  0.00           C
ATOM   4200  HG  LEU A 258      62.090  47.530  36.230  1.00  0.00           H
ATOM   4201  CD1 LEU A 258      61.960  49.560  37.110  1.00  0.00           C
ATOM   4202 HD11 LEU A 258      61.940  49.090  38.120  1.00  0.00           H
ATOM   4203 HD12 LEU A 258      60.950  49.950  36.830  1.00  0.00           H
ATOM   4204 HD13 LEU A 258      62.570  50.490  37.150  1.00  0.00           H
ATOM   4205  CD2 LEU A 258      61.980  48.920  34.690  1.00  0.00           C
ATOM   4206 HD21 LEU A 258      62.260  48.160  33.920  1.00  0.00           H
ATOM   4207 HD22 LEU A 258      62.340  49.930  34.380  1.00  0.00           H
ATOM   4208 HD23 LEU A 258      60.870  48.930  34.720  1.00  0.00           H
ATOM   4209  C   LEU A 258      66.030  48.200  34.620  1.00  0.00           C
ATOM   4210  O   LEU A 258      66.180  48.570  33.430  1.00  0.00           O
ATOM   4211  N   HSD A 259      67.100  48.280  35.480  1.00  0.00           N
ATOM   4212  HN  HSD A 259      66.920  47.960  36.410  1.00  0.00           H
ATOM   4213  CA  HSD A 259      68.440  48.640  35.170  1.00  0.00           C
ATOM   4214  HA  HSD A 259      68.450  49.660  34.810  1.00  0.00           H
ATOM   4215  CB  HSD A 259      69.390  48.420  36.430  1.00  0.00           C
ATOM   4216  HB1 HSD A 259      69.230  47.480  36.980  1.00  0.00           H
ATOM   4217  HB2 HSD A 259      69.130  49.200  37.190  1.00  0.00           H
ATOM   4218  ND1 HSD A 259      71.430  49.720  35.820  1.00  0.00           N
ATOM   4219  HD1 HSD A 259      71.010  50.530  35.420  1.00  0.00           H
ATOM   4220  CG  HSD A 259      70.860  48.530  36.200  1.00  0.00           C
ATOM   4221  CE1 HSD A 259      72.790  49.540  35.850  1.00  0.00           C
ATOM   4222  HE1 HSD A 259      73.470  50.390  35.840  1.00  0.00           H
ATOM   4223  NE2 HSD A 259      73.120  48.350  36.310  1.00  0.00           N
ATOM   4224  CD2 HSD A 259      71.890  47.700  36.500  1.00  0.00           C
ATOM   4225  HD2 HSD A 259      71.890  46.630  36.670  1.00  0.00           H
ATOM   4226  C   HSD A 259      69.060  47.840  34.030  1.00  0.00           C
ATOM   4227  O   HSD A 259      69.490  48.360  33.020  1.00  0.00           O
ATOM   4228  N   THR A 260      69.100  46.520  34.160  1.00  0.00           N
ATOM   4229  HN  THR A 260      68.730  46.100  34.990  1.00  0.00           H
ATOM   4230  CA  THR A 260      69.580  45.580  33.140  1.00  0.00           C
ATOM   4231  HA  THR A 260      70.550  45.890  32.790  1.00  0.00           H
ATOM   4232  CB  THR A 260      69.800  44.230  33.810  1.00  0.00           C
ATOM   4233  HB  THR A 260      69.970  43.390  33.120  1.00  0.00           H
ATOM   4234  OG1 THR A 260      68.760  43.760  34.640  1.00  0.00           O
ATOM   4235  HG1 THR A 260      68.840  44.250  35.460  1.00  0.00           H
ATOM   4236  CG2 THR A 260      71.070  44.340  34.630  1.00  0.00           C
ATOM   4237 HG21 THR A 260      70.940  45.000  35.520  1.00  0.00           H
ATOM   4238 HG22 THR A 260      71.780  44.940  34.010  1.00  0.00           H
ATOM   4239 HG23 THR A 260      71.660  43.410  34.780  1.00  0.00           H
ATOM   4240  C   THR A 260      68.770  45.440  31.870  1.00  0.00           C
ATOM   4241  O   THR A 260      69.350  45.180  30.800  1.00  0.00           O
ATOM   4242  N   SER A 261      67.450  45.560  32.020  1.00  0.00           N
ATOM   4243  HN  SER A 261      66.970  45.780  32.870  1.00  0.00           H
ATOM   4244  CA  SER A 261      66.550  44.920  31.030  1.00  0.00           C
ATOM   4245  HA  SER A 261      67.110  44.700  30.130  1.00  0.00           H
ATOM   4246  CB  SER A 261      66.090  43.530  31.440  1.00  0.00           C
ATOM   4247  HB1 SER A 261      65.320  43.620  32.260  1.00  0.00           H
ATOM   4248  HB2 SER A 261      66.860  42.830  31.820  1.00  0.00           H
ATOM   4249  OG  SER A 261      65.340  42.780  30.470  1.00  0.00           O
ATOM   4250  HG1 SER A 261      64.490  43.190  30.320  1.00  0.00           H
ATOM   4251  C   SER A 261      65.340  45.710  30.560  1.00  0.00           C
ATOM   4252  O   SER A 261      64.790  45.550  29.470  1.00  0.00           O
ATOM   4253  N   GLY A 262      64.870  46.730  31.380  1.00  0.00           N
ATOM   4254  HN  GLY A 262      65.210  46.880  32.310  1.00  0.00           H
ATOM   4255  CA  GLY A 262      63.830  47.660  31.090  1.00  0.00           C
ATOM   4256  HA1 GLY A 262      64.000  48.120  30.120  1.00  0.00           H
ATOM   4257  HA2 GLY A 262      63.710  48.290  31.960  1.00  0.00           H
ATOM   4258  C   GLY A 262      62.450  47.120  30.910  1.00  0.00           C
ATOM   4259  O   GLY A 262      62.020  46.030  31.290  1.00  0.00           O
ATOM   4260  N   THR A 263      61.620  47.920  30.310  1.00  0.00           N
ATOM   4261  HN  THR A 263      61.910  48.870  30.170  1.00  0.00           H
ATOM   4262  CA  THR A 263      60.260  47.520  29.980  1.00  0.00           C
ATOM   4263  HA  THR A 263      59.900  46.840  30.740  1.00  0.00           H
ATOM   4264  CB  THR A 263      59.290  48.750  30.170  1.00  0.00           C
ATOM   4265  HB  THR A 263      58.280  48.380  29.880  1.00  0.00           H
ATOM   4266  OG1 THR A 263      59.690  49.960  29.480  1.00  0.00           O
ATOM   4267  HG1 THR A 263      59.740  49.690  28.560  1.00  0.00           H
ATOM   4268  CG2 THR A 263      59.230  48.940  31.740  1.00  0.00           C
ATOM   4269 HG21 THR A 263      59.060  47.990  32.280  1.00  0.00           H
ATOM   4270 HG22 THR A 263      58.350  49.540  32.060  1.00  0.00           H
ATOM   4271 HG23 THR A 263      60.190  49.250  32.190  1.00  0.00           H
ATOM   4272  C   THR A 263      60.180  46.900  28.580  1.00  0.00           C
ATOM   4273  O   THR A 263      59.120  46.390  28.240  1.00  0.00           O
ATOM   4274  N   GLN A 264      61.290  46.900  27.770  1.00  0.00           N
ATOM   4275  HN  GLN A 264      62.010  47.490  28.140  1.00  0.00           H
ATOM   4276  CA  GLN A 264      61.360  46.360  26.420  1.00  0.00           C
ATOM   4277  HA  GLN A 264      60.650  47.060  26.020  1.00  0.00           H
ATOM   4278  CB  GLN A 264      62.840  46.620  25.860  1.00  0.00           C
ATOM   4279  HB1 GLN A 264      63.520  46.010  26.470  1.00  0.00           H
ATOM   4280  HB2 GLN A 264      63.050  47.720  25.870  1.00  0.00           H
ATOM   4281  CG  GLN A 264      63.080  46.300  24.340  1.00  0.00           C
ATOM   4282  HG1 GLN A 264      62.810  45.250  24.110  1.00  0.00           H
ATOM   4283  HG2 GLN A 264      64.150  46.490  24.080  1.00  0.00           H
ATOM   4284  CD  GLN A 264      62.270  47.100  23.350  1.00  0.00           C
ATOM   4285  OE1 GLN A 264      61.400  46.620  22.620  1.00  0.00           O
ATOM   4286  NE2 GLN A 264      62.600  48.380  23.130  1.00  0.00           N
ATOM   4287 HE21 GLN A 264      62.330  48.750  22.240  1.00  0.00           H
ATOM   4288 HE22 GLN A 264      63.420  48.780  23.540  1.00  0.00           H
ATOM   4289  C   GLN A 264      60.840  44.970  26.200  1.00  0.00           C
ATOM   4290  O   GLN A 264      60.140  44.700  25.250  1.00  0.00           O
ATOM   4291  N   ASN A 265      61.050  44.120  27.220  1.00  0.00           N
ATOM   4292  HN  ASN A 265      61.740  44.340  27.890  1.00  0.00           H
ATOM   4293  CA  ASN A 265      60.340  42.860  27.290  1.00  0.00           C
ATOM   4294  HA  ASN A 265      59.790  42.660  26.380  1.00  0.00           H
ATOM   4295  CB  ASN A 265      61.420  41.740  27.460  1.00  0.00           C
ATOM   4296  HB1 ASN A 265      62.040  41.740  28.380  1.00  0.00           H
ATOM   4297  HB2 ASN A 265      62.140  41.840  26.610  1.00  0.00           H
ATOM   4298  CG  ASN A 265      60.870  40.380  27.180  1.00  0.00           C
ATOM   4299  OD1 ASN A 265      59.710  40.220  26.890  1.00  0.00           O
ATOM   4300  ND2 ASN A 265      61.720  39.350  27.160  1.00  0.00           N
ATOM   4301 HD21 ASN A 265      62.670  39.440  27.450  1.00  0.00           H
ATOM   4302 HD22 ASN A 265      61.220  38.570  26.760  1.00  0.00           H
ATOM   4303  C   ASN A 265      59.540  42.940  28.570  1.00  0.00           C
ATOM   4304  O   ASN A 265      60.110  43.080  29.680  1.00  0.00           O
ATOM   4305  N   CYS A 266      58.180  42.660  28.630  1.00  0.00           N
ATOM   4306  HN  CYS A 266      57.550  42.620  27.850  1.00  0.00           H
ATOM   4307  CA  CYS A 266      57.560  42.430  29.900  1.00  0.00           C
ATOM   4308  HA  CYS A 266      58.060  42.940  30.700  1.00  0.00           H
ATOM   4309  CB  CYS A 266      56.110  43.020  29.950  1.00  0.00           C
ATOM   4310  HB1 CYS A 266      55.630  42.760  30.910  1.00  0.00           H
ATOM   4311  HB2 CYS A 266      55.500  42.670  29.080  1.00  0.00           H
ATOM   4312  SG  CYS A 266      56.130  44.850  29.620  1.00  0.00           S
ATOM   4313  C   CYS A 266      57.510  40.940  30.300  1.00  0.00           C
ATOM   4314  O   CYS A 266      56.880  40.630  31.340  1.00  0.00           O
ATOM   4315  N   GLU A 267      58.140  40.000  29.580  1.00  0.00           N
ATOM   4316  HN  GLU A 267      58.580  40.380  28.750  1.00  0.00           H
ATOM   4317  CA  GLU A 267      58.080  38.560  29.910  1.00  0.00           C
ATOM   4318  HA  GLU A 267      57.030  38.340  30.020  1.00  0.00           H
ATOM   4319  CB  GLU A 267      58.680  37.600  28.890  1.00  0.00           C
ATOM   4320  HB1 GLU A 267      58.940  36.590  29.290  1.00  0.00           H
ATOM   4321  HB2 GLU A 267      59.590  38.090  28.480  1.00  0.00           H
ATOM   4322  CG  GLU A 267      57.670  37.130  27.780  1.00  0.00           C
ATOM   4323  HG1 GLU A 267      58.230  36.330  27.260  1.00  0.00           H
ATOM   4324  HG2 GLU A 267      57.570  38.050  27.170  1.00  0.00           H
ATOM   4325  CD  GLU A 267      56.330  36.600  28.340  1.00  0.00           C
ATOM   4326  OE1 GLU A 267      55.260  36.900  27.750  1.00  0.00           O
ATOM   4327  OE2 GLU A 267      56.400  35.890  29.380  1.00  0.00           O
ATOM   4328  C   GLU A 267      58.630  38.290  31.340  1.00  0.00           C
ATOM   4329  O   GLU A 267      58.130  37.470  32.110  1.00  0.00           O
ATOM   4330  N   VAL A 268      59.770  38.890  31.710  1.00  0.00           N
ATOM   4331  HN  VAL A 268      60.220  39.480  31.040  1.00  0.00           H
ATOM   4332  CA  VAL A 268      60.590  38.650  32.890  1.00  0.00           C
ATOM   4333  HA  VAL A 268      60.700  37.590  33.030  1.00  0.00           H
ATOM   4334  CB  VAL A 268      62.000  39.360  32.720  1.00  0.00           C
ATOM   4335  HB  VAL A 268      62.530  39.110  33.660  1.00  0.00           H
ATOM   4336  CG1 VAL A 268      62.680  38.620  31.530  1.00  0.00           C
ATOM   4337 HG11 VAL A 268      62.710  37.510  31.590  1.00  0.00           H
ATOM   4338 HG12 VAL A 268      63.760  38.900  31.510  1.00  0.00           H
ATOM   4339 HG13 VAL A 268      62.260  38.910  30.550  1.00  0.00           H
ATOM   4340  CG2 VAL A 268      61.750  40.950  32.740  1.00  0.00           C
ATOM   4341 HG21 VAL A 268      61.310  41.280  31.770  1.00  0.00           H
ATOM   4342 HG22 VAL A 268      62.730  41.500  32.710  1.00  0.00           H
ATOM   4343 HG23 VAL A 268      61.180  41.380  33.580  1.00  0.00           H
ATOM   4344  C   VAL A 268      59.960  39.080  34.160  1.00  0.00           C
ATOM   4345  O   VAL A 268      60.490  38.750  35.200  1.00  0.00           O
ATOM   4346  N   TYR A 269      58.780  39.730  34.120  1.00  0.00           N
ATOM   4347  HN  TYR A 269      58.300  39.890  33.260  1.00  0.00           H
ATOM   4348  CA  TYR A 269      58.170  40.460  35.240  1.00  0.00           C
ATOM   4349  HA  TYR A 269      58.980  40.640  35.930  1.00  0.00           H
ATOM   4350  CB  TYR A 269      57.540  41.800  34.920  1.00  0.00           C
ATOM   4351  HB1 TYR A 269      57.190  42.280  35.860  1.00  0.00           H
ATOM   4352  HB2 TYR A 269      56.680  41.700  34.210  1.00  0.00           H
ATOM   4353  CG  TYR A 269      58.660  42.840  34.620  1.00  0.00           C
ATOM   4354  CD1 TYR A 269      59.650  43.010  35.600  1.00  0.00           C
ATOM   4355  HD1 TYR A 269      59.600  42.510  36.560  1.00  0.00           H
ATOM   4356  CE1 TYR A 269      60.740  43.890  35.330  1.00  0.00           C
ATOM   4357  HE1 TYR A 269      61.440  44.040  36.140  1.00  0.00           H
ATOM   4358  CZ  TYR A 269      60.800  44.560  34.120  1.00  0.00           C
ATOM   4359  OH  TYR A 269      61.840  45.500  33.860  1.00  0.00           O
ATOM   4360  HH  TYR A 269      61.700  45.650  32.940  1.00  0.00           H
ATOM   4361  CD2 TYR A 269      58.780  43.520  33.420  1.00  0.00           C
ATOM   4362  HD2 TYR A 269      58.010  43.410  32.670  1.00  0.00           H
ATOM   4363  CE2 TYR A 269      59.810  44.380  33.180  1.00  0.00           C
ATOM   4364  HE2 TYR A 269      59.860  44.760  32.180  1.00  0.00           H
ATOM   4365  C   TYR A 269      57.080  39.640  35.980  1.00  0.00           C
ATOM   4366  O   TYR A 269      56.810  40.000  37.130  1.00  0.00           O
ATOM   4367  N   ARG A 270      56.520  38.630  35.340  1.00  0.00           N
ATOM   4368  HN  ARG A 270      56.910  38.340  34.460  1.00  0.00           H
ATOM   4369  CA  ARG A 270      55.330  37.950  35.790  1.00  0.00           C
ATOM   4370  HA  ARG A 270      54.540  38.680  35.720  1.00  0.00           H
ATOM   4371  CB  ARG A 270      55.070  36.650  34.920  1.00  0.00           C
ATOM   4372  HB1 ARG A 270      54.100  36.160  35.150  1.00  0.00           H
ATOM   4373  HB2 ARG A 270      55.820  35.850  35.040  1.00  0.00           H
ATOM   4374  CG  ARG A 270      54.820  36.950  33.460  1.00  0.00           C
ATOM   4375  HG1 ARG A 270      55.810  37.350  33.200  1.00  0.00           H
ATOM   4376  HG2 ARG A 270      54.030  37.710  33.310  1.00  0.00           H
ATOM   4377  CD  ARG A 270      54.450  35.810  32.510  1.00  0.00           C
ATOM   4378  HD1 ARG A 270      53.500  35.300  32.820  1.00  0.00           H
ATOM   4379  HD2 ARG A 270      55.170  34.960  32.400  1.00  0.00           H
ATOM   4380  NE  ARG A 270      54.350  36.300  31.130  1.00  0.00           N
ATOM   4381  HE  ARG A 270      55.070  36.110  30.450  1.00  0.00           H
ATOM   4382  CZ  ARG A 270      53.260  36.940  30.670  1.00  0.00           C
ATOM   4383  NH1 ARG A 270      52.240  37.330  31.390  1.00  0.00           N
ATOM   4384 HH11 ARG A 270      52.140  37.240  32.390  1.00  0.00           H
ATOM   4385 HH12 ARG A 270      51.380  37.470  30.910  1.00  0.00           H
ATOM   4386  NH2 ARG A 270      53.070  37.010  29.360  1.00  0.00           N
ATOM   4387 HH21 ARG A 270      52.490  37.770  29.030  1.00  0.00           H
ATOM   4388 HH22 ARG A 270      53.880  36.910  28.790  1.00  0.00           H
ATOM   4389  C   ARG A 270      55.520  37.410  37.210  1.00  0.00           C
ATOM   4390  O   ARG A 270      54.610  37.600  38.040  1.00  0.00           O
ATOM   4391  N   SER A 271      56.740  36.830  37.490  1.00  0.00           N
ATOM   4392  HN  SER A 271      57.380  36.830  36.730  1.00  0.00           H
ATOM   4393  CA  SER A 271      57.240  36.300  38.790  1.00  0.00           C
ATOM   4394  HA  SER A 271      56.420  35.620  39.020  1.00  0.00           H
ATOM   4395  CB  SER A 271      58.710  35.750  38.750  1.00  0.00           C
ATOM   4396  HB1 SER A 271      59.480  36.470  38.390  1.00  0.00           H
ATOM   4397  HB2 SER A 271      58.680  34.960  37.960  1.00  0.00           H
ATOM   4398  OG  SER A 271      59.030  35.160  40.020  1.00  0.00           O
ATOM   4399  HG1 SER A 271      59.490  34.330  39.850  1.00  0.00           H
ATOM   4400  C   SER A 271      57.300  37.400  39.910  1.00  0.00           C
ATOM   4401  O   SER A 271      56.670  37.310  40.950  1.00  0.00           O
ATOM   4402  N   VAL A 272      57.980  38.580  39.630  1.00  0.00           N
ATOM   4403  HN  VAL A 272      58.610  38.790  38.890  1.00  0.00           H
ATOM   4404  CA  VAL A 272      57.950  39.590  40.620  1.00  0.00           C
ATOM   4405  HA  VAL A 272      58.220  39.120  41.550  1.00  0.00           H
ATOM   4406  CB  VAL A 272      59.170  40.540  40.350  1.00  0.00           C
ATOM   4407  HB  VAL A 272      59.010  41.350  41.090  1.00  0.00           H
ATOM   4408  CG1 VAL A 272      60.500  39.730  40.540  1.00  0.00           C
ATOM   4409 HG11 VAL A 272      61.340  40.430  40.620  1.00  0.00           H
ATOM   4410 HG12 VAL A 272      60.630  38.990  39.720  1.00  0.00           H
ATOM   4411 HG13 VAL A 272      60.580  39.220  41.530  1.00  0.00           H
ATOM   4412  CG2 VAL A 272      59.150  41.020  38.930  1.00  0.00           C
ATOM   4413 HG21 VAL A 272      59.910  41.820  38.760  1.00  0.00           H
ATOM   4414 HG22 VAL A 272      58.210  41.590  38.750  1.00  0.00           H
ATOM   4415 HG23 VAL A 272      59.310  40.280  38.130  1.00  0.00           H
ATOM   4416  C   VAL A 272      56.600  40.340  40.790  1.00  0.00           C
ATOM   4417  O   VAL A 272      56.340  40.800  41.880  1.00  0.00           O
ATOM   4418  N   ASP A 273      55.790  40.460  39.740  1.00  0.00           N
ATOM   4419  HN  ASP A 273      55.960  39.940  38.910  1.00  0.00           H
ATOM   4420  CA  ASP A 273      54.440  41.060  39.870  1.00  0.00           C
ATOM   4421  HA  ASP A 273      54.600  42.080  40.200  1.00  0.00           H
ATOM   4422  CB  ASP A 273      53.810  41.010  38.490  1.00  0.00           C
ATOM   4423  HB1 ASP A 273      53.630  39.970  38.120  1.00  0.00           H
ATOM   4424  HB2 ASP A 273      54.420  41.560  37.760  1.00  0.00           H
ATOM   4425  CG  ASP A 273      52.410  41.610  38.580  1.00  0.00           C
ATOM   4426  OD1 ASP A 273      52.270  42.780  39.000  1.00  0.00           O
ATOM   4427  OD2 ASP A 273      51.480  41.000  38.010  1.00  0.00           O
ATOM   4428  C   ASP A 273      53.550  40.310  40.890  1.00  0.00           C
ATOM   4429  O   ASP A 273      52.970  40.840  41.870  1.00  0.00           O
ATOM   4430  N   LEU A 274      53.540  38.970  40.690  1.00  0.00           N
ATOM   4431  HN  LEU A 274      53.960  38.670  39.840  1.00  0.00           H
ATOM   4432  CA  LEU A 274      52.890  38.050  41.630  1.00  0.00           C
ATOM   4433  HA  LEU A 274      51.870  38.390  41.650  1.00  0.00           H
ATOM   4434  CB  LEU A 274      52.990  36.570  41.130  1.00  0.00           C
ATOM   4435  HB1 LEU A 274      54.050  36.230  41.040  1.00  0.00           H
ATOM   4436  HB2 LEU A 274      52.710  36.630  40.060  1.00  0.00           H
ATOM   4437  CG  LEU A 274      52.180  35.460  41.780  1.00  0.00           C
ATOM   4438  HG  LEU A 274      52.750  35.070  42.660  1.00  0.00           H
ATOM   4439  CD1 LEU A 274      50.830  36.000  42.200  1.00  0.00           C
ATOM   4440 HD11 LEU A 274      50.900  36.970  42.730  1.00  0.00           H
ATOM   4441 HD12 LEU A 274      50.330  35.200  42.770  1.00  0.00           H
ATOM   4442 HD13 LEU A 274      50.330  36.380  41.290  1.00  0.00           H
ATOM   4443  CD2 LEU A 274      52.000  34.300  40.830  1.00  0.00           C
ATOM   4444 HD21 LEU A 274      51.290  34.590  40.020  1.00  0.00           H
ATOM   4445 HD22 LEU A 274      51.680  33.430  41.460  1.00  0.00           H
ATOM   4446 HD23 LEU A 274      52.930  33.900  40.360  1.00  0.00           H
ATOM   4447  C   LEU A 274      53.470  38.130  43.020  1.00  0.00           C
ATOM   4448  O   LEU A 274      52.690  38.210  43.940  1.00  0.00           O
ATOM   4449  N   ALA A 275      54.790  38.170  43.160  1.00  0.00           N
ATOM   4450  HN  ALA A 275      55.440  37.940  42.440  1.00  0.00           H
ATOM   4451  CA  ALA A 275      55.520  38.280  44.440  1.00  0.00           C
ATOM   4452  HA  ALA A 275      55.220  37.400  44.990  1.00  0.00           H
ATOM   4453  CB  ALA A 275      57.020  38.100  44.230  1.00  0.00           C
ATOM   4454  HB1 ALA A 275      57.150  37.100  43.750  1.00  0.00           H
ATOM   4455  HB2 ALA A 275      57.480  38.020  45.230  1.00  0.00           H
ATOM   4456  HB3 ALA A 275      57.460  38.960  43.680  1.00  0.00           H
ATOM   4457  C   ALA A 275      55.080  39.530  45.120  1.00  0.00           C
ATOM   4458  O   ALA A 275      54.690  39.470  46.280  1.00  0.00           O
ATOM   4459  N   PHE A 276      55.050  40.650  44.370  1.00  0.00           N
ATOM   4460  HN  PHE A 276      55.280  40.500  43.410  1.00  0.00           H
ATOM   4461  CA  PHE A 276      54.650  42.030  44.800  1.00  0.00           C
ATOM   4462  HA  PHE A 276      55.220  42.190  45.710  1.00  0.00           H
ATOM   4463  CB  PHE A 276      55.040  43.120  43.740  1.00  0.00           C
ATOM   4464  HB1 PHE A 276      54.420  43.110  42.830  1.00  0.00           H
ATOM   4465  HB2 PHE A 276      56.080  42.990  43.360  1.00  0.00           H
ATOM   4466  CG  PHE A 276      55.060  44.410  44.500  1.00  0.00           C
ATOM   4467  CD1 PHE A 276      53.950  45.210  44.450  1.00  0.00           C
ATOM   4468  HD1 PHE A 276      53.060  44.870  43.940  1.00  0.00           H
ATOM   4469  CE1 PHE A 276      53.900  46.450  45.060  1.00  0.00           C
ATOM   4470  HE1 PHE A 276      52.980  46.980  45.000  1.00  0.00           H
ATOM   4471  CZ  PHE A 276      55.030  46.840  45.810  1.00  0.00           C
ATOM   4472  HZ  PHE A 276      55.080  47.780  46.350  1.00  0.00           H
ATOM   4473  CD2 PHE A 276      56.190  44.830  45.200  1.00  0.00           C
ATOM   4474  HD2 PHE A 276      57.060  44.170  45.220  1.00  0.00           H
ATOM   4475  CE2 PHE A 276      56.170  46.040  45.890  1.00  0.00           C
ATOM   4476  HE2 PHE A 276      56.890  46.270  46.670  1.00  0.00           H
ATOM   4477  C   PHE A 276      53.150  41.980  45.260  1.00  0.00           C
ATOM   4478  O   PHE A 276      52.940  42.410  46.380  1.00  0.00           O
ATOM   4479  N   PHE A 277      52.240  41.390  44.480  1.00  0.00           N
ATOM   4480  HN  PHE A 277      52.450  41.110  43.550  1.00  0.00           H
ATOM   4481  CA  PHE A 277      50.840  41.210  44.910  1.00  0.00           C
ATOM   4482  HA  PHE A 277      50.460  42.220  45.060  1.00  0.00           H
ATOM   4483  CB  PHE A 277      50.060  40.580  43.650  1.00  0.00           C
ATOM   4484  HB1 PHE A 277      50.650  39.780  43.170  1.00  0.00           H
ATOM   4485  HB2 PHE A 277      49.950  41.430  42.940  1.00  0.00           H
ATOM   4486  CG  PHE A 277      48.660  40.080  43.910  1.00  0.00           C
ATOM   4487  CD1 PHE A 277      48.450  38.710  44.100  1.00  0.00           C
ATOM   4488  HD1 PHE A 277      49.270  38.010  44.080  1.00  0.00           H
ATOM   4489  CE1 PHE A 277      47.220  38.140  44.200  1.00  0.00           C
ATOM   4490  HE1 PHE A 277      47.160  37.080  44.320  1.00  0.00           H
ATOM   4491  CZ  PHE A 277      46.100  38.990  44.180  1.00  0.00           C
ATOM   4492  HZ  PHE A 277      45.070  38.650  44.290  1.00  0.00           H
ATOM   4493  CD2 PHE A 277      47.560  40.910  43.880  1.00  0.00           C
ATOM   4494  HD2 PHE A 277      47.680  41.970  43.640  1.00  0.00           H
ATOM   4495  CE2 PHE A 277      46.270  40.390  43.910  1.00  0.00           C
ATOM   4496  HE2 PHE A 277      45.430  41.070  43.840  1.00  0.00           H
ATOM   4497  C   PHE A 277      50.650  40.460  46.220  1.00  0.00           C
ATOM   4498  O   PHE A 277      49.960  40.890  47.140  1.00  0.00           O
ATOM   4499  N   ILE A 278      51.270  39.260  46.310  1.00  0.00           N
ATOM   4500  HN  ILE A 278      51.680  38.840  45.500  1.00  0.00           H
ATOM   4501  CA  ILE A 278      51.190  38.470  47.530  1.00  0.00           C
ATOM   4502  HA  ILE A 278      50.140  38.370  47.780  1.00  0.00           H
ATOM   4503  CB  ILE A 278      51.780  37.010  47.320  1.00  0.00           C
ATOM   4504  HB  ILE A 278      52.680  37.020  46.680  1.00  0.00           H
ATOM   4505  CG2 ILE A 278      52.180  36.410  48.680  1.00  0.00           C
ATOM   4506 HG21 ILE A 278      52.950  37.090  49.100  1.00  0.00           H
ATOM   4507 HG22 ILE A 278      52.680  35.420  48.570  1.00  0.00           H
ATOM   4508 HG23 ILE A 278      51.380  36.270  49.440  1.00  0.00           H
ATOM   4509  CG1 ILE A 278      50.700  36.210  46.590  1.00  0.00           C
ATOM   4510 HG11 ILE A 278      50.050  36.930  46.040  1.00  0.00           H
ATOM   4511 HG12 ILE A 278      50.110  35.680  47.370  1.00  0.00           H
ATOM   4512  CD  ILE A 278      51.310  35.200  45.540  1.00  0.00           C
ATOM   4513  HD1 ILE A 278      50.460  34.760  44.980  1.00  0.00           H
ATOM   4514  HD2 ILE A 278      52.040  34.450  45.920  1.00  0.00           H
ATOM   4515  HD3 ILE A 278      51.900  35.800  44.800  1.00  0.00           H
ATOM   4516  C   ILE A 278      51.820  39.170  48.670  1.00  0.00           C
ATOM   4517  O   ILE A 278      51.240  39.300  49.780  1.00  0.00           O
ATOM   4518  N   THR A 279      53.070  39.680  48.500  1.00  0.00           N
ATOM   4519  HN  THR A 279      53.440  39.680  47.570  1.00  0.00           H
ATOM   4520  CA  THR A 279      53.780  40.400  49.620  1.00  0.00           C
ATOM   4521  HA  THR A 279      53.620  39.740  50.440  1.00  0.00           H
ATOM   4522  CB  THR A 279      55.250  40.610  49.430  1.00  0.00           C
ATOM   4523  HB  THR A 279      55.680  41.100  50.330  1.00  0.00           H
ATOM   4524  OG1 THR A 279      55.630  41.240  48.270  1.00  0.00           O
ATOM   4525  HG1 THR A 279      55.110  40.790  47.610  1.00  0.00           H
ATOM   4526  CG2 THR A 279      55.900  39.190  49.360  1.00  0.00           C
ATOM   4527 HG21 THR A 279      55.470  38.610  48.510  1.00  0.00           H
ATOM   4528 HG22 THR A 279      55.810  38.750  50.390  1.00  0.00           H
ATOM   4529 HG23 THR A 279      56.920  39.420  49.000  1.00  0.00           H
ATOM   4530  C   THR A 279      53.170  41.710  50.090  1.00  0.00           C
ATOM   4531  O   THR A 279      53.190  41.980  51.280  1.00  0.00           O
ATOM   4532  N   LEU A 280      52.600  42.540  49.170  1.00  0.00           N
ATOM   4533  HN  LEU A 280      52.430  42.330  48.210  1.00  0.00           H
ATOM   4534  CA  LEU A 280      51.820  43.680  49.530  1.00  0.00           C
ATOM   4535  HA  LEU A 280      52.420  44.390  50.080  1.00  0.00           H
ATOM   4536  CB  LEU A 280      51.280  44.390  48.270  1.00  0.00           C
ATOM   4537  HB1 LEU A 280      50.680  43.590  47.770  1.00  0.00           H
ATOM   4538  HB2 LEU A 280      52.030  44.750  47.540  1.00  0.00           H
ATOM   4539  CG  LEU A 280      50.430  45.700  48.490  1.00  0.00           C
ATOM   4540  HG  LEU A 280      49.710  45.610  49.320  1.00  0.00           H
ATOM   4541  CD1 LEU A 280      51.390  46.900  48.750  1.00  0.00           C
ATOM   4542 HD11 LEU A 280      51.790  47.320  47.800  1.00  0.00           H
ATOM   4543 HD12 LEU A 280      52.230  46.440  49.300  1.00  0.00           H
ATOM   4544 HD13 LEU A 280      50.770  47.610  49.340  1.00  0.00           H
ATOM   4545  CD2 LEU A 280      49.650  45.900  47.220  1.00  0.00           C
ATOM   4546 HD21 LEU A 280      50.340  45.840  46.360  1.00  0.00           H
ATOM   4547 HD22 LEU A 280      49.140  46.880  47.140  1.00  0.00           H
ATOM   4548 HD23 LEU A 280      48.850  45.130  47.110  1.00  0.00           H
ATOM   4549  C   LEU A 280      50.580  43.300  50.440  1.00  0.00           C
ATOM   4550  O   LEU A 280      50.270  44.000  51.430  1.00  0.00           O
ATOM   4551  N   SER A 281      49.940  42.120  50.160  1.00  0.00           N
ATOM   4552  HN  SER A 281      50.290  41.570  49.410  1.00  0.00           H
ATOM   4553  CA  SER A 281      48.910  41.560  50.990  1.00  0.00           C
ATOM   4554  HA  SER A 281      48.220  42.370  51.160  1.00  0.00           H
ATOM   4555  CB  SER A 281      48.190  40.350  50.300  1.00  0.00           C
ATOM   4556  HB1 SER A 281      47.400  40.140  51.050  1.00  0.00           H
ATOM   4557  HB2 SER A 281      48.840  39.440  50.280  1.00  0.00           H
ATOM   4558  OG  SER A 281      47.580  40.660  49.020  1.00  0.00           O
ATOM   4559  HG1 SER A 281      48.320  40.550  48.400  1.00  0.00           H
ATOM   4560  C   SER A 281      49.340  41.150  52.420  1.00  0.00           C
ATOM   4561  O   SER A 281      48.720  41.610  53.390  1.00  0.00           O
ATOM   4562  N   PHE A 282      50.520  40.530  52.610  1.00  0.00           N
ATOM   4563  HN  PHE A 282      50.970  40.050  51.850  1.00  0.00           H
ATOM   4564  CA  PHE A 282      51.200  40.270  53.880  1.00  0.00           C
ATOM   4565  HA  PHE A 282      50.520  39.680  54.490  1.00  0.00           H
ATOM   4566  CB  PHE A 282      52.450  39.340  53.830  1.00  0.00           C
ATOM   4567  HB1 PHE A 282      52.910  39.380  54.840  1.00  0.00           H
ATOM   4568  HB2 PHE A 282      53.240  39.510  53.070  1.00  0.00           H
ATOM   4569  CG  PHE A 282      52.010  37.870  53.610  1.00  0.00           C
ATOM   4570  CD1 PHE A 282      51.430  37.160  54.660  1.00  0.00           C
ATOM   4571  HD1 PHE A 282      51.200  37.570  55.630  1.00  0.00           H
ATOM   4572  CE1 PHE A 282      51.020  35.860  54.490  1.00  0.00           C
ATOM   4573  HE1 PHE A 282      50.450  35.390  55.270  1.00  0.00           H
ATOM   4574  CZ  PHE A 282      51.180  35.160  53.290  1.00  0.00           C
ATOM   4575  HZ  PHE A 282      50.970  34.110  53.130  1.00  0.00           H
ATOM   4576  CD2 PHE A 282      52.110  37.220  52.330  1.00  0.00           C
ATOM   4577  HD2 PHE A 282      52.620  37.620  51.470  1.00  0.00           H
ATOM   4578  CE2 PHE A 282      51.750  35.880  52.200  1.00  0.00           C
ATOM   4579  HE2 PHE A 282      51.790  35.390  51.230  1.00  0.00           H
ATOM   4580  C   PHE A 282      51.480  41.630  54.610  1.00  0.00           C
ATOM   4581  O   PHE A 282      51.190  41.640  55.760  1.00  0.00           O
ATOM   4582  N   THR A 283      51.930  42.670  53.900  1.00  0.00           N
ATOM   4583  HN  THR A 283      51.960  42.670  52.920  1.00  0.00           H
ATOM   4584  CA  THR A 283      51.980  44.060  54.480  1.00  0.00           C
ATOM   4585  HA  THR A 283      52.500  44.110  55.420  1.00  0.00           H
ATOM   4586  CB  THR A 283      52.460  45.180  53.550  1.00  0.00           C
ATOM   4587  HB  THR A 283      52.000  45.070  52.530  1.00  0.00           H
ATOM   4588  OG1 THR A 283      53.930  45.070  53.380  1.00  0.00           O
ATOM   4589  HG1 THR A 283      54.180  45.740  52.740  1.00  0.00           H
ATOM   4590  CG2 THR A 283      52.310  46.690  54.010  1.00  0.00           C
ATOM   4591 HG21 THR A 283      51.230  46.880  54.070  1.00  0.00           H
ATOM   4592 HG22 THR A 283      52.790  47.450  53.360  1.00  0.00           H
ATOM   4593 HG23 THR A 283      52.850  46.720  54.980  1.00  0.00           H
ATOM   4594  C   THR A 283      50.600  44.500  54.980  1.00  0.00           C
ATOM   4595  O   THR A 283      50.540  45.010  56.120  1.00  0.00           O
ATOM   4596  N   TYR A 284      49.500  44.430  54.200  1.00  0.00           N
ATOM   4597  HN  TYR A 284      49.610  44.070  53.280  1.00  0.00           H
ATOM   4598  CA  TYR A 284      48.190  44.680  54.680  1.00  0.00           C
ATOM   4599  HA  TYR A 284      48.250  45.730  54.940  1.00  0.00           H
ATOM   4600  CB  TYR A 284      47.050  44.470  53.590  1.00  0.00           C
ATOM   4601  HB1 TYR A 284      46.060  44.270  54.040  1.00  0.00           H
ATOM   4602  HB2 TYR A 284      47.250  43.670  52.860  1.00  0.00           H
ATOM   4603  CG  TYR A 284      46.930  45.740  52.730  1.00  0.00           C
ATOM   4604  CD1 TYR A 284      46.180  46.900  53.140  1.00  0.00           C
ATOM   4605  HD1 TYR A 284      45.650  46.960  54.070  1.00  0.00           H
ATOM   4606  CE1 TYR A 284      46.180  48.000  52.230  1.00  0.00           C
ATOM   4607  HE1 TYR A 284      45.780  48.950  52.530  1.00  0.00           H
ATOM   4608  CZ  TYR A 284      46.900  48.000  51.020  1.00  0.00           C
ATOM   4609  OH  TYR A 284      46.930  49.000  50.100  1.00  0.00           O
ATOM   4610  HH  TYR A 284      46.590  49.820  50.470  1.00  0.00           H
ATOM   4611  CD2 TYR A 284      47.510  45.660  51.450  1.00  0.00           C
ATOM   4612  HD2 TYR A 284      48.070  44.780  51.120  1.00  0.00           H
ATOM   4613  CE2 TYR A 284      47.460  46.800  50.610  1.00  0.00           C
ATOM   4614  HE2 TYR A 284      47.980  46.720  49.680  1.00  0.00           H
ATOM   4615  C   TYR A 284      47.820  43.920  55.940  1.00  0.00           C
ATOM   4616  O   TYR A 284      47.330  44.480  56.880  1.00  0.00           O
ATOM   4617  N   MET A 285      48.130  42.640  56.060  1.00  0.00           N
ATOM   4618  HN  MET A 285      48.650  42.190  55.340  1.00  0.00           H
ATOM   4619  CA  MET A 285      47.700  41.800  57.150  1.00  0.00           C
ATOM   4620  HA  MET A 285      46.630  41.860  57.250  1.00  0.00           H
ATOM   4621  CB  MET A 285      48.060  40.250  56.860  1.00  0.00           C
ATOM   4622  HB1 MET A 285      47.840  39.600  57.730  1.00  0.00           H
ATOM   4623  HB2 MET A 285      49.170  40.190  56.810  1.00  0.00           H
ATOM   4624  CG  MET A 285      47.380  39.670  55.590  1.00  0.00           C
ATOM   4625  HG1 MET A 285      48.040  38.980  55.020  1.00  0.00           H
ATOM   4626  HG2 MET A 285      47.080  40.490  54.890  1.00  0.00           H
ATOM   4627  SD  MET A 285      45.850  38.840  55.920  1.00  0.00           S
ATOM   4628  CE  MET A 285      45.400  38.540  54.200  1.00  0.00           C
ATOM   4629  HE1 MET A 285      45.650  39.410  53.550  1.00  0.00           H
ATOM   4630  HE2 MET A 285      44.310  38.450  54.100  1.00  0.00           H
ATOM   4631  HE3 MET A 285      45.910  37.690  53.700  1.00  0.00           H
ATOM   4632  C   MET A 285      48.370  42.280  58.440  1.00  0.00           C
ATOM   4633  O   MET A 285      47.750  42.470  59.520  1.00  0.00           O
ATOM   4634  N   ASN A 286      49.670  42.610  58.370  1.00  0.00           N
ATOM   4635  HN  ASN A 286      50.150  42.560  57.500  1.00  0.00           H
ATOM   4636  CA  ASN A 286      50.450  43.210  59.420  1.00  0.00           C
ATOM   4637  HA  ASN A 286      50.210  42.590  60.260  1.00  0.00           H
ATOM   4638  CB  ASN A 286      51.970  42.960  59.170  1.00  0.00           C
ATOM   4639  HB1 ASN A 286      52.280  43.490  58.250  1.00  0.00           H
ATOM   4640  HB2 ASN A 286      52.140  41.880  59.020  1.00  0.00           H
ATOM   4641  CG  ASN A 286      52.820  43.410  60.310  1.00  0.00           C
ATOM   4642  OD1 ASN A 286      53.500  44.440  60.240  1.00  0.00           O
ATOM   4643  ND2 ASN A 286      52.720  42.700  61.490  1.00  0.00           N
ATOM   4644 HD21 ASN A 286      53.420  42.880  62.180  1.00  0.00           H
ATOM   4645 HD22 ASN A 286      52.010  42.030  61.710  1.00  0.00           H
ATOM   4646  C   ASN A 286      50.110  44.650  59.820  1.00  0.00           C
ATOM   4647  O   ASN A 286      50.170  44.950  61.030  1.00  0.00           O
ATOM   4648  N   SER A 287      49.590  45.430  58.840  1.00  0.00           N
ATOM   4649  HN  SER A 287      49.630  45.100  57.900  1.00  0.00           H
ATOM   4650  CA  SER A 287      49.040  46.700  59.100  1.00  0.00           C
ATOM   4651  HA  SER A 287      49.730  47.300  59.680  1.00  0.00           H
ATOM   4652  CB  SER A 287      48.910  47.600  57.770  1.00  0.00           C
ATOM   4653  HB1 SER A 287      48.620  48.600  58.180  1.00  0.00           H
ATOM   4654  HB2 SER A 287      48.160  47.250  57.020  1.00  0.00           H
ATOM   4655  OG  SER A 287      50.120  47.690  57.000  1.00  0.00           O
ATOM   4656  HG1 SER A 287      50.320  46.870  56.550  1.00  0.00           H
ATOM   4657  C   SER A 287      47.640  46.700  59.720  1.00  0.00           C
ATOM   4658  O   SER A 287      47.240  47.650  60.370  1.00  0.00           O
ATOM   4659  N   MET A 288      46.900  45.570  59.560  1.00  0.00           N
ATOM   4660  HN  MET A 288      47.270  45.000  58.830  1.00  0.00           H
ATOM   4661  CA  MET A 288      45.760  45.180  60.350  1.00  0.00           C
ATOM   4662  HA  MET A 288      45.270  46.120  60.580  1.00  0.00           H
ATOM   4663  CB  MET A 288      44.850  44.140  59.640  1.00  0.00           C
ATOM   4664  HB1 MET A 288      44.040  43.840  60.340  1.00  0.00           H
ATOM   4665  HB2 MET A 288      45.360  43.210  59.290  1.00  0.00           H
ATOM   4666  CG  MET A 288      44.260  44.630  58.240  1.00  0.00           C
ATOM   4667  HG1 MET A 288      43.670  43.800  57.770  1.00  0.00           H
ATOM   4668  HG2 MET A 288      45.070  44.870  57.520  1.00  0.00           H
ATOM   4669  SD  MET A 288      43.230  46.240  58.380  1.00  0.00           S
ATOM   4670  CE  MET A 288      42.850  46.090  56.610  1.00  0.00           C
ATOM   4671  HE1 MET A 288      43.770  46.030  56.010  1.00  0.00           H
ATOM   4672  HE2 MET A 288      42.200  46.880  56.180  1.00  0.00           H
ATOM   4673  HE3 MET A 288      42.450  45.080  56.380  1.00  0.00           H
ATOM   4674  C   MET A 288      46.060  44.660  61.710  1.00  0.00           C
ATOM   4675  O   MET A 288      45.440  45.010  62.720  1.00  0.00           O
ATOM   4676  N   LEU A 289      47.100  43.790  61.810  1.00  0.00           N
ATOM   4677  HN  LEU A 289      47.540  43.520  60.970  1.00  0.00           H
ATOM   4678  CA  LEU A 289      47.550  43.070  63.010  1.00  0.00           C
ATOM   4679  HA  LEU A 289      46.660  42.580  63.360  1.00  0.00           H
ATOM   4680  CB  LEU A 289      48.610  41.980  62.680  1.00  0.00           C
ATOM   4681  HB1 LEU A 289      49.520  42.430  62.230  1.00  0.00           H
ATOM   4682  HB2 LEU A 289      48.050  41.440  61.880  1.00  0.00           H
ATOM   4683  CG  LEU A 289      49.130  41.070  63.790  1.00  0.00           C
ATOM   4684  HG  LEU A 289      49.590  41.660  64.600  1.00  0.00           H
ATOM   4685  CD1 LEU A 289      47.990  40.360  64.580  1.00  0.00           C
ATOM   4686 HD11 LEU A 289      47.470  41.100  65.220  1.00  0.00           H
ATOM   4687 HD12 LEU A 289      48.550  39.700  65.270  1.00  0.00           H
ATOM   4688 HD13 LEU A 289      47.260  39.740  64.010  1.00  0.00           H
ATOM   4689  CD2 LEU A 289      50.010  40.070  63.130  1.00  0.00           C
ATOM   4690 HD21 LEU A 289      50.820  39.710  63.790  1.00  0.00           H
ATOM   4691 HD22 LEU A 289      50.490  40.460  62.200  1.00  0.00           H
ATOM   4692 HD23 LEU A 289      49.370  39.240  62.740  1.00  0.00           H
ATOM   4693  C   LEU A 289      48.060  43.980  64.040  1.00  0.00           C
ATOM   4694  O   LEU A 289      47.460  44.010  65.120  1.00  0.00           O
ATOM   4695  N   ASP A 290      49.090  44.710  63.730  1.00  0.00           N
ATOM   4696  HN  ASP A 290      49.430  44.620  62.800  1.00  0.00           H
ATOM   4697  CA  ASP A 290      49.690  45.650  64.680  1.00  0.00           C
ATOM   4698  HA  ASP A 290      50.020  45.070  65.520  1.00  0.00           H
ATOM   4699  CB  ASP A 290      51.120  46.140  64.100  1.00  0.00           C
ATOM   4700  HB1 ASP A 290      51.750  46.630  64.870  1.00  0.00           H
ATOM   4701  HB2 ASP A 290      50.920  46.790  63.220  1.00  0.00           H
ATOM   4702  CG  ASP A 290      52.130  45.150  63.610  1.00  0.00           C
ATOM   4703  OD1 ASP A 290      52.180  43.930  63.800  1.00  0.00           O
ATOM   4704  OD2 ASP A 290      52.950  45.740  62.690  1.00  0.00           O
ATOM   4705  HD2 ASP A 290      53.340  45.060  62.130  1.00  0.00           H
ATOM   4706  C   ASP A 290      48.820  46.760  65.350  1.00  0.00           C
ATOM   4707  O   ASP A 290      48.980  47.040  66.520  1.00  0.00           O
ATOM   4708  N   PRO A 291      47.920  47.460  64.650  1.00  0.00           N
ATOM   4709  CD  PRO A 291      47.940  47.740  63.230  1.00  0.00           C
ATOM   4710  HD1 PRO A 291      47.320  46.990  62.690  1.00  0.00           H
ATOM   4711  HD2 PRO A 291      49.010  47.650  62.950  1.00  0.00           H
ATOM   4712  CA  PRO A 291      46.990  48.330  65.410  1.00  0.00           C
ATOM   4713  HA  PRO A 291      47.610  49.030  65.950  1.00  0.00           H
ATOM   4714  CB  PRO A 291      46.340  49.080  64.230  1.00  0.00           C
ATOM   4715  HB1 PRO A 291      45.950  50.070  64.540  1.00  0.00           H
ATOM   4716  HB2 PRO A 291      45.420  48.550  63.900  1.00  0.00           H
ATOM   4717  CG  PRO A 291      47.290  49.140  63.070  1.00  0.00           C
ATOM   4718  HG1 PRO A 291      46.790  49.320  62.100  1.00  0.00           H
ATOM   4719  HG2 PRO A 291      48.080  49.920  63.160  1.00  0.00           H
ATOM   4720  C   PRO A 291      45.960  47.590  66.300  1.00  0.00           C
ATOM   4721  O   PRO A 291      45.670  48.020  67.410  1.00  0.00           O
ATOM   4722  N   VAL A 292      45.380  46.470  65.920  1.00  0.00           N
ATOM   4723  HN  VAL A 292      45.670  46.130  65.020  1.00  0.00           H
ATOM   4724  CA  VAL A 292      44.440  45.660  66.710  1.00  0.00           C
ATOM   4725  HA  VAL A 292      43.530  46.170  66.950  1.00  0.00           H
ATOM   4726  CB  VAL A 292      43.960  44.580  65.810  1.00  0.00           C
ATOM   4727  HB  VAL A 292      44.810  44.030  65.360  1.00  0.00           H
ATOM   4728  CG1 VAL A 292      43.110  43.630  66.630  1.00  0.00           C
ATOM   4729 HG11 VAL A 292      42.340  44.180  67.200  1.00  0.00           H
ATOM   4730 HG12 VAL A 292      43.780  42.990  67.250  1.00  0.00           H
ATOM   4731 HG13 VAL A 292      42.660  42.990  65.840  1.00  0.00           H
ATOM   4732  CG2 VAL A 292      43.060  45.210  64.780  1.00  0.00           C
ATOM   4733 HG21 VAL A 292      43.470  46.020  64.130  1.00  0.00           H
ATOM   4734 HG22 VAL A 292      42.230  45.750  65.250  1.00  0.00           H
ATOM   4735 HG23 VAL A 292      42.600  44.450  64.110  1.00  0.00           H
ATOM   4736  C   VAL A 292      45.020  45.270  68.120  1.00  0.00           C
ATOM   4737  O   VAL A 292      44.340  45.440  69.140  1.00  0.00           O
ATOM   4738  N   VAL A 293      46.270  44.710  68.180  1.00  0.00           N
ATOM   4739  HN  VAL A 293      46.720  44.580  67.310  1.00  0.00           H
ATOM   4740  CA  VAL A 293      47.030  44.400  69.400  1.00  0.00           C
ATOM   4741  HA  VAL A 293      46.300  43.840  69.960  1.00  0.00           H
ATOM   4742  CB  VAL A 293      48.300  43.560  69.070  1.00  0.00           C
ATOM   4743  HB  VAL A 293      48.720  43.180  70.020  1.00  0.00           H
ATOM   4744  CG1 VAL A 293      47.770  42.390  68.240  1.00  0.00           C
ATOM   4745 HG11 VAL A 293      47.890  42.660  67.170  1.00  0.00           H
ATOM   4746 HG12 VAL A 293      46.720  42.110  68.460  1.00  0.00           H
ATOM   4747 HG13 VAL A 293      48.490  41.550  68.290  1.00  0.00           H
ATOM   4748  CG2 VAL A 293      49.380  44.490  68.330  1.00  0.00           C
ATOM   4749 HG21 VAL A 293      50.220  43.980  67.800  1.00  0.00           H
ATOM   4750 HG22 VAL A 293      49.910  45.170  69.020  1.00  0.00           H
ATOM   4751 HG23 VAL A 293      48.730  45.030  67.600  1.00  0.00           H
ATOM   4752  C   VAL A 293      47.310  45.700  70.140  1.00  0.00           C
ATOM   4753  O   VAL A 293      47.270  45.700  71.380  1.00  0.00           O
ATOM   4754  N   TYR A 294      47.610  46.870  69.460  1.00  0.00           N
ATOM   4755  HN  TYR A 294      47.670  46.860  68.470  1.00  0.00           H
ATOM   4756  CA  TYR A 294      47.830  48.150  70.170  1.00  0.00           C
ATOM   4757  HA  TYR A 294      48.490  47.920  70.980  1.00  0.00           H
ATOM   4758  CB  TYR A 294      48.480  49.290  69.280  1.00  0.00           C
ATOM   4759  HB1 TYR A 294      47.970  50.280  69.410  1.00  0.00           H
ATOM   4760  HB2 TYR A 294      48.390  49.070  68.200  1.00  0.00           H
ATOM   4761  CG  TYR A 294      49.930  49.450  69.550  1.00  0.00           C
ATOM   4762  CD1 TYR A 294      50.830  48.480  69.240  1.00  0.00           C
ATOM   4763  HD1 TYR A 294      50.550  47.480  68.930  1.00  0.00           H
ATOM   4764  CE1 TYR A 294      52.210  48.750  69.240  1.00  0.00           C
ATOM   4765  HE1 TYR A 294      52.930  48.040  68.870  1.00  0.00           H
ATOM   4766  CZ  TYR A 294      52.600  50.010  69.770  1.00  0.00           C
ATOM   4767  OH  TYR A 294      53.950  50.260  70.070  1.00  0.00           O
ATOM   4768  HH  TYR A 294      54.480  49.540  69.710  1.00  0.00           H
ATOM   4769  CD2 TYR A 294      50.420  50.690  70.080  1.00  0.00           C
ATOM   4770  HD2 TYR A 294      49.720  51.450  70.400  1.00  0.00           H
ATOM   4771  CE2 TYR A 294      51.790  50.990  70.200  1.00  0.00           C
ATOM   4772  HE2 TYR A 294      52.190  51.970  70.460  1.00  0.00           H
ATOM   4773  C   TYR A 294      46.600  48.720  70.910  1.00  0.00           C
ATOM   4774  O   TYR A 294      46.830  49.240  72.040  1.00  0.00           O
ATOM   4775  N   TYR A 295      45.360  48.590  70.350  1.00  0.00           N
ATOM   4776  HN  TYR A 295      45.330  48.210  69.430  1.00  0.00           H
ATOM   4777  CA  TYR A 295      44.230  49.370  70.860  1.00  0.00           C
ATOM   4778  HA  TYR A 295      44.570  50.400  70.790  1.00  0.00           H
ATOM   4779  CB  TYR A 295      42.890  49.100  70.120  1.00  0.00           C
ATOM   4780  HB1 TYR A 295      42.010  49.600  70.580  1.00  0.00           H
ATOM   4781  HB2 TYR A 295      42.640  48.020  70.170  1.00  0.00           H
ATOM   4782  CG  TYR A 295      42.890  49.500  68.710  1.00  0.00           C
ATOM   4783  CD1 TYR A 295      42.240  48.650  67.770  1.00  0.00           C
ATOM   4784  HD1 TYR A 295      41.730  47.760  68.120  1.00  0.00           H
ATOM   4785  CE1 TYR A 295      42.390  48.820  66.430  1.00  0.00           C
ATOM   4786  HE1 TYR A 295      42.140  48.000  65.790  1.00  0.00           H
ATOM   4787  CZ  TYR A 295      43.120  49.950  65.970  1.00  0.00           C
ATOM   4788  OH  TYR A 295      43.280  50.070  64.640  1.00  0.00           O
ATOM   4789  HH  TYR A 295      42.640  49.530  64.170  1.00  0.00           H
ATOM   4790  CD2 TYR A 295      43.510  50.660  68.250  1.00  0.00           C
ATOM   4791  HD2 TYR A 295      43.990  51.380  68.900  1.00  0.00           H
ATOM   4792  CE2 TYR A 295      43.630  50.880  66.880  1.00  0.00           C
ATOM   4793  HE2 TYR A 295      44.140  51.730  66.460  1.00  0.00           H
ATOM   4794  C   TYR A 295      44.020  49.150  72.350  1.00  0.00           C
ATOM   4795  O   TYR A 295      43.690  50.000  73.210  1.00  0.00           O
ATOM   4796  N   PHE A 296      44.150  47.880  72.650  1.00  0.00           N
ATOM   4797  HN  PHE A 296      44.330  47.310  71.860  1.00  0.00           H
ATOM   4798  CA  PHE A 296      43.500  47.300  73.840  1.00  0.00           C
ATOM   4799  HA  PHE A 296      42.790  47.960  74.300  1.00  0.00           H
ATOM   4800  CB  PHE A 296      42.770  45.980  73.570  1.00  0.00           C
ATOM   4801  HB1 PHE A 296      42.240  45.560  74.460  1.00  0.00           H
ATOM   4802  HB2 PHE A 296      43.500  45.260  73.160  1.00  0.00           H
ATOM   4803  CG  PHE A 296      41.790  46.220  72.530  1.00  0.00           C
ATOM   4804  CD1 PHE A 296      41.870  45.500  71.330  1.00  0.00           C
ATOM   4805  HD1 PHE A 296      42.660  44.810  71.060  1.00  0.00           H
ATOM   4806  CE1 PHE A 296      40.900  45.750  70.290  1.00  0.00           C
ATOM   4807  HE1 PHE A 296      41.070  45.190  69.390  1.00  0.00           H
ATOM   4808  CZ  PHE A 296      39.880  46.660  70.510  1.00  0.00           C
ATOM   4809  HZ  PHE A 296      39.230  46.830  69.670  1.00  0.00           H
ATOM   4810  CD2 PHE A 296      40.610  47.030  72.750  1.00  0.00           C
ATOM   4811  HD2 PHE A 296      40.550  47.510  73.720  1.00  0.00           H
ATOM   4812  CE2 PHE A 296      39.660  47.270  71.760  1.00  0.00           C
ATOM   4813  HE2 PHE A 296      38.890  48.030  71.850  1.00  0.00           H
ATOM   4814  C   PHE A 296      44.480  47.060  75.010  1.00  0.00           C
ATOM   4815  O   PHE A 296      44.110  46.440  75.980  1.00  0.00           O
ATOM   4816  N   SER A 297      45.730  47.580  74.810  1.00  0.00           N
ATOM   4817  HN  SER A 297      45.780  48.320  74.140  1.00  0.00           H
ATOM   4818  CA  SER A 297      46.890  47.300  75.680  1.00  0.00           C
ATOM   4819  HA  SER A 297      46.410  46.670  76.420  1.00  0.00           H
ATOM   4820  CB  SER A 297      48.090  46.460  75.020  1.00  0.00           C
ATOM   4821  HB1 SER A 297      47.680  45.440  74.880  1.00  0.00           H
ATOM   4822  HB2 SER A 297      49.010  46.310  75.640  1.00  0.00           H
ATOM   4823  OG  SER A 297      48.460  46.950  73.740  1.00  0.00           O
ATOM   4824  HG1 SER A 297      47.960  46.430  73.110  1.00  0.00           H
ATOM   4825  C   SER A 297      47.290  48.450  76.480  1.00  0.00           C
ATOM   4826  O   SER A 297      47.120  49.610  76.110  1.00  0.00           O
ATOM   4827  N   SER A 298      47.950  48.170  77.630  1.00  0.00           N
ATOM   4828  HN  SER A 298      48.060  47.230  77.940  1.00  0.00           H
ATOM   4829  CA  SER A 298      48.230  49.110  78.650  1.00  0.00           C
ATOM   4830  HA  SER A 298      47.460  49.860  78.760  1.00  0.00           H
ATOM   4831  CB  SER A 298      48.310  48.450  80.110  1.00  0.00           C
ATOM   4832  HB1 SER A 298      49.170  47.740  80.060  1.00  0.00           H
ATOM   4833  HB2 SER A 298      47.380  47.960  80.440  1.00  0.00           H
ATOM   4834  OG  SER A 298      48.620  49.390  81.100  1.00  0.00           O
ATOM   4835  HG1 SER A 298      48.990  48.930  81.850  1.00  0.00           H
ATOM   4836  C   SER A 298      49.610  49.800  78.490  1.00  0.00           C
ATOM   4837  O   SER A 298      50.580  49.070  78.280  1.00  0.00           O
ATOM   4838  N   PRO A 299      50.000  51.100  78.480  1.00  0.00           N
ATOM   4839  CD  PRO A 299      49.080  52.260  78.280  1.00  0.00           C
ATOM   4840  HD1 PRO A 299      48.710  52.550  79.290  1.00  0.00           H
ATOM   4841  HD2 PRO A 299      48.200  52.070  77.630  1.00  0.00           H
ATOM   4842  CA  PRO A 299      51.410  51.520  78.120  1.00  0.00           C
ATOM   4843  HA  PRO A 299      51.930  50.710  77.630  1.00  0.00           H
ATOM   4844  CB  PRO A 299      51.150  52.660  77.190  1.00  0.00           C
ATOM   4845  HB1 PRO A 299      50.920  52.320  76.160  1.00  0.00           H
ATOM   4846  HB2 PRO A 299      52.000  53.360  77.040  1.00  0.00           H
ATOM   4847  CG  PRO A 299      49.900  53.460  77.740  1.00  0.00           C
ATOM   4848  HG1 PRO A 299      50.160  54.160  78.560  1.00  0.00           H
ATOM   4849  HG2 PRO A 299      49.330  53.910  76.890  1.00  0.00           H
ATOM   4850  C   PRO A 299      52.180  51.850  79.380  1.00  0.00           C
ATOM   4851  O   PRO A 299      53.010  52.780  79.420  1.00  0.00           O
ATOM   4852  N   SER A 300      52.000  51.000  80.350  1.00  0.00           N
ATOM   4853  HN  SER A 300      51.340  50.260  80.360  1.00  0.00           H
ATOM   4854  CA  SER A 300      52.640  51.110  81.710  1.00  0.00           C
ATOM   4855  HA  SER A 300      52.530  52.140  82.030  1.00  0.00           H
ATOM   4856  CB  SER A 300      52.020  50.180  82.780  1.00  0.00           C
ATOM   4857  HB1 SER A 300      50.950  50.390  83.000  1.00  0.00           H
ATOM   4858  HB2 SER A 300      52.390  50.280  83.830  1.00  0.00           H
ATOM   4859  OG  SER A 300      52.190  48.840  82.280  1.00  0.00           O
ATOM   4860  HG1 SER A 300      51.620  48.350  82.880  1.00  0.00           H
ATOM   4861  C   SER A 300      54.160  50.980  81.780  1.00  0.00           C
ATOM   4862  O   SER A 300      54.780  50.280  80.970  1.00  0.00           O
ATOM   4863  NT  SER A 300      54.770  51.590  82.780  1.00  0.00           N
ATOM   4864  HNT SER A 300      54.230  52.060  83.480  1.00  0.00           H
ATOM   4865  CAT SER A 300      56.180  51.460  83.030  1.00  0.00           C
ATOM   4866  HT1 SER A 300      56.530  50.410  83.170  1.00  0.00           H
ATOM   4867  HT2 SER A 300      56.520  52.070  83.890  1.00  0.00           H
ATOM   4868  HT3 SER A 300      56.680  51.840  82.120  1.00  0.00           H
ATOM   4869  N1  GSK B 301      45.240  47.610  44.020  1.00  0.00           N
ATOM   4870  C1  GSK B 301      45.800  48.690  43.390  1.00  0.00           C
ATOM   4871  O1  GSK B 301      45.600  48.900  42.190  1.00  0.00           O
ATOM   4872  C2  GSK B 301      45.290  47.490  45.410  1.00  0.00           C
ATOM   4873  C3  GSK B 301      46.060  48.420  46.180  1.00  0.00           C
ATOM   4874  C4  GSK B 301      45.130  46.940  47.440  1.00  0.00           C
ATOM   4875  C5  GSK B 301      44.200  46.910  43.240  1.00  0.00           C
ATOM   4876  C6  GSK B 301      43.000  47.740  42.920  1.00  0.00           C
ATOM   4877  C7  GSK B 301      41.750  46.970  42.500  1.00  0.00           C
ATOM   4878  C8  GSK B 301      40.480  47.730  42.210  1.00  0.00           C
ATOM   4879  C9  GSK B 301      40.690  48.500  40.880  1.00  0.00           C
ATOM   4880  C10 GSK B 301      46.780  49.480  45.560  1.00  0.00           C
ATOM   4881  N2  GSK B 301      46.000  47.970  47.500  1.00  0.00           N
ATOM   4882  N3  GSK B 301      44.680  46.620  46.250  1.00  0.00           N
ATOM   4883  N4  GSK B 301      46.570  49.580  44.190  1.00  0.00           N
ATOM   4884  O2  GSK B 301      47.600  50.220  46.110  1.00  0.00           O
ATOM   4885 CL   GSK B 301      44.990  45.740  48.720  1.00  0.00          Cl
ATOM   4886  H1  GSK B 301      43.900  46.150  43.990  1.00  0.00           H
ATOM   4887  H2  GSK B 301      44.730  46.460  42.370  1.00  0.00           H
ATOM   4888  H3  GSK B 301      43.300  48.480  42.140  1.00  0.00           H
ATOM   4889  H4  GSK B 301      42.750  48.260  43.870  1.00  0.00           H
ATOM   4890  H5  GSK B 301      41.510  46.200  43.270  1.00  0.00           H
ATOM   4891  H6  GSK B 301      42.130  46.490  41.570  1.00  0.00           H
ATOM   4892  H7  GSK B 301      40.150  48.410  43.020  1.00  0.00           H
ATOM   4893  H8  GSK B 301      39.590  47.090  42.080  1.00  0.00           H
ATOM   4894  H9  GSK B 301      39.820  49.180  40.710  1.00  0.00           H
ATOM   4895  H10 GSK B 301      40.940  47.860  40.000  1.00  0.00           H
ATOM   4896  H11 GSK B 301      41.580  49.160  41.010  1.00  0.00           H
ATOM   4897  H12 GSK B 301      46.450  48.250  48.360  1.00  0.00           H
ATOM   4898  H13 GSK B 301      46.980  50.390  43.750  1.00  0.00           H
ATOM   4899  LP1 GSK B 301      44.880  44.630  49.920  1.00  0.00            
TER
ENDMDL
