# Supplementary material for: Structural basis of hydroxycarboxylic acid receptor signaling mechanisms through ligand binding
Source: Nat Commun. 2023 Sep 22;14:5899. doi: 10.1038/s41467-023-41650-7 (PMC10516952; doi:10.1038/s41467-023-41650-7)
Supplement: Supplementary file 4 — Source Data [file 41467_2023_41650_MOESM4_ESM.zip › source file/molecular dynamics simulations trajectories/with_gsk_run2/with_gsk_run2_700ns.pdb]

REMARK    GENERATED BY TRJCONV
TITLE     Title t= 700000.00000 step= 350000000
REMARK    THIS IS A SIMULATION BOX
CRYST1   95.937   95.937  111.724  90.00  90.00  90.00 P 1           1
MODEL        1
ATOM      1  CAY HSD A   9      52.670  40.910  30.870  1.00  0.00           C
ATOM      2  HY1 HSD A   9      53.240  41.540  31.580  1.00  0.00           H
ATOM      3  HY2 HSD A   9      53.160  39.940  31.060  1.00  0.00           H
ATOM      4  HY3 HSD A   9      51.630  40.880  31.230  1.00  0.00           H
ATOM      5  CY  HSD A   9      52.920  41.400  29.470  1.00  0.00           C
ATOM      6  OY  HSD A   9      53.360  40.670  28.600  1.00  0.00           O
ATOM      7  N   HSD A   9      52.500  42.660  29.190  1.00  0.00           N
ATOM      8  HN  HSD A   9      52.150  43.130  29.990  1.00  0.00           H
ATOM      9  CA  HSD A   9      52.460  43.250  27.900  1.00  0.00           C
ATOM     10  HA  HSD A   9      53.130  42.770  27.220  1.00  0.00           H
ATOM     11  CB  HSD A   9      51.070  43.410  27.240  1.00  0.00           C
ATOM     12  HB1 HSD A   9      51.120  43.860  26.230  1.00  0.00           H
ATOM     13  HB2 HSD A   9      50.370  43.930  27.940  1.00  0.00           H
ATOM     14  ND1 HSD A   9      50.740  41.340  25.750  1.00  0.00           N
ATOM     15  HD1 HSD A   9      51.250  41.840  25.040  1.00  0.00           H
ATOM     16  CG  HSD A   9      50.530  42.000  26.940  1.00  0.00           C
ATOM     17  CE1 HSD A   9      49.860  40.390  25.630  1.00  0.00           C
ATOM     18  HE1 HSD A   9      49.790  39.620  24.860  1.00  0.00           H
ATOM     19  NE2 HSD A   9      49.100  40.300  26.720  1.00  0.00           N
ATOM     20  CD2 HSD A   9      49.520  41.340  27.510  1.00  0.00           C
ATOM     21  HD2 HSD A   9      48.920  41.590  28.380  1.00  0.00           H
ATOM     22  C   HSD A   9      52.970  44.670  27.910  1.00  0.00           C
ATOM     23  O   HSD A   9      52.880  45.390  28.900  1.00  0.00           O
ATOM     24  N   PHE A  10      53.460  45.100  26.700  1.00  0.00           N
ATOM     25  HN  PHE A  10      53.360  44.510  25.910  1.00  0.00           H
ATOM     26  CA  PHE A  10      54.170  46.390  26.440  1.00  0.00           C
ATOM     27  HA  PHE A  10      54.920  46.430  27.210  1.00  0.00           H
ATOM     28  CB  PHE A  10      54.850  46.330  25.070  1.00  0.00           C
ATOM     29  HB1 PHE A  10      55.540  47.180  24.880  1.00  0.00           H
ATOM     30  HB2 PHE A  10      54.020  46.170  24.340  1.00  0.00           H
ATOM     31  CG  PHE A  10      55.910  45.150  24.930  1.00  0.00           C
ATOM     32  CD1 PHE A  10      56.700  44.680  26.060  1.00  0.00           C
ATOM     33  HD1 PHE A  10      56.370  45.080  27.010  1.00  0.00           H
ATOM     34  CE1 PHE A  10      57.710  43.770  25.970  1.00  0.00           C
ATOM     35  HE1 PHE A  10      58.130  43.410  26.900  1.00  0.00           H
ATOM     36  CZ  PHE A  10      58.070  43.210  24.730  1.00  0.00           C
ATOM     37  HZ  PHE A  10      58.620  42.280  24.730  1.00  0.00           H
ATOM     38  CD2 PHE A  10      56.260  44.510  23.670  1.00  0.00           C
ATOM     39  HD2 PHE A  10      55.810  44.770  22.720  1.00  0.00           H
ATOM     40  CE2 PHE A  10      57.340  43.550  23.620  1.00  0.00           C
ATOM     41  HE2 PHE A  10      57.620  43.170  22.650  1.00  0.00           H
ATOM     42  C   PHE A  10      53.230  47.630  26.570  1.00  0.00           C
ATOM     43  O   PHE A  10      52.140  47.590  26.130  1.00  0.00           O
ATOM     44  N   LEU A  11      53.770  48.700  27.210  1.00  0.00           N
ATOM     45  HN  LEU A  11      54.650  48.730  27.660  1.00  0.00           H
ATOM     46  CA  LEU A  11      52.940  49.900  27.450  1.00  0.00           C
ATOM     47  HA  LEU A  11      52.270  49.970  26.620  1.00  0.00           H
ATOM     48  CB  LEU A  11      52.230  49.650  28.840  1.00  0.00           C
ATOM     49  HB1 LEU A  11      53.010  49.500  29.600  1.00  0.00           H
ATOM     50  HB2 LEU A  11      51.550  48.770  28.720  1.00  0.00           H
ATOM     51  CG  LEU A  11      51.370  50.900  29.340  1.00  0.00           C
ATOM     52  HG  LEU A  11      52.090  51.710  29.580  1.00  0.00           H
ATOM     53  CD1 LEU A  11      50.370  51.330  28.170  1.00  0.00           C
ATOM     54 HD11 LEU A  11      49.550  51.990  28.520  1.00  0.00           H
ATOM     55 HD12 LEU A  11      49.960  50.460  27.620  1.00  0.00           H
ATOM     56 HD13 LEU A  11      50.960  51.860  27.390  1.00  0.00           H
ATOM     57  CD2 LEU A  11      50.600  50.570  30.620  1.00  0.00           C
ATOM     58 HD21 LEU A  11      51.210  50.100  31.410  1.00  0.00           H
ATOM     59 HD22 LEU A  11      49.740  49.940  30.310  1.00  0.00           H
ATOM     60 HD23 LEU A  11      50.220  51.540  31.000  1.00  0.00           H
ATOM     61  C   LEU A  11      53.900  51.110  27.430  1.00  0.00           C
ATOM     62  O   LEU A  11      55.060  51.030  27.890  1.00  0.00           O
ATOM     63  N   GLU A  12      53.410  52.270  26.980  1.00  0.00           N
ATOM     64  HN  GLU A  12      52.570  52.230  26.470  1.00  0.00           H
ATOM     65  CA  GLU A  12      54.170  53.540  26.780  1.00  0.00           C
ATOM     66  HA  GLU A  12      55.110  53.440  27.280  1.00  0.00           H
ATOM     67  CB  GLU A  12      54.340  53.850  25.270  1.00  0.00           C
ATOM     68  HB1 GLU A  12      54.920  54.790  25.080  1.00  0.00           H
ATOM     69  HB2 GLU A  12      53.320  53.860  24.820  1.00  0.00           H
ATOM     70  CG  GLU A  12      55.060  52.730  24.430  1.00  0.00           C
ATOM     71  HG1 GLU A  12      54.430  51.820  24.350  1.00  0.00           H
ATOM     72  HG2 GLU A  12      56.030  52.460  24.920  1.00  0.00           H
ATOM     73  CD  GLU A  12      55.610  53.130  23.040  1.00  0.00           C
ATOM     74  OE1 GLU A  12      56.310  52.260  22.460  1.00  0.00           O
ATOM     75  OE2 GLU A  12      55.430  54.290  22.640  1.00  0.00           O
ATOM     76  C   GLU A  12      53.430  54.730  27.470  1.00  0.00           C
ATOM     77  O   GLU A  12      52.390  55.220  27.090  1.00  0.00           O
ATOM     78  N   ILE A  13      54.030  55.410  28.540  1.00  0.00           N
ATOM     79  HN  ILE A  13      54.970  55.160  28.740  1.00  0.00           H
ATOM     80  CA  ILE A  13      53.430  56.550  29.210  1.00  0.00           C
ATOM     81  HA  ILE A  13      52.620  57.000  28.660  1.00  0.00           H
ATOM     82  CB  ILE A  13      52.710  56.160  30.580  1.00  0.00           C
ATOM     83  HB  ILE A  13      53.420  55.440  31.050  1.00  0.00           H
ATOM     84  CG2 ILE A  13      52.480  57.240  31.690  1.00  0.00           C
ATOM     85 HG21 ILE A  13      51.800  58.020  31.280  1.00  0.00           H
ATOM     86 HG22 ILE A  13      53.490  57.680  31.870  1.00  0.00           H
ATOM     87 HG23 ILE A  13      52.050  56.730  32.580  1.00  0.00           H
ATOM     88  CG1 ILE A  13      51.510  55.180  30.420  1.00  0.00           C
ATOM     89 HG11 ILE A  13      51.060  54.850  31.380  1.00  0.00           H
ATOM     90 HG12 ILE A  13      51.800  54.330  29.770  1.00  0.00           H
ATOM     91  CD  ILE A  13      50.340  55.850  29.690  1.00  0.00           C
ATOM     92  HD1 ILE A  13      49.980  56.680  30.340  1.00  0.00           H
ATOM     93  HD2 ILE A  13      49.480  55.150  29.580  1.00  0.00           H
ATOM     94  HD3 ILE A  13      50.570  56.120  28.630  1.00  0.00           H
ATOM     95  C   ILE A  13      54.450  57.650  29.450  1.00  0.00           C
ATOM     96  O   ILE A  13      55.550  57.450  29.970  1.00  0.00           O
ATOM     97  N   ASP A  14      54.120  58.820  28.950  1.00  0.00           N
ATOM     98  HN  ASP A  14      53.260  58.930  28.470  1.00  0.00           H
ATOM     99  CA  ASP A  14      54.980  59.960  28.770  1.00  0.00           C
ATOM    100  HA  ASP A  14      54.500  60.660  28.100  1.00  0.00           H
ATOM    101  CB  ASP A  14      55.110  60.660  30.120  1.00  0.00           C
ATOM    102  HB1 ASP A  14      55.940  61.380  30.160  1.00  0.00           H
ATOM    103  HB2 ASP A  14      55.510  59.890  30.820  1.00  0.00           H
ATOM    104  CG  ASP A  14      53.790  61.230  30.590  1.00  0.00           C
ATOM    105  OD1 ASP A  14      53.640  61.230  31.850  1.00  0.00           O
ATOM    106  OD2 ASP A  14      52.990  61.820  29.830  1.00  0.00           O
ATOM    107  C   ASP A  14      56.370  59.580  28.230  1.00  0.00           C
ATOM    108  O   ASP A  14      57.370  60.100  28.700  1.00  0.00           O
ATOM    109  N   LYS A  15      56.450  58.740  27.130  1.00  0.00           N
ATOM    110  HN  LYS A  15      55.550  58.580  26.730  1.00  0.00           H
ATOM    111  CA  LYS A  15      57.620  58.180  26.390  1.00  0.00           C
ATOM    112  HA  LYS A  15      57.220  57.600  25.570  1.00  0.00           H
ATOM    113  CB  LYS A  15      58.630  59.330  26.000  1.00  0.00           C
ATOM    114  HB1 LYS A  15      59.510  58.770  25.630  1.00  0.00           H
ATOM    115  HB2 LYS A  15      58.990  59.970  26.830  1.00  0.00           H
ATOM    116  CG  LYS A  15      58.200  60.190  24.750  1.00  0.00           C
ATOM    117  HG1 LYS A  15      58.960  60.950  24.480  1.00  0.00           H
ATOM    118  HG2 LYS A  15      57.220  60.660  24.960  1.00  0.00           H
ATOM    119  CD  LYS A  15      58.030  59.210  23.490  1.00  0.00           C
ATOM    120  HD1 LYS A  15      57.340  58.390  23.740  1.00  0.00           H
ATOM    121  HD2 LYS A  15      59.040  58.820  23.220  1.00  0.00           H
ATOM    122  CE  LYS A  15      57.460  59.950  22.170  1.00  0.00           C
ATOM    123  HE1 LYS A  15      58.250  60.670  21.860  1.00  0.00           H
ATOM    124  HE2 LYS A  15      56.520  60.430  22.530  1.00  0.00           H
ATOM    125  NZ  LYS A  15      57.210  58.970  21.130  1.00  0.00           N
ATOM    126  HZ1 LYS A  15      58.100  58.650  20.680  1.00  0.00           H
ATOM    127  HZ2 LYS A  15      56.650  59.310  20.320  1.00  0.00           H
ATOM    128  HZ3 LYS A  15      56.840  58.060  21.500  1.00  0.00           H
ATOM    129  C   LYS A  15      58.430  56.980  27.080  1.00  0.00           C
ATOM    130  O   LYS A  15      59.370  56.430  26.540  1.00  0.00           O
ATOM    131  N   LYS A  16      57.850  56.590  28.260  1.00  0.00           N
ATOM    132  HN  LYS A  16      57.080  57.070  28.680  1.00  0.00           H
ATOM    133  CA  LYS A  16      58.540  55.740  29.210  1.00  0.00           C
ATOM    134  HA  LYS A  16      59.610  55.770  29.070  1.00  0.00           H
ATOM    135  CB  LYS A  16      58.170  56.080  30.650  1.00  0.00           C
ATOM    136  HB1 LYS A  16      58.660  55.350  31.340  1.00  0.00           H
ATOM    137  HB2 LYS A  16      57.070  55.960  30.740  1.00  0.00           H
ATOM    138  CG  LYS A  16      58.490  57.510  31.050  1.00  0.00           C
ATOM    139  HG1 LYS A  16      57.840  58.220  30.510  1.00  0.00           H
ATOM    140  HG2 LYS A  16      59.580  57.720  30.970  1.00  0.00           H
ATOM    141  CD  LYS A  16      58.080  57.730  32.550  1.00  0.00           C
ATOM    142  HD1 LYS A  16      58.360  58.780  32.790  1.00  0.00           H
ATOM    143  HD2 LYS A  16      58.620  56.990  33.200  1.00  0.00           H
ATOM    144  CE  LYS A  16      56.610  57.750  32.870  1.00  0.00           C
ATOM    145  HE1 LYS A  16      56.250  56.710  32.740  1.00  0.00           H
ATOM    146  HE2 LYS A  16      55.920  58.460  32.350  1.00  0.00           H
ATOM    147  NZ  LYS A  16      56.470  57.860  34.350  1.00  0.00           N
ATOM    148  HZ1 LYS A  16      55.510  57.860  34.710  1.00  0.00           H
ATOM    149  HZ2 LYS A  16      57.020  58.700  34.660  1.00  0.00           H
ATOM    150  HZ3 LYS A  16      56.870  57.060  34.870  1.00  0.00           H
ATOM    151  C   LYS A  16      58.020  54.380  29.000  1.00  0.00           C
ATOM    152  O   LYS A  16      56.890  54.130  28.610  1.00  0.00           O
ATOM    153  N   ASN A  17      58.930  53.380  29.110  1.00  0.00           N
ATOM    154  HN  ASN A  17      59.860  53.600  29.390  1.00  0.00           H
ATOM    155  CA  ASN A  17      58.700  51.930  28.910  1.00  0.00           C
ATOM    156  HA  ASN A  17      57.890  51.830  28.200  1.00  0.00           H
ATOM    157  CB  ASN A  17      60.050  51.220  28.390  1.00  0.00           C
ATOM    158  HB1 ASN A  17      59.840  50.140  28.320  1.00  0.00           H
ATOM    159  HB2 ASN A  17      60.790  51.330  29.220  1.00  0.00           H
ATOM    160  CG  ASN A  17      60.620  51.840  27.100  1.00  0.00           C
ATOM    161  OD1 ASN A  17      61.820  51.740  26.940  1.00  0.00           O
ATOM    162  ND2 ASN A  17      59.850  52.590  26.330  1.00  0.00           N
ATOM    163 HD21 ASN A  17      60.330  53.030  25.570  1.00  0.00           H
ATOM    164 HD22 ASN A  17      58.920  52.780  26.640  1.00  0.00           H
ATOM    165  C   ASN A  17      58.230  51.390  30.200  1.00  0.00           C
ATOM    166  O   ASN A  17      58.720  51.770  31.230  1.00  0.00           O
ATOM    167  N   CYS A  18      57.200  50.560  30.090  1.00  0.00           N
ATOM    168  HN  CYS A  18      56.860  50.480  29.160  1.00  0.00           H
ATOM    169  CA  CYS A  18      56.400  50.000  31.200  1.00  0.00           C
ATOM    170  HA  CYS A  18      57.020  49.830  32.070  1.00  0.00           H
ATOM    171  CB  CYS A  18      55.160  50.850  31.440  1.00  0.00           C
ATOM    172  HB1 CYS A  18      54.640  50.320  32.270  1.00  0.00           H
ATOM    173  HB2 CYS A  18      54.510  50.840  30.530  1.00  0.00           H
ATOM    174  SG  CYS A  18      55.410  52.520  32.090  1.00  0.00           S
ATOM    175  C   CYS A  18      55.970  48.650  30.730  1.00  0.00           C
ATOM    176  O   CYS A  18      55.750  48.440  29.510  1.00  0.00           O
ATOM    177  N   CYS A  19      55.860  47.690  31.660  1.00  0.00           N
ATOM    178  HN  CYS A  19      56.150  47.840  32.600  1.00  0.00           H
ATOM    179  CA  CYS A  19      55.220  46.390  31.620  1.00  0.00           C
ATOM    180  HA  CYS A  19      54.680  46.300  30.690  1.00  0.00           H
ATOM    181  CB  CYS A  19      56.060  45.130  32.090  1.00  0.00           C
ATOM    182  HB1 CYS A  19      55.390  44.260  32.280  1.00  0.00           H
ATOM    183  HB2 CYS A  19      56.640  45.350  33.010  1.00  0.00           H
ATOM    184  SG  CYS A  19      57.380  44.470  30.980  1.00  0.00           S
ATOM    185  C   CYS A  19      54.030  46.280  32.580  1.00  0.00           C
ATOM    186  O   CYS A  19      54.200  46.630  33.760  1.00  0.00           O
ATOM    187  N   VAL A  20      52.850  45.820  32.120  1.00  0.00           N
ATOM    188  HN  VAL A  20      52.760  45.640  31.140  1.00  0.00           H
ATOM    189  CA  VAL A  20      51.600  45.870  32.820  1.00  0.00           C
ATOM    190  HA  VAL A  20      51.810  46.020  33.870  1.00  0.00           H
ATOM    191  CB  VAL A  20      50.580  46.940  32.480  1.00  0.00           C
ATOM    192  HB  VAL A  20      51.010  47.930  32.740  1.00  0.00           H
ATOM    193  CG1 VAL A  20      50.380  46.840  30.950  1.00  0.00           C
ATOM    194 HG11 VAL A  20      51.300  47.140  30.400  1.00  0.00           H
ATOM    195 HG12 VAL A  20      49.680  47.610  30.570  1.00  0.00           H
ATOM    196 HG13 VAL A  20      49.940  45.930  30.500  1.00  0.00           H
ATOM    197  CG2 VAL A  20      49.240  46.750  33.330  1.00  0.00           C
ATOM    198 HG21 VAL A  20      49.720  46.750  34.340  1.00  0.00           H
ATOM    199 HG22 VAL A  20      48.720  45.840  33.010  1.00  0.00           H
ATOM    200 HG23 VAL A  20      48.500  47.580  33.300  1.00  0.00           H
ATOM    201  C   VAL A  20      51.120  44.460  32.740  1.00  0.00           C
ATOM    202  O   VAL A  20      51.270  43.770  31.730  1.00  0.00           O
ATOM    203  N   PHE A  21      50.590  43.990  33.850  1.00  0.00           N
ATOM    204  HN  PHE A  21      50.460  44.470  34.720  1.00  0.00           H
ATOM    205  CA  PHE A  21      50.220  42.600  33.900  1.00  0.00           C
ATOM    206  HA  PHE A  21      50.260  42.110  32.940  1.00  0.00           H
ATOM    207  CB  PHE A  21      51.200  41.810  34.920  1.00  0.00           C
ATOM    208  HB1 PHE A  21      50.920  40.730  34.890  1.00  0.00           H
ATOM    209  HB2 PHE A  21      51.080  42.300  35.910  1.00  0.00           H
ATOM    210  CG  PHE A  21      52.680  41.890  34.490  1.00  0.00           C
ATOM    211  CD1 PHE A  21      53.450  43.040  34.870  1.00  0.00           C
ATOM    212  HD1 PHE A  21      52.950  43.890  35.320  1.00  0.00           H
ATOM    213  CE1 PHE A  21      54.870  43.170  34.540  1.00  0.00           C
ATOM    214  HE1 PHE A  21      55.360  44.080  34.870  1.00  0.00           H
ATOM    215  CZ  PHE A  21      55.480  42.100  33.900  1.00  0.00           C
ATOM    216  HZ  PHE A  21      56.500  42.070  33.540  1.00  0.00           H
ATOM    217  CD2 PHE A  21      53.390  40.780  33.930  1.00  0.00           C
ATOM    218  HD2 PHE A  21      52.910  39.850  33.690  1.00  0.00           H
ATOM    219  CE2 PHE A  21      54.720  40.920  33.640  1.00  0.00           C
ATOM    220  HE2 PHE A  21      55.230  40.030  33.310  1.00  0.00           H
ATOM    221  C   PHE A  21      48.810  42.470  34.460  1.00  0.00           C
ATOM    222  O   PHE A  21      48.250  43.400  35.050  1.00  0.00           O
ATOM    223  N   ARG A  22      48.200  41.300  34.380  1.00  0.00           N
ATOM    224  HN  ARG A  22      48.750  40.580  33.950  1.00  0.00           H
ATOM    225  CA  ARG A  22      46.890  41.030  34.960  1.00  0.00           C
ATOM    226  HA  ARG A  22      46.910  41.250  36.020  1.00  0.00           H
ATOM    227  CB  ARG A  22      45.750  41.880  34.200  1.00  0.00           C
ATOM    228  HB1 ARG A  22      45.830  42.960  34.480  1.00  0.00           H
ATOM    229  HB2 ARG A  22      44.820  41.630  34.750  1.00  0.00           H
ATOM    230  CG  ARG A  22      45.800  41.770  32.690  1.00  0.00           C
ATOM    231  HG1 ARG A  22      45.720  40.740  32.310  1.00  0.00           H
ATOM    232  HG2 ARG A  22      46.810  42.100  32.360  1.00  0.00           H
ATOM    233  CD  ARG A  22      44.780  42.660  31.990  1.00  0.00           C
ATOM    234  HD1 ARG A  22      45.150  42.680  30.940  1.00  0.00           H
ATOM    235  HD2 ARG A  22      44.710  43.690  32.410  1.00  0.00           H
ATOM    236  NE  ARG A  22      43.510  41.930  32.050  1.00  0.00           N
ATOM    237  HE  ARG A  22      43.560  41.060  32.530  1.00  0.00           H
ATOM    238  CZ  ARG A  22      42.330  42.550  32.030  1.00  0.00           C
ATOM    239  NH1 ARG A  22      42.230  43.750  31.440  1.00  0.00           N
ATOM    240 HH11 ARG A  22      41.490  44.350  31.760  1.00  0.00           H
ATOM    241 HH12 ARG A  22      43.040  44.050  30.950  1.00  0.00           H
ATOM    242  NH2 ARG A  22      41.270  41.880  32.250  1.00  0.00           N
ATOM    243 HH21 ARG A  22      41.390  40.940  32.580  1.00  0.00           H
ATOM    244 HH22 ARG A  22      40.430  42.360  31.990  1.00  0.00           H
ATOM    245  C   ARG A  22      46.540  39.540  34.920  1.00  0.00           C
ATOM    246  O   ARG A  22      45.480  39.200  34.450  1.00  0.00           O
ATOM    247  N   ASP A  23      47.280  38.610  35.550  1.00  0.00           N
ATOM    248  HN  ASP A  23      48.110  38.860  36.050  1.00  0.00           H
ATOM    249  CA  ASP A  23      46.950  37.210  35.630  1.00  0.00           C
ATOM    250  HA  ASP A  23      46.640  36.830  34.660  1.00  0.00           H
ATOM    251  CB  ASP A  23      48.170  36.360  35.970  1.00  0.00           C
ATOM    252  HB1 ASP A  23      47.900  35.340  36.310  1.00  0.00           H
ATOM    253  HB2 ASP A  23      48.740  36.830  36.800  1.00  0.00           H
ATOM    254  CG  ASP A  23      49.040  36.290  34.760  1.00  0.00           C
ATOM    255  OD1 ASP A  23      48.530  35.840  33.690  1.00  0.00           O
ATOM    256  OD2 ASP A  23      50.280  36.570  34.840  1.00  0.00           O
ATOM    257  C   ASP A  23      45.810  36.930  36.620  1.00  0.00           C
ATOM    258  O   ASP A  23      45.570  37.820  37.480  1.00  0.00           O
ATOM    259  N   ASP A  24      45.030  35.810  36.520  1.00  0.00           N
ATOM    260  HN  ASP A  24      45.190  35.070  35.860  1.00  0.00           H
ATOM    261  CA  ASP A  24      43.930  35.560  37.380  1.00  0.00           C
ATOM    262  HA  ASP A  24      43.630  36.330  38.090  1.00  0.00           H
ATOM    263  CB  ASP A  24      42.740  35.360  36.430  1.00  0.00           C
ATOM    264  HB1 ASP A  24      42.620  36.300  35.850  1.00  0.00           H
ATOM    265  HB2 ASP A  24      41.810  35.310  37.040  1.00  0.00           H
ATOM    266  CG  ASP A  24      42.740  34.110  35.490  1.00  0.00           C
ATOM    267  OD1 ASP A  24      43.820  33.520  35.250  1.00  0.00           O
ATOM    268  OD2 ASP A  24      41.730  33.920  34.720  1.00  0.00           O
ATOM    269  C   ASP A  24      44.040  34.300  38.380  1.00  0.00           C
ATOM    270  O   ASP A  24      43.090  34.090  39.120  1.00  0.00           O
ATOM    271  N   PHE A  25      45.190  33.590  38.390  1.00  0.00           N
ATOM    272  HN  PHE A  25      45.900  33.830  37.730  1.00  0.00           H
ATOM    273  CA  PHE A  25      45.420  32.450  39.220  1.00  0.00           C
ATOM    274  HA  PHE A  25      44.860  31.640  38.790  1.00  0.00           H
ATOM    275  CB  PHE A  25      46.940  32.060  38.980  1.00  0.00           C
ATOM    276  HB1 PHE A  25      47.530  32.910  39.390  1.00  0.00           H
ATOM    277  HB2 PHE A  25      47.170  31.830  37.920  1.00  0.00           H
ATOM    278  CG  PHE A  25      47.470  30.920  39.840  1.00  0.00           C
ATOM    279  CD1 PHE A  25      48.760  30.940  40.280  1.00  0.00           C
ATOM    280  HD1 PHE A  25      49.360  31.810  40.070  1.00  0.00           H
ATOM    281  CE1 PHE A  25      49.280  29.920  41.120  1.00  0.00           C
ATOM    282  HE1 PHE A  25      50.300  29.880  41.460  1.00  0.00           H
ATOM    283  CZ  PHE A  25      48.430  28.900  41.450  1.00  0.00           C
ATOM    284  HZ  PHE A  25      48.930  28.030  41.850  1.00  0.00           H
ATOM    285  CD2 PHE A  25      46.680  29.740  40.010  1.00  0.00           C
ATOM    286  HD2 PHE A  25      45.680  29.750  39.600  1.00  0.00           H
ATOM    287  CE2 PHE A  25      47.100  28.760  40.960  1.00  0.00           C
ATOM    288  HE2 PHE A  25      46.490  27.880  41.060  1.00  0.00           H
ATOM    289  C   PHE A  25      44.940  32.510  40.730  1.00  0.00           C
ATOM    290  O   PHE A  25      44.150  31.670  41.180  1.00  0.00           O
ATOM    291  N   ILE A  26      45.350  33.440  41.530  1.00  0.00           N
ATOM    292  HN  ILE A  26      45.980  34.060  41.060  1.00  0.00           H
ATOM    293  CA  ILE A  26      44.940  33.620  42.920  1.00  0.00           C
ATOM    294  HA  ILE A  26      44.580  32.660  43.260  1.00  0.00           H
ATOM    295  CB  ILE A  26      46.190  33.890  43.770  1.00  0.00           C
ATOM    296  HB  ILE A  26      46.730  34.810  43.450  1.00  0.00           H
ATOM    297  CG2 ILE A  26      45.730  34.180  45.180  1.00  0.00           C
ATOM    298 HG21 ILE A  26      45.410  35.220  45.390  1.00  0.00           H
ATOM    299 HG22 ILE A  26      46.410  33.950  46.030  1.00  0.00           H
ATOM    300 HG23 ILE A  26      44.820  33.580  45.420  1.00  0.00           H
ATOM    301  CG1 ILE A  26      47.290  32.780  43.780  1.00  0.00           C
ATOM    302 HG11 ILE A  26      48.000  33.100  44.570  1.00  0.00           H
ATOM    303 HG12 ILE A  26      47.810  32.870  42.800  1.00  0.00           H
ATOM    304  CD  ILE A  26      46.770  31.390  44.020  1.00  0.00           C
ATOM    305  HD1 ILE A  26      45.930  31.370  44.750  1.00  0.00           H
ATOM    306  HD2 ILE A  26      47.570  30.660  44.300  1.00  0.00           H
ATOM    307  HD3 ILE A  26      46.360  30.950  43.080  1.00  0.00           H
ATOM    308  C   ILE A  26      43.810  34.670  43.080  1.00  0.00           C
ATOM    309  O   ILE A  26      43.160  34.760  44.140  1.00  0.00           O
ATOM    310  N   VAL A  27      43.530  35.400  42.020  1.00  0.00           N
ATOM    311  HN  VAL A  27      43.860  35.130  41.120  1.00  0.00           H
ATOM    312  CA  VAL A  27      42.520  36.500  42.000  1.00  0.00           C
ATOM    313  HA  VAL A  27      42.730  37.300  42.700  1.00  0.00           H
ATOM    314  CB  VAL A  27      42.490  37.130  40.590  1.00  0.00           C
ATOM    315  HB  VAL A  27      42.390  36.310  39.850  1.00  0.00           H
ATOM    316  CG1 VAL A  27      41.320  38.110  40.430  1.00  0.00           C
ATOM    317 HG11 VAL A  27      40.390  37.540  40.610  1.00  0.00           H
ATOM    318 HG12 VAL A  27      41.240  38.480  39.390  1.00  0.00           H
ATOM    319 HG13 VAL A  27      41.480  38.920  41.170  1.00  0.00           H
ATOM    320  CG2 VAL A  27      43.760  37.920  40.390  1.00  0.00           C
ATOM    321 HG21 VAL A  27      43.870  38.770  41.100  1.00  0.00           H
ATOM    322 HG22 VAL A  27      43.690  38.350  39.360  1.00  0.00           H
ATOM    323 HG23 VAL A  27      44.710  37.340  40.370  1.00  0.00           H
ATOM    324  C   VAL A  27      41.100  35.950  42.330  1.00  0.00           C
ATOM    325  O   VAL A  27      40.340  36.450  43.160  1.00  0.00           O
ATOM    326  N   LYS A  28      40.720  34.860  41.610  1.00  0.00           N
ATOM    327  HN  LYS A  28      41.390  34.570  40.930  1.00  0.00           H
ATOM    328  CA  LYS A  28      39.390  34.270  41.750  1.00  0.00           C
ATOM    329  HA  LYS A  28      38.650  35.060  41.810  1.00  0.00           H
ATOM    330  CB  LYS A  28      38.930  33.570  40.440  1.00  0.00           C
ATOM    331  HB1 LYS A  28      39.060  34.340  39.660  1.00  0.00           H
ATOM    332  HB2 LYS A  28      37.870  33.220  40.470  1.00  0.00           H
ATOM    333  CG  LYS A  28      39.760  32.370  39.980  1.00  0.00           C
ATOM    334  HG1 LYS A  28      39.610  31.540  40.710  1.00  0.00           H
ATOM    335  HG2 LYS A  28      40.860  32.540  40.010  1.00  0.00           H
ATOM    336  CD  LYS A  28      39.410  31.910  38.510  1.00  0.00           C
ATOM    337  HD1 LYS A  28      39.140  32.790  37.900  1.00  0.00           H
ATOM    338  HD2 LYS A  28      38.430  31.390  38.490  1.00  0.00           H
ATOM    339  CE  LYS A  28      40.570  31.310  37.740  1.00  0.00           C
ATOM    340  HE1 LYS A  28      41.520  31.890  37.790  1.00  0.00           H
ATOM    341  HE2 LYS A  28      40.170  31.130  36.710  1.00  0.00           H
ATOM    342  NZ  LYS A  28      40.830  29.940  38.320  1.00  0.00           N
ATOM    343  HZ1 LYS A  28      39.980  29.350  38.390  1.00  0.00           H
ATOM    344  HZ2 LYS A  28      41.330  29.980  39.220  1.00  0.00           H
ATOM    345  HZ3 LYS A  28      41.510  29.480  37.690  1.00  0.00           H
ATOM    346  C   LYS A  28      39.210  33.420  43.000  1.00  0.00           C
ATOM    347  O   LYS A  28      38.120  33.300  43.500  1.00  0.00           O
ATOM    348  N   VAL A  29      40.310  33.020  43.660  1.00  0.00           N
ATOM    349  HN  VAL A  29      41.200  33.040  43.200  1.00  0.00           H
ATOM    350  CA  VAL A  29      40.340  32.490  44.980  1.00  0.00           C
ATOM    351  HA  VAL A  29      39.660  31.660  44.920  1.00  0.00           H
ATOM    352  CB  VAL A  29      41.660  31.900  45.330  1.00  0.00           C
ATOM    353  HB  VAL A  29      42.360  32.750  45.390  1.00  0.00           H
ATOM    354  CG1 VAL A  29      41.690  31.200  46.680  1.00  0.00           C
ATOM    355 HG11 VAL A  29      41.690  31.970  47.480  1.00  0.00           H
ATOM    356 HG12 VAL A  29      42.570  30.540  46.820  1.00  0.00           H
ATOM    357 HG13 VAL A  29      40.780  30.620  46.930  1.00  0.00           H
ATOM    358  CG2 VAL A  29      42.040  30.960  44.140  1.00  0.00           C
ATOM    359 HG21 VAL A  29      41.230  30.230  43.900  1.00  0.00           H
ATOM    360 HG22 VAL A  29      42.920  30.320  44.330  1.00  0.00           H
ATOM    361 HG23 VAL A  29      42.260  31.530  43.210  1.00  0.00           H
ATOM    362  C   VAL A  29      39.830  33.400  46.120  1.00  0.00           C
ATOM    363  O   VAL A  29      39.220  33.040  47.150  1.00  0.00           O
ATOM    364  N   LEU A  30      40.250  34.710  46.030  1.00  0.00           N
ATOM    365  HN  LEU A  30      40.660  35.150  45.230  1.00  0.00           H
ATOM    366  CA  LEU A  30      39.900  35.660  47.040  1.00  0.00           C
ATOM    367  HA  LEU A  30      40.200  35.240  47.990  1.00  0.00           H
ATOM    368  CB  LEU A  30      40.870  36.910  46.900  1.00  0.00           C
ATOM    369  HB1 LEU A  30      40.540  37.760  47.530  1.00  0.00           H
ATOM    370  HB2 LEU A  30      40.840  37.260  45.840  1.00  0.00           H
ATOM    371  CG  LEU A  30      42.270  36.680  47.310  1.00  0.00           C
ATOM    372  HG  LEU A  30      42.540  35.640  47.000  1.00  0.00           H
ATOM    373  CD1 LEU A  30      43.280  37.620  46.720  1.00  0.00           C
ATOM    374 HD11 LEU A  30      42.920  38.670  46.700  1.00  0.00           H
ATOM    375 HD12 LEU A  30      43.570  37.250  45.710  1.00  0.00           H
ATOM    376 HD13 LEU A  30      44.210  37.570  47.340  1.00  0.00           H
ATOM    377  CD2 LEU A  30      42.460  36.600  48.810  1.00  0.00           C
ATOM    378 HD21 LEU A  30      42.140  37.520  49.340  1.00  0.00           H
ATOM    379 HD22 LEU A  30      43.440  36.170  49.110  1.00  0.00           H
ATOM    380 HD23 LEU A  30      41.740  35.870  49.230  1.00  0.00           H
ATOM    381  C   LEU A  30      38.420  35.950  47.390  1.00  0.00           C
ATOM    382  O   LEU A  30      38.140  35.920  48.600  1.00  0.00           O
ATOM    383  N   PRO A  31      37.450  36.270  46.540  1.00  0.00           N
ATOM    384  CD  PRO A  31      37.630  36.670  45.150  1.00  0.00           C
ATOM    385  HD1 PRO A  31      37.590  35.740  44.540  1.00  0.00           H
ATOM    386  HD2 PRO A  31      38.560  37.220  44.890  1.00  0.00           H
ATOM    387  CA  PRO A  31      36.100  36.790  47.080  1.00  0.00           C
ATOM    388  HA  PRO A  31      36.320  37.750  47.510  1.00  0.00           H
ATOM    389  CB  PRO A  31      35.240  37.100  45.810  1.00  0.00           C
ATOM    390  HB1 PRO A  31      34.490  37.900  46.010  1.00  0.00           H
ATOM    391  HB2 PRO A  31      34.930  36.100  45.440  1.00  0.00           H
ATOM    392  CG  PRO A  31      36.400  37.560  44.870  1.00  0.00           C
ATOM    393  HG1 PRO A  31      36.050  37.320  43.840  1.00  0.00           H
ATOM    394  HG2 PRO A  31      36.610  38.650  44.960  1.00  0.00           H
ATOM    395  C   PRO A  31      35.470  36.070  48.240  1.00  0.00           C
ATOM    396  O   PRO A  31      35.070  36.740  49.190  1.00  0.00           O
ATOM    397  N   PRO A  32      35.330  34.690  48.410  1.00  0.00           N
ATOM    398  CD  PRO A  32      35.450  33.690  47.380  1.00  0.00           C
ATOM    399  HD1 PRO A  32      36.510  33.410  47.250  1.00  0.00           H
ATOM    400  HD2 PRO A  32      35.020  34.060  46.430  1.00  0.00           H
ATOM    401  CA  PRO A  32      34.860  34.120  49.690  1.00  0.00           C
ATOM    402  HA  PRO A  32      33.920  34.620  49.860  1.00  0.00           H
ATOM    403  CB  PRO A  32      34.600  32.620  49.460  1.00  0.00           C
ATOM    404  HB1 PRO A  32      33.650  32.370  49.970  1.00  0.00           H
ATOM    405  HB2 PRO A  32      35.430  31.980  49.820  1.00  0.00           H
ATOM    406  CG  PRO A  32      34.620  32.510  47.900  1.00  0.00           C
ATOM    407  HG1 PRO A  32      35.090  31.650  47.390  1.00  0.00           H
ATOM    408  HG2 PRO A  32      33.590  32.730  47.580  1.00  0.00           H
ATOM    409  C   PRO A  32      35.810  34.320  50.920  1.00  0.00           C
ATOM    410  O   PRO A  32      35.350  34.790  51.980  1.00  0.00           O
ATOM    411  N   VAL A  33      37.110  34.180  50.810  1.00  0.00           N
ATOM    412  HN  VAL A  33      37.470  33.970  49.900  1.00  0.00           H
ATOM    413  CA  VAL A  33      38.090  34.570  51.800  1.00  0.00           C
ATOM    414  HA  VAL A  33      37.890  33.980  52.680  1.00  0.00           H
ATOM    415  CB  VAL A  33      39.590  34.350  51.360  1.00  0.00           C
ATOM    416  HB  VAL A  33      39.810  34.890  50.420  1.00  0.00           H
ATOM    417  CG1 VAL A  33      40.530  34.760  52.440  1.00  0.00           C
ATOM    418 HG11 VAL A  33      41.490  34.220  52.320  1.00  0.00           H
ATOM    419 HG12 VAL A  33      40.110  34.540  53.440  1.00  0.00           H
ATOM    420 HG13 VAL A  33      40.700  35.860  52.480  1.00  0.00           H
ATOM    421  CG2 VAL A  33      39.700  32.840  51.200  1.00  0.00           C
ATOM    422 HG21 VAL A  33      40.680  32.540  50.780  1.00  0.00           H
ATOM    423 HG22 VAL A  33      38.840  32.500  50.590  1.00  0.00           H
ATOM    424 HG23 VAL A  33      39.580  32.390  52.210  1.00  0.00           H
ATOM    425  C   VAL A  33      37.960  36.080  52.200  1.00  0.00           C
ATOM    426  O   VAL A  33      37.890  36.380  53.390  1.00  0.00           O
ATOM    427  N   LEU A  34      37.940  37.000  51.230  1.00  0.00           N
ATOM    428  HN  LEU A  34      37.880  36.730  50.270  1.00  0.00           H
ATOM    429  CA  LEU A  34      37.630  38.410  51.500  1.00  0.00           C
ATOM    430  HA  LEU A  34      38.380  38.930  52.090  1.00  0.00           H
ATOM    431  CB  LEU A  34      37.440  39.180  50.180  1.00  0.00           C
ATOM    432  HB1 LEU A  34      37.040  40.210  50.340  1.00  0.00           H
ATOM    433  HB2 LEU A  34      36.760  38.550  49.570  1.00  0.00           H
ATOM    434  CG  LEU A  34      38.750  39.290  49.390  1.00  0.00           C
ATOM    435  HG  LEU A  34      39.180  38.280  49.210  1.00  0.00           H
ATOM    436  CD1 LEU A  34      38.480  39.890  47.980  1.00  0.00           C
ATOM    437 HD11 LEU A  34      39.470  39.880  47.460  1.00  0.00           H
ATOM    438 HD12 LEU A  34      38.070  40.910  48.030  1.00  0.00           H
ATOM    439 HD13 LEU A  34      37.770  39.280  47.370  1.00  0.00           H
ATOM    440  CD2 LEU A  34      39.830  40.190  50.010  1.00  0.00           C
ATOM    441 HD21 LEU A  34      39.330  41.190  50.020  1.00  0.00           H
ATOM    442 HD22 LEU A  34      40.670  40.270  49.300  1.00  0.00           H
ATOM    443 HD23 LEU A  34      40.170  39.880  51.020  1.00  0.00           H
ATOM    444  C   LEU A  34      36.370  38.680  52.370  1.00  0.00           C
ATOM    445  O   LEU A  34      36.360  39.550  53.180  1.00  0.00           O
ATOM    446  N   GLY A  35      35.350  37.880  52.300  1.00  0.00           N
ATOM    447  HN  GLY A  35      35.320  37.070  51.720  1.00  0.00           H
ATOM    448  CA  GLY A  35      34.080  38.090  53.090  1.00  0.00           C
ATOM    449  HA1 GLY A  35      33.330  37.370  52.760  1.00  0.00           H
ATOM    450  HA2 GLY A  35      33.780  39.120  53.050  1.00  0.00           H
ATOM    451  C   GLY A  35      34.230  37.730  54.590  1.00  0.00           C
ATOM    452  O   GLY A  35      34.010  38.440  55.570  1.00  0.00           O
ATOM    453  N   LEU A  36      34.840  36.560  54.810  1.00  0.00           N
ATOM    454  HN  LEU A  36      35.120  36.050  54.010  1.00  0.00           H
ATOM    455  CA  LEU A  36      35.330  36.060  56.080  1.00  0.00           C
ATOM    456  HA  LEU A  36      34.540  36.090  56.830  1.00  0.00           H
ATOM    457  CB  LEU A  36      35.820  34.580  55.910  1.00  0.00           C
ATOM    458  HB1 LEU A  36      36.250  34.180  56.850  1.00  0.00           H
ATOM    459  HB2 LEU A  36      36.550  34.560  55.070  1.00  0.00           H
ATOM    460  CG  LEU A  36      34.730  33.540  55.530  1.00  0.00           C
ATOM    461  HG  LEU A  36      34.010  34.120  54.920  1.00  0.00           H
ATOM    462  CD1 LEU A  36      35.260  32.310  54.700  1.00  0.00           C
ATOM    463 HD11 LEU A  36      34.550  31.470  54.530  1.00  0.00           H
ATOM    464 HD12 LEU A  36      36.230  31.930  55.100  1.00  0.00           H
ATOM    465 HD13 LEU A  36      35.560  32.620  53.670  1.00  0.00           H
ATOM    466  CD2 LEU A  36      34.050  33.080  56.810  1.00  0.00           C
ATOM    467 HD21 LEU A  36      33.230  32.400  56.490  1.00  0.00           H
ATOM    468 HD22 LEU A  36      33.680  33.800  57.570  1.00  0.00           H
ATOM    469 HD23 LEU A  36      34.700  32.390  57.400  1.00  0.00           H
ATOM    470  C   LEU A  36      36.420  37.000  56.660  1.00  0.00           C
ATOM    471  O   LEU A  36      36.400  37.450  57.850  1.00  0.00           O
ATOM    472  N   GLU A  37      37.380  37.510  55.880  1.00  0.00           N
ATOM    473  HN  GLU A  37      37.470  37.260  54.920  1.00  0.00           H
ATOM    474  CA  GLU A  37      38.230  38.690  56.290  1.00  0.00           C
ATOM    475  HA  GLU A  37      38.670  38.450  57.250  1.00  0.00           H
ATOM    476  CB  GLU A  37      39.310  39.060  55.170  1.00  0.00           C
ATOM    477  HB1 GLU A  37      39.890  39.990  55.360  1.00  0.00           H
ATOM    478  HB2 GLU A  37      38.750  39.200  54.230  1.00  0.00           H
ATOM    479  CG  GLU A  37      40.510  38.130  55.040  1.00  0.00           C
ATOM    480  HG1 GLU A  37      40.160  37.130  54.710  1.00  0.00           H
ATOM    481  HG2 GLU A  37      41.010  38.050  56.040  1.00  0.00           H
ATOM    482  CD  GLU A  37      41.510  38.750  54.040  1.00  0.00           C
ATOM    483  OE1 GLU A  37      41.750  39.930  53.760  1.00  0.00           O
ATOM    484  OE2 GLU A  37      42.240  37.800  53.430  1.00  0.00           O
ATOM    485  HE2 GLU A  37      43.050  38.250  53.150  1.00  0.00           H
ATOM    486  C   GLU A  37      37.520  40.020  56.640  1.00  0.00           C
ATOM    487  O   GLU A  37      37.670  40.550  57.730  1.00  0.00           O
ATOM    488  N   PHE A  38      36.630  40.480  55.770  1.00  0.00           N
ATOM    489  HN  PHE A  38      36.480  39.860  55.010  1.00  0.00           H
ATOM    490  CA  PHE A  38      35.900  41.640  55.910  1.00  0.00           C
ATOM    491  HA  PHE A  38      36.630  42.430  56.020  1.00  0.00           H
ATOM    492  CB  PHE A  38      35.060  41.970  54.660  1.00  0.00           C
ATOM    493  HB1 PHE A  38      34.340  41.160  54.400  1.00  0.00           H
ATOM    494  HB2 PHE A  38      35.700  42.140  53.770  1.00  0.00           H
ATOM    495  CG  PHE A  38      34.310  43.220  54.820  1.00  0.00           C
ATOM    496  CD1 PHE A  38      35.040  44.360  54.910  1.00  0.00           C
ATOM    497  HD1 PHE A  38      36.100  44.400  54.790  1.00  0.00           H
ATOM    498  CE1 PHE A  38      34.380  45.610  55.060  1.00  0.00           C
ATOM    499  HE1 PHE A  38      35.010  46.470  55.220  1.00  0.00           H
ATOM    500  CZ  PHE A  38      32.990  45.640  54.920  1.00  0.00           C
ATOM    501  HZ  PHE A  38      32.530  46.610  55.010  1.00  0.00           H
ATOM    502  CD2 PHE A  38      32.910  43.260  54.890  1.00  0.00           C
ATOM    503  HD2 PHE A  38      32.380  42.320  54.940  1.00  0.00           H
ATOM    504  CE2 PHE A  38      32.240  44.490  54.790  1.00  0.00           C
ATOM    505  HE2 PHE A  38      31.160  44.480  54.680  1.00  0.00           H
ATOM    506  C   PHE A  38      35.030  41.680  57.160  1.00  0.00           C
ATOM    507  O   PHE A  38      35.040  42.690  57.810  1.00  0.00           O
ATOM    508  N   ILE A  39      34.270  40.600  57.500  1.00  0.00           N
ATOM    509  HN  ILE A  39      34.400  39.850  56.860  1.00  0.00           H
ATOM    510  CA  ILE A  39      33.390  40.500  58.650  1.00  0.00           C
ATOM    511  HA  ILE A  39      32.810  41.410  58.720  1.00  0.00           H
ATOM    512  CB  ILE A  39      32.470  39.270  58.690  1.00  0.00           C
ATOM    513  HB  ILE A  39      33.150  38.470  58.310  1.00  0.00           H
ATOM    514  CG2 ILE A  39      31.890  38.830  60.100  1.00  0.00           C
ATOM    515 HG21 ILE A  39      31.130  38.030  60.050  1.00  0.00           H
ATOM    516 HG22 ILE A  39      31.410  39.780  60.440  1.00  0.00           H
ATOM    517 HG23 ILE A  39      32.680  38.620  60.860  1.00  0.00           H
ATOM    518  CG1 ILE A  39      31.410  39.410  57.520  1.00  0.00           C
ATOM    519 HG11 ILE A  39      30.740  38.530  57.560  1.00  0.00           H
ATOM    520 HG12 ILE A  39      31.950  39.400  56.550  1.00  0.00           H
ATOM    521  CD  ILE A  39      30.500  40.700  57.560  1.00  0.00           C
ATOM    522  HD1 ILE A  39      30.000  40.940  58.520  1.00  0.00           H
ATOM    523  HD2 ILE A  39      29.630  40.550  56.880  1.00  0.00           H
ATOM    524  HD3 ILE A  39      31.010  41.610  57.180  1.00  0.00           H
ATOM    525  C   ILE A  39      34.120  40.590  60.010  1.00  0.00           C
ATOM    526  O   ILE A  39      33.780  41.270  60.910  1.00  0.00           O
ATOM    527  N   PHE A  40      35.220  39.880  60.180  1.00  0.00           N
ATOM    528  HN  PHE A  40      35.370  39.250  59.420  1.00  0.00           H
ATOM    529  CA  PHE A  40      36.150  39.850  61.320  1.00  0.00           C
ATOM    530  HA  PHE A  40      35.540  39.750  62.200  1.00  0.00           H
ATOM    531  CB  PHE A  40      37.170  38.600  61.100  1.00  0.00           C
ATOM    532  HB1 PHE A  40      38.080  38.770  61.710  1.00  0.00           H
ATOM    533  HB2 PHE A  40      37.620  38.520  60.090  1.00  0.00           H
ATOM    534  CG  PHE A  40      36.540  37.320  61.600  1.00  0.00           C
ATOM    535  CD1 PHE A  40      35.500  36.660  60.870  1.00  0.00           C
ATOM    536  HD1 PHE A  40      35.020  37.270  60.110  1.00  0.00           H
ATOM    537  CE1 PHE A  40      35.060  35.380  61.120  1.00  0.00           C
ATOM    538  HE1 PHE A  40      34.270  34.920  60.550  1.00  0.00           H
ATOM    539  CZ  PHE A  40      35.840  34.650  62.040  1.00  0.00           C
ATOM    540  HZ  PHE A  40      35.640  33.600  62.170  1.00  0.00           H
ATOM    541  CD2 PHE A  40      37.070  36.570  62.660  1.00  0.00           C
ATOM    542  HD2 PHE A  40      37.840  36.950  63.310  1.00  0.00           H
ATOM    543  CE2 PHE A  40      36.710  35.250  62.900  1.00  0.00           C
ATOM    544  HE2 PHE A  40      37.160  34.600  63.620  1.00  0.00           H
ATOM    545  C   PHE A  40      36.890  41.150  61.480  1.00  0.00           C
ATOM    546  O   PHE A  40      36.920  41.730  62.570  1.00  0.00           O
ATOM    547  N   GLY A  41      37.390  41.750  60.330  1.00  0.00           N
ATOM    548  HN  GLY A  41      37.250  41.280  59.460  1.00  0.00           H
ATOM    549  CA  GLY A  41      37.980  43.080  60.240  1.00  0.00           C
ATOM    550  HA1 GLY A  41      38.450  43.080  59.260  1.00  0.00           H
ATOM    551  HA2 GLY A  41      38.700  43.160  61.050  1.00  0.00           H
ATOM    552  C   GLY A  41      37.100  44.170  60.550  1.00  0.00           C
ATOM    553  O   GLY A  41      37.540  44.990  61.340  1.00  0.00           O
ATOM    554  N   LEU A  42      35.940  44.280  59.880  1.00  0.00           N
ATOM    555  HN  LEU A  42      35.740  43.710  59.090  1.00  0.00           H
ATOM    556  CA  LEU A  42      34.980  45.250  60.160  1.00  0.00           C
ATOM    557  HA  LEU A  42      35.590  46.130  60.080  1.00  0.00           H
ATOM    558  CB  LEU A  42      33.740  45.190  59.140  1.00  0.00           C
ATOM    559  HB1 LEU A  42      33.300  44.200  59.380  1.00  0.00           H
ATOM    560  HB2 LEU A  42      34.140  45.140  58.100  1.00  0.00           H
ATOM    561  CG  LEU A  42      32.700  46.330  59.120  1.00  0.00           C
ATOM    562  HG  LEU A  42      32.470  46.670  60.160  1.00  0.00           H
ATOM    563  CD1 LEU A  42      33.300  47.610  58.560  1.00  0.00           C
ATOM    564 HD11 LEU A  42      33.560  47.400  57.510  1.00  0.00           H
ATOM    565 HD12 LEU A  42      34.200  47.910  59.150  1.00  0.00           H
ATOM    566 HD13 LEU A  42      32.680  48.530  58.520  1.00  0.00           H
ATOM    567  CD2 LEU A  42      31.380  45.990  58.460  1.00  0.00           C
ATOM    568 HD21 LEU A  42      30.760  46.910  58.380  1.00  0.00           H
ATOM    569 HD22 LEU A  42      30.860  45.160  58.970  1.00  0.00           H
ATOM    570 HD23 LEU A  42      31.650  45.640  57.430  1.00  0.00           H
ATOM    571  C   LEU A  42      34.380  45.270  61.620  1.00  0.00           C
ATOM    572  O   LEU A  42      34.200  46.320  62.280  1.00  0.00           O
ATOM    573  N   LEU A  43      34.190  44.060  62.220  1.00  0.00           N
ATOM    574  HN  LEU A  43      34.370  43.270  61.630  1.00  0.00           H
ATOM    575  CA  LEU A  43      33.720  43.840  63.550  1.00  0.00           C
ATOM    576  HA  LEU A  43      32.960  44.600  63.610  1.00  0.00           H
ATOM    577  CB  LEU A  43      32.980  42.490  63.580  1.00  0.00           C
ATOM    578  HB1 LEU A  43      33.760  41.750  63.310  1.00  0.00           H
ATOM    579  HB2 LEU A  43      32.240  42.400  62.750  1.00  0.00           H
ATOM    580  CG  LEU A  43      32.260  41.850  64.810  1.00  0.00           C
ATOM    581  HG  LEU A  43      32.740  42.050  65.790  1.00  0.00           H
ATOM    582  CD1 LEU A  43      30.900  42.410  64.960  1.00  0.00           C
ATOM    583 HD11 LEU A  43      30.230  42.190  64.100  1.00  0.00           H
ATOM    584 HD12 LEU A  43      30.950  43.520  65.070  1.00  0.00           H
ATOM    585 HD13 LEU A  43      30.410  42.000  65.870  1.00  0.00           H
ATOM    586  CD2 LEU A  43      32.050  40.340  64.490  1.00  0.00           C
ATOM    587 HD21 LEU A  43      33.040  39.870  64.380  1.00  0.00           H
ATOM    588 HD22 LEU A  43      31.530  40.310  63.510  1.00  0.00           H
ATOM    589 HD23 LEU A  43      31.400  39.910  65.290  1.00  0.00           H
ATOM    590  C   LEU A  43      34.750  44.070  64.590  1.00  0.00           C
ATOM    591  O   LEU A  43      34.470  44.790  65.520  1.00  0.00           O
ATOM    592  N   GLY A  44      36.010  43.590  64.460  1.00  0.00           N
ATOM    593  HN  GLY A  44      36.150  42.930  63.730  1.00  0.00           H
ATOM    594  CA  GLY A  44      37.100  43.760  65.390  1.00  0.00           C
ATOM    595  HA1 GLY A  44      38.040  43.300  65.090  1.00  0.00           H
ATOM    596  HA2 GLY A  44      36.760  43.410  66.350  1.00  0.00           H
ATOM    597  C   GLY A  44      37.330  45.270  65.650  1.00  0.00           C
ATOM    598  O   GLY A  44      37.170  45.790  66.790  1.00  0.00           O
ATOM    599  N   ASN A  45      37.660  46.030  64.480  1.00  0.00           N
ATOM    600  HN  ASN A  45      37.660  45.540  63.610  1.00  0.00           H
ATOM    601  CA  ASN A  45      37.730  47.510  64.470  1.00  0.00           C
ATOM    602  HA  ASN A  45      38.320  47.920  65.280  1.00  0.00           H
ATOM    603  CB  ASN A  45      38.320  48.010  63.100  1.00  0.00           C
ATOM    604  HB1 ASN A  45      38.430  49.120  63.080  1.00  0.00           H
ATOM    605  HB2 ASN A  45      37.680  47.530  62.340  1.00  0.00           H
ATOM    606  CG  ASN A  45      39.760  47.610  62.860  1.00  0.00           C
ATOM    607  OD1 ASN A  45      40.730  48.240  63.410  1.00  0.00           O
ATOM    608  ND2 ASN A  45      40.020  46.550  61.940  1.00  0.00           N
ATOM    609 HD21 ASN A  45      40.940  46.550  61.540  1.00  0.00           H
ATOM    610 HD22 ASN A  45      39.320  45.980  61.510  1.00  0.00           H
ATOM    611  C   ASN A  45      36.440  48.220  64.810  1.00  0.00           C
ATOM    612  O   ASN A  45      36.490  49.280  65.470  1.00  0.00           O
ATOM    613  N   GLY A  46      35.250  47.750  64.410  1.00  0.00           N
ATOM    614  HN  GLY A  46      35.140  46.950  63.810  1.00  0.00           H
ATOM    615  CA  GLY A  46      33.990  48.530  64.710  1.00  0.00           C
ATOM    616  HA1 GLY A  46      33.220  48.000  64.190  1.00  0.00           H
ATOM    617  HA2 GLY A  46      34.030  49.520  64.270  1.00  0.00           H
ATOM    618  C   GLY A  46      33.600  48.600  66.130  1.00  0.00           C
ATOM    619  O   GLY A  46      33.160  49.570  66.680  1.00  0.00           O
ATOM    620  N   LEU A  47      33.730  47.500  66.850  1.00  0.00           N
ATOM    621  HN  LEU A  47      33.980  46.650  66.400  1.00  0.00           H
ATOM    622  CA  LEU A  47      33.490  47.350  68.300  1.00  0.00           C
ATOM    623  HA  LEU A  47      32.540  47.820  68.460  1.00  0.00           H
ATOM    624  CB  LEU A  47      33.590  45.840  68.690  1.00  0.00           C
ATOM    625  HB1 LEU A  47      33.500  45.770  69.780  1.00  0.00           H
ATOM    626  HB2 LEU A  47      34.570  45.450  68.360  1.00  0.00           H
ATOM    627  CG  LEU A  47      32.480  44.970  68.120  1.00  0.00           C
ATOM    628  HG  LEU A  47      32.520  45.190  67.030  1.00  0.00           H
ATOM    629  CD1 LEU A  47      32.860  43.520  68.160  1.00  0.00           C
ATOM    630 HD11 LEU A  47      32.790  43.130  69.200  1.00  0.00           H
ATOM    631 HD12 LEU A  47      33.900  43.320  67.820  1.00  0.00           H
ATOM    632 HD13 LEU A  47      32.190  42.980  67.460  1.00  0.00           H
ATOM    633  CD2 LEU A  47      31.180  45.190  68.710  1.00  0.00           C
ATOM    634 HD21 LEU A  47      30.790  46.220  68.530  1.00  0.00           H
ATOM    635 HD22 LEU A  47      31.160  44.960  69.790  1.00  0.00           H
ATOM    636 HD23 LEU A  47      30.510  44.450  68.230  1.00  0.00           H
ATOM    637  C   LEU A  47      34.570  48.150  69.020  1.00  0.00           C
ATOM    638  O   LEU A  47      34.160  48.760  70.000  1.00  0.00           O
ATOM    639  N   ALA A  48      35.820  48.140  68.510  1.00  0.00           N
ATOM    640  HN  ALA A  48      35.940  47.650  67.650  1.00  0.00           H
ATOM    641  CA  ALA A  48      36.890  48.930  69.050  1.00  0.00           C
ATOM    642  HA  ALA A  48      36.990  48.640  70.090  1.00  0.00           H
ATOM    643  CB  ALA A  48      38.160  48.480  68.290  1.00  0.00           C
ATOM    644  HB1 ALA A  48      38.160  48.790  67.220  1.00  0.00           H
ATOM    645  HB2 ALA A  48      38.360  47.400  68.360  1.00  0.00           H
ATOM    646  HB3 ALA A  48      38.990  49.070  68.740  1.00  0.00           H
ATOM    647  C   ALA A  48      36.690  50.460  69.080  1.00  0.00           C
ATOM    648  O   ALA A  48      36.900  51.090  70.120  1.00  0.00           O
ATOM    649  N   LEU A  49      36.150  50.970  67.960  1.00  0.00           N
ATOM    650  HN  LEU A  49      36.020  50.410  67.140  1.00  0.00           H
ATOM    651  CA  LEU A  49      35.740  52.370  67.790  1.00  0.00           C
ATOM    652  HA  LEU A  49      36.570  53.000  68.030  1.00  0.00           H
ATOM    653  CB  LEU A  49      35.510  52.740  66.300  1.00  0.00           C
ATOM    654  HB1 LEU A  49      35.130  53.790  66.240  1.00  0.00           H
ATOM    655  HB2 LEU A  49      34.710  52.120  65.850  1.00  0.00           H
ATOM    656  CG  LEU A  49      36.760  52.730  65.360  1.00  0.00           C
ATOM    657  HG  LEU A  49      37.460  51.950  65.730  1.00  0.00           H
ATOM    658  CD1 LEU A  49      36.350  52.230  63.970  1.00  0.00           C
ATOM    659 HD11 LEU A  49      35.690  52.990  63.520  1.00  0.00           H
ATOM    660 HD12 LEU A  49      35.920  51.200  63.950  1.00  0.00           H
ATOM    661 HD13 LEU A  49      37.260  52.150  63.320  1.00  0.00           H
ATOM    662  CD2 LEU A  49      37.530  54.030  65.420  1.00  0.00           C
ATOM    663 HD21 LEU A  49      36.850  54.890  65.300  1.00  0.00           H
ATOM    664 HD22 LEU A  49      38.260  54.170  64.600  1.00  0.00           H
ATOM    665 HD23 LEU A  49      38.030  54.090  66.420  1.00  0.00           H
ATOM    666  C   LEU A  49      34.610  52.800  68.680  1.00  0.00           C
ATOM    667  O   LEU A  49      34.730  53.910  69.260  1.00  0.00           O
ATOM    668  N   TRP A  50      33.590  51.920  68.900  1.00  0.00           N
ATOM    669  HN  TRP A  50      33.530  51.140  68.280  1.00  0.00           H
ATOM    670  CA  TRP A  50      32.550  52.070  69.920  1.00  0.00           C
ATOM    671  HA  TRP A  50      32.110  53.050  69.850  1.00  0.00           H
ATOM    672  CB  TRP A  50      31.490  50.960  69.680  1.00  0.00           C
ATOM    673  HB1 TRP A  50      32.060  50.040  69.440  1.00  0.00           H
ATOM    674  HB2 TRP A  50      30.970  51.250  68.740  1.00  0.00           H
ATOM    675  CG  TRP A  50      30.430  50.900  70.750  1.00  0.00           C
ATOM    676  CD1 TRP A  50      30.060  49.840  71.520  1.00  0.00           C
ATOM    677  HD1 TRP A  50      30.360  48.820  71.340  1.00  0.00           H
ATOM    678  NE1 TRP A  50      28.990  50.210  72.300  1.00  0.00           N
ATOM    679  HE1 TRP A  50      28.750  49.690  73.090  1.00  0.00           H
ATOM    680  CE2 TRP A  50      28.570  51.440  71.920  1.00  0.00           C
ATOM    681  CD2 TRP A  50      29.470  51.950  71.020  1.00  0.00           C
ATOM    682  CE3 TRP A  50      29.380  53.260  70.550  1.00  0.00           C
ATOM    683  HE3 TRP A  50      30.070  53.770  69.890  1.00  0.00           H
ATOM    684  CZ3 TRP A  50      28.320  54.030  70.940  1.00  0.00           C
ATOM    685  HZ3 TRP A  50      28.210  55.050  70.600  1.00  0.00           H
ATOM    686  CZ2 TRP A  50      27.460  52.150  72.340  1.00  0.00           C
ATOM    687  HZ2 TRP A  50      26.770  51.720  73.060  1.00  0.00           H
ATOM    688  CH2 TRP A  50      27.390  53.510  71.850  1.00  0.00           C
ATOM    689  HH2 TRP A  50      26.530  54.130  72.040  1.00  0.00           H
ATOM    690  C   TRP A  50      33.060  52.070  71.320  1.00  0.00           C
ATOM    691  O   TRP A  50      32.700  52.910  72.120  1.00  0.00           O
ATOM    692  N   ILE A  51      34.050  51.190  71.600  1.00  0.00           N
ATOM    693  HN  ILE A  51      34.310  50.510  70.910  1.00  0.00           H
ATOM    694  CA  ILE A  51      34.690  51.150  72.970  1.00  0.00           C
ATOM    695  HA  ILE A  51      33.900  51.130  73.710  1.00  0.00           H
ATOM    696  CB  ILE A  51      35.560  49.850  73.090  1.00  0.00           C
ATOM    697  HB  ILE A  51      36.110  49.710  72.140  1.00  0.00           H
ATOM    698  CG2 ILE A  51      36.710  49.970  74.160  1.00  0.00           C
ATOM    699 HG21 ILE A  51      37.220  49.010  74.370  1.00  0.00           H
ATOM    700 HG22 ILE A  51      36.290  50.510  75.030  1.00  0.00           H
ATOM    701 HG23 ILE A  51      37.470  50.680  73.760  1.00  0.00           H
ATOM    702  CG1 ILE A  51      34.560  48.750  73.470  1.00  0.00           C
ATOM    703 HG11 ILE A  51      33.720  49.000  72.780  1.00  0.00           H
ATOM    704 HG12 ILE A  51      34.180  48.790  74.510  1.00  0.00           H
ATOM    705  CD  ILE A  51      34.950  47.300  73.100  1.00  0.00           C
ATOM    706  HD1 ILE A  51      34.180  46.550  73.370  1.00  0.00           H
ATOM    707  HD2 ILE A  51      35.900  46.980  73.580  1.00  0.00           H
ATOM    708  HD3 ILE A  51      35.160  47.300  72.000  1.00  0.00           H
ATOM    709  C   ILE A  51      35.420  52.360  73.320  1.00  0.00           C
ATOM    710  O   ILE A  51      35.280  52.950  74.450  1.00  0.00           O
ATOM    711  N   PHE A  52      36.150  52.960  72.350  1.00  0.00           N
ATOM    712  HN  PHE A  52      36.230  52.510  71.470  1.00  0.00           H
ATOM    713  CA  PHE A  52      36.750  54.260  72.580  1.00  0.00           C
ATOM    714  HA  PHE A  52      37.440  54.290  73.420  1.00  0.00           H
ATOM    715  CB  PHE A  52      37.550  54.680  71.370  1.00  0.00           C
ATOM    716  HB1 PHE A  52      38.000  55.670  71.590  1.00  0.00           H
ATOM    717  HB2 PHE A  52      36.880  54.720  70.480  1.00  0.00           H
ATOM    718  CG  PHE A  52      38.660  53.620  71.030  1.00  0.00           C
ATOM    719  CD1 PHE A  52      38.940  53.320  69.720  1.00  0.00           C
ATOM    720  HD1 PHE A  52      38.250  53.680  68.970  1.00  0.00           H
ATOM    721  CE1 PHE A  52      39.960  52.390  69.390  1.00  0.00           C
ATOM    722  HE1 PHE A  52      40.180  52.290  68.330  1.00  0.00           H
ATOM    723  CZ  PHE A  52      40.880  52.030  70.380  1.00  0.00           C
ATOM    724  HZ  PHE A  52      41.690  51.390  70.070  1.00  0.00           H
ATOM    725  CD2 PHE A  52      39.510  53.230  72.040  1.00  0.00           C
ATOM    726  HD2 PHE A  52      39.410  53.640  73.030  1.00  0.00           H
ATOM    727  CE2 PHE A  52      40.680  52.450  71.710  1.00  0.00           C
ATOM    728  HE2 PHE A  52      41.320  52.180  72.540  1.00  0.00           H
ATOM    729  C   PHE A  52      35.820  55.370  72.990  1.00  0.00           C
ATOM    730  O   PHE A  52      36.050  56.070  73.980  1.00  0.00           O
ATOM    731  N   CYS A  53      34.630  55.530  72.290  1.00  0.00           N
ATOM    732  HN  CYS A  53      34.610  54.750  71.660  1.00  0.00           H
ATOM    733  CA  CYS A  53      33.520  56.420  72.500  1.00  0.00           C
ATOM    734  HA  CYS A  53      33.970  57.410  72.430  1.00  0.00           H
ATOM    735  CB  CYS A  53      32.500  56.220  71.320  1.00  0.00           C
ATOM    736  HB1 CYS A  53      31.590  56.850  71.410  1.00  0.00           H
ATOM    737  HB2 CYS A  53      32.140  55.180  71.380  1.00  0.00           H
ATOM    738  SG  CYS A  53      33.320  56.690  69.660  1.00  0.00           S
ATOM    739  HG1 CYS A  53      34.270  55.780  69.520  1.00  0.00           H
ATOM    740  C   CYS A  53      32.710  56.300  73.860  1.00  0.00           C
ATOM    741  O   CYS A  53      32.250  57.210  74.520  1.00  0.00           O
ATOM    742  N   PHE A  54      32.450  55.020  74.230  1.00  0.00           N
ATOM    743  HN  PHE A  54      32.880  54.270  73.740  1.00  0.00           H
ATOM    744  CA  PHE A  54      31.240  54.770  75.040  1.00  0.00           C
ATOM    745  HA  PHE A  54      30.750  55.680  75.370  1.00  0.00           H
ATOM    746  CB  PHE A  54      30.220  53.900  74.220  1.00  0.00           C
ATOM    747  HB1 PHE A  54      30.660  52.920  73.910  1.00  0.00           H
ATOM    748  HB2 PHE A  54      29.940  54.590  73.400  1.00  0.00           H
ATOM    749  CG  PHE A  54      28.960  53.730  75.110  1.00  0.00           C
ATOM    750  CD1 PHE A  54      28.850  52.590  75.930  1.00  0.00           C
ATOM    751  HD1 PHE A  54      29.600  51.800  75.880  1.00  0.00           H
ATOM    752  CE1 PHE A  54      27.780  52.380  76.860  1.00  0.00           C
ATOM    753  HE1 PHE A  54      27.810  51.480  77.440  1.00  0.00           H
ATOM    754  CZ  PHE A  54      26.810  53.430  77.000  1.00  0.00           C
ATOM    755  HZ  PHE A  54      26.020  53.350  77.720  1.00  0.00           H
ATOM    756  CD2 PHE A  54      28.020  54.770  75.380  1.00  0.00           C
ATOM    757  HD2 PHE A  54      28.090  55.710  74.850  1.00  0.00           H
ATOM    758  CE2 PHE A  54      26.950  54.620  76.280  1.00  0.00           C
ATOM    759  HE2 PHE A  54      26.150  55.330  76.320  1.00  0.00           H
ATOM    760  C   PHE A  54      31.630  54.180  76.390  1.00  0.00           C
ATOM    761  O   PHE A  54      31.400  54.800  77.460  1.00  0.00           O
ATOM    762  N   HSD A  55      32.170  52.900  76.330  1.00  0.00           N
ATOM    763  HN  HSD A  55      32.290  52.440  75.460  1.00  0.00           H
ATOM    764  CA  HSD A  55      32.660  52.230  77.520  1.00  0.00           C
ATOM    765  HA  HSD A  55      31.890  52.310  78.270  1.00  0.00           H
ATOM    766  CB  HSD A  55      33.100  50.760  77.030  1.00  0.00           C
ATOM    767  HB1 HSD A  55      33.590  50.750  76.030  1.00  0.00           H
ATOM    768  HB2 HSD A  55      32.100  50.360  76.800  1.00  0.00           H
ATOM    769  ND1 HSD A  55      33.230  49.580  79.230  1.00  0.00           N
ATOM    770  HD1 HSD A  55      32.480  50.070  79.660  1.00  0.00           H
ATOM    771  CG  HSD A  55      33.770  49.880  77.990  1.00  0.00           C
ATOM    772  CE1 HSD A  55      34.090  48.740  79.820  1.00  0.00           C
ATOM    773  HE1 HSD A  55      33.820  48.160  80.700  1.00  0.00           H
ATOM    774  NE2 HSD A  55      35.180  48.470  79.020  1.00  0.00           N
ATOM    775  CD2 HSD A  55      34.980  49.220  77.900  1.00  0.00           C
ATOM    776  HD2 HSD A  55      35.550  49.390  77.000  1.00  0.00           H
ATOM    777  C   HSD A  55      33.830  52.750  78.330  1.00  0.00           C
ATOM    778  O   HSD A  55      33.740  52.910  79.550  1.00  0.00           O
ATOM    779  N   LEU A  56      34.930  53.200  77.630  1.00  0.00           N
ATOM    780  HN  LEU A  56      34.780  53.220  76.640  1.00  0.00           H
ATOM    781  CA  LEU A  56      36.050  53.790  78.210  1.00  0.00           C
ATOM    782  HA  LEU A  56      36.260  53.120  79.040  1.00  0.00           H
ATOM    783  CB  LEU A  56      37.240  53.790  77.230  1.00  0.00           C
ATOM    784  HB1 LEU A  56      38.100  54.060  77.860  1.00  0.00           H
ATOM    785  HB2 LEU A  56      37.130  54.510  76.390  1.00  0.00           H
ATOM    786  CG  LEU A  56      37.750  52.440  76.700  1.00  0.00           C
ATOM    787  HG  LEU A  56      36.990  52.110  75.950  1.00  0.00           H
ATOM    788  CD1 LEU A  56      39.060  52.490  75.950  1.00  0.00           C
ATOM    789 HD11 LEU A  56      39.890  53.000  76.480  1.00  0.00           H
ATOM    790 HD12 LEU A  56      39.050  52.940  74.930  1.00  0.00           H
ATOM    791 HD13 LEU A  56      39.450  51.480  75.760  1.00  0.00           H
ATOM    792  CD2 LEU A  56      37.730  51.430  77.780  1.00  0.00           C
ATOM    793 HD21 LEU A  56      38.440  50.610  77.530  1.00  0.00           H
ATOM    794 HD22 LEU A  56      36.760  51.060  78.180  1.00  0.00           H
ATOM    795 HD23 LEU A  56      38.140  51.790  78.750  1.00  0.00           H
ATOM    796  C   LEU A  56      35.800  55.150  78.840  1.00  0.00           C
ATOM    797  O   LEU A  56      34.860  55.830  78.440  1.00  0.00           O
ATOM    798  N   LYS A  57      36.490  55.620  79.930  1.00  0.00           N
ATOM    799  HN  LYS A  57      37.190  55.010  80.280  1.00  0.00           H
ATOM    800  CA  LYS A  57      36.260  56.800  80.670  1.00  0.00           C
ATOM    801  HA  LYS A  57      35.280  57.170  80.450  1.00  0.00           H
ATOM    802  CB  LYS A  57      36.260  56.600  82.130  1.00  0.00           C
ATOM    803  HB1 LYS A  57      36.060  57.470  82.790  1.00  0.00           H
ATOM    804  HB2 LYS A  57      37.270  56.250  82.390  1.00  0.00           H
ATOM    805  CG  LYS A  57      35.190  55.490  82.560  1.00  0.00           C
ATOM    806  HG1 LYS A  57      35.280  54.640  81.870  1.00  0.00           H
ATOM    807  HG2 LYS A  57      34.140  55.840  82.460  1.00  0.00           H
ATOM    808  CD  LYS A  57      35.260  55.010  84.000  1.00  0.00           C
ATOM    809  HD1 LYS A  57      36.230  54.490  84.170  1.00  0.00           H
ATOM    810  HD2 LYS A  57      34.470  54.260  84.160  1.00  0.00           H
ATOM    811  CE  LYS A  57      35.370  56.100  85.140  1.00  0.00           C
ATOM    812  HE1 LYS A  57      34.420  56.670  85.070  1.00  0.00           H
ATOM    813  HE2 LYS A  57      36.070  56.920  84.920  1.00  0.00           H
ATOM    814  NZ  LYS A  57      35.600  55.530  86.500  1.00  0.00           N
ATOM    815  HZ1 LYS A  57      35.500  56.340  87.160  1.00  0.00           H
ATOM    816  HZ2 LYS A  57      36.610  55.300  86.610  1.00  0.00           H
ATOM    817  HZ3 LYS A  57      35.000  54.740  86.750  1.00  0.00           H
ATOM    818  C   LYS A  57      37.370  57.790  80.330  1.00  0.00           C
ATOM    819  O   LYS A  57      38.590  57.650  80.530  1.00  0.00           O
ATOM    820  N   SER A  58      36.810  58.900  79.780  1.00  0.00           N
ATOM    821  HN  SER A  58      35.820  58.990  79.720  1.00  0.00           H
ATOM    822  CA  SER A  58      37.550  60.140  79.420  1.00  0.00           C
ATOM    823  HA  SER A  58      36.710  60.590  78.910  1.00  0.00           H
ATOM    824  CB  SER A  58      38.130  60.910  80.640  1.00  0.00           C
ATOM    825  HB1 SER A  58      38.820  60.240  81.190  1.00  0.00           H
ATOM    826  HB2 SER A  58      37.300  61.140  81.350  1.00  0.00           H
ATOM    827  OG  SER A  58      38.680  62.170  80.340  1.00  0.00           O
ATOM    828  HG1 SER A  58      37.950  62.760  80.130  1.00  0.00           H
ATOM    829  C   SER A  58      38.470  59.970  78.250  1.00  0.00           C
ATOM    830  O   SER A  58      39.330  59.140  78.240  1.00  0.00           O
ATOM    831  N   TRP A  59      38.240  60.840  77.160  1.00  0.00           N
ATOM    832  HN  TRP A  59      37.520  61.540  77.120  1.00  0.00           H
ATOM    833  CA  TRP A  59      39.230  60.880  76.030  1.00  0.00           C
ATOM    834  HA  TRP A  59      39.230  59.890  75.600  1.00  0.00           H
ATOM    835  CB  TRP A  59      38.690  61.800  74.890  1.00  0.00           C
ATOM    836  HB1 TRP A  59      39.490  62.190  74.240  1.00  0.00           H
ATOM    837  HB2 TRP A  59      38.220  62.690  75.370  1.00  0.00           H
ATOM    838  CG  TRP A  59      37.700  61.060  74.100  1.00  0.00           C
ATOM    839  CD1 TRP A  59      36.310  61.000  74.110  1.00  0.00           C
ATOM    840  HD1 TRP A  59      35.770  61.350  74.990  1.00  0.00           H
ATOM    841  NE1 TRP A  59      35.850  60.190  73.100  1.00  0.00           N
ATOM    842  HE1 TRP A  59      34.920  59.970  72.930  1.00  0.00           H
ATOM    843  CE2 TRP A  59      36.940  59.790  72.420  1.00  0.00           C
ATOM    844  CD2 TRP A  59      38.110  60.270  73.050  1.00  0.00           C
ATOM    845  CE3 TRP A  59      39.360  59.980  72.500  1.00  0.00           C
ATOM    846  HE3 TRP A  59      40.220  60.530  72.840  1.00  0.00           H
ATOM    847  CZ3 TRP A  59      39.490  59.250  71.290  1.00  0.00           C
ATOM    848  HZ3 TRP A  59      40.470  59.060  70.890  1.00  0.00           H
ATOM    849  CZ2 TRP A  59      37.010  58.980  71.230  1.00  0.00           C
ATOM    850  HZ2 TRP A  59      36.190  58.460  70.760  1.00  0.00           H
ATOM    851  CH2 TRP A  59      38.310  58.750  70.740  1.00  0.00           C
ATOM    852  HH2 TRP A  59      38.400  58.090  69.890  1.00  0.00           H
ATOM    853  C   TRP A  59      40.630  61.350  76.530  1.00  0.00           C
ATOM    854  O   TRP A  59      40.670  61.940  77.590  1.00  0.00           O
ATOM    855  N   LYS A  60      41.630  60.920  75.800  1.00  0.00           N
ATOM    856  HN  LYS A  60      41.570  60.680  74.830  1.00  0.00           H
ATOM    857  CA  LYS A  60      43.050  61.090  76.270  1.00  0.00           C
ATOM    858  HA  LYS A  60      42.970  61.920  76.940  1.00  0.00           H
ATOM    859  CB  LYS A  60      43.710  59.830  76.950  1.00  0.00           C
ATOM    860  HB1 LYS A  60      44.780  60.010  77.220  1.00  0.00           H
ATOM    861  HB2 LYS A  60      43.700  58.990  76.220  1.00  0.00           H
ATOM    862  CG  LYS A  60      42.910  59.300  78.170  1.00  0.00           C
ATOM    863  HG1 LYS A  60      43.340  58.310  78.450  1.00  0.00           H
ATOM    864  HG2 LYS A  60      41.840  59.200  77.910  1.00  0.00           H
ATOM    865  CD  LYS A  60      43.000  60.160  79.400  1.00  0.00           C
ATOM    866  HD1 LYS A  60      42.600  61.170  79.170  1.00  0.00           H
ATOM    867  HD2 LYS A  60      44.060  60.400  79.680  1.00  0.00           H
ATOM    868  CE  LYS A  60      42.160  59.920  80.560  1.00  0.00           C
ATOM    869  HE1 LYS A  60      41.080  59.750  80.330  1.00  0.00           H
ATOM    870  HE2 LYS A  60      42.270  60.690  81.330  1.00  0.00           H
ATOM    871  NZ  LYS A  60      42.720  58.730  81.120  1.00  0.00           N
ATOM    872  HZ1 LYS A  60      43.730  58.830  81.340  1.00  0.00           H
ATOM    873  HZ2 LYS A  60      42.670  58.090  80.310  1.00  0.00           H
ATOM    874  HZ3 LYS A  60      42.200  58.290  81.910  1.00  0.00           H
ATOM    875  C   LYS A  60      43.860  61.370  75.030  1.00  0.00           C
ATOM    876  O   LYS A  60      43.440  60.930  73.920  1.00  0.00           O
ATOM    877  N   SER A  61      45.040  62.090  75.070  1.00  0.00           N
ATOM    878  HN  SER A  61      45.400  62.500  75.900  1.00  0.00           H
ATOM    879  CA  SER A  61      45.790  62.510  73.850  1.00  0.00           C
ATOM    880  HA  SER A  61      45.100  63.130  73.300  1.00  0.00           H
ATOM    881  CB  SER A  61      47.050  63.360  74.180  1.00  0.00           C
ATOM    882  HB1 SER A  61      46.710  64.270  74.730  1.00  0.00           H
ATOM    883  HB2 SER A  61      47.550  63.770  73.270  1.00  0.00           H
ATOM    884  OG  SER A  61      47.990  62.690  75.020  1.00  0.00           O
ATOM    885  HG1 SER A  61      48.720  62.490  74.440  1.00  0.00           H
ATOM    886  C   SER A  61      46.270  61.350  72.960  1.00  0.00           C
ATOM    887  O   SER A  61      46.140  61.330  71.740  1.00  0.00           O
ATOM    888  N   SER A  62      46.790  60.260  73.560  1.00  0.00           N
ATOM    889  HN  SER A  62      46.910  60.260  74.560  1.00  0.00           H
ATOM    890  CA  SER A  62      47.250  59.030  72.910  1.00  0.00           C
ATOM    891  HA  SER A  62      47.860  59.360  72.070  1.00  0.00           H
ATOM    892  CB  SER A  62      48.150  58.110  73.860  1.00  0.00           C
ATOM    893  HB1 SER A  62      49.080  58.710  73.910  1.00  0.00           H
ATOM    894  HB2 SER A  62      48.440  57.210  73.260  1.00  0.00           H
ATOM    895  OG  SER A  62      47.480  57.830  75.050  1.00  0.00           O
ATOM    896  HG1 SER A  62      47.410  58.600  75.630  1.00  0.00           H
ATOM    897  C   SER A  62      46.140  58.140  72.430  1.00  0.00           C
ATOM    898  O   SER A  62      46.360  57.490  71.420  1.00  0.00           O
ATOM    899  N   ARG A  63      44.970  58.040  73.180  1.00  0.00           N
ATOM    900  HN  ARG A  63      44.930  58.530  74.050  1.00  0.00           H
ATOM    901  CA  ARG A  63      43.760  57.380  72.700  1.00  0.00           C
ATOM    902  HA  ARG A  63      44.040  56.370  72.450  1.00  0.00           H
ATOM    903  CB  ARG A  63      42.650  57.390  73.780  1.00  0.00           C
ATOM    904  HB1 ARG A  63      42.340  58.420  74.050  1.00  0.00           H
ATOM    905  HB2 ARG A  63      43.070  56.940  74.710  1.00  0.00           H
ATOM    906  CG  ARG A  63      41.450  56.540  73.350  1.00  0.00           C
ATOM    907  HG1 ARG A  63      41.760  55.490  73.200  1.00  0.00           H
ATOM    908  HG2 ARG A  63      40.960  56.930  72.440  1.00  0.00           H
ATOM    909  CD  ARG A  63      40.400  56.580  74.490  1.00  0.00           C
ATOM    910  HD1 ARG A  63      39.400  56.230  74.180  1.00  0.00           H
ATOM    911  HD2 ARG A  63      40.360  57.610  74.880  1.00  0.00           H
ATOM    912  NE  ARG A  63      40.870  55.640  75.520  1.00  0.00           N
ATOM    913  HE  ARG A  63      41.490  54.890  75.290  1.00  0.00           H
ATOM    914  CZ  ARG A  63      40.810  55.880  76.790  1.00  0.00           C
ATOM    915  NH1 ARG A  63      39.890  56.570  77.350  1.00  0.00           N
ATOM    916 HH11 ARG A  63      39.170  56.980  76.790  1.00  0.00           H
ATOM    917 HH12 ARG A  63      40.030  56.910  78.280  1.00  0.00           H
ATOM    918  NH2 ARG A  63      41.820  55.550  77.550  1.00  0.00           N
ATOM    919 HH21 ARG A  63      42.600  55.140  77.080  1.00  0.00           H
ATOM    920 HH22 ARG A  63      41.560  55.550  78.520  1.00  0.00           H
ATOM    921  C   ARG A  63      43.230  58.100  71.400  1.00  0.00           C
ATOM    922  O   ARG A  63      42.840  57.430  70.420  1.00  0.00           O
ATOM    923  N   ILE A  64      43.320  59.440  71.230  1.00  0.00           N
ATOM    924  HN  ILE A  64      43.840  60.020  71.860  1.00  0.00           H
ATOM    925  CA  ILE A  64      43.150  60.090  69.900  1.00  0.00           C
ATOM    926  HA  ILE A  64      42.240  59.700  69.480  1.00  0.00           H
ATOM    927  CB  ILE A  64      43.110  61.570  69.980  1.00  0.00           C
ATOM    928  HB  ILE A  64      43.690  61.940  70.860  1.00  0.00           H
ATOM    929  CG2 ILE A  64      43.670  62.470  68.750  1.00  0.00           C
ATOM    930 HG21 ILE A  64      43.210  62.310  67.750  1.00  0.00           H
ATOM    931 HG22 ILE A  64      44.710  62.100  68.760  1.00  0.00           H
ATOM    932 HG23 ILE A  64      43.470  63.520  69.040  1.00  0.00           H
ATOM    933  CG1 ILE A  64      41.590  62.090  70.280  1.00  0.00           C
ATOM    934 HG11 ILE A  64      40.980  61.170  70.290  1.00  0.00           H
ATOM    935 HG12 ILE A  64      41.320  62.670  69.380  1.00  0.00           H
ATOM    936  CD  ILE A  64      41.620  62.930  71.590  1.00  0.00           C
ATOM    937  HD1 ILE A  64      40.550  63.070  71.880  1.00  0.00           H
ATOM    938  HD2 ILE A  64      41.890  64.000  71.500  1.00  0.00           H
ATOM    939  HD3 ILE A  64      42.130  62.580  72.520  1.00  0.00           H
ATOM    940  C   ILE A  64      44.060  59.550  68.820  1.00  0.00           C
ATOM    941  O   ILE A  64      43.630  59.260  67.710  1.00  0.00           O
ATOM    942  N   PHE A  65      45.460  59.400  69.030  1.00  0.00           N
ATOM    943  HN  PHE A  65      45.860  59.680  69.900  1.00  0.00           H
ATOM    944  CA  PHE A  65      46.320  58.830  68.040  1.00  0.00           C
ATOM    945  HA  PHE A  65      46.080  59.340  67.120  1.00  0.00           H
ATOM    946  CB  PHE A  65      47.750  59.010  68.410  1.00  0.00           C
ATOM    947  HB1 PHE A  65      48.430  58.600  67.630  1.00  0.00           H
ATOM    948  HB2 PHE A  65      47.900  58.440  69.350  1.00  0.00           H
ATOM    949  CG  PHE A  65      48.180  60.470  68.510  1.00  0.00           C
ATOM    950  CD1 PHE A  65      48.620  61.010  69.700  1.00  0.00           C
ATOM    951  HD1 PHE A  65      48.780  60.380  70.550  1.00  0.00           H
ATOM    952  CE1 PHE A  65      49.160  62.280  69.800  1.00  0.00           C
ATOM    953  HE1 PHE A  65      49.500  62.670  70.750  1.00  0.00           H
ATOM    954  CZ  PHE A  65      49.140  63.110  68.640  1.00  0.00           C
ATOM    955  HZ  PHE A  65      49.500  64.120  68.760  1.00  0.00           H
ATOM    956  CD2 PHE A  65      48.100  61.330  67.430  1.00  0.00           C
ATOM    957  HD2 PHE A  65      47.840  61.040  66.420  1.00  0.00           H
ATOM    958  CE2 PHE A  65      48.620  62.650  67.410  1.00  0.00           C
ATOM    959  HE2 PHE A  65      48.670  63.210  66.490  1.00  0.00           H
ATOM    960  C   PHE A  65      45.930  57.300  67.780  1.00  0.00           C
ATOM    961  O   PHE A  65      45.790  56.820  66.640  1.00  0.00           O
ATOM    962  N   LEU A  66      45.640  56.530  68.830  1.00  0.00           N
ATOM    963  HN  LEU A  66      45.970  56.870  69.700  1.00  0.00           H
ATOM    964  CA  LEU A  66      45.170  55.160  68.830  1.00  0.00           C
ATOM    965  HA  LEU A  66      45.930  54.640  68.270  1.00  0.00           H
ATOM    966  CB  LEU A  66      45.050  54.670  70.300  1.00  0.00           C
ATOM    967  HB1 LEU A  66      44.090  55.050  70.720  1.00  0.00           H
ATOM    968  HB2 LEU A  66      45.950  55.030  70.840  1.00  0.00           H
ATOM    969  CG  LEU A  66      44.940  53.100  70.430  1.00  0.00           C
ATOM    970  HG  LEU A  66      44.330  52.740  69.570  1.00  0.00           H
ATOM    971  CD1 LEU A  66      46.300  52.530  70.080  1.00  0.00           C
ATOM    972 HD11 LEU A  66      46.550  52.780  69.030  1.00  0.00           H
ATOM    973 HD12 LEU A  66      46.250  51.410  70.160  1.00  0.00           H
ATOM    974 HD13 LEU A  66      47.110  52.720  70.820  1.00  0.00           H
ATOM    975  CD2 LEU A  66      44.550  52.680  71.870  1.00  0.00           C
ATOM    976 HD21 LEU A  66      45.450  52.920  72.470  1.00  0.00           H
ATOM    977 HD22 LEU A  66      44.240  51.610  71.890  1.00  0.00           H
ATOM    978 HD23 LEU A  66      43.650  53.310  72.070  1.00  0.00           H
ATOM    979  C   LEU A  66      44.000  55.000  68.080  1.00  0.00           C
ATOM    980  O   LEU A  66      43.840  54.050  67.270  1.00  0.00           O
ATOM    981  N   PHE A  67      43.030  55.870  68.270  1.00  0.00           N
ATOM    982  HN  PHE A  67      43.150  56.660  68.870  1.00  0.00           H
ATOM    983  CA  PHE A  67      41.720  55.930  67.590  1.00  0.00           C
ATOM    984  HA  PHE A  67      41.160  55.020  67.630  1.00  0.00           H
ATOM    985  CB  PHE A  67      40.770  56.890  68.360  1.00  0.00           C
ATOM    986  HB1 PHE A  67      41.280  57.880  68.390  1.00  0.00           H
ATOM    987  HB2 PHE A  67      40.720  56.450  69.390  1.00  0.00           H
ATOM    988  CG  PHE A  67      39.500  57.180  67.610  1.00  0.00           C
ATOM    989  CD1 PHE A  67      39.380  58.260  66.710  1.00  0.00           C
ATOM    990  HD1 PHE A  67      40.220  58.920  66.540  1.00  0.00           H
ATOM    991  CE1 PHE A  67      38.120  58.580  66.190  1.00  0.00           C
ATOM    992  HE1 PHE A  67      38.070  59.460  65.550  1.00  0.00           H
ATOM    993  CZ  PHE A  67      36.990  57.880  66.640  1.00  0.00           C
ATOM    994  HZ  PHE A  67      36.040  58.000  66.140  1.00  0.00           H
ATOM    995  CD2 PHE A  67      38.370  56.440  68.010  1.00  0.00           C
ATOM    996  HD2 PHE A  67      38.420  55.620  68.700  1.00  0.00           H
ATOM    997  CE2 PHE A  67      37.150  56.800  67.520  1.00  0.00           C
ATOM    998  HE2 PHE A  67      36.320  56.140  67.760  1.00  0.00           H
ATOM    999  C   PHE A  67      41.860  56.210  66.110  1.00  0.00           C
ATOM   1000  O   PHE A  67      41.290  55.530  65.270  1.00  0.00           O
ATOM   1001  N   ASN A  68      42.620  57.310  65.770  1.00  0.00           N
ATOM   1002  HN  ASN A  68      43.080  57.890  66.440  1.00  0.00           H
ATOM   1003  CA  ASN A  68      42.920  57.640  64.400  1.00  0.00           C
ATOM   1004  HA  ASN A  68      41.930  57.680  63.950  1.00  0.00           H
ATOM   1005  CB  ASN A  68      43.590  58.950  64.260  1.00  0.00           C
ATOM   1006  HB1 ASN A  68      44.020  59.050  63.230  1.00  0.00           H
ATOM   1007  HB2 ASN A  68      44.380  59.000  65.030  1.00  0.00           H
ATOM   1008  CG  ASN A  68      42.650  60.100  64.320  1.00  0.00           C
ATOM   1009  OD1 ASN A  68      41.940  60.490  63.360  1.00  0.00           O
ATOM   1010  ND2 ASN A  68      42.650  60.780  65.510  1.00  0.00           N
ATOM   1011 HD21 ASN A  68      43.230  60.490  66.270  1.00  0.00           H
ATOM   1012 HD22 ASN A  68      42.090  61.610  65.610  1.00  0.00           H
ATOM   1013  C   ASN A  68      43.660  56.480  63.580  1.00  0.00           C
ATOM   1014  O   ASN A  68      43.480  56.420  62.350  1.00  0.00           O
ATOM   1015  N   LEU A  69      44.450  55.550  64.180  1.00  0.00           N
ATOM   1016  HN  LEU A  69      44.780  55.710  65.100  1.00  0.00           H
ATOM   1017  CA  LEU A  69      44.830  54.180  63.680  1.00  0.00           C
ATOM   1018  HA  LEU A  69      45.230  54.410  62.700  1.00  0.00           H
ATOM   1019  CB  LEU A  69      45.910  53.600  64.630  1.00  0.00           C
ATOM   1020  HB1 LEU A  69      45.430  53.470  65.620  1.00  0.00           H
ATOM   1021  HB2 LEU A  69      46.800  54.260  64.670  1.00  0.00           H
ATOM   1022  CG  LEU A  69      46.360  52.120  64.430  1.00  0.00           C
ATOM   1023  HG  LEU A  69      45.530  51.380  64.430  1.00  0.00           H
ATOM   1024  CD1 LEU A  69      46.950  51.820  63.040  1.00  0.00           C
ATOM   1025 HD11 LEU A  69      46.100  51.620  62.350  1.00  0.00           H
ATOM   1026 HD12 LEU A  69      47.600  50.910  63.050  1.00  0.00           H
ATOM   1027 HD13 LEU A  69      47.560  52.660  62.650  1.00  0.00           H
ATOM   1028  CD2 LEU A  69      47.330  51.690  65.590  1.00  0.00           C
ATOM   1029 HD21 LEU A  69      48.220  52.320  65.360  1.00  0.00           H
ATOM   1030 HD22 LEU A  69      47.400  50.590  65.620  1.00  0.00           H
ATOM   1031 HD23 LEU A  69      46.850  51.960  66.550  1.00  0.00           H
ATOM   1032  C   LEU A  69      43.670  53.170  63.470  1.00  0.00           C
ATOM   1033  O   LEU A  69      43.570  52.400  62.490  1.00  0.00           O
ATOM   1034  N   ALA A  70      42.680  53.110  64.480  1.00  0.00           N
ATOM   1035  HN  ALA A  70      42.530  53.800  65.190  1.00  0.00           H
ATOM   1036  CA  ALA A  70      41.520  52.360  64.230  1.00  0.00           C
ATOM   1037  HA  ALA A  70      41.780  51.380  63.870  1.00  0.00           H
ATOM   1038  CB  ALA A  70      40.770  52.170  65.600  1.00  0.00           C
ATOM   1039  HB1 ALA A  70      40.230  53.110  65.790  1.00  0.00           H
ATOM   1040  HB2 ALA A  70      41.510  51.950  66.390  1.00  0.00           H
ATOM   1041  HB3 ALA A  70      39.980  51.400  65.460  1.00  0.00           H
ATOM   1042  C   ALA A  70      40.740  52.880  63.120  1.00  0.00           C
ATOM   1043  O   ALA A  70      40.080  52.130  62.330  1.00  0.00           O
ATOM   1044  N   VAL A  71      40.560  54.200  63.000  1.00  0.00           N
ATOM   1045  HN  VAL A  71      40.990  54.830  63.650  1.00  0.00           H
ATOM   1046  CA  VAL A  71      39.910  54.880  61.930  1.00  0.00           C
ATOM   1047  HA  VAL A  71      38.850  54.710  61.860  1.00  0.00           H
ATOM   1048  CB  VAL A  71      39.900  56.410  62.110  1.00  0.00           C
ATOM   1049  HB  VAL A  71      40.940  56.730  62.300  1.00  0.00           H
ATOM   1050  CG1 VAL A  71      39.380  57.220  60.840  1.00  0.00           C
ATOM   1051 HG11 VAL A  71      38.420  56.790  60.500  1.00  0.00           H
ATOM   1052 HG12 VAL A  71      40.030  57.140  59.950  1.00  0.00           H
ATOM   1053 HG13 VAL A  71      39.150  58.280  61.100  1.00  0.00           H
ATOM   1054  CG2 VAL A  71      39.010  56.700  63.380  1.00  0.00           C
ATOM   1055 HG21 VAL A  71      38.040  56.150  63.330  1.00  0.00           H
ATOM   1056 HG22 VAL A  71      38.830  57.800  63.330  1.00  0.00           H
ATOM   1057 HG23 VAL A  71      39.450  56.440  64.370  1.00  0.00           H
ATOM   1058  C   VAL A  71      40.510  54.640  60.590  1.00  0.00           C
ATOM   1059  O   VAL A  71      39.810  54.260  59.620  1.00  0.00           O
ATOM   1060  N   ALA A  72      41.890  54.730  60.470  1.00  0.00           N
ATOM   1061  HN  ALA A  72      42.380  55.240  61.170  1.00  0.00           H
ATOM   1062  CA  ALA A  72      42.620  54.470  59.210  1.00  0.00           C
ATOM   1063  HA  ALA A  72      42.120  54.940  58.380  1.00  0.00           H
ATOM   1064  CB  ALA A  72      44.050  55.000  59.250  1.00  0.00           C
ATOM   1065  HB1 ALA A  72      44.650  54.680  58.370  1.00  0.00           H
ATOM   1066  HB2 ALA A  72      44.630  54.770  60.170  1.00  0.00           H
ATOM   1067  HB3 ALA A  72      43.810  56.090  59.160  1.00  0.00           H
ATOM   1068  C   ALA A  72      42.540  53.070  58.760  1.00  0.00           C
ATOM   1069  O   ALA A  72      42.370  52.790  57.540  1.00  0.00           O
ATOM   1070  N   ASP A  73      42.590  52.160  59.730  1.00  0.00           N
ATOM   1071  HN  ASP A  73      42.730  52.430  60.680  1.00  0.00           H
ATOM   1072  CA  ASP A  73      42.480  50.790  59.440  1.00  0.00           C
ATOM   1073  HA  ASP A  73      43.120  50.710  58.580  1.00  0.00           H
ATOM   1074  CB  ASP A  73      42.810  49.920  60.670  1.00  0.00           C
ATOM   1075  HB1 ASP A  73      42.050  49.690  61.450  1.00  0.00           H
ATOM   1076  HB2 ASP A  73      43.580  50.370  61.330  1.00  0.00           H
ATOM   1077  CG  ASP A  73      43.400  48.520  60.260  1.00  0.00           C
ATOM   1078  OD1 ASP A  73      44.450  48.320  59.680  1.00  0.00           O
ATOM   1079  OD2 ASP A  73      42.640  47.570  60.840  1.00  0.00           O
ATOM   1080  HD2 ASP A  73      43.030  46.730  60.580  1.00  0.00           H
ATOM   1081  C   ASP A  73      41.040  50.450  58.940  1.00  0.00           C
ATOM   1082  O   ASP A  73      40.850  49.730  57.940  1.00  0.00           O
ATOM   1083  N   PHE A  74      40.020  51.130  59.500  1.00  0.00           N
ATOM   1084  HN  PHE A  74      40.250  51.710  60.280  1.00  0.00           H
ATOM   1085  CA  PHE A  74      38.610  50.990  59.130  1.00  0.00           C
ATOM   1086  HA  PHE A  74      38.420  49.930  59.070  1.00  0.00           H
ATOM   1087  CB  PHE A  74      37.670  51.620  60.290  1.00  0.00           C
ATOM   1088  HB1 PHE A  74      38.160  52.470  60.820  1.00  0.00           H
ATOM   1089  HB2 PHE A  74      37.670  50.700  60.910  1.00  0.00           H
ATOM   1090  CG  PHE A  74      36.200  51.940  59.940  1.00  0.00           C
ATOM   1091  CD1 PHE A  74      35.800  53.230  59.550  1.00  0.00           C
ATOM   1092  HD1 PHE A  74      36.490  54.040  59.390  1.00  0.00           H
ATOM   1093  CE1 PHE A  74      34.490  53.480  59.230  1.00  0.00           C
ATOM   1094  HE1 PHE A  74      34.260  54.450  58.810  1.00  0.00           H
ATOM   1095  CZ  PHE A  74      33.500  52.460  59.420  1.00  0.00           C
ATOM   1096  HZ  PHE A  74      32.470  52.610  59.130  1.00  0.00           H
ATOM   1097  CD2 PHE A  74      35.270  50.900  60.020  1.00  0.00           C
ATOM   1098  HD2 PHE A  74      35.600  49.910  60.300  1.00  0.00           H
ATOM   1099  CE2 PHE A  74      33.920  51.180  59.700  1.00  0.00           C
ATOM   1100  HE2 PHE A  74      33.200  50.370  59.630  1.00  0.00           H
ATOM   1101  C   PHE A  74      38.330  51.400  57.750  1.00  0.00           C
ATOM   1102  O   PHE A  74      37.570  50.750  57.000  1.00  0.00           O
ATOM   1103  N   LEU A  75      38.980  52.450  57.310  1.00  0.00           N
ATOM   1104  HN  LEU A  75      39.630  52.880  57.930  1.00  0.00           H
ATOM   1105  CA  LEU A  75      38.800  52.970  55.970  1.00  0.00           C
ATOM   1106  HA  LEU A  75      37.730  52.960  55.760  1.00  0.00           H
ATOM   1107  CB  LEU A  75      39.240  54.430  55.970  1.00  0.00           C
ATOM   1108  HB1 LEU A  75      39.340  54.810  54.930  1.00  0.00           H
ATOM   1109  HB2 LEU A  75      40.310  54.540  56.280  1.00  0.00           H
ATOM   1110  CG  LEU A  75      38.380  55.400  56.780  1.00  0.00           C
ATOM   1111  HG  LEU A  75      38.090  55.010  57.790  1.00  0.00           H
ATOM   1112  CD1 LEU A  75      39.170  56.590  57.190  1.00  0.00           C
ATOM   1113 HD11 LEU A  75      38.470  57.340  57.600  1.00  0.00           H
ATOM   1114 HD12 LEU A  75      39.810  57.020  56.390  1.00  0.00           H
ATOM   1115 HD13 LEU A  75      39.910  56.320  57.980  1.00  0.00           H
ATOM   1116  CD2 LEU A  75      37.070  55.850  56.010  1.00  0.00           C
ATOM   1117 HD21 LEU A  75      36.800  56.820  56.480  1.00  0.00           H
ATOM   1118 HD22 LEU A  75      36.290  55.090  56.240  1.00  0.00           H
ATOM   1119 HD23 LEU A  75      37.260  56.010  54.930  1.00  0.00           H
ATOM   1120  C   LEU A  75      39.510  52.110  54.980  1.00  0.00           C
ATOM   1121  O   LEU A  75      39.050  51.920  53.850  1.00  0.00           O
ATOM   1122  N   LEU A  76      40.670  51.430  55.260  1.00  0.00           N
ATOM   1123  HN  LEU A  76      41.220  51.740  56.040  1.00  0.00           H
ATOM   1124  CA  LEU A  76      41.240  50.340  54.470  1.00  0.00           C
ATOM   1125  HA  LEU A  76      41.410  50.730  53.480  1.00  0.00           H
ATOM   1126  CB  LEU A  76      42.570  49.920  55.130  1.00  0.00           C
ATOM   1127  HB1 LEU A  76      42.420  49.470  56.140  1.00  0.00           H
ATOM   1128  HB2 LEU A  76      43.190  50.820  55.290  1.00  0.00           H
ATOM   1129  CG  LEU A  76      43.400  48.980  54.210  1.00  0.00           C
ATOM   1130  HG  LEU A  76      44.420  49.130  54.650  1.00  0.00           H
ATOM   1131  CD1 LEU A  76      43.060  47.560  54.400  1.00  0.00           C
ATOM   1132 HD11 LEU A  76      43.330  47.300  55.450  1.00  0.00           H
ATOM   1133 HD12 LEU A  76      43.660  46.930  53.700  1.00  0.00           H
ATOM   1134 HD13 LEU A  76      42.010  47.270  54.240  1.00  0.00           H
ATOM   1135  CD2 LEU A  76      43.570  49.440  52.770  1.00  0.00           C
ATOM   1136 HD21 LEU A  76      42.630  49.400  52.180  1.00  0.00           H
ATOM   1137 HD22 LEU A  76      44.250  48.720  52.280  1.00  0.00           H
ATOM   1138 HD23 LEU A  76      43.920  50.500  52.730  1.00  0.00           H
ATOM   1139  C   LEU A  76      40.310  49.180  54.210  1.00  0.00           C
ATOM   1140  O   LEU A  76      40.110  48.690  53.060  1.00  0.00           O
ATOM   1141  N   ILE A  77      39.680  48.730  55.340  1.00  0.00           N
ATOM   1142  HN  ILE A  77      39.870  49.300  56.120  1.00  0.00           H
ATOM   1143  CA  ILE A  77      38.910  47.450  55.340  1.00  0.00           C
ATOM   1144  HA  ILE A  77      39.460  46.670  54.830  1.00  0.00           H
ATOM   1145  CB  ILE A  77      38.800  46.950  56.790  1.00  0.00           C
ATOM   1146  HB  ILE A  77      38.570  47.870  57.360  1.00  0.00           H
ATOM   1147  CG2 ILE A  77      37.730  45.920  57.140  1.00  0.00           C
ATOM   1148 HG21 ILE A  77      37.770  44.940  56.620  1.00  0.00           H
ATOM   1149 HG22 ILE A  77      36.820  46.470  56.800  1.00  0.00           H
ATOM   1150 HG23 ILE A  77      37.710  45.650  58.220  1.00  0.00           H
ATOM   1151  CG1 ILE A  77      40.280  46.440  57.200  1.00  0.00           C
ATOM   1152 HG11 ILE A  77      41.080  47.140  56.880  1.00  0.00           H
ATOM   1153 HG12 ILE A  77      40.400  45.450  56.720  1.00  0.00           H
ATOM   1154  CD  ILE A  77      40.370  46.320  58.680  1.00  0.00           C
ATOM   1155  HD1 ILE A  77      39.720  45.580  59.200  1.00  0.00           H
ATOM   1156  HD2 ILE A  77      40.140  47.320  59.100  1.00  0.00           H
ATOM   1157  HD3 ILE A  77      41.390  46.100  59.050  1.00  0.00           H
ATOM   1158  C   ILE A  77      37.570  47.600  54.580  1.00  0.00           C
ATOM   1159  O   ILE A  77      37.170  46.660  53.940  1.00  0.00           O
ATOM   1160  N   ILE A  78      36.980  48.750  54.330  1.00  0.00           N
ATOM   1161  HN  ILE A  78      37.280  49.610  54.730  1.00  0.00           H
ATOM   1162  CA  ILE A  78      35.770  48.890  53.560  1.00  0.00           C
ATOM   1163  HA  ILE A  78      35.200  48.000  53.800  1.00  0.00           H
ATOM   1164  CB  ILE A  78      34.880  50.040  54.070  1.00  0.00           C
ATOM   1165  HB  ILE A  78      33.980  50.010  53.410  1.00  0.00           H
ATOM   1166  CG2 ILE A  78      34.510  49.660  55.530  1.00  0.00           C
ATOM   1167 HG21 ILE A  78      34.390  48.550  55.530  1.00  0.00           H
ATOM   1168 HG22 ILE A  78      33.630  50.250  55.870  1.00  0.00           H
ATOM   1169 HG23 ILE A  78      35.420  49.930  56.090  1.00  0.00           H
ATOM   1170  CG1 ILE A  78      35.660  51.300  53.930  1.00  0.00           C
ATOM   1171 HG11 ILE A  78      35.980  51.410  52.880  1.00  0.00           H
ATOM   1172 HG12 ILE A  78      36.550  51.340  54.590  1.00  0.00           H
ATOM   1173  CD  ILE A  78      34.750  52.540  54.160  1.00  0.00           C
ATOM   1174  HD1 ILE A  78      33.870  52.500  53.490  1.00  0.00           H
ATOM   1175  HD2 ILE A  78      35.230  53.510  53.900  1.00  0.00           H
ATOM   1176  HD3 ILE A  78      34.350  52.740  55.170  1.00  0.00           H
ATOM   1177  C   ILE A  78      36.110  49.010  52.090  1.00  0.00           C
ATOM   1178  O   ILE A  78      35.170  49.000  51.250  1.00  0.00           O
ATOM   1179  N   CYS A  79      37.410  49.010  51.600  1.00  0.00           N
ATOM   1180  HN  CYS A  79      38.180  49.000  52.230  1.00  0.00           H
ATOM   1181  CA  CYS A  79      37.790  48.740  50.230  1.00  0.00           C
ATOM   1182  HA  CYS A  79      37.150  49.350  49.620  1.00  0.00           H
ATOM   1183  CB  CYS A  79      39.260  49.170  49.810  1.00  0.00           C
ATOM   1184  HB1 CYS A  79      39.400  49.100  48.710  1.00  0.00           H
ATOM   1185  HB2 CYS A  79      39.910  48.400  50.280  1.00  0.00           H
ATOM   1186  SG  CYS A  79      39.730  50.860  50.390  1.00  0.00           S
ATOM   1187  HG1 CYS A  79      40.090  50.580  51.640  1.00  0.00           H
ATOM   1188  C   CYS A  79      37.530  47.350  49.640  1.00  0.00           C
ATOM   1189  O   CYS A  79      37.210  47.160  48.460  1.00  0.00           O
ATOM   1190  N   LEU A  80      37.530  46.390  50.560  1.00  0.00           N
ATOM   1191  HN  LEU A  80      37.600  46.550  51.550  1.00  0.00           H
ATOM   1192  CA  LEU A  80      37.420  44.880  50.260  1.00  0.00           C
ATOM   1193  HA  LEU A  80      38.310  44.590  49.710  1.00  0.00           H
ATOM   1194  CB  LEU A  80      37.450  43.940  51.430  1.00  0.00           C
ATOM   1195  HB1 LEU A  80      37.420  42.880  51.090  1.00  0.00           H
ATOM   1196  HB2 LEU A  80      36.570  44.030  52.100  1.00  0.00           H
ATOM   1197  CG  LEU A  80      38.760  43.980  52.280  1.00  0.00           C
ATOM   1198  HG  LEU A  80      38.570  44.810  52.990  1.00  0.00           H
ATOM   1199  CD1 LEU A  80      38.810  42.730  53.170  1.00  0.00           C
ATOM   1200 HD11 LEU A  80      37.880  42.580  53.770  1.00  0.00           H
ATOM   1201 HD12 LEU A  80      39.540  42.850  54.010  1.00  0.00           H
ATOM   1202 HD13 LEU A  80      38.840  41.800  52.570  1.00  0.00           H
ATOM   1203  CD2 LEU A  80      40.090  44.100  51.440  1.00  0.00           C
ATOM   1204 HD21 LEU A  80      40.220  45.000  50.810  1.00  0.00           H
ATOM   1205 HD22 LEU A  80      40.340  43.110  51.020  1.00  0.00           H
ATOM   1206 HD23 LEU A  80      40.850  44.220  52.240  1.00  0.00           H
ATOM   1207  C   LEU A  80      36.150  44.470  49.230  1.00  0.00           C
ATOM   1208  O   LEU A  80      36.440  43.590  48.450  1.00  0.00           O
ATOM   1209  N   PRO A  81      34.980  45.000  49.320  1.00  0.00           N
ATOM   1210  CD  PRO A  81      34.510  45.530  50.600  1.00  0.00           C
ATOM   1211  HD1 PRO A  81      34.700  46.610  50.460  1.00  0.00           H
ATOM   1212  HD2 PRO A  81      35.060  45.260  51.530  1.00  0.00           H
ATOM   1213  CA  PRO A  81      33.820  44.550  48.490  1.00  0.00           C
ATOM   1214  HA  PRO A  81      33.730  43.480  48.340  1.00  0.00           H
ATOM   1215  CB  PRO A  81      32.670  45.150  49.210  1.00  0.00           C
ATOM   1216  HB1 PRO A  81      31.700  44.630  49.060  1.00  0.00           H
ATOM   1217  HB2 PRO A  81      32.590  46.210  48.890  1.00  0.00           H
ATOM   1218  CG  PRO A  81      33.040  45.100  50.710  1.00  0.00           C
ATOM   1219  HG1 PRO A  81      32.450  45.770  51.370  1.00  0.00           H
ATOM   1220  HG2 PRO A  81      32.820  44.080  51.110  1.00  0.00           H
ATOM   1221  C   PRO A  81      33.940  45.130  47.060  1.00  0.00           C
ATOM   1222  O   PRO A  81      33.430  44.520  46.090  1.00  0.00           O
ATOM   1223  N   PHE A  82      34.550  46.340  47.020  1.00  0.00           N
ATOM   1224  HN  PHE A  82      34.820  46.750  47.890  1.00  0.00           H
ATOM   1225  CA  PHE A  82      34.970  46.930  45.730  1.00  0.00           C
ATOM   1226  HA  PHE A  82      34.190  46.860  44.990  1.00  0.00           H
ATOM   1227  CB  PHE A  82      35.430  48.420  45.890  1.00  0.00           C
ATOM   1228  HB1 PHE A  82      35.690  48.780  44.870  1.00  0.00           H
ATOM   1229  HB2 PHE A  82      36.360  48.470  46.480  1.00  0.00           H
ATOM   1230  CG  PHE A  82      34.390  49.320  46.430  1.00  0.00           C
ATOM   1231  CD1 PHE A  82      34.130  49.340  47.750  1.00  0.00           C
ATOM   1232  HD1 PHE A  82      34.810  48.840  48.430  1.00  0.00           H
ATOM   1233  CE1 PHE A  82      33.200  50.370  48.310  1.00  0.00           C
ATOM   1234  HE1 PHE A  82      33.190  50.440  49.390  1.00  0.00           H
ATOM   1235  CZ  PHE A  82      32.350  51.060  47.430  1.00  0.00           C
ATOM   1236  HZ  PHE A  82      31.630  51.770  47.820  1.00  0.00           H
ATOM   1237  CD2 PHE A  82      33.630  50.110  45.590  1.00  0.00           C
ATOM   1238  HD2 PHE A  82      33.850  50.050  44.530  1.00  0.00           H
ATOM   1239  CE2 PHE A  82      32.550  50.920  46.010  1.00  0.00           C
ATOM   1240  HE2 PHE A  82      31.930  51.550  45.390  1.00  0.00           H
ATOM   1241  C   PHE A  82      36.080  46.180  45.070  1.00  0.00           C
ATOM   1242  O   PHE A  82      36.050  45.870  43.840  1.00  0.00           O
ATOM   1243  N   LEU A  83      37.050  45.640  45.830  1.00  0.00           N
ATOM   1244  HN  LEU A  83      37.150  45.890  46.790  1.00  0.00           H
ATOM   1245  CA  LEU A  83      37.870  44.530  45.410  1.00  0.00           C
ATOM   1246  HA  LEU A  83      38.500  44.780  44.560  1.00  0.00           H
ATOM   1247  CB  LEU A  83      39.060  44.250  46.350  1.00  0.00           C
ATOM   1248  HB1 LEU A  83      39.660  43.370  46.050  1.00  0.00           H
ATOM   1249  HB2 LEU A  83      38.640  44.100  47.370  1.00  0.00           H
ATOM   1250  CG  LEU A  83      40.120  45.380  46.450  1.00  0.00           C
ATOM   1251  HG  LEU A  83      39.630  46.320  46.750  1.00  0.00           H
ATOM   1252  CD1 LEU A  83      41.130  45.140  47.630  1.00  0.00           C
ATOM   1253 HD11 LEU A  83      40.550  44.810  48.530  1.00  0.00           H
ATOM   1254 HD12 LEU A  83      41.790  46.020  47.760  1.00  0.00           H
ATOM   1255 HD13 LEU A  83      41.820  44.300  47.410  1.00  0.00           H
ATOM   1256  CD2 LEU A  83      40.810  45.630  45.110  1.00  0.00           C
ATOM   1257 HD21 LEU A  83      40.040  45.880  44.350  1.00  0.00           H
ATOM   1258 HD22 LEU A  83      41.470  44.800  44.800  1.00  0.00           H
ATOM   1259 HD23 LEU A  83      41.530  46.470  45.220  1.00  0.00           H
ATOM   1260  C   LEU A  83      37.150  43.220  45.070  1.00  0.00           C
ATOM   1261  O   LEU A  83      37.480  42.550  44.080  1.00  0.00           O
ATOM   1262  N   MET A  84      36.120  42.840  45.840  1.00  0.00           N
ATOM   1263  HN  MET A  84      35.940  43.170  46.770  1.00  0.00           H
ATOM   1264  CA  MET A  84      35.430  41.600  45.450  1.00  0.00           C
ATOM   1265  HA  MET A  84      36.270  40.930  45.340  1.00  0.00           H
ATOM   1266  CB  MET A  84      34.430  41.090  46.470  1.00  0.00           C
ATOM   1267  HB1 MET A  84      33.750  40.310  46.060  1.00  0.00           H
ATOM   1268  HB2 MET A  84      33.900  41.960  46.930  1.00  0.00           H
ATOM   1269  CG  MET A  84      35.080  40.430  47.770  1.00  0.00           C
ATOM   1270  HG1 MET A  84      35.690  41.190  48.310  1.00  0.00           H
ATOM   1271  HG2 MET A  84      35.790  39.630  47.490  1.00  0.00           H
ATOM   1272  SD  MET A  84      33.810  39.770  48.910  1.00  0.00           S
ATOM   1273  CE  MET A  84      33.570  41.140  50.090  1.00  0.00           C
ATOM   1274  HE1 MET A  84      34.070  40.900  51.060  1.00  0.00           H
ATOM   1275  HE2 MET A  84      32.520  41.270  50.420  1.00  0.00           H
ATOM   1276  HE3 MET A  84      34.010  42.080  49.700  1.00  0.00           H
ATOM   1277  C   MET A  84      34.870  41.600  44.110  1.00  0.00           C
ATOM   1278  O   MET A  84      35.050  40.640  43.350  1.00  0.00           O
ATOM   1279  N   ASP A  85      34.170  42.660  43.780  1.00  0.00           N
ATOM   1280  HN  ASP A  85      34.090  43.410  44.430  1.00  0.00           H
ATOM   1281  CA  ASP A  85      33.500  42.810  42.470  1.00  0.00           C
ATOM   1282  HA  ASP A  85      32.790  41.990  42.370  1.00  0.00           H
ATOM   1283  CB  ASP A  85      32.610  44.150  42.570  1.00  0.00           C
ATOM   1284  HB1 ASP A  85      33.140  45.030  43.000  1.00  0.00           H
ATOM   1285  HB2 ASP A  85      31.820  43.860  43.290  1.00  0.00           H
ATOM   1286  CG  ASP A  85      31.930  44.460  41.300  1.00  0.00           C
ATOM   1287  OD1 ASP A  85      30.910  43.730  41.050  1.00  0.00           O
ATOM   1288  OD2 ASP A  85      32.420  45.300  40.470  1.00  0.00           O
ATOM   1289  C   ASP A  85      34.590  42.830  41.300  1.00  0.00           C
ATOM   1290  O   ASP A  85      34.640  42.040  40.380  1.00  0.00           O
ATOM   1291  N   ASN A  86      35.700  43.650  41.510  1.00  0.00           N
ATOM   1292  HN  ASN A  86      35.870  44.160  42.350  1.00  0.00           H
ATOM   1293  CA  ASN A  86      36.870  43.580  40.630  1.00  0.00           C
ATOM   1294  HA  ASN A  86      36.470  43.800  39.650  1.00  0.00           H
ATOM   1295  CB  ASN A  86      37.790  44.720  41.030  1.00  0.00           C
ATOM   1296  HB1 ASN A  86      38.170  44.570  42.070  1.00  0.00           H
ATOM   1297  HB2 ASN A  86      37.260  45.690  41.060  1.00  0.00           H
ATOM   1298  CG  ASN A  86      39.120  44.860  40.310  1.00  0.00           C
ATOM   1299  OD1 ASN A  86      40.120  44.530  40.930  1.00  0.00           O
ATOM   1300  ND2 ASN A  86      39.130  45.310  39.050  1.00  0.00           N
ATOM   1301 HD21 ASN A  86      40.060  45.620  38.790  1.00  0.00           H
ATOM   1302 HD22 ASN A  86      38.290  45.570  38.590  1.00  0.00           H
ATOM   1303  C   ASN A  86      37.510  42.210  40.420  1.00  0.00           C
ATOM   1304  O   ASN A  86      37.820  41.930  39.260  1.00  0.00           O
ATOM   1305  N   TYR A  87      37.650  41.290  41.390  1.00  0.00           N
ATOM   1306  HN  TYR A  87      37.280  41.520  42.280  1.00  0.00           H
ATOM   1307  CA  TYR A  87      38.220  39.950  41.330  1.00  0.00           C
ATOM   1308  HA  TYR A  87      39.120  40.020  40.740  1.00  0.00           H
ATOM   1309  CB  TYR A  87      38.600  39.460  42.790  1.00  0.00           C
ATOM   1310  HB1 TYR A  87      38.780  38.370  42.660  1.00  0.00           H
ATOM   1311  HB2 TYR A  87      37.780  39.670  43.510  1.00  0.00           H
ATOM   1312  CG  TYR A  87      39.790  40.130  43.430  1.00  0.00           C
ATOM   1313  CD1 TYR A  87      40.670  40.990  42.710  1.00  0.00           C
ATOM   1314  HD1 TYR A  87      40.510  41.220  41.680  1.00  0.00           H
ATOM   1315  CE1 TYR A  87      41.720  41.600  43.350  1.00  0.00           C
ATOM   1316  HE1 TYR A  87      42.300  42.320  42.790  1.00  0.00           H
ATOM   1317  CZ  TYR A  87      41.880  41.370  44.680  1.00  0.00           C
ATOM   1318  OH  TYR A  87      42.950  41.980  45.270  1.00  0.00           O
ATOM   1319  HH  TYR A  87      43.110  42.770  44.760  1.00  0.00           H
ATOM   1320  CD2 TYR A  87      40.050  39.950  44.850  1.00  0.00           C
ATOM   1321  HD2 TYR A  87      39.370  39.340  45.440  1.00  0.00           H
ATOM   1322  CE2 TYR A  87      41.140  40.600  45.440  1.00  0.00           C
ATOM   1323  HE2 TYR A  87      41.270  40.530  46.520  1.00  0.00           H
ATOM   1324  C   TYR A  87      37.300  38.990  40.640  1.00  0.00           C
ATOM   1325  O   TYR A  87      37.750  38.150  39.810  1.00  0.00           O
ATOM   1326  N   VAL A  88      35.970  39.120  40.880  1.00  0.00           N
ATOM   1327  HN  VAL A  88      35.730  39.790  41.580  1.00  0.00           H
ATOM   1328  CA  VAL A  88      34.760  38.290  40.370  1.00  0.00           C
ATOM   1329  HA  VAL A  88      35.030  37.250  40.490  1.00  0.00           H
ATOM   1330  CB  VAL A  88      33.440  38.650  41.010  1.00  0.00           C
ATOM   1331  HB  VAL A  88      33.460  39.730  41.230  1.00  0.00           H
ATOM   1332  CG1 VAL A  88      32.240  38.420  40.110  1.00  0.00           C
ATOM   1333 HG11 VAL A  88      32.320  37.490  39.510  1.00  0.00           H
ATOM   1334 HG12 VAL A  88      32.110  39.270  39.410  1.00  0.00           H
ATOM   1335 HG13 VAL A  88      31.320  38.340  40.730  1.00  0.00           H
ATOM   1336  CG2 VAL A  88      33.380  37.780  42.290  1.00  0.00           C
ATOM   1337 HG21 VAL A  88      32.440  38.020  42.840  1.00  0.00           H
ATOM   1338 HG22 VAL A  88      34.240  37.890  42.990  1.00  0.00           H
ATOM   1339 HG23 VAL A  88      33.300  36.720  41.980  1.00  0.00           H
ATOM   1340  C   VAL A  88      34.720  38.390  38.850  1.00  0.00           C
ATOM   1341  O   VAL A  88      34.550  37.450  38.170  1.00  0.00           O
ATOM   1342  N   ARG A  89      35.040  39.560  38.310  1.00  0.00           N
ATOM   1343  HN  ARG A  89      35.000  40.430  38.800  1.00  0.00           H
ATOM   1344  CA  ARG A  89      35.160  39.810  36.910  1.00  0.00           C
ATOM   1345  HA  ARG A  89      34.780  39.030  36.280  1.00  0.00           H
ATOM   1346  CB  ARG A  89      34.560  41.180  36.690  1.00  0.00           C
ATOM   1347  HB1 ARG A  89      34.500  41.420  35.600  1.00  0.00           H
ATOM   1348  HB2 ARG A  89      35.310  41.920  37.060  1.00  0.00           H
ATOM   1349  CG  ARG A  89      33.170  41.460  37.320  1.00  0.00           C
ATOM   1350  HG1 ARG A  89      32.810  42.500  37.160  1.00  0.00           H
ATOM   1351  HG2 ARG A  89      33.140  41.340  38.420  1.00  0.00           H
ATOM   1352  CD  ARG A  89      32.040  40.570  36.740  1.00  0.00           C
ATOM   1353  HD1 ARG A  89      32.370  39.540  36.960  1.00  0.00           H
ATOM   1354  HD2 ARG A  89      31.860  40.720  35.650  1.00  0.00           H
ATOM   1355  NE  ARG A  89      30.760  40.890  37.420  1.00  0.00           N
ATOM   1356  HE  ARG A  89      30.690  41.700  37.990  1.00  0.00           H
ATOM   1357  CZ  ARG A  89      29.640  40.250  37.190  1.00  0.00           C
ATOM   1358  NH1 ARG A  89      29.540  39.290  36.250  1.00  0.00           N
ATOM   1359 HH11 ARG A  89      30.340  38.890  35.810  1.00  0.00           H
ATOM   1360 HH12 ARG A  89      28.640  38.920  36.030  1.00  0.00           H
ATOM   1361  NH2 ARG A  89      28.580  40.520  37.900  1.00  0.00           N
ATOM   1362 HH21 ARG A  89      27.750  39.950  37.910  1.00  0.00           H
ATOM   1363 HH22 ARG A  89      28.700  41.240  38.590  1.00  0.00           H
ATOM   1364  C   ARG A  89      36.680  39.900  36.490  1.00  0.00           C
ATOM   1365  O   ARG A  89      36.900  40.540  35.470  1.00  0.00           O
ATOM   1366  N   ARG A  90      37.640  39.320  37.150  1.00  0.00           N
ATOM   1367  HN  ARG A  90      37.460  39.180  38.110  1.00  0.00           H
ATOM   1368  CA  ARG A  90      39.070  39.160  36.810  1.00  0.00           C
ATOM   1369  HA  ARG A  90      39.490  39.000  37.790  1.00  0.00           H
ATOM   1370  CB  ARG A  90      39.370  38.010  35.800  1.00  0.00           C
ATOM   1371  HB1 ARG A  90      40.430  38.080  35.500  1.00  0.00           H
ATOM   1372  HB2 ARG A  90      38.750  38.210  34.910  1.00  0.00           H
ATOM   1373  CG  ARG A  90      39.210  36.530  36.370  1.00  0.00           C
ATOM   1374  HG1 ARG A  90      39.860  36.390  37.270  1.00  0.00           H
ATOM   1375  HG2 ARG A  90      39.570  35.870  35.540  1.00  0.00           H
ATOM   1376  CD  ARG A  90      37.810  36.220  36.790  1.00  0.00           C
ATOM   1377  HD1 ARG A  90      37.020  36.760  36.210  1.00  0.00           H
ATOM   1378  HD2 ARG A  90      37.590  36.610  37.800  1.00  0.00           H
ATOM   1379  NE  ARG A  90      37.570  34.740  36.720  1.00  0.00           N
ATOM   1380  HE  ARG A  90      38.250  34.230  36.180  1.00  0.00           H
ATOM   1381  CZ  ARG A  90      36.540  34.050  37.110  1.00  0.00           C
ATOM   1382  NH1 ARG A  90      35.580  34.440  37.890  1.00  0.00           N
ATOM   1383 HH11 ARG A  90      34.790  33.840  38.010  1.00  0.00           H
ATOM   1384 HH12 ARG A  90      35.590  35.360  38.270  1.00  0.00           H
ATOM   1385  NH2 ARG A  90      36.380  32.800  36.750  1.00  0.00           N
ATOM   1386 HH21 ARG A  90      36.930  32.470  35.990  1.00  0.00           H
ATOM   1387 HH22 ARG A  90      35.630  32.170  36.990  1.00  0.00           H
ATOM   1388  C   ARG A  90      39.810  40.480  36.380  1.00  0.00           C
ATOM   1389  O   ARG A  90      40.430  40.610  35.310  1.00  0.00           O
ATOM   1390  N   TRP A  91      39.600  41.600  37.170  1.00  0.00           N
ATOM   1391  HN  TRP A  91      39.150  41.600  38.050  1.00  0.00           H
ATOM   1392  CA  TRP A  91      40.220  42.920  36.910  1.00  0.00           C
ATOM   1393  HA  TRP A  91      40.140  43.310  37.920  1.00  0.00           H
ATOM   1394  CB  TRP A  91      41.780  42.920  36.610  1.00  0.00           C
ATOM   1395  HB1 TRP A  91      42.110  43.980  36.610  1.00  0.00           H
ATOM   1396  HB2 TRP A  91      41.930  42.610  35.550  1.00  0.00           H
ATOM   1397  CG  TRP A  91      42.660  42.140  37.440  1.00  0.00           C
ATOM   1398  CD1 TRP A  91      43.290  40.990  37.010  1.00  0.00           C
ATOM   1399  HD1 TRP A  91      43.080  40.530  36.050  1.00  0.00           H
ATOM   1400  NE1 TRP A  91      44.240  40.530  37.950  1.00  0.00           N
ATOM   1401  HE1 TRP A  91      44.800  39.740  37.910  1.00  0.00           H
ATOM   1402  CE2 TRP A  91      44.270  41.480  39.000  1.00  0.00           C
ATOM   1403  CD2 TRP A  91      43.270  42.470  38.700  1.00  0.00           C
ATOM   1404  CE3 TRP A  91      43.070  43.530  39.550  1.00  0.00           C
ATOM   1405  HE3 TRP A  91      42.220  44.190  39.450  1.00  0.00           H
ATOM   1406  CZ3 TRP A  91      43.770  43.520  40.800  1.00  0.00           C
ATOM   1407  HZ3 TRP A  91      43.540  44.330  41.470  1.00  0.00           H
ATOM   1408  CZ2 TRP A  91      44.980  41.450  40.240  1.00  0.00           C
ATOM   1409  HZ2 TRP A  91      45.730  40.700  40.380  1.00  0.00           H
ATOM   1410  CH2 TRP A  91      44.640  42.520  41.110  1.00  0.00           C
ATOM   1411  HH2 TRP A  91      45.220  42.590  42.010  1.00  0.00           H
ATOM   1412  C   TRP A  91      39.440  43.910  36.000  1.00  0.00           C
ATOM   1413  O   TRP A  91      39.990  44.920  35.560  1.00  0.00           O
ATOM   1414  N   ASP A  92      38.150  43.740  35.790  1.00  0.00           N
ATOM   1415  HN  ASP A  92      37.610  42.970  36.120  1.00  0.00           H
ATOM   1416  CA  ASP A  92      37.200  44.800  35.340  1.00  0.00           C
ATOM   1417  HA  ASP A  92      37.670  45.430  34.600  1.00  0.00           H
ATOM   1418  CB  ASP A  92      36.010  44.190  34.500  1.00  0.00           C
ATOM   1419  HB1 ASP A  92      35.370  43.490  35.070  1.00  0.00           H
ATOM   1420  HB2 ASP A  92      36.540  43.600  33.710  1.00  0.00           H
ATOM   1421  CG  ASP A  92      35.190  45.130  33.730  1.00  0.00           C
ATOM   1422  OD1 ASP A  92      34.010  44.840  33.500  1.00  0.00           O
ATOM   1423  OD2 ASP A  92      35.720  46.130  33.190  1.00  0.00           O
ATOM   1424  C   ASP A  92      36.570  45.600  36.560  1.00  0.00           C
ATOM   1425  O   ASP A  92      36.070  45.010  37.530  1.00  0.00           O
ATOM   1426  N   TRP A  93      36.390  46.920  36.320  1.00  0.00           N
ATOM   1427  HN  TRP A  93      36.600  47.310  35.430  1.00  0.00           H
ATOM   1428  CA  TRP A  93      35.980  47.910  37.270  1.00  0.00           C
ATOM   1429  HA  TRP A  93      35.660  47.490  38.210  1.00  0.00           H
ATOM   1430  CB  TRP A  93      37.260  48.830  37.440  1.00  0.00           C
ATOM   1431  HB1 TRP A  93      37.500  49.210  36.420  1.00  0.00           H
ATOM   1432  HB2 TRP A  93      38.130  48.170  37.680  1.00  0.00           H
ATOM   1433  CG  TRP A  93      36.960  50.010  38.330  1.00  0.00           C
ATOM   1434  CD1 TRP A  93      37.120  51.390  38.060  1.00  0.00           C
ATOM   1435  HD1 TRP A  93      37.290  51.740  37.060  1.00  0.00           H
ATOM   1436  NE1 TRP A  93      36.860  52.080  39.160  1.00  0.00           N
ATOM   1437  HE1 TRP A  93      36.730  53.050  39.180  1.00  0.00           H
ATOM   1438  CE2 TRP A  93      36.650  51.260  40.230  1.00  0.00           C
ATOM   1439  CD2 TRP A  93      36.780  49.950  39.800  1.00  0.00           C
ATOM   1440  CE3 TRP A  93      36.730  48.880  40.750  1.00  0.00           C
ATOM   1441  HE3 TRP A  93      36.770  47.840  40.450  1.00  0.00           H
ATOM   1442  CZ3 TRP A  93      36.380  49.260  42.070  1.00  0.00           C
ATOM   1443  HZ3 TRP A  93      36.250  48.460  42.800  1.00  0.00           H
ATOM   1444  CZ2 TRP A  93      36.320  51.580  41.540  1.00  0.00           C
ATOM   1445  HZ2 TRP A  93      36.330  52.610  41.850  1.00  0.00           H
ATOM   1446  CH2 TRP A  93      36.200  50.570  42.450  1.00  0.00           C
ATOM   1447  HH2 TRP A  93      35.890  50.780  43.460  1.00  0.00           H
ATOM   1448  C   TRP A  93      34.760  48.580  36.650  1.00  0.00           C
ATOM   1449  O   TRP A  93      34.870  48.820  35.430  1.00  0.00           O
ATOM   1450  N   LYS A  94      33.560  48.790  37.360  1.00  0.00           N
ATOM   1451  HN  LYS A  94      33.640  48.500  38.310  1.00  0.00           H
ATOM   1452  CA  LYS A  94      32.330  49.190  36.720  1.00  0.00           C
ATOM   1453  HA  LYS A  94      32.610  49.110  35.680  1.00  0.00           H
ATOM   1454  CB  LYS A  94      31.030  48.440  36.990  1.00  0.00           C
ATOM   1455  HB1 LYS A  94      31.290  47.520  36.410  1.00  0.00           H
ATOM   1456  HB2 LYS A  94      30.160  48.940  36.520  1.00  0.00           H
ATOM   1457  CG  LYS A  94      30.770  48.120  38.480  1.00  0.00           C
ATOM   1458  HG1 LYS A  94      30.450  49.070  38.950  1.00  0.00           H
ATOM   1459  HG2 LYS A  94      31.700  47.770  38.990  1.00  0.00           H
ATOM   1460  CD  LYS A  94      29.800  46.960  38.730  1.00  0.00           C
ATOM   1461  HD1 LYS A  94      30.300  46.030  38.400  1.00  0.00           H
ATOM   1462  HD2 LYS A  94      28.920  47.100  38.050  1.00  0.00           H
ATOM   1463  CE  LYS A  94      29.440  46.970  40.200  1.00  0.00           C
ATOM   1464  HE1 LYS A  94      28.740  47.760  40.540  1.00  0.00           H
ATOM   1465  HE2 LYS A  94      30.440  47.010  40.680  1.00  0.00           H
ATOM   1466  NZ  LYS A  94      28.880  45.730  40.650  1.00  0.00           N
ATOM   1467  HZ1 LYS A  94      27.900  45.730  40.300  1.00  0.00           H
ATOM   1468  HZ2 LYS A  94      28.820  45.850  41.680  1.00  0.00           H
ATOM   1469  HZ3 LYS A  94      29.380  44.840  40.480  1.00  0.00           H
ATOM   1470  C   LYS A  94      32.110  50.710  36.800  1.00  0.00           C
ATOM   1471  O   LYS A  94      31.160  51.340  36.380  1.00  0.00           O
ATOM   1472  N   PHE A  95      33.130  51.380  37.390  1.00  0.00           N
ATOM   1473  HN  PHE A  95      33.960  50.940  37.700  1.00  0.00           H
ATOM   1474  CA  PHE A  95      33.010  52.770  37.850  1.00  0.00           C
ATOM   1475  HA  PHE A  95      32.020  53.160  37.640  1.00  0.00           H
ATOM   1476  CB  PHE A  95      33.330  52.890  39.400  1.00  0.00           C
ATOM   1477  HB1 PHE A  95      33.110  53.910  39.790  1.00  0.00           H
ATOM   1478  HB2 PHE A  95      34.340  52.440  39.490  1.00  0.00           H
ATOM   1479  CG  PHE A  95      32.390  52.070  40.180  1.00  0.00           C
ATOM   1480  CD1 PHE A  95      32.840  51.060  40.990  1.00  0.00           C
ATOM   1481  HD1 PHE A  95      33.870  50.750  40.890  1.00  0.00           H
ATOM   1482  CE1 PHE A  95      31.970  50.240  41.710  1.00  0.00           C
ATOM   1483  HE1 PHE A  95      32.340  49.390  42.260  1.00  0.00           H
ATOM   1484  CZ  PHE A  95      30.640  50.500  41.730  1.00  0.00           C
ATOM   1485  HZ  PHE A  95      29.900  50.010  42.340  1.00  0.00           H
ATOM   1486  CD2 PHE A  95      31.010  52.390  40.200  1.00  0.00           C
ATOM   1487  HD2 PHE A  95      30.680  53.180  39.560  1.00  0.00           H
ATOM   1488  CE2 PHE A  95      30.130  51.650  41.020  1.00  0.00           C
ATOM   1489  HE2 PHE A  95      29.090  51.890  41.100  1.00  0.00           H
ATOM   1490  C   PHE A  95      33.940  53.710  37.110  1.00  0.00           C
ATOM   1491  O   PHE A  95      34.880  53.130  36.510  1.00  0.00           O
ATOM   1492  N   GLY A  96      33.590  55.000  36.990  1.00  0.00           N
ATOM   1493  HN  GLY A  96      32.720  55.320  37.350  1.00  0.00           H
ATOM   1494  CA  GLY A  96      34.210  55.960  36.010  1.00  0.00           C
ATOM   1495  HA1 GLY A  96      33.720  56.920  36.160  1.00  0.00           H
ATOM   1496  HA2 GLY A  96      34.160  55.590  34.990  1.00  0.00           H
ATOM   1497  C   GLY A  96      35.660  56.220  36.280  1.00  0.00           C
ATOM   1498  O   GLY A  96      36.320  55.590  37.110  1.00  0.00           O
ATOM   1499  N   ASP A  97      36.230  57.180  35.620  1.00  0.00           N
ATOM   1500  HN  ASP A  97      35.710  57.720  34.970  1.00  0.00           H
ATOM   1501  CA  ASP A  97      37.620  57.590  35.870  1.00  0.00           C
ATOM   1502  HA  ASP A  97      38.310  56.770  35.760  1.00  0.00           H
ATOM   1503  CB  ASP A  97      37.930  58.600  34.750  1.00  0.00           C
ATOM   1504  HB1 ASP A  97      37.210  59.450  34.810  1.00  0.00           H
ATOM   1505  HB2 ASP A  97      37.950  58.050  33.790  1.00  0.00           H
ATOM   1506  CG  ASP A  97      39.330  59.290  34.800  1.00  0.00           C
ATOM   1507  OD1 ASP A  97      40.180  58.910  35.630  1.00  0.00           O
ATOM   1508  OD2 ASP A  97      39.490  60.210  34.030  1.00  0.00           O
ATOM   1509  C   ASP A  97      37.850  58.150  37.250  1.00  0.00           C
ATOM   1510  O   ASP A  97      38.720  57.780  38.010  1.00  0.00           O
ATOM   1511  N   ILE A  98      37.050  59.140  37.640  1.00  0.00           N
ATOM   1512  HN  ILE A  98      36.410  59.430  36.930  1.00  0.00           H
ATOM   1513  CA  ILE A  98      36.980  59.800  38.930  1.00  0.00           C
ATOM   1514  HA  ILE A  98      37.930  60.270  39.140  1.00  0.00           H
ATOM   1515  CB  ILE A  98      36.140  61.060  38.830  1.00  0.00           C
ATOM   1516  HB  ILE A  98      35.180  60.800  38.310  1.00  0.00           H
ATOM   1517  CG2 ILE A  98      35.880  61.550  40.260  1.00  0.00           C
ATOM   1518 HG21 ILE A  98      36.840  61.850  40.750  1.00  0.00           H
ATOM   1519 HG22 ILE A  98      35.460  60.860  41.020  1.00  0.00           H
ATOM   1520 HG23 ILE A  98      35.370  62.530  40.180  1.00  0.00           H
ATOM   1521  CG1 ILE A  98      36.860  62.130  37.870  1.00  0.00           C
ATOM   1522 HG11 ILE A  98      36.170  63.010  37.790  1.00  0.00           H
ATOM   1523 HG12 ILE A  98      36.820  61.770  36.810  1.00  0.00           H
ATOM   1524  CD  ILE A  98      38.290  62.610  38.290  1.00  0.00           C
ATOM   1525  HD1 ILE A  98      38.750  63.490  37.820  1.00  0.00           H
ATOM   1526  HD2 ILE A  98      39.100  61.860  38.240  1.00  0.00           H
ATOM   1527  HD3 ILE A  98      38.330  62.690  39.400  1.00  0.00           H
ATOM   1528  C   ILE A  98      36.710  58.840  40.070  1.00  0.00           C
ATOM   1529  O   ILE A  98      37.420  58.890  41.070  1.00  0.00           O
ATOM   1530  N   PRO A  99      35.790  57.860  40.010  1.00  0.00           N
ATOM   1531  CD  PRO A  99      34.500  58.010  39.430  1.00  0.00           C
ATOM   1532  HD1 PRO A  99      34.710  57.740  38.370  1.00  0.00           H
ATOM   1533  HD2 PRO A  99      34.050  59.030  39.520  1.00  0.00           H
ATOM   1534  CA  PRO A  99      35.900  56.670  40.910  1.00  0.00           C
ATOM   1535  HA  PRO A  99      35.770  57.030  41.920  1.00  0.00           H
ATOM   1536  CB  PRO A  99      34.660  55.830  40.590  1.00  0.00           C
ATOM   1537  HB1 PRO A  99      34.480  55.110  41.420  1.00  0.00           H
ATOM   1538  HB2 PRO A  99      34.790  55.120  39.740  1.00  0.00           H
ATOM   1539  CG  PRO A  99      33.690  56.920  40.150  1.00  0.00           C
ATOM   1540  HG1 PRO A  99      32.820  56.560  39.550  1.00  0.00           H
ATOM   1541  HG2 PRO A  99      33.130  57.430  40.960  1.00  0.00           H
ATOM   1542  C   PRO A  99      37.020  55.710  40.820  1.00  0.00           C
ATOM   1543  O   PRO A  99      37.390  55.140  41.840  1.00  0.00           O
ATOM   1544  N   CYS A 100      37.640  55.480  39.660  1.00  0.00           N
ATOM   1545  HN  CYS A 100      37.270  55.760  38.780  1.00  0.00           H
ATOM   1546  CA  CYS A 100      38.870  54.670  39.710  1.00  0.00           C
ATOM   1547  HA  CYS A 100      38.590  53.740  40.180  1.00  0.00           H
ATOM   1548  CB  CYS A 100      39.460  54.500  38.260  1.00  0.00           C
ATOM   1549  HB1 CYS A 100      39.400  55.490  37.750  1.00  0.00           H
ATOM   1550  HB2 CYS A 100      38.700  53.790  37.830  1.00  0.00           H
ATOM   1551  SG  CYS A 100      41.100  53.800  38.160  1.00  0.00           S
ATOM   1552  C   CYS A 100      39.890  55.520  40.560  1.00  0.00           C
ATOM   1553  O   CYS A 100      40.520  54.880  41.400  1.00  0.00           O
ATOM   1554  N   ARG A 101      40.090  56.830  40.330  1.00  0.00           N
ATOM   1555  HN  ARG A 101      39.810  57.340  39.520  1.00  0.00           H
ATOM   1556  CA  ARG A 101      41.060  57.560  41.100  1.00  0.00           C
ATOM   1557  HA  ARG A 101      41.980  57.050  40.890  1.00  0.00           H
ATOM   1558  CB  ARG A 101      41.210  59.060  40.690  1.00  0.00           C
ATOM   1559  HB1 ARG A 101      42.170  59.330  41.180  1.00  0.00           H
ATOM   1560  HB2 ARG A 101      40.380  59.560  41.240  1.00  0.00           H
ATOM   1561  CG  ARG A 101      41.240  59.360  39.190  1.00  0.00           C
ATOM   1562  HG1 ARG A 101      40.240  59.280  38.700  1.00  0.00           H
ATOM   1563  HG2 ARG A 101      41.750  58.510  38.680  1.00  0.00           H
ATOM   1564  CD  ARG A 101      41.930  60.660  38.820  1.00  0.00           C
ATOM   1565  HD1 ARG A 101      42.990  60.650  39.140  1.00  0.00           H
ATOM   1566  HD2 ARG A 101      41.380  61.490  39.340  1.00  0.00           H
ATOM   1567  NE  ARG A 101      41.770  60.780  37.340  1.00  0.00           N
ATOM   1568  HE  ARG A 101      41.460  59.980  36.810  1.00  0.00           H
ATOM   1569  CZ  ARG A 101      42.120  61.820  36.600  1.00  0.00           C
ATOM   1570  NH1 ARG A 101      42.720  62.950  37.020  1.00  0.00           N
ATOM   1571 HH11 ARG A 101      43.010  63.040  37.970  1.00  0.00           H
ATOM   1572 HH12 ARG A 101      42.850  63.630  36.300  1.00  0.00           H
ATOM   1573  NH2 ARG A 101      41.700  61.700  35.370  1.00  0.00           N
ATOM   1574 HH21 ARG A 101      41.830  62.520  34.810  1.00  0.00           H
ATOM   1575 HH22 ARG A 101      41.060  60.990  35.070  1.00  0.00           H
ATOM   1576  C   ARG A 101      40.750  57.540  42.620  1.00  0.00           C
ATOM   1577  O   ARG A 101      41.700  57.280  43.370  1.00  0.00           O
ATOM   1578  N   LEU A 102      39.460  57.740  43.090  1.00  0.00           N
ATOM   1579  HN  LEU A 102      38.720  57.740  42.430  1.00  0.00           H
ATOM   1580  CA  LEU A 102      39.130  57.610  44.580  1.00  0.00           C
ATOM   1581  HA  LEU A 102      39.650  58.360  45.140  1.00  0.00           H
ATOM   1582  CB  LEU A 102      37.650  57.990  44.650  1.00  0.00           C
ATOM   1583  HB1 LEU A 102      37.140  57.230  44.020  1.00  0.00           H
ATOM   1584  HB2 LEU A 102      37.570  58.940  44.060  1.00  0.00           H
ATOM   1585  CG  LEU A 102      36.960  58.150  46.020  1.00  0.00           C
ATOM   1586  HG  LEU A 102      36.800  57.130  46.410  1.00  0.00           H
ATOM   1587  CD1 LEU A 102      37.660  59.200  46.900  1.00  0.00           C
ATOM   1588 HD11 LEU A 102      37.770  60.220  46.470  1.00  0.00           H
ATOM   1589 HD12 LEU A 102      38.650  58.780  47.170  1.00  0.00           H
ATOM   1590 HD13 LEU A 102      37.130  59.450  47.840  1.00  0.00           H
ATOM   1591  CD2 LEU A 102      35.530  58.610  45.610  1.00  0.00           C
ATOM   1592 HD21 LEU A 102      34.820  58.750  46.460  1.00  0.00           H
ATOM   1593 HD22 LEU A 102      35.050  58.050  44.790  1.00  0.00           H
ATOM   1594 HD23 LEU A 102      35.720  59.640  45.260  1.00  0.00           H
ATOM   1595  C   LEU A 102      39.460  56.300  45.200  1.00  0.00           C
ATOM   1596  O   LEU A 102      39.820  56.190  46.390  1.00  0.00           O
ATOM   1597  N   MET A 103      39.240  55.220  44.410  1.00  0.00           N
ATOM   1598  HN  MET A 103      38.910  55.230  43.470  1.00  0.00           H
ATOM   1599  CA  MET A 103      39.560  53.910  44.790  1.00  0.00           C
ATOM   1600  HA  MET A 103      39.070  53.740  45.730  1.00  0.00           H
ATOM   1601  CB  MET A 103      38.920  52.950  43.810  1.00  0.00           C
ATOM   1602  HB1 MET A 103      39.180  53.220  42.770  1.00  0.00           H
ATOM   1603  HB2 MET A 103      37.850  53.220  43.770  1.00  0.00           H
ATOM   1604  CG  MET A 103      39.230  51.430  44.000  1.00  0.00           C
ATOM   1605  HG1 MET A 103      40.280  51.330  44.370  1.00  0.00           H
ATOM   1606  HG2 MET A 103      39.010  50.770  43.150  1.00  0.00           H
ATOM   1607  SD  MET A 103      38.220  50.720  45.270  1.00  0.00           S
ATOM   1608  CE  MET A 103      38.890  49.060  44.990  1.00  0.00           C
ATOM   1609  HE1 MET A 103      38.370  48.340  45.660  1.00  0.00           H
ATOM   1610  HE2 MET A 103      39.990  48.980  45.130  1.00  0.00           H
ATOM   1611  HE3 MET A 103      38.670  48.750  43.950  1.00  0.00           H
ATOM   1612  C   MET A 103      41.040  53.620  44.920  1.00  0.00           C
ATOM   1613  O   MET A 103      41.510  52.980  45.860  1.00  0.00           O
ATOM   1614  N   LEU A 104      41.900  54.060  43.960  1.00  0.00           N
ATOM   1615  HN  LEU A 104      41.610  54.280  43.040  1.00  0.00           H
ATOM   1616  CA  LEU A 104      43.340  53.960  44.130  1.00  0.00           C
ATOM   1617  HA  LEU A 104      43.580  52.920  44.260  1.00  0.00           H
ATOM   1618  CB  LEU A 104      44.010  54.320  42.780  1.00  0.00           C
ATOM   1619  HB1 LEU A 104      45.100  54.470  42.920  1.00  0.00           H
ATOM   1620  HB2 LEU A 104      43.660  55.310  42.430  1.00  0.00           H
ATOM   1621  CG  LEU A 104      43.690  53.350  41.730  1.00  0.00           C
ATOM   1622  HG  LEU A 104      42.610  53.320  41.450  1.00  0.00           H
ATOM   1623  CD1 LEU A 104      44.260  53.970  40.370  1.00  0.00           C
ATOM   1624 HD11 LEU A 104      43.790  54.960  40.250  1.00  0.00           H
ATOM   1625 HD12 LEU A 104      43.880  53.450  39.460  1.00  0.00           H
ATOM   1626 HD13 LEU A 104      45.360  53.970  40.350  1.00  0.00           H
ATOM   1627  CD2 LEU A 104      44.230  52.010  42.140  1.00  0.00           C
ATOM   1628 HD21 LEU A 104      44.010  51.300  41.320  1.00  0.00           H
ATOM   1629 HD22 LEU A 104      43.640  51.570  42.970  1.00  0.00           H
ATOM   1630 HD23 LEU A 104      45.320  52.080  42.330  1.00  0.00           H
ATOM   1631  C   LEU A 104      43.920  54.760  45.270  1.00  0.00           C
ATOM   1632  O   LEU A 104      44.690  54.220  45.990  1.00  0.00           O
ATOM   1633  N   PHE A 105      43.420  56.050  45.360  1.00  0.00           N
ATOM   1634  HN  PHE A 105      42.740  56.480  44.760  1.00  0.00           H
ATOM   1635  CA  PHE A 105      43.740  56.860  46.460  1.00  0.00           C
ATOM   1636  HA  PHE A 105      44.810  57.030  46.460  1.00  0.00           H
ATOM   1637  CB  PHE A 105      43.060  58.240  46.150  1.00  0.00           C
ATOM   1638  HB1 PHE A 105      42.040  58.060  45.740  1.00  0.00           H
ATOM   1639  HB2 PHE A 105      43.630  58.700  45.300  1.00  0.00           H
ATOM   1640  CG  PHE A 105      42.880  59.150  47.370  1.00  0.00           C
ATOM   1641  CD1 PHE A 105      43.780  60.180  47.480  1.00  0.00           C
ATOM   1642  HD1 PHE A 105      44.470  60.250  46.650  1.00  0.00           H
ATOM   1643  CE1 PHE A 105      43.570  61.190  48.390  1.00  0.00           C
ATOM   1644  HE1 PHE A 105      44.190  62.070  48.480  1.00  0.00           H
ATOM   1645  CZ  PHE A 105      42.460  61.140  49.260  1.00  0.00           C
ATOM   1646  HZ  PHE A 105      42.320  61.780  50.110  1.00  0.00           H
ATOM   1647  CD2 PHE A 105      41.740  59.060  48.200  1.00  0.00           C
ATOM   1648  HD2 PHE A 105      40.980  58.360  47.890  1.00  0.00           H
ATOM   1649  CE2 PHE A 105      41.470  60.150  49.050  1.00  0.00           C
ATOM   1650  HE2 PHE A 105      40.570  59.980  49.620  1.00  0.00           H
ATOM   1651  C   PHE A 105      43.370  56.280  47.810  1.00  0.00           C
ATOM   1652  O   PHE A 105      44.040  56.390  48.800  1.00  0.00           O
ATOM   1653  N   MET A 106      42.180  55.690  47.980  1.00  0.00           N
ATOM   1654  HN  MET A 106      41.580  55.650  47.180  1.00  0.00           H
ATOM   1655  CA  MET A 106      41.760  55.030  49.190  1.00  0.00           C
ATOM   1656  HA  MET A 106      41.850  55.810  49.950  1.00  0.00           H
ATOM   1657  CB  MET A 106      40.370  54.400  49.130  1.00  0.00           C
ATOM   1658  HB1 MET A 106      40.270  53.460  49.720  1.00  0.00           H
ATOM   1659  HB2 MET A 106      40.260  54.020  48.100  1.00  0.00           H
ATOM   1660  CG  MET A 106      39.280  55.380  49.530  1.00  0.00           C
ATOM   1661  HG1 MET A 106      38.340  54.940  49.130  1.00  0.00           H
ATOM   1662  HG2 MET A 106      39.470  56.340  48.980  1.00  0.00           H
ATOM   1663  SD  MET A 106      39.260  55.680  51.260  1.00  0.00           S
ATOM   1664  CE  MET A 106      37.820  56.740  51.090  1.00  0.00           C
ATOM   1665  HE1 MET A 106      37.640  57.380  51.980  1.00  0.00           H
ATOM   1666  HE2 MET A 106      36.890  56.140  50.960  1.00  0.00           H
ATOM   1667  HE3 MET A 106      37.980  57.440  50.240  1.00  0.00           H
ATOM   1668  C   MET A 106      42.760  53.960  49.750  1.00  0.00           C
ATOM   1669  O   MET A 106      43.200  53.920  50.920  1.00  0.00           O
ATOM   1670  N   LEU A 107      43.150  53.000  48.830  1.00  0.00           N
ATOM   1671  HN  LEU A 107      42.630  53.120  47.990  1.00  0.00           H
ATOM   1672  CA  LEU A 107      44.140  51.980  49.100  1.00  0.00           C
ATOM   1673  HA  LEU A 107      43.890  51.460  50.010  1.00  0.00           H
ATOM   1674  CB  LEU A 107      44.380  50.830  47.980  1.00  0.00           C
ATOM   1675  HB1 LEU A 107      44.920  50.010  48.460  1.00  0.00           H
ATOM   1676  HB2 LEU A 107      44.990  51.270  47.160  1.00  0.00           H
ATOM   1677  CG  LEU A 107      43.130  50.180  47.320  1.00  0.00           C
ATOM   1678  HG  LEU A 107      42.390  51.010  47.280  1.00  0.00           H
ATOM   1679  CD1 LEU A 107      43.260  49.790  45.870  1.00  0.00           C
ATOM   1680 HD11 LEU A 107      42.270  49.720  45.380  1.00  0.00           H
ATOM   1681 HD12 LEU A 107      43.690  48.790  45.660  1.00  0.00           H
ATOM   1682 HD13 LEU A 107      43.830  50.560  45.300  1.00  0.00           H
ATOM   1683  CD2 LEU A 107      42.410  49.090  48.180  1.00  0.00           C
ATOM   1684 HD21 LEU A 107      43.040  48.180  48.230  1.00  0.00           H
ATOM   1685 HD22 LEU A 107      41.480  48.860  47.620  1.00  0.00           H
ATOM   1686 HD23 LEU A 107      42.040  49.340  49.200  1.00  0.00           H
ATOM   1687  C   LEU A 107      45.550  52.620  49.370  1.00  0.00           C
ATOM   1688  O   LEU A 107      46.220  52.130  50.230  1.00  0.00           O
ATOM   1689  N   ALA A 108      45.920  53.700  48.720  1.00  0.00           N
ATOM   1690  HN  ALA A 108      45.300  54.160  48.090  1.00  0.00           H
ATOM   1691  CA  ALA A 108      47.180  54.380  48.920  1.00  0.00           C
ATOM   1692  HA  ALA A 108      47.870  53.570  49.150  1.00  0.00           H
ATOM   1693  CB  ALA A 108      47.720  55.080  47.670  1.00  0.00           C
ATOM   1694  HB1 ALA A 108      48.490  55.860  47.850  1.00  0.00           H
ATOM   1695  HB2 ALA A 108      46.940  55.550  47.030  1.00  0.00           H
ATOM   1696  HB3 ALA A 108      48.090  54.300  46.960  1.00  0.00           H
ATOM   1697  C   ALA A 108      47.310  55.240  50.200  1.00  0.00           C
ATOM   1698  O   ALA A 108      48.250  55.070  50.950  1.00  0.00           O
ATOM   1699  N   MET A 109      46.290  56.040  50.590  1.00  0.00           N
ATOM   1700  HN  MET A 109      45.450  56.140  50.080  1.00  0.00           H
ATOM   1701  CA  MET A 109      46.330  56.950  51.740  1.00  0.00           C
ATOM   1702  HA  MET A 109      47.250  57.520  51.840  1.00  0.00           H
ATOM   1703  CB  MET A 109      45.240  58.080  51.490  1.00  0.00           C
ATOM   1704  HB1 MET A 109      44.440  57.600  50.890  1.00  0.00           H
ATOM   1705  HB2 MET A 109      45.640  58.860  50.800  1.00  0.00           H
ATOM   1706  CG  MET A 109      44.490  58.730  52.700  1.00  0.00           C
ATOM   1707  HG1 MET A 109      45.290  59.040  53.410  1.00  0.00           H
ATOM   1708  HG2 MET A 109      44.010  57.990  53.380  1.00  0.00           H
ATOM   1709  SD  MET A 109      43.330  60.160  52.460  1.00  0.00           S
ATOM   1710  CE  MET A 109      41.950  58.990  52.090  1.00  0.00           C
ATOM   1711  HE1 MET A 109      42.130  58.180  51.360  1.00  0.00           H
ATOM   1712  HE2 MET A 109      41.090  59.630  51.790  1.00  0.00           H
ATOM   1713  HE3 MET A 109      41.620  58.450  53.010  1.00  0.00           H
ATOM   1714  C   MET A 109      46.150  56.320  53.100  1.00  0.00           C
ATOM   1715  O   MET A 109      46.750  56.740  54.090  1.00  0.00           O
ATOM   1716  N   ASN A 110      45.360  55.210  53.160  1.00  0.00           N
ATOM   1717  HN  ASN A 110      44.890  54.830  52.370  1.00  0.00           H
ATOM   1718  CA  ASN A 110      45.100  54.460  54.380  1.00  0.00           C
ATOM   1719  HA  ASN A 110      45.010  55.160  55.190  1.00  0.00           H
ATOM   1720  CB  ASN A 110      43.750  53.680  54.310  1.00  0.00           C
ATOM   1721  HB1 ASN A 110      43.520  53.170  55.280  1.00  0.00           H
ATOM   1722  HB2 ASN A 110      43.580  53.060  53.400  1.00  0.00           H
ATOM   1723  CG  ASN A 110      42.670  54.770  54.180  1.00  0.00           C
ATOM   1724  OD1 ASN A 110      42.770  55.850  54.780  1.00  0.00           O
ATOM   1725  ND2 ASN A 110      41.640  54.520  53.350  1.00  0.00           N
ATOM   1726 HD21 ASN A 110      40.870  55.160  53.250  1.00  0.00           H
ATOM   1727 HD22 ASN A 110      41.670  53.730  52.740  1.00  0.00           H
ATOM   1728  C   ASN A 110      46.140  53.510  54.810  1.00  0.00           C
ATOM   1729  O   ASN A 110      46.260  53.190  56.010  1.00  0.00           O
ATOM   1730  N   ARG A 111      46.950  53.040  53.870  1.00  0.00           N
ATOM   1731  HN  ARG A 111      46.720  53.110  52.900  1.00  0.00           H
ATOM   1732  CA  ARG A 111      48.240  52.480  54.220  1.00  0.00           C
ATOM   1733  HA  ARG A 111      47.990  51.770  55.000  1.00  0.00           H
ATOM   1734  CB  ARG A 111      48.750  51.740  52.940  1.00  0.00           C
ATOM   1735  HB1 ARG A 111      48.700  52.500  52.130  1.00  0.00           H
ATOM   1736  HB2 ARG A 111      47.950  50.990  52.730  1.00  0.00           H
ATOM   1737  CG  ARG A 111      50.200  51.290  53.000  1.00  0.00           C
ATOM   1738  HG1 ARG A 111      50.840  52.200  52.940  1.00  0.00           H
ATOM   1739  HG2 ARG A 111      50.510  50.750  52.070  1.00  0.00           H
ATOM   1740  CD  ARG A 111      50.590  50.580  54.290  1.00  0.00           C
ATOM   1741  HD1 ARG A 111      49.980  49.660  54.460  1.00  0.00           H
ATOM   1742  HD2 ARG A 111      50.440  51.290  55.130  1.00  0.00           H
ATOM   1743  NE  ARG A 111      52.070  50.280  54.260  1.00  0.00           N
ATOM   1744  HE  ARG A 111      52.740  50.790  54.790  1.00  0.00           H
ATOM   1745  CZ  ARG A 111      52.560  49.300  53.510  1.00  0.00           C
ATOM   1746  NH1 ARG A 111      51.890  48.540  52.680  1.00  0.00           N
ATOM   1747 HH11 ARG A 111      52.220  47.720  52.220  1.00  0.00           H
ATOM   1748 HH12 ARG A 111      50.890  48.560  52.720  1.00  0.00           H
ATOM   1749  NH2 ARG A 111      53.870  49.140  53.510  1.00  0.00           N
ATOM   1750 HH21 ARG A 111      54.460  49.780  54.000  1.00  0.00           H
ATOM   1751 HH22 ARG A 111      54.210  48.670  52.710  1.00  0.00           H
ATOM   1752  C   ARG A 111      49.150  53.480  54.850  1.00  0.00           C
ATOM   1753  O   ARG A 111      49.590  53.270  55.960  1.00  0.00           O
ATOM   1754  N   GLN A 112      49.330  54.700  54.290  1.00  0.00           N
ATOM   1755  HN  GLN A 112      48.910  55.030  53.450  1.00  0.00           H
ATOM   1756  CA  GLN A 112      50.160  55.810  54.850  1.00  0.00           C
ATOM   1757  HA  GLN A 112      51.080  55.330  55.140  1.00  0.00           H
ATOM   1758  CB  GLN A 112      50.550  56.900  53.790  1.00  0.00           C
ATOM   1759  HB1 GLN A 112      51.280  57.510  54.370  1.00  0.00           H
ATOM   1760  HB2 GLN A 112      49.700  57.580  53.580  1.00  0.00           H
ATOM   1761  CG  GLN A 112      51.040  56.240  52.520  1.00  0.00           C
ATOM   1762  HG1 GLN A 112      51.410  57.020  51.830  1.00  0.00           H
ATOM   1763  HG2 GLN A 112      50.290  55.640  51.980  1.00  0.00           H
ATOM   1764  CD  GLN A 112      52.220  55.260  52.760  1.00  0.00           C
ATOM   1765  OE1 GLN A 112      51.990  54.080  52.650  1.00  0.00           O
ATOM   1766  NE2 GLN A 112      53.440  55.770  52.980  1.00  0.00           N
ATOM   1767 HE21 GLN A 112      54.240  55.190  52.800  1.00  0.00           H
ATOM   1768 HE22 GLN A 112      53.530  56.750  53.160  1.00  0.00           H
ATOM   1769  C   GLN A 112      49.670  56.310  56.150  1.00  0.00           C
ATOM   1770  O   GLN A 112      50.480  56.630  56.980  1.00  0.00           O
ATOM   1771  N   GLY A 113      48.350  56.410  56.350  1.00  0.00           N
ATOM   1772  HN  GLY A 113      47.750  56.480  55.560  1.00  0.00           H
ATOM   1773  CA  GLY A 113      47.800  56.900  57.620  1.00  0.00           C
ATOM   1774  HA1 GLY A 113      46.750  57.130  57.450  1.00  0.00           H
ATOM   1775  HA2 GLY A 113      48.300  57.770  58.000  1.00  0.00           H
ATOM   1776  C   GLY A 113      47.920  55.930  58.730  1.00  0.00           C
ATOM   1777  O   GLY A 113      48.420  56.250  59.790  1.00  0.00           O
ATOM   1778  N   SER A 114      47.550  54.650  58.520  1.00  0.00           N
ATOM   1779  HN  SER A 114      47.190  54.410  57.620  1.00  0.00           H
ATOM   1780  CA  SER A 114      47.660  53.560  59.540  1.00  0.00           C
ATOM   1781  HA  SER A 114      47.120  53.890  60.400  1.00  0.00           H
ATOM   1782  CB  SER A 114      47.160  52.150  59.050  1.00  0.00           C
ATOM   1783  HB1 SER A 114      47.210  51.410  59.880  1.00  0.00           H
ATOM   1784  HB2 SER A 114      47.820  51.780  58.230  1.00  0.00           H
ATOM   1785  OG  SER A 114      45.860  52.040  58.570  1.00  0.00           O
ATOM   1786  HG1 SER A 114      45.840  52.480  57.710  1.00  0.00           H
ATOM   1787  C   SER A 114      49.100  53.480  60.110  1.00  0.00           C
ATOM   1788  O   SER A 114      49.250  53.330  61.350  1.00  0.00           O
ATOM   1789  N   ILE A 115      50.150  53.560  59.250  1.00  0.00           N
ATOM   1790  HN  ILE A 115      49.850  53.610  58.300  1.00  0.00           H
ATOM   1791  CA  ILE A 115      51.580  53.570  59.500  1.00  0.00           C
ATOM   1792  HA  ILE A 115      51.930  52.740  60.080  1.00  0.00           H
ATOM   1793  CB  ILE A 115      52.350  53.420  58.170  1.00  0.00           C
ATOM   1794  HB  ILE A 115      51.910  54.120  57.440  1.00  0.00           H
ATOM   1795  CG2 ILE A 115      53.860  53.700  58.350  1.00  0.00           C
ATOM   1796 HG21 ILE A 115      54.510  53.620  57.460  1.00  0.00           H
ATOM   1797 HG22 ILE A 115      54.370  53.050  59.080  1.00  0.00           H
ATOM   1798 HG23 ILE A 115      53.930  54.750  58.700  1.00  0.00           H
ATOM   1799  CG1 ILE A 115      52.340  51.930  57.610  1.00  0.00           C
ATOM   1800 HG11 ILE A 115      52.810  52.100  56.620  1.00  0.00           H
ATOM   1801 HG12 ILE A 115      51.320  51.490  57.510  1.00  0.00           H
ATOM   1802  CD  ILE A 115      53.180  50.880  58.350  1.00  0.00           C
ATOM   1803  HD1 ILE A 115      54.260  51.160  58.250  1.00  0.00           H
ATOM   1804  HD2 ILE A 115      53.010  49.960  57.760  1.00  0.00           H
ATOM   1805  HD3 ILE A 115      52.860  50.700  59.390  1.00  0.00           H
ATOM   1806  C   ILE A 115      52.000  54.840  60.190  1.00  0.00           C
ATOM   1807  O   ILE A 115      52.740  54.940  61.170  1.00  0.00           O
ATOM   1808  N   ILE A 116      51.470  56.070  59.800  1.00  0.00           N
ATOM   1809  HN  ILE A 116      50.810  56.160  59.060  1.00  0.00           H
ATOM   1810  CA  ILE A 116      51.750  57.300  60.560  1.00  0.00           C
ATOM   1811  HA  ILE A 116      52.810  57.320  60.760  1.00  0.00           H
ATOM   1812  CB  ILE A 116      51.500  58.600  59.780  1.00  0.00           C
ATOM   1813  HB  ILE A 116      50.550  58.540  59.220  1.00  0.00           H
ATOM   1814  CG2 ILE A 116      51.480  59.860  60.610  1.00  0.00           C
ATOM   1815 HG21 ILE A 116      50.620  59.860  61.320  1.00  0.00           H
ATOM   1816 HG22 ILE A 116      51.290  60.810  60.050  1.00  0.00           H
ATOM   1817 HG23 ILE A 116      52.380  59.920  61.250  1.00  0.00           H
ATOM   1818  CG1 ILE A 116      52.600  58.770  58.660  1.00  0.00           C
ATOM   1819 HG11 ILE A 116      52.900  57.810  58.160  1.00  0.00           H
ATOM   1820 HG12 ILE A 116      53.570  59.170  59.000  1.00  0.00           H
ATOM   1821  CD  ILE A 116      52.250  59.730  57.500  1.00  0.00           C
ATOM   1822  HD1 ILE A 116      51.280  59.570  56.980  1.00  0.00           H
ATOM   1823  HD2 ILE A 116      53.050  59.480  56.780  1.00  0.00           H
ATOM   1824  HD3 ILE A 116      52.410  60.730  57.950  1.00  0.00           H
ATOM   1825  C   ILE A 116      51.170  57.330  61.920  1.00  0.00           C
ATOM   1826  O   ILE A 116      51.890  57.680  62.920  1.00  0.00           O
ATOM   1827  N   PHE A 117      49.870  56.900  62.150  1.00  0.00           N
ATOM   1828  HN  PHE A 117      49.400  56.620  61.310  1.00  0.00           H
ATOM   1829  CA  PHE A 117      49.150  56.790  63.410  1.00  0.00           C
ATOM   1830  HA  PHE A 117      49.360  57.680  63.980  1.00  0.00           H
ATOM   1831  CB  PHE A 117      47.570  56.860  63.190  1.00  0.00           C
ATOM   1832  HB1 PHE A 117      47.030  56.670  64.140  1.00  0.00           H
ATOM   1833  HB2 PHE A 117      47.350  56.110  62.400  1.00  0.00           H
ATOM   1834  CG  PHE A 117      47.070  58.210  62.540  1.00  0.00           C
ATOM   1835  CD1 PHE A 117      47.550  59.400  63.030  1.00  0.00           C
ATOM   1836  HD1 PHE A 117      48.340  59.460  63.760  1.00  0.00           H
ATOM   1837  CE1 PHE A 117      46.980  60.570  62.600  1.00  0.00           C
ATOM   1838  HE1 PHE A 117      47.340  61.490  63.020  1.00  0.00           H
ATOM   1839  CZ  PHE A 117      45.980  60.670  61.640  1.00  0.00           C
ATOM   1840  HZ  PHE A 117      45.610  61.630  61.310  1.00  0.00           H
ATOM   1841  CD2 PHE A 117      46.170  58.260  61.410  1.00  0.00           C
ATOM   1842  HD2 PHE A 117      45.730  57.330  61.070  1.00  0.00           H
ATOM   1843  CE2 PHE A 117      45.610  59.490  61.000  1.00  0.00           C
ATOM   1844  HE2 PHE A 117      44.920  59.500  60.170  1.00  0.00           H
ATOM   1845  C   PHE A 117      49.680  55.720  64.380  1.00  0.00           C
ATOM   1846  O   PHE A 117      49.950  56.130  65.500  1.00  0.00           O
ATOM   1847  N   LEU A 118      50.100  54.570  63.860  1.00  0.00           N
ATOM   1848  HN  LEU A 118      49.780  54.330  62.950  1.00  0.00           H
ATOM   1849  CA  LEU A 118      50.880  53.580  64.600  1.00  0.00           C
ATOM   1850  HA  LEU A 118      50.380  53.380  65.540  1.00  0.00           H
ATOM   1851  CB  LEU A 118      50.980  52.370  63.700  1.00  0.00           C
ATOM   1852  HB1 LEU A 118      51.470  52.750  62.780  1.00  0.00           H
ATOM   1853  HB2 LEU A 118      49.940  52.130  63.410  1.00  0.00           H
ATOM   1854  CG  LEU A 118      51.740  51.120  64.180  1.00  0.00           C
ATOM   1855  HG  LEU A 118      52.810  51.330  64.410  1.00  0.00           H
ATOM   1856  CD1 LEU A 118      51.040  50.420  65.320  1.00  0.00           C
ATOM   1857 HD11 LEU A 118      49.990  50.370  64.940  1.00  0.00           H
ATOM   1858 HD12 LEU A 118      51.000  51.080  66.200  1.00  0.00           H
ATOM   1859 HD13 LEU A 118      51.520  49.460  65.620  1.00  0.00           H
ATOM   1860  CD2 LEU A 118      51.840  50.060  63.050  1.00  0.00           C
ATOM   1861 HD21 LEU A 118      52.330  49.110  63.320  1.00  0.00           H
ATOM   1862 HD22 LEU A 118      52.530  50.490  62.290  1.00  0.00           H
ATOM   1863 HD23 LEU A 118      50.860  49.780  62.610  1.00  0.00           H
ATOM   1864  C   LEU A 118      52.360  54.060  64.950  1.00  0.00           C
ATOM   1865  O   LEU A 118      52.910  53.770  66.030  1.00  0.00           O
ATOM   1866  N   THR A 119      52.970  54.860  64.010  1.00  0.00           N
ATOM   1867  HN  THR A 119      52.490  55.040  63.160  1.00  0.00           H
ATOM   1868  CA  THR A 119      54.190  55.510  64.400  1.00  0.00           C
ATOM   1869  HA  THR A 119      54.840  54.680  64.680  1.00  0.00           H
ATOM   1870  CB  THR A 119      55.000  56.120  63.180  1.00  0.00           C
ATOM   1871  HB  THR A 119      54.310  56.830  62.670  1.00  0.00           H
ATOM   1872  OG1 THR A 119      55.410  55.120  62.250  1.00  0.00           O
ATOM   1873  HG1 THR A 119      54.610  54.860  61.780  1.00  0.00           H
ATOM   1874  CG2 THR A 119      56.260  56.890  63.650  1.00  0.00           C
ATOM   1875 HG21 THR A 119      55.950  57.920  63.970  1.00  0.00           H
ATOM   1876 HG22 THR A 119      56.990  57.090  62.840  1.00  0.00           H
ATOM   1877 HG23 THR A 119      56.790  56.340  64.460  1.00  0.00           H
ATOM   1878  C   THR A 119      54.100  56.510  65.480  1.00  0.00           C
ATOM   1879  O   THR A 119      54.880  56.560  66.440  1.00  0.00           O
ATOM   1880  N   VAL A 120      53.170  57.480  65.400  1.00  0.00           N
ATOM   1881  HN  VAL A 120      52.580  57.520  64.610  1.00  0.00           H
ATOM   1882  CA  VAL A 120      52.810  58.510  66.350  1.00  0.00           C
ATOM   1883  HA  VAL A 120      53.720  59.080  66.490  1.00  0.00           H
ATOM   1884  CB  VAL A 120      51.780  59.530  65.870  1.00  0.00           C
ATOM   1885  HB  VAL A 120      50.920  58.940  65.510  1.00  0.00           H
ATOM   1886  CG1 VAL A 120      51.350  60.390  67.060  1.00  0.00           C
ATOM   1887 HG11 VAL A 120      52.160  61.010  67.480  1.00  0.00           H
ATOM   1888 HG12 VAL A 120      50.940  59.830  67.920  1.00  0.00           H
ATOM   1889 HG13 VAL A 120      50.450  60.950  66.750  1.00  0.00           H
ATOM   1890  CG2 VAL A 120      52.390  60.470  64.820  1.00  0.00           C
ATOM   1891 HG21 VAL A 120      53.460  60.670  65.040  1.00  0.00           H
ATOM   1892 HG22 VAL A 120      51.910  61.480  64.780  1.00  0.00           H
ATOM   1893 HG23 VAL A 120      52.230  60.110  63.780  1.00  0.00           H
ATOM   1894  C   VAL A 120      52.410  57.850  67.650  1.00  0.00           C
ATOM   1895  O   VAL A 120      52.850  58.230  68.790  1.00  0.00           O
ATOM   1896  N   VAL A 121      51.580  56.750  67.670  1.00  0.00           N
ATOM   1897  HN  VAL A 121      51.230  56.360  66.810  1.00  0.00           H
ATOM   1898  CA  VAL A 121      51.310  55.990  68.910  1.00  0.00           C
ATOM   1899  HA  VAL A 121      50.850  56.680  69.610  1.00  0.00           H
ATOM   1900  CB  VAL A 121      50.220  54.920  68.720  1.00  0.00           C
ATOM   1901  HB  VAL A 121      50.420  54.360  67.780  1.00  0.00           H
ATOM   1902  CG1 VAL A 121      50.250  53.990  69.910  1.00  0.00           C
ATOM   1903 HG11 VAL A 121      51.200  53.460  70.110  1.00  0.00           H
ATOM   1904 HG12 VAL A 121      49.370  53.320  69.800  1.00  0.00           H
ATOM   1905 HG13 VAL A 121      49.860  54.490  70.830  1.00  0.00           H
ATOM   1906  CG2 VAL A 121      48.830  55.540  68.540  1.00  0.00           C
ATOM   1907 HG21 VAL A 121      48.720  56.250  67.700  1.00  0.00           H
ATOM   1908 HG22 VAL A 121      48.610  56.180  69.420  1.00  0.00           H
ATOM   1909 HG23 VAL A 121      48.080  54.720  68.430  1.00  0.00           H
ATOM   1910  C   VAL A 121      52.590  55.470  69.550  1.00  0.00           C
ATOM   1911  O   VAL A 121      52.850  55.600  70.780  1.00  0.00           O
ATOM   1912  N   ALA A 122      53.520  54.890  68.780  1.00  0.00           N
ATOM   1913  HN  ALA A 122      53.280  54.750  67.820  1.00  0.00           H
ATOM   1914  CA  ALA A 122      54.690  54.300  69.280  1.00  0.00           C
ATOM   1915  HA  ALA A 122      54.310  53.660  70.070  1.00  0.00           H
ATOM   1916  CB  ALA A 122      55.490  53.450  68.270  1.00  0.00           C
ATOM   1917  HB1 ALA A 122      55.730  53.880  67.270  1.00  0.00           H
ATOM   1918  HB2 ALA A 122      54.780  52.680  67.900  1.00  0.00           H
ATOM   1919  HB3 ALA A 122      56.420  52.960  68.630  1.00  0.00           H
ATOM   1920  C   ALA A 122      55.650  55.300  69.890  1.00  0.00           C
ATOM   1921  O   ALA A 122      56.110  55.000  71.040  1.00  0.00           O
ATOM   1922  N   VAL A 123      55.900  56.490  69.230  1.00  0.00           N
ATOM   1923  HN  VAL A 123      55.610  56.600  68.290  1.00  0.00           H
ATOM   1924  CA  VAL A 123      56.760  57.540  69.800  1.00  0.00           C
ATOM   1925  HA  VAL A 123      57.750  57.120  69.910  1.00  0.00           H
ATOM   1926  CB  VAL A 123      56.810  58.670  68.760  1.00  0.00           C
ATOM   1927  HB  VAL A 123      55.790  58.950  68.440  1.00  0.00           H
ATOM   1928  CG1 VAL A 123      57.580  59.930  69.220  1.00  0.00           C
ATOM   1929 HG11 VAL A 123      56.990  60.590  69.880  1.00  0.00           H
ATOM   1930 HG12 VAL A 123      57.950  60.550  68.370  1.00  0.00           H
ATOM   1931 HG13 VAL A 123      58.440  59.470  69.760  1.00  0.00           H
ATOM   1932  CG2 VAL A 123      57.580  58.130  67.620  1.00  0.00           C
ATOM   1933 HG21 VAL A 123      57.090  57.200  67.270  1.00  0.00           H
ATOM   1934 HG22 VAL A 123      58.610  57.880  67.980  1.00  0.00           H
ATOM   1935 HG23 VAL A 123      57.610  58.920  66.850  1.00  0.00           H
ATOM   1936  C   VAL A 123      56.330  58.040  71.190  1.00  0.00           C
ATOM   1937  O   VAL A 123      57.130  58.050  72.110  1.00  0.00           O
ATOM   1938  N   ASP A 124      54.990  58.170  71.300  1.00  0.00           N
ATOM   1939  HN  ASP A 124      54.440  58.050  70.470  1.00  0.00           H
ATOM   1940  CA  ASP A 124      54.350  58.440  72.600  1.00  0.00           C
ATOM   1941  HA  ASP A 124      54.960  59.250  72.970  1.00  0.00           H
ATOM   1942  CB  ASP A 124      52.810  58.840  72.370  1.00  0.00           C
ATOM   1943  HB1 ASP A 124      52.300  58.030  71.810  1.00  0.00           H
ATOM   1944  HB2 ASP A 124      52.630  59.800  71.830  1.00  0.00           H
ATOM   1945  CG  ASP A 124      52.010  58.970  73.610  1.00  0.00           C
ATOM   1946  OD1 ASP A 124      52.240  60.030  74.140  1.00  0.00           O
ATOM   1947  OD2 ASP A 124      51.420  57.950  74.070  1.00  0.00           O
ATOM   1948  C   ASP A 124      54.600  57.410  73.650  1.00  0.00           C
ATOM   1949  O   ASP A 124      55.070  57.760  74.760  1.00  0.00           O
ATOM   1950  N   ARG A 125      54.460  56.050  73.320  1.00  0.00           N
ATOM   1951  HN  ARG A 125      54.160  55.740  72.420  1.00  0.00           H
ATOM   1952  CA  ARG A 125      54.730  55.050  74.370  1.00  0.00           C
ATOM   1953  HA  ARG A 125      54.080  55.170  75.220  1.00  0.00           H
ATOM   1954  CB  ARG A 125      54.440  53.620  73.720  1.00  0.00           C
ATOM   1955  HB1 ARG A 125      54.770  52.880  74.490  1.00  0.00           H
ATOM   1956  HB2 ARG A 125      54.970  53.430  72.760  1.00  0.00           H
ATOM   1957  CG  ARG A 125      52.970  53.400  73.450  1.00  0.00           C
ATOM   1958  HG1 ARG A 125      52.850  52.430  72.920  1.00  0.00           H
ATOM   1959  HG2 ARG A 125      52.600  54.170  72.740  1.00  0.00           H
ATOM   1960  CD  ARG A 125      52.090  53.290  74.700  1.00  0.00           C
ATOM   1961  HD1 ARG A 125      52.200  54.200  75.330  1.00  0.00           H
ATOM   1962  HD2 ARG A 125      52.290  52.370  75.270  1.00  0.00           H
ATOM   1963  NE  ARG A 125      50.690  53.240  74.230  1.00  0.00           N
ATOM   1964  HE  ARG A 125      50.100  54.040  74.160  1.00  0.00           H
ATOM   1965  CZ  ARG A 125      50.030  52.120  73.980  1.00  0.00           C
ATOM   1966  NH1 ARG A 125      50.630  50.930  74.060  1.00  0.00           N
ATOM   1967 HH11 ARG A 125      51.610  50.800  73.930  1.00  0.00           H
ATOM   1968 HH12 ARG A 125      49.990  50.170  73.910  1.00  0.00           H
ATOM   1969  NH2 ARG A 125      48.730  52.080  73.830  1.00  0.00           N
ATOM   1970 HH21 ARG A 125      48.190  52.920  73.790  1.00  0.00           H
ATOM   1971 HH22 ARG A 125      48.190  51.230  73.870  1.00  0.00           H
ATOM   1972  C   ARG A 125      56.220  54.920  74.830  1.00  0.00           C
ATOM   1973  O   ARG A 125      56.580  54.710  76.000  1.00  0.00           O
ATOM   1974  N   TYR A 126      57.110  55.120  73.850  1.00  0.00           N
ATOM   1975  HN  TYR A 126      56.820  55.230  72.900  1.00  0.00           H
ATOM   1976  CA  TYR A 126      58.550  55.350  74.110  1.00  0.00           C
ATOM   1977  HA  TYR A 126      58.790  54.440  74.660  1.00  0.00           H
ATOM   1978  CB  TYR A 126      59.350  55.470  72.830  1.00  0.00           C
ATOM   1979  HB1 TYR A 126      58.690  55.990  72.100  1.00  0.00           H
ATOM   1980  HB2 TYR A 126      59.540  54.490  72.330  1.00  0.00           H
ATOM   1981  CG  TYR A 126      60.590  56.340  72.790  1.00  0.00           C
ATOM   1982  CD1 TYR A 126      61.670  55.880  73.500  1.00  0.00           C
ATOM   1983  HD1 TYR A 126      61.580  54.950  74.050  1.00  0.00           H
ATOM   1984  CE1 TYR A 126      62.920  56.570  73.540  1.00  0.00           C
ATOM   1985  HE1 TYR A 126      63.790  56.230  74.080  1.00  0.00           H
ATOM   1986  CZ  TYR A 126      63.080  57.680  72.720  1.00  0.00           C
ATOM   1987  OH  TYR A 126      64.270  58.500  72.640  1.00  0.00           O
ATOM   1988  HH  TYR A 126      64.000  59.310  72.210  1.00  0.00           H
ATOM   1989  CD2 TYR A 126      60.720  57.520  72.040  1.00  0.00           C
ATOM   1990  HD2 TYR A 126      59.930  58.030  71.510  1.00  0.00           H
ATOM   1991  CE2 TYR A 126      61.980  58.230  72.040  1.00  0.00           C
ATOM   1992  HE2 TYR A 126      62.150  59.060  71.380  1.00  0.00           H
ATOM   1993  C   TYR A 126      58.940  56.460  75.090  1.00  0.00           C
ATOM   1994  O   TYR A 126      59.700  56.260  76.060  1.00  0.00           O
ATOM   1995  N   PHE A 127      58.330  57.620  74.880  1.00  0.00           N
ATOM   1996  HN  PHE A 127      57.870  57.950  74.060  1.00  0.00           H
ATOM   1997  CA  PHE A 127      58.660  58.750  75.800  1.00  0.00           C
ATOM   1998  HA  PHE A 127      59.730  58.770  75.790  1.00  0.00           H
ATOM   1999  CB  PHE A 127      58.040  60.150  75.350  1.00  0.00           C
ATOM   2000  HB1 PHE A 127      58.220  60.880  76.170  1.00  0.00           H
ATOM   2001  HB2 PHE A 127      56.980  60.060  75.020  1.00  0.00           H
ATOM   2002  CG  PHE A 127      58.890  60.590  74.210  1.00  0.00           C
ATOM   2003  CD1 PHE A 127      58.410  61.110  72.960  1.00  0.00           C
ATOM   2004  HD1 PHE A 127      57.350  61.230  72.780  1.00  0.00           H
ATOM   2005  CE1 PHE A 127      59.210  61.530  71.940  1.00  0.00           C
ATOM   2006  HE1 PHE A 127      58.720  61.740  71.000  1.00  0.00           H
ATOM   2007  CZ  PHE A 127      60.540  61.880  72.270  1.00  0.00           C
ATOM   2008  HZ  PHE A 127      61.140  62.270  71.470  1.00  0.00           H
ATOM   2009  CD2 PHE A 127      60.250  60.780  74.480  1.00  0.00           C
ATOM   2010  HD2 PHE A 127      60.590  60.650  75.500  1.00  0.00           H
ATOM   2011  CE2 PHE A 127      61.030  61.570  73.550  1.00  0.00           C
ATOM   2012  HE2 PHE A 127      62.100  61.510  73.690  1.00  0.00           H
ATOM   2013  C   PHE A 127      58.240  58.440  77.190  1.00  0.00           C
ATOM   2014  O   PHE A 127      58.880  58.880  78.150  1.00  0.00           O
ATOM   2015  N   ARG A 128      57.120  57.750  77.300  1.00  0.00           N
ATOM   2016  HN  ARG A 128      56.620  57.440  76.480  1.00  0.00           H
ATOM   2017  CA  ARG A 128      56.550  57.410  78.630  1.00  0.00           C
ATOM   2018  HA  ARG A 128      56.590  58.330  79.200  1.00  0.00           H
ATOM   2019  CB  ARG A 128      55.080  56.900  78.490  1.00  0.00           C
ATOM   2020  HB1 ARG A 128      54.700  56.300  79.350  1.00  0.00           H
ATOM   2021  HB2 ARG A 128      55.110  56.130  77.680  1.00  0.00           H
ATOM   2022  CG  ARG A 128      54.120  58.030  77.990  1.00  0.00           C
ATOM   2023  HG1 ARG A 128      54.620  58.580  77.150  1.00  0.00           H
ATOM   2024  HG2 ARG A 128      53.990  58.760  78.820  1.00  0.00           H
ATOM   2025  CD  ARG A 128      52.760  57.590  77.580  1.00  0.00           C
ATOM   2026  HD1 ARG A 128      52.150  57.150  78.400  1.00  0.00           H
ATOM   2027  HD2 ARG A 128      52.750  56.730  76.860  1.00  0.00           H
ATOM   2028  NE  ARG A 128      52.070  58.700  76.790  1.00  0.00           N
ATOM   2029  HE  ARG A 128      51.730  58.520  75.860  1.00  0.00           H
ATOM   2030  CZ  ARG A 128      51.390  59.670  77.350  1.00  0.00           C
ATOM   2031  NH1 ARG A 128      51.310  59.910  78.640  1.00  0.00           N
ATOM   2032 HH11 ARG A 128      51.690  59.270  79.300  1.00  0.00           H
ATOM   2033 HH12 ARG A 128      50.620  60.580  78.920  1.00  0.00           H
ATOM   2034  NH2 ARG A 128      50.790  60.530  76.600  1.00  0.00           N
ATOM   2035 HH21 ARG A 128      51.120  60.510  75.660  1.00  0.00           H
ATOM   2036 HH22 ARG A 128      50.570  61.370  77.100  1.00  0.00           H
ATOM   2037  C   ARG A 128      57.370  56.420  79.430  1.00  0.00           C
ATOM   2038  O   ARG A 128      57.550  56.510  80.630  1.00  0.00           O
ATOM   2039  N   VAL A 129      58.100  55.470  78.680  1.00  0.00           N
ATOM   2040  HN  VAL A 129      57.890  55.470  77.700  1.00  0.00           H
ATOM   2041  CA  VAL A 129      59.230  54.680  79.280  1.00  0.00           C
ATOM   2042  HA  VAL A 129      58.840  54.240  80.200  1.00  0.00           H
ATOM   2043  CB  VAL A 129      59.470  53.550  78.320  1.00  0.00           C
ATOM   2044  HB  VAL A 129      59.610  53.850  77.250  1.00  0.00           H
ATOM   2045  CG1 VAL A 129      60.700  52.760  78.820  1.00  0.00           C
ATOM   2046 HG11 VAL A 129      60.580  52.420  79.870  1.00  0.00           H
ATOM   2047 HG12 VAL A 129      61.690  53.270  78.760  1.00  0.00           H
ATOM   2048 HG13 VAL A 129      60.770  51.840  78.210  1.00  0.00           H
ATOM   2049  CG2 VAL A 129      58.250  52.510  78.390  1.00  0.00           C
ATOM   2050 HG21 VAL A 129      57.360  53.110  78.120  1.00  0.00           H
ATOM   2051 HG22 VAL A 129      58.140  52.040  79.390  1.00  0.00           H
ATOM   2052 HG23 VAL A 129      58.380  51.790  77.550  1.00  0.00           H
ATOM   2053  C   VAL A 129      60.360  55.510  79.640  1.00  0.00           C
ATOM   2054  O   VAL A 129      60.850  55.310  80.740  1.00  0.00           O
ATOM   2055  N   VAL A 130      60.810  56.530  78.790  1.00  0.00           N
ATOM   2056  HN  VAL A 130      60.330  56.680  77.930  1.00  0.00           H
ATOM   2057  CA  VAL A 130      61.910  57.380  79.000  1.00  0.00           C
ATOM   2058  HA  VAL A 130      62.720  56.720  79.280  1.00  0.00           H
ATOM   2059  CB  VAL A 130      62.330  58.190  77.800  1.00  0.00           C
ATOM   2060  HB  VAL A 130      61.460  58.770  77.410  1.00  0.00           H
ATOM   2061  CG1 VAL A 130      63.530  59.220  78.030  1.00  0.00           C
ATOM   2062 HG11 VAL A 130      64.500  58.740  78.260  1.00  0.00           H
ATOM   2063 HG12 VAL A 130      63.250  59.850  78.900  1.00  0.00           H
ATOM   2064 HG13 VAL A 130      63.550  59.790  77.080  1.00  0.00           H
ATOM   2065  CG2 VAL A 130      62.770  57.110  76.770  1.00  0.00           C
ATOM   2066 HG21 VAL A 130      63.150  57.640  75.870  1.00  0.00           H
ATOM   2067 HG22 VAL A 130      62.020  56.340  76.490  1.00  0.00           H
ATOM   2068 HG23 VAL A 130      63.650  56.560  77.170  1.00  0.00           H
ATOM   2069  C   VAL A 130      61.710  58.270  80.260  1.00  0.00           C
ATOM   2070  O   VAL A 130      62.580  58.350  81.140  1.00  0.00           O
ATOM   2071  N   HSD A 131      60.540  58.870  80.410  1.00  0.00           N
ATOM   2072  HN  HSD A 131      59.900  58.680  79.650  1.00  0.00           H
ATOM   2073  CA  HSD A 131      60.010  59.720  81.490  1.00  0.00           C
ATOM   2074  HA  HSD A 131      59.660  58.950  82.170  1.00  0.00           H
ATOM   2075  CB  HSD A 131      61.020  60.530  82.400  1.00  0.00           C
ATOM   2076  HB1 HSD A 131      61.640  59.740  82.880  1.00  0.00           H
ATOM   2077  HB2 HSD A 131      60.440  61.050  83.180  1.00  0.00           H
ATOM   2078  ND1 HSD A 131      62.500  62.520  82.300  1.00  0.00           N
ATOM   2079  HD1 HSD A 131      62.590  62.680  83.270  1.00  0.00           H
ATOM   2080  CG  HSD A 131      61.840  61.510  81.650  1.00  0.00           C
ATOM   2081  CE1 HSD A 131      62.980  63.340  81.290  1.00  0.00           C
ATOM   2082  HE1 HSD A 131      63.410  64.300  81.580  1.00  0.00           H
ATOM   2083  NE2 HSD A 131      62.690  62.940  80.130  1.00  0.00           N
ATOM   2084  CD2 HSD A 131      61.980  61.780  80.290  1.00  0.00           C
ATOM   2085  HD2 HSD A 131      61.700  61.200  79.410  1.00  0.00           H
ATOM   2086  C   HSD A 131      58.850  60.520  80.950  1.00  0.00           C
ATOM   2087  O   HSD A 131      59.120  61.290  80.040  1.00  0.00           O
ATOM   2088  N   PRO A 132      57.600  60.630  81.470  1.00  0.00           N
ATOM   2089  CD  PRO A 132      57.220  59.840  82.620  1.00  0.00           C
ATOM   2090  HD1 PRO A 132      57.700  60.200  83.560  1.00  0.00           H
ATOM   2091  HD2 PRO A 132      57.470  58.800  82.340  1.00  0.00           H
ATOM   2092  CA  PRO A 132      56.540  60.980  80.570  1.00  0.00           C
ATOM   2093  HA  PRO A 132      56.620  60.530  79.590  1.00  0.00           H
ATOM   2094  CB  PRO A 132      55.360  60.310  81.170  1.00  0.00           C
ATOM   2095  HB1 PRO A 132      55.280  59.270  80.780  1.00  0.00           H
ATOM   2096  HB2 PRO A 132      54.350  60.780  81.120  1.00  0.00           H
ATOM   2097  CG  PRO A 132      55.690  60.080  82.660  1.00  0.00           C
ATOM   2098  HG1 PRO A 132      55.460  61.040  83.180  1.00  0.00           H
ATOM   2099  HG2 PRO A 132      55.090  59.360  83.240  1.00  0.00           H
ATOM   2100  C   PRO A 132      56.330  62.530  80.430  1.00  0.00           C
ATOM   2101  O   PRO A 132      55.150  62.960  80.550  1.00  0.00           O
ATOM   2102  N   HSD A 133      57.370  63.360  80.210  1.00  0.00           N
ATOM   2103  HN  HSD A 133      58.300  63.000  80.100  1.00  0.00           H
ATOM   2104  CA  HSD A 133      57.340  64.810  80.270  1.00  0.00           C
ATOM   2105  HA  HSD A 133      56.340  65.160  80.490  1.00  0.00           H
ATOM   2106  CB  HSD A 133      58.280  65.300  81.430  1.00  0.00           C
ATOM   2107  HB1 HSD A 133      58.390  66.400  81.380  1.00  0.00           H
ATOM   2108  HB2 HSD A 133      59.270  64.850  81.270  1.00  0.00           H
ATOM   2109  ND1 HSD A 133      56.840  65.570  83.460  1.00  0.00           N
ATOM   2110  HD1 HSD A 133      56.320  66.280  82.980  1.00  0.00           H
ATOM   2111  CG  HSD A 133      57.810  64.820  82.750  1.00  0.00           C
ATOM   2112  CE1 HSD A 133      56.700  65.050  84.700  1.00  0.00           C
ATOM   2113  HE1 HSD A 133      56.070  65.600  85.400  1.00  0.00           H
ATOM   2114  NE2 HSD A 133      57.530  64.010  84.810  1.00  0.00           N
ATOM   2115  CD2 HSD A 133      58.220  63.950  83.620  1.00  0.00           C
ATOM   2116  HD2 HSD A 133      59.000  63.210  83.670  1.00  0.00           H
ATOM   2117  C   HSD A 133      57.720  65.370  78.950  1.00  0.00           C
ATOM   2118  O   HSD A 133      57.830  66.600  78.840  1.00  0.00           O
ATOM   2119  N   HSD A 134      57.850  64.440  77.920  1.00  0.00           N
ATOM   2120  HN  HSD A 134      57.600  63.490  78.120  1.00  0.00           H
ATOM   2121  CA  HSD A 134      58.040  64.830  76.590  1.00  0.00           C
ATOM   2122  HA  HSD A 134      58.660  65.720  76.590  1.00  0.00           H
ATOM   2123  CB  HSD A 134      58.670  63.790  75.690  1.00  0.00           C
ATOM   2124  HB1 HSD A 134      58.670  64.110  74.630  1.00  0.00           H
ATOM   2125  HB2 HSD A 134      58.020  62.910  75.880  1.00  0.00           H
ATOM   2126  ND1 HSD A 134      60.460  62.450  77.160  1.00  0.00           N
ATOM   2127  HD1 HSD A 134      59.820  62.060  77.810  1.00  0.00           H
ATOM   2128  CG  HSD A 134      60.140  63.440  76.170  1.00  0.00           C
ATOM   2129  CE1 HSD A 134      61.800  62.400  77.270  1.00  0.00           C
ATOM   2130  HE1 HSD A 134      62.460  61.640  77.680  1.00  0.00           H
ATOM   2131  NE2 HSD A 134      62.300  63.290  76.500  1.00  0.00           N
ATOM   2132  CD2 HSD A 134      61.320  63.870  75.730  1.00  0.00           C
ATOM   2133  HD2 HSD A 134      61.570  64.550  74.920  1.00  0.00           H
ATOM   2134  C   HSD A 134      56.840  65.460  75.920  1.00  0.00           C
ATOM   2135  O   HSD A 134      55.680  65.170  76.210  1.00  0.00           O
ATOM   2136  N   ALA A 135      57.020  66.400  75.020  1.00  0.00           N
ATOM   2137  HN  ALA A 135      57.910  66.450  74.590  1.00  0.00           H
ATOM   2138  CA  ALA A 135      56.030  67.230  74.540  1.00  0.00           C
ATOM   2139  HA  ALA A 135      55.710  67.640  75.480  1.00  0.00           H
ATOM   2140  CB  ALA A 135      56.440  68.420  73.720  1.00  0.00           C
ATOM   2141  HB1 ALA A 135      55.580  68.980  73.290  1.00  0.00           H
ATOM   2142  HB2 ALA A 135      57.010  68.060  72.830  1.00  0.00           H
ATOM   2143  HB3 ALA A 135      57.190  68.990  74.300  1.00  0.00           H
ATOM   2144  C   ALA A 135      54.760  66.630  73.830  1.00  0.00           C
ATOM   2145  O   ALA A 135      53.660  66.990  74.200  1.00  0.00           O
ATOM   2146  N   LEU A 136      54.980  65.560  73.010  1.00  0.00           N
ATOM   2147  HN  LEU A 136      55.920  65.380  72.740  1.00  0.00           H
ATOM   2148  CA  LEU A 136      53.920  64.670  72.550  1.00  0.00           C
ATOM   2149  HA  LEU A 136      53.290  65.180  71.820  1.00  0.00           H
ATOM   2150  CB  LEU A 136      54.590  63.460  71.910  1.00  0.00           C
ATOM   2151  HB1 LEU A 136      55.170  62.810  72.610  1.00  0.00           H
ATOM   2152  HB2 LEU A 136      55.450  63.740  71.270  1.00  0.00           H
ATOM   2153  CG  LEU A 136      53.810  62.370  71.200  1.00  0.00           C
ATOM   2154  HG  LEU A 136      53.170  61.960  72.020  1.00  0.00           H
ATOM   2155  CD1 LEU A 136      52.840  62.920  70.140  1.00  0.00           C
ATOM   2156 HD11 LEU A 136      52.120  63.630  70.600  1.00  0.00           H
ATOM   2157 HD12 LEU A 136      52.270  62.150  69.560  1.00  0.00           H
ATOM   2158 HD13 LEU A 136      53.430  63.510  69.410  1.00  0.00           H
ATOM   2159  CD2 LEU A 136      54.750  61.400  70.580  1.00  0.00           C
ATOM   2160 HD21 LEU A 136      55.450  60.910  71.300  1.00  0.00           H
ATOM   2161 HD22 LEU A 136      55.400  62.020  69.910  1.00  0.00           H
ATOM   2162 HD23 LEU A 136      54.310  60.600  69.960  1.00  0.00           H
ATOM   2163  C   LEU A 136      53.050  64.080  73.650  1.00  0.00           C
ATOM   2164  O   LEU A 136      51.820  63.890  73.460  1.00  0.00           O
ATOM   2165  N   ASN A 137      53.630  63.760  74.840  1.00  0.00           N
ATOM   2166  HN  ASN A 137      54.570  64.060  75.020  1.00  0.00           H
ATOM   2167  CA  ASN A 137      52.830  63.200  75.850  1.00  0.00           C
ATOM   2168  HA  ASN A 137      52.090  62.530  75.460  1.00  0.00           H
ATOM   2169  CB  ASN A 137      53.730  62.560  76.910  1.00  0.00           C
ATOM   2170  HB1 ASN A 137      53.090  61.930  77.570  1.00  0.00           H
ATOM   2171  HB2 ASN A 137      54.280  63.320  77.500  1.00  0.00           H
ATOM   2172  CG  ASN A 137      54.900  61.720  76.440  1.00  0.00           C
ATOM   2173  OD1 ASN A 137      56.000  61.770  77.050  1.00  0.00           O
ATOM   2174  ND2 ASN A 137      54.700  60.870  75.380  1.00  0.00           N
ATOM   2175 HD21 ASN A 137      55.300  60.110  75.150  1.00  0.00           H
ATOM   2176 HD22 ASN A 137      53.810  60.790  74.920  1.00  0.00           H
ATOM   2177  C   ASN A 137      51.960  64.300  76.540  1.00  0.00           C
ATOM   2178  O   ASN A 137      50.940  64.000  77.050  1.00  0.00           O
ATOM   2179  N   LYS A 138      52.350  65.560  76.400  1.00  0.00           N
ATOM   2180  HN  LYS A 138      53.260  65.770  76.060  1.00  0.00           H
ATOM   2181  CA  LYS A 138      51.710  66.590  77.260  1.00  0.00           C
ATOM   2182  HA  LYS A 138      51.110  66.240  78.090  1.00  0.00           H
ATOM   2183  CB  LYS A 138      52.830  67.400  77.960  1.00  0.00           C
ATOM   2184  HB1 LYS A 138      52.460  68.210  78.630  1.00  0.00           H
ATOM   2185  HB2 LYS A 138      53.510  67.840  77.210  1.00  0.00           H
ATOM   2186  CG  LYS A 138      53.810  66.440  78.780  1.00  0.00           C
ATOM   2187  HG1 LYS A 138      54.660  66.960  79.260  1.00  0.00           H
ATOM   2188  HG2 LYS A 138      54.240  65.710  78.070  1.00  0.00           H
ATOM   2189  CD  LYS A 138      53.080  65.630  79.860  1.00  0.00           C
ATOM   2190  HD1 LYS A 138      53.780  64.910  80.340  1.00  0.00           H
ATOM   2191  HD2 LYS A 138      52.380  65.030  79.230  1.00  0.00           H
ATOM   2192  CE  LYS A 138      52.280  66.420  80.900  1.00  0.00           C
ATOM   2193  HE1 LYS A 138      51.450  67.050  80.540  1.00  0.00           H
ATOM   2194  HE2 LYS A 138      52.900  67.110  81.510  1.00  0.00           H
ATOM   2195  NZ  LYS A 138      51.720  65.480  81.830  1.00  0.00           N
ATOM   2196  HZ1 LYS A 138      51.230  66.040  82.570  1.00  0.00           H
ATOM   2197  HZ2 LYS A 138      52.510  65.010  82.340  1.00  0.00           H
ATOM   2198  HZ3 LYS A 138      51.160  64.740  81.360  1.00  0.00           H
ATOM   2199  C   LYS A 138      50.770  67.550  76.490  1.00  0.00           C
ATOM   2200  O   LYS A 138      50.170  68.470  77.120  1.00  0.00           O
ATOM   2201  N   ILE A 139      50.530  67.360  75.120  1.00  0.00           N
ATOM   2202  HN  ILE A 139      51.000  66.710  74.530  1.00  0.00           H
ATOM   2203  CA  ILE A 139      49.530  68.130  74.420  1.00  0.00           C
ATOM   2204  HA  ILE A 139      49.620  69.190  74.620  1.00  0.00           H
ATOM   2205  CB  ILE A 139      49.700  67.960  72.860  1.00  0.00           C
ATOM   2206  HB  ILE A 139      48.890  68.580  72.400  1.00  0.00           H
ATOM   2207  CG2 ILE A 139      51.000  68.520  72.330  1.00  0.00           C
ATOM   2208 HG21 ILE A 139      51.870  67.890  72.610  1.00  0.00           H
ATOM   2209 HG22 ILE A 139      51.060  69.510  72.830  1.00  0.00           H
ATOM   2210 HG23 ILE A 139      50.980  68.730  71.240  1.00  0.00           H
ATOM   2211  CG1 ILE A 139      49.640  66.470  72.460  1.00  0.00           C
ATOM   2212 HG11 ILE A 139      48.670  66.080  72.850  1.00  0.00           H
ATOM   2213 HG12 ILE A 139      50.480  66.080  73.090  1.00  0.00           H
ATOM   2214  CD  ILE A 139      49.810  66.280  70.970  1.00  0.00           C
ATOM   2215  HD1 ILE A 139      48.990  66.700  70.350  1.00  0.00           H
ATOM   2216  HD2 ILE A 139      49.950  65.190  70.750  1.00  0.00           H
ATOM   2217  HD3 ILE A 139      50.770  66.700  70.570  1.00  0.00           H
ATOM   2218  C   ILE A 139      48.090  67.810  74.840  1.00  0.00           C
ATOM   2219  O   ILE A 139      47.790  66.700  75.190  1.00  0.00           O
ATOM   2220  N   SER A 140      47.200  68.790  74.810  1.00  0.00           N
ATOM   2221  HN  SER A 140      47.510  69.710  74.570  1.00  0.00           H
ATOM   2222  CA  SER A 140      45.770  68.570  74.990  1.00  0.00           C
ATOM   2223  HA  SER A 140      45.780  67.910  75.850  1.00  0.00           H
ATOM   2224  CB  SER A 140      44.900  69.840  75.360  1.00  0.00           C
ATOM   2225  HB1 SER A 140      45.320  70.270  76.290  1.00  0.00           H
ATOM   2226  HB2 SER A 140      43.830  69.510  75.390  1.00  0.00           H
ATOM   2227  OG  SER A 140      44.920  70.840  74.290  1.00  0.00           O
ATOM   2228  HG1 SER A 140      45.770  71.290  74.350  1.00  0.00           H
ATOM   2229  C   SER A 140      45.040  67.820  73.830  1.00  0.00           C
ATOM   2230  O   SER A 140      45.590  67.810  72.730  1.00  0.00           O
ATOM   2231  N   ASN A 141      43.830  67.340  74.050  1.00  0.00           N
ATOM   2232  HN  ASN A 141      43.490  67.390  74.990  1.00  0.00           H
ATOM   2233  CA  ASN A 141      42.920  66.790  73.060  1.00  0.00           C
ATOM   2234  HA  ASN A 141      43.350  65.930  72.580  1.00  0.00           H
ATOM   2235  CB  ASN A 141      41.650  66.210  73.700  1.00  0.00           C
ATOM   2236  HB1 ASN A 141      40.990  65.940  72.840  1.00  0.00           H
ATOM   2237  HB2 ASN A 141      41.000  66.880  74.300  1.00  0.00           H
ATOM   2238  CG  ASN A 141      41.990  64.960  74.480  1.00  0.00           C
ATOM   2239  OD1 ASN A 141      43.150  64.490  74.530  1.00  0.00           O
ATOM   2240  ND2 ASN A 141      41.040  64.350  75.150  1.00  0.00           N
ATOM   2241 HD21 ASN A 141      41.300  63.640  75.800  1.00  0.00           H
ATOM   2242 HD22 ASN A 141      40.100  64.660  75.010  1.00  0.00           H
ATOM   2243  C   ASN A 141      42.520  67.710  71.910  1.00  0.00           C
ATOM   2244  O   ASN A 141      42.490  67.250  70.790  1.00  0.00           O
ATOM   2245  N   ARG A 142      42.290  69.010  72.250  1.00  0.00           N
ATOM   2246  HN  ARG A 142      42.140  69.220  73.220  1.00  0.00           H
ATOM   2247  CA  ARG A 142      42.140  69.980  71.200  1.00  0.00           C
ATOM   2248  HA  ARG A 142      41.270  69.690  70.630  1.00  0.00           H
ATOM   2249  CB  ARG A 142      41.710  71.280  71.940  1.00  0.00           C
ATOM   2250  HB1 ARG A 142      42.340  71.430  72.820  1.00  0.00           H
ATOM   2251  HB2 ARG A 142      40.660  71.240  72.310  1.00  0.00           H
ATOM   2252  CG  ARG A 142      41.830  72.680  71.350  1.00  0.00           C
ATOM   2253  HG1 ARG A 142      42.750  72.760  70.730  1.00  0.00           H
ATOM   2254  HG2 ARG A 142      41.760  73.450  72.150  1.00  0.00           H
ATOM   2255  CD  ARG A 142      40.660  73.110  70.370  1.00  0.00           C
ATOM   2256  HD1 ARG A 142      39.650  73.010  70.840  1.00  0.00           H
ATOM   2257  HD2 ARG A 142      40.730  72.560  69.400  1.00  0.00           H
ATOM   2258  NE  ARG A 142      40.660  74.550  70.130  1.00  0.00           N
ATOM   2259  HE  ARG A 142      41.280  75.130  70.660  1.00  0.00           H
ATOM   2260  CZ  ARG A 142      40.020  75.180  69.160  1.00  0.00           C
ATOM   2261  NH1 ARG A 142      39.000  74.640  68.610  1.00  0.00           N
ATOM   2262 HH11 ARG A 142      38.950  73.650  68.740  1.00  0.00           H
ATOM   2263 HH12 ARG A 142      38.640  75.110  67.810  1.00  0.00           H
ATOM   2264  NH2 ARG A 142      40.250  76.520  68.940  1.00  0.00           N
ATOM   2265 HH21 ARG A 142      40.920  77.180  69.290  1.00  0.00           H
ATOM   2266 HH22 ARG A 142      39.630  76.980  68.310  1.00  0.00           H
ATOM   2267  C   ARG A 142      43.340  70.120  70.300  1.00  0.00           C
ATOM   2268  O   ARG A 142      43.270  70.080  69.100  1.00  0.00           O
ATOM   2269  N   THR A 143      44.560  70.280  70.920  1.00  0.00           N
ATOM   2270  HN  THR A 143      44.630  70.490  71.880  1.00  0.00           H
ATOM   2271  CA  THR A 143      45.840  70.220  70.160  1.00  0.00           C
ATOM   2272  HA  THR A 143      45.850  70.990  69.410  1.00  0.00           H
ATOM   2273  CB  THR A 143      46.970  70.420  71.080  1.00  0.00           C
ATOM   2274  HB  THR A 143      46.990  69.700  71.920  1.00  0.00           H
ATOM   2275  OG1 THR A 143      46.700  71.660  71.700  1.00  0.00           O
ATOM   2276  HG1 THR A 143      46.620  72.310  71.000  1.00  0.00           H
ATOM   2277  CG2 THR A 143      48.300  70.600  70.230  1.00  0.00           C
ATOM   2278 HG21 THR A 143      49.110  71.160  70.750  1.00  0.00           H
ATOM   2279 HG22 THR A 143      48.090  71.140  69.280  1.00  0.00           H
ATOM   2280 HG23 THR A 143      48.630  69.600  69.870  1.00  0.00           H
ATOM   2281  C   THR A 143      45.940  68.930  69.370  1.00  0.00           C
ATOM   2282  O   THR A 143      46.210  68.950  68.170  1.00  0.00           O
ATOM   2283  N   ALA A 144      45.710  67.850  70.070  1.00  0.00           N
ATOM   2284  HN  ALA A 144      45.520  67.900  71.040  1.00  0.00           H
ATOM   2285  CA  ALA A 144      45.900  66.500  69.520  1.00  0.00           C
ATOM   2286  HA  ALA A 144      46.900  66.400  69.120  1.00  0.00           H
ATOM   2287  CB  ALA A 144      45.680  65.340  70.520  1.00  0.00           C
ATOM   2288  HB1 ALA A 144      44.650  65.390  70.950  1.00  0.00           H
ATOM   2289  HB2 ALA A 144      46.310  65.420  71.440  1.00  0.00           H
ATOM   2290  HB3 ALA A 144      45.810  64.350  70.030  1.00  0.00           H
ATOM   2291  C   ALA A 144      44.960  66.220  68.260  1.00  0.00           C
ATOM   2292  O   ALA A 144      45.270  65.540  67.250  1.00  0.00           O
ATOM   2293  N   ALA A 145      43.730  66.820  68.350  1.00  0.00           N
ATOM   2294  HN  ALA A 145      43.380  67.160  69.220  1.00  0.00           H
ATOM   2295  CA  ALA A 145      42.780  66.860  67.260  1.00  0.00           C
ATOM   2296  HA  ALA A 145      42.730  65.850  66.890  1.00  0.00           H
ATOM   2297  CB  ALA A 145      41.400  67.240  67.810  1.00  0.00           C
ATOM   2298  HB1 ALA A 145      40.970  66.430  68.420  1.00  0.00           H
ATOM   2299  HB2 ALA A 145      40.670  67.520  67.020  1.00  0.00           H
ATOM   2300  HB3 ALA A 145      41.580  68.150  68.430  1.00  0.00           H
ATOM   2301  C   ALA A 145      43.250  67.690  66.040  1.00  0.00           C
ATOM   2302  O   ALA A 145      43.230  67.290  64.850  1.00  0.00           O
ATOM   2303  N   ILE A 146      43.880  68.830  66.290  1.00  0.00           N
ATOM   2304  HN  ILE A 146      43.790  69.300  67.160  1.00  0.00           H
ATOM   2305  CA  ILE A 146      44.420  69.660  65.260  1.00  0.00           C
ATOM   2306  HA  ILE A 146      43.700  69.650  64.460  1.00  0.00           H
ATOM   2307  CB  ILE A 146      44.690  71.120  65.630  1.00  0.00           C
ATOM   2308  HB  ILE A 146      45.450  71.100  66.450  1.00  0.00           H
ATOM   2309  CG2 ILE A 146      45.390  71.740  64.330  1.00  0.00           C
ATOM   2310 HG21 ILE A 146      45.240  72.850  64.350  1.00  0.00           H
ATOM   2311 HG22 ILE A 146      44.900  71.590  63.340  1.00  0.00           H
ATOM   2312 HG23 ILE A 146      46.460  71.480  64.350  1.00  0.00           H
ATOM   2313  CG1 ILE A 146      43.430  71.840  66.210  1.00  0.00           C
ATOM   2314 HG11 ILE A 146      42.880  71.240  66.960  1.00  0.00           H
ATOM   2315 HG12 ILE A 146      42.880  72.040  65.270  1.00  0.00           H
ATOM   2316  CD  ILE A 146      43.700  73.280  66.790  1.00  0.00           C
ATOM   2317  HD1 ILE A 146      42.780  73.890  66.940  1.00  0.00           H
ATOM   2318  HD2 ILE A 146      44.430  73.810  66.140  1.00  0.00           H
ATOM   2319  HD3 ILE A 146      44.230  73.210  67.760  1.00  0.00           H
ATOM   2320  C   ILE A 146      45.640  68.940  64.610  1.00  0.00           C
ATOM   2321  O   ILE A 146      45.770  68.830  63.390  1.00  0.00           O
ATOM   2322  N   ILE A 147      46.570  68.350  65.390  1.00  0.00           N
ATOM   2323  HN  ILE A 147      46.500  68.330  66.380  1.00  0.00           H
ATOM   2324  CA  ILE A 147      47.640  67.610  64.880  1.00  0.00           C
ATOM   2325  HA  ILE A 147      48.220  68.170  64.170  1.00  0.00           H
ATOM   2326  CB  ILE A 147      48.630  67.230  65.920  1.00  0.00           C
ATOM   2327  HB  ILE A 147      48.000  66.820  66.730  1.00  0.00           H
ATOM   2328  CG2 ILE A 147      49.590  66.140  65.460  1.00  0.00           C
ATOM   2329 HG21 ILE A 147      50.020  65.790  66.430  1.00  0.00           H
ATOM   2330 HG22 ILE A 147      50.440  66.550  64.850  1.00  0.00           H
ATOM   2331 HG23 ILE A 147      49.250  65.190  65.010  1.00  0.00           H
ATOM   2332  CG1 ILE A 147      49.270  68.580  66.460  1.00  0.00           C
ATOM   2333 HG11 ILE A 147      48.440  69.300  66.640  1.00  0.00           H
ATOM   2334 HG12 ILE A 147      49.860  69.030  65.640  1.00  0.00           H
ATOM   2335  CD  ILE A 147      50.170  68.380  67.670  1.00  0.00           C
ATOM   2336  HD1 ILE A 147      50.640  69.370  67.880  1.00  0.00           H
ATOM   2337  HD2 ILE A 147      51.020  67.700  67.420  1.00  0.00           H
ATOM   2338  HD3 ILE A 147      49.560  68.120  68.560  1.00  0.00           H
ATOM   2339  C   ILE A 147      47.170  66.330  64.000  1.00  0.00           C
ATOM   2340  O   ILE A 147      47.700  66.130  62.970  1.00  0.00           O
ATOM   2341  N   SER A 148      46.110  65.590  64.370  1.00  0.00           N
ATOM   2342  HN  SER A 148      45.830  65.880  65.280  1.00  0.00           H
ATOM   2343  CA  SER A 148      45.620  64.400  63.680  1.00  0.00           C
ATOM   2344  HA  SER A 148      46.490  63.830  63.400  1.00  0.00           H
ATOM   2345  CB  SER A 148      44.630  63.530  64.590  1.00  0.00           C
ATOM   2346  HB1 SER A 148      44.300  62.560  64.160  1.00  0.00           H
ATOM   2347  HB2 SER A 148      43.730  64.140  64.790  1.00  0.00           H
ATOM   2348  OG  SER A 148      45.230  63.160  65.810  1.00  0.00           O
ATOM   2349  HG1 SER A 148      45.300  63.890  66.440  1.00  0.00           H
ATOM   2350  C   SER A 148      45.040  64.930  62.370  1.00  0.00           C
ATOM   2351  O   SER A 148      45.250  64.380  61.310  1.00  0.00           O
ATOM   2352  N   CYS A 149      44.260  66.110  62.450  1.00  0.00           N
ATOM   2353  HN  CYS A 149      44.170  66.620  63.300  1.00  0.00           H
ATOM   2354  CA  CYS A 149      43.690  66.780  61.280  1.00  0.00           C
ATOM   2355  HA  CYS A 149      43.210  66.020  60.660  1.00  0.00           H
ATOM   2356  CB  CYS A 149      42.650  67.870  61.670  1.00  0.00           C
ATOM   2357  HB1 CYS A 149      43.120  68.600  62.370  1.00  0.00           H
ATOM   2358  HB2 CYS A 149      41.860  67.370  62.280  1.00  0.00           H
ATOM   2359  SG  CYS A 149      41.840  68.840  60.300  1.00  0.00           S
ATOM   2360  HG1 CYS A 149      42.580  69.930  60.490  1.00  0.00           H
ATOM   2361  C   CYS A 149      44.730  67.280  60.310  1.00  0.00           C
ATOM   2362  O   CYS A 149      44.590  67.220  59.070  1.00  0.00           O
ATOM   2363  N   LEU A 150      45.810  67.880  60.780  1.00  0.00           N
ATOM   2364  HN  LEU A 150      45.860  67.970  61.770  1.00  0.00           H
ATOM   2365  CA  LEU A 150      47.010  68.210  60.010  1.00  0.00           C
ATOM   2366  HA  LEU A 150      46.660  68.800  59.170  1.00  0.00           H
ATOM   2367  CB  LEU A 150      47.820  69.130  60.950  1.00  0.00           C
ATOM   2368  HB1 LEU A 150      48.040  68.470  61.820  1.00  0.00           H
ATOM   2369  HB2 LEU A 150      47.200  69.940  61.400  1.00  0.00           H
ATOM   2370  CG  LEU A 150      49.110  69.750  60.420  1.00  0.00           C
ATOM   2371  HG  LEU A 150      49.500  69.130  59.580  1.00  0.00           H
ATOM   2372  CD1 LEU A 150      48.960  71.130  59.720  1.00  0.00           C
ATOM   2373 HD11 LEU A 150      49.920  71.630  59.470  1.00  0.00           H
ATOM   2374 HD12 LEU A 150      48.370  71.810  60.390  1.00  0.00           H
ATOM   2375 HD13 LEU A 150      48.360  71.110  58.780  1.00  0.00           H
ATOM   2376  CD2 LEU A 150      50.300  69.710  61.390  1.00  0.00           C
ATOM   2377 HD21 LEU A 150      50.030  70.380  62.230  1.00  0.00           H
ATOM   2378 HD22 LEU A 150      51.210  70.060  60.850  1.00  0.00           H
ATOM   2379 HD23 LEU A 150      50.430  68.650  61.680  1.00  0.00           H
ATOM   2380  C   LEU A 150      47.740  66.950  59.430  1.00  0.00           C
ATOM   2381  O   LEU A 150      48.080  67.000  58.260  1.00  0.00           O
ATOM   2382  N   LEU A 151      47.790  65.880  60.180  1.00  0.00           N
ATOM   2383  HN  LEU A 151      47.570  65.740  61.140  1.00  0.00           H
ATOM   2384  CA  LEU A 151      48.180  64.600  59.640  1.00  0.00           C
ATOM   2385  HA  LEU A 151      49.120  64.810  59.160  1.00  0.00           H
ATOM   2386  CB  LEU A 151      48.570  63.620  60.810  1.00  0.00           C
ATOM   2387  HB1 LEU A 151      48.820  62.630  60.370  1.00  0.00           H
ATOM   2388  HB2 LEU A 151      47.700  63.390  61.460  1.00  0.00           H
ATOM   2389  CG  LEU A 151      49.700  64.030  61.730  1.00  0.00           C
ATOM   2390  HG  LEU A 151      49.520  65.100  61.990  1.00  0.00           H
ATOM   2391  CD1 LEU A 151      49.830  63.240  63.010  1.00  0.00           C
ATOM   2392 HD11 LEU A 151      50.650  63.630  63.650  1.00  0.00           H
ATOM   2393 HD12 LEU A 151      49.950  62.160  62.830  1.00  0.00           H
ATOM   2394 HD13 LEU A 151      48.970  63.330  63.720  1.00  0.00           H
ATOM   2395  CD2 LEU A 151      50.950  64.020  60.850  1.00  0.00           C
ATOM   2396 HD21 LEU A 151      50.800  64.630  59.940  1.00  0.00           H
ATOM   2397 HD22 LEU A 151      51.130  63.040  60.380  1.00  0.00           H
ATOM   2398 HD23 LEU A 151      51.830  64.420  61.380  1.00  0.00           H
ATOM   2399  C   LEU A 151      47.420  63.870  58.520  1.00  0.00           C
ATOM   2400  O   LEU A 151      47.950  63.220  57.590  1.00  0.00           O
ATOM   2401  N   TRP A 152      46.090  63.980  58.610  1.00  0.00           N
ATOM   2402  HN  TRP A 152      45.760  64.330  59.490  1.00  0.00           H
ATOM   2403  CA  TRP A 152      45.150  63.640  57.580  1.00  0.00           C
ATOM   2404  HA  TRP A 152      45.280  62.610  57.290  1.00  0.00           H
ATOM   2405  CB  TRP A 152      43.650  63.680  58.020  1.00  0.00           C
ATOM   2406  HB1 TRP A 152      43.040  63.570  57.090  1.00  0.00           H
ATOM   2407  HB2 TRP A 152      43.470  64.630  58.550  1.00  0.00           H
ATOM   2408  CG  TRP A 152      43.250  62.590  58.940  1.00  0.00           C
ATOM   2409  CD1 TRP A 152      42.780  62.620  60.260  1.00  0.00           C
ATOM   2410  HD1 TRP A 152      42.730  63.520  60.860  1.00  0.00           H
ATOM   2411  NE1 TRP A 152      42.560  61.350  60.760  1.00  0.00           N
ATOM   2412  HE1 TRP A 152      42.430  61.060  61.680  1.00  0.00           H
ATOM   2413  CE2 TRP A 152      42.680  60.430  59.710  1.00  0.00           C
ATOM   2414  CD2 TRP A 152      43.150  61.160  58.590  1.00  0.00           C
ATOM   2415  CE3 TRP A 152      43.370  60.430  57.420  1.00  0.00           C
ATOM   2416  HE3 TRP A 152      43.750  61.010  56.590  1.00  0.00           H
ATOM   2417  CZ3 TRP A 152      43.150  59.100  57.340  1.00  0.00           C
ATOM   2418  HZ3 TRP A 152      43.270  58.590  56.400  1.00  0.00           H
ATOM   2419  CZ2 TRP A 152      42.460  59.050  59.650  1.00  0.00           C
ATOM   2420  HZ2 TRP A 152      42.110  58.510  60.520  1.00  0.00           H
ATOM   2421  CH2 TRP A 152      42.650  58.390  58.400  1.00  0.00           C
ATOM   2422  HH2 TRP A 152      42.410  57.330  58.350  1.00  0.00           H
ATOM   2423  C   TRP A 152      45.340  64.460  56.340  1.00  0.00           C
ATOM   2424  O   TRP A 152      45.600  63.930  55.270  1.00  0.00           O
ATOM   2425  N   GLY A 153      45.490  65.830  56.560  1.00  0.00           N
ATOM   2426  HN  GLY A 153      45.430  66.170  57.490  1.00  0.00           H
ATOM   2427  CA  GLY A 153      45.850  66.750  55.430  1.00  0.00           C
ATOM   2428  HA1 GLY A 153      45.910  67.690  55.950  1.00  0.00           H
ATOM   2429  HA2 GLY A 153      45.070  66.740  54.690  1.00  0.00           H
ATOM   2430  C   GLY A 153      47.200  66.440  54.800  1.00  0.00           C
ATOM   2431  O   GLY A 153      47.430  66.550  53.590  1.00  0.00           O
ATOM   2432  N   ILE A 154      48.180  66.080  55.630  1.00  0.00           N
ATOM   2433  HN  ILE A 154      48.160  66.080  56.620  1.00  0.00           H
ATOM   2434  CA  ILE A 154      49.450  65.600  55.130  1.00  0.00           C
ATOM   2435  HA  ILE A 154      49.710  66.380  54.420  1.00  0.00           H
ATOM   2436  CB  ILE A 154      50.560  65.500  56.270  1.00  0.00           C
ATOM   2437  HB  ILE A 154      50.050  65.140  57.190  1.00  0.00           H
ATOM   2438  CG2 ILE A 154      51.610  64.380  55.940  1.00  0.00           C
ATOM   2439 HG21 ILE A 154      51.150  63.360  55.970  1.00  0.00           H
ATOM   2440 HG22 ILE A 154      52.430  64.350  56.700  1.00  0.00           H
ATOM   2441 HG23 ILE A 154      52.150  64.520  54.980  1.00  0.00           H
ATOM   2442  CG1 ILE A 154      51.200  66.840  56.660  1.00  0.00           C
ATOM   2443 HG11 ILE A 154      50.280  67.450  56.800  1.00  0.00           H
ATOM   2444 HG12 ILE A 154      51.710  67.320  55.790  1.00  0.00           H
ATOM   2445  CD  ILE A 154      52.150  67.010  57.850  1.00  0.00           C
ATOM   2446  HD1 ILE A 154      52.570  68.040  57.830  1.00  0.00           H
ATOM   2447  HD2 ILE A 154      52.960  66.240  57.770  1.00  0.00           H
ATOM   2448  HD3 ILE A 154      51.500  66.840  58.730  1.00  0.00           H
ATOM   2449  C   ILE A 154      49.400  64.320  54.270  1.00  0.00           C
ATOM   2450  O   ILE A 154      49.990  64.300  53.190  1.00  0.00           O
ATOM   2451  N   THR A 155      48.620  63.260  54.690  1.00  0.00           N
ATOM   2452  HN  THR A 155      48.320  63.250  55.640  1.00  0.00           H
ATOM   2453  CA  THR A 155      48.310  62.090  53.820  1.00  0.00           C
ATOM   2454  HA  THR A 155      49.230  61.690  53.410  1.00  0.00           H
ATOM   2455  CB  THR A 155      47.680  60.900  54.610  1.00  0.00           C
ATOM   2456  HB  THR A 155      47.400  59.950  54.090  1.00  0.00           H
ATOM   2457  OG1 THR A 155      46.510  61.340  55.270  1.00  0.00           O
ATOM   2458  HG1 THR A 155      46.340  62.220  54.920  1.00  0.00           H
ATOM   2459  CG2 THR A 155      48.540  60.430  55.800  1.00  0.00           C
ATOM   2460 HG21 THR A 155      47.920  59.740  56.430  1.00  0.00           H
ATOM   2461 HG22 THR A 155      48.730  61.300  56.450  1.00  0.00           H
ATOM   2462 HG23 THR A 155      49.550  60.060  55.560  1.00  0.00           H
ATOM   2463  C   THR A 155      47.460  62.400  52.560  1.00  0.00           C
ATOM   2464  O   THR A 155      47.670  61.930  51.470  1.00  0.00           O
ATOM   2465  N   ILE A 156      46.460  63.320  52.610  1.00  0.00           N
ATOM   2466  HN  ILE A 156      46.250  63.670  53.520  1.00  0.00           H
ATOM   2467  CA  ILE A 156      45.690  63.770  51.480  1.00  0.00           C
ATOM   2468  HA  ILE A 156      45.350  62.890  50.940  1.00  0.00           H
ATOM   2469  CB  ILE A 156      44.500  64.610  51.900  1.00  0.00           C
ATOM   2470  HB  ILE A 156      44.980  65.350  52.570  1.00  0.00           H
ATOM   2471  CG2 ILE A 156      43.950  65.560  50.790  1.00  0.00           C
ATOM   2472 HG21 ILE A 156      43.370  64.950  50.070  1.00  0.00           H
ATOM   2473 HG22 ILE A 156      44.740  66.240  50.410  1.00  0.00           H
ATOM   2474 HG23 ILE A 156      43.210  66.290  51.180  1.00  0.00           H
ATOM   2475  CG1 ILE A 156      43.340  63.840  52.570  1.00  0.00           C
ATOM   2476 HG11 ILE A 156      43.730  62.880  52.980  1.00  0.00           H
ATOM   2477 HG12 ILE A 156      42.620  63.560  51.770  1.00  0.00           H
ATOM   2478  CD  ILE A 156      42.670  64.600  53.730  1.00  0.00           C
ATOM   2479  HD1 ILE A 156      43.480  64.970  54.380  1.00  0.00           H
ATOM   2480  HD2 ILE A 156      41.840  64.000  54.160  1.00  0.00           H
ATOM   2481  HD3 ILE A 156      42.250  65.520  53.260  1.00  0.00           H
ATOM   2482  C   ILE A 156      46.570  64.460  50.500  1.00  0.00           C
ATOM   2483  O   ILE A 156      46.600  64.200  49.310  1.00  0.00           O
ATOM   2484  N   GLY A 157      47.460  65.340  51.030  1.00  0.00           N
ATOM   2485  HN  GLY A 157      47.370  65.640  51.970  1.00  0.00           H
ATOM   2486  CA  GLY A 157      48.390  66.190  50.320  1.00  0.00           C
ATOM   2487  HA1 GLY A 157      49.000  66.660  51.080  1.00  0.00           H
ATOM   2488  HA2 GLY A 157      47.850  66.900  49.710  1.00  0.00           H
ATOM   2489  C   GLY A 157      49.390  65.460  49.430  1.00  0.00           C
ATOM   2490  O   GLY A 157      49.730  65.830  48.320  1.00  0.00           O
ATOM   2491  N   LEU A 158      49.920  64.370  50.030  1.00  0.00           N
ATOM   2492  HN  LEU A 158      49.680  63.950  50.890  1.00  0.00           H
ATOM   2493  CA  LEU A 158      50.980  63.550  49.360  1.00  0.00           C
ATOM   2494  HA  LEU A 158      51.610  64.160  48.740  1.00  0.00           H
ATOM   2495  CB  LEU A 158      51.760  62.670  50.360  1.00  0.00           C
ATOM   2496  HB1 LEU A 158      52.320  61.890  49.800  1.00  0.00           H
ATOM   2497  HB2 LEU A 158      51.010  62.350  51.110  1.00  0.00           H
ATOM   2498  CG  LEU A 158      52.770  63.390  51.220  1.00  0.00           C
ATOM   2499  HG  LEU A 158      52.380  64.100  51.980  1.00  0.00           H
ATOM   2500  CD1 LEU A 158      53.450  62.390  52.020  1.00  0.00           C
ATOM   2501 HD11 LEU A 158      54.160  61.840  51.350  1.00  0.00           H
ATOM   2502 HD12 LEU A 158      52.730  61.760  52.580  1.00  0.00           H
ATOM   2503 HD13 LEU A 158      54.060  62.920  52.790  1.00  0.00           H
ATOM   2504  CD2 LEU A 158      53.700  64.130  50.280  1.00  0.00           C
ATOM   2505 HD21 LEU A 158      53.300  65.060  49.830  1.00  0.00           H
ATOM   2506 HD22 LEU A 158      54.070  63.470  49.460  1.00  0.00           H
ATOM   2507 HD23 LEU A 158      54.640  64.360  50.830  1.00  0.00           H
ATOM   2508  C   LEU A 158      50.320  62.410  48.410  1.00  0.00           C
ATOM   2509  O   LEU A 158      50.980  61.740  47.590  1.00  0.00           O
ATOM   2510  N   THR A 159      48.990  62.220  48.550  1.00  0.00           N
ATOM   2511  HN  THR A 159      48.480  62.750  49.230  1.00  0.00           H
ATOM   2512  CA  THR A 159      48.230  61.340  47.610  1.00  0.00           C
ATOM   2513  HA  THR A 159      48.800  60.660  47.000  1.00  0.00           H
ATOM   2514  CB  THR A 159      47.310  60.360  48.350  1.00  0.00           C
ATOM   2515  HB  THR A 159      46.380  60.890  48.650  1.00  0.00           H
ATOM   2516  OG1 THR A 159      47.950  60.010  49.570  1.00  0.00           O
ATOM   2517  HG1 THR A 159      47.760  60.680  50.240  1.00  0.00           H
ATOM   2518  CG2 THR A 159      47.090  59.030  47.650  1.00  0.00           C
ATOM   2519 HG21 THR A 159      48.030  58.630  47.220  1.00  0.00           H
ATOM   2520 HG22 THR A 159      46.370  59.240  46.820  1.00  0.00           H
ATOM   2521 HG23 THR A 159      46.530  58.350  48.330  1.00  0.00           H
ATOM   2522  C   THR A 159      47.420  62.030  46.550  1.00  0.00           C
ATOM   2523  O   THR A 159      46.700  61.370  45.890  1.00  0.00           O
ATOM   2524  N   VAL A 160      47.630  63.310  46.310  1.00  0.00           N
ATOM   2525  HN  VAL A 160      48.170  63.810  46.980  1.00  0.00           H
ATOM   2526  CA  VAL A 160      46.840  64.110  45.390  1.00  0.00           C
ATOM   2527  HA  VAL A 160      45.830  63.760  45.420  1.00  0.00           H
ATOM   2528  CB  VAL A 160      46.760  65.630  45.770  1.00  0.00           C
ATOM   2529  HB  VAL A 160      46.870  65.730  46.880  1.00  0.00           H
ATOM   2530  CG1 VAL A 160      48.070  66.380  45.260  1.00  0.00           C
ATOM   2531 HG11 VAL A 160      48.120  67.370  45.750  1.00  0.00           H
ATOM   2532 HG12 VAL A 160      48.020  66.460  44.150  1.00  0.00           H
ATOM   2533 HG13 VAL A 160      48.930  65.760  45.610  1.00  0.00           H
ATOM   2534  CG2 VAL A 160      45.590  66.350  45.150  1.00  0.00           C
ATOM   2535 HG21 VAL A 160      45.710  67.450  45.340  1.00  0.00           H
ATOM   2536 HG22 VAL A 160      44.610  65.920  45.450  1.00  0.00           H
ATOM   2537 HG23 VAL A 160      45.660  66.300  44.050  1.00  0.00           H
ATOM   2538  C   VAL A 160      47.270  63.850  43.890  1.00  0.00           C
ATOM   2539  O   VAL A 160      46.480  64.190  43.000  1.00  0.00           O
ATOM   2540  N   HSD A 161      48.440  63.320  43.500  1.00  0.00           N
ATOM   2541  HN  HSD A 161      49.140  63.380  44.210  1.00  0.00           H
ATOM   2542  CA  HSD A 161      48.880  62.940  42.170  1.00  0.00           C
ATOM   2543  HA  HSD A 161      48.630  63.820  41.600  1.00  0.00           H
ATOM   2544  CB  HSD A 161      50.340  62.470  42.120  1.00  0.00           C
ATOM   2545  HB1 HSD A 161      51.020  63.340  42.240  1.00  0.00           H
ATOM   2546  HB2 HSD A 161      50.600  61.990  41.160  1.00  0.00           H
ATOM   2547  ND1 HSD A 161      50.680  61.520  44.550  1.00  0.00           N
ATOM   2548  HD1 HSD A 161      50.650  62.420  44.990  1.00  0.00           H
ATOM   2549  CG  HSD A 161      50.570  61.370  43.190  1.00  0.00           C
ATOM   2550  CE1 HSD A 161      50.950  60.330  45.120  1.00  0.00           C
ATOM   2551  HE1 HSD A 161      51.030  60.210  46.200  1.00  0.00           H
ATOM   2552  NE2 HSD A 161      50.980  59.380  44.220  1.00  0.00           N
ATOM   2553  CD2 HSD A 161      50.800  60.040  43.030  1.00  0.00           C
ATOM   2554  HD2 HSD A 161      50.840  59.440  42.140  1.00  0.00           H
ATOM   2555  C   HSD A 161      47.930  61.770  41.770  1.00  0.00           C
ATOM   2556  O   HSD A 161      47.670  61.670  40.560  1.00  0.00           O
ATOM   2557  N   LEU A 162      47.380  60.920  42.680  1.00  0.00           N
ATOM   2558  HN  LEU A 162      47.650  60.820  43.640  1.00  0.00           H
ATOM   2559  CA  LEU A 162      46.450  59.870  42.250  1.00  0.00           C
ATOM   2560  HA  LEU A 162      46.810  59.600  41.270  1.00  0.00           H
ATOM   2561  CB  LEU A 162      46.370  58.630  43.160  1.00  0.00           C
ATOM   2562  HB1 LEU A 162      45.850  57.810  42.640  1.00  0.00           H
ATOM   2563  HB2 LEU A 162      45.880  58.870  44.140  1.00  0.00           H
ATOM   2564  CG  LEU A 162      47.700  58.070  43.650  1.00  0.00           C
ATOM   2565  HG  LEU A 162      48.190  58.840  44.290  1.00  0.00           H
ATOM   2566  CD1 LEU A 162      47.460  56.830  44.470  1.00  0.00           C
ATOM   2567 HD11 LEU A 162      46.880  56.940  45.420  1.00  0.00           H
ATOM   2568 HD12 LEU A 162      48.400  56.310  44.730  1.00  0.00           H
ATOM   2569 HD13 LEU A 162      46.860  56.170  43.800  1.00  0.00           H
ATOM   2570  CD2 LEU A 162      48.520  57.690  42.420  1.00  0.00           C
ATOM   2571 HD21 LEU A 162      49.470  57.260  42.830  1.00  0.00           H
ATOM   2572 HD22 LEU A 162      48.760  58.620  41.880  1.00  0.00           H
ATOM   2573 HD23 LEU A 162      47.930  56.950  41.840  1.00  0.00           H
ATOM   2574  C   LEU A 162      45.090  60.440  42.000  1.00  0.00           C
ATOM   2575  O   LEU A 162      44.380  59.940  41.110  1.00  0.00           O
ATOM   2576  N   LEU A 163      44.770  61.590  42.570  1.00  0.00           N
ATOM   2577  HN  LEU A 163      45.390  62.040  43.210  1.00  0.00           H
ATOM   2578  CA  LEU A 163      43.530  62.250  42.100  1.00  0.00           C
ATOM   2579  HA  LEU A 163      42.750  61.640  41.680  1.00  0.00           H
ATOM   2580  CB  LEU A 163      42.870  63.060  43.220  1.00  0.00           C
ATOM   2581  HB1 LEU A 163      41.890  63.470  42.930  1.00  0.00           H
ATOM   2582  HB2 LEU A 163      43.560  63.910  43.390  1.00  0.00           H
ATOM   2583  CG  LEU A 163      42.660  62.270  44.540  1.00  0.00           C
ATOM   2584  HG  LEU A 163      43.500  61.570  44.750  1.00  0.00           H
ATOM   2585  CD1 LEU A 163      42.540  63.340  45.620  1.00  0.00           C
ATOM   2586 HD11 LEU A 163      43.440  63.990  45.720  1.00  0.00           H
ATOM   2587 HD12 LEU A 163      42.550  62.880  46.640  1.00  0.00           H
ATOM   2588 HD13 LEU A 163      41.570  63.880  45.570  1.00  0.00           H
ATOM   2589  CD2 LEU A 163      41.410  61.410  44.510  1.00  0.00           C
ATOM   2590 HD21 LEU A 163      40.460  61.960  44.340  1.00  0.00           H
ATOM   2591 HD22 LEU A 163      41.340  60.880  45.480  1.00  0.00           H
ATOM   2592 HD23 LEU A 163      41.520  60.580  43.790  1.00  0.00           H
ATOM   2593  C   LEU A 163      43.760  63.180  40.880  1.00  0.00           C
ATOM   2594  O   LEU A 163      42.840  63.610  40.210  1.00  0.00           O
ATOM   2595  N   LYS A 164      45.030  63.520  40.530  1.00  0.00           N
ATOM   2596  HN  LYS A 164      45.770  63.140  41.080  1.00  0.00           H
ATOM   2597  CA  LYS A 164      45.240  64.510  39.430  1.00  0.00           C
ATOM   2598  HA  LYS A 164      44.310  64.990  39.150  1.00  0.00           H
ATOM   2599  CB  LYS A 164      46.130  65.650  39.860  1.00  0.00           C
ATOM   2600  HB1 LYS A 164      46.480  66.190  38.960  1.00  0.00           H
ATOM   2601  HB2 LYS A 164      46.960  65.240  40.480  1.00  0.00           H
ATOM   2602  CG  LYS A 164      45.390  66.700  40.780  1.00  0.00           C
ATOM   2603  HG1 LYS A 164      44.770  66.230  41.560  1.00  0.00           H
ATOM   2604  HG2 LYS A 164      44.730  67.250  40.070  1.00  0.00           H
ATOM   2605  CD  LYS A 164      46.370  67.680  41.540  1.00  0.00           C
ATOM   2606  HD1 LYS A 164      47.220  66.960  41.690  1.00  0.00           H
ATOM   2607  HD2 LYS A 164      45.970  68.070  42.490  1.00  0.00           H
ATOM   2608  CE  LYS A 164      46.880  68.940  40.750  1.00  0.00           C
ATOM   2609  HE1 LYS A 164      46.140  69.740  40.570  1.00  0.00           H
ATOM   2610  HE2 LYS A 164      47.320  68.690  39.770  1.00  0.00           H
ATOM   2611  NZ  LYS A 164      48.020  69.610  41.520  1.00  0.00           N
ATOM   2612  HZ1 LYS A 164      48.750  68.940  41.820  1.00  0.00           H
ATOM   2613  HZ2 LYS A 164      47.550  70.250  42.200  1.00  0.00           H
ATOM   2614  HZ3 LYS A 164      48.560  70.220  40.870  1.00  0.00           H
ATOM   2615  C   LYS A 164      45.760  63.820  38.170  1.00  0.00           C
ATOM   2616  O   LYS A 164      45.610  64.260  37.020  1.00  0.00           O
ATOM   2617  N   LYS A 165      46.480  62.640  38.270  1.00  0.00           N
ATOM   2618  HN  LYS A 165      46.670  62.160  39.110  1.00  0.00           H
ATOM   2619  CA  LYS A 165      47.000  61.900  37.170  1.00  0.00           C
ATOM   2620  HA  LYS A 165      47.420  62.590  36.460  1.00  0.00           H
ATOM   2621  CB  LYS A 165      48.240  61.050  37.540  1.00  0.00           C
ATOM   2622  HB1 LYS A 165      48.420  60.410  36.660  1.00  0.00           H
ATOM   2623  HB2 LYS A 165      48.060  60.440  38.450  1.00  0.00           H
ATOM   2624  CG  LYS A 165      49.560  61.870  37.710  1.00  0.00           C
ATOM   2625  HG1 LYS A 165      49.400  62.530  38.600  1.00  0.00           H
ATOM   2626  HG2 LYS A 165      49.580  62.640  36.920  1.00  0.00           H
ATOM   2627  CD  LYS A 165      50.840  61.020  37.880  1.00  0.00           C
ATOM   2628  HD1 LYS A 165      50.650  60.370  38.760  1.00  0.00           H
ATOM   2629  HD2 LYS A 165      51.690  61.660  38.140  1.00  0.00           H
ATOM   2630  CE  LYS A 165      51.100  60.200  36.610  1.00  0.00           C
ATOM   2631  HE1 LYS A 165      50.910  60.900  35.770  1.00  0.00           H
ATOM   2632  HE2 LYS A 165      50.330  59.420  36.500  1.00  0.00           H
ATOM   2633  NZ  LYS A 165      52.420  59.670  36.710  1.00  0.00           N
ATOM   2634  HZ1 LYS A 165      52.500  58.820  37.280  1.00  0.00           H
ATOM   2635  HZ2 LYS A 165      53.080  60.380  37.120  1.00  0.00           H
ATOM   2636  HZ3 LYS A 165      52.730  59.360  35.760  1.00  0.00           H
ATOM   2637  C   LYS A 165      45.880  61.030  36.510  1.00  0.00           C
ATOM   2638  O   LYS A 165      44.940  60.640  37.210  1.00  0.00           O
ATOM   2639  N   LYS A 166      45.900  60.790  35.140  1.00  0.00           N
ATOM   2640  HN  LYS A 166      46.760  60.980  34.670  1.00  0.00           H
ATOM   2641  CA  LYS A 166      44.810  60.100  34.460  1.00  0.00           C
ATOM   2642  HA  LYS A 166      43.870  60.330  34.940  1.00  0.00           H
ATOM   2643  CB  LYS A 166      44.760  60.440  32.970  1.00  0.00           C
ATOM   2644  HB1 LYS A 166      45.810  60.280  32.660  1.00  0.00           H
ATOM   2645  HB2 LYS A 166      44.520  61.520  32.960  1.00  0.00           H
ATOM   2646  CG  LYS A 166      43.830  59.600  32.240  1.00  0.00           C
ATOM   2647  HG1 LYS A 166      43.960  58.500  32.350  1.00  0.00           H
ATOM   2648  HG2 LYS A 166      44.160  59.730  31.180  1.00  0.00           H
ATOM   2649  CD  LYS A 166      42.310  59.900  32.410  1.00  0.00           C
ATOM   2650  HD1 LYS A 166      42.180  61.000  32.290  1.00  0.00           H
ATOM   2651  HD2 LYS A 166      42.080  59.590  33.460  1.00  0.00           H
ATOM   2652  CE  LYS A 166      41.500  59.130  31.450  1.00  0.00           C
ATOM   2653  HE1 LYS A 166      41.560  58.030  31.600  1.00  0.00           H
ATOM   2654  HE2 LYS A 166      41.800  59.480  30.440  1.00  0.00           H
ATOM   2655  NZ  LYS A 166      40.130  59.520  31.580  1.00  0.00           N
ATOM   2656  HZ1 LYS A 166      40.040  59.630  32.610  1.00  0.00           H
ATOM   2657  HZ2 LYS A 166      39.440  58.760  31.370  1.00  0.00           H
ATOM   2658  HZ3 LYS A 166      39.770  60.340  31.060  1.00  0.00           H
ATOM   2659  C   LYS A 166      44.910  58.560  34.640  1.00  0.00           C
ATOM   2660  O   LYS A 166      45.570  57.810  33.880  1.00  0.00           O
ATOM   2661  N   MET A 167      44.370  58.030  35.780  1.00  0.00           N
ATOM   2662  HN  MET A 167      43.840  58.650  36.370  1.00  0.00           H
ATOM   2663  CA  MET A 167      44.630  56.670  36.290  1.00  0.00           C
ATOM   2664  HA  MET A 167      45.680  56.670  36.590  1.00  0.00           H
ATOM   2665  CB  MET A 167      43.970  56.500  37.710  1.00  0.00           C
ATOM   2666  HB1 MET A 167      44.160  55.450  38.050  1.00  0.00           H
ATOM   2667  HB2 MET A 167      42.880  56.710  37.650  1.00  0.00           H
ATOM   2668  CG  MET A 167      44.530  57.410  38.830  1.00  0.00           C
ATOM   2669  HG1 MET A 167      43.850  57.330  39.710  1.00  0.00           H
ATOM   2670  HG2 MET A 167      44.720  58.410  38.400  1.00  0.00           H
ATOM   2671  SD  MET A 167      46.090  56.750  39.720  1.00  0.00           S
ATOM   2672  CE  MET A 167      47.420  57.450  38.800  1.00  0.00           C
ATOM   2673  HE1 MET A 167      47.820  56.730  38.060  1.00  0.00           H
ATOM   2674  HE2 MET A 167      48.290  57.560  39.490  1.00  0.00           H
ATOM   2675  HE3 MET A 167      47.200  58.480  38.430  1.00  0.00           H
ATOM   2676  C   MET A 167      44.370  55.440  35.470  1.00  0.00           C
ATOM   2677  O   MET A 167      45.270  54.580  35.440  1.00  0.00           O
ATOM   2678  N   PRO A 168      43.260  55.150  34.730  1.00  0.00           N
ATOM   2679  CD  PRO A 168      42.070  56.010  34.350  1.00  0.00           C
ATOM   2680  HD1 PRO A 168      42.310  56.990  33.890  1.00  0.00           H
ATOM   2681  HD2 PRO A 168      41.390  56.100  35.230  1.00  0.00           H
ATOM   2682  CA  PRO A 168      43.180  53.930  33.960  1.00  0.00           C
ATOM   2683  HA  PRO A 168      43.260  53.140  34.690  1.00  0.00           H
ATOM   2684  CB  PRO A 168      41.760  53.830  33.490  1.00  0.00           C
ATOM   2685  HB1 PRO A 168      41.170  53.490  34.370  1.00  0.00           H
ATOM   2686  HB2 PRO A 168      41.530  53.050  32.750  1.00  0.00           H
ATOM   2687  CG  PRO A 168      41.330  55.250  33.150  1.00  0.00           C
ATOM   2688  HG1 PRO A 168      41.730  55.550  32.160  1.00  0.00           H
ATOM   2689  HG2 PRO A 168      40.230  55.410  33.120  1.00  0.00           H
ATOM   2690  C   PRO A 168      44.350  53.790  32.940  1.00  0.00           C
ATOM   2691  O   PRO A 168      44.740  54.750  32.290  1.00  0.00           O
ATOM   2692  N   ILE A 169      44.710  52.490  32.850  1.00  0.00           N
ATOM   2693  HN  ILE A 169      44.450  51.830  33.550  1.00  0.00           H
ATOM   2694  CA  ILE A 169      45.520  51.900  31.800  1.00  0.00           C
ATOM   2695  HA  ILE A 169      46.150  52.650  31.350  1.00  0.00           H
ATOM   2696  CB  ILE A 169      46.480  50.890  32.440  1.00  0.00           C
ATOM   2697  HB  ILE A 169      45.810  50.220  33.000  1.00  0.00           H
ATOM   2698  CG2 ILE A 169      47.170  49.980  31.350  1.00  0.00           C
ATOM   2699 HG21 ILE A 169      46.520  49.290  30.760  1.00  0.00           H
ATOM   2700 HG22 ILE A 169      47.840  49.300  31.920  1.00  0.00           H
ATOM   2701 HG23 ILE A 169      47.760  50.620  30.660  1.00  0.00           H
ATOM   2702  CG1 ILE A 169      47.470  51.590  33.410  1.00  0.00           C
ATOM   2703 HG11 ILE A 169      47.090  52.520  33.890  1.00  0.00           H
ATOM   2704 HG12 ILE A 169      48.300  51.920  32.750  1.00  0.00           H
ATOM   2705  CD  ILE A 169      47.930  50.630  34.520  1.00  0.00           C
ATOM   2706  HD1 ILE A 169      48.890  50.830  35.040  1.00  0.00           H
ATOM   2707  HD2 ILE A 169      48.090  49.610  34.120  1.00  0.00           H
ATOM   2708  HD3 ILE A 169      47.090  50.460  35.230  1.00  0.00           H
ATOM   2709  C   ILE A 169      44.660  51.480  30.630  1.00  0.00           C
ATOM   2710  O   ILE A 169      43.600  50.940  30.890  1.00  0.00           O
ATOM   2711  N   GLN A 170      45.000  51.850  29.370  1.00  0.00           N
ATOM   2712  HN  GLN A 170      45.850  52.300  29.140  1.00  0.00           H
ATOM   2713  CA  GLN A 170      44.080  51.480  28.280  1.00  0.00           C
ATOM   2714  HA  GLN A 170      43.130  51.050  28.560  1.00  0.00           H
ATOM   2715  CB  GLN A 170      43.790  52.800  27.570  1.00  0.00           C
ATOM   2716  HB1 GLN A 170      44.690  53.150  27.030  1.00  0.00           H
ATOM   2717  HB2 GLN A 170      43.600  53.510  28.400  1.00  0.00           H
ATOM   2718  CG  GLN A 170      42.680  52.970  26.520  1.00  0.00           C
ATOM   2719  HG1 GLN A 170      42.220  53.980  26.410  1.00  0.00           H
ATOM   2720  HG2 GLN A 170      41.810  52.470  26.970  1.00  0.00           H
ATOM   2721  CD  GLN A 170      42.980  52.340  25.190  1.00  0.00           C
ATOM   2722  OE1 GLN A 170      42.610  51.200  24.840  1.00  0.00           O
ATOM   2723  NE2 GLN A 170      43.740  53.160  24.410  1.00  0.00           N
ATOM   2724 HE21 GLN A 170      43.910  52.820  23.490  1.00  0.00           H
ATOM   2725 HE22 GLN A 170      43.970  54.110  24.580  1.00  0.00           H
ATOM   2726  C   GLN A 170      44.830  50.560  27.400  1.00  0.00           C
ATOM   2727  O   GLN A 170      45.930  50.930  26.970  1.00  0.00           O
ATOM   2728  N   ASN A 171      44.380  49.360  27.120  1.00  0.00           N
ATOM   2729  HN  ASN A 171      43.550  49.030  27.560  1.00  0.00           H
ATOM   2730  CA  ASN A 171      45.050  48.550  26.130  1.00  0.00           C
ATOM   2731  HA  ASN A 171      45.570  49.150  25.410  1.00  0.00           H
ATOM   2732  CB  ASN A 171      46.070  47.540  26.650  1.00  0.00           C
ATOM   2733  HB1 ASN A 171      45.550  46.840  27.330  1.00  0.00           H
ATOM   2734  HB2 ASN A 171      46.710  48.260  27.190  1.00  0.00           H
ATOM   2735  CG  ASN A 171      46.840  46.750  25.580  1.00  0.00           C
ATOM   2736  OD1 ASN A 171      46.940  47.230  24.450  1.00  0.00           O
ATOM   2737  ND2 ASN A 171      47.350  45.570  25.980  1.00  0.00           N
ATOM   2738 HD21 ASN A 171      47.380  45.360  26.960  1.00  0.00           H
ATOM   2739 HD22 ASN A 171      47.830  45.040  25.280  1.00  0.00           H
ATOM   2740  C   ASN A 171      44.010  47.720  25.400  1.00  0.00           C
ATOM   2741  O   ASN A 171      43.370  46.810  25.950  1.00  0.00           O
ATOM   2742  N   GLY A 172      43.950  47.830  24.080  1.00  0.00           N
ATOM   2743  HN  GLY A 172      44.540  48.540  23.690  1.00  0.00           H
ATOM   2744  CA  GLY A 172      43.190  46.990  23.170  1.00  0.00           C
ATOM   2745  HA1 GLY A 172      43.360  45.960  23.430  1.00  0.00           H
ATOM   2746  HA2 GLY A 172      43.420  47.240  22.150  1.00  0.00           H
ATOM   2747  C   GLY A 172      41.710  47.170  23.240  1.00  0.00           C
ATOM   2748  O   GLY A 172      40.930  46.240  23.030  1.00  0.00           O
ATOM   2749  N   GLY A 173      41.350  48.360  23.630  1.00  0.00           N
ATOM   2750  HN  GLY A 173      42.050  49.040  23.830  1.00  0.00           H
ATOM   2751  CA  GLY A 173      40.010  48.660  23.730  1.00  0.00           C
ATOM   2752  HA1 GLY A 173      39.430  48.200  22.950  1.00  0.00           H
ATOM   2753  HA2 GLY A 173      40.060  49.730  23.590  1.00  0.00           H
ATOM   2754  C   GLY A 173      39.310  48.340  25.060  1.00  0.00           C
ATOM   2755  O   GLY A 173      38.140  48.170  25.080  1.00  0.00           O
ATOM   2756  N   ALA A 174      40.060  48.290  26.170  1.00  0.00           N
ATOM   2757  HN  ALA A 174      41.040  48.510  26.140  1.00  0.00           H
ATOM   2758  CA  ALA A 174      39.480  48.180  27.510  1.00  0.00           C
ATOM   2759  HA  ALA A 174      38.430  48.450  27.410  1.00  0.00           H
ATOM   2760  CB  ALA A 174      39.500  46.730  27.980  1.00  0.00           C
ATOM   2761  HB1 ALA A 174      39.090  46.030  27.210  1.00  0.00           H
ATOM   2762  HB2 ALA A 174      38.940  46.620  28.930  1.00  0.00           H
ATOM   2763  HB3 ALA A 174      40.510  46.420  28.310  1.00  0.00           H
ATOM   2764  C   ALA A 174      40.120  49.130  28.470  1.00  0.00           C
ATOM   2765  O   ALA A 174      41.180  49.590  28.220  1.00  0.00           O
ATOM   2766  N   ASN A 175      39.490  49.490  29.660  1.00  0.00           N
ATOM   2767  HN  ASN A 175      38.600  49.040  29.700  1.00  0.00           H
ATOM   2768  CA  ASN A 175      40.130  50.260  30.760  1.00  0.00           C
ATOM   2769  HA  ASN A 175      40.990  50.780  30.360  1.00  0.00           H
ATOM   2770  CB  ASN A 175      39.160  51.230  31.450  1.00  0.00           C
ATOM   2771  HB1 ASN A 175      39.710  51.800  32.230  1.00  0.00           H
ATOM   2772  HB2 ASN A 175      38.310  50.730  31.980  1.00  0.00           H
ATOM   2773  CG  ASN A 175      38.530  52.230  30.510  1.00  0.00           C
ATOM   2774  OD1 ASN A 175      39.030  52.310  29.350  1.00  0.00           O
ATOM   2775  ND2 ASN A 175      37.600  53.120  30.970  1.00  0.00           N
ATOM   2776 HD21 ASN A 175      37.320  53.230  31.930  1.00  0.00           H
ATOM   2777 HD22 ASN A 175      37.190  53.750  30.310  1.00  0.00           H
ATOM   2778  C   ASN A 175      40.570  49.320  31.820  1.00  0.00           C
ATOM   2779  O   ASN A 175      39.820  48.480  32.290  1.00  0.00           O
ATOM   2780  N   LEU A 176      41.900  49.330  32.220  1.00  0.00           N
ATOM   2781  HN  LEU A 176      42.610  49.770  31.680  1.00  0.00           H
ATOM   2782  CA  LEU A 176      42.410  48.650  33.400  1.00  0.00           C
ATOM   2783  HA  LEU A 176      41.650  48.010  33.820  1.00  0.00           H
ATOM   2784  CB  LEU A 176      43.660  47.880  33.020  1.00  0.00           C
ATOM   2785  HB1 LEU A 176      44.350  48.640  32.580  1.00  0.00           H
ATOM   2786  HB2 LEU A 176      43.440  47.170  32.190  1.00  0.00           H
ATOM   2787  CG  LEU A 176      44.400  47.060  34.150  1.00  0.00           C
ATOM   2788  HG  LEU A 176      44.620  47.700  35.030  1.00  0.00           H
ATOM   2789  CD1 LEU A 176      43.540  45.890  34.710  1.00  0.00           C
ATOM   2790 HD11 LEU A 176      43.420  45.170  33.870  1.00  0.00           H
ATOM   2791 HD12 LEU A 176      42.580  46.310  35.080  1.00  0.00           H
ATOM   2792 HD13 LEU A 176      44.070  45.490  35.600  1.00  0.00           H
ATOM   2793  CD2 LEU A 176      45.710  46.520  33.500  1.00  0.00           C
ATOM   2794 HD21 LEU A 176      45.440  45.830  32.670  1.00  0.00           H
ATOM   2795 HD22 LEU A 176      46.270  45.920  34.260  1.00  0.00           H
ATOM   2796 HD23 LEU A 176      46.320  47.400  33.220  1.00  0.00           H
ATOM   2797  C   LEU A 176      42.690  49.710  34.510  1.00  0.00           C
ATOM   2798  O   LEU A 176      43.680  50.370  34.460  1.00  0.00           O
ATOM   2799  N   CYS A 177      41.810  49.770  35.520  1.00  0.00           N
ATOM   2800  HN  CYS A 177      40.930  49.310  35.660  1.00  0.00           H
ATOM   2801  CA  CYS A 177      42.050  50.620  36.720  1.00  0.00           C
ATOM   2802  HA  CYS A 177      42.340  51.640  36.490  1.00  0.00           H
ATOM   2803  CB  CYS A 177      40.730  50.840  37.540  1.00  0.00           C
ATOM   2804  HB1 CYS A 177      40.320  49.860  37.890  1.00  0.00           H
ATOM   2805  HB2 CYS A 177      39.930  51.260  36.920  1.00  0.00           H
ATOM   2806  SG  CYS A 177      40.980  51.970  39.000  1.00  0.00           S
ATOM   2807  C   CYS A 177      43.050  49.920  37.560  1.00  0.00           C
ATOM   2808  O   CYS A 177      42.850  48.820  37.980  1.00  0.00           O
ATOM   2809  N   SER A 178      44.190  50.700  37.830  1.00  0.00           N
ATOM   2810  HN  SER A 178      44.350  51.600  37.440  1.00  0.00           H
ATOM   2811  CA  SER A 178      45.360  50.080  38.510  1.00  0.00           C
ATOM   2812  HA  SER A 178      45.010  49.860  39.510  1.00  0.00           H
ATOM   2813  CB  SER A 178      45.980  48.940  37.720  1.00  0.00           C
ATOM   2814  HB1 SER A 178      46.060  49.190  36.640  1.00  0.00           H
ATOM   2815  HB2 SER A 178      45.270  48.090  37.790  1.00  0.00           H
ATOM   2816  OG  SER A 178      47.130  48.290  38.380  1.00  0.00           O
ATOM   2817  HG1 SER A 178      47.340  47.460  37.970  1.00  0.00           H
ATOM   2818  C   SER A 178      46.440  51.110  38.600  1.00  0.00           C
ATOM   2819  O   SER A 178      46.630  51.700  37.560  1.00  0.00           O
ATOM   2820  N   SER A 179      47.170  51.230  39.780  1.00  0.00           N
ATOM   2821  HN  SER A 179      46.880  50.700  40.580  1.00  0.00           H
ATOM   2822  CA  SER A 179      48.380  51.980  39.860  1.00  0.00           C
ATOM   2823  HA  SER A 179      48.410  52.670  39.030  1.00  0.00           H
ATOM   2824  CB  SER A 179      48.370  52.820  41.200  1.00  0.00           C
ATOM   2825  HB1 SER A 179      47.420  53.380  41.270  1.00  0.00           H
ATOM   2826  HB2 SER A 179      49.140  53.620  41.110  1.00  0.00           H
ATOM   2827  OG  SER A 179      48.690  52.000  42.350  1.00  0.00           O
ATOM   2828  HG1 SER A 179      48.150  51.210  42.260  1.00  0.00           H
ATOM   2829  C   SER A 179      49.520  51.020  39.870  1.00  0.00           C
ATOM   2830  O   SER A 179      50.700  51.410  39.860  1.00  0.00           O
ATOM   2831  N   PHE A 180      49.310  49.690  39.780  1.00  0.00           N
ATOM   2832  HN  PHE A 180      48.380  49.370  39.630  1.00  0.00           H
ATOM   2833  CA  PHE A 180      50.430  48.780  39.720  1.00  0.00           C
ATOM   2834  HA  PHE A 180      51.360  49.140  40.140  1.00  0.00           H
ATOM   2835  CB  PHE A 180      49.960  47.580  40.540  1.00  0.00           C
ATOM   2836  HB1 PHE A 180      50.730  46.780  40.460  1.00  0.00           H
ATOM   2837  HB2 PHE A 180      48.940  47.220  40.300  1.00  0.00           H
ATOM   2838  CG  PHE A 180      49.930  47.960  42.030  1.00  0.00           C
ATOM   2839  CD1 PHE A 180      50.800  48.940  42.620  1.00  0.00           C
ATOM   2840  HD1 PHE A 180      51.450  49.530  41.980  1.00  0.00           H
ATOM   2841  CE1 PHE A 180      50.700  49.300  43.980  1.00  0.00           C
ATOM   2842  HE1 PHE A 180      51.420  50.000  44.380  1.00  0.00           H
ATOM   2843  CZ  PHE A 180      49.800  48.600  44.780  1.00  0.00           C
ATOM   2844  HZ  PHE A 180      50.010  48.770  45.830  1.00  0.00           H
ATOM   2845  CD2 PHE A 180      49.090  47.240  42.900  1.00  0.00           C
ATOM   2846  HD2 PHE A 180      48.430  46.520  42.440  1.00  0.00           H
ATOM   2847  CE2 PHE A 180      49.040  47.540  44.220  1.00  0.00           C
ATOM   2848  HE2 PHE A 180      48.380  46.910  44.810  1.00  0.00           H
ATOM   2849  C   PHE A 180      50.780  48.350  38.320  1.00  0.00           C
ATOM   2850  O   PHE A 180      50.080  47.540  37.690  1.00  0.00           O
ATOM   2851  N   SER A 181      51.880  49.010  37.750  1.00  0.00           N
ATOM   2852  HN  SER A 181      52.400  49.630  38.320  1.00  0.00           H
ATOM   2853  CA  SER A 181      52.530  48.850  36.430  1.00  0.00           C
ATOM   2854  HA  SER A 181      52.420  47.860  36.010  1.00  0.00           H
ATOM   2855  CB  SER A 181      52.020  49.880  35.360  1.00  0.00           C
ATOM   2856  HB1 SER A 181      52.180  50.950  35.620  1.00  0.00           H
ATOM   2857  HB2 SER A 181      50.930  49.640  35.390  1.00  0.00           H
ATOM   2858  OG  SER A 181      52.570  49.610  34.040  1.00  0.00           O
ATOM   2859  HG1 SER A 181      53.500  49.430  34.080  1.00  0.00           H
ATOM   2860  C   SER A 181      54.010  49.050  36.620  1.00  0.00           C
ATOM   2861  O   SER A 181      54.280  50.220  37.060  1.00  0.00           O
ATOM   2862  N   ILE A 182      54.940  48.110  36.340  1.00  0.00           N
ATOM   2863  HN  ILE A 182      54.610  47.190  36.160  1.00  0.00           H
ATOM   2864  CA  ILE A 182      56.410  48.330  36.460  1.00  0.00           C
ATOM   2865  HA  ILE A 182      56.650  48.840  37.390  1.00  0.00           H
ATOM   2866  CB  ILE A 182      57.140  47.040  36.540  1.00  0.00           C
ATOM   2867  HB  ILE A 182      57.030  46.510  35.570  1.00  0.00           H
ATOM   2868  CG2 ILE A 182      58.710  47.340  36.780  1.00  0.00           C
ATOM   2869 HG21 ILE A 182      59.070  47.750  35.820  1.00  0.00           H
ATOM   2870 HG22 ILE A 182      59.190  46.340  36.860  1.00  0.00           H
ATOM   2871 HG23 ILE A 182      59.010  48.030  37.590  1.00  0.00           H
ATOM   2872  CG1 ILE A 182      56.660  46.080  37.680  1.00  0.00           C
ATOM   2873 HG11 ILE A 182      55.550  46.040  37.700  1.00  0.00           H
ATOM   2874 HG12 ILE A 182      56.930  46.550  38.640  1.00  0.00           H
ATOM   2875  CD  ILE A 182      57.230  44.660  37.580  1.00  0.00           C
ATOM   2876  HD1 ILE A 182      58.300  44.560  37.790  1.00  0.00           H
ATOM   2877  HD2 ILE A 182      57.060  44.250  36.560  1.00  0.00           H
ATOM   2878  HD3 ILE A 182      56.800  44.090  38.440  1.00  0.00           H
ATOM   2879  C   ILE A 182      56.940  49.180  35.320  1.00  0.00           C
ATOM   2880  O   ILE A 182      56.550  48.910  34.160  1.00  0.00           O
ATOM   2881  N   CYS A 183      57.690  50.270  35.540  1.00  0.00           N
ATOM   2882  HN  CYS A 183      58.010  50.510  36.460  1.00  0.00           H
ATOM   2883  CA  CYS A 183      58.090  51.240  34.540  1.00  0.00           C
ATOM   2884  HA  CYS A 183      58.100  50.800  33.550  1.00  0.00           H
ATOM   2885  CB  CYS A 183      57.200  52.580  34.510  1.00  0.00           C
ATOM   2886  HB1 CYS A 183      57.700  53.240  33.780  1.00  0.00           H
ATOM   2887  HB2 CYS A 183      57.310  53.050  35.500  1.00  0.00           H
ATOM   2888  SG  CYS A 183      55.480  52.270  34.060  1.00  0.00           S
ATOM   2889  C   CYS A 183      59.640  51.510  34.740  1.00  0.00           C
ATOM   2890  O   CYS A 183      60.120  51.570  35.840  1.00  0.00           O
ATOM   2891  N   HSD A 184      60.360  51.710  33.610  1.00  0.00           N
ATOM   2892  HN  HSD A 184      59.950  51.380  32.770  1.00  0.00           H
ATOM   2893  CA  HSD A 184      61.560  52.380  33.650  1.00  0.00           C
ATOM   2894  HA  HSD A 184      62.250  51.950  34.340  1.00  0.00           H
ATOM   2895  CB  HSD A 184      62.040  52.420  32.150  1.00  0.00           C
ATOM   2896  HB1 HSD A 184      61.210  52.840  31.540  1.00  0.00           H
ATOM   2897  HB2 HSD A 184      62.080  51.410  31.680  1.00  0.00           H
ATOM   2898  ND1 HSD A 184      64.580  52.450  32.530  1.00  0.00           N
ATOM   2899  HD1 HSD A 184      64.640  51.640  33.110  1.00  0.00           H
ATOM   2900  CG  HSD A 184      63.450  52.890  31.890  1.00  0.00           C
ATOM   2901  CE1 HSD A 184      65.640  53.180  32.160  1.00  0.00           C
ATOM   2902  HE1 HSD A 184      66.630  53.000  32.580  1.00  0.00           H
ATOM   2903  NE2 HSD A 184      65.250  54.120  31.260  1.00  0.00           N
ATOM   2904  CD2 HSD A 184      63.850  53.950  31.130  1.00  0.00           C
ATOM   2905  HD2 HSD A 184      63.220  54.590  30.550  1.00  0.00           H
ATOM   2906  C   HSD A 184      61.400  53.760  34.180  1.00  0.00           C
ATOM   2907  O   HSD A 184      60.450  54.490  33.980  1.00  0.00           O
ATOM   2908  N   THR A 185      62.460  54.200  34.900  1.00  0.00           N
ATOM   2909  HN  THR A 185      63.180  53.540  35.090  1.00  0.00           H
ATOM   2910  CA  THR A 185      62.760  55.500  35.550  1.00  0.00           C
ATOM   2911  HA  THR A 185      63.820  55.440  35.730  1.00  0.00           H
ATOM   2912  CB  THR A 185      62.510  56.720  34.740  1.00  0.00           C
ATOM   2913  HB  THR A 185      61.460  56.740  34.380  1.00  0.00           H
ATOM   2914  OG1 THR A 185      63.320  56.670  33.580  1.00  0.00           O
ATOM   2915  HG1 THR A 185      63.060  57.410  33.030  1.00  0.00           H
ATOM   2916  CG2 THR A 185      62.860  57.990  35.420  1.00  0.00           C
ATOM   2917 HG21 THR A 185      62.060  58.320  36.120  1.00  0.00           H
ATOM   2918 HG22 THR A 185      63.150  58.790  34.710  1.00  0.00           H
ATOM   2919 HG23 THR A 185      63.740  57.890  36.110  1.00  0.00           H
ATOM   2920  C   THR A 185      62.090  55.600  36.910  1.00  0.00           C
ATOM   2921  O   THR A 185      60.870  55.750  37.030  1.00  0.00           O
ATOM   2922  N   PHE A 186      62.880  55.380  38.020  1.00  0.00           N
ATOM   2923  HN  PHE A 186      63.850  55.280  37.840  1.00  0.00           H
ATOM   2924  CA  PHE A 186      62.300  55.280  39.350  1.00  0.00           C
ATOM   2925  HA  PHE A 186      61.540  54.510  39.420  1.00  0.00           H
ATOM   2926  CB  PHE A 186      63.420  54.800  40.310  1.00  0.00           C
ATOM   2927  HB1 PHE A 186      64.350  55.390  40.170  1.00  0.00           H
ATOM   2928  HB2 PHE A 186      63.770  53.780  40.060  1.00  0.00           H
ATOM   2929  CG  PHE A 186      63.090  54.790  41.720  1.00  0.00           C
ATOM   2930  CD1 PHE A 186      62.080  53.980  42.190  1.00  0.00           C
ATOM   2931  HD1 PHE A 186      61.630  53.260  41.520  1.00  0.00           H
ATOM   2932  CE1 PHE A 186      61.710  53.990  43.490  1.00  0.00           C
ATOM   2933  HE1 PHE A 186      60.940  53.320  43.830  1.00  0.00           H
ATOM   2934  CZ  PHE A 186      62.350  54.950  44.360  1.00  0.00           C
ATOM   2935  HZ  PHE A 186      61.990  54.900  45.380  1.00  0.00           H
ATOM   2936  CD2 PHE A 186      63.780  55.630  42.600  1.00  0.00           C
ATOM   2937  HD2 PHE A 186      64.620  56.140  42.150  1.00  0.00           H
ATOM   2938  CE2 PHE A 186      63.340  55.750  43.900  1.00  0.00           C
ATOM   2939  HE2 PHE A 186      63.980  56.220  44.620  1.00  0.00           H
ATOM   2940  C   PHE A 186      61.670  56.640  39.800  1.00  0.00           C
ATOM   2941  O   PHE A 186      62.150  57.750  39.670  1.00  0.00           O
ATOM   2942  N   GLN A 187      60.490  56.550  40.440  1.00  0.00           N
ATOM   2943  HN  GLN A 187      60.150  55.630  40.630  1.00  0.00           H
ATOM   2944  CA  GLN A 187      59.510  57.630  40.680  1.00  0.00           C
ATOM   2945  HA  GLN A 187      59.700  58.460  40.010  1.00  0.00           H
ATOM   2946  CB  GLN A 187      58.080  57.040  40.390  1.00  0.00           C
ATOM   2947  HB1 GLN A 187      57.160  57.580  40.720  1.00  0.00           H
ATOM   2948  HB2 GLN A 187      58.080  56.040  40.840  1.00  0.00           H
ATOM   2949  CG  GLN A 187      57.950  56.890  38.770  1.00  0.00           C
ATOM   2950  HG1 GLN A 187      58.790  56.260  38.390  1.00  0.00           H
ATOM   2951  HG2 GLN A 187      57.980  57.860  38.240  1.00  0.00           H
ATOM   2952  CD  GLN A 187      56.690  56.090  38.200  1.00  0.00           C
ATOM   2953  OE1 GLN A 187      56.200  56.500  37.150  1.00  0.00           O
ATOM   2954  NE2 GLN A 187      56.220  55.030  38.880  1.00  0.00           N
ATOM   2955 HE21 GLN A 187      56.660  54.560  39.650  1.00  0.00           H
ATOM   2956 HE22 GLN A 187      55.600  54.490  38.320  1.00  0.00           H
ATOM   2957  C   GLN A 187      59.500  58.260  42.100  1.00  0.00           C
ATOM   2958  O   GLN A 187      59.820  57.670  43.180  1.00  0.00           O
ATOM   2959  N   TRP A 188      58.990  59.510  42.160  1.00  0.00           N
ATOM   2960  HN  TRP A 188      58.750  59.990  41.320  1.00  0.00           H
ATOM   2961  CA  TRP A 188      58.990  60.290  43.430  1.00  0.00           C
ATOM   2962  HA  TRP A 188      60.000  60.330  43.810  1.00  0.00           H
ATOM   2963  CB  TRP A 188      58.680  61.800  42.990  1.00  0.00           C
ATOM   2964  HB1 TRP A 188      57.640  61.780  42.610  1.00  0.00           H
ATOM   2965  HB2 TRP A 188      59.420  62.040  42.200  1.00  0.00           H
ATOM   2966  CG  TRP A 188      58.750  62.760  44.140  1.00  0.00           C
ATOM   2967  CD1 TRP A 188      57.710  63.120  45.030  1.00  0.00           C
ATOM   2968  HD1 TRP A 188      56.770  62.620  45.180  1.00  0.00           H
ATOM   2969  NE1 TRP A 188      58.200  64.130  45.830  1.00  0.00           N
ATOM   2970  HE1 TRP A 188      57.720  64.690  46.460  1.00  0.00           H
ATOM   2971  CE2 TRP A 188      59.480  64.360  45.500  1.00  0.00           C
ATOM   2972  CD2 TRP A 188      59.860  63.520  44.490  1.00  0.00           C
ATOM   2973  CE3 TRP A 188      61.180  63.510  44.030  1.00  0.00           C
ATOM   2974  HE3 TRP A 188      61.410  62.860  43.200  1.00  0.00           H
ATOM   2975  CZ3 TRP A 188      62.090  64.420  44.550  1.00  0.00           C
ATOM   2976  HZ3 TRP A 188      63.110  64.400  44.230  1.00  0.00           H
ATOM   2977  CZ2 TRP A 188      60.330  65.320  45.980  1.00  0.00           C
ATOM   2978  HZ2 TRP A 188      59.990  66.010  46.730  1.00  0.00           H
ATOM   2979  CH2 TRP A 188      61.640  65.370  45.470  1.00  0.00           C
ATOM   2980  HH2 TRP A 188      62.380  66.070  45.830  1.00  0.00           H
ATOM   2981  C   TRP A 188      58.030  59.740  44.510  1.00  0.00           C
ATOM   2982  O   TRP A 188      58.470  59.450  45.570  1.00  0.00           O
ATOM   2983  N   HSE A 189      56.730  59.430  44.200  1.00  0.00           N
ATOM   2984  HN  HSE A 189      56.470  59.620  43.260  1.00  0.00           H
ATOM   2985  CA  HSE A 189      55.710  58.860  45.130  1.00  0.00           C
ATOM   2986  HA  HSE A 189      55.660  59.570  45.940  1.00  0.00           H
ATOM   2987  CB  HSE A 189      54.300  58.710  44.530  1.00  0.00           C
ATOM   2988  HB1 HSE A 189      54.120  59.720  44.080  1.00  0.00           H
ATOM   2989  HB2 HSE A 189      53.600  58.700  45.380  1.00  0.00           H
ATOM   2990  ND1 HSE A 189      54.780  57.520  42.430  1.00  0.00           N
ATOM   2991  CG  HSE A 189      54.050  57.590  43.590  1.00  0.00           C
ATOM   2992  CE1 HSE A 189      54.180  56.580  41.750  1.00  0.00           C
ATOM   2993  HE1 HSE A 189      54.380  56.240  40.740  1.00  0.00           H
ATOM   2994  NE2 HSE A 189      53.150  55.980  42.460  1.00  0.00           N
ATOM   2995  HE2 HSE A 189      52.470  55.290  42.200  1.00  0.00           H
ATOM   2996  CD2 HSE A 189      53.100  56.600  43.660  1.00  0.00           C
ATOM   2997  HD2 HSE A 189      52.320  56.610  44.430  1.00  0.00           H
ATOM   2998  C   HSE A 189      56.230  57.510  45.740  1.00  0.00           C
ATOM   2999  O   HSE A 189      55.970  57.220  46.900  1.00  0.00           O
ATOM   3000  N   GLU A 190      56.800  56.670  44.850  1.00  0.00           N
ATOM   3001  HN  GLU A 190      56.730  56.850  43.860  1.00  0.00           H
ATOM   3002  CA  GLU A 190      57.430  55.430  45.240  1.00  0.00           C
ATOM   3003  HA  GLU A 190      56.760  54.840  45.820  1.00  0.00           H
ATOM   3004  CB  GLU A 190      57.790  54.700  43.900  1.00  0.00           C
ATOM   3005  HB1 GLU A 190      58.050  53.690  44.270  1.00  0.00           H
ATOM   3006  HB2 GLU A 190      58.690  55.170  43.440  1.00  0.00           H
ATOM   3007  CG  GLU A 190      56.620  54.570  42.970  1.00  0.00           C
ATOM   3008  HG1 GLU A 190      56.650  55.340  42.170  1.00  0.00           H
ATOM   3009  HG2 GLU A 190      55.660  54.580  43.540  1.00  0.00           H
ATOM   3010  CD  GLU A 190      56.650  53.220  42.230  1.00  0.00           C
ATOM   3011  OE1 GLU A 190      56.740  53.130  40.960  1.00  0.00           O
ATOM   3012  OE2 GLU A 190      56.600  52.200  42.930  1.00  0.00           O
ATOM   3013  C   GLU A 190      58.620  55.610  46.180  1.00  0.00           C
ATOM   3014  O   GLU A 190      58.700  55.000  47.240  1.00  0.00           O
ATOM   3015  N   ALA A 191      59.500  56.530  45.920  1.00  0.00           N
ATOM   3016  HN  ALA A 191      59.400  57.050  45.070  1.00  0.00           H
ATOM   3017  CA  ALA A 191      60.580  56.950  46.890  1.00  0.00           C
ATOM   3018  HA  ALA A 191      61.180  56.090  47.160  1.00  0.00           H
ATOM   3019  CB  ALA A 191      61.530  58.010  46.260  1.00  0.00           C
ATOM   3020  HB1 ALA A 191      60.900  58.920  46.140  1.00  0.00           H
ATOM   3021  HB2 ALA A 191      61.940  57.700  45.270  1.00  0.00           H
ATOM   3022  HB3 ALA A 191      62.400  58.140  46.940  1.00  0.00           H
ATOM   3023  C   ALA A 191      60.040  57.570  48.200  1.00  0.00           C
ATOM   3024  O   ALA A 191      60.520  57.170  49.290  1.00  0.00           O
ATOM   3025  N   MET A 192      58.990  58.480  48.120  1.00  0.00           N
ATOM   3026  HN  MET A 192      58.690  58.780  47.220  1.00  0.00           H
ATOM   3027  CA  MET A 192      58.290  58.990  49.350  1.00  0.00           C
ATOM   3028  HA  MET A 192      59.080  59.430  49.950  1.00  0.00           H
ATOM   3029  CB  MET A 192      57.280  60.060  48.880  1.00  0.00           C
ATOM   3030  HB1 MET A 192      56.730  60.480  49.750  1.00  0.00           H
ATOM   3031  HB2 MET A 192      56.680  59.630  48.070  1.00  0.00           H
ATOM   3032  CG  MET A 192      57.910  61.380  48.270  1.00  0.00           C
ATOM   3033  HG1 MET A 192      57.080  62.060  47.990  1.00  0.00           H
ATOM   3034  HG2 MET A 192      58.560  61.250  47.370  1.00  0.00           H
ATOM   3035  SD  MET A 192      58.930  62.260  49.590  1.00  0.00           S
ATOM   3036  CE  MET A 192      60.510  61.970  48.720  1.00  0.00           C
ATOM   3037  HE1 MET A 192      60.440  62.570  47.790  1.00  0.00           H
ATOM   3038  HE2 MET A 192      60.820  60.920  48.490  1.00  0.00           H
ATOM   3039  HE3 MET A 192      61.430  62.320  49.230  1.00  0.00           H
ATOM   3040  C   MET A 192      57.650  57.810  50.180  1.00  0.00           C
ATOM   3041  O   MET A 192      57.850  57.800  51.450  1.00  0.00           O
ATOM   3042  N   PHE A 193      57.040  56.840  49.560  1.00  0.00           N
ATOM   3043  HN  PHE A 193      56.910  56.970  48.580  1.00  0.00           H
ATOM   3044  CA  PHE A 193      56.480  55.680  50.130  1.00  0.00           C
ATOM   3045  HA  PHE A 193      55.800  55.810  50.950  1.00  0.00           H
ATOM   3046  CB  PHE A 193      55.720  54.940  48.980  1.00  0.00           C
ATOM   3047  HB1 PHE A 193      56.310  54.910  48.030  1.00  0.00           H
ATOM   3048  HB2 PHE A 193      54.820  55.560  48.750  1.00  0.00           H
ATOM   3049  CG  PHE A 193      55.190  53.480  49.190  1.00  0.00           C
ATOM   3050  CD1 PHE A 193      56.000  52.390  48.800  1.00  0.00           C
ATOM   3051  HD1 PHE A 193      56.860  52.470  48.160  1.00  0.00           H
ATOM   3052  CE1 PHE A 193      55.710  51.060  49.280  1.00  0.00           C
ATOM   3053  HE1 PHE A 193      56.390  50.290  48.940  1.00  0.00           H
ATOM   3054  CZ  PHE A 193      54.510  50.840  49.950  1.00  0.00           C
ATOM   3055  HZ  PHE A 193      54.130  49.850  50.210  1.00  0.00           H
ATOM   3056  CD2 PHE A 193      54.100  53.250  49.980  1.00  0.00           C
ATOM   3057  HD2 PHE A 193      53.470  54.060  50.320  1.00  0.00           H
ATOM   3058  CE2 PHE A 193      53.700  51.940  50.380  1.00  0.00           C
ATOM   3059  HE2 PHE A 193      52.780  51.800  50.930  1.00  0.00           H
ATOM   3060  C   PHE A 193      57.550  54.790  50.890  1.00  0.00           C
ATOM   3061  O   PHE A 193      57.290  54.300  51.960  1.00  0.00           O
ATOM   3062  N   LEU A 194      58.830  54.620  50.360  1.00  0.00           N
ATOM   3063  HN  LEU A 194      59.010  54.820  49.400  1.00  0.00           H
ATOM   3064  CA  LEU A 194      59.890  53.990  51.080  1.00  0.00           C
ATOM   3065  HA  LEU A 194      59.480  53.110  51.540  1.00  0.00           H
ATOM   3066  CB  LEU A 194      60.950  53.450  50.050  1.00  0.00           C
ATOM   3067  HB1 LEU A 194      61.840  53.080  50.580  1.00  0.00           H
ATOM   3068  HB2 LEU A 194      61.370  54.310  49.480  1.00  0.00           H
ATOM   3069  CG  LEU A 194      60.500  52.310  49.120  1.00  0.00           C
ATOM   3070  HG  LEU A 194      59.470  52.580  48.790  1.00  0.00           H
ATOM   3071  CD1 LEU A 194      61.350  52.350  47.920  1.00  0.00           C
ATOM   3072 HD11 LEU A 194      61.150  51.550  47.170  1.00  0.00           H
ATOM   3073 HD12 LEU A 194      62.410  52.210  48.250  1.00  0.00           H
ATOM   3074 HD13 LEU A 194      61.340  53.370  47.500  1.00  0.00           H
ATOM   3075  CD2 LEU A 194      60.580  50.930  49.790  1.00  0.00           C
ATOM   3076 HD21 LEU A 194      60.150  51.060  50.800  1.00  0.00           H
ATOM   3077 HD22 LEU A 194      61.640  50.590  49.740  1.00  0.00           H
ATOM   3078 HD23 LEU A 194      59.940  50.170  49.290  1.00  0.00           H
ATOM   3079  C   LEU A 194      60.580  54.830  52.110  1.00  0.00           C
ATOM   3080  O   LEU A 194      61.070  54.250  53.060  1.00  0.00           O
ATOM   3081  N   LEU A 195      60.620  56.190  52.020  1.00  0.00           N
ATOM   3082  HN  LEU A 195      60.300  56.620  51.180  1.00  0.00           H
ATOM   3083  CA  LEU A 195      60.890  57.110  53.120  1.00  0.00           C
ATOM   3084  HA  LEU A 195      61.810  56.780  53.580  1.00  0.00           H
ATOM   3085  CB  LEU A 195      61.060  58.620  52.690  1.00  0.00           C
ATOM   3086  HB1 LEU A 195      61.100  59.230  53.620  1.00  0.00           H
ATOM   3087  HB2 LEU A 195      60.130  58.910  52.150  1.00  0.00           H
ATOM   3088  CG  LEU A 195      62.390  58.730  51.930  1.00  0.00           C
ATOM   3089  HG  LEU A 195      62.680  57.820  51.360  1.00  0.00           H
ATOM   3090  CD1 LEU A 195      62.470  59.800  50.830  1.00  0.00           C
ATOM   3091 HD11 LEU A 195      62.210  60.780  51.300  1.00  0.00           H
ATOM   3092 HD12 LEU A 195      61.700  59.590  50.050  1.00  0.00           H
ATOM   3093 HD13 LEU A 195      63.470  59.870  50.390  1.00  0.00           H
ATOM   3094  CD2 LEU A 195      63.580  59.050  53.000  1.00  0.00           C
ATOM   3095 HD21 LEU A 195      63.610  58.180  53.690  1.00  0.00           H
ATOM   3096 HD22 LEU A 195      63.390  60.010  53.540  1.00  0.00           H
ATOM   3097 HD23 LEU A 195      64.580  59.140  52.530  1.00  0.00           H
ATOM   3098  C   LEU A 195      59.850  56.930  54.210  1.00  0.00           C
ATOM   3099  O   LEU A 195      60.220  56.810  55.420  1.00  0.00           O
ATOM   3100  N   GLU A 196      58.510  56.820  53.890  1.00  0.00           N
ATOM   3101  HN  GLU A 196      58.290  57.040  52.940  1.00  0.00           H
ATOM   3102  CA  GLU A 196      57.500  56.540  54.800  1.00  0.00           C
ATOM   3103  HA  GLU A 196      57.760  57.070  55.700  1.00  0.00           H
ATOM   3104  CB  GLU A 196      56.120  57.050  54.250  1.00  0.00           C
ATOM   3105  HB1 GLU A 196      55.290  56.550  54.790  1.00  0.00           H
ATOM   3106  HB2 GLU A 196      56.090  56.640  53.220  1.00  0.00           H
ATOM   3107  CG  GLU A 196      55.980  58.600  54.290  1.00  0.00           C
ATOM   3108  HG1 GLU A 196      56.960  59.010  53.980  1.00  0.00           H
ATOM   3109  HG2 GLU A 196      55.670  59.000  55.280  1.00  0.00           H
ATOM   3110  CD  GLU A 196      54.840  59.160  53.520  1.00  0.00           C
ATOM   3111  OE1 GLU A 196      53.670  59.220  53.960  1.00  0.00           O
ATOM   3112  OE2 GLU A 196      55.230  59.610  52.310  1.00  0.00           O
ATOM   3113  HE2 GLU A 196      54.400  59.780  51.840  1.00  0.00           H
ATOM   3114  C   GLU A 196      57.500  55.100  55.300  1.00  0.00           C
ATOM   3115  O   GLU A 196      56.820  54.750  56.270  1.00  0.00           O
ATOM   3116  N   PHE A 197      58.420  54.250  54.850  1.00  0.00           N
ATOM   3117  HN  PHE A 197      59.020  54.460  54.080  1.00  0.00           H
ATOM   3118  CA  PHE A 197      58.540  52.920  55.450  1.00  0.00           C
ATOM   3119  HA  PHE A 197      57.800  52.750  56.220  1.00  0.00           H
ATOM   3120  CB  PHE A 197      58.450  51.750  54.420  1.00  0.00           C
ATOM   3121  HB1 PHE A 197      59.190  52.000  53.620  1.00  0.00           H
ATOM   3122  HB2 PHE A 197      57.440  51.770  53.940  1.00  0.00           H
ATOM   3123  CG  PHE A 197      58.780  50.430  54.980  1.00  0.00           C
ATOM   3124  CD1 PHE A 197      57.870  49.580  55.700  1.00  0.00           C
ATOM   3125  HD1 PHE A 197      56.880  49.940  55.910  1.00  0.00           H
ATOM   3126  CE1 PHE A 197      58.310  48.360  56.290  1.00  0.00           C
ATOM   3127  HE1 PHE A 197      57.680  47.850  57.000  1.00  0.00           H
ATOM   3128  CZ  PHE A 197      59.610  48.000  56.170  1.00  0.00           C
ATOM   3129  HZ  PHE A 197      59.980  47.110  56.670  1.00  0.00           H
ATOM   3130  CD2 PHE A 197      60.090  49.920  54.800  1.00  0.00           C
ATOM   3131  HD2 PHE A 197      60.790  50.560  54.280  1.00  0.00           H
ATOM   3132  CE2 PHE A 197      60.500  48.730  55.460  1.00  0.00           C
ATOM   3133  HE2 PHE A 197      61.560  48.540  55.390  1.00  0.00           H
ATOM   3134  C   PHE A 197      59.790  52.970  56.290  1.00  0.00           C
ATOM   3135  O   PHE A 197      59.710  52.740  57.510  1.00  0.00           O
ATOM   3136  N   PHE A 198      60.970  53.260  55.740  1.00  0.00           N
ATOM   3137  HN  PHE A 198      60.910  53.510  54.770  1.00  0.00           H
ATOM   3138  CA  PHE A 198      62.290  53.110  56.300  1.00  0.00           C
ATOM   3139  HA  PHE A 198      62.120  52.170  56.820  1.00  0.00           H
ATOM   3140  CB  PHE A 198      63.560  53.220  55.430  1.00  0.00           C
ATOM   3141  HB1 PHE A 198      64.440  53.520  56.040  1.00  0.00           H
ATOM   3142  HB2 PHE A 198      63.360  53.970  54.640  1.00  0.00           H
ATOM   3143  CG  PHE A 198      63.810  51.850  54.790  1.00  0.00           C
ATOM   3144  CD1 PHE A 198      64.390  50.740  55.420  1.00  0.00           C
ATOM   3145  HD1 PHE A 198      64.630  50.850  56.460  1.00  0.00           H
ATOM   3146  CE1 PHE A 198      64.420  49.550  54.710  1.00  0.00           C
ATOM   3147  HE1 PHE A 198      64.790  48.650  55.190  1.00  0.00           H
ATOM   3148  CZ  PHE A 198      64.020  49.440  53.380  1.00  0.00           C
ATOM   3149  HZ  PHE A 198      64.150  48.530  52.820  1.00  0.00           H
ATOM   3150  CD2 PHE A 198      63.540  51.810  53.380  1.00  0.00           C
ATOM   3151  HD2 PHE A 198      63.260  52.710  52.860  1.00  0.00           H
ATOM   3152  CE2 PHE A 198      63.650  50.580  52.710  1.00  0.00           C
ATOM   3153  HE2 PHE A 198      63.610  50.480  51.630  1.00  0.00           H
ATOM   3154  C   PHE A 198      62.520  54.040  57.420  1.00  0.00           C
ATOM   3155  O   PHE A 198      63.110  53.670  58.440  1.00  0.00           O
ATOM   3156  N   LEU A 199      62.040  55.320  57.320  1.00  0.00           N
ATOM   3157  HN  LEU A 199      61.600  55.570  56.470  1.00  0.00           H
ATOM   3158  CA  LEU A 199      62.110  56.290  58.450  1.00  0.00           C
ATOM   3159  HA  LEU A 199      63.090  56.300  58.900  1.00  0.00           H
ATOM   3160  CB  LEU A 199      61.940  57.770  57.950  1.00  0.00           C
ATOM   3161  HB1 LEU A 199      60.960  57.830  57.410  1.00  0.00           H
ATOM   3162  HB2 LEU A 199      62.740  58.040  57.220  1.00  0.00           H
ATOM   3163  CG  LEU A 199      61.900  58.760  59.060  1.00  0.00           C
ATOM   3164  HG  LEU A 199      62.280  58.420  60.050  1.00  0.00           H
ATOM   3165  CD1 LEU A 199      62.790  59.980  58.670  1.00  0.00           C
ATOM   3166 HD11 LEU A 199      63.800  59.680  58.320  1.00  0.00           H
ATOM   3167 HD12 LEU A 199      62.890  60.870  59.350  1.00  0.00           H
ATOM   3168 HD13 LEU A 199      62.370  60.540  57.820  1.00  0.00           H
ATOM   3169  CD2 LEU A 199      60.490  59.200  59.470  1.00  0.00           C
ATOM   3170 HD21 LEU A 199      60.110  59.880  58.680  1.00  0.00           H
ATOM   3171 HD22 LEU A 199      60.460  59.770  60.420  1.00  0.00           H
ATOM   3172 HD23 LEU A 199      59.860  58.310  59.610  1.00  0.00           H
ATOM   3173  C   LEU A 199      61.240  55.860  59.660  1.00  0.00           C
ATOM   3174  O   LEU A 199      61.650  55.950  60.820  1.00  0.00           O
ATOM   3175  N   PRO A 200      59.980  55.250  59.520  1.00  0.00           N
ATOM   3176  CD  PRO A 200      58.970  55.880  58.600  1.00  0.00           C
ATOM   3177  HD1 PRO A 200      59.000  55.240  57.690  1.00  0.00           H
ATOM   3178  HD2 PRO A 200      59.000  56.970  58.430  1.00  0.00           H
ATOM   3179  CA  PRO A 200      59.290  54.540  60.600  1.00  0.00           C
ATOM   3180  HA  PRO A 200      59.330  55.210  61.440  1.00  0.00           H
ATOM   3181  CB  PRO A 200      57.900  54.270  59.970  1.00  0.00           C
ATOM   3182  HB1 PRO A 200      57.130  54.090  60.750  1.00  0.00           H
ATOM   3183  HB2 PRO A 200      57.780  53.500  59.180  1.00  0.00           H
ATOM   3184  CG  PRO A 200      57.660  55.620  59.350  1.00  0.00           C
ATOM   3185  HG1 PRO A 200      56.910  55.660  58.530  1.00  0.00           H
ATOM   3186  HG2 PRO A 200      57.520  56.400  60.130  1.00  0.00           H
ATOM   3187  C   PRO A 200      59.920  53.280  61.130  1.00  0.00           C
ATOM   3188  O   PRO A 200      59.920  53.090  62.340  1.00  0.00           O
ATOM   3189  N   LEU A 201      60.490  52.430  60.260  1.00  0.00           N
ATOM   3190  HN  LEU A 201      60.430  52.570  59.270  1.00  0.00           H
ATOM   3191  CA  LEU A 201      61.190  51.200  60.620  1.00  0.00           C
ATOM   3192  HA  LEU A 201      60.490  50.640  61.220  1.00  0.00           H
ATOM   3193  CB  LEU A 201      61.680  50.290  59.450  1.00  0.00           C
ATOM   3194  HB1 LEU A 201      62.250  50.900  58.710  1.00  0.00           H
ATOM   3195  HB2 LEU A 201      60.860  49.770  58.900  1.00  0.00           H
ATOM   3196  CG  LEU A 201      62.580  49.130  59.820  1.00  0.00           C
ATOM   3197  HG  LEU A 201      63.260  49.470  60.640  1.00  0.00           H
ATOM   3198  CD1 LEU A 201      61.750  47.910  60.270  1.00  0.00           C
ATOM   3199 HD11 LEU A 201      61.080  47.460  59.510  1.00  0.00           H
ATOM   3200 HD12 LEU A 201      61.170  48.100  61.200  1.00  0.00           H
ATOM   3201 HD13 LEU A 201      62.550  47.150  60.450  1.00  0.00           H
ATOM   3202  CD2 LEU A 201      63.470  48.650  58.650  1.00  0.00           C
ATOM   3203 HD21 LEU A 201      64.080  49.410  58.120  1.00  0.00           H
ATOM   3204 HD22 LEU A 201      62.830  48.270  57.820  1.00  0.00           H
ATOM   3205 HD23 LEU A 201      64.080  47.770  58.950  1.00  0.00           H
ATOM   3206  C   LEU A 201      62.370  51.510  61.590  1.00  0.00           C
ATOM   3207  O   LEU A 201      62.620  50.760  62.540  1.00  0.00           O
ATOM   3208  N   GLY A 202      63.090  52.560  61.260  1.00  0.00           N
ATOM   3209  HN  GLY A 202      62.770  52.950  60.400  1.00  0.00           H
ATOM   3210  CA  GLY A 202      64.120  53.260  61.990  1.00  0.00           C
ATOM   3211  HA1 GLY A 202      64.420  54.160  61.470  1.00  0.00           H
ATOM   3212  HA2 GLY A 202      64.940  52.590  62.200  1.00  0.00           H
ATOM   3213  C   GLY A 202      63.580  53.680  63.330  1.00  0.00           C
ATOM   3214  O   GLY A 202      64.240  53.380  64.300  1.00  0.00           O
ATOM   3215  N   ILE A 203      62.440  54.420  63.440  1.00  0.00           N
ATOM   3216  HN  ILE A 203      62.020  54.780  62.610  1.00  0.00           H
ATOM   3217  CA  ILE A 203      61.930  54.800  64.790  1.00  0.00           C
ATOM   3218  HA  ILE A 203      62.650  55.270  65.450  1.00  0.00           H
ATOM   3219  CB  ILE A 203      60.830  55.880  64.710  1.00  0.00           C
ATOM   3220  HB  ILE A 203      60.100  55.400  64.050  1.00  0.00           H
ATOM   3221  CG2 ILE A 203      60.090  56.180  66.020  1.00  0.00           C
ATOM   3222 HG21 ILE A 203      59.780  55.220  66.500  1.00  0.00           H
ATOM   3223 HG22 ILE A 203      59.150  56.680  65.750  1.00  0.00           H
ATOM   3224 HG23 ILE A 203      60.600  56.750  66.830  1.00  0.00           H
ATOM   3225  CG1 ILE A 203      61.230  57.210  63.960  1.00  0.00           C
ATOM   3226 HG11 ILE A 203      62.020  57.060  63.190  1.00  0.00           H
ATOM   3227 HG12 ILE A 203      61.580  57.950  64.700  1.00  0.00           H
ATOM   3228  CD  ILE A 203      60.020  57.900  63.180  1.00  0.00           C
ATOM   3229  HD1 ILE A 203      60.380  58.820  62.710  1.00  0.00           H
ATOM   3230  HD2 ILE A 203      59.140  58.070  63.850  1.00  0.00           H
ATOM   3231  HD3 ILE A 203      59.650  57.280  62.330  1.00  0.00           H
ATOM   3232  C   ILE A 203      61.440  53.590  65.530  1.00  0.00           C
ATOM   3233  O   ILE A 203      61.760  53.490  66.710  1.00  0.00           O
ATOM   3234  N   ILE A 204      60.730  52.650  64.880  1.00  0.00           N
ATOM   3235  HN  ILE A 204      60.550  52.780  63.910  1.00  0.00           H
ATOM   3236  CA  ILE A 204      60.180  51.440  65.420  1.00  0.00           C
ATOM   3237  HA  ILE A 204      59.650  51.780  66.300  1.00  0.00           H
ATOM   3238  CB  ILE A 204      59.170  50.660  64.560  1.00  0.00           C
ATOM   3239  HB  ILE A 204      59.520  50.700  63.500  1.00  0.00           H
ATOM   3240  CG2 ILE A 204      59.130  49.180  64.820  1.00  0.00           C
ATOM   3241 HG21 ILE A 204      58.480  48.550  64.180  1.00  0.00           H
ATOM   3242 HG22 ILE A 204      58.740  49.040  65.860  1.00  0.00           H
ATOM   3243 HG23 ILE A 204      60.130  48.710  64.710  1.00  0.00           H
ATOM   3244  CG1 ILE A 204      57.760  51.240  64.600  1.00  0.00           C
ATOM   3245 HG11 ILE A 204      57.150  50.710  63.850  1.00  0.00           H
ATOM   3246 HG12 ILE A 204      57.880  52.310  64.340  1.00  0.00           H
ATOM   3247  CD  ILE A 204      57.090  51.150  66.000  1.00  0.00           C
ATOM   3248  HD1 ILE A 204      57.800  51.490  66.790  1.00  0.00           H
ATOM   3249  HD2 ILE A 204      56.770  50.090  66.070  1.00  0.00           H
ATOM   3250  HD3 ILE A 204      56.260  51.860  65.890  1.00  0.00           H
ATOM   3251  C   ILE A 204      61.260  50.540  66.030  1.00  0.00           C
ATOM   3252  O   ILE A 204      61.090  50.150  67.170  1.00  0.00           O
ATOM   3253  N   LEU A 205      62.420  50.290  65.360  1.00  0.00           N
ATOM   3254  HN  LEU A 205      62.590  50.560  64.410  1.00  0.00           H
ATOM   3255  CA  LEU A 205      63.480  49.500  65.970  1.00  0.00           C
ATOM   3256  HA  LEU A 205      62.910  48.680  66.380  1.00  0.00           H
ATOM   3257  CB  LEU A 205      64.360  49.060  64.850  1.00  0.00           C
ATOM   3258  HB1 LEU A 205      65.260  48.680  65.370  1.00  0.00           H
ATOM   3259  HB2 LEU A 205      64.660  49.920  64.210  1.00  0.00           H
ATOM   3260  CG  LEU A 205      63.760  47.990  63.940  1.00  0.00           C
ATOM   3261  HG  LEU A 205      62.780  48.390  63.580  1.00  0.00           H
ATOM   3262  CD1 LEU A 205      64.640  47.620  62.770  1.00  0.00           C
ATOM   3263 HD11 LEU A 205      64.720  48.500  62.120  1.00  0.00           H
ATOM   3264 HD12 LEU A 205      64.210  46.780  62.180  1.00  0.00           H
ATOM   3265 HD13 LEU A 205      65.630  47.310  63.200  1.00  0.00           H
ATOM   3266  CD2 LEU A 205      63.440  46.680  64.650  1.00  0.00           C
ATOM   3267 HD21 LEU A 205      64.320  46.300  65.230  1.00  0.00           H
ATOM   3268 HD22 LEU A 205      63.000  45.860  64.040  1.00  0.00           H
ATOM   3269 HD23 LEU A 205      62.610  46.900  65.350  1.00  0.00           H
ATOM   3270  C   LEU A 205      64.200  50.250  67.050  1.00  0.00           C
ATOM   3271  O   LEU A 205      64.610  49.630  68.070  1.00  0.00           O
ATOM   3272  N   PHE A 206      64.260  51.610  66.960  1.00  0.00           N
ATOM   3273  HN  PHE A 206      63.760  52.000  66.180  1.00  0.00           H
ATOM   3274  CA  PHE A 206      65.030  52.420  67.890  1.00  0.00           C
ATOM   3275  HA  PHE A 206      65.890  51.880  68.230  1.00  0.00           H
ATOM   3276  CB  PHE A 206      65.510  53.760  67.270  1.00  0.00           C
ATOM   3277  HB1 PHE A 206      64.700  54.220  66.670  1.00  0.00           H
ATOM   3278  HB2 PHE A 206      66.290  53.500  66.530  1.00  0.00           H
ATOM   3279  CG  PHE A 206      66.020  54.790  68.250  1.00  0.00           C
ATOM   3280  CD1 PHE A 206      65.140  55.650  68.920  1.00  0.00           C
ATOM   3281  HD1 PHE A 206      64.070  55.520  68.790  1.00  0.00           H
ATOM   3282  CE1 PHE A 206      65.620  56.780  69.700  1.00  0.00           C
ATOM   3283  HE1 PHE A 206      65.000  57.480  70.230  1.00  0.00           H
ATOM   3284  CZ  PHE A 206      67.030  56.820  69.860  1.00  0.00           C
ATOM   3285  HZ  PHE A 206      67.400  57.390  70.710  1.00  0.00           H
ATOM   3286  CD2 PHE A 206      67.360  54.950  68.430  1.00  0.00           C
ATOM   3287  HD2 PHE A 206      68.020  54.310  67.870  1.00  0.00           H
ATOM   3288  CE2 PHE A 206      67.900  55.890  69.320  1.00  0.00           C
ATOM   3289  HE2 PHE A 206      68.940  56.100  69.460  1.00  0.00           H
ATOM   3290  C   PHE A 206      64.220  52.530  69.220  1.00  0.00           C
ATOM   3291  O   PHE A 206      64.680  52.010  70.220  1.00  0.00           O
ATOM   3292  N   CYS A 207      62.940  52.880  69.190  1.00  0.00           N
ATOM   3293  HN  CYS A 207      62.650  53.100  68.260  1.00  0.00           H
ATOM   3294  CA  CYS A 207      61.890  52.870  70.310  1.00  0.00           C
ATOM   3295  HA  CYS A 207      62.300  53.510  71.080  1.00  0.00           H
ATOM   3296  CB  CYS A 207      60.510  53.380  69.830  1.00  0.00           C
ATOM   3297  HB1 CYS A 207      59.760  53.330  70.650  1.00  0.00           H
ATOM   3298  HB2 CYS A 207      60.110  52.790  68.980  1.00  0.00           H
ATOM   3299  SG  CYS A 207      60.630  55.140  69.330  1.00  0.00           S
ATOM   3300  HG1 CYS A 207      60.550  54.930  68.020  1.00  0.00           H
ATOM   3301  C   CYS A 207      61.820  51.560  70.960  1.00  0.00           C
ATOM   3302  O   CYS A 207      61.980  51.450  72.170  1.00  0.00           O
ATOM   3303  N   SER A 208      61.670  50.460  70.200  1.00  0.00           N
ATOM   3304  HN  SER A 208      61.570  50.590  69.210  1.00  0.00           H
ATOM   3305  CA  SER A 208      61.620  49.130  70.690  1.00  0.00           C
ATOM   3306  HA  SER A 208      60.920  49.140  71.520  1.00  0.00           H
ATOM   3307  CB  SER A 208      61.280  48.140  69.540  1.00  0.00           C
ATOM   3308  HB1 SER A 208      61.420  47.130  69.980  1.00  0.00           H
ATOM   3309  HB2 SER A 208      62.030  48.280  68.740  1.00  0.00           H
ATOM   3310  OG  SER A 208      60.000  48.360  69.000  1.00  0.00           O
ATOM   3311  HG1 SER A 208      60.050  49.150  68.450  1.00  0.00           H
ATOM   3312  C   SER A 208      62.900  48.710  71.430  1.00  0.00           C
ATOM   3313  O   SER A 208      62.790  48.160  72.560  1.00  0.00           O
ATOM   3314  N   ALA A 209      64.070  49.000  70.890  1.00  0.00           N
ATOM   3315  HN  ALA A 209      64.050  49.410  69.980  1.00  0.00           H
ATOM   3316  CA  ALA A 209      65.370  48.750  71.520  1.00  0.00           C
ATOM   3317  HA  ALA A 209      65.430  47.710  71.800  1.00  0.00           H
ATOM   3318  CB  ALA A 209      66.440  48.710  70.360  1.00  0.00           C
ATOM   3319  HB1 ALA A 209      65.960  48.350  69.430  1.00  0.00           H
ATOM   3320  HB2 ALA A 209      67.260  48.060  70.740  1.00  0.00           H
ATOM   3321  HB3 ALA A 209      66.880  49.710  70.110  1.00  0.00           H
ATOM   3322  C   ALA A 209      65.670  49.540  72.750  1.00  0.00           C
ATOM   3323  O   ALA A 209      66.200  49.050  73.740  1.00  0.00           O
ATOM   3324  N   ARG A 210      65.310  50.860  72.780  1.00  0.00           N
ATOM   3325  HN  ARG A 210      65.040  51.210  71.880  1.00  0.00           H
ATOM   3326  CA  ARG A 210      65.350  51.670  73.930  1.00  0.00           C
ATOM   3327  HA  ARG A 210      66.350  51.600  74.340  1.00  0.00           H
ATOM   3328  CB  ARG A 210      65.040  53.120  73.500  1.00  0.00           C
ATOM   3329  HB1 ARG A 210      64.920  53.730  74.420  1.00  0.00           H
ATOM   3330  HB2 ARG A 210      64.070  53.100  72.970  1.00  0.00           H
ATOM   3331  CG  ARG A 210      66.150  53.780  72.640  1.00  0.00           C
ATOM   3332  HG1 ARG A 210      65.840  54.840  72.520  1.00  0.00           H
ATOM   3333  HG2 ARG A 210      66.270  53.230  71.680  1.00  0.00           H
ATOM   3334  CD  ARG A 210      67.540  53.950  73.300  1.00  0.00           C
ATOM   3335  HD1 ARG A 210      68.200  54.580  72.660  1.00  0.00           H
ATOM   3336  HD2 ARG A 210      68.050  52.980  73.510  1.00  0.00           H
ATOM   3337  NE  ARG A 210      67.410  54.670  74.600  1.00  0.00           N
ATOM   3338  HE  ARG A 210      66.630  55.280  74.700  1.00  0.00           H
ATOM   3339  CZ  ARG A 210      68.280  54.600  75.610  1.00  0.00           C
ATOM   3340  NH1 ARG A 210      69.360  53.820  75.610  1.00  0.00           N
ATOM   3341 HH11 ARG A 210      69.670  53.410  74.750  1.00  0.00           H
ATOM   3342 HH12 ARG A 210      69.840  53.710  76.490  1.00  0.00           H
ATOM   3343  NH2 ARG A 210      68.060  55.230  76.730  1.00  0.00           N
ATOM   3344 HH21 ARG A 210      67.220  55.760  76.810  1.00  0.00           H
ATOM   3345 HH22 ARG A 210      68.750  55.230  77.460  1.00  0.00           H
ATOM   3346  C   ARG A 210      64.470  51.250  75.050  1.00  0.00           C
ATOM   3347  O   ARG A 210      64.870  51.240  76.250  1.00  0.00           O
ATOM   3348  N   ILE A 211      63.200  50.860  74.760  1.00  0.00           N
ATOM   3349  HN  ILE A 211      62.870  51.000  73.830  1.00  0.00           H
ATOM   3350  CA  ILE A 211      62.140  50.390  75.770  1.00  0.00           C
ATOM   3351  HA  ILE A 211      62.030  51.070  76.610  1.00  0.00           H
ATOM   3352  CB  ILE A 211      60.820  50.320  75.140  1.00  0.00           C
ATOM   3353  HB  ILE A 211      60.930  49.710  74.220  1.00  0.00           H
ATOM   3354  CG2 ILE A 211      59.810  49.620  76.140  1.00  0.00           C
ATOM   3355 HG21 ILE A 211      59.930  48.520  76.290  1.00  0.00           H
ATOM   3356 HG22 ILE A 211      58.760  49.840  75.850  1.00  0.00           H
ATOM   3357 HG23 ILE A 211      59.940  50.030  77.170  1.00  0.00           H
ATOM   3358  CG1 ILE A 211      60.310  51.800  74.630  1.00  0.00           C
ATOM   3359 HG11 ILE A 211      61.120  52.170  73.970  1.00  0.00           H
ATOM   3360 HG12 ILE A 211      60.140  52.560  75.420  1.00  0.00           H
ATOM   3361  CD  ILE A 211      59.030  51.620  73.820  1.00  0.00           C
ATOM   3362  HD1 ILE A 211      59.140  50.900  72.980  1.00  0.00           H
ATOM   3363  HD2 ILE A 211      58.790  52.580  73.320  1.00  0.00           H
ATOM   3364  HD3 ILE A 211      58.210  51.250  74.470  1.00  0.00           H
ATOM   3365  C   ILE A 211      62.610  49.200  76.460  1.00  0.00           C
ATOM   3366  O   ILE A 211      62.690  49.130  77.710  1.00  0.00           O
ATOM   3367  N   ILE A 212      63.020  48.130  75.740  1.00  0.00           N
ATOM   3368  HN  ILE A 212      62.910  48.090  74.750  1.00  0.00           H
ATOM   3369  CA  ILE A 212      63.640  46.950  76.330  1.00  0.00           C
ATOM   3370  HA  ILE A 212      63.080  46.420  77.080  1.00  0.00           H
ATOM   3371  CB  ILE A 212      63.850  45.990  75.220  1.00  0.00           C
ATOM   3372  HB  ILE A 212      64.170  46.560  74.320  1.00  0.00           H
ATOM   3373  CG2 ILE A 212      64.830  44.890  75.550  1.00  0.00           C
ATOM   3374 HG21 ILE A 212      64.860  44.030  74.850  1.00  0.00           H
ATOM   3375 HG22 ILE A 212      64.680  44.480  76.560  1.00  0.00           H
ATOM   3376 HG23 ILE A 212      65.840  45.370  75.500  1.00  0.00           H
ATOM   3377  CG1 ILE A 212      62.550  45.310  74.660  1.00  0.00           C
ATOM   3378 HG11 ILE A 212      61.630  45.930  74.760  1.00  0.00           H
ATOM   3379 HG12 ILE A 212      62.180  44.590  75.420  1.00  0.00           H
ATOM   3380  CD  ILE A 212      62.590  44.730  73.250  1.00  0.00           C
ATOM   3381  HD1 ILE A 212      61.700  44.100  73.040  1.00  0.00           H
ATOM   3382  HD2 ILE A 212      63.510  44.130  73.100  1.00  0.00           H
ATOM   3383  HD3 ILE A 212      62.790  45.560  72.550  1.00  0.00           H
ATOM   3384  C   ILE A 212      64.880  47.280  77.220  1.00  0.00           C
ATOM   3385  O   ILE A 212      65.040  46.820  78.350  1.00  0.00           O
ATOM   3386  N   TRP A 213      65.780  48.150  76.770  1.00  0.00           N
ATOM   3387  HN  TRP A 213      65.740  48.500  75.840  1.00  0.00           H
ATOM   3388  CA  TRP A 213      67.020  48.540  77.480  1.00  0.00           C
ATOM   3389  HA  TRP A 213      67.610  47.680  77.730  1.00  0.00           H
ATOM   3390  CB  TRP A 213      67.890  49.460  76.530  1.00  0.00           C
ATOM   3391  HB1 TRP A 213      67.270  50.330  76.210  1.00  0.00           H
ATOM   3392  HB2 TRP A 213      68.170  48.900  75.610  1.00  0.00           H
ATOM   3393  CG  TRP A 213      69.160  50.060  77.120  1.00  0.00           C
ATOM   3394  CD1 TRP A 213      69.220  51.290  77.760  1.00  0.00           C
ATOM   3395  HD1 TRP A 213      68.430  52.030  77.870  1.00  0.00           H
ATOM   3396  NE1 TRP A 213      70.500  51.450  78.220  1.00  0.00           N
ATOM   3397  HE1 TRP A 213      70.830  52.160  78.800  1.00  0.00           H
ATOM   3398  CE2 TRP A 213      71.260  50.290  77.940  1.00  0.00           C
ATOM   3399  CD2 TRP A 213      70.450  49.400  77.190  1.00  0.00           C
ATOM   3400  CE3 TRP A 213      71.000  48.220  76.740  1.00  0.00           C
ATOM   3401  HE3 TRP A 213      70.340  47.470  76.320  1.00  0.00           H
ATOM   3402  CZ3 TRP A 213      72.270  47.850  77.140  1.00  0.00           C
ATOM   3403  HZ3 TRP A 213      72.650  46.860  76.910  1.00  0.00           H
ATOM   3404  CZ2 TRP A 213      72.530  49.920  78.320  1.00  0.00           C
ATOM   3405  HZ2 TRP A 213      73.170  50.500  78.950  1.00  0.00           H
ATOM   3406  CH2 TRP A 213      73.050  48.660  77.970  1.00  0.00           C
ATOM   3407  HH2 TRP A 213      73.980  48.240  78.280  1.00  0.00           H
ATOM   3408  C   TRP A 213      66.650  49.290  78.740  1.00  0.00           C
ATOM   3409  O   TRP A 213      67.220  49.010  79.820  1.00  0.00           O
ATOM   3410  N   SER A 214      65.680  50.210  78.660  1.00  0.00           N
ATOM   3411  HN  SER A 214      65.270  50.380  77.770  1.00  0.00           H
ATOM   3412  CA  SER A 214      65.160  51.030  79.750  1.00  0.00           C
ATOM   3413  HA  SER A 214      65.990  51.630  80.110  1.00  0.00           H
ATOM   3414  CB  SER A 214      64.270  52.150  79.120  1.00  0.00           C
ATOM   3415  HB1 SER A 214      63.460  51.710  78.500  1.00  0.00           H
ATOM   3416  HB2 SER A 214      64.880  52.700  78.370  1.00  0.00           H
ATOM   3417  OG  SER A 214      63.720  52.960  80.100  1.00  0.00           O
ATOM   3418  HG1 SER A 214      62.860  52.620  80.370  1.00  0.00           H
ATOM   3419  C   SER A 214      64.570  50.280  80.920  1.00  0.00           C
ATOM   3420  O   SER A 214      64.850  50.540  82.080  1.00  0.00           O
ATOM   3421  N   LEU A 215      63.790  49.240  80.590  1.00  0.00           N
ATOM   3422  HN  LEU A 215      63.460  49.170  79.650  1.00  0.00           H
ATOM   3423  CA  LEU A 215      63.230  48.250  81.520  1.00  0.00           C
ATOM   3424  HA  LEU A 215      62.650  48.720  82.290  1.00  0.00           H
ATOM   3425  CB  LEU A 215      62.380  47.190  80.830  1.00  0.00           C
ATOM   3426  HB1 LEU A 215      62.260  46.360  81.550  1.00  0.00           H
ATOM   3427  HB2 LEU A 215      62.960  46.790  79.960  1.00  0.00           H
ATOM   3428  CG  LEU A 215      60.980  47.580  80.200  1.00  0.00           C
ATOM   3429  HG  LEU A 215      60.930  48.590  79.730  1.00  0.00           H
ATOM   3430  CD1 LEU A 215      60.600  46.550  79.110  1.00  0.00           C
ATOM   3431 HD11 LEU A 215      61.400  46.570  78.350  1.00  0.00           H
ATOM   3432 HD12 LEU A 215      59.590  46.740  78.700  1.00  0.00           H
ATOM   3433 HD13 LEU A 215      60.590  45.500  79.490  1.00  0.00           H
ATOM   3434  CD2 LEU A 215      59.950  47.570  81.270  1.00  0.00           C
ATOM   3435 HD21 LEU A 215      59.040  48.060  80.860  1.00  0.00           H
ATOM   3436 HD22 LEU A 215      60.290  48.090  82.190  1.00  0.00           H
ATOM   3437 HD23 LEU A 215      59.650  46.530  81.500  1.00  0.00           H
ATOM   3438  C   LEU A 215      64.370  47.530  82.170  1.00  0.00           C
ATOM   3439  O   LEU A 215      64.330  47.390  83.360  1.00  0.00           O
ATOM   3440  N   ARG A 216      65.470  47.080  81.500  1.00  0.00           N
ATOM   3441  HN  ARG A 216      65.590  47.250  80.530  1.00  0.00           H
ATOM   3442  CA  ARG A 216      66.570  46.420  82.240  1.00  0.00           C
ATOM   3443  HA  ARG A 216      66.130  45.640  82.830  1.00  0.00           H
ATOM   3444  CB  ARG A 216      67.490  45.790  81.210  1.00  0.00           C
ATOM   3445  HB1 ARG A 216      68.480  45.490  81.610  1.00  0.00           H
ATOM   3446  HB2 ARG A 216      67.640  46.600  80.470  1.00  0.00           H
ATOM   3447  CG  ARG A 216      66.830  44.500  80.610  1.00  0.00           C
ATOM   3448  HG1 ARG A 216      65.830  44.870  80.270  1.00  0.00           H
ATOM   3449  HG2 ARG A 216      66.770  43.750  81.420  1.00  0.00           H
ATOM   3450  CD  ARG A 216      67.620  44.010  79.390  1.00  0.00           C
ATOM   3451  HD1 ARG A 216      68.680  43.810  79.650  1.00  0.00           H
ATOM   3452  HD2 ARG A 216      67.660  44.670  78.500  1.00  0.00           H
ATOM   3453  NE  ARG A 216      67.030  42.670  79.030  1.00  0.00           N
ATOM   3454  HE  ARG A 216      66.960  41.930  79.710  1.00  0.00           H
ATOM   3455  CZ  ARG A 216      66.960  42.190  77.800  1.00  0.00           C
ATOM   3456  NH1 ARG A 216      67.340  42.890  76.680  1.00  0.00           N
ATOM   3457 HH11 ARG A 216      67.850  43.730  76.870  1.00  0.00           H
ATOM   3458 HH12 ARG A 216      67.710  42.260  76.010  1.00  0.00           H
ATOM   3459  NH2 ARG A 216      66.400  41.050  77.540  1.00  0.00           N
ATOM   3460 HH21 ARG A 216      66.000  40.500  78.280  1.00  0.00           H
ATOM   3461 HH22 ARG A 216      66.360  40.780  76.570  1.00  0.00           H
ATOM   3462  C   ARG A 216      67.350  47.340  83.170  1.00  0.00           C
ATOM   3463  O   ARG A 216      67.580  47.180  84.380  1.00  0.00           O
ATOM   3464  N   GLN A 217      67.650  48.530  82.670  1.00  0.00           N
ATOM   3465  HN  GLN A 217      67.310  48.730  81.750  1.00  0.00           H
ATOM   3466  CA  GLN A 217      68.250  49.650  83.390  1.00  0.00           C
ATOM   3467  HA  GLN A 217      69.090  49.190  83.890  1.00  0.00           H
ATOM   3468  CB  GLN A 217      68.450  50.910  82.540  1.00  0.00           C
ATOM   3469  HB1 GLN A 217      68.740  51.850  83.070  1.00  0.00           H
ATOM   3470  HB2 GLN A 217      67.500  51.200  82.040  1.00  0.00           H
ATOM   3471  CG  GLN A 217      69.520  50.760  81.390  1.00  0.00           C
ATOM   3472  HG1 GLN A 217      69.380  51.710  80.830  1.00  0.00           H
ATOM   3473  HG2 GLN A 217      69.390  49.910  80.680  1.00  0.00           H
ATOM   3474  CD  GLN A 217      70.950  50.530  81.880  1.00  0.00           C
ATOM   3475  OE1 GLN A 217      71.370  49.710  82.730  1.00  0.00           O
ATOM   3476  NE2 GLN A 217      71.830  51.440  81.450  1.00  0.00           N
ATOM   3477 HE21 GLN A 217      71.550  52.280  80.980  1.00  0.00           H
ATOM   3478 HE22 GLN A 217      72.670  51.530  81.990  1.00  0.00           H
ATOM   3479  C   GLN A 217      67.550  50.140  84.610  1.00  0.00           C
ATOM   3480  O   GLN A 217      68.180  50.530  85.600  1.00  0.00           O
ATOM   3481  N   ARG A 218      66.190  50.290  84.560  1.00  0.00           N
ATOM   3482  HN  ARG A 218      65.760  50.370  83.670  1.00  0.00           H
ATOM   3483  CA  ARG A 218      65.460  50.710  85.700  1.00  0.00           C
ATOM   3484  HA  ARG A 218      65.950  51.580  86.110  1.00  0.00           H
ATOM   3485  CB  ARG A 218      64.070  51.170  85.260  1.00  0.00           C
ATOM   3486  HB1 ARG A 218      63.280  51.190  86.040  1.00  0.00           H
ATOM   3487  HB2 ARG A 218      63.750  50.430  84.500  1.00  0.00           H
ATOM   3488  CG  ARG A 218      64.000  52.570  84.640  1.00  0.00           C
ATOM   3489  HG1 ARG A 218      63.060  52.520  84.030  1.00  0.00           H
ATOM   3490  HG2 ARG A 218      64.750  52.530  83.820  1.00  0.00           H
ATOM   3491  CD  ARG A 218      64.090  53.810  85.520  1.00  0.00           C
ATOM   3492  HD1 ARG A 218      64.150  54.670  84.820  1.00  0.00           H
ATOM   3493  HD2 ARG A 218      65.020  53.740  86.130  1.00  0.00           H
ATOM   3494  NE  ARG A 218      62.870  54.010  86.370  1.00  0.00           N
ATOM   3495  HE  ARG A 218      62.200  53.270  86.440  1.00  0.00           H
ATOM   3496  CZ  ARG A 218      62.540  55.150  86.980  1.00  0.00           C
ATOM   3497  NH1 ARG A 218      63.270  56.210  86.950  1.00  0.00           N
ATOM   3498 HH11 ARG A 218      64.220  56.190  86.620  1.00  0.00           H
ATOM   3499 HH12 ARG A 218      62.960  56.890  87.630  1.00  0.00           H
ATOM   3500  NH2 ARG A 218      61.370  55.170  87.600  1.00  0.00           N
ATOM   3501 HH21 ARG A 218      60.740  54.450  87.300  1.00  0.00           H
ATOM   3502 HH22 ARG A 218      61.050  56.030  87.990  1.00  0.00           H
ATOM   3503  C   ARG A 218      65.370  49.780  86.950  1.00  0.00           C
ATOM   3504  O   ARG A 218      65.390  50.280  88.110  1.00  0.00           O
ATOM   3505  N   GLN A 219      65.330  48.460  86.640  1.00  0.00           N
ATOM   3506  HN  GLN A 219      65.160  48.180  85.700  1.00  0.00           H
ATOM   3507  CA  GLN A 219      65.160  47.570  87.760  1.00  0.00           C
ATOM   3508  HA  GLN A 219      65.930  47.730  88.500  1.00  0.00           H
ATOM   3509  CB  GLN A 219      63.840  47.640  88.670  1.00  0.00           C
ATOM   3510  HB1 GLN A 219      63.820  48.720  88.910  1.00  0.00           H
ATOM   3511  HB2 GLN A 219      64.090  47.100  89.600  1.00  0.00           H
ATOM   3512  CG  GLN A 219      62.380  47.580  88.050  1.00  0.00           C
ATOM   3513  HG1 GLN A 219      61.780  48.360  88.560  1.00  0.00           H
ATOM   3514  HG2 GLN A 219      61.960  46.550  88.120  1.00  0.00           H
ATOM   3515  CD  GLN A 219      62.290  48.030  86.610  1.00  0.00           C
ATOM   3516  OE1 GLN A 219      61.920  49.200  86.330  1.00  0.00           O
ATOM   3517  NE2 GLN A 219      62.590  47.210  85.600  1.00  0.00           N
ATOM   3518 HE21 GLN A 219      62.550  47.580  84.660  1.00  0.00           H
ATOM   3519 HE22 GLN A 219      62.870  46.280  85.790  1.00  0.00           H
ATOM   3520  C   GLN A 219      65.340  46.090  87.380  1.00  0.00           C
ATOM   3521  O   GLN A 219      64.900  45.210  88.110  1.00  0.00           O
ATOM   3522  N   MET A 220      65.900  45.790  86.210  1.00  0.00           N
ATOM   3523  HN  MET A 220      66.070  46.460  85.490  1.00  0.00           H
ATOM   3524  CA  MET A 220      66.160  44.410  85.770  1.00  0.00           C
ATOM   3525  HA  MET A 220      66.730  44.550  84.860  1.00  0.00           H
ATOM   3526  CB  MET A 220      67.120  43.610  86.760  1.00  0.00           C
ATOM   3527  HB1 MET A 220      67.390  42.710  86.180  1.00  0.00           H
ATOM   3528  HB2 MET A 220      66.510  43.310  87.650  1.00  0.00           H
ATOM   3529  CG  MET A 220      68.410  44.250  87.290  1.00  0.00           C
ATOM   3530  HG1 MET A 220      68.840  43.640  88.110  1.00  0.00           H
ATOM   3531  HG2 MET A 220      68.230  45.230  87.800  1.00  0.00           H
ATOM   3532  SD  MET A 220      69.750  44.390  86.010  1.00  0.00           S
ATOM   3533  CE  MET A 220      70.320  42.630  86.360  1.00  0.00           C
ATOM   3534  HE1 MET A 220      71.220  42.380  85.750  1.00  0.00           H
ATOM   3535  HE2 MET A 220      69.480  41.910  86.240  1.00  0.00           H
ATOM   3536  HE3 MET A 220      70.620  42.630  87.430  1.00  0.00           H
ATOM   3537  C   MET A 220      64.880  43.630  85.510  1.00  0.00           C
ATOM   3538  O   MET A 220      63.760  44.170  85.660  1.00  0.00           O
ATOM   3539  N   ASP A 221      65.010  42.380  84.990  1.00  0.00           N
ATOM   3540  HN  ASP A 221      65.910  42.210  84.590  1.00  0.00           H
ATOM   3541  CA  ASP A 221      63.960  41.530  84.480  1.00  0.00           C
ATOM   3542  HA  ASP A 221      63.160  42.200  84.240  1.00  0.00           H
ATOM   3543  CB  ASP A 221      64.420  40.810  83.140  1.00  0.00           C
ATOM   3544  HB1 ASP A 221      64.840  41.580  82.470  1.00  0.00           H
ATOM   3545  HB2 ASP A 221      63.500  40.540  82.570  1.00  0.00           H
ATOM   3546  CG  ASP A 221      65.480  39.810  83.400  1.00  0.00           C
ATOM   3547  OD1 ASP A 221      65.920  39.270  82.360  1.00  0.00           O
ATOM   3548  OD2 ASP A 221      65.950  39.640  84.500  1.00  0.00           O
ATOM   3549  C   ASP A 221      63.340  40.520  85.430  1.00  0.00           C
ATOM   3550  O   ASP A 221      62.480  39.670  85.150  1.00  0.00           O
ATOM   3551  N   ARG A 222      63.830  40.610  86.720  1.00  0.00           N
ATOM   3552  HN  ARG A 222      64.400  41.420  86.880  1.00  0.00           H
ATOM   3553  CA  ARG A 222      63.540  39.630  87.760  1.00  0.00           C
ATOM   3554  HA  ARG A 222      63.690  38.690  87.260  1.00  0.00           H
ATOM   3555  CB  ARG A 222      64.330  39.930  89.040  1.00  0.00           C
ATOM   3556  HB1 ARG A 222      64.050  39.170  89.810  1.00  0.00           H
ATOM   3557  HB2 ARG A 222      64.020  40.930  89.420  1.00  0.00           H
ATOM   3558  CG  ARG A 222      65.890  39.970  88.950  1.00  0.00           C
ATOM   3559  HG1 ARG A 222      66.290  40.250  89.940  1.00  0.00           H
ATOM   3560  HG2 ARG A 222      66.280  40.710  88.210  1.00  0.00           H
ATOM   3561  CD  ARG A 222      66.490  38.540  88.750  1.00  0.00           C
ATOM   3562  HD1 ARG A 222      65.860  37.850  89.350  1.00  0.00           H
ATOM   3563  HD2 ARG A 222      67.570  38.380  88.980  1.00  0.00           H
ATOM   3564  NE  ARG A 222      66.300  38.310  87.260  1.00  0.00           N
ATOM   3565  HE  ARG A 222      66.630  38.930  86.540  1.00  0.00           H
ATOM   3566  CZ  ARG A 222      65.990  37.190  86.660  1.00  0.00           C
ATOM   3567  NH1 ARG A 222      65.880  36.080  87.380  1.00  0.00           N
ATOM   3568 HH11 ARG A 222      66.340  36.140  88.260  1.00  0.00           H
ATOM   3569 HH12 ARG A 222      65.840  35.170  86.940  1.00  0.00           H
ATOM   3570  NH2 ARG A 222      65.610  37.170  85.380  1.00  0.00           N
ATOM   3571 HH21 ARG A 222      65.750  38.020  84.860  1.00  0.00           H
ATOM   3572 HH22 ARG A 222      65.290  36.280  85.060  1.00  0.00           H
ATOM   3573  C   ARG A 222      62.040  39.610  88.030  1.00  0.00           C
ATOM   3574  O   ARG A 222      61.460  38.510  88.120  1.00  0.00           O
ATOM   3575  N   HSD A 223      61.300  40.750  88.130  1.00  0.00           N
ATOM   3576  HN  HSD A 223      61.690  41.650  87.970  1.00  0.00           H
ATOM   3577  CA  HSD A 223      59.870  40.790  88.280  1.00  0.00           C
ATOM   3578  HA  HSD A 223      59.610  40.130  89.080  1.00  0.00           H
ATOM   3579  CB  HSD A 223      59.330  42.150  88.730  1.00  0.00           C
ATOM   3580  HB1 HSD A 223      58.230  42.200  88.760  1.00  0.00           H
ATOM   3581  HB2 HSD A 223      59.570  42.960  88.000  1.00  0.00           H
ATOM   3582  ND1 HSD A 223      58.950  43.050  91.160  1.00  0.00           N
ATOM   3583  HD1 HSD A 223      57.960  43.200  91.040  1.00  0.00           H
ATOM   3584  CG  HSD A 223      59.790  42.560  90.170  1.00  0.00           C
ATOM   3585  CE1 HSD A 223      59.740  43.320  92.260  1.00  0.00           C
ATOM   3586  HE1 HSD A 223      59.350  43.670  93.210  1.00  0.00           H
ATOM   3587  NE2 HSD A 223      61.020  43.070  91.990  1.00  0.00           N
ATOM   3588  CD2 HSD A 223      61.060  42.620  90.690  1.00  0.00           C
ATOM   3589  HD2 HSD A 223      61.990  42.310  90.240  1.00  0.00           H
ATOM   3590  C   HSD A 223      59.200  40.150  87.000  1.00  0.00           C
ATOM   3591  O   HSD A 223      59.690  40.370  85.910  1.00  0.00           O
ATOM   3592  N   ALA A 224      58.080  39.420  87.120  1.00  0.00           N
ATOM   3593  HN  ALA A 224      57.890  39.140  88.060  1.00  0.00           H
ATOM   3594  CA  ALA A 224      57.320  38.810  85.960  1.00  0.00           C
ATOM   3595  HA  ALA A 224      58.000  38.210  85.380  1.00  0.00           H
ATOM   3596  CB  ALA A 224      56.140  37.990  86.540  1.00  0.00           C
ATOM   3597  HB1 ALA A 224      56.540  37.340  87.340  1.00  0.00           H
ATOM   3598  HB2 ALA A 224      55.740  37.330  85.740  1.00  0.00           H
ATOM   3599  HB3 ALA A 224      55.310  38.620  86.910  1.00  0.00           H
ATOM   3600  C   ALA A 224      56.740  39.800  84.880  1.00  0.00           C
ATOM   3601  O   ALA A 224      56.850  39.580  83.690  1.00  0.00           O
ATOM   3602  N   LYS A 225      56.130  40.960  85.310  1.00  0.00           N
ATOM   3603  HN  LYS A 225      55.930  41.120  86.270  1.00  0.00           H
ATOM   3604  CA  LYS A 225      55.710  42.000  84.400  1.00  0.00           C
ATOM   3605  HA  LYS A 225      54.910  41.530  83.830  1.00  0.00           H
ATOM   3606  CB  LYS A 225      55.120  43.210  85.230  1.00  0.00           C
ATOM   3607  HB1 LYS A 225      54.270  42.720  85.750  1.00  0.00           H
ATOM   3608  HB2 LYS A 225      54.600  43.870  84.500  1.00  0.00           H
ATOM   3609  CG  LYS A 225      56.090  43.770  86.350  1.00  0.00           C
ATOM   3610  HG1 LYS A 225      56.830  44.380  85.780  1.00  0.00           H
ATOM   3611  HG2 LYS A 225      56.690  42.890  86.700  1.00  0.00           H
ATOM   3612  CD  LYS A 225      55.460  44.670  87.390  1.00  0.00           C
ATOM   3613  HD1 LYS A 225      56.360  45.140  87.850  1.00  0.00           H
ATOM   3614  HD2 LYS A 225      54.940  44.020  88.120  1.00  0.00           H
ATOM   3615  CE  LYS A 225      54.600  45.690  86.580  1.00  0.00           C
ATOM   3616  HE1 LYS A 225      53.730  45.260  86.040  1.00  0.00           H
ATOM   3617  HE2 LYS A 225      55.290  46.380  86.040  1.00  0.00           H
ATOM   3618  NZ  LYS A 225      53.890  46.600  87.520  1.00  0.00           N
ATOM   3619  HZ1 LYS A 225      53.180  46.070  88.080  1.00  0.00           H
ATOM   3620  HZ2 LYS A 225      53.340  47.190  86.870  1.00  0.00           H
ATOM   3621  HZ3 LYS A 225      54.420  47.160  88.220  1.00  0.00           H
ATOM   3622  C   LYS A 225      56.700  42.510  83.370  1.00  0.00           C
ATOM   3623  O   LYS A 225      56.440  42.700  82.190  1.00  0.00           O
ATOM   3624  N   ILE A 226      57.950  42.560  83.890  1.00  0.00           N
ATOM   3625  HN  ILE A 226      58.060  42.120  84.780  1.00  0.00           H
ATOM   3626  CA  ILE A 226      59.070  42.950  83.070  1.00  0.00           C
ATOM   3627  HA  ILE A 226      58.750  43.930  82.730  1.00  0.00           H
ATOM   3628  CB  ILE A 226      60.400  43.200  83.930  1.00  0.00           C
ATOM   3629  HB  ILE A 226      60.670  42.210  84.380  1.00  0.00           H
ATOM   3630  CG2 ILE A 226      61.510  43.810  83.010  1.00  0.00           C
ATOM   3631 HG21 ILE A 226      62.260  44.220  83.720  1.00  0.00           H
ATOM   3632 HG22 ILE A 226      61.140  44.710  82.450  1.00  0.00           H
ATOM   3633 HG23 ILE A 226      61.910  43.070  82.290  1.00  0.00           H
ATOM   3634  CG1 ILE A 226      60.140  44.020  85.220  1.00  0.00           C
ATOM   3635 HG11 ILE A 226      61.080  44.090  85.800  1.00  0.00           H
ATOM   3636 HG12 ILE A 226      59.450  43.440  85.860  1.00  0.00           H
ATOM   3637  CD  ILE A 226      59.600  45.430  84.930  1.00  0.00           C
ATOM   3638  HD1 ILE A 226      58.600  45.460  84.440  1.00  0.00           H
ATOM   3639  HD2 ILE A 226      60.290  46.000  84.260  1.00  0.00           H
ATOM   3640  HD3 ILE A 226      59.530  46.050  85.840  1.00  0.00           H
ATOM   3641  C   ILE A 226      59.410  41.990  81.860  1.00  0.00           C
ATOM   3642  O   ILE A 226      59.500  42.430  80.720  1.00  0.00           O
ATOM   3643  N   LYS A 227      59.400  40.640  81.990  1.00  0.00           N
ATOM   3644  HN  LYS A 227      59.200  40.320  82.920  1.00  0.00           H
ATOM   3645  CA  LYS A 227      59.550  39.610  81.040  1.00  0.00           C
ATOM   3646  HA  LYS A 227      60.470  39.750  80.490  1.00  0.00           H
ATOM   3647  CB  LYS A 227      59.500  38.240  81.700  1.00  0.00           C
ATOM   3648  HB1 LYS A 227      59.660  37.510  80.880  1.00  0.00           H
ATOM   3649  HB2 LYS A 227      58.510  38.020  82.170  1.00  0.00           H
ATOM   3650  CG  LYS A 227      60.470  38.050  82.860  1.00  0.00           C
ATOM   3651  HG1 LYS A 227      60.060  38.660  83.700  1.00  0.00           H
ATOM   3652  HG2 LYS A 227      61.530  38.280  82.630  1.00  0.00           H
ATOM   3653  CD  LYS A 227      60.590  36.640  83.410  1.00  0.00           C
ATOM   3654  HD1 LYS A 227      61.000  35.960  82.630  1.00  0.00           H
ATOM   3655  HD2 LYS A 227      59.550  36.290  83.570  1.00  0.00           H
ATOM   3656  CE  LYS A 227      61.500  36.490  84.680  1.00  0.00           C
ATOM   3657  HE1 LYS A 227      62.490  36.970  84.560  1.00  0.00           H
ATOM   3658  HE2 LYS A 227      61.580  35.410  84.970  1.00  0.00           H
ATOM   3659  NZ  LYS A 227      60.850  37.130  85.850  1.00  0.00           N
ATOM   3660  HZ1 LYS A 227      60.830  38.160  85.790  1.00  0.00           H
ATOM   3661  HZ2 LYS A 227      61.380  36.980  86.740  1.00  0.00           H
ATOM   3662  HZ3 LYS A 227      59.980  36.630  86.130  1.00  0.00           H
ATOM   3663  C   LYS A 227      58.430  39.670  79.990  1.00  0.00           C
ATOM   3664  O   LYS A 227      58.610  39.550  78.780  1.00  0.00           O
ATOM   3665  N   ARG A 228      57.170  39.900  80.450  1.00  0.00           N
ATOM   3666  HN  ARG A 228      56.990  39.920  81.420  1.00  0.00           H
ATOM   3667  CA  ARG A 228      56.070  40.070  79.600  1.00  0.00           C
ATOM   3668  HA  ARG A 228      56.040  39.180  78.990  1.00  0.00           H
ATOM   3669  CB  ARG A 228      54.840  40.030  80.540  1.00  0.00           C
ATOM   3670  HB1 ARG A 228      54.010  40.000  79.800  1.00  0.00           H
ATOM   3671  HB2 ARG A 228      54.700  40.870  81.250  1.00  0.00           H
ATOM   3672  CG  ARG A 228      54.660  38.770  81.290  1.00  0.00           C
ATOM   3673  HG1 ARG A 228      55.160  38.910  82.260  1.00  0.00           H
ATOM   3674  HG2 ARG A 228      55.170  37.980  80.680  1.00  0.00           H
ATOM   3675  CD  ARG A 228      53.200  38.350  81.440  1.00  0.00           C
ATOM   3676  HD1 ARG A 228      53.270  37.250  81.500  1.00  0.00           H
ATOM   3677  HD2 ARG A 228      52.680  38.550  80.470  1.00  0.00           H
ATOM   3678  NE  ARG A 228      52.540  38.970  82.660  1.00  0.00           N
ATOM   3679  HE  ARG A 228      52.250  39.920  82.560  1.00  0.00           H
ATOM   3680  CZ  ARG A 228      52.400  38.500  83.910  1.00  0.00           C
ATOM   3681  NH1 ARG A 228      52.610  37.290  84.260  1.00  0.00           N
ATOM   3682 HH11 ARG A 228      52.910  36.700  83.510  1.00  0.00           H
ATOM   3683 HH12 ARG A 228      52.100  36.970  85.060  1.00  0.00           H
ATOM   3684  NH2 ARG A 228      52.010  39.420  84.780  1.00  0.00           N
ATOM   3685 HH21 ARG A 228      51.800  40.300  84.340  1.00  0.00           H
ATOM   3686 HH22 ARG A 228      51.810  39.300  85.750  1.00  0.00           H
ATOM   3687  C   ARG A 228      56.030  41.330  78.680  1.00  0.00           C
ATOM   3688  O   ARG A 228      55.630  41.330  77.520  1.00  0.00           O
ATOM   3689  N   ALA A 229      56.460  42.390  79.290  1.00  0.00           N
ATOM   3690  HN  ALA A 229      56.630  42.430  80.270  1.00  0.00           H
ATOM   3691  CA  ALA A 229      56.790  43.650  78.640  1.00  0.00           C
ATOM   3692  HA  ALA A 229      55.860  44.060  78.240  1.00  0.00           H
ATOM   3693  CB  ALA A 229      57.340  44.710  79.680  1.00  0.00           C
ATOM   3694  HB1 ALA A 229      58.250  44.280  80.180  1.00  0.00           H
ATOM   3695  HB2 ALA A 229      56.570  45.020  80.420  1.00  0.00           H
ATOM   3696  HB3 ALA A 229      57.540  45.680  79.180  1.00  0.00           H
ATOM   3697  C   ALA A 229      57.850  43.550  77.550  1.00  0.00           C
ATOM   3698  O   ALA A 229      57.670  44.110  76.450  1.00  0.00           O
ATOM   3699  N   ILE A 230      58.970  42.780  77.840  1.00  0.00           N
ATOM   3700  HN  ILE A 230      59.090  42.510  78.790  1.00  0.00           H
ATOM   3701  CA  ILE A 230      60.000  42.440  76.860  1.00  0.00           C
ATOM   3702  HA  ILE A 230      60.210  43.380  76.360  1.00  0.00           H
ATOM   3703  CB  ILE A 230      61.270  41.880  77.610  1.00  0.00           C
ATOM   3704  HB  ILE A 230      60.830  41.010  78.150  1.00  0.00           H
ATOM   3705  CG2 ILE A 230      62.290  41.330  76.650  1.00  0.00           C
ATOM   3706 HG21 ILE A 230      63.070  40.770  77.210  1.00  0.00           H
ATOM   3707 HG22 ILE A 230      62.810  42.160  76.130  1.00  0.00           H
ATOM   3708 HG23 ILE A 230      61.830  40.580  75.960  1.00  0.00           H
ATOM   3709  CG1 ILE A 230      61.980  42.960  78.500  1.00  0.00           C
ATOM   3710 HG11 ILE A 230      61.140  43.440  79.040  1.00  0.00           H
ATOM   3711 HG12 ILE A 230      62.520  43.750  77.950  1.00  0.00           H
ATOM   3712  CD  ILE A 230      62.950  42.350  79.450  1.00  0.00           C
ATOM   3713  HD1 ILE A 230      62.920  42.840  80.450  1.00  0.00           H
ATOM   3714  HD2 ILE A 230      64.000  42.490  79.130  1.00  0.00           H
ATOM   3715  HD3 ILE A 230      62.720  41.290  79.690  1.00  0.00           H
ATOM   3716  C   ILE A 230      59.420  41.580  75.730  1.00  0.00           C
ATOM   3717  O   ILE A 230      59.670  41.840  74.520  1.00  0.00           O
ATOM   3718  N   THR A 231      58.550  40.550  76.070  1.00  0.00           N
ATOM   3719  HN  THR A 231      58.530  40.370  77.050  1.00  0.00           H
ATOM   3720  CA  THR A 231      57.780  39.880  75.060  1.00  0.00           C
ATOM   3721  HA  THR A 231      58.510  39.370  74.440  1.00  0.00           H
ATOM   3722  CB  THR A 231      56.910  38.710  75.630  1.00  0.00           C
ATOM   3723  HB  THR A 231      56.220  39.240  76.330  1.00  0.00           H
ATOM   3724  OG1 THR A 231      57.660  37.790  76.400  1.00  0.00           O
ATOM   3725  HG1 THR A 231      58.050  38.310  77.110  1.00  0.00           H
ATOM   3726  CG2 THR A 231      56.220  38.000  74.490  1.00  0.00           C
ATOM   3727 HG21 THR A 231      57.000  37.680  73.770  1.00  0.00           H
ATOM   3728 HG22 THR A 231      55.510  38.600  73.880  1.00  0.00           H
ATOM   3729 HG23 THR A 231      55.690  37.150  74.970  1.00  0.00           H
ATOM   3730  C   THR A 231      56.830  40.740  74.200  1.00  0.00           C
ATOM   3731  O   THR A 231      56.940  40.680  72.930  1.00  0.00           O
ATOM   3732  N   PHE A 232      56.000  41.580  74.790  1.00  0.00           N
ATOM   3733  HN  PHE A 232      56.190  41.640  75.770  1.00  0.00           H
ATOM   3734  CA  PHE A 232      55.070  42.460  73.990  1.00  0.00           C
ATOM   3735  HA  PHE A 232      54.310  41.840  73.520  1.00  0.00           H
ATOM   3736  CB  PHE A 232      54.360  43.400  75.040  1.00  0.00           C
ATOM   3737  HB1 PHE A 232      55.180  43.820  75.690  1.00  0.00           H
ATOM   3738  HB2 PHE A 232      53.810  42.820  75.810  1.00  0.00           H
ATOM   3739  CG  PHE A 232      53.420  44.470  74.470  1.00  0.00           C
ATOM   3740  CD1 PHE A 232      52.730  44.420  73.250  1.00  0.00           C
ATOM   3741  HD1 PHE A 232      52.900  43.570  72.600  1.00  0.00           H
ATOM   3742  CE1 PHE A 232      52.000  45.500  72.830  1.00  0.00           C
ATOM   3743  HE1 PHE A 232      51.560  45.350  71.850  1.00  0.00           H
ATOM   3744  CZ  PHE A 232      51.670  46.580  73.660  1.00  0.00           C
ATOM   3745  HZ  PHE A 232      50.920  47.290  73.340  1.00  0.00           H
ATOM   3746  CD2 PHE A 232      53.180  45.600  75.320  1.00  0.00           C
ATOM   3747  HD2 PHE A 232      53.740  45.770  76.230  1.00  0.00           H
ATOM   3748  CE2 PHE A 232      52.390  46.670  74.900  1.00  0.00           C
ATOM   3749  HE2 PHE A 232      52.110  47.480  75.540  1.00  0.00           H
ATOM   3750  C   PHE A 232      55.700  43.380  72.870  1.00  0.00           C
ATOM   3751  O   PHE A 232      55.370  43.340  71.710  1.00  0.00           O
ATOM   3752  N   ILE A 233      56.870  44.110  73.220  1.00  0.00           N
ATOM   3753  HN  ILE A 233      57.320  43.960  74.100  1.00  0.00           H
ATOM   3754  CA  ILE A 233      57.630  44.980  72.410  1.00  0.00           C
ATOM   3755  HA  ILE A 233      57.040  45.800  72.040  1.00  0.00           H
ATOM   3756  CB  ILE A 233      58.660  45.770  73.270  1.00  0.00           C
ATOM   3757  HB  ILE A 233      59.270  45.000  73.780  1.00  0.00           H
ATOM   3758  CG2 ILE A 233      59.660  46.440  72.320  1.00  0.00           C
ATOM   3759 HG21 ILE A 233      60.240  45.620  71.820  1.00  0.00           H
ATOM   3760 HG22 ILE A 233      60.310  47.090  72.960  1.00  0.00           H
ATOM   3761 HG23 ILE A 233      59.090  47.070  71.610  1.00  0.00           H
ATOM   3762  CG1 ILE A 233      58.030  46.770  74.270  1.00  0.00           C
ATOM   3763 HG11 ILE A 233      58.800  47.150  74.980  1.00  0.00           H
ATOM   3764 HG12 ILE A 233      57.350  46.070  74.810  1.00  0.00           H
ATOM   3765  CD  ILE A 233      57.320  48.020  73.700  1.00  0.00           C
ATOM   3766  HD1 ILE A 233      56.860  47.830  72.710  1.00  0.00           H
ATOM   3767  HD2 ILE A 233      58.030  48.860  73.590  1.00  0.00           H
ATOM   3768  HD3 ILE A 233      56.510  48.350  74.380  1.00  0.00           H
ATOM   3769  C   ILE A 233      58.220  44.240  71.180  1.00  0.00           C
ATOM   3770  O   ILE A 233      58.070  44.780  70.030  1.00  0.00           O
ATOM   3771  N   MET A 234      58.780  43.010  71.370  1.00  0.00           N
ATOM   3772  HN  MET A 234      58.730  42.520  72.250  1.00  0.00           H
ATOM   3773  CA  MET A 234      59.270  42.120  70.330  1.00  0.00           C
ATOM   3774  HA  MET A 234      59.900  42.600  69.600  1.00  0.00           H
ATOM   3775  CB  MET A 234      60.180  40.960  70.960  1.00  0.00           C
ATOM   3776  HB1 MET A 234      60.630  40.340  70.160  1.00  0.00           H
ATOM   3777  HB2 MET A 234      59.580  40.300  71.620  1.00  0.00           H
ATOM   3778  CG  MET A 234      61.420  41.460  71.760  1.00  0.00           C
ATOM   3779  HG1 MET A 234      61.170  42.140  72.600  1.00  0.00           H
ATOM   3780  HG2 MET A 234      62.120  42.020  71.120  1.00  0.00           H
ATOM   3781  SD  MET A 234      62.330  39.950  72.300  1.00  0.00           S
ATOM   3782  CE  MET A 234      63.770  40.910  72.950  1.00  0.00           C
ATOM   3783  HE1 MET A 234      63.430  41.810  73.510  1.00  0.00           H
ATOM   3784  HE2 MET A 234      64.540  41.260  72.220  1.00  0.00           H
ATOM   3785  HE3 MET A 234      64.310  40.220  73.620  1.00  0.00           H
ATOM   3786  C   MET A 234      58.210  41.590  69.360  1.00  0.00           C
ATOM   3787  O   MET A 234      58.430  41.500  68.170  1.00  0.00           O
ATOM   3788  N   VAL A 235      57.050  41.080  69.910  1.00  0.00           N
ATOM   3789  HN  VAL A 235      56.830  41.100  70.880  1.00  0.00           H
ATOM   3790  CA  VAL A 235      55.910  40.600  69.120  1.00  0.00           C
ATOM   3791  HA  VAL A 235      56.350  39.910  68.420  1.00  0.00           H
ATOM   3792  CB  VAL A 235      54.760  39.990  69.950  1.00  0.00           C
ATOM   3793  HB  VAL A 235      54.410  40.740  70.700  1.00  0.00           H
ATOM   3794  CG1 VAL A 235      53.400  39.800  69.110  1.00  0.00           C
ATOM   3795 HG11 VAL A 235      52.600  39.420  69.780  1.00  0.00           H
ATOM   3796 HG12 VAL A 235      53.620  39.180  68.220  1.00  0.00           H
ATOM   3797 HG13 VAL A 235      53.060  40.790  68.750  1.00  0.00           H
ATOM   3798  CG2 VAL A 235      55.220  38.720  70.650  1.00  0.00           C
ATOM   3799 HG21 VAL A 235      54.320  38.290  71.140  1.00  0.00           H
ATOM   3800 HG22 VAL A 235      55.950  39.010  71.430  1.00  0.00           H
ATOM   3801 HG23 VAL A 235      55.640  37.920  70.000  1.00  0.00           H
ATOM   3802  C   VAL A 235      55.450  41.740  68.150  1.00  0.00           C
ATOM   3803  O   VAL A 235      55.120  41.490  67.000  1.00  0.00           O
ATOM   3804  N   VAL A 236      55.360  42.980  68.680  1.00  0.00           N
ATOM   3805  HN  VAL A 236      55.430  43.140  69.650  1.00  0.00           H
ATOM   3806  CA  VAL A 236      54.890  44.090  67.840  1.00  0.00           C
ATOM   3807  HA  VAL A 236      53.910  43.830  67.480  1.00  0.00           H
ATOM   3808  CB  VAL A 236      54.660  45.350  68.650  1.00  0.00           C
ATOM   3809  HB  VAL A 236      55.530  45.490  69.330  1.00  0.00           H
ATOM   3810  CG1 VAL A 236      54.470  46.560  67.790  1.00  0.00           C
ATOM   3811 HG11 VAL A 236      54.170  47.420  68.410  1.00  0.00           H
ATOM   3812 HG12 VAL A 236      53.630  46.490  67.050  1.00  0.00           H
ATOM   3813 HG13 VAL A 236      55.370  46.880  67.220  1.00  0.00           H
ATOM   3814  CG2 VAL A 236      53.340  45.150  69.480  1.00  0.00           C
ATOM   3815 HG21 VAL A 236      52.430  45.090  68.830  1.00  0.00           H
ATOM   3816 HG22 VAL A 236      53.230  45.920  70.270  1.00  0.00           H
ATOM   3817 HG23 VAL A 236      53.500  44.240  70.100  1.00  0.00           H
ATOM   3818  C   VAL A 236      55.920  44.390  66.630  1.00  0.00           C
ATOM   3819  O   VAL A 236      55.550  44.780  65.540  1.00  0.00           O
ATOM   3820  N   ALA A 237      57.200  44.270  66.920  1.00  0.00           N
ATOM   3821  HN  ALA A 237      57.540  43.970  67.810  1.00  0.00           H
ATOM   3822  CA  ALA A 237      58.270  44.470  65.950  1.00  0.00           C
ATOM   3823  HA  ALA A 237      58.080  45.410  65.450  1.00  0.00           H
ATOM   3824  CB  ALA A 237      59.550  44.540  66.870  1.00  0.00           C
ATOM   3825  HB1 ALA A 237      59.430  45.090  67.820  1.00  0.00           H
ATOM   3826  HB2 ALA A 237      60.420  44.890  66.270  1.00  0.00           H
ATOM   3827  HB3 ALA A 237      59.780  43.490  67.120  1.00  0.00           H
ATOM   3828  C   ALA A 237      58.420  43.390  64.870  1.00  0.00           C
ATOM   3829  O   ALA A 237      58.410  43.620  63.640  1.00  0.00           O
ATOM   3830  N   ILE A 238      58.350  42.160  65.360  1.00  0.00           N
ATOM   3831  HN  ILE A 238      58.430  42.050  66.340  1.00  0.00           H
ATOM   3832  CA  ILE A 238      58.290  40.980  64.530  1.00  0.00           C
ATOM   3833  HA  ILE A 238      59.100  40.940  63.840  1.00  0.00           H
ATOM   3834  CB  ILE A 238      58.260  39.710  65.480  1.00  0.00           C
ATOM   3835  HB  ILE A 238      57.450  39.930  66.220  1.00  0.00           H
ATOM   3836  CG2 ILE A 238      57.750  38.490  64.650  1.00  0.00           C
ATOM   3837 HG21 ILE A 238      57.740  37.600  65.330  1.00  0.00           H
ATOM   3838 HG22 ILE A 238      58.450  38.170  63.850  1.00  0.00           H
ATOM   3839 HG23 ILE A 238      56.730  38.680  64.250  1.00  0.00           H
ATOM   3840  CG1 ILE A 238      59.610  39.450  66.150  1.00  0.00           C
ATOM   3841 HG11 ILE A 238      60.000  40.420  66.530  1.00  0.00           H
ATOM   3842 HG12 ILE A 238      60.310  39.110  65.340  1.00  0.00           H
ATOM   3843  CD  ILE A 238      59.630  38.460  67.250  1.00  0.00           C
ATOM   3844  HD1 ILE A 238      58.770  38.700  67.930  1.00  0.00           H
ATOM   3845  HD2 ILE A 238      60.620  38.510  67.740  1.00  0.00           H
ATOM   3846  HD3 ILE A 238      59.470  37.420  66.870  1.00  0.00           H
ATOM   3847  C   ILE A 238      57.000  41.040  63.630  1.00  0.00           C
ATOM   3848  O   ILE A 238      57.080  40.790  62.450  1.00  0.00           O
ATOM   3849  N   VAL A 239      55.850  41.300  64.210  1.00  0.00           N
ATOM   3850  HN  VAL A 239      55.680  41.340  65.200  1.00  0.00           H
ATOM   3851  CA  VAL A 239      54.580  41.580  63.510  1.00  0.00           C
ATOM   3852  HA  VAL A 239      54.180  40.730  62.990  1.00  0.00           H
ATOM   3853  CB  VAL A 239      53.360  41.830  64.440  1.00  0.00           C
ATOM   3854  HB  VAL A 239      53.740  42.620  65.110  1.00  0.00           H
ATOM   3855  CG1 VAL A 239      52.110  42.170  63.570  1.00  0.00           C
ATOM   3856 HG11 VAL A 239      51.250  42.180  64.270  1.00  0.00           H
ATOM   3857 HG12 VAL A 239      51.830  41.360  62.870  1.00  0.00           H
ATOM   3858 HG13 VAL A 239      52.060  43.100  62.950  1.00  0.00           H
ATOM   3859  CG2 VAL A 239      53.020  40.570  65.190  1.00  0.00           C
ATOM   3860 HG21 VAL A 239      53.870  39.880  65.350  1.00  0.00           H
ATOM   3861 HG22 VAL A 239      52.360  39.940  64.560  1.00  0.00           H
ATOM   3862 HG23 VAL A 239      52.490  40.850  66.120  1.00  0.00           H
ATOM   3863  C   VAL A 239      54.700  42.670  62.460  1.00  0.00           C
ATOM   3864  O   VAL A 239      54.310  42.360  61.340  1.00  0.00           O
ATOM   3865  N   PHE A 240      55.300  43.820  62.780  1.00  0.00           N
ATOM   3866  HN  PHE A 240      55.590  43.870  63.740  1.00  0.00           H
ATOM   3867  CA  PHE A 240      55.580  44.930  61.800  1.00  0.00           C
ATOM   3868  HA  PHE A 240      54.670  45.260  61.310  1.00  0.00           H
ATOM   3869  CB  PHE A 240      56.140  46.140  62.620  1.00  0.00           C
ATOM   3870  HB1 PHE A 240      56.990  45.840  63.260  1.00  0.00           H
ATOM   3871  HB2 PHE A 240      55.390  46.440  63.380  1.00  0.00           H
ATOM   3872  CG  PHE A 240      56.330  47.420  61.850  1.00  0.00           C
ATOM   3873  CD1 PHE A 240      55.320  48.300  61.550  1.00  0.00           C
ATOM   3874  HD1 PHE A 240      54.380  48.070  62.000  1.00  0.00           H
ATOM   3875  CE1 PHE A 240      55.540  49.540  60.800  1.00  0.00           C
ATOM   3876  HE1 PHE A 240      54.820  50.290  60.510  1.00  0.00           H
ATOM   3877  CZ  PHE A 240      56.880  49.810  60.350  1.00  0.00           C
ATOM   3878  HZ  PHE A 240      56.980  50.660  59.680  1.00  0.00           H
ATOM   3879  CD2 PHE A 240      57.650  47.690  61.300  1.00  0.00           C
ATOM   3880  HD2 PHE A 240      58.490  47.010  61.410  1.00  0.00           H
ATOM   3881  CE2 PHE A 240      57.960  48.910  60.610  1.00  0.00           C
ATOM   3882  HE2 PHE A 240      58.940  49.050  60.180  1.00  0.00           H
ATOM   3883  C   PHE A 240      56.460  44.500  60.690  1.00  0.00           C
ATOM   3884  O   PHE A 240      56.120  44.650  59.490  1.00  0.00           O
ATOM   3885  N   VAL A 241      57.630  43.800  60.970  1.00  0.00           N
ATOM   3886  HN  VAL A 241      58.030  43.720  61.880  1.00  0.00           H
ATOM   3887  CA  VAL A 241      58.410  43.450  59.840  1.00  0.00           C
ATOM   3888  HA  VAL A 241      58.570  44.220  59.100  1.00  0.00           H
ATOM   3889  CB  VAL A 241      59.870  43.180  60.340  1.00  0.00           C
ATOM   3890  HB  VAL A 241      59.820  42.390  61.120  1.00  0.00           H
ATOM   3891  CG1 VAL A 241      60.800  42.650  59.330  1.00  0.00           C
ATOM   3892 HG11 VAL A 241      60.410  41.730  58.840  1.00  0.00           H
ATOM   3893 HG12 VAL A 241      61.830  42.570  59.710  1.00  0.00           H
ATOM   3894 HG13 VAL A 241      60.860  43.450  58.580  1.00  0.00           H
ATOM   3895  CG2 VAL A 241      60.410  44.570  60.800  1.00  0.00           C
ATOM   3896 HG21 VAL A 241      59.920  45.260  60.080  1.00  0.00           H
ATOM   3897 HG22 VAL A 241      61.490  44.710  60.630  1.00  0.00           H
ATOM   3898 HG23 VAL A 241      60.060  44.800  61.820  1.00  0.00           H
ATOM   3899  C   VAL A 241      57.880  42.310  58.970  1.00  0.00           C
ATOM   3900  O   VAL A 241      57.950  42.330  57.720  1.00  0.00           O
ATOM   3901  N   ILE A 242      57.350  41.270  59.660  1.00  0.00           N
ATOM   3902  HN  ILE A 242      57.390  41.140  60.650  1.00  0.00           H
ATOM   3903  CA  ILE A 242      56.670  40.170  58.940  1.00  0.00           C
ATOM   3904  HA  ILE A 242      57.430  39.880  58.230  1.00  0.00           H
ATOM   3905  CB  ILE A 242      56.360  38.940  59.900  1.00  0.00           C
ATOM   3906  HB  ILE A 242      55.780  39.240  60.800  1.00  0.00           H
ATOM   3907  CG2 ILE A 242      55.440  37.910  59.140  1.00  0.00           C
ATOM   3908 HG21 ILE A 242      54.390  38.230  58.930  1.00  0.00           H
ATOM   3909 HG22 ILE A 242      55.260  37.010  59.770  1.00  0.00           H
ATOM   3910 HG23 ILE A 242      55.960  37.500  58.250  1.00  0.00           H
ATOM   3911  CG1 ILE A 242      57.640  38.180  60.440  1.00  0.00           C
ATOM   3912 HG11 ILE A 242      57.160  37.430  61.100  1.00  0.00           H
ATOM   3913 HG12 ILE A 242      58.330  38.960  60.840  1.00  0.00           H
ATOM   3914  CD  ILE A 242      58.490  37.300  59.470  1.00  0.00           C
ATOM   3915  HD1 ILE A 242      59.220  36.690  60.050  1.00  0.00           H
ATOM   3916  HD2 ILE A 242      59.080  37.870  58.730  1.00  0.00           H
ATOM   3917  HD3 ILE A 242      57.800  36.540  59.040  1.00  0.00           H
ATOM   3918  C   ILE A 242      55.460  40.560  58.140  1.00  0.00           C
ATOM   3919  O   ILE A 242      55.310  40.000  57.040  1.00  0.00           O
ATOM   3920  N   CYS A 243      54.600  41.510  58.630  1.00  0.00           N
ATOM   3921  HN  CYS A 243      54.710  41.980  59.510  1.00  0.00           H
ATOM   3922  CA  CYS A 243      53.610  42.190  57.800  1.00  0.00           C
ATOM   3923  HA  CYS A 243      52.910  41.450  57.410  1.00  0.00           H
ATOM   3924  CB  CYS A 243      52.710  43.090  58.740  1.00  0.00           C
ATOM   3925  HB1 CYS A 243      53.350  43.730  59.380  1.00  0.00           H
ATOM   3926  HB2 CYS A 243      52.190  42.430  59.460  1.00  0.00           H
ATOM   3927  SG  CYS A 243      51.330  43.970  57.970  1.00  0.00           S
ATOM   3928  HG1 CYS A 243      51.830  45.120  57.530  1.00  0.00           H
ATOM   3929  C   CYS A 243      54.080  43.020  56.630  1.00  0.00           C
ATOM   3930  O   CYS A 243      53.580  42.840  55.560  1.00  0.00           O
ATOM   3931  N   PHE A 244      54.960  43.990  56.800  1.00  0.00           N
ATOM   3932  HN  PHE A 244      55.340  44.020  57.720  1.00  0.00           H
ATOM   3933  CA  PHE A 244      55.340  44.980  55.750  1.00  0.00           C
ATOM   3934  HA  PHE A 244      54.470  45.100  55.120  1.00  0.00           H
ATOM   3935  CB  PHE A 244      55.470  46.310  56.450  1.00  0.00           C
ATOM   3936  HB1 PHE A 244      55.690  47.180  55.770  1.00  0.00           H
ATOM   3937  HB2 PHE A 244      56.320  46.190  57.150  1.00  0.00           H
ATOM   3938  CG  PHE A 244      54.180  46.690  57.060  1.00  0.00           C
ATOM   3939  CD1 PHE A 244      53.140  47.190  56.280  1.00  0.00           C
ATOM   3940  HD1 PHE A 244      53.290  47.090  55.220  1.00  0.00           H
ATOM   3941  CE1 PHE A 244      51.930  47.580  56.870  1.00  0.00           C
ATOM   3942  HE1 PHE A 244      51.070  47.880  56.290  1.00  0.00           H
ATOM   3943  CZ  PHE A 244      51.870  47.670  58.320  1.00  0.00           C
ATOM   3944  HZ  PHE A 244      50.980  47.990  58.830  1.00  0.00           H
ATOM   3945  CD2 PHE A 244      54.150  46.860  58.420  1.00  0.00           C
ATOM   3946  HD2 PHE A 244      54.980  46.640  59.090  1.00  0.00           H
ATOM   3947  CE2 PHE A 244      52.980  47.200  59.110  1.00  0.00           C
ATOM   3948  HE2 PHE A 244      52.950  47.130  60.180  1.00  0.00           H
ATOM   3949  C   PHE A 244      56.450  44.660  54.740  1.00  0.00           C
ATOM   3950  O   PHE A 244      56.370  44.900  53.550  1.00  0.00           O
ATOM   3951  N   LEU A 245      57.610  44.150  55.380  1.00  0.00           N
ATOM   3952  HN  LEU A 245      57.540  43.850  56.330  1.00  0.00           H
ATOM   3953  CA  LEU A 245      58.890  43.890  54.680  1.00  0.00           C
ATOM   3954  HA  LEU A 245      59.070  44.840  54.200  1.00  0.00           H
ATOM   3955  CB  LEU A 245      60.130  43.760  55.660  1.00  0.00           C
ATOM   3956  HB1 LEU A 245      60.010  42.770  56.140  1.00  0.00           H
ATOM   3957  HB2 LEU A 245      59.970  44.520  56.450  1.00  0.00           H
ATOM   3958  CG  LEU A 245      61.500  43.830  55.050  1.00  0.00           C
ATOM   3959  HG  LEU A 245      61.430  43.160  54.170  1.00  0.00           H
ATOM   3960  CD1 LEU A 245      61.830  45.310  54.600  1.00  0.00           C
ATOM   3961 HD11 LEU A 245      62.610  45.780  55.250  1.00  0.00           H
ATOM   3962 HD12 LEU A 245      61.010  46.060  54.580  1.00  0.00           H
ATOM   3963 HD13 LEU A 245      62.340  45.200  53.620  1.00  0.00           H
ATOM   3964  CD2 LEU A 245      62.680  43.220  55.810  1.00  0.00           C
ATOM   3965 HD21 LEU A 245      62.510  42.210  56.260  1.00  0.00           H
ATOM   3966 HD22 LEU A 245      63.080  43.810  56.670  1.00  0.00           H
ATOM   3967 HD23 LEU A 245      63.590  43.260  55.170  1.00  0.00           H
ATOM   3968  C   LEU A 245      58.990  42.910  53.540  1.00  0.00           C
ATOM   3969  O   LEU A 245      59.510  43.390  52.480  1.00  0.00           O
ATOM   3970  N   PRO A 246      58.370  41.690  53.600  1.00  0.00           N
ATOM   3971  CD  PRO A 246      57.880  40.900  54.770  1.00  0.00           C
ATOM   3972  HD1 PRO A 246      56.930  41.410  55.050  1.00  0.00           H
ATOM   3973  HD2 PRO A 246      58.580  40.850  55.630  1.00  0.00           H
ATOM   3974  CA  PRO A 246      58.380  40.840  52.390  1.00  0.00           C
ATOM   3975  HA  PRO A 246      59.410  40.530  52.270  1.00  0.00           H
ATOM   3976  CB  PRO A 246      57.480  39.640  52.760  1.00  0.00           C
ATOM   3977  HB1 PRO A 246      57.810  38.710  52.270  1.00  0.00           H
ATOM   3978  HB2 PRO A 246      56.420  39.800  52.460  1.00  0.00           H
ATOM   3979  CG  PRO A 246      57.610  39.450  54.340  1.00  0.00           C
ATOM   3980  HG1 PRO A 246      56.670  39.020  54.750  1.00  0.00           H
ATOM   3981  HG2 PRO A 246      58.440  38.740  54.570  1.00  0.00           H
ATOM   3982  C   PRO A 246      58.010  41.560  51.060  1.00  0.00           C
ATOM   3983  O   PRO A 246      58.780  41.450  50.120  1.00  0.00           O
ATOM   3984  N   SER A 247      56.860  42.200  50.920  1.00  0.00           N
ATOM   3985  HN  SER A 247      56.220  42.090  51.680  1.00  0.00           H
ATOM   3986  CA  SER A 247      56.390  42.990  49.730  1.00  0.00           C
ATOM   3987  HA  SER A 247      56.320  42.390  48.840  1.00  0.00           H
ATOM   3988  CB  SER A 247      54.920  43.570  49.890  1.00  0.00           C
ATOM   3989  HB1 SER A 247      54.350  42.650  50.130  1.00  0.00           H
ATOM   3990  HB2 SER A 247      54.520  44.010  48.950  1.00  0.00           H
ATOM   3991  OG  SER A 247      54.820  44.420  51.000  1.00  0.00           O
ATOM   3992  HG1 SER A 247      55.100  43.950  51.790  1.00  0.00           H
ATOM   3993  C   SER A 247      57.340  44.190  49.300  1.00  0.00           C
ATOM   3994  O   SER A 247      57.600  44.400  48.170  1.00  0.00           O
ATOM   3995  N   VAL A 248      57.900  44.850  50.320  1.00  0.00           N
ATOM   3996  HN  VAL A 248      57.550  44.730  51.240  1.00  0.00           H
ATOM   3997  CA  VAL A 248      58.930  45.800  50.090  1.00  0.00           C
ATOM   3998  HA  VAL A 248      58.640  46.460  49.290  1.00  0.00           H
ATOM   3999  CB  VAL A 248      59.190  46.610  51.490  1.00  0.00           C
ATOM   4000  HB  VAL A 248      59.290  45.850  52.290  1.00  0.00           H
ATOM   4001  CG1 VAL A 248      60.420  47.440  51.450  1.00  0.00           C
ATOM   4002 HG11 VAL A 248      60.380  48.240  50.670  1.00  0.00           H
ATOM   4003 HG12 VAL A 248      61.330  46.820  51.250  1.00  0.00           H
ATOM   4004 HG13 VAL A 248      60.640  48.040  52.360  1.00  0.00           H
ATOM   4005  CG2 VAL A 248      57.930  47.470  51.620  1.00  0.00           C
ATOM   4006 HG21 VAL A 248      57.900  47.950  52.620  1.00  0.00           H
ATOM   4007 HG22 VAL A 248      57.050  46.790  51.670  1.00  0.00           H
ATOM   4008 HG23 VAL A 248      57.800  48.390  51.010  1.00  0.00           H
ATOM   4009  C   VAL A 248      60.220  45.110  49.530  1.00  0.00           C
ATOM   4010  O   VAL A 248      60.890  45.650  48.590  1.00  0.00           O
ATOM   4011  N   VAL A 249      60.640  43.930  50.050  1.00  0.00           N
ATOM   4012  HN  VAL A 249      60.330  43.490  50.890  1.00  0.00           H
ATOM   4013  CA  VAL A 249      61.820  43.270  49.490  1.00  0.00           C
ATOM   4014  HA  VAL A 249      62.680  43.930  49.470  1.00  0.00           H
ATOM   4015  CB  VAL A 249      62.270  42.080  50.360  1.00  0.00           C
ATOM   4016  HB  VAL A 249      61.430  41.430  50.670  1.00  0.00           H
ATOM   4017  CG1 VAL A 249      63.370  41.220  49.690  1.00  0.00           C
ATOM   4018 HG11 VAL A 249      63.850  40.680  50.550  1.00  0.00           H
ATOM   4019 HG12 VAL A 249      64.050  41.940  49.190  1.00  0.00           H
ATOM   4020 HG13 VAL A 249      63.010  40.460  48.970  1.00  0.00           H
ATOM   4021  CG2 VAL A 249      62.920  42.720  51.610  1.00  0.00           C
ATOM   4022 HG21 VAL A 249      63.850  43.220  51.270  1.00  0.00           H
ATOM   4023 HG22 VAL A 249      63.130  41.910  52.350  1.00  0.00           H
ATOM   4024 HG23 VAL A 249      62.230  43.460  52.090  1.00  0.00           H
ATOM   4025  C   VAL A 249      61.600  42.790  48.010  1.00  0.00           C
ATOM   4026  O   VAL A 249      62.460  43.000  47.110  1.00  0.00           O
ATOM   4027  N   VAL A 250      60.330  42.310  47.620  1.00  0.00           N
ATOM   4028  HN  VAL A 250      59.660  42.210  48.340  1.00  0.00           H
ATOM   4029  CA  VAL A 250      59.800  42.020  46.280  1.00  0.00           C
ATOM   4030  HA  VAL A 250      60.490  41.400  45.710  1.00  0.00           H
ATOM   4031  CB  VAL A 250      58.460  41.340  46.340  1.00  0.00           C
ATOM   4032  HB  VAL A 250      57.670  41.980  46.810  1.00  0.00           H
ATOM   4033  CG1 VAL A 250      58.050  41.000  44.900  1.00  0.00           C
ATOM   4034 HG11 VAL A 250      58.890  40.520  44.380  1.00  0.00           H
ATOM   4035 HG12 VAL A 250      57.790  41.850  44.220  1.00  0.00           H
ATOM   4036 HG13 VAL A 250      57.200  40.280  44.880  1.00  0.00           H
ATOM   4037  CG2 VAL A 250      58.620  40.020  47.080  1.00  0.00           C
ATOM   4038 HG21 VAL A 250      58.980  40.170  48.110  1.00  0.00           H
ATOM   4039 HG22 VAL A 250      59.290  39.310  46.570  1.00  0.00           H
ATOM   4040 HG23 VAL A 250      57.670  39.510  47.350  1.00  0.00           H
ATOM   4041  C   VAL A 250      59.910  43.210  45.410  1.00  0.00           C
ATOM   4042  O   VAL A 250      60.490  43.100  44.380  1.00  0.00           O
ATOM   4043  N   ARG A 251      59.470  44.380  45.890  1.00  0.00           N
ATOM   4044  HN  ARG A 251      59.170  44.260  46.830  1.00  0.00           H
ATOM   4045  CA  ARG A 251      59.650  45.700  45.300  1.00  0.00           C
ATOM   4046  HA  ARG A 251      59.140  45.630  44.360  1.00  0.00           H
ATOM   4047  CB  ARG A 251      58.800  46.850  46.140  1.00  0.00           C
ATOM   4048  HB1 ARG A 251      59.470  46.980  47.020  1.00  0.00           H
ATOM   4049  HB2 ARG A 251      57.780  46.540  46.460  1.00  0.00           H
ATOM   4050  CG  ARG A 251      58.790  48.210  45.470  1.00  0.00           C
ATOM   4051  HG1 ARG A 251      59.760  48.740  45.560  1.00  0.00           H
ATOM   4052  HG2 ARG A 251      57.950  48.780  45.930  1.00  0.00           H
ATOM   4053  CD  ARG A 251      58.430  48.220  44.000  1.00  0.00           C
ATOM   4054  HD1 ARG A 251      59.070  47.710  43.240  1.00  0.00           H
ATOM   4055  HD2 ARG A 251      58.440  49.260  43.610  1.00  0.00           H
ATOM   4056  NE  ARG A 251      57.000  47.730  43.920  1.00  0.00           N
ATOM   4057  HE  ARG A 251      56.460  47.640  44.760  1.00  0.00           H
ATOM   4058  CZ  ARG A 251      56.230  47.510  42.860  1.00  0.00           C
ATOM   4059  NH1 ARG A 251      56.600  47.650  41.600  1.00  0.00           N
ATOM   4060 HH11 ARG A 251      56.970  48.560  41.430  1.00  0.00           H
ATOM   4061 HH12 ARG A 251      55.880  47.390  40.970  1.00  0.00           H
ATOM   4062  NH2 ARG A 251      55.040  47.000  43.080  1.00  0.00           N
ATOM   4063 HH21 ARG A 251      54.620  46.610  42.260  1.00  0.00           H
ATOM   4064 HH22 ARG A 251      54.570  47.100  43.960  1.00  0.00           H
ATOM   4065  C   ARG A 251      60.990  46.220  45.030  1.00  0.00           C
ATOM   4066  O   ARG A 251      61.170  46.620  43.860  1.00  0.00           O
ATOM   4067  N   ILE A 252      62.030  46.080  45.890  1.00  0.00           N
ATOM   4068  HN  ILE A 252      61.830  45.570  46.740  1.00  0.00           H
ATOM   4069  CA  ILE A 252      63.440  46.220  45.670  1.00  0.00           C
ATOM   4070  HA  ILE A 252      63.480  47.130  45.090  1.00  0.00           H
ATOM   4071  CB  ILE A 252      64.140  46.330  47.000  1.00  0.00           C
ATOM   4072  HB  ILE A 252      63.880  45.450  47.630  1.00  0.00           H
ATOM   4073  CG2 ILE A 252      65.690  46.370  46.700  1.00  0.00           C
ATOM   4074 HG21 ILE A 252      65.870  47.010  45.820  1.00  0.00           H
ATOM   4075 HG22 ILE A 252      66.000  45.360  46.340  1.00  0.00           H
ATOM   4076 HG23 ILE A 252      66.250  46.740  47.580  1.00  0.00           H
ATOM   4077  CG1 ILE A 252      63.750  47.700  47.670  1.00  0.00           C
ATOM   4078 HG11 ILE A 252      62.660  47.920  47.570  1.00  0.00           H
ATOM   4079 HG12 ILE A 252      64.330  48.500  47.190  1.00  0.00           H
ATOM   4080  CD  ILE A 252      64.020  47.750  49.170  1.00  0.00           C
ATOM   4081  HD1 ILE A 252      63.550  48.590  49.720  1.00  0.00           H
ATOM   4082  HD2 ILE A 252      65.110  47.830  49.300  1.00  0.00           H
ATOM   4083  HD3 ILE A 252      63.590  46.790  49.550  1.00  0.00           H
ATOM   4084  C   ILE A 252      64.100  45.210  44.750  1.00  0.00           C
ATOM   4085  O   ILE A 252      64.930  45.530  43.910  1.00  0.00           O
ATOM   4086  N   ARG A 253      63.670  43.970  44.830  1.00  0.00           N
ATOM   4087  HN  ARG A 253      62.990  43.750  45.520  1.00  0.00           H
ATOM   4088  CA  ARG A 253      63.920  42.940  43.920  1.00  0.00           C
ATOM   4089  HA  ARG A 253      64.990  42.990  43.770  1.00  0.00           H
ATOM   4090  CB  ARG A 253      63.460  41.530  44.390  1.00  0.00           C
ATOM   4091  HB1 ARG A 253      62.370  41.600  44.560  1.00  0.00           H
ATOM   4092  HB2 ARG A 253      63.930  41.370  45.380  1.00  0.00           H
ATOM   4093  CG  ARG A 253      63.840  40.370  43.440  1.00  0.00           C
ATOM   4094  HG1 ARG A 253      63.150  40.500  42.570  1.00  0.00           H
ATOM   4095  HG2 ARG A 253      63.510  39.490  44.030  1.00  0.00           H
ATOM   4096  CD  ARG A 253      65.380  40.250  43.110  1.00  0.00           C
ATOM   4097  HD1 ARG A 253      65.780  39.980  44.120  1.00  0.00           H
ATOM   4098  HD2 ARG A 253      65.810  41.180  42.700  1.00  0.00           H
ATOM   4099  NE  ARG A 253      65.520  39.040  42.180  1.00  0.00           N
ATOM   4100  HE  ARG A 253      64.710  38.520  41.960  1.00  0.00           H
ATOM   4101  CZ  ARG A 253      66.600  38.280  42.020  1.00  0.00           C
ATOM   4102  NH1 ARG A 253      67.710  38.650  42.550  1.00  0.00           N
ATOM   4103 HH11 ARG A 253      67.690  39.280  43.320  1.00  0.00           H
ATOM   4104 HH12 ARG A 253      68.570  38.200  42.330  1.00  0.00           H
ATOM   4105  NH2 ARG A 253      66.490  37.290  41.180  1.00  0.00           N
ATOM   4106 HH21 ARG A 253      65.640  37.120  40.680  1.00  0.00           H
ATOM   4107 HH22 ARG A 253      67.270  36.690  41.000  1.00  0.00           H
ATOM   4108  C   ARG A 253      63.420  43.200  42.540  1.00  0.00           C
ATOM   4109  O   ARG A 253      64.090  42.820  41.550  1.00  0.00           O
ATOM   4110  N   ILE A 254      62.230  43.810  42.390  1.00  0.00           N
ATOM   4111  HN  ILE A 254      61.600  43.810  43.150  1.00  0.00           H
ATOM   4112  CA  ILE A 254      61.710  44.360  41.120  1.00  0.00           C
ATOM   4113  HA  ILE A 254      61.710  43.520  40.450  1.00  0.00           H
ATOM   4114  CB  ILE A 254      60.220  44.840  41.080  1.00  0.00           C
ATOM   4115  HB  ILE A 254      60.100  45.420  42.020  1.00  0.00           H
ATOM   4116  CG2 ILE A 254      60.040  45.720  39.770  1.00  0.00           C
ATOM   4117 HG21 ILE A 254      60.490  46.730  39.800  1.00  0.00           H
ATOM   4118 HG22 ILE A 254      58.940  45.870  39.680  1.00  0.00           H
ATOM   4119 HG23 ILE A 254      60.230  45.200  38.810  1.00  0.00           H
ATOM   4120  CG1 ILE A 254      59.290  43.570  41.210  1.00  0.00           C
ATOM   4121 HG11 ILE A 254      59.770  42.770  41.800  1.00  0.00           H
ATOM   4122 HG12 ILE A 254      59.090  43.190  40.180  1.00  0.00           H
ATOM   4123  CD  ILE A 254      57.960  44.030  41.840  1.00  0.00           C
ATOM   4124  HD1 ILE A 254      57.480  44.740  41.130  1.00  0.00           H
ATOM   4125  HD2 ILE A 254      57.970  44.620  42.780  1.00  0.00           H
ATOM   4126  HD3 ILE A 254      57.320  43.120  41.900  1.00  0.00           H
ATOM   4127  C   ILE A 254      62.720  45.400  40.480  1.00  0.00           C
ATOM   4128  O   ILE A 254      63.160  45.170  39.360  1.00  0.00           O
ATOM   4129  N   PHE A 255      63.020  46.400  41.300  1.00  0.00           N
ATOM   4130  HN  PHE A 255      62.580  46.440  42.190  1.00  0.00           H
ATOM   4131  CA  PHE A 255      64.030  47.410  40.930  1.00  0.00           C
ATOM   4132  HA  PHE A 255      63.630  47.800  40.020  1.00  0.00           H
ATOM   4133  CB  PHE A 255      64.140  48.490  42.040  1.00  0.00           C
ATOM   4134  HB1 PHE A 255      64.880  49.200  41.610  1.00  0.00           H
ATOM   4135  HB2 PHE A 255      64.630  48.090  42.950  1.00  0.00           H
ATOM   4136  CG  PHE A 255      62.840  49.250  42.380  1.00  0.00           C
ATOM   4137  CD1 PHE A 255      61.960  49.580  41.330  1.00  0.00           C
ATOM   4138  HD1 PHE A 255      62.240  49.420  40.300  1.00  0.00           H
ATOM   4139  CE1 PHE A 255      60.790  50.310  41.660  1.00  0.00           C
ATOM   4140  HE1 PHE A 255      60.040  50.470  40.890  1.00  0.00           H
ATOM   4141  CZ  PHE A 255      60.440  50.700  43.010  1.00  0.00           C
ATOM   4142  HZ  PHE A 255      59.560  51.280  43.240  1.00  0.00           H
ATOM   4143  CD2 PHE A 255      62.470  49.490  43.700  1.00  0.00           C
ATOM   4144  HD2 PHE A 255      63.030  49.160  44.570  1.00  0.00           H
ATOM   4145  CE2 PHE A 255      61.320  50.290  44.020  1.00  0.00           C
ATOM   4146  HE2 PHE A 255      61.110  50.460  45.070  1.00  0.00           H
ATOM   4147  C   PHE A 255      65.410  46.890  40.620  1.00  0.00           C
ATOM   4148  O   PHE A 255      66.040  47.460  39.740  1.00  0.00           O
ATOM   4149  N   TRP A 256      65.850  45.830  41.350  1.00  0.00           N
ATOM   4150  HN  TRP A 256      65.390  45.500  42.170  1.00  0.00           H
ATOM   4151  CA  TRP A 256      67.010  45.030  40.930  1.00  0.00           C
ATOM   4152  HA  TRP A 256      67.900  45.630  40.960  1.00  0.00           H
ATOM   4153  CB  TRP A 256      67.210  43.970  42.110  1.00  0.00           C
ATOM   4154  HB1 TRP A 256      66.360  43.260  42.030  1.00  0.00           H
ATOM   4155  HB2 TRP A 256      67.230  44.500  43.080  1.00  0.00           H
ATOM   4156  CG  TRP A 256      68.430  43.120  41.960  1.00  0.00           C
ATOM   4157  CD1 TRP A 256      68.670  42.030  41.140  1.00  0.00           C
ATOM   4158  HD1 TRP A 256      67.920  41.570  40.530  1.00  0.00           H
ATOM   4159  NE1 TRP A 256      70.010  41.690  41.150  1.00  0.00           N
ATOM   4160  HE1 TRP A 256      70.360  40.930  40.660  1.00  0.00           H
ATOM   4161  CE2 TRP A 256      70.670  42.490  42.030  1.00  0.00           C
ATOM   4162  CD2 TRP A 256      69.730  43.350  42.620  1.00  0.00           C
ATOM   4163  CE3 TRP A 256      70.120  44.290  43.650  1.00  0.00           C
ATOM   4164  HE3 TRP A 256      69.310  44.870  44.040  1.00  0.00           H
ATOM   4165  CZ3 TRP A 256      71.460  44.250  44.040  1.00  0.00           C
ATOM   4166  HZ3 TRP A 256      71.780  45.080  44.650  1.00  0.00           H
ATOM   4167  CZ2 TRP A 256      71.980  42.490  42.430  1.00  0.00           C
ATOM   4168  HZ2 TRP A 256      72.710  41.820  41.990  1.00  0.00           H
ATOM   4169  CH2 TRP A 256      72.380  43.390  43.450  1.00  0.00           C
ATOM   4170  HH2 TRP A 256      73.380  43.400  43.850  1.00  0.00           H
ATOM   4171  C   TRP A 256      66.890  44.390  39.570  1.00  0.00           C
ATOM   4172  O   TRP A 256      67.820  44.560  38.670  1.00  0.00           O
ATOM   4173  N   LEU A 257      65.780  43.640  39.200  1.00  0.00           N
ATOM   4174  HN  LEU A 257      65.020  43.640  39.840  1.00  0.00           H
ATOM   4175  CA  LEU A 257      65.470  42.990  37.950  1.00  0.00           C
ATOM   4176  HA  LEU A 257      66.350  42.390  37.730  1.00  0.00           H
ATOM   4177  CB  LEU A 257      64.230  42.060  37.950  1.00  0.00           C
ATOM   4178  HB1 LEU A 257      63.930  41.730  36.940  1.00  0.00           H
ATOM   4179  HB2 LEU A 257      63.400  42.770  38.200  1.00  0.00           H
ATOM   4180  CG  LEU A 257      64.170  40.890  38.940  1.00  0.00           C
ATOM   4181  HG  LEU A 257      64.840  41.130  39.790  1.00  0.00           H
ATOM   4182  CD1 LEU A 257      62.710  40.620  39.320  1.00  0.00           C
ATOM   4183 HD11 LEU A 257      62.270  41.400  39.990  1.00  0.00           H
ATOM   4184 HD12 LEU A 257      62.620  39.630  39.800  1.00  0.00           H
ATOM   4185 HD13 LEU A 257      62.070  40.700  38.410  1.00  0.00           H
ATOM   4186  CD2 LEU A 257      64.750  39.610  38.230  1.00  0.00           C
ATOM   4187 HD21 LEU A 257      64.890  38.770  38.930  1.00  0.00           H
ATOM   4188 HD22 LEU A 257      65.730  39.820  37.760  1.00  0.00           H
ATOM   4189 HD23 LEU A 257      64.060  39.260  37.430  1.00  0.00           H
ATOM   4190  C   LEU A 257      65.350  44.040  36.820  1.00  0.00           C
ATOM   4191  O   LEU A 257      66.000  43.980  35.780  1.00  0.00           O
ATOM   4192  N   LEU A 258      64.610  45.140  37.010  1.00  0.00           N
ATOM   4193  HN  LEU A 258      64.030  45.260  37.800  1.00  0.00           H
ATOM   4194  CA  LEU A 258      64.680  46.380  36.210  1.00  0.00           C
ATOM   4195  HA  LEU A 258      64.210  46.190  35.240  1.00  0.00           H
ATOM   4196  CB  LEU A 258      63.760  47.510  36.960  1.00  0.00           C
ATOM   4197  HB1 LEU A 258      64.120  47.440  38.010  1.00  0.00           H
ATOM   4198  HB2 LEU A 258      62.710  47.140  36.950  1.00  0.00           H
ATOM   4199  CG  LEU A 258      63.770  48.890  36.410  1.00  0.00           C
ATOM   4200  HG  LEU A 258      64.820  49.240  36.360  1.00  0.00           H
ATOM   4201  CD1 LEU A 258      62.920  48.960  35.160  1.00  0.00           C
ATOM   4202 HD11 LEU A 258      61.910  48.560  35.330  1.00  0.00           H
ATOM   4203 HD12 LEU A 258      63.310  48.440  34.250  1.00  0.00           H
ATOM   4204 HD13 LEU A 258      62.860  50.040  34.880  1.00  0.00           H
ATOM   4205  CD2 LEU A 258      63.020  49.750  37.490  1.00  0.00           C
ATOM   4206 HD21 LEU A 258      61.940  49.500  37.540  1.00  0.00           H
ATOM   4207 HD22 LEU A 258      62.940  50.790  37.060  1.00  0.00           H
ATOM   4208 HD23 LEU A 258      63.570  49.760  38.460  1.00  0.00           H
ATOM   4209  C   LEU A 258      66.060  46.900  35.830  1.00  0.00           C
ATOM   4210  O   LEU A 258      66.250  47.300  34.690  1.00  0.00           O
ATOM   4211  N   HSD A 259      67.030  46.780  36.760  1.00  0.00           N
ATOM   4212  HN  HSD A 259      66.720  46.520  37.680  1.00  0.00           H
ATOM   4213  CA  HSD A 259      68.390  47.220  36.530  1.00  0.00           C
ATOM   4214  HA  HSD A 259      68.330  48.000  35.800  1.00  0.00           H
ATOM   4215  CB  HSD A 259      69.040  47.890  37.800  1.00  0.00           C
ATOM   4216  HB1 HSD A 259      70.140  48.010  37.700  1.00  0.00           H
ATOM   4217  HB2 HSD A 259      68.870  47.400  38.780  1.00  0.00           H
ATOM   4218  ND1 HSD A 259      67.420  49.710  38.460  1.00  0.00           N
ATOM   4219  HD1 HSD A 259      66.820  49.040  38.910  1.00  0.00           H
ATOM   4220  CG  HSD A 259      68.580  49.340  37.840  1.00  0.00           C
ATOM   4221  CE1 HSD A 259      67.190  51.030  38.140  1.00  0.00           C
ATOM   4222  HE1 HSD A 259      66.290  51.540  38.450  1.00  0.00           H
ATOM   4223  NE2 HSD A 259      68.140  51.500  37.370  1.00  0.00           N
ATOM   4224  CD2 HSD A 259      69.000  50.470  37.200  1.00  0.00           C
ATOM   4225  HD2 HSD A 259      69.790  50.500  36.450  1.00  0.00           H
ATOM   4226  C   HSD A 259      69.290  46.130  36.010  1.00  0.00           C
ATOM   4227  O   HSD A 259      70.400  46.380  35.730  1.00  0.00           O
ATOM   4228  N   THR A 260      68.740  44.950  35.900  1.00  0.00           N
ATOM   4229  HN  THR A 260      67.770  44.960  36.100  1.00  0.00           H
ATOM   4230  CA  THR A 260      69.400  43.760  35.270  1.00  0.00           C
ATOM   4231  HA  THR A 260      70.460  43.920  35.320  1.00  0.00           H
ATOM   4232  CB  THR A 260      69.060  42.430  36.020  1.00  0.00           C
ATOM   4233  HB  THR A 260      67.960  42.370  36.020  1.00  0.00           H
ATOM   4234  OG1 THR A 260      69.410  42.430  37.420  1.00  0.00           O
ATOM   4235  HG1 THR A 260      69.010  43.200  37.820  1.00  0.00           H
ATOM   4236  CG2 THR A 260      69.850  41.180  35.330  1.00  0.00           C
ATOM   4237 HG21 THR A 260      69.520  41.020  34.290  1.00  0.00           H
ATOM   4238 HG22 THR A 260      69.680  40.250  35.920  1.00  0.00           H
ATOM   4239 HG23 THR A 260      70.960  41.250  35.200  1.00  0.00           H
ATOM   4240  C   THR A 260      69.060  43.590  33.790  1.00  0.00           C
ATOM   4241  O   THR A 260      69.920  43.620  32.930  1.00  0.00           O
ATOM   4242  N   SER A 261      67.680  43.520  33.560  1.00  0.00           N
ATOM   4243  HN  SER A 261      67.100  43.820  34.310  1.00  0.00           H
ATOM   4244  CA  SER A 261      66.970  43.000  32.440  1.00  0.00           C
ATOM   4245  HA  SER A 261      67.680  42.490  31.810  1.00  0.00           H
ATOM   4246  CB  SER A 261      65.970  41.870  32.840  1.00  0.00           C
ATOM   4247  HB1 SER A 261      65.500  41.360  31.960  1.00  0.00           H
ATOM   4248  HB2 SER A 261      65.160  42.270  33.480  1.00  0.00           H
ATOM   4249  OG  SER A 261      66.750  40.850  33.510  1.00  0.00           O
ATOM   4250  HG1 SER A 261      67.450  40.510  32.940  1.00  0.00           H
ATOM   4251  C   SER A 261      66.110  43.970  31.740  1.00  0.00           C
ATOM   4252  O   SER A 261      65.610  43.560  30.690  1.00  0.00           O
ATOM   4253  N   GLY A 262      65.840  45.200  32.190  1.00  0.00           N
ATOM   4254  HN  GLY A 262      66.330  45.640  32.930  1.00  0.00           H
ATOM   4255  CA  GLY A 262      64.930  46.120  31.450  1.00  0.00           C
ATOM   4256  HA1 GLY A 262      65.400  46.370  30.510  1.00  0.00           H
ATOM   4257  HA2 GLY A 262      64.870  46.900  32.200  1.00  0.00           H
ATOM   4258  C   GLY A 262      63.500  45.690  31.260  1.00  0.00           C
ATOM   4259  O   GLY A 262      63.000  44.820  31.980  1.00  0.00           O
ATOM   4260  N   THR A 263      62.810  46.380  30.330  1.00  0.00           N
ATOM   4261  HN  THR A 263      63.210  47.170  29.880  1.00  0.00           H
ATOM   4262  CA  THR A 263      61.340  46.290  30.210  1.00  0.00           C
ATOM   4263  HA  THR A 263      60.950  45.460  30.790  1.00  0.00           H
ATOM   4264  CB  THR A 263      60.500  47.480  30.650  1.00  0.00           C
ATOM   4265  HB  THR A 263      59.490  47.450  30.230  1.00  0.00           H
ATOM   4266  OG1 THR A 263      61.210  48.650  30.410  1.00  0.00           O
ATOM   4267  HG1 THR A 263      61.380  48.720  29.470  1.00  0.00           H
ATOM   4268  CG2 THR A 263      60.310  47.500  32.210  1.00  0.00           C
ATOM   4269 HG21 THR A 263      59.770  46.590  32.550  1.00  0.00           H
ATOM   4270 HG22 THR A 263      59.720  48.360  32.560  1.00  0.00           H
ATOM   4271 HG23 THR A 263      61.270  47.640  32.730  1.00  0.00           H
ATOM   4272  C   THR A 263      60.880  45.950  28.880  1.00  0.00           C
ATOM   4273  O   THR A 263      59.710  46.070  28.440  1.00  0.00           O
ATOM   4274  N   GLN A 264      61.800  45.570  28.010  1.00  0.00           N
ATOM   4275  HN  GLN A 264      62.710  45.410  28.370  1.00  0.00           H
ATOM   4276  CA  GLN A 264      61.590  45.380  26.620  1.00  0.00           C
ATOM   4277  HA  GLN A 264      60.610  45.720  26.320  1.00  0.00           H
ATOM   4278  CB  GLN A 264      62.690  46.070  25.770  1.00  0.00           C
ATOM   4279  HB1 GLN A 264      62.270  46.100  24.740  1.00  0.00           H
ATOM   4280  HB2 GLN A 264      63.540  45.370  25.850  1.00  0.00           H
ATOM   4281  CG  GLN A 264      62.950  47.580  26.210  1.00  0.00           C
ATOM   4282  HG1 GLN A 264      63.360  48.170  25.370  1.00  0.00           H
ATOM   4283  HG2 GLN A 264      63.790  47.550  26.940  1.00  0.00           H
ATOM   4284  CD  GLN A 264      61.780  48.280  26.700  1.00  0.00           C
ATOM   4285  OE1 GLN A 264      61.740  48.770  27.810  1.00  0.00           O
ATOM   4286  NE2 GLN A 264      60.680  48.360  25.890  1.00  0.00           N
ATOM   4287 HE21 GLN A 264      59.770  48.610  26.230  1.00  0.00           H
ATOM   4288 HE22 GLN A 264      60.710  48.130  24.920  1.00  0.00           H
ATOM   4289  C   GLN A 264      61.470  43.760  26.520  1.00  0.00           C
ATOM   4290  O   GLN A 264      61.260  43.200  25.440  1.00  0.00           O
ATOM   4291  N   ASN A 265      61.550  43.030  27.640  1.00  0.00           N
ATOM   4292  HN  ASN A 265      61.780  43.570  28.440  1.00  0.00           H
ATOM   4293  CA  ASN A 265      61.150  41.640  27.930  1.00  0.00           C
ATOM   4294  HA  ASN A 265      60.570  41.200  27.130  1.00  0.00           H
ATOM   4295  CB  ASN A 265      62.400  40.820  28.190  1.00  0.00           C
ATOM   4296  HB1 ASN A 265      62.770  41.100  29.210  1.00  0.00           H
ATOM   4297  HB2 ASN A 265      63.270  40.860  27.500  1.00  0.00           H
ATOM   4298  CG  ASN A 265      62.200  39.300  28.140  1.00  0.00           C
ATOM   4299  OD1 ASN A 265      61.090  38.890  28.390  1.00  0.00           O
ATOM   4300  ND2 ASN A 265      63.180  38.490  27.670  1.00  0.00           N
ATOM   4301 HD21 ASN A 265      64.060  38.920  27.450  1.00  0.00           H
ATOM   4302 HD22 ASN A 265      63.000  37.500  27.650  1.00  0.00           H
ATOM   4303  C   ASN A 265      60.270  41.790  29.150  1.00  0.00           C
ATOM   4304  O   ASN A 265      60.600  42.510  30.110  1.00  0.00           O
ATOM   4305  N   CYS A 266      59.070  41.290  29.200  1.00  0.00           N
ATOM   4306  HN  CYS A 266      58.780  40.770  28.400  1.00  0.00           H
ATOM   4307  CA  CYS A 266      58.110  41.340  30.310  1.00  0.00           C
ATOM   4308  HA  CYS A 266      58.460  42.070  31.030  1.00  0.00           H
ATOM   4309  CB  CYS A 266      56.640  41.760  29.970  1.00  0.00           C
ATOM   4310  HB1 CYS A 266      56.070  41.510  30.900  1.00  0.00           H
ATOM   4311  HB2 CYS A 266      56.380  41.130  29.090  1.00  0.00           H
ATOM   4312  SG  CYS A 266      56.490  43.540  29.420  1.00  0.00           S
ATOM   4313  C   CYS A 266      58.250  40.040  31.100  1.00  0.00           C
ATOM   4314  O   CYS A 266      57.680  39.890  32.180  1.00  0.00           O
ATOM   4315  N   GLU A 267      59.010  39.100  30.580  1.00  0.00           N
ATOM   4316  HN  GLU A 267      59.500  39.270  29.720  1.00  0.00           H
ATOM   4317  CA  GLU A 267      59.040  37.780  31.140  1.00  0.00           C
ATOM   4318  HA  GLU A 267      58.020  37.550  31.410  1.00  0.00           H
ATOM   4319  CB  GLU A 267      59.530  36.710  30.010  1.00  0.00           C
ATOM   4320  HB1 GLU A 267      59.480  35.750  30.570  1.00  0.00           H
ATOM   4321  HB2 GLU A 267      60.570  37.010  29.780  1.00  0.00           H
ATOM   4322  CG  GLU A 267      58.610  36.650  28.810  1.00  0.00           C
ATOM   4323  HG1 GLU A 267      58.910  35.670  28.390  1.00  0.00           H
ATOM   4324  HG2 GLU A 267      58.810  37.500  28.130  1.00  0.00           H
ATOM   4325  CD  GLU A 267      57.150  36.600  29.130  1.00  0.00           C
ATOM   4326  OE1 GLU A 267      56.400  36.970  28.200  1.00  0.00           O
ATOM   4327  OE2 GLU A 267      56.730  36.050  30.180  1.00  0.00           O
ATOM   4328  C   GLU A 267      59.820  37.650  32.400  1.00  0.00           C
ATOM   4329  O   GLU A 267      59.800  36.670  33.120  1.00  0.00           O
ATOM   4330  N   VAL A 268      60.620  38.650  32.820  1.00  0.00           N
ATOM   4331  HN  VAL A 268      60.610  39.510  32.320  1.00  0.00           H
ATOM   4332  CA  VAL A 268      61.670  38.560  33.750  1.00  0.00           C
ATOM   4333  HA  VAL A 268      62.010  37.540  33.760  1.00  0.00           H
ATOM   4334  CB  VAL A 268      62.830  39.440  33.260  1.00  0.00           C
ATOM   4335  HB  VAL A 268      63.750  39.290  33.840  1.00  0.00           H
ATOM   4336  CG1 VAL A 268      63.140  39.070  31.880  1.00  0.00           C
ATOM   4337 HG11 VAL A 268      64.020  39.670  31.540  1.00  0.00           H
ATOM   4338 HG12 VAL A 268      62.340  39.420  31.200  1.00  0.00           H
ATOM   4339 HG13 VAL A 268      63.340  38.000  31.670  1.00  0.00           H
ATOM   4340  CG2 VAL A 268      62.440  40.920  33.300  1.00  0.00           C
ATOM   4341 HG21 VAL A 268      61.460  41.110  32.810  1.00  0.00           H
ATOM   4342 HG22 VAL A 268      63.210  41.490  32.730  1.00  0.00           H
ATOM   4343 HG23 VAL A 268      62.500  41.240  34.350  1.00  0.00           H
ATOM   4344  C   VAL A 268      61.170  38.850  35.180  1.00  0.00           C
ATOM   4345  O   VAL A 268      61.750  38.450  36.220  1.00  0.00           O
ATOM   4346  N   TYR A 269      60.000  39.420  35.260  1.00  0.00           N
ATOM   4347  HN  TYR A 269      59.620  39.650  34.370  1.00  0.00           H
ATOM   4348  CA  TYR A 269      59.130  39.800  36.330  1.00  0.00           C
ATOM   4349  HA  TYR A 269      59.780  39.870  37.170  1.00  0.00           H
ATOM   4350  CB  TYR A 269      58.460  41.190  36.070  1.00  0.00           C
ATOM   4351  HB1 TYR A 269      57.840  41.460  36.950  1.00  0.00           H
ATOM   4352  HB2 TYR A 269      57.900  41.090  35.120  1.00  0.00           H
ATOM   4353  CG  TYR A 269      59.460  42.340  35.740  1.00  0.00           C
ATOM   4354  CD1 TYR A 269      59.620  42.730  34.430  1.00  0.00           C
ATOM   4355  HD1 TYR A 269      59.050  42.310  33.610  1.00  0.00           H
ATOM   4356  CE1 TYR A 269      60.420  43.780  34.060  1.00  0.00           C
ATOM   4357  HE1 TYR A 269      60.500  44.140  33.040  1.00  0.00           H
ATOM   4358  CZ  TYR A 269      61.260  44.380  34.970  1.00  0.00           C
ATOM   4359  OH  TYR A 269      62.170  45.360  34.530  1.00  0.00           O
ATOM   4360  HH  TYR A 269      62.380  45.210  33.590  1.00  0.00           H
ATOM   4361  CD2 TYR A 269      60.300  42.990  36.700  1.00  0.00           C
ATOM   4362  HD2 TYR A 269      60.320  42.550  37.690  1.00  0.00           H
ATOM   4363  CE2 TYR A 269      61.280  43.970  36.340  1.00  0.00           C
ATOM   4364  HE2 TYR A 269      62.060  44.270  37.020  1.00  0.00           H
ATOM   4365  C   TYR A 269      58.020  38.870  36.670  1.00  0.00           C
ATOM   4366  O   TYR A 269      57.210  39.130  37.570  1.00  0.00           O
ATOM   4367  N   ARG A 270      57.920  37.680  36.050  1.00  0.00           N
ATOM   4368  HN  ARG A 270      58.580  37.490  35.320  1.00  0.00           H
ATOM   4369  CA  ARG A 270      56.730  36.860  36.200  1.00  0.00           C
ATOM   4370  HA  ARG A 270      55.810  37.340  35.900  1.00  0.00           H
ATOM   4371  CB  ARG A 270      56.760  35.700  35.240  1.00  0.00           C
ATOM   4372  HB1 ARG A 270      56.110  34.830  35.480  1.00  0.00           H
ATOM   4373  HB2 ARG A 270      57.800  35.290  35.310  1.00  0.00           H
ATOM   4374  CG  ARG A 270      56.550  36.100  33.840  1.00  0.00           C
ATOM   4375  HG1 ARG A 270      56.690  35.320  33.060  1.00  0.00           H
ATOM   4376  HG2 ARG A 270      57.390  36.780  33.560  1.00  0.00           H
ATOM   4377  CD  ARG A 270      55.110  36.660  33.570  1.00  0.00           C
ATOM   4378  HD1 ARG A 270      54.940  37.600  34.130  1.00  0.00           H
ATOM   4379  HD2 ARG A 270      54.390  35.880  33.900  1.00  0.00           H
ATOM   4380  NE  ARG A 270      54.980  36.890  32.050  1.00  0.00           N
ATOM   4381  HE  ARG A 270      55.670  36.650  31.360  1.00  0.00           H
ATOM   4382  CZ  ARG A 270      53.820  37.130  31.420  1.00  0.00           C
ATOM   4383  NH1 ARG A 270      52.720  37.430  32.030  1.00  0.00           N
ATOM   4384 HH11 ARG A 270      52.780  37.330  33.020  1.00  0.00           H
ATOM   4385 HH12 ARG A 270      51.900  37.310  31.470  1.00  0.00           H
ATOM   4386  NH2 ARG A 270      53.830  37.130  30.080  1.00  0.00           N
ATOM   4387 HH21 ARG A 270      52.950  37.320  29.650  1.00  0.00           H
ATOM   4388 HH22 ARG A 270      54.650  36.840  29.600  1.00  0.00           H
ATOM   4389  C   ARG A 270      56.530  36.310  37.630  1.00  0.00           C
ATOM   4390  O   ARG A 270      55.500  36.300  38.270  1.00  0.00           O
ATOM   4391  N   SER A 271      57.660  35.900  38.240  1.00  0.00           N
ATOM   4392  HN  SER A 271      58.550  35.820  37.810  1.00  0.00           H
ATOM   4393  CA  SER A 271      57.630  35.310  39.600  1.00  0.00           C
ATOM   4394  HA  SER A 271      56.770  34.650  39.500  1.00  0.00           H
ATOM   4395  CB  SER A 271      58.950  34.670  40.090  1.00  0.00           C
ATOM   4396  HB1 SER A 271      58.980  34.420  41.170  1.00  0.00           H
ATOM   4397  HB2 SER A 271      59.920  35.220  39.910  1.00  0.00           H
ATOM   4398  OG  SER A 271      59.000  33.310  39.510  1.00  0.00           O
ATOM   4399  HG1 SER A 271      59.710  32.890  40.000  1.00  0.00           H
ATOM   4400  C   SER A 271      57.330  36.400  40.600  1.00  0.00           C
ATOM   4401  O   SER A 271      56.560  36.290  41.540  1.00  0.00           O
ATOM   4402  N   VAL A 272      57.940  37.580  40.390  1.00  0.00           N
ATOM   4403  HN  VAL A 272      58.480  37.660  39.560  1.00  0.00           H
ATOM   4404  CA  VAL A 272      57.850  38.680  41.270  1.00  0.00           C
ATOM   4405  HA  VAL A 272      57.940  38.230  42.250  1.00  0.00           H
ATOM   4406  CB  VAL A 272      58.950  39.730  41.160  1.00  0.00           C
ATOM   4407  HB  VAL A 272      58.740  40.540  41.880  1.00  0.00           H
ATOM   4408  CG1 VAL A 272      60.290  39.050  41.620  1.00  0.00           C
ATOM   4409 HG11 VAL A 272      60.990  39.900  41.690  1.00  0.00           H
ATOM   4410 HG12 VAL A 272      60.620  38.260  40.920  1.00  0.00           H
ATOM   4411 HG13 VAL A 272      60.060  38.620  42.620  1.00  0.00           H
ATOM   4412  CG2 VAL A 272      59.180  40.320  39.800  1.00  0.00           C
ATOM   4413 HG21 VAL A 272      60.070  41.000  39.680  1.00  0.00           H
ATOM   4414 HG22 VAL A 272      58.290  40.910  39.490  1.00  0.00           H
ATOM   4415 HG23 VAL A 272      59.330  39.380  39.210  1.00  0.00           H
ATOM   4416  C   VAL A 272      56.500  39.330  41.300  1.00  0.00           C
ATOM   4417  O   VAL A 272      56.030  39.880  42.310  1.00  0.00           O
ATOM   4418  N   ASP A 273      55.780  39.260  40.160  1.00  0.00           N
ATOM   4419  HN  ASP A 273      56.220  38.850  39.370  1.00  0.00           H
ATOM   4420  CA  ASP A 273      54.370  39.610  39.930  1.00  0.00           C
ATOM   4421  HA  ASP A 273      54.230  40.640  40.210  1.00  0.00           H
ATOM   4422  CB  ASP A 273      54.000  39.250  38.430  1.00  0.00           C
ATOM   4423  HB1 ASP A 273      53.820  38.170  38.240  1.00  0.00           H
ATOM   4424  HB2 ASP A 273      54.720  39.670  37.700  1.00  0.00           H
ATOM   4425  CG  ASP A 273      52.640  39.810  38.000  1.00  0.00           C
ATOM   4426  OD1 ASP A 273      52.260  40.900  38.500  1.00  0.00           O
ATOM   4427  OD2 ASP A 273      51.860  39.060  37.330  1.00  0.00           O
ATOM   4428  C   ASP A 273      53.450  38.750  40.890  1.00  0.00           C
ATOM   4429  O   ASP A 273      52.750  39.410  41.670  1.00  0.00           O
ATOM   4430  N   LEU A 274      53.640  37.440  40.950  1.00  0.00           N
ATOM   4431  HN  LEU A 274      54.350  37.030  40.360  1.00  0.00           H
ATOM   4432  CA  LEU A 274      52.850  36.720  41.940  1.00  0.00           C
ATOM   4433  HA  LEU A 274      51.840  37.100  42.080  1.00  0.00           H
ATOM   4434  CB  LEU A 274      52.840  35.210  41.660  1.00  0.00           C
ATOM   4435  HB1 LEU A 274      53.900  34.860  41.650  1.00  0.00           H
ATOM   4436  HB2 LEU A 274      52.380  35.030  40.670  1.00  0.00           H
ATOM   4437  CG  LEU A 274      52.010  34.360  42.600  1.00  0.00           C
ATOM   4438  HG  LEU A 274      52.310  34.310  43.680  1.00  0.00           H
ATOM   4439  CD1 LEU A 274      50.560  34.760  42.560  1.00  0.00           C
ATOM   4440 HD11 LEU A 274      50.090  34.220  43.410  1.00  0.00           H
ATOM   4441 HD12 LEU A 274      50.050  34.330  41.670  1.00  0.00           H
ATOM   4442 HD13 LEU A 274      50.380  35.860  42.570  1.00  0.00           H
ATOM   4443  CD2 LEU A 274      52.060  32.850  42.160  1.00  0.00           C
ATOM   4444 HD21 LEU A 274      53.000  32.460  42.600  1.00  0.00           H
ATOM   4445 HD22 LEU A 274      51.890  32.850  41.050  1.00  0.00           H
ATOM   4446 HD23 LEU A 274      51.280  32.270  42.690  1.00  0.00           H
ATOM   4447  C   LEU A 274      53.420  36.900  43.420  1.00  0.00           C
ATOM   4448  O   LEU A 274      52.600  37.060  44.320  1.00  0.00           O
ATOM   4449  N   ALA A 275      54.710  37.010  43.660  1.00  0.00           N
ATOM   4450  HN  ALA A 275      55.230  37.000  42.810  1.00  0.00           H
ATOM   4451  CA  ALA A 275      55.280  37.270  44.910  1.00  0.00           C
ATOM   4452  HA  ALA A 275      54.940  36.490  45.580  1.00  0.00           H
ATOM   4453  CB  ALA A 275      56.850  37.290  44.840  1.00  0.00           C
ATOM   4454  HB1 ALA A 275      57.360  38.180  44.420  1.00  0.00           H
ATOM   4455  HB2 ALA A 275      57.320  36.400  44.360  1.00  0.00           H
ATOM   4456  HB3 ALA A 275      57.180  37.350  45.900  1.00  0.00           H
ATOM   4457  C   ALA A 275      54.720  38.610  45.560  1.00  0.00           C
ATOM   4458  O   ALA A 275      54.340  38.730  46.750  1.00  0.00           O
ATOM   4459  N   PHE A 276      54.580  39.710  44.840  1.00  0.00           N
ATOM   4460  HN  PHE A 276      54.950  39.910  43.940  1.00  0.00           H
ATOM   4461  CA  PHE A 276      53.970  40.950  45.280  1.00  0.00           C
ATOM   4462  HA  PHE A 276      54.550  41.260  46.140  1.00  0.00           H
ATOM   4463  CB  PHE A 276      54.160  41.950  44.160  1.00  0.00           C
ATOM   4464  HB1 PHE A 276      53.820  41.540  43.180  1.00  0.00           H
ATOM   4465  HB2 PHE A 276      55.220  42.280  44.070  1.00  0.00           H
ATOM   4466  CG  PHE A 276      53.420  43.200  44.310  1.00  0.00           C
ATOM   4467  CD1 PHE A 276      53.380  43.870  45.530  1.00  0.00           C
ATOM   4468  HD1 PHE A 276      53.670  43.420  46.460  1.00  0.00           H
ATOM   4469  CE1 PHE A 276      52.640  45.070  45.720  1.00  0.00           C
ATOM   4470  HE1 PHE A 276      52.410  45.470  46.690  1.00  0.00           H
ATOM   4471  CZ  PHE A 276      52.090  45.750  44.620  1.00  0.00           C
ATOM   4472  HZ  PHE A 276      51.540  46.660  44.700  1.00  0.00           H
ATOM   4473  CD2 PHE A 276      52.880  43.940  43.200  1.00  0.00           C
ATOM   4474  HD2 PHE A 276      53.030  43.630  42.170  1.00  0.00           H
ATOM   4475  CE2 PHE A 276      52.200  45.120  43.340  1.00  0.00           C
ATOM   4476  HE2 PHE A 276      51.950  45.590  42.400  1.00  0.00           H
ATOM   4477  C   PHE A 276      52.470  40.810  45.650  1.00  0.00           C
ATOM   4478  O   PHE A 276      52.030  41.190  46.710  1.00  0.00           O
ATOM   4479  N   PHE A 277      51.640  40.080  44.830  1.00  0.00           N
ATOM   4480  HN  PHE A 277      52.100  39.730  44.020  1.00  0.00           H
ATOM   4481  CA  PHE A 277      50.210  40.020  45.070  1.00  0.00           C
ATOM   4482  HA  PHE A 277      49.820  40.990  45.320  1.00  0.00           H
ATOM   4483  CB  PHE A 277      49.480  39.420  43.850  1.00  0.00           C
ATOM   4484  HB1 PHE A 277      49.940  38.440  43.590  1.00  0.00           H
ATOM   4485  HB2 PHE A 277      49.600  40.080  42.980  1.00  0.00           H
ATOM   4486  CG  PHE A 277      48.010  39.260  43.900  1.00  0.00           C
ATOM   4487  CD1 PHE A 277      47.330  40.460  44.100  1.00  0.00           C
ATOM   4488  HD1 PHE A 277      47.860  41.380  44.220  1.00  0.00           H
ATOM   4489  CE1 PHE A 277      45.840  40.490  44.100  1.00  0.00           C
ATOM   4490  HE1 PHE A 277      45.320  41.420  44.300  1.00  0.00           H
ATOM   4491  CZ  PHE A 277      45.130  39.330  43.960  1.00  0.00           C
ATOM   4492  HZ  PHE A 277      44.050  39.400  43.940  1.00  0.00           H
ATOM   4493  CD2 PHE A 277      47.290  38.120  43.820  1.00  0.00           C
ATOM   4494  HD2 PHE A 277      47.690  37.120  43.730  1.00  0.00           H
ATOM   4495  CE2 PHE A 277      45.850  38.120  43.790  1.00  0.00           C
ATOM   4496  HE2 PHE A 277      45.220  37.240  43.750  1.00  0.00           H
ATOM   4497  C   PHE A 277      49.820  39.240  46.430  1.00  0.00           C
ATOM   4498  O   PHE A 277      49.110  39.790  47.270  1.00  0.00           O
ATOM   4499  N   ILE A 278      50.390  38.010  46.670  1.00  0.00           N
ATOM   4500  HN  ILE A 278      51.020  37.650  45.980  1.00  0.00           H
ATOM   4501  CA  ILE A 278      50.240  37.180  47.820  1.00  0.00           C
ATOM   4502  HA  ILE A 278      49.180  37.080  48.040  1.00  0.00           H
ATOM   4503  CB  ILE A 278      50.810  35.760  47.580  1.00  0.00           C
ATOM   4504  HB  ILE A 278      50.490  35.070  48.390  1.00  0.00           H
ATOM   4505  CG2 ILE A 278      50.060  35.100  46.350  1.00  0.00           C
ATOM   4506 HG21 ILE A 278      50.610  35.340  45.420  1.00  0.00           H
ATOM   4507 HG22 ILE A 278      48.960  35.200  46.280  1.00  0.00           H
ATOM   4508 HG23 ILE A 278      50.090  34.000  46.420  1.00  0.00           H
ATOM   4509  CG1 ILE A 278      52.410  35.770  47.600  1.00  0.00           C
ATOM   4510 HG11 ILE A 278      52.620  35.900  48.680  1.00  0.00           H
ATOM   4511 HG12 ILE A 278      52.790  36.560  46.920  1.00  0.00           H
ATOM   4512  CD  ILE A 278      52.980  34.400  47.230  1.00  0.00           C
ATOM   4513  HD1 ILE A 278      52.730  34.150  46.180  1.00  0.00           H
ATOM   4514  HD2 ILE A 278      52.650  33.540  47.830  1.00  0.00           H
ATOM   4515  HD3 ILE A 278      54.090  34.280  47.280  1.00  0.00           H
ATOM   4516  C   ILE A 278      50.800  37.840  49.160  1.00  0.00           C
ATOM   4517  O   ILE A 278      50.150  37.870  50.230  1.00  0.00           O
ATOM   4518  N   THR A 279      52.020  38.460  49.020  1.00  0.00           N
ATOM   4519  HN  THR A 279      52.500  38.360  48.160  1.00  0.00           H
ATOM   4520  CA  THR A 279      52.580  39.260  50.130  1.00  0.00           C
ATOM   4521  HA  THR A 279      52.530  38.690  51.040  1.00  0.00           H
ATOM   4522  CB  THR A 279      54.090  39.580  50.050  1.00  0.00           C
ATOM   4523  HB  THR A 279      54.420  40.260  50.880  1.00  0.00           H
ATOM   4524  OG1 THR A 279      54.400  40.310  48.880  1.00  0.00           O
ATOM   4525  HG1 THR A 279      54.480  39.630  48.210  1.00  0.00           H
ATOM   4526  CG2 THR A 279      55.030  38.340  50.070  1.00  0.00           C
ATOM   4527 HG21 THR A 279      56.110  38.590  50.040  1.00  0.00           H
ATOM   4528 HG22 THR A 279      54.760  37.720  49.180  1.00  0.00           H
ATOM   4529 HG23 THR A 279      54.910  37.630  50.920  1.00  0.00           H
ATOM   4530  C   THR A 279      51.910  40.560  50.410  1.00  0.00           C
ATOM   4531  O   THR A 279      51.690  40.800  51.610  1.00  0.00           O
ATOM   4532  N   LEU A 280      51.490  41.410  49.440  1.00  0.00           N
ATOM   4533  HN  LEU A 280      51.840  41.140  48.540  1.00  0.00           H
ATOM   4534  CA  LEU A 280      50.520  42.530  49.650  1.00  0.00           C
ATOM   4535  HA  LEU A 280      50.920  43.160  50.420  1.00  0.00           H
ATOM   4536  CB  LEU A 280      50.440  43.470  48.420  1.00  0.00           C
ATOM   4537  HB1 LEU A 280      50.080  42.880  47.550  1.00  0.00           H
ATOM   4538  HB2 LEU A 280      51.440  43.920  48.290  1.00  0.00           H
ATOM   4539  CG  LEU A 280      49.320  44.600  48.560  1.00  0.00           C
ATOM   4540  HG  LEU A 280      48.320  44.110  48.630  1.00  0.00           H
ATOM   4541  CD1 LEU A 280      49.560  45.490  49.790  1.00  0.00           C
ATOM   4542 HD11 LEU A 280      49.460  44.940  50.740  1.00  0.00           H
ATOM   4543 HD12 LEU A 280      48.910  46.390  49.790  1.00  0.00           H
ATOM   4544 HD13 LEU A 280      50.610  45.820  49.700  1.00  0.00           H
ATOM   4545  CD2 LEU A 280      49.330  45.490  47.310  1.00  0.00           C
ATOM   4546 HD21 LEU A 280      50.310  45.840  46.950  1.00  0.00           H
ATOM   4547 HD22 LEU A 280      48.590  46.320  47.390  1.00  0.00           H
ATOM   4548 HD23 LEU A 280      48.810  44.900  46.520  1.00  0.00           H
ATOM   4549  C   LEU A 280      49.130  42.140  50.290  1.00  0.00           C
ATOM   4550  O   LEU A 280      48.600  42.730  51.240  1.00  0.00           O
ATOM   4551  N   SER A 281      48.590  41.010  49.920  1.00  0.00           N
ATOM   4552  HN  SER A 281      48.940  40.610  49.080  1.00  0.00           H
ATOM   4553  CA  SER A 281      47.440  40.380  50.520  1.00  0.00           C
ATOM   4554  HA  SER A 281      46.600  41.050  50.510  1.00  0.00           H
ATOM   4555  CB  SER A 281      46.970  39.160  49.680  1.00  0.00           C
ATOM   4556  HB1 SER A 281      46.280  38.530  50.280  1.00  0.00           H
ATOM   4557  HB2 SER A 281      47.870  38.530  49.550  1.00  0.00           H
ATOM   4558  OG  SER A 281      46.430  39.600  48.500  1.00  0.00           O
ATOM   4559  HG1 SER A 281      47.110  39.590  47.820  1.00  0.00           H
ATOM   4560  C   SER A 281      47.700  40.000  52.040  1.00  0.00           C
ATOM   4561  O   SER A 281      46.820  40.190  52.880  1.00  0.00           O
ATOM   4562  N   PHE A 282      48.880  39.450  52.280  1.00  0.00           N
ATOM   4563  HN  PHE A 282      49.460  39.370  51.480  1.00  0.00           H
ATOM   4564  CA  PHE A 282      49.360  38.880  53.590  1.00  0.00           C
ATOM   4565  HA  PHE A 282      48.550  38.220  53.910  1.00  0.00           H
ATOM   4566  CB  PHE A 282      50.670  38.010  53.440  1.00  0.00           C
ATOM   4567  HB1 PHE A 282      51.270  38.570  52.690  1.00  0.00           H
ATOM   4568  HB2 PHE A 282      50.600  37.040  52.890  1.00  0.00           H
ATOM   4569  CG  PHE A 282      51.270  37.630  54.730  1.00  0.00           C
ATOM   4570  CD1 PHE A 282      50.630  36.720  55.550  1.00  0.00           C
ATOM   4571  HD1 PHE A 282      49.650  36.350  55.250  1.00  0.00           H
ATOM   4572  CE1 PHE A 282      51.220  36.320  56.760  1.00  0.00           C
ATOM   4573  HE1 PHE A 282      50.680  35.670  57.440  1.00  0.00           H
ATOM   4574  CZ  PHE A 282      52.480  36.760  57.000  1.00  0.00           C
ATOM   4575  HZ  PHE A 282      52.970  36.420  57.910  1.00  0.00           H
ATOM   4576  CD2 PHE A 282      52.590  38.050  54.960  1.00  0.00           C
ATOM   4577  HD2 PHE A 282      53.090  38.830  54.400  1.00  0.00           H
ATOM   4578  CE2 PHE A 282      53.140  37.690  56.140  1.00  0.00           C
ATOM   4579  HE2 PHE A 282      54.190  37.910  56.200  1.00  0.00           H
ATOM   4580  C   PHE A 282      49.590  40.010  54.620  1.00  0.00           C
ATOM   4581  O   PHE A 282      49.270  39.910  55.810  1.00  0.00           O
ATOM   4582  N   THR A 283      49.980  41.260  54.100  1.00  0.00           N
ATOM   4583  HN  THR A 283      50.220  41.390  53.140  1.00  0.00           H
ATOM   4584  CA  THR A 283      49.910  42.560  54.800  1.00  0.00           C
ATOM   4585  HA  THR A 283      50.600  42.450  55.620  1.00  0.00           H
ATOM   4586  CB  THR A 283      50.440  43.630  53.890  1.00  0.00           C
ATOM   4587  HB  THR A 283      49.770  43.700  53.010  1.00  0.00           H
ATOM   4588  OG1 THR A 283      51.780  43.360  53.550  1.00  0.00           O
ATOM   4589  HG1 THR A 283      52.230  43.240  54.390  1.00  0.00           H
ATOM   4590  CG2 THR A 283      50.510  45.010  54.600  1.00  0.00           C
ATOM   4591 HG21 THR A 283      51.320  45.050  55.350  1.00  0.00           H
ATOM   4592 HG22 THR A 283      49.520  45.140  55.100  1.00  0.00           H
ATOM   4593 HG23 THR A 283      50.630  45.810  53.840  1.00  0.00           H
ATOM   4594  C   THR A 283      48.540  42.950  55.240  1.00  0.00           C
ATOM   4595  O   THR A 283      48.280  43.400  56.360  1.00  0.00           O
ATOM   4596  N   TYR A 284      47.640  42.760  54.410  1.00  0.00           N
ATOM   4597  HN  TYR A 284      47.860  42.190  53.620  1.00  0.00           H
ATOM   4598  CA  TYR A 284      46.240  43.120  54.700  1.00  0.00           C
ATOM   4599  HA  TYR A 284      46.220  44.050  55.240  1.00  0.00           H
ATOM   4600  CB  TYR A 284      45.290  43.200  53.450  1.00  0.00           C
ATOM   4601  HB1 TYR A 284      44.300  43.610  53.730  1.00  0.00           H
ATOM   4602  HB2 TYR A 284      45.130  42.190  53.020  1.00  0.00           H
ATOM   4603  CG  TYR A 284      45.660  44.120  52.400  1.00  0.00           C
ATOM   4604  CD1 TYR A 284      46.000  45.410  52.710  1.00  0.00           C
ATOM   4605  HD1 TYR A 284      46.130  45.730  53.730  1.00  0.00           H
ATOM   4606  CE1 TYR A 284      46.130  46.440  51.670  1.00  0.00           C
ATOM   4607  HE1 TYR A 284      46.390  47.460  51.930  1.00  0.00           H
ATOM   4608  CZ  TYR A 284      46.070  45.980  50.310  1.00  0.00           C
ATOM   4609  OH  TYR A 284      46.350  46.820  49.240  1.00  0.00           O
ATOM   4610  HH  TYR A 284      46.640  47.650  49.630  1.00  0.00           H
ATOM   4611  CD2 TYR A 284      45.680  43.740  51.050  1.00  0.00           C
ATOM   4612  HD2 TYR A 284      45.390  42.740  50.810  1.00  0.00           H
ATOM   4613  CE2 TYR A 284      45.840  44.660  50.020  1.00  0.00           C
ATOM   4614  HE2 TYR A 284      45.930  44.320  48.990  1.00  0.00           H
ATOM   4615  C   TYR A 284      45.590  42.150  55.660  1.00  0.00           C
ATOM   4616  O   TYR A 284      44.870  42.520  56.550  1.00  0.00           O
ATOM   4617  N   MET A 285      45.850  40.820  55.510  1.00  0.00           N
ATOM   4618  HN  MET A 285      46.240  40.570  54.630  1.00  0.00           H
ATOM   4619  CA  MET A 285      45.470  39.730  56.370  1.00  0.00           C
ATOM   4620  HA  MET A 285      44.400  39.650  56.240  1.00  0.00           H
ATOM   4621  CB  MET A 285      46.100  38.420  55.800  1.00  0.00           C
ATOM   4622  HB1 MET A 285      47.210  38.490  55.860  1.00  0.00           H
ATOM   4623  HB2 MET A 285      45.760  38.200  54.760  1.00  0.00           H
ATOM   4624  CG  MET A 285      45.820  37.190  56.700  1.00  0.00           C
ATOM   4625  HG1 MET A 285      46.220  37.350  57.720  1.00  0.00           H
ATOM   4626  HG2 MET A 285      46.360  36.280  56.370  1.00  0.00           H
ATOM   4627  SD  MET A 285      44.070  36.840  56.880  1.00  0.00           S
ATOM   4628  CE  MET A 285      44.190  35.510  58.120  1.00  0.00           C
ATOM   4629  HE1 MET A 285      44.940  34.700  57.910  1.00  0.00           H
ATOM   4630  HE2 MET A 285      43.190  35.030  58.250  1.00  0.00           H
ATOM   4631  HE3 MET A 285      44.530  35.890  59.100  1.00  0.00           H
ATOM   4632  C   MET A 285      45.820  39.950  57.790  1.00  0.00           C
ATOM   4633  O   MET A 285      45.140  39.550  58.740  1.00  0.00           O
ATOM   4634  N   ASN A 286      46.950  40.550  58.090  1.00  0.00           N
ATOM   4635  HN  ASN A 286      47.640  40.540  57.360  1.00  0.00           H
ATOM   4636  CA  ASN A 286      47.420  41.030  59.350  1.00  0.00           C
ATOM   4637  HA  ASN A 286      47.130  40.260  60.040  1.00  0.00           H
ATOM   4638  CB  ASN A 286      49.010  41.200  59.270  1.00  0.00           C
ATOM   4639  HB1 ASN A 286      49.270  41.870  60.120  1.00  0.00           H
ATOM   4640  HB2 ASN A 286      49.270  41.620  58.280  1.00  0.00           H
ATOM   4641  CG  ASN A 286      49.650  39.840  59.530  1.00  0.00           C
ATOM   4642  OD1 ASN A 286      49.660  39.310  60.670  1.00  0.00           O
ATOM   4643  ND2 ASN A 286      50.310  39.250  58.510  1.00  0.00           N
ATOM   4644 HD21 ASN A 286      50.700  38.370  58.780  1.00  0.00           H
ATOM   4645 HD22 ASN A 286      50.130  39.580  57.590  1.00  0.00           H
ATOM   4646  C   ASN A 286      46.850  42.380  59.790  1.00  0.00           C
ATOM   4647  O   ASN A 286      46.770  42.610  60.950  1.00  0.00           O
ATOM   4648  N   SER A 287      46.330  43.230  58.930  1.00  0.00           N
ATOM   4649  HN  SER A 287      46.250  42.980  57.970  1.00  0.00           H
ATOM   4650  CA  SER A 287      45.740  44.460  59.260  1.00  0.00           C
ATOM   4651  HA  SER A 287      46.340  45.020  59.960  1.00  0.00           H
ATOM   4652  CB  SER A 287      45.630  45.270  57.920  1.00  0.00           C
ATOM   4653  HB1 SER A 287      45.050  46.210  58.070  1.00  0.00           H
ATOM   4654  HB2 SER A 287      44.960  44.770  57.200  1.00  0.00           H
ATOM   4655  OG  SER A 287      46.940  45.580  57.350  1.00  0.00           O
ATOM   4656  HG1 SER A 287      47.350  44.740  57.190  1.00  0.00           H
ATOM   4657  C   SER A 287      44.360  44.410  59.880  1.00  0.00           C
ATOM   4658  O   SER A 287      43.810  45.370  60.420  1.00  0.00           O
ATOM   4659  N   MET A 288      43.780  43.190  59.690  1.00  0.00           N
ATOM   4660  HN  MET A 288      44.200  42.430  59.210  1.00  0.00           H
ATOM   4661  CA  MET A 288      42.440  42.820  60.110  1.00  0.00           C
ATOM   4662  HA  MET A 288      41.780  43.620  59.790  1.00  0.00           H
ATOM   4663  CB  MET A 288      41.960  41.560  59.410  1.00  0.00           C
ATOM   4664  HB1 MET A 288      40.950  41.390  59.840  1.00  0.00           H
ATOM   4665  HB2 MET A 288      42.730  40.800  59.650  1.00  0.00           H
ATOM   4666  CG  MET A 288      41.880  41.480  57.860  1.00  0.00           C
ATOM   4667  HG1 MET A 288      41.750  40.410  57.610  1.00  0.00           H
ATOM   4668  HG2 MET A 288      42.850  41.850  57.470  1.00  0.00           H
ATOM   4669  SD  MET A 288      40.570  42.610  57.180  1.00  0.00           S
ATOM   4670  CE  MET A 288      41.490  43.150  55.670  1.00  0.00           C
ATOM   4671  HE1 MET A 288      41.490  42.290  54.960  1.00  0.00           H
ATOM   4672  HE2 MET A 288      42.550  43.430  55.850  1.00  0.00           H
ATOM   4673  HE3 MET A 288      40.970  43.950  55.120  1.00  0.00           H
ATOM   4674  C   MET A 288      42.280  42.710  61.650  1.00  0.00           C
ATOM   4675  O   MET A 288      41.890  43.730  62.250  1.00  0.00           O
ATOM   4676  N   LEU A 289      42.640  41.630  62.380  1.00  0.00           N
ATOM   4677  HN  LEU A 289      43.130  40.860  61.980  1.00  0.00           H
ATOM   4678  CA  LEU A 289      42.550  41.480  63.760  1.00  0.00           C
ATOM   4679  HA  LEU A 289      41.660  41.930  64.180  1.00  0.00           H
ATOM   4680  CB  LEU A 289      42.480  39.980  63.950  1.00  0.00           C
ATOM   4681  HB1 LEU A 289      42.240  39.810  65.020  1.00  0.00           H
ATOM   4682  HB2 LEU A 289      43.390  39.430  63.620  1.00  0.00           H
ATOM   4683  CG  LEU A 289      41.210  39.270  63.420  1.00  0.00           C
ATOM   4684  HG  LEU A 289      41.400  39.240  62.330  1.00  0.00           H
ATOM   4685  CD1 LEU A 289      41.150  37.760  63.670  1.00  0.00           C
ATOM   4686 HD11 LEU A 289      42.170  37.340  63.530  1.00  0.00           H
ATOM   4687 HD12 LEU A 289      40.510  37.450  62.820  1.00  0.00           H
ATOM   4688 HD13 LEU A 289      40.640  37.340  64.570  1.00  0.00           H
ATOM   4689  CD2 LEU A 289      39.960  39.980  63.780  1.00  0.00           C
ATOM   4690 HD21 LEU A 289      39.900  40.450  64.770  1.00  0.00           H
ATOM   4691 HD22 LEU A 289      39.050  39.350  63.790  1.00  0.00           H
ATOM   4692 HD23 LEU A 289      39.770  40.780  63.030  1.00  0.00           H
ATOM   4693  C   LEU A 289      43.790  41.980  64.580  1.00  0.00           C
ATOM   4694  O   LEU A 289      43.760  42.200  65.790  1.00  0.00           O
ATOM   4695  N   ASP A 290      45.050  41.950  64.000  1.00  0.00           N
ATOM   4696  HN  ASP A 290      45.250  41.750  63.050  1.00  0.00           H
ATOM   4697  CA  ASP A 290      46.240  42.250  64.750  1.00  0.00           C
ATOM   4698  HA  ASP A 290      46.210  41.580  65.600  1.00  0.00           H
ATOM   4699  CB  ASP A 290      47.560  42.010  63.960  1.00  0.00           C
ATOM   4700  HB1 ASP A 290      48.430  41.920  64.660  1.00  0.00           H
ATOM   4701  HB2 ASP A 290      47.580  42.800  63.180  1.00  0.00           H
ATOM   4702  CG  ASP A 290      47.560  40.720  63.220  1.00  0.00           C
ATOM   4703  OD1 ASP A 290      46.670  40.240  62.590  1.00  0.00           O
ATOM   4704  OD2 ASP A 290      48.800  40.040  63.290  1.00  0.00           O
ATOM   4705  HD2 ASP A 290      48.830  39.590  62.440  1.00  0.00           H
ATOM   4706  C   ASP A 290      46.330  43.640  65.490  1.00  0.00           C
ATOM   4707  O   ASP A 290      46.670  43.650  66.640  1.00  0.00           O
ATOM   4708  N   PRO A 291      45.950  44.870  64.920  1.00  0.00           N
ATOM   4709  CD  PRO A 291      45.560  45.080  63.520  1.00  0.00           C
ATOM   4710  HD1 PRO A 291      44.740  44.420  63.170  1.00  0.00           H
ATOM   4711  HD2 PRO A 291      46.400  44.960  62.790  1.00  0.00           H
ATOM   4712  CA  PRO A 291      45.990  46.170  65.660  1.00  0.00           C
ATOM   4713  HA  PRO A 291      46.910  46.240  66.220  1.00  0.00           H
ATOM   4714  CB  PRO A 291      45.800  47.240  64.680  1.00  0.00           C
ATOM   4715  HB1 PRO A 291      46.740  47.680  64.300  1.00  0.00           H
ATOM   4716  HB2 PRO A 291      45.090  48.070  64.900  1.00  0.00           H
ATOM   4717  CG  PRO A 291      45.040  46.560  63.570  1.00  0.00           C
ATOM   4718  HG1 PRO A 291      43.950  46.580  63.770  1.00  0.00           H
ATOM   4719  HG2 PRO A 291      45.230  47.070  62.600  1.00  0.00           H
ATOM   4720  C   PRO A 291      44.880  46.110  66.690  1.00  0.00           C
ATOM   4721  O   PRO A 291      45.100  46.690  67.730  1.00  0.00           O
ATOM   4722  N   VAL A 292      43.780  45.350  66.500  1.00  0.00           N
ATOM   4723  HN  VAL A 292      43.700  44.870  65.630  1.00  0.00           H
ATOM   4724  CA  VAL A 292      42.720  45.190  67.520  1.00  0.00           C
ATOM   4725  HA  VAL A 292      42.320  46.170  67.690  1.00  0.00           H
ATOM   4726  CB  VAL A 292      41.530  44.270  67.140  1.00  0.00           C
ATOM   4727  HB  VAL A 292      41.670  43.200  67.420  1.00  0.00           H
ATOM   4728  CG1 VAL A 292      40.340  44.810  68.000  1.00  0.00           C
ATOM   4729 HG11 VAL A 292      40.080  45.800  67.540  1.00  0.00           H
ATOM   4730 HG12 VAL A 292      40.630  45.020  69.050  1.00  0.00           H
ATOM   4731 HG13 VAL A 292      39.530  44.050  67.970  1.00  0.00           H
ATOM   4732  CG2 VAL A 292      41.150  44.360  65.640  1.00  0.00           C
ATOM   4733 HG21 VAL A 292      42.030  43.880  65.130  1.00  0.00           H
ATOM   4734 HG22 VAL A 292      41.140  45.400  65.270  1.00  0.00           H
ATOM   4735 HG23 VAL A 292      40.260  43.810  65.270  1.00  0.00           H
ATOM   4736  C   VAL A 292      43.290  44.660  68.780  1.00  0.00           C
ATOM   4737  O   VAL A 292      43.070  45.160  69.890  1.00  0.00           O
ATOM   4738  N   VAL A 293      44.170  43.650  68.660  1.00  0.00           N
ATOM   4739  HN  VAL A 293      44.200  43.090  67.830  1.00  0.00           H
ATOM   4740  CA  VAL A 293      45.010  43.140  69.800  1.00  0.00           C
ATOM   4741  HA  VAL A 293      44.370  42.790  70.580  1.00  0.00           H
ATOM   4742  CB  VAL A 293      45.870  41.990  69.340  1.00  0.00           C
ATOM   4743  HB  VAL A 293      46.510  42.240  68.470  1.00  0.00           H
ATOM   4744  CG1 VAL A 293      46.620  41.270  70.500  1.00  0.00           C
ATOM   4745 HG11 VAL A 293      47.290  41.900  71.120  1.00  0.00           H
ATOM   4746 HG12 VAL A 293      47.170  40.360  70.210  1.00  0.00           H
ATOM   4747 HG13 VAL A 293      45.820  40.830  71.130  1.00  0.00           H
ATOM   4748  CG2 VAL A 293      44.920  40.800  68.820  1.00  0.00           C
ATOM   4749 HG21 VAL A 293      44.290  41.080  67.940  1.00  0.00           H
ATOM   4750 HG22 VAL A 293      44.300  40.400  69.660  1.00  0.00           H
ATOM   4751 HG23 VAL A 293      45.630  39.980  68.610  1.00  0.00           H
ATOM   4752  C   VAL A 293      45.930  44.140  70.440  1.00  0.00           C
ATOM   4753  O   VAL A 293      46.010  44.220  71.660  1.00  0.00           O
ATOM   4754  N   TYR A 294      46.560  45.050  69.570  1.00  0.00           N
ATOM   4755  HN  TYR A 294      46.360  45.130  68.600  1.00  0.00           H
ATOM   4756  CA  TYR A 294      47.500  46.170  69.990  1.00  0.00           C
ATOM   4757  HA  TYR A 294      48.180  45.530  70.540  1.00  0.00           H
ATOM   4758  CB  TYR A 294      48.180  46.930  68.810  1.00  0.00           C
ATOM   4759  HB1 TYR A 294      47.450  47.490  68.180  1.00  0.00           H
ATOM   4760  HB2 TYR A 294      48.740  46.200  68.200  1.00  0.00           H
ATOM   4761  CG  TYR A 294      49.190  47.960  69.270  1.00  0.00           C
ATOM   4762  CD1 TYR A 294      50.540  47.540  69.560  1.00  0.00           C
ATOM   4763  HD1 TYR A 294      50.900  46.540  69.360  1.00  0.00           H
ATOM   4764  CE1 TYR A 294      51.460  48.400  70.220  1.00  0.00           C
ATOM   4765  HE1 TYR A 294      52.410  47.930  70.400  1.00  0.00           H
ATOM   4766  CZ  TYR A 294      51.050  49.680  70.550  1.00  0.00           C
ATOM   4767  OH  TYR A 294      52.010  50.560  71.000  1.00  0.00           O
ATOM   4768  HH  TYR A 294      52.660  50.140  71.560  1.00  0.00           H
ATOM   4769  CD2 TYR A 294      48.800  49.220  69.800  1.00  0.00           C
ATOM   4770  HD2 TYR A 294      47.780  49.570  69.830  1.00  0.00           H
ATOM   4771  CE2 TYR A 294      49.700  50.090  70.390  1.00  0.00           C
ATOM   4772  HE2 TYR A 294      49.430  51.050  70.790  1.00  0.00           H
ATOM   4773  C   TYR A 294      46.680  47.210  70.820  1.00  0.00           C
ATOM   4774  O   TYR A 294      47.140  47.600  71.910  1.00  0.00           O
ATOM   4775  N   TYR A 295      45.430  47.590  70.420  1.00  0.00           N
ATOM   4776  HN  TYR A 295      45.060  47.170  69.600  1.00  0.00           H
ATOM   4777  CA  TYR A 295      44.530  48.430  71.160  1.00  0.00           C
ATOM   4778  HA  TYR A 295      45.010  49.400  71.130  1.00  0.00           H
ATOM   4779  CB  TYR A 295      43.120  48.470  70.410  1.00  0.00           C
ATOM   4780  HB1 TYR A 295      42.410  49.050  71.050  1.00  0.00           H
ATOM   4781  HB2 TYR A 295      42.820  47.400  70.370  1.00  0.00           H
ATOM   4782  CG  TYR A 295      42.990  49.060  69.040  1.00  0.00           C
ATOM   4783  CD1 TYR A 295      42.000  48.490  68.230  1.00  0.00           C
ATOM   4784  HD1 TYR A 295      41.220  47.850  68.610  1.00  0.00           H
ATOM   4785  CE1 TYR A 295      42.020  48.690  66.850  1.00  0.00           C
ATOM   4786  HE1 TYR A 295      41.280  48.240  66.210  1.00  0.00           H
ATOM   4787  CZ  TYR A 295      43.030  49.420  66.260  1.00  0.00           C
ATOM   4788  OH  TYR A 295      43.130  49.520  64.870  1.00  0.00           O
ATOM   4789  HH  TYR A 295      42.310  49.240  64.470  1.00  0.00           H
ATOM   4790  CD2 TYR A 295      43.980  49.850  68.570  1.00  0.00           C
ATOM   4791  HD2 TYR A 295      44.640  50.360  69.260  1.00  0.00           H
ATOM   4792  CE2 TYR A 295      44.000  50.060  67.120  1.00  0.00           C
ATOM   4793  HE2 TYR A 295      44.700  50.730  66.650  1.00  0.00           H
ATOM   4794  C   TYR A 295      44.210  48.070  72.540  1.00  0.00           C
ATOM   4795  O   TYR A 295      44.210  48.850  73.440  1.00  0.00           O
ATOM   4796  N   PHE A 296      44.000  46.730  72.770  1.00  0.00           N
ATOM   4797  HN  PHE A 296      43.980  46.090  72.000  1.00  0.00           H
ATOM   4798  CA  PHE A 296      43.590  46.340  74.120  1.00  0.00           C
ATOM   4799  HA  PHE A 296      43.400  47.250  74.660  1.00  0.00           H
ATOM   4800  CB  PHE A 296      42.290  45.540  74.200  1.00  0.00           C
ATOM   4801  HB1 PHE A 296      41.920  45.480  75.250  1.00  0.00           H
ATOM   4802  HB2 PHE A 296      42.350  44.520  73.770  1.00  0.00           H
ATOM   4803  CG  PHE A 296      41.280  46.260  73.350  1.00  0.00           C
ATOM   4804  CD1 PHE A 296      40.780  47.480  73.900  1.00  0.00           C
ATOM   4805  HD1 PHE A 296      41.130  47.740  74.880  1.00  0.00           H
ATOM   4806  CE1 PHE A 296      39.960  48.290  73.150  1.00  0.00           C
ATOM   4807  HE1 PHE A 296      39.610  49.250  73.530  1.00  0.00           H
ATOM   4808  CZ  PHE A 296      39.610  47.930  71.830  1.00  0.00           C
ATOM   4809  HZ  PHE A 296      39.000  48.620  71.280  1.00  0.00           H
ATOM   4810  CD2 PHE A 296      40.790  45.850  72.120  1.00  0.00           C
ATOM   4811  HD2 PHE A 296      41.120  44.880  71.800  1.00  0.00           H
ATOM   4812  CE2 PHE A 296      39.990  46.700  71.340  1.00  0.00           C
ATOM   4813  HE2 PHE A 296      39.610  46.270  70.430  1.00  0.00           H
ATOM   4814  C   PHE A 296      44.770  45.720  74.900  1.00  0.00           C
ATOM   4815  O   PHE A 296      44.590  45.300  76.050  1.00  0.00           O
ATOM   4816  N   SER A 297      45.990  45.590  74.420  1.00  0.00           N
ATOM   4817  HN  SER A 297      46.320  45.870  73.520  1.00  0.00           H
ATOM   4818  CA  SER A 297      47.110  45.050  75.190  1.00  0.00           C
ATOM   4819  HA  SER A 297      46.740  44.190  75.740  1.00  0.00           H
ATOM   4820  CB  SER A 297      48.220  44.450  74.260  1.00  0.00           C
ATOM   4821  HB1 SER A 297      49.010  44.050  74.920  1.00  0.00           H
ATOM   4822  HB2 SER A 297      48.760  45.180  73.630  1.00  0.00           H
ATOM   4823  OG  SER A 297      47.650  43.390  73.450  1.00  0.00           O
ATOM   4824  HG1 SER A 297      46.900  43.810  73.020  1.00  0.00           H
ATOM   4825  C   SER A 297      47.710  46.050  76.080  1.00  0.00           C
ATOM   4826  O   SER A 297      47.940  47.180  75.620  1.00  0.00           O
ATOM   4827  N   SER A 298      47.930  45.850  77.390  1.00  0.00           N
ATOM   4828  HN  SER A 298      47.910  44.890  77.690  1.00  0.00           H
ATOM   4829  CA  SER A 298      48.360  46.800  78.380  1.00  0.00           C
ATOM   4830  HA  SER A 298      47.660  47.620  78.450  1.00  0.00           H
ATOM   4831  CB  SER A 298      48.410  46.230  79.820  1.00  0.00           C
ATOM   4832  HB1 SER A 298      48.910  47.000  80.420  1.00  0.00           H
ATOM   4833  HB2 SER A 298      48.990  45.270  79.820  1.00  0.00           H
ATOM   4834  OG  SER A 298      47.020  45.910  80.250  1.00  0.00           O
ATOM   4835  HG1 SER A 298      46.690  45.230  79.650  1.00  0.00           H
ATOM   4836  C   SER A 298      49.740  47.460  78.040  1.00  0.00           C
ATOM   4837  O   SER A 298      50.660  46.700  77.770  1.00  0.00           O
ATOM   4838  N   PRO A 299      49.870  48.810  77.930  1.00  0.00           N
ATOM   4839  CD  PRO A 299      48.770  49.740  77.910  1.00  0.00           C
ATOM   4840  HD1 PRO A 299      48.610  49.900  79.000  1.00  0.00           H
ATOM   4841  HD2 PRO A 299      47.840  49.260  77.500  1.00  0.00           H
ATOM   4842  CA  PRO A 299      51.010  49.520  77.390  1.00  0.00           C
ATOM   4843  HA  PRO A 299      50.900  49.320  76.340  1.00  0.00           H
ATOM   4844  CB  PRO A 299      50.700  50.970  77.660  1.00  0.00           C
ATOM   4845  HB1 PRO A 299      51.420  51.650  77.150  1.00  0.00           H
ATOM   4846  HB2 PRO A 299      50.680  51.140  78.760  1.00  0.00           H
ATOM   4847  CG  PRO A 299      49.210  50.990  77.250  1.00  0.00           C
ATOM   4848  HG1 PRO A 299      48.660  51.800  77.780  1.00  0.00           H
ATOM   4849  HG2 PRO A 299      49.060  50.890  76.150  1.00  0.00           H
ATOM   4850  C   PRO A 299      52.450  49.100  77.920  1.00  0.00           C
ATOM   4851  O   PRO A 299      53.440  49.140  77.190  1.00  0.00           O
ATOM   4852  N   SER A 300      52.540  48.780  79.250  1.00  0.00           N
ATOM   4853  HN  SER A 300      51.770  48.670  79.860  1.00  0.00           H
ATOM   4854  CA  SER A 300      53.760  48.220  79.890  1.00  0.00           C
ATOM   4855  HA  SER A 300      53.470  47.890  80.870  1.00  0.00           H
ATOM   4856  CB  SER A 300      54.450  47.050  79.180  1.00  0.00           C
ATOM   4857  HB1 SER A 300      55.260  46.700  79.850  1.00  0.00           H
ATOM   4858  HB2 SER A 300      54.960  47.200  78.200  1.00  0.00           H
ATOM   4859  OG  SER A 300      53.460  46.050  78.990  1.00  0.00           O
ATOM   4860  HG1 SER A 300      52.800  46.510  78.470  1.00  0.00           H
ATOM   4861  C   SER A 300      54.830  49.300  80.170  1.00  0.00           C
ATOM   4862  O   SER A 300      55.990  49.070  80.060  1.00  0.00           O
ATOM   4863  NT  SER A 300      54.410  50.520  80.610  1.00  0.00           N
ATOM   4864  HNT SER A 300      53.440  50.670  80.780  1.00  0.00           H
ATOM   4865  CAT SER A 300      55.340  51.640  80.870  1.00  0.00           C
ATOM   4866  HT1 SER A 300      54.920  52.380  81.570  1.00  0.00           H
ATOM   4867  HT2 SER A 300      55.610  52.220  79.960  1.00  0.00           H
ATOM   4868  HT3 SER A 300      56.320  51.300  81.250  1.00  0.00           H
ATOM   4869  N1  GSK B 301      45.620  47.810  43.010  1.00  0.00           N
ATOM   4870  C1  GSK B 301      46.190  49.100  43.120  1.00  0.00           C
ATOM   4871  O1  GSK B 301      46.520  49.770  42.120  1.00  0.00           O
ATOM   4872  C2  GSK B 301      45.540  47.050  44.190  1.00  0.00           C
ATOM   4873  C3  GSK B 301      45.970  47.490  45.450  1.00  0.00           C
ATOM   4874  C4  GSK B 301      45.350  45.370  45.590  1.00  0.00           C
ATOM   4875  C5  GSK B 301      45.220  47.260  41.660  1.00  0.00           C
ATOM   4876  C6  GSK B 301      43.890  47.710  41.270  1.00  0.00           C
ATOM   4877  C7  GSK B 301      42.720  47.090  42.100  1.00  0.00           C
ATOM   4878  C8  GSK B 301      41.410  47.180  41.330  1.00  0.00           C
ATOM   4879  C9  GSK B 301      40.970  48.640  41.000  1.00  0.00           C
ATOM   4880  C10 GSK B 301      46.380  48.830  45.610  1.00  0.00           C
ATOM   4881  N2  GSK B 301      45.830  46.440  46.300  1.00  0.00           N
ATOM   4882  N3  GSK B 301      45.080  45.770  44.340  1.00  0.00           N
ATOM   4883  N4  GSK B 301      46.510  49.560  44.410  1.00  0.00           N
ATOM   4884  O2  GSK B 301      46.710  49.420  46.640  1.00  0.00           O
ATOM   4885 CL   GSK B 301      44.940  43.780  46.310  1.00  0.00          Cl
ATOM   4886  H1  GSK B 301      45.330  46.180  41.870  1.00  0.00           H
ATOM   4887  H2  GSK B 301      46.030  47.710  41.050  1.00  0.00           H
ATOM   4888  H3  GSK B 301      43.760  47.260  40.260  1.00  0.00           H
ATOM   4889  H4  GSK B 301      43.660  48.800  41.300  1.00  0.00           H
ATOM   4890  H5  GSK B 301      42.470  47.550  43.100  1.00  0.00           H
ATOM   4891  H6  GSK B 301      43.000  46.040  42.310  1.00  0.00           H
ATOM   4892  H7  GSK B 301      40.660  46.670  41.970  1.00  0.00           H
ATOM   4893  H8  GSK B 301      41.540  46.620  40.380  1.00  0.00           H
ATOM   4894  H9  GSK B 301      41.660  49.120  40.270  1.00  0.00           H
ATOM   4895  H10 GSK B 301      40.940  49.280  41.910  1.00  0.00           H
ATOM   4896  H11 GSK B 301      39.970  48.610  40.540  1.00  0.00           H
ATOM   4897  H12 GSK B 301      46.080  46.420  47.290  1.00  0.00           H
ATOM   4898  H13 GSK B 301      47.080  50.380  44.550  1.00  0.00           H
ATOM   4899  LP1 GSK B 301      44.570  42.320  46.960  1.00  0.00            
TER
ENDMDL
