# Supplementary material for: Structural basis of hydroxycarboxylic acid receptor signaling mechanisms through ligand binding
Source: Nat Commun. 2023 Sep 22;14:5899. doi: 10.1038/s41467-023-41650-7 (PMC10516952; doi:10.1038/s41467-023-41650-7)
Supplement: Supplementary file 4 — Source Data [file 41467_2023_41650_MOESM4_ESM.zip › source file/molecular dynamics simulations trajectories/with_gsk_run2/with_gsk_run2_800ns.pdb]

REMARK    GENERATED BY TRJCONV
TITLE     Title t= 800000.00000 step= 400000000
REMARK    THIS IS A SIMULATION BOX
CRYST1   96.203   96.203  110.825  90.00  90.00  90.00 P 1           1
MODEL        1
ATOM      1  CAY HSD A   9      53.910  40.470  32.340  1.00  0.00           C
ATOM      2  HY1 HSD A   9      53.230  40.050  33.100  1.00  0.00           H
ATOM      3  HY2 HSD A   9      54.020  41.550  32.590  1.00  0.00           H
ATOM      4  HY3 HSD A   9      54.920  40.000  32.300  1.00  0.00           H
ATOM      5  CY  HSD A   9      53.360  40.470  31.000  1.00  0.00           C
ATOM      6  OY  HSD A   9      53.290  39.470  30.340  1.00  0.00           O
ATOM      7  N   HSD A   9      52.980  41.630  30.490  1.00  0.00           N
ATOM      8  HN  HSD A   9      52.840  42.380  31.140  1.00  0.00           H
ATOM      9  CA  HSD A   9      52.560  41.870  29.120  1.00  0.00           C
ATOM     10  HA  HSD A   9      53.110  41.190  28.470  1.00  0.00           H
ATOM     11  CB  HSD A   9      50.970  41.690  28.970  1.00  0.00           C
ATOM     12  HB1 HSD A   9      50.530  42.650  29.330  1.00  0.00           H
ATOM     13  HB2 HSD A   9      50.550  40.830  29.520  1.00  0.00           H
ATOM     14  ND1 HSD A   9      50.580  40.410  26.800  1.00  0.00           N
ATOM     15  HD1 HSD A   9      50.820  39.510  27.170  1.00  0.00           H
ATOM     16  CG  HSD A   9      50.520  41.560  27.530  1.00  0.00           C
ATOM     17  CE1 HSD A   9      50.010  40.610  25.620  1.00  0.00           C
ATOM     18  HE1 HSD A   9      49.910  39.850  24.860  1.00  0.00           H
ATOM     19  NE2 HSD A   9      49.540  41.880  25.520  1.00  0.00           N
ATOM     20  CD2 HSD A   9      49.890  42.450  26.690  1.00  0.00           C
ATOM     21  HD2 HSD A   9      49.530  43.450  26.880  1.00  0.00           H
ATOM     22  C   HSD A   9      52.970  43.280  28.700  1.00  0.00           C
ATOM     23  O   HSD A   9      53.090  44.170  29.570  1.00  0.00           O
ATOM     24  N   PHE A  10      53.390  43.460  27.430  1.00  0.00           N
ATOM     25  HN  PHE A  10      53.230  42.770  26.730  1.00  0.00           H
ATOM     26  CA  PHE A  10      53.770  44.680  26.980  1.00  0.00           C
ATOM     27  HA  PHE A  10      54.130  45.280  27.810  1.00  0.00           H
ATOM     28  CB  PHE A  10      54.850  44.520  25.870  1.00  0.00           C
ATOM     29  HB1 PHE A  10      54.430  43.940  25.030  1.00  0.00           H
ATOM     30  HB2 PHE A  10      55.600  43.830  26.320  1.00  0.00           H
ATOM     31  CG  PHE A  10      55.330  45.830  25.380  1.00  0.00           C
ATOM     32  CD1 PHE A  10      56.370  46.450  26.070  1.00  0.00           C
ATOM     33  HD1 PHE A  10      56.700  46.050  27.020  1.00  0.00           H
ATOM     34  CE1 PHE A  10      56.930  47.650  25.660  1.00  0.00           C
ATOM     35  HE1 PHE A  10      57.790  48.080  26.160  1.00  0.00           H
ATOM     36  CZ  PHE A  10      56.520  48.180  24.420  1.00  0.00           C
ATOM     37  HZ  PHE A  10      57.130  48.980  24.010  1.00  0.00           H
ATOM     38  CD2 PHE A  10      54.810  46.530  24.230  1.00  0.00           C
ATOM     39  HD2 PHE A  10      54.170  45.950  23.580  1.00  0.00           H
ATOM     40  CE2 PHE A  10      55.540  47.570  23.640  1.00  0.00           C
ATOM     41  HE2 PHE A  10      55.290  48.020  22.700  1.00  0.00           H
ATOM     42  C   PHE A  10      52.520  45.350  26.470  1.00  0.00           C
ATOM     43  O   PHE A  10      51.830  44.750  25.610  1.00  0.00           O
ATOM     44  N   LEU A  11      52.250  46.590  26.960  1.00  0.00           N
ATOM     45  HN  LEU A  11      52.930  46.950  27.600  1.00  0.00           H
ATOM     46  CA  LEU A  11      51.120  47.290  26.530  1.00  0.00           C
ATOM     47  HA  LEU A  11      50.640  46.860  25.660  1.00  0.00           H
ATOM     48  CB  LEU A  11      50.000  47.290  27.620  1.00  0.00           C
ATOM     49  HB1 LEU A  11      50.470  47.740  28.520  1.00  0.00           H
ATOM     50  HB2 LEU A  11      49.540  46.320  27.900  1.00  0.00           H
ATOM     51  CG  LEU A  11      48.750  48.220  27.360  1.00  0.00           C
ATOM     52  HG  LEU A  11      49.150  49.230  27.200  1.00  0.00           H
ATOM     53  CD1 LEU A  11      47.820  47.650  26.240  1.00  0.00           C
ATOM     54 HD11 LEU A  11      47.130  48.470  25.930  1.00  0.00           H
ATOM     55 HD12 LEU A  11      47.280  46.710  26.470  1.00  0.00           H
ATOM     56 HD13 LEU A  11      48.440  47.340  25.370  1.00  0.00           H
ATOM     57  CD2 LEU A  11      47.900  48.380  28.640  1.00  0.00           C
ATOM     58 HD21 LEU A  11      48.610  48.630  29.450  1.00  0.00           H
ATOM     59 HD22 LEU A  11      47.370  47.420  28.820  1.00  0.00           H
ATOM     60 HD23 LEU A  11      47.240  49.280  28.590  1.00  0.00           H
ATOM     61  C   LEU A  11      51.530  48.780  26.080  1.00  0.00           C
ATOM     62  O   LEU A  11      52.400  49.470  26.640  1.00  0.00           O
ATOM     63  N   GLU A  12      50.870  49.240  24.940  1.00  0.00           N
ATOM     64  HN  GLU A  12      50.070  48.750  24.600  1.00  0.00           H
ATOM     65  CA  GLU A  12      51.020  50.560  24.410  1.00  0.00           C
ATOM     66  HA  GLU A  12      52.060  50.840  24.540  1.00  0.00           H
ATOM     67  CB  GLU A  12      50.710  50.730  22.840  1.00  0.00           C
ATOM     68  HB1 GLU A  12      50.800  51.750  22.400  1.00  0.00           H
ATOM     69  HB2 GLU A  12      49.670  50.470  22.550  1.00  0.00           H
ATOM     70  CG  GLU A  12      51.650  49.820  22.040  1.00  0.00           C
ATOM     71  HG1 GLU A  12      51.710  48.840  22.560  1.00  0.00           H
ATOM     72  HG2 GLU A  12      52.700  50.170  21.940  1.00  0.00           H
ATOM     73  CD  GLU A  12      51.130  49.540  20.650  1.00  0.00           C
ATOM     74  OE1 GLU A  12      50.460  48.470  20.510  1.00  0.00           O
ATOM     75  OE2 GLU A  12      51.350  50.360  19.690  1.00  0.00           O
ATOM     76  C   GLU A  12      50.170  51.620  25.170  1.00  0.00           C
ATOM     77  O   GLU A  12      49.000  51.760  24.880  1.00  0.00           O
ATOM     78  N   ILE A  13      50.740  52.320  26.180  1.00  0.00           N
ATOM     79  HN  ILE A  13      51.690  52.370  26.470  1.00  0.00           H
ATOM     80  CA  ILE A  13      49.980  53.320  26.840  1.00  0.00           C
ATOM     81  HA  ILE A  13      48.900  53.230  26.750  1.00  0.00           H
ATOM     82  CB  ILE A  13      50.250  53.350  28.290  1.00  0.00           C
ATOM     83  HB  ILE A  13      51.310  53.610  28.480  1.00  0.00           H
ATOM     84  CG2 ILE A  13      49.320  54.400  28.930  1.00  0.00           C
ATOM     85 HG21 ILE A  13      49.560  54.600  29.990  1.00  0.00           H
ATOM     86 HG22 ILE A  13      48.240  54.100  28.870  1.00  0.00           H
ATOM     87 HG23 ILE A  13      49.400  55.400  28.440  1.00  0.00           H
ATOM     88  CG1 ILE A  13      49.920  51.920  28.910  1.00  0.00           C
ATOM     89 HG11 ILE A  13      50.730  51.250  28.560  1.00  0.00           H
ATOM     90 HG12 ILE A  13      48.980  51.620  28.400  1.00  0.00           H
ATOM     91  CD  ILE A  13      49.640  51.790  30.400  1.00  0.00           C
ATOM     92  HD1 ILE A  13      48.700  52.340  30.600  1.00  0.00           H
ATOM     93  HD2 ILE A  13      50.430  52.100  31.100  1.00  0.00           H
ATOM     94  HD3 ILE A  13      49.370  50.750  30.670  1.00  0.00           H
ATOM     95  C   ILE A  13      50.340  54.710  26.250  1.00  0.00           C
ATOM     96  O   ILE A  13      51.510  55.100  26.380  1.00  0.00           O
ATOM     97  N   ASP A  14      49.400  55.380  25.550  1.00  0.00           N
ATOM     98  HN  ASP A  14      48.490  54.950  25.590  1.00  0.00           H
ATOM     99  CA  ASP A  14      49.570  56.710  24.930  1.00  0.00           C
ATOM    100  HA  ASP A  14      48.640  56.800  24.390  1.00  0.00           H
ATOM    101  CB  ASP A  14      49.760  57.860  25.990  1.00  0.00           C
ATOM    102  HB1 ASP A  14      50.110  58.850  25.630  1.00  0.00           H
ATOM    103  HB2 ASP A  14      50.510  57.440  26.690  1.00  0.00           H
ATOM    104  CG  ASP A  14      48.400  58.030  26.760  1.00  0.00           C
ATOM    105  OD1 ASP A  14      48.440  58.350  27.960  1.00  0.00           O
ATOM    106  OD2 ASP A  14      47.350  58.010  26.100  1.00  0.00           O
ATOM    107  C   ASP A  14      50.670  56.730  23.860  1.00  0.00           C
ATOM    108  O   ASP A  14      51.190  57.750  23.420  1.00  0.00           O
ATOM    109  N   LYS A  15      50.920  55.550  23.340  1.00  0.00           N
ATOM    110  HN  LYS A  15      50.370  54.850  23.780  1.00  0.00           H
ATOM    111  CA  LYS A  15      51.980  55.240  22.380  1.00  0.00           C
ATOM    112  HA  LYS A  15      51.770  54.210  22.180  1.00  0.00           H
ATOM    113  CB  LYS A  15      51.780  55.920  20.990  1.00  0.00           C
ATOM    114  HB1 LYS A  15      52.580  55.830  20.220  1.00  0.00           H
ATOM    115  HB2 LYS A  15      51.530  56.990  21.110  1.00  0.00           H
ATOM    116  CG  LYS A  15      50.700  55.290  20.130  1.00  0.00           C
ATOM    117  HG1 LYS A  15      50.520  55.950  19.250  1.00  0.00           H
ATOM    118  HG2 LYS A  15      49.720  55.210  20.670  1.00  0.00           H
ATOM    119  CD  LYS A  15      50.890  53.810  19.650  1.00  0.00           C
ATOM    120  HD1 LYS A  15      51.420  53.160  20.370  1.00  0.00           H
ATOM    121  HD2 LYS A  15      51.540  53.890  18.750  1.00  0.00           H
ATOM    122  CE  LYS A  15      49.550  53.260  19.070  1.00  0.00           C
ATOM    123  HE1 LYS A  15      49.030  54.040  18.480  1.00  0.00           H
ATOM    124  HE2 LYS A  15      48.980  53.040  19.990  1.00  0.00           H
ATOM    125  NZ  LYS A  15      49.690  52.070  18.380  1.00  0.00           N
ATOM    126  HZ1 LYS A  15      50.240  51.360  18.920  1.00  0.00           H
ATOM    127  HZ2 LYS A  15      50.120  52.230  17.450  1.00  0.00           H
ATOM    128  HZ3 LYS A  15      48.770  51.650  18.110  1.00  0.00           H
ATOM    129  C   LYS A  15      53.400  55.240  22.980  1.00  0.00           C
ATOM    130  O   LYS A  15      54.410  55.350  22.250  1.00  0.00           O
ATOM    131  N   LYS A  16      53.500  54.990  24.320  1.00  0.00           N
ATOM    132  HN  LYS A  16      52.630  54.940  24.800  1.00  0.00           H
ATOM    133  CA  LYS A  16      54.720  54.760  25.050  1.00  0.00           C
ATOM    134  HA  LYS A  16      55.580  55.140  24.500  1.00  0.00           H
ATOM    135  CB  LYS A  16      54.820  55.630  26.330  1.00  0.00           C
ATOM    136  HB1 LYS A  16      55.750  55.520  26.930  1.00  0.00           H
ATOM    137  HB2 LYS A  16      54.080  55.270  27.080  1.00  0.00           H
ATOM    138  CG  LYS A  16      54.460  57.170  26.090  1.00  0.00           C
ATOM    139  HG1 LYS A  16      53.460  57.170  25.600  1.00  0.00           H
ATOM    140  HG2 LYS A  16      55.050  57.550  25.240  1.00  0.00           H
ATOM    141  CD  LYS A  16      54.520  58.000  27.370  1.00  0.00           C
ATOM    142  HD1 LYS A  16      54.670  59.090  27.230  1.00  0.00           H
ATOM    143  HD2 LYS A  16      55.480  57.750  27.880  1.00  0.00           H
ATOM    144  CE  LYS A  16      53.180  57.950  28.120  1.00  0.00           C
ATOM    145  HE1 LYS A  16      52.810  56.910  28.290  1.00  0.00           H
ATOM    146  HE2 LYS A  16      52.510  58.590  27.500  1.00  0.00           H
ATOM    147  NZ  LYS A  16      53.280  58.640  29.360  1.00  0.00           N
ATOM    148  HZ1 LYS A  16      53.790  59.530  29.260  1.00  0.00           H
ATOM    149  HZ2 LYS A  16      53.790  57.980  29.970  1.00  0.00           H
ATOM    150  HZ3 LYS A  16      52.330  58.870  29.730  1.00  0.00           H
ATOM    151  C   LYS A  16      54.910  53.310  25.440  1.00  0.00           C
ATOM    152  O   LYS A  16      54.050  52.480  25.250  1.00  0.00           O
ATOM    153  N   ASN A  17      56.120  52.990  25.900  1.00  0.00           N
ATOM    154  HN  ASN A  17      56.850  53.650  26.080  1.00  0.00           H
ATOM    155  CA  ASN A  17      56.500  51.610  26.250  1.00  0.00           C
ATOM    156  HA  ASN A  17      55.980  50.950  25.590  1.00  0.00           H
ATOM    157  CB  ASN A  17      57.960  51.340  25.910  1.00  0.00           C
ATOM    158  HB1 ASN A  17      58.230  50.330  26.260  1.00  0.00           H
ATOM    159  HB2 ASN A  17      58.600  52.070  26.450  1.00  0.00           H
ATOM    160  CG  ASN A  17      58.350  51.470  24.400  1.00  0.00           C
ATOM    161  OD1 ASN A  17      57.570  51.820  23.530  1.00  0.00           O
ATOM    162  ND2 ASN A  17      59.670  51.210  24.040  1.00  0.00           N
ATOM    163 HD21 ASN A  17      59.840  51.290  23.050  1.00  0.00           H
ATOM    164 HD22 ASN A  17      60.340  50.880  24.700  1.00  0.00           H
ATOM    165  C   ASN A  17      56.170  51.250  27.690  1.00  0.00           C
ATOM    166  O   ASN A  17      56.830  51.790  28.550  1.00  0.00           O
ATOM    167  N   CYS A  18      55.110  50.350  27.900  1.00  0.00           N
ATOM    168  HN  CYS A  18      54.490  50.040  27.190  1.00  0.00           H
ATOM    169  CA  CYS A  18      54.780  50.030  29.310  1.00  0.00           C
ATOM    170  HA  CYS A  18      55.620  50.310  29.940  1.00  0.00           H
ATOM    171  CB  CYS A  18      53.500  50.740  29.660  1.00  0.00           C
ATOM    172  HB1 CYS A  18      53.070  50.440  30.640  1.00  0.00           H
ATOM    173  HB2 CYS A  18      52.730  50.300  29.010  1.00  0.00           H
ATOM    174  SG  CYS A  18      53.510  52.570  29.410  1.00  0.00           S
ATOM    175  C   CYS A  18      54.570  48.610  29.520  1.00  0.00           C
ATOM    176  O   CYS A  18      54.360  47.900  28.560  1.00  0.00           O
ATOM    177  N   CYS A  19      54.550  48.120  30.830  1.00  0.00           N
ATOM    178  HN  CYS A  19      54.780  48.760  31.560  1.00  0.00           H
ATOM    179  CA  CYS A  19      54.300  46.760  31.130  1.00  0.00           C
ATOM    180  HA  CYS A  19      54.050  46.150  30.270  1.00  0.00           H
ATOM    181  CB  CYS A  19      55.370  46.050  32.010  1.00  0.00           C
ATOM    182  HB1 CYS A  19      55.110  45.020  32.350  1.00  0.00           H
ATOM    183  HB2 CYS A  19      55.580  46.610  32.960  1.00  0.00           H
ATOM    184  SG  CYS A  19      57.030  45.850  31.360  1.00  0.00           S
ATOM    185  C   CYS A  19      53.030  46.780  32.070  1.00  0.00           C
ATOM    186  O   CYS A  19      52.780  47.730  32.820  1.00  0.00           O
ATOM    187  N   VAL A  20      52.180  45.720  31.920  1.00  0.00           N
ATOM    188  HN  VAL A  20      52.440  44.910  31.390  1.00  0.00           H
ATOM    189  CA  VAL A  20      50.970  45.560  32.750  1.00  0.00           C
ATOM    190  HA  VAL A  20      51.060  46.240  33.590  1.00  0.00           H
ATOM    191  CB  VAL A  20      49.630  45.930  32.080  1.00  0.00           C
ATOM    192  HB  VAL A  20      48.800  45.790  32.810  1.00  0.00           H
ATOM    193  CG1 VAL A  20      49.540  47.400  31.710  1.00  0.00           C
ATOM    194 HG11 VAL A  20      50.170  47.600  30.830  1.00  0.00           H
ATOM    195 HG12 VAL A  20      49.940  47.930  32.600  1.00  0.00           H
ATOM    196 HG13 VAL A  20      48.470  47.600  31.530  1.00  0.00           H
ATOM    197  CG2 VAL A  20      49.280  45.020  30.850  1.00  0.00           C
ATOM    198 HG21 VAL A  20      49.890  45.320  29.980  1.00  0.00           H
ATOM    199 HG22 VAL A  20      48.210  45.130  30.580  1.00  0.00           H
ATOM    200 HG23 VAL A  20      49.410  43.920  30.960  1.00  0.00           H
ATOM    201  C   VAL A  20      50.970  44.100  33.410  1.00  0.00           C
ATOM    202  O   VAL A  20      51.450  43.170  32.750  1.00  0.00           O
ATOM    203  N   PHE A  21      50.500  43.970  34.640  1.00  0.00           N
ATOM    204  HN  PHE A  21      50.180  44.790  35.120  1.00  0.00           H
ATOM    205  CA  PHE A  21      50.650  42.740  35.340  1.00  0.00           C
ATOM    206  HA  PHE A  21      51.030  41.930  34.740  1.00  0.00           H
ATOM    207  CB  PHE A  21      51.670  42.970  36.480  1.00  0.00           C
ATOM    208  HB1 PHE A  21      51.880  42.020  37.010  1.00  0.00           H
ATOM    209  HB2 PHE A  21      51.180  43.680  37.190  1.00  0.00           H
ATOM    210  CG  PHE A  21      52.870  43.730  35.970  1.00  0.00           C
ATOM    211  CD1 PHE A  21      52.970  45.090  36.190  1.00  0.00           C
ATOM    212  HD1 PHE A  21      52.100  45.560  36.620  1.00  0.00           H
ATOM    213  CE1 PHE A  21      54.090  45.820  35.800  1.00  0.00           C
ATOM    214  HE1 PHE A  21      54.180  46.870  36.010  1.00  0.00           H
ATOM    215  CZ  PHE A  21      55.220  45.110  35.200  1.00  0.00           C
ATOM    216  HZ  PHE A  21      56.120  45.660  34.990  1.00  0.00           H
ATOM    217  CD2 PHE A  21      53.920  43.050  35.350  1.00  0.00           C
ATOM    218  HD2 PHE A  21      53.820  41.990  35.180  1.00  0.00           H
ATOM    219  CE2 PHE A  21      55.110  43.730  34.970  1.00  0.00           C
ATOM    220  HE2 PHE A  21      55.870  43.150  34.470  1.00  0.00           H
ATOM    221  C   PHE A  21      49.260  42.310  35.740  1.00  0.00           C
ATOM    222  O   PHE A  21      48.490  43.040  36.260  1.00  0.00           O
ATOM    223  N   ARG A  22      48.820  41.100  35.310  1.00  0.00           N
ATOM    224  HN  ARG A  22      49.400  40.480  34.790  1.00  0.00           H
ATOM    225  CA  ARG A  22      47.460  40.660  35.220  1.00  0.00           C
ATOM    226  HA  ARG A  22      46.930  41.050  36.080  1.00  0.00           H
ATOM    227  CB  ARG A  22      46.810  41.130  33.900  1.00  0.00           C
ATOM    228  HB1 ARG A  22      45.740  40.810  33.900  1.00  0.00           H
ATOM    229  HB2 ARG A  22      47.350  40.540  33.120  1.00  0.00           H
ATOM    230  CG  ARG A  22      46.880  42.670  33.630  1.00  0.00           C
ATOM    231  HG1 ARG A  22      47.860  43.170  33.780  1.00  0.00           H
ATOM    232  HG2 ARG A  22      46.240  43.150  34.400  1.00  0.00           H
ATOM    233  CD  ARG A  22      46.250  43.080  32.260  1.00  0.00           C
ATOM    234  HD1 ARG A  22      46.960  42.580  31.550  1.00  0.00           H
ATOM    235  HD2 ARG A  22      46.260  44.190  32.220  1.00  0.00           H
ATOM    236  NE  ARG A  22      44.930  42.380  32.160  1.00  0.00           N
ATOM    237  HE  ARG A  22      44.880  41.400  32.300  1.00  0.00           H
ATOM    238  CZ  ARG A  22      43.700  42.890  32.140  1.00  0.00           C
ATOM    239  NH1 ARG A  22      43.460  44.070  31.700  1.00  0.00           N
ATOM    240 HH11 ARG A  22      42.500  44.310  31.550  1.00  0.00           H
ATOM    241 HH12 ARG A  22      44.210  44.570  31.280  1.00  0.00           H
ATOM    242  NH2 ARG A  22      42.730  42.150  32.610  1.00  0.00           N
ATOM    243 HH21 ARG A  22      43.020  41.220  32.840  1.00  0.00           H
ATOM    244 HH22 ARG A  22      41.810  42.500  32.740  1.00  0.00           H
ATOM    245  C   ARG A  22      47.290  39.180  35.400  1.00  0.00           C
ATOM    246  O   ARG A  22      46.390  38.470  34.960  1.00  0.00           O
ATOM    247  N   ASP A  23      48.270  38.530  36.100  1.00  0.00           N
ATOM    248  HN  ASP A  23      48.950  39.060  36.610  1.00  0.00           H
ATOM    249  CA  ASP A  23      48.180  37.100  36.410  1.00  0.00           C
ATOM    250  HA  ASP A  23      47.940  36.580  35.500  1.00  0.00           H
ATOM    251  CB  ASP A  23      49.430  36.650  37.020  1.00  0.00           C
ATOM    252  HB1 ASP A  23      49.390  35.570  37.270  1.00  0.00           H
ATOM    253  HB2 ASP A  23      49.580  37.360  37.860  1.00  0.00           H
ATOM    254  CG  ASP A  23      50.560  36.780  36.000  1.00  0.00           C
ATOM    255  OD1 ASP A  23      51.740  36.820  36.420  1.00  0.00           O
ATOM    256  OD2 ASP A  23      50.300  36.780  34.760  1.00  0.00           O
ATOM    257  C   ASP A  23      47.080  36.770  37.400  1.00  0.00           C
ATOM    258  O   ASP A  23      46.870  37.560  38.320  1.00  0.00           O
ATOM    259  N   ASP A  24      46.280  35.670  37.150  1.00  0.00           N
ATOM    260  HN  ASP A  24      46.520  35.030  36.430  1.00  0.00           H
ATOM    261  CA  ASP A  24      45.010  35.370  37.870  1.00  0.00           C
ATOM    262  HA  ASP A  24      44.680  36.210  38.460  1.00  0.00           H
ATOM    263  CB  ASP A  24      43.780  34.980  36.970  1.00  0.00           C
ATOM    264  HB1 ASP A  24      43.600  35.860  36.300  1.00  0.00           H
ATOM    265  HB2 ASP A  24      42.860  34.780  37.540  1.00  0.00           H
ATOM    266  CG  ASP A  24      44.060  33.770  36.100  1.00  0.00           C
ATOM    267  OD1 ASP A  24      45.210  33.270  36.160  1.00  0.00           O
ATOM    268  OD2 ASP A  24      43.160  33.370  35.330  1.00  0.00           O
ATOM    269  C   ASP A  24      45.340  34.260  38.930  1.00  0.00           C
ATOM    270  O   ASP A  24      44.360  33.740  39.530  1.00  0.00           O
ATOM    271  N   PHE A  25      46.630  34.040  39.250  1.00  0.00           N
ATOM    272  HN  PHE A  25      47.360  34.590  38.830  1.00  0.00           H
ATOM    273  CA  PHE A  25      47.060  33.010  40.200  1.00  0.00           C
ATOM    274  HA  PHE A  25      46.660  32.090  39.810  1.00  0.00           H
ATOM    275  CB  PHE A  25      48.610  32.840  40.210  1.00  0.00           C
ATOM    276  HB1 PHE A  25      48.860  32.250  41.120  1.00  0.00           H
ATOM    277  HB2 PHE A  25      48.980  33.880  40.200  1.00  0.00           H
ATOM    278  CG  PHE A  25      49.170  32.200  39.010  1.00  0.00           C
ATOM    279  CD1 PHE A  25      50.340  32.720  38.420  1.00  0.00           C
ATOM    280  HD1 PHE A  25      50.770  33.660  38.750  1.00  0.00           H
ATOM    281  CE1 PHE A  25      50.820  32.210  37.220  1.00  0.00           C
ATOM    282  HE1 PHE A  25      51.740  32.530  36.760  1.00  0.00           H
ATOM    283  CZ  PHE A  25      50.270  31.050  36.760  1.00  0.00           C
ATOM    284  HZ  PHE A  25      50.740  30.530  35.940  1.00  0.00           H
ATOM    285  CD2 PHE A  25      48.650  31.000  38.480  1.00  0.00           C
ATOM    286  HD2 PHE A  25      47.860  30.510  39.020  1.00  0.00           H
ATOM    287  CE2 PHE A  25      49.210  30.370  37.360  1.00  0.00           C
ATOM    288  HE2 PHE A  25      48.740  29.520  36.860  1.00  0.00           H
ATOM    289  C   PHE A  25      46.540  33.250  41.580  1.00  0.00           C
ATOM    290  O   PHE A  25      45.910  32.410  42.090  1.00  0.00           O
ATOM    291  N   ILE A  26      46.750  34.420  42.220  1.00  0.00           N
ATOM    292  HN  ILE A  26      47.280  35.150  41.800  1.00  0.00           H
ATOM    293  CA  ILE A  26      46.310  34.660  43.510  1.00  0.00           C
ATOM    294  HA  ILE A  26      46.260  33.690  43.990  1.00  0.00           H
ATOM    295  CB  ILE A  26      47.210  35.570  44.320  1.00  0.00           C
ATOM    296  HB  ILE A  26      47.270  36.530  43.770  1.00  0.00           H
ATOM    297  CG2 ILE A  26      46.590  35.750  45.700  1.00  0.00           C
ATOM    298 HG21 ILE A  26      46.120  34.810  46.050  1.00  0.00           H
ATOM    299 HG22 ILE A  26      45.850  36.560  45.530  1.00  0.00           H
ATOM    300 HG23 ILE A  26      47.300  36.230  46.410  1.00  0.00           H
ATOM    301  CG1 ILE A  26      48.700  35.010  44.350  1.00  0.00           C
ATOM    302 HG11 ILE A  26      49.370  35.820  44.720  1.00  0.00           H
ATOM    303 HG12 ILE A  26      49.050  34.810  43.310  1.00  0.00           H
ATOM    304  CD  ILE A  26      48.980  33.690  45.180  1.00  0.00           C
ATOM    305  HD1 ILE A  26      48.620  33.800  46.230  1.00  0.00           H
ATOM    306  HD2 ILE A  26      50.050  33.410  45.180  1.00  0.00           H
ATOM    307  HD3 ILE A  26      48.480  32.920  44.560  1.00  0.00           H
ATOM    308  C   ILE A  26      44.930  35.270  43.500  1.00  0.00           C
ATOM    309  O   ILE A  26      44.080  35.030  44.320  1.00  0.00           O
ATOM    310  N   VAL A  27      44.640  36.070  42.390  1.00  0.00           N
ATOM    311  HN  VAL A  27      45.280  36.330  41.670  1.00  0.00           H
ATOM    312  CA  VAL A  27      43.380  36.690  42.200  1.00  0.00           C
ATOM    313  HA  VAL A  27      43.250  37.410  42.990  1.00  0.00           H
ATOM    314  CB  VAL A  27      43.510  37.550  40.940  1.00  0.00           C
ATOM    315  HB  VAL A  27      43.760  36.850  40.110  1.00  0.00           H
ATOM    316  CG1 VAL A  27      42.320  38.310  40.470  1.00  0.00           C
ATOM    317 HG11 VAL A  27      42.550  38.870  39.540  1.00  0.00           H
ATOM    318 HG12 VAL A  27      42.010  39.010  41.280  1.00  0.00           H
ATOM    319 HG13 VAL A  27      41.470  37.630  40.250  1.00  0.00           H
ATOM    320  CG2 VAL A  27      44.650  38.570  41.210  1.00  0.00           C
ATOM    321 HG21 VAL A  27      44.900  39.280  40.390  1.00  0.00           H
ATOM    322 HG22 VAL A  27      45.630  38.180  41.560  1.00  0.00           H
ATOM    323 HG23 VAL A  27      44.260  39.190  42.050  1.00  0.00           H
ATOM    324  C   VAL A  27      42.130  35.820  42.270  1.00  0.00           C
ATOM    325  O   VAL A  27      41.200  36.110  42.990  1.00  0.00           O
ATOM    326  N   LYS A  28      42.100  34.670  41.480  1.00  0.00           N
ATOM    327  HN  LYS A  28      42.810  34.500  40.800  1.00  0.00           H
ATOM    328  CA  LYS A  28      40.970  33.820  41.540  1.00  0.00           C
ATOM    329  HA  LYS A  28      40.020  34.340  41.530  1.00  0.00           H
ATOM    330  CB  LYS A  28      41.020  32.760  40.350  1.00  0.00           C
ATOM    331  HB1 LYS A  28      41.170  33.330  39.400  1.00  0.00           H
ATOM    332  HB2 LYS A  28      39.980  32.370  40.210  1.00  0.00           H
ATOM    333  CG  LYS A  28      42.020  31.630  40.510  1.00  0.00           C
ATOM    334  HG1 LYS A  28      41.690  30.810  41.200  1.00  0.00           H
ATOM    335  HG2 LYS A  28      43.030  31.980  40.800  1.00  0.00           H
ATOM    336  CD  LYS A  28      42.370  30.910  39.180  1.00  0.00           C
ATOM    337  HD1 LYS A  28      43.080  31.590  38.660  1.00  0.00           H
ATOM    338  HD2 LYS A  28      41.420  30.770  38.620  1.00  0.00           H
ATOM    339  CE  LYS A  28      43.000  29.530  39.400  1.00  0.00           C
ATOM    340  HE1 LYS A  28      42.310  28.790  39.890  1.00  0.00           H
ATOM    341  HE2 LYS A  28      43.890  29.560  40.070  1.00  0.00           H
ATOM    342  NZ  LYS A  28      43.400  29.060  38.090  1.00  0.00           N
ATOM    343  HZ1 LYS A  28      44.060  29.790  37.770  1.00  0.00           H
ATOM    344  HZ2 LYS A  28      42.690  29.020  37.330  1.00  0.00           H
ATOM    345  HZ3 LYS A  28      43.900  28.150  38.140  1.00  0.00           H
ATOM    346  C   LYS A  28      40.870  33.080  42.890  1.00  0.00           C
ATOM    347  O   LYS A  28      39.870  32.580  43.260  1.00  0.00           O
ATOM    348  N   VAL A  29      41.990  32.910  43.680  1.00  0.00           N
ATOM    349  HN  VAL A  29      42.900  33.080  43.280  1.00  0.00           H
ATOM    350  CA  VAL A  29      41.980  32.170  44.940  1.00  0.00           C
ATOM    351  HA  VAL A  29      41.390  31.290  44.750  1.00  0.00           H
ATOM    352  CB  VAL A  29      43.440  31.660  45.330  1.00  0.00           C
ATOM    353  HB  VAL A  29      44.050  32.580  45.440  1.00  0.00           H
ATOM    354  CG1 VAL A  29      43.440  30.820  46.620  1.00  0.00           C
ATOM    355 HG11 VAL A  29      43.150  31.530  47.420  1.00  0.00           H
ATOM    356 HG12 VAL A  29      44.410  30.320  46.850  1.00  0.00           H
ATOM    357 HG13 VAL A  29      42.750  29.970  46.560  1.00  0.00           H
ATOM    358  CG2 VAL A  29      43.990  30.870  44.100  1.00  0.00           C
ATOM    359 HG21 VAL A  29      43.930  31.350  43.100  1.00  0.00           H
ATOM    360 HG22 VAL A  29      43.450  29.920  43.910  1.00  0.00           H
ATOM    361 HG23 VAL A  29      45.080  30.700  44.190  1.00  0.00           H
ATOM    362  C   VAL A  29      41.340  33.010  46.040  1.00  0.00           C
ATOM    363  O   VAL A  29      40.620  32.460  46.900  1.00  0.00           O
ATOM    364  N   LEU A  30      41.640  34.300  46.070  1.00  0.00           N
ATOM    365  HN  LEU A  30      42.310  34.660  45.410  1.00  0.00           H
ATOM    366  CA  LEU A  30      41.290  35.190  47.190  1.00  0.00           C
ATOM    367  HA  LEU A  30      41.690  34.700  48.070  1.00  0.00           H
ATOM    368  CB  LEU A  30      42.110  36.530  47.120  1.00  0.00           C
ATOM    369  HB1 LEU A  30      41.510  37.190  47.780  1.00  0.00           H
ATOM    370  HB2 LEU A  30      42.060  36.830  46.050  1.00  0.00           H
ATOM    371  CG  LEU A  30      43.540  36.550  47.570  1.00  0.00           C
ATOM    372  HG  LEU A  30      44.170  35.870  46.960  1.00  0.00           H
ATOM    373  CD1 LEU A  30      44.130  37.990  47.430  1.00  0.00           C
ATOM    374 HD11 LEU A  30      45.210  37.950  47.670  1.00  0.00           H
ATOM    375 HD12 LEU A  30      43.510  38.700  48.020  1.00  0.00           H
ATOM    376 HD13 LEU A  30      44.160  38.330  46.370  1.00  0.00           H
ATOM    377  CD2 LEU A  30      43.680  36.030  49.000  1.00  0.00           C
ATOM    378 HD21 LEU A  30      43.450  34.950  48.930  1.00  0.00           H
ATOM    379 HD22 LEU A  30      43.060  36.580  49.750  1.00  0.00           H
ATOM    380 HD23 LEU A  30      44.740  36.150  49.270  1.00  0.00           H
ATOM    381  C   LEU A  30      39.820  35.510  47.570  1.00  0.00           C
ATOM    382  O   LEU A  30      39.540  35.480  48.760  1.00  0.00           O
ATOM    383  N   PRO A  31      38.830  35.820  46.700  1.00  0.00           N
ATOM    384  CD  PRO A  31      39.010  35.890  45.270  1.00  0.00           C
ATOM    385  HD1 PRO A  31      39.080  34.830  44.950  1.00  0.00           H
ATOM    386  HD2 PRO A  31      39.920  36.420  44.950  1.00  0.00           H
ATOM    387  CA  PRO A  31      37.520  36.350  47.150  1.00  0.00           C
ATOM    388  HA  PRO A  31      37.750  37.320  47.550  1.00  0.00           H
ATOM    389  CB  PRO A  31      36.770  36.600  45.920  1.00  0.00           C
ATOM    390  HB1 PRO A  31      36.180  37.550  45.960  1.00  0.00           H
ATOM    391  HB2 PRO A  31      36.000  35.840  45.660  1.00  0.00           H
ATOM    392  CG  PRO A  31      37.820  36.680  44.770  1.00  0.00           C
ATOM    393  HG1 PRO A  31      37.440  36.280  43.810  1.00  0.00           H
ATOM    394  HG2 PRO A  31      38.170  37.720  44.560  1.00  0.00           H
ATOM    395  C   PRO A  31      36.770  35.460  48.200  1.00  0.00           C
ATOM    396  O   PRO A  31      36.170  36.150  49.040  1.00  0.00           O
ATOM    397  N   PRO A  32      36.640  34.110  48.170  1.00  0.00           N
ATOM    398  CD  PRO A  32      36.890  33.170  47.140  1.00  0.00           C
ATOM    399  HD1 PRO A  32      37.920  32.760  47.220  1.00  0.00           H
ATOM    400  HD2 PRO A  32      36.680  33.590  46.130  1.00  0.00           H
ATOM    401  CA  PRO A  32      35.900  33.540  49.280  1.00  0.00           C
ATOM    402  HA  PRO A  32      34.990  34.120  49.410  1.00  0.00           H
ATOM    403  CB  PRO A  32      35.730  32.050  48.880  1.00  0.00           C
ATOM    404  HB1 PRO A  32      34.690  31.760  49.160  1.00  0.00           H
ATOM    405  HB2 PRO A  32      36.480  31.440  49.430  1.00  0.00           H
ATOM    406  CG  PRO A  32      35.890  32.050  47.390  1.00  0.00           C
ATOM    407  HG1 PRO A  32      36.040  31.060  46.920  1.00  0.00           H
ATOM    408  HG2 PRO A  32      34.990  32.470  46.890  1.00  0.00           H
ATOM    409  C   PRO A  32      36.670  33.680  50.620  1.00  0.00           C
ATOM    410  O   PRO A  32      36.080  33.860  51.670  1.00  0.00           O
ATOM    411  N   VAL A  33      38.040  33.650  50.550  1.00  0.00           N
ATOM    412  HN  VAL A  33      38.420  33.520  49.640  1.00  0.00           H
ATOM    413  CA  VAL A  33      38.970  33.900  51.690  1.00  0.00           C
ATOM    414  HA  VAL A  33      38.720  33.280  52.550  1.00  0.00           H
ATOM    415  CB  VAL A  33      40.490  33.760  51.370  1.00  0.00           C
ATOM    416  HB  VAL A  33      40.820  34.570  50.700  1.00  0.00           H
ATOM    417  CG1 VAL A  33      41.330  33.840  52.710  1.00  0.00           C
ATOM    418 HG11 VAL A  33      42.380  33.650  52.450  1.00  0.00           H
ATOM    419 HG12 VAL A  33      40.920  33.080  53.430  1.00  0.00           H
ATOM    420 HG13 VAL A  33      41.230  34.850  53.160  1.00  0.00           H
ATOM    421  CG2 VAL A  33      40.610  32.470  50.650  1.00  0.00           C
ATOM    422 HG21 VAL A  33      39.920  31.640  50.900  1.00  0.00           H
ATOM    423 HG22 VAL A  33      41.640  32.030  50.670  1.00  0.00           H
ATOM    424 HG23 VAL A  33      40.490  32.600  49.550  1.00  0.00           H
ATOM    425  C   VAL A  33      38.860  35.380  52.110  1.00  0.00           C
ATOM    426  O   VAL A  33      38.670  35.700  53.290  1.00  0.00           O
ATOM    427  N   LEU A  34      38.840  36.390  51.230  1.00  0.00           N
ATOM    428  HN  LEU A  34      38.910  36.050  50.290  1.00  0.00           H
ATOM    429  CA  LEU A  34      38.710  37.780  51.500  1.00  0.00           C
ATOM    430  HA  LEU A  34      39.410  38.080  52.270  1.00  0.00           H
ATOM    431  CB  LEU A  34      38.900  38.570  50.210  1.00  0.00           C
ATOM    432  HB1 LEU A  34      37.960  39.050  49.860  1.00  0.00           H
ATOM    433  HB2 LEU A  34      39.220  37.910  49.390  1.00  0.00           H
ATOM    434  CG  LEU A  34      40.130  39.510  50.460  1.00  0.00           C
ATOM    435  HG  LEU A  34      40.990  38.840  50.680  1.00  0.00           H
ATOM    436  CD1 LEU A  34      40.480  40.340  49.100  1.00  0.00           C
ATOM    437 HD11 LEU A  34      39.570  40.930  48.910  1.00  0.00           H
ATOM    438 HD12 LEU A  34      40.760  39.620  48.300  1.00  0.00           H
ATOM    439 HD13 LEU A  34      41.330  41.040  49.230  1.00  0.00           H
ATOM    440  CD2 LEU A  34      39.870  40.560  51.550  1.00  0.00           C
ATOM    441 HD21 LEU A  34      39.650  40.120  52.540  1.00  0.00           H
ATOM    442 HD22 LEU A  34      39.030  41.290  51.460  1.00  0.00           H
ATOM    443 HD23 LEU A  34      40.700  41.290  51.690  1.00  0.00           H
ATOM    444  C   LEU A  34      37.420  38.190  52.100  1.00  0.00           C
ATOM    445  O   LEU A  34      37.410  39.080  52.930  1.00  0.00           O
ATOM    446  N   GLY A  35      36.290  37.510  51.820  1.00  0.00           N
ATOM    447  HN  GLY A  35      36.330  36.840  51.080  1.00  0.00           H
ATOM    448  CA  GLY A  35      34.950  37.710  52.380  1.00  0.00           C
ATOM    449  HA1 GLY A  35      34.180  37.130  51.900  1.00  0.00           H
ATOM    450  HA2 GLY A  35      34.700  38.760  52.350  1.00  0.00           H
ATOM    451  C   GLY A  35      35.050  37.340  53.840  1.00  0.00           C
ATOM    452  O   GLY A  35      34.680  38.190  54.700  1.00  0.00           O
ATOM    453  N   LEU A  36      35.620  36.160  54.150  1.00  0.00           N
ATOM    454  HN  LEU A  36      36.000  35.570  53.440  1.00  0.00           H
ATOM    455  CA  LEU A  36      35.760  35.670  55.510  1.00  0.00           C
ATOM    456  HA  LEU A  36      34.800  35.780  55.990  1.00  0.00           H
ATOM    457  CB  LEU A  36      36.150  34.190  55.630  1.00  0.00           C
ATOM    458  HB1 LEU A  36      36.070  33.910  56.710  1.00  0.00           H
ATOM    459  HB2 LEU A  36      37.210  34.100  55.320  1.00  0.00           H
ATOM    460  CG  LEU A  36      35.210  33.250  54.870  1.00  0.00           C
ATOM    461  HG  LEU A  36      34.930  33.730  53.920  1.00  0.00           H
ATOM    462  CD1 LEU A  36      35.800  31.810  54.720  1.00  0.00           C
ATOM    463 HD11 LEU A  36      36.680  31.920  54.050  1.00  0.00           H
ATOM    464 HD12 LEU A  36      35.010  31.160  54.300  1.00  0.00           H
ATOM    465 HD13 LEU A  36      36.120  31.540  55.750  1.00  0.00           H
ATOM    466  CD2 LEU A  36      33.830  33.050  55.580  1.00  0.00           C
ATOM    467 HD21 LEU A  36      33.180  32.430  54.940  1.00  0.00           H
ATOM    468 HD22 LEU A  36      33.200  33.920  55.830  1.00  0.00           H
ATOM    469 HD23 LEU A  36      33.880  32.430  56.510  1.00  0.00           H
ATOM    470  C   LEU A  36      36.640  36.550  56.360  1.00  0.00           C
ATOM    471  O   LEU A  36      36.450  36.850  57.510  1.00  0.00           O
ATOM    472  N   GLU A  37      37.790  37.010  55.720  1.00  0.00           N
ATOM    473  HN  GLU A  37      38.040  36.610  54.840  1.00  0.00           H
ATOM    474  CA  GLU A  37      38.700  37.930  56.310  1.00  0.00           C
ATOM    475  HA  GLU A  37      39.050  37.560  57.270  1.00  0.00           H
ATOM    476  CB  GLU A  37      39.870  38.110  55.430  1.00  0.00           C
ATOM    477  HB1 GLU A  37      40.490  38.990  55.680  1.00  0.00           H
ATOM    478  HB2 GLU A  37      39.450  38.210  54.410  1.00  0.00           H
ATOM    479  CG  GLU A  37      40.860  36.920  55.490  1.00  0.00           C
ATOM    480  HG1 GLU A  37      40.390  35.990  55.080  1.00  0.00           H
ATOM    481  HG2 GLU A  37      41.190  36.690  56.530  1.00  0.00           H
ATOM    482  CD  GLU A  37      42.030  37.260  54.600  1.00  0.00           C
ATOM    483  OE1 GLU A  37      42.370  36.780  53.490  1.00  0.00           O
ATOM    484  OE2 GLU A  37      42.630  38.440  55.050  1.00  0.00           O
ATOM    485  HE2 GLU A  37      43.280  38.760  54.410  1.00  0.00           H
ATOM    486  C   GLU A  37      38.060  39.300  56.620  1.00  0.00           C
ATOM    487  O   GLU A  37      38.170  39.820  57.740  1.00  0.00           O
ATOM    488  N   PHE A  38      37.260  39.790  55.700  1.00  0.00           N
ATOM    489  HN  PHE A  38      37.240  39.310  54.830  1.00  0.00           H
ATOM    490  CA  PHE A  38      36.620  41.060  55.680  1.00  0.00           C
ATOM    491  HA  PHE A  38      37.470  41.740  55.740  1.00  0.00           H
ATOM    492  CB  PHE A  38      35.910  41.310  54.370  1.00  0.00           C
ATOM    493  HB1 PHE A  38      35.230  40.450  54.280  1.00  0.00           H
ATOM    494  HB2 PHE A  38      36.630  41.120  53.550  1.00  0.00           H
ATOM    495  CG  PHE A  38      34.940  42.560  54.300  1.00  0.00           C
ATOM    496  CD1 PHE A  38      35.460  43.860  54.500  1.00  0.00           C
ATOM    497  HD1 PHE A  38      36.530  43.960  54.670  1.00  0.00           H
ATOM    498  CE1 PHE A  38      34.680  45.010  54.430  1.00  0.00           C
ATOM    499  HE1 PHE A  38      35.170  45.910  54.740  1.00  0.00           H
ATOM    500  CZ  PHE A  38      33.330  44.880  54.140  1.00  0.00           C
ATOM    501  HZ  PHE A  38      32.730  45.780  54.220  1.00  0.00           H
ATOM    502  CD2 PHE A  38      33.530  42.440  54.010  1.00  0.00           C
ATOM    503  HD2 PHE A  38      33.120  41.440  53.870  1.00  0.00           H
ATOM    504  CE2 PHE A  38      32.750  43.590  53.950  1.00  0.00           C
ATOM    505  HE2 PHE A  38      31.700  43.670  53.700  1.00  0.00           H
ATOM    506  C   PHE A  38      35.750  41.300  56.860  1.00  0.00           C
ATOM    507  O   PHE A  38      35.800  42.340  57.530  1.00  0.00           O
ATOM    508  N   ILE A  39      34.840  40.350  57.120  1.00  0.00           N
ATOM    509  HN  ILE A  39      34.700  39.500  56.610  1.00  0.00           H
ATOM    510  CA  ILE A  39      33.820  40.450  58.220  1.00  0.00           C
ATOM    511  HA  ILE A  39      33.440  41.450  58.040  1.00  0.00           H
ATOM    512  CB  ILE A  39      32.790  39.410  58.100  1.00  0.00           C
ATOM    513  HB  ILE A  39      32.070  39.610  58.910  1.00  0.00           H
ATOM    514  CG2 ILE A  39      31.900  39.640  56.840  1.00  0.00           C
ATOM    515 HG21 ILE A  39      32.300  39.080  55.970  1.00  0.00           H
ATOM    516 HG22 ILE A  39      31.940  40.680  56.460  1.00  0.00           H
ATOM    517 HG23 ILE A  39      30.840  39.290  56.940  1.00  0.00           H
ATOM    518  CG1 ILE A  39      33.380  37.910  58.310  1.00  0.00           C
ATOM    519 HG11 ILE A  39      33.980  37.900  59.240  1.00  0.00           H
ATOM    520 HG12 ILE A  39      34.140  37.640  57.530  1.00  0.00           H
ATOM    521  CD  ILE A  39      32.260  36.810  58.420  1.00  0.00           C
ATOM    522  HD1 ILE A  39      31.570  37.090  59.240  1.00  0.00           H
ATOM    523  HD2 ILE A  39      32.700  35.850  58.730  1.00  0.00           H
ATOM    524  HD3 ILE A  39      31.720  36.780  57.450  1.00  0.00           H
ATOM    525  C   ILE A  39      34.390  40.630  59.600  1.00  0.00           C
ATOM    526  O   ILE A  39      33.990  41.520  60.310  1.00  0.00           O
ATOM    527  N   PHE A  40      35.450  39.860  59.930  1.00  0.00           N
ATOM    528  HN  PHE A  40      35.800  39.230  59.230  1.00  0.00           H
ATOM    529  CA  PHE A  40      36.300  40.030  61.150  1.00  0.00           C
ATOM    530  HA  PHE A  40      35.600  39.970  61.980  1.00  0.00           H
ATOM    531  CB  PHE A  40      37.360  38.890  61.290  1.00  0.00           C
ATOM    532  HB1 PHE A  40      37.820  39.110  62.280  1.00  0.00           H
ATOM    533  HB2 PHE A  40      38.140  39.000  60.500  1.00  0.00           H
ATOM    534  CG  PHE A  40      36.760  37.540  61.230  1.00  0.00           C
ATOM    535  CD1 PHE A  40      37.220  36.600  60.310  1.00  0.00           C
ATOM    536  HD1 PHE A  40      37.920  36.900  59.540  1.00  0.00           H
ATOM    537  CE1 PHE A  40      36.610  35.320  60.300  1.00  0.00           C
ATOM    538  HE1 PHE A  40      36.820  34.650  59.460  1.00  0.00           H
ATOM    539  CZ  PHE A  40      35.660  34.980  61.230  1.00  0.00           C
ATOM    540  HZ  PHE A  40      35.050  34.100  61.160  1.00  0.00           H
ATOM    541  CD2 PHE A  40      35.770  37.190  62.100  1.00  0.00           C
ATOM    542  HD2 PHE A  40      35.320  37.920  62.750  1.00  0.00           H
ATOM    543  CE2 PHE A  40      35.190  35.890  62.150  1.00  0.00           C
ATOM    544  HE2 PHE A  40      34.390  35.620  62.820  1.00  0.00           H
ATOM    545  C   PHE A  40      36.950  41.430  61.250  1.00  0.00           C
ATOM    546  O   PHE A  40      36.850  42.060  62.300  1.00  0.00           O
ATOM    547  N   GLY A  41      37.650  41.880  60.200  1.00  0.00           N
ATOM    548  HN  GLY A  41      37.680  41.390  59.340  1.00  0.00           H
ATOM    549  CA  GLY A  41      38.340  43.150  60.190  1.00  0.00           C
ATOM    550  HA1 GLY A  41      38.760  43.390  59.220  1.00  0.00           H
ATOM    551  HA2 GLY A  41      39.030  43.170  61.020  1.00  0.00           H
ATOM    552  C   GLY A  41      37.340  44.300  60.440  1.00  0.00           C
ATOM    553  O   GLY A  41      37.520  45.150  61.400  1.00  0.00           O
ATOM    554  N   LEU A  42      36.310  44.290  59.670  1.00  0.00           N
ATOM    555  HN  LEU A  42      36.210  43.570  58.990  1.00  0.00           H
ATOM    556  CA  LEU A  42      35.210  45.190  59.830  1.00  0.00           C
ATOM    557  HA  LEU A  42      35.610  46.190  59.680  1.00  0.00           H
ATOM    558  CB  LEU A  42      34.230  44.890  58.760  1.00  0.00           C
ATOM    559  HB1 LEU A  42      33.770  43.880  58.800  1.00  0.00           H
ATOM    560  HB2 LEU A  42      34.700  45.020  57.760  1.00  0.00           H
ATOM    561  CG  LEU A  42      32.950  45.880  58.680  1.00  0.00           C
ATOM    562  HG  LEU A  42      32.330  45.760  59.590  1.00  0.00           H
ATOM    563  CD1 LEU A  42      33.330  47.330  58.610  1.00  0.00           C
ATOM    564 HD11 LEU A  42      33.990  47.420  57.720  1.00  0.00           H
ATOM    565 HD12 LEU A  42      33.680  47.720  59.580  1.00  0.00           H
ATOM    566 HD13 LEU A  42      32.410  47.930  58.450  1.00  0.00           H
ATOM    567  CD2 LEU A  42      32.010  45.520  57.480  1.00  0.00           C
ATOM    568 HD21 LEU A  42      31.850  44.430  57.550  1.00  0.00           H
ATOM    569 HD22 LEU A  42      32.360  45.850  56.480  1.00  0.00           H
ATOM    570 HD23 LEU A  42      31.040  46.010  57.750  1.00  0.00           H
ATOM    571  C   LEU A  42      34.510  45.210  61.120  1.00  0.00           C
ATOM    572  O   LEU A  42      34.410  46.260  61.740  1.00  0.00           O
ATOM    573  N   LEU A  43      34.070  44.040  61.570  1.00  0.00           N
ATOM    574  HN  LEU A  43      34.230  43.180  61.100  1.00  0.00           H
ATOM    575  CA  LEU A  43      33.480  44.040  62.880  1.00  0.00           C
ATOM    576  HA  LEU A  43      32.620  44.700  62.970  1.00  0.00           H
ATOM    577  CB  LEU A  43      32.940  42.590  63.250  1.00  0.00           C
ATOM    578  HB1 LEU A  43      33.890  42.030  63.360  1.00  0.00           H
ATOM    579  HB2 LEU A  43      32.280  42.180  62.460  1.00  0.00           H
ATOM    580  CG  LEU A  43      32.180  42.460  64.630  1.00  0.00           C
ATOM    581  HG  LEU A  43      32.940  42.750  65.390  1.00  0.00           H
ATOM    582  CD1 LEU A  43      30.990  43.530  64.620  1.00  0.00           C
ATOM    583 HD11 LEU A  43      30.440  43.290  65.560  1.00  0.00           H
ATOM    584 HD12 LEU A  43      30.420  43.340  63.680  1.00  0.00           H
ATOM    585 HD13 LEU A  43      31.260  44.610  64.640  1.00  0.00           H
ATOM    586  CD2 LEU A  43      31.590  41.070  64.860  1.00  0.00           C
ATOM    587 HD21 LEU A  43      30.860  41.050  65.700  1.00  0.00           H
ATOM    588 HD22 LEU A  43      32.440  40.390  65.090  1.00  0.00           H
ATOM    589 HD23 LEU A  43      31.130  40.750  63.910  1.00  0.00           H
ATOM    590  C   LEU A  43      34.370  44.530  64.050  1.00  0.00           C
ATOM    591  O   LEU A  43      33.970  45.380  64.870  1.00  0.00           O
ATOM    592  N   GLY A  44      35.630  44.100  64.210  1.00  0.00           N
ATOM    593  HN  GLY A  44      35.900  43.420  63.540  1.00  0.00           H
ATOM    594  CA  GLY A  44      36.720  44.650  65.030  1.00  0.00           C
ATOM    595  HA1 GLY A  44      37.700  44.330  64.690  1.00  0.00           H
ATOM    596  HA2 GLY A  44      36.480  44.360  66.050  1.00  0.00           H
ATOM    597  C   GLY A  44      36.960  46.150  65.040  1.00  0.00           C
ATOM    598  O   GLY A  44      36.990  46.890  66.010  1.00  0.00           O
ATOM    599  N   ASN A  45      37.150  46.660  63.820  1.00  0.00           N
ATOM    600  HN  ASN A  45      37.080  46.130  62.990  1.00  0.00           H
ATOM    601  CA  ASN A  45      37.460  48.080  63.650  1.00  0.00           C
ATOM    602  HA  ASN A  45      38.100  48.440  64.440  1.00  0.00           H
ATOM    603  CB  ASN A  45      38.090  48.330  62.260  1.00  0.00           C
ATOM    604  HB1 ASN A  45      38.070  49.380  61.890  1.00  0.00           H
ATOM    605  HB2 ASN A  45      37.610  47.640  61.550  1.00  0.00           H
ATOM    606  CG  ASN A  45      39.600  47.980  62.260  1.00  0.00           C
ATOM    607  OD1 ASN A  45      40.430  48.730  62.730  1.00  0.00           O
ATOM    608  ND2 ASN A  45      39.960  46.770  61.680  1.00  0.00           N
ATOM    609 HD21 ASN A  45      40.920  46.550  61.520  1.00  0.00           H
ATOM    610 HD22 ASN A  45      39.290  46.050  61.480  1.00  0.00           H
ATOM    611  C   ASN A  45      36.210  48.980  63.830  1.00  0.00           C
ATOM    612  O   ASN A  45      36.310  50.100  64.360  1.00  0.00           O
ATOM    613  N   GLY A  46      35.030  48.470  63.600  1.00  0.00           N
ATOM    614  HN  GLY A  46      35.120  47.490  63.410  1.00  0.00           H
ATOM    615  CA  GLY A  46      33.750  49.070  63.950  1.00  0.00           C
ATOM    616  HA1 GLY A  46      32.910  48.610  63.450  1.00  0.00           H
ATOM    617  HA2 GLY A  46      33.790  50.080  63.570  1.00  0.00           H
ATOM    618  C   GLY A  46      33.370  49.060  65.470  1.00  0.00           C
ATOM    619  O   GLY A  46      32.950  50.150  65.960  1.00  0.00           O
ATOM    620  N   LEU A  47      33.760  48.030  66.190  1.00  0.00           N
ATOM    621  HN  LEU A  47      33.790  47.200  65.650  1.00  0.00           H
ATOM    622  CA  LEU A  47      33.720  47.840  67.650  1.00  0.00           C
ATOM    623  HA  LEU A  47      32.720  48.050  68.020  1.00  0.00           H
ATOM    624  CB  LEU A  47      34.010  46.370  68.160  1.00  0.00           C
ATOM    625  HB1 LEU A  47      34.620  46.260  69.080  1.00  0.00           H
ATOM    626  HB2 LEU A  47      34.640  45.970  67.330  1.00  0.00           H
ATOM    627  CG  LEU A  47      32.700  45.470  68.120  1.00  0.00           C
ATOM    628  HG  LEU A  47      32.190  45.520  67.130  1.00  0.00           H
ATOM    629  CD1 LEU A  47      33.190  43.980  68.280  1.00  0.00           C
ATOM    630 HD11 LEU A  47      33.770  43.720  67.350  1.00  0.00           H
ATOM    631 HD12 LEU A  47      32.290  43.410  68.600  1.00  0.00           H
ATOM    632 HD13 LEU A  47      33.900  43.970  69.140  1.00  0.00           H
ATOM    633  CD2 LEU A  47      31.580  45.790  69.160  1.00  0.00           C
ATOM    634 HD21 LEU A  47      31.100  46.790  69.200  1.00  0.00           H
ATOM    635 HD22 LEU A  47      32.010  45.590  70.170  1.00  0.00           H
ATOM    636 HD23 LEU A  47      30.700  45.140  68.970  1.00  0.00           H
ATOM    637  C   LEU A  47      34.560  48.950  68.330  1.00  0.00           C
ATOM    638  O   LEU A  47      34.250  49.580  69.380  1.00  0.00           O
ATOM    639  N   ALA A  48      35.790  49.140  67.820  1.00  0.00           N
ATOM    640  HN  ALA A  48      36.000  48.410  67.170  1.00  0.00           H
ATOM    641  CA  ALA A  48      36.810  49.980  68.340  1.00  0.00           C
ATOM    642  HA  ALA A  48      36.890  49.640  69.360  1.00  0.00           H
ATOM    643  CB  ALA A  48      38.170  49.720  67.590  1.00  0.00           C
ATOM    644  HB1 ALA A  48      38.020  49.750  66.490  1.00  0.00           H
ATOM    645  HB2 ALA A  48      38.570  48.750  67.970  1.00  0.00           H
ATOM    646  HB3 ALA A  48      38.940  50.430  67.950  1.00  0.00           H
ATOM    647  C   ALA A  48      36.420  51.410  68.350  1.00  0.00           C
ATOM    648  O   ALA A  48      36.640  52.230  69.240  1.00  0.00           O
ATOM    649  N   LEU A  49      35.750  51.850  67.180  1.00  0.00           N
ATOM    650  HN  LEU A  49      35.750  51.290  66.360  1.00  0.00           H
ATOM    651  CA  LEU A  49      35.120  53.140  67.000  1.00  0.00           C
ATOM    652  HA  LEU A  49      35.900  53.880  67.190  1.00  0.00           H
ATOM    653  CB  LEU A  49      34.810  53.480  65.470  1.00  0.00           C
ATOM    654  HB1 LEU A  49      34.330  54.480  65.390  1.00  0.00           H
ATOM    655  HB2 LEU A  49      34.130  52.680  65.110  1.00  0.00           H
ATOM    656  CG  LEU A  49      35.910  53.500  64.440  1.00  0.00           C
ATOM    657  HG  LEU A  49      36.400  52.500  64.490  1.00  0.00           H
ATOM    658  CD1 LEU A  49      35.420  53.710  62.990  1.00  0.00           C
ATOM    659 HD11 LEU A  49      34.840  52.790  62.750  1.00  0.00           H
ATOM    660 HD12 LEU A  49      36.320  53.730  62.340  1.00  0.00           H
ATOM    661 HD13 LEU A  49      34.850  54.650  62.840  1.00  0.00           H
ATOM    662  CD2 LEU A  49      36.950  54.600  64.660  1.00  0.00           C
ATOM    663 HD21 LEU A  49      37.340  54.520  65.690  1.00  0.00           H
ATOM    664 HD22 LEU A  49      36.520  55.620  64.540  1.00  0.00           H
ATOM    665 HD23 LEU A  49      37.780  54.560  63.920  1.00  0.00           H
ATOM    666  C   LEU A  49      33.960  53.450  67.950  1.00  0.00           C
ATOM    667  O   LEU A  49      33.780  54.590  68.410  1.00  0.00           O
ATOM    668  N   TRP A  50      33.090  52.420  68.200  1.00  0.00           N
ATOM    669  HN  TRP A  50      33.020  51.590  67.660  1.00  0.00           H
ATOM    670  CA  TRP A  50      32.110  52.450  69.270  1.00  0.00           C
ATOM    671  HA  TRP A  50      31.440  53.270  69.090  1.00  0.00           H
ATOM    672  CB  TRP A  50      31.300  51.050  69.170  1.00  0.00           C
ATOM    673  HB1 TRP A  50      31.980  50.180  69.320  1.00  0.00           H
ATOM    674  HB2 TRP A  50      30.970  50.990  68.110  1.00  0.00           H
ATOM    675  CG  TRP A  50      30.150  50.800  70.070  1.00  0.00           C
ATOM    676  CD1 TRP A  50      30.260  50.090  71.250  1.00  0.00           C
ATOM    677  HD1 TRP A  50      31.100  49.530  71.600  1.00  0.00           H
ATOM    678  NE1 TRP A  50      29.100  50.140  71.920  1.00  0.00           N
ATOM    679  HE1 TRP A  50      28.780  49.880  72.800  1.00  0.00           H
ATOM    680  CE2 TRP A  50      28.170  50.780  71.150  1.00  0.00           C
ATOM    681  CD2 TRP A  50      28.800  51.230  69.960  1.00  0.00           C
ATOM    682  CE3 TRP A  50      28.170  52.100  69.060  1.00  0.00           C
ATOM    683  HE3 TRP A  50      28.800  52.550  68.300  1.00  0.00           H
ATOM    684  CZ3 TRP A  50      26.870  52.460  69.440  1.00  0.00           C
ATOM    685  HZ3 TRP A  50      26.290  53.110  68.780  1.00  0.00           H
ATOM    686  CZ2 TRP A  50      26.860  51.130  71.470  1.00  0.00           C
ATOM    687  HZ2 TRP A  50      26.430  50.720  72.370  1.00  0.00           H
ATOM    688  CH2 TRP A  50      26.180  51.930  70.530  1.00  0.00           C
ATOM    689  HH2 TRP A  50      25.150  52.210  70.670  1.00  0.00           H
ATOM    690  C   TRP A  50      32.610  52.580  70.660  1.00  0.00           C
ATOM    691  O   TRP A  50      32.160  53.270  71.540  1.00  0.00           O
ATOM    692  N   ILE A  51      33.710  51.900  70.980  1.00  0.00           N
ATOM    693  HN  ILE A  51      34.050  51.210  70.350  1.00  0.00           H
ATOM    694  CA  ILE A  51      34.220  51.820  72.250  1.00  0.00           C
ATOM    695  HA  ILE A  51      33.370  51.810  72.930  1.00  0.00           H
ATOM    696  CB  ILE A  51      35.040  50.540  72.400  1.00  0.00           C
ATOM    697  HB  ILE A  51      35.680  50.450  71.490  1.00  0.00           H
ATOM    698  CG2 ILE A  51      36.010  50.630  73.650  1.00  0.00           C
ATOM    699 HG21 ILE A  51      36.590  49.690  73.810  1.00  0.00           H
ATOM    700 HG22 ILE A  51      35.510  50.750  74.640  1.00  0.00           H
ATOM    701 HG23 ILE A  51      36.780  51.430  73.670  1.00  0.00           H
ATOM    702  CG1 ILE A  51      34.120  49.240  72.520  1.00  0.00           C
ATOM    703 HG11 ILE A  51      33.200  49.360  71.910  1.00  0.00           H
ATOM    704 HG12 ILE A  51      33.800  49.150  73.580  1.00  0.00           H
ATOM    705  CD  ILE A  51      34.870  48.030  72.150  1.00  0.00           C
ATOM    706  HD1 ILE A  51      35.580  47.830  72.980  1.00  0.00           H
ATOM    707  HD2 ILE A  51      35.500  48.050  71.240  1.00  0.00           H
ATOM    708  HD3 ILE A  51      34.210  47.130  72.070  1.00  0.00           H
ATOM    709  C   ILE A  51      34.980  53.120  72.630  1.00  0.00           C
ATOM    710  O   ILE A  51      34.750  53.620  73.740  1.00  0.00           O
ATOM    711  N   PHE A  52      35.880  53.620  71.800  1.00  0.00           N
ATOM    712  HN  PHE A  52      36.120  53.090  70.990  1.00  0.00           H
ATOM    713  CA  PHE A  52      36.500  54.870  72.000  1.00  0.00           C
ATOM    714  HA  PHE A  52      36.990  54.730  72.960  1.00  0.00           H
ATOM    715  CB  PHE A  52      37.600  55.250  70.990  1.00  0.00           C
ATOM    716  HB1 PHE A  52      38.020  56.220  71.340  1.00  0.00           H
ATOM    717  HB2 PHE A  52      37.140  55.230  69.970  1.00  0.00           H
ATOM    718  CG  PHE A  52      38.760  54.300  71.120  1.00  0.00           C
ATOM    719  CD1 PHE A  52      39.090  53.550  69.970  1.00  0.00           C
ATOM    720  HD1 PHE A  52      38.510  53.680  69.060  1.00  0.00           H
ATOM    721  CE1 PHE A  52      40.090  52.580  70.000  1.00  0.00           C
ATOM    722  HE1 PHE A  52      40.360  52.060  69.100  1.00  0.00           H
ATOM    723  CZ  PHE A  52      40.760  52.400  71.200  1.00  0.00           C
ATOM    724  HZ  PHE A  52      41.600  51.720  71.270  1.00  0.00           H
ATOM    725  CD2 PHE A  52      39.560  54.110  72.330  1.00  0.00           C
ATOM    726  HD2 PHE A  52      39.500  54.690  73.240  1.00  0.00           H
ATOM    727  CE2 PHE A  52      40.570  53.140  72.350  1.00  0.00           C
ATOM    728  HE2 PHE A  52      41.080  52.950  73.290  1.00  0.00           H
ATOM    729  C   PHE A  52      35.440  56.070  72.250  1.00  0.00           C
ATOM    730  O   PHE A  52      35.800  56.910  73.110  1.00  0.00           O
ATOM    731  N   CYS A  53      34.430  56.220  71.430  1.00  0.00           N
ATOM    732  HN  CYS A  53      34.380  55.470  70.770  1.00  0.00           H
ATOM    733  CA  CYS A  53      33.500  57.330  71.450  1.00  0.00           C
ATOM    734  HA  CYS A  53      34.030  58.210  71.810  1.00  0.00           H
ATOM    735  CB  CYS A  53      32.920  57.670  70.080  1.00  0.00           C
ATOM    736  HB1 CYS A  53      32.290  58.580  70.250  1.00  0.00           H
ATOM    737  HB2 CYS A  53      32.250  56.820  69.810  1.00  0.00           H
ATOM    738  SG  CYS A  53      34.070  58.060  68.680  1.00  0.00           S
ATOM    739  HG1 CYS A  53      34.170  56.780  68.290  1.00  0.00           H
ATOM    740  C   CYS A  53      32.440  57.280  72.480  1.00  0.00           C
ATOM    741  O   CYS A  53      32.110  58.220  73.180  1.00  0.00           O
ATOM    742  N   PHE A  54      31.860  56.060  72.650  1.00  0.00           N
ATOM    743  HN  PHE A  54      32.040  55.290  72.050  1.00  0.00           H
ATOM    744  CA  PHE A  54      30.790  55.870  73.580  1.00  0.00           C
ATOM    745  HA  PHE A  54      30.430  56.830  73.920  1.00  0.00           H
ATOM    746  CB  PHE A  54      29.720  55.050  72.840  1.00  0.00           C
ATOM    747  HB1 PHE A  54      28.790  54.860  73.440  1.00  0.00           H
ATOM    748  HB2 PHE A  54      30.200  54.080  72.620  1.00  0.00           H
ATOM    749  CG  PHE A  54      29.160  55.660  71.650  1.00  0.00           C
ATOM    750  CD1 PHE A  54      28.530  56.940  71.750  1.00  0.00           C
ATOM    751  HD1 PHE A  54      28.390  57.430  72.710  1.00  0.00           H
ATOM    752  CE1 PHE A  54      27.900  57.460  70.600  1.00  0.00           C
ATOM    753  HE1 PHE A  54      27.490  58.440  70.780  1.00  0.00           H
ATOM    754  CZ  PHE A  54      27.840  56.800  69.390  1.00  0.00           C
ATOM    755  HZ  PHE A  54      27.290  57.260  68.580  1.00  0.00           H
ATOM    756  CD2 PHE A  54      29.190  55.050  70.410  1.00  0.00           C
ATOM    757  HD2 PHE A  54      29.700  54.110  70.330  1.00  0.00           H
ATOM    758  CE2 PHE A  54      28.520  55.560  69.310  1.00  0.00           C
ATOM    759  HE2 PHE A  54      28.400  54.990  68.410  1.00  0.00           H
ATOM    760  C   PHE A  54      31.160  55.160  74.860  1.00  0.00           C
ATOM    761  O   PHE A  54      31.010  55.700  75.950  1.00  0.00           O
ATOM    762  N   HSD A  55      31.600  53.860  74.670  1.00  0.00           N
ATOM    763  HN  HSD A  55      31.840  53.490  73.780  1.00  0.00           H
ATOM    764  CA  HSD A  55      31.710  52.920  75.810  1.00  0.00           C
ATOM    765  HA  HSD A  55      30.770  52.940  76.350  1.00  0.00           H
ATOM    766  CB  HSD A  55      31.930  51.500  75.310  1.00  0.00           C
ATOM    767  HB1 HSD A  55      32.880  51.550  74.730  1.00  0.00           H
ATOM    768  HB2 HSD A  55      31.040  51.320  74.660  1.00  0.00           H
ATOM    769  ND1 HSD A  55      31.150  49.510  76.690  1.00  0.00           N
ATOM    770  HD1 HSD A  55      30.250  49.390  76.280  1.00  0.00           H
ATOM    771  CG  HSD A  55      32.090  50.520  76.350  1.00  0.00           C
ATOM    772  CE1 HSD A  55      31.670  48.830  77.750  1.00  0.00           C
ATOM    773  HE1 HSD A  55      31.140  48.030  78.270  1.00  0.00           H
ATOM    774  NE2 HSD A  55      32.850  49.280  78.150  1.00  0.00           N
ATOM    775  CD2 HSD A  55      33.110  50.370  77.270  1.00  0.00           C
ATOM    776  HD2 HSD A  55      34.000  50.990  77.420  1.00  0.00           H
ATOM    777  C   HSD A  55      32.660  53.320  76.830  1.00  0.00           C
ATOM    778  O   HSD A  55      32.440  53.240  78.030  1.00  0.00           O
ATOM    779  N   LEU A  56      33.810  53.910  76.430  1.00  0.00           N
ATOM    780  HN  LEU A  56      33.950  53.930  75.440  1.00  0.00           H
ATOM    781  CA  LEU A  56      34.790  54.590  77.320  1.00  0.00           C
ATOM    782  HA  LEU A  56      34.810  54.180  78.320  1.00  0.00           H
ATOM    783  CB  LEU A  56      36.300  54.380  76.830  1.00  0.00           C
ATOM    784  HB1 LEU A  56      37.010  54.880  77.520  1.00  0.00           H
ATOM    785  HB2 LEU A  56      36.460  54.870  75.840  1.00  0.00           H
ATOM    786  CG  LEU A  56      36.720  52.910  76.610  1.00  0.00           C
ATOM    787  HG  LEU A  56      35.990  52.410  75.930  1.00  0.00           H
ATOM    788  CD1 LEU A  56      38.020  53.020  75.830  1.00  0.00           C
ATOM    789 HD11 LEU A  56      38.270  51.950  75.650  1.00  0.00           H
ATOM    790 HD12 LEU A  56      38.880  53.520  76.320  1.00  0.00           H
ATOM    791 HD13 LEU A  56      37.770  53.510  74.860  1.00  0.00           H
ATOM    792  CD2 LEU A  56      36.900  51.980  77.860  1.00  0.00           C
ATOM    793 HD21 LEU A  56      36.870  50.900  77.620  1.00  0.00           H
ATOM    794 HD22 LEU A  56      36.150  52.340  78.590  1.00  0.00           H
ATOM    795 HD23 LEU A  56      37.910  52.190  78.280  1.00  0.00           H
ATOM    796  C   LEU A  56      34.460  56.100  77.370  1.00  0.00           C
ATOM    797  O   LEU A  56      34.250  56.740  76.300  1.00  0.00           O
ATOM    798  N   LYS A  57      34.340  56.690  78.590  1.00  0.00           N
ATOM    799  HN  LYS A  57      34.650  56.330  79.470  1.00  0.00           H
ATOM    800  CA  LYS A  57      33.840  58.070  78.760  1.00  0.00           C
ATOM    801  HA  LYS A  57      33.360  58.400  77.850  1.00  0.00           H
ATOM    802  CB  LYS A  57      32.860  58.210  79.960  1.00  0.00           C
ATOM    803  HB1 LYS A  57      32.360  59.190  80.110  1.00  0.00           H
ATOM    804  HB2 LYS A  57      33.480  58.100  80.870  1.00  0.00           H
ATOM    805  CG  LYS A  57      31.760  57.120  80.100  1.00  0.00           C
ATOM    806  HG1 LYS A  57      31.160  57.280  81.020  1.00  0.00           H
ATOM    807  HG2 LYS A  57      32.300  56.160  80.210  1.00  0.00           H
ATOM    808  CD  LYS A  57      30.750  56.930  78.900  1.00  0.00           C
ATOM    809  HD1 LYS A  57      29.820  56.390  79.180  1.00  0.00           H
ATOM    810  HD2 LYS A  57      31.310  56.400  78.110  1.00  0.00           H
ATOM    811  CE  LYS A  57      30.270  58.270  78.320  1.00  0.00           C
ATOM    812  HE1 LYS A  57      31.170  58.900  78.090  1.00  0.00           H
ATOM    813  HE2 LYS A  57      29.600  58.810  79.020  1.00  0.00           H
ATOM    814  NZ  LYS A  57      29.450  58.090  77.050  1.00  0.00           N
ATOM    815  HZ1 LYS A  57      28.590  57.600  77.360  1.00  0.00           H
ATOM    816  HZ2 LYS A  57      29.970  57.520  76.350  1.00  0.00           H
ATOM    817  HZ3 LYS A  57      29.280  58.990  76.560  1.00  0.00           H
ATOM    818  C   LYS A  57      35.050  58.880  79.090  1.00  0.00           C
ATOM    819  O   LYS A  57      35.810  58.340  79.880  1.00  0.00           O
ATOM    820  N   SER A  58      35.160  60.110  78.610  1.00  0.00           N
ATOM    821  HN  SER A  58      34.450  60.470  78.020  1.00  0.00           H
ATOM    822  CA  SER A  58      36.250  61.060  78.920  1.00  0.00           C
ATOM    823  HA  SER A  58      35.820  61.970  78.530  1.00  0.00           H
ATOM    824  CB  SER A  58      36.690  61.350  80.400  1.00  0.00           C
ATOM    825  HB1 SER A  58      37.370  62.230  80.400  1.00  0.00           H
ATOM    826  HB2 SER A  58      37.190  60.480  80.850  1.00  0.00           H
ATOM    827  OG  SER A  58      35.510  61.800  81.090  1.00  0.00           O
ATOM    828  HG1 SER A  58      34.940  61.030  81.210  1.00  0.00           H
ATOM    829  C   SER A  58      37.490  60.800  78.080  1.00  0.00           C
ATOM    830  O   SER A  58      38.320  59.910  78.310  1.00  0.00           O
ATOM    831  N   TRP A  59      37.670  61.590  76.960  1.00  0.00           N
ATOM    832  HN  TRP A  59      36.990  62.310  76.810  1.00  0.00           H
ATOM    833  CA  TRP A  59      38.700  61.500  76.020  1.00  0.00           C
ATOM    834  HA  TRP A  59      38.640  60.460  75.700  1.00  0.00           H
ATOM    835  CB  TRP A  59      38.460  62.500  74.890  1.00  0.00           C
ATOM    836  HB1 TRP A  59      39.340  62.840  74.310  1.00  0.00           H
ATOM    837  HB2 TRP A  59      38.090  63.460  75.330  1.00  0.00           H
ATOM    838  CG  TRP A  59      37.490  61.960  73.830  1.00  0.00           C
ATOM    839  CD1 TRP A  59      36.140  62.330  73.710  1.00  0.00           C
ATOM    840  HD1 TRP A  59      35.670  63.060  74.350  1.00  0.00           H
ATOM    841  NE1 TRP A  59      35.520  61.550  72.790  1.00  0.00           N
ATOM    842  HE1 TRP A  59      34.640  61.580  72.390  1.00  0.00           H
ATOM    843  CE2 TRP A  59      36.420  60.690  72.270  1.00  0.00           C
ATOM    844  CD2 TRP A  59      37.700  60.870  72.910  1.00  0.00           C
ATOM    845  CE3 TRP A  59      38.820  60.070  72.610  1.00  0.00           C
ATOM    846  HE3 TRP A  59      39.750  60.300  73.100  1.00  0.00           H
ATOM    847  CZ3 TRP A  59      38.720  59.070  71.630  1.00  0.00           C
ATOM    848  HZ3 TRP A  59      39.670  58.640  71.350  1.00  0.00           H
ATOM    849  CZ2 TRP A  59      36.340  59.720  71.280  1.00  0.00           C
ATOM    850  HZ2 TRP A  59      35.380  59.430  70.860  1.00  0.00           H
ATOM    851  CH2 TRP A  59      37.470  58.900  71.040  1.00  0.00           C
ATOM    852  HH2 TRP A  59      37.360  58.090  70.330  1.00  0.00           H
ATOM    853  C   TRP A  59      40.150  61.670  76.620  1.00  0.00           C
ATOM    854  O   TRP A  59      40.480  62.550  77.450  1.00  0.00           O
ATOM    855  N   LYS A  60      41.050  60.760  76.090  1.00  0.00           N
ATOM    856  HN  LYS A  60      40.820  60.180  75.310  1.00  0.00           H
ATOM    857  CA  LYS A  60      42.430  60.730  76.430  1.00  0.00           C
ATOM    858  HA  LYS A  60      42.670  61.610  77.010  1.00  0.00           H
ATOM    859  CB  LYS A  60      42.810  59.350  77.070  1.00  0.00           C
ATOM    860  HB1 LYS A  60      43.920  59.350  77.210  1.00  0.00           H
ATOM    861  HB2 LYS A  60      42.590  58.530  76.360  1.00  0.00           H
ATOM    862  CG  LYS A  60      42.270  59.040  78.470  1.00  0.00           C
ATOM    863  HG1 LYS A  60      42.880  58.240  78.960  1.00  0.00           H
ATOM    864  HG2 LYS A  60      41.310  58.520  78.310  1.00  0.00           H
ATOM    865  CD  LYS A  60      42.360  60.250  79.410  1.00  0.00           C
ATOM    866  HD1 LYS A  60      41.840  61.140  79.010  1.00  0.00           H
ATOM    867  HD2 LYS A  60      43.400  60.640  79.460  1.00  0.00           H
ATOM    868  CE  LYS A  60      41.790  59.980  80.820  1.00  0.00           C
ATOM    869  HE1 LYS A  60      42.340  59.150  81.320  1.00  0.00           H
ATOM    870  HE2 LYS A  60      40.770  59.570  80.720  1.00  0.00           H
ATOM    871  NZ  LYS A  60      41.870  61.120  81.830  1.00  0.00           N
ATOM    872  HZ1 LYS A  60      41.120  61.840  81.740  1.00  0.00           H
ATOM    873  HZ2 LYS A  60      42.800  61.580  81.720  1.00  0.00           H
ATOM    874  HZ3 LYS A  60      41.790  60.680  82.770  1.00  0.00           H
ATOM    875  C   LYS A  60      43.360  60.960  75.170  1.00  0.00           C
ATOM    876  O   LYS A  60      43.040  60.500  74.090  1.00  0.00           O
ATOM    877  N   SER A  61      44.550  61.580  75.370  1.00  0.00           N
ATOM    878  HN  SER A  61      44.650  62.060  76.240  1.00  0.00           H
ATOM    879  CA  SER A  61      45.430  62.060  74.280  1.00  0.00           C
ATOM    880  HA  SER A  61      44.880  62.720  73.640  1.00  0.00           H
ATOM    881  CB  SER A  61      46.740  62.870  74.910  1.00  0.00           C
ATOM    882  HB1 SER A  61      46.270  63.720  75.440  1.00  0.00           H
ATOM    883  HB2 SER A  61      47.360  63.390  74.150  1.00  0.00           H
ATOM    884  OG  SER A  61      47.520  62.070  75.780  1.00  0.00           O
ATOM    885  HG1 SER A  61      48.130  61.590  75.210  1.00  0.00           H
ATOM    886  C   SER A  61      45.890  60.960  73.410  1.00  0.00           C
ATOM    887  O   SER A  61      45.810  60.960  72.190  1.00  0.00           O
ATOM    888  N   SER A  62      46.300  59.770  74.050  1.00  0.00           N
ATOM    889  HN  SER A  62      46.270  59.710  75.050  1.00  0.00           H
ATOM    890  CA  SER A  62      46.770  58.590  73.300  1.00  0.00           C
ATOM    891  HA  SER A  62      47.410  58.870  72.480  1.00  0.00           H
ATOM    892  CB  SER A  62      47.650  57.670  74.170  1.00  0.00           C
ATOM    893  HB1 SER A  62      48.470  58.250  74.640  1.00  0.00           H
ATOM    894  HB2 SER A  62      48.090  56.830  73.590  1.00  0.00           H
ATOM    895  OG  SER A  62      46.950  57.070  75.220  1.00  0.00           O
ATOM    896  HG1 SER A  62      46.650  57.740  75.840  1.00  0.00           H
ATOM    897  C   SER A  62      45.620  57.810  72.670  1.00  0.00           C
ATOM    898  O   SER A  62      45.840  57.290  71.610  1.00  0.00           O
ATOM    899  N   ARG A  63      44.430  57.830  73.200  1.00  0.00           N
ATOM    900  HN  ARG A  63      44.270  58.370  74.040  1.00  0.00           H
ATOM    901  CA  ARG A  63      43.150  57.260  72.620  1.00  0.00           C
ATOM    902  HA  ARG A  63      43.320  56.270  72.220  1.00  0.00           H
ATOM    903  CB  ARG A  63      42.100  57.140  73.710  1.00  0.00           C
ATOM    904  HB1 ARG A  63      41.120  57.020  73.220  1.00  0.00           H
ATOM    905  HB2 ARG A  63      42.030  58.080  74.310  1.00  0.00           H
ATOM    906  CG  ARG A  63      42.410  56.050  74.810  1.00  0.00           C
ATOM    907  HG1 ARG A  63      43.300  56.260  75.430  1.00  0.00           H
ATOM    908  HG2 ARG A  63      42.680  55.200  74.140  1.00  0.00           H
ATOM    909  CD  ARG A  63      41.240  55.810  75.730  1.00  0.00           C
ATOM    910  HD1 ARG A  63      40.250  55.550  75.290  1.00  0.00           H
ATOM    911  HD2 ARG A  63      41.010  56.720  76.330  1.00  0.00           H
ATOM    912  NE  ARG A  63      41.560  54.630  76.540  1.00  0.00           N
ATOM    913  HE  ARG A  63      42.160  53.930  76.150  1.00  0.00           H
ATOM    914  CZ  ARG A  63      41.010  54.260  77.700  1.00  0.00           C
ATOM    915  NH1 ARG A  63      40.040  54.940  78.290  1.00  0.00           N
ATOM    916 HH11 ARG A  63      39.730  55.840  77.980  1.00  0.00           H
ATOM    917 HH12 ARG A  63      39.770  54.750  79.230  1.00  0.00           H
ATOM    918  NH2 ARG A  63      41.560  53.310  78.420  1.00  0.00           N
ATOM    919 HH21 ARG A  63      42.380  52.790  78.120  1.00  0.00           H
ATOM    920 HH22 ARG A  63      41.340  53.280  79.390  1.00  0.00           H
ATOM    921  C   ARG A  63      42.720  58.010  71.340  1.00  0.00           C
ATOM    922  O   ARG A  63      42.170  57.350  70.480  1.00  0.00           O
ATOM    923  N   ILE A  64      42.980  59.340  71.220  1.00  0.00           N
ATOM    924  HN  ILE A  64      43.240  59.720  72.100  1.00  0.00           H
ATOM    925  CA  ILE A  64      42.820  60.180  70.060  1.00  0.00           C
ATOM    926  HA  ILE A  64      41.860  59.850  69.660  1.00  0.00           H
ATOM    927  CB  ILE A  64      42.850  61.650  70.490  1.00  0.00           C
ATOM    928  HB  ILE A  64      43.700  62.000  71.130  1.00  0.00           H
ATOM    929  CG2 ILE A  64      42.930  62.460  69.220  1.00  0.00           C
ATOM    930 HG21 ILE A  64      43.840  62.380  68.590  1.00  0.00           H
ATOM    931 HG22 ILE A  64      42.950  63.550  69.400  1.00  0.00           H
ATOM    932 HG23 ILE A  64      42.030  62.370  68.570  1.00  0.00           H
ATOM    933  CG1 ILE A  64      41.550  62.050  71.210  1.00  0.00           C
ATOM    934 HG11 ILE A  64      41.540  61.610  72.240  1.00  0.00           H
ATOM    935 HG12 ILE A  64      40.720  61.620  70.620  1.00  0.00           H
ATOM    936  CD  ILE A  64      41.500  63.550  71.490  1.00  0.00           C
ATOM    937  HD1 ILE A  64      42.450  63.980  71.870  1.00  0.00           H
ATOM    938  HD2 ILE A  64      40.610  63.860  72.050  1.00  0.00           H
ATOM    939  HD3 ILE A  64      41.360  64.040  70.500  1.00  0.00           H
ATOM    940  C   ILE A  64      43.720  59.730  68.950  1.00  0.00           C
ATOM    941  O   ILE A  64      43.330  59.520  67.870  1.00  0.00           O
ATOM    942  N   PHE A  65      44.960  59.330  69.400  1.00  0.00           N
ATOM    943  HN  PHE A  65      45.310  59.620  70.280  1.00  0.00           H
ATOM    944  CA  PHE A  65      45.910  58.770  68.390  1.00  0.00           C
ATOM    945  HA  PHE A  65      45.750  59.430  67.550  1.00  0.00           H
ATOM    946  CB  PHE A  65      47.290  58.660  68.930  1.00  0.00           C
ATOM    947  HB1 PHE A  65      47.950  58.290  68.130  1.00  0.00           H
ATOM    948  HB2 PHE A  65      47.310  57.970  69.810  1.00  0.00           H
ATOM    949  CG  PHE A  65      47.830  60.000  69.180  1.00  0.00           C
ATOM    950  CD1 PHE A  65      48.540  60.270  70.490  1.00  0.00           C
ATOM    951  HD1 PHE A  65      48.830  59.460  71.140  1.00  0.00           H
ATOM    952  CE1 PHE A  65      49.040  61.540  70.670  1.00  0.00           C
ATOM    953  HE1 PHE A  65      49.730  61.690  71.490  1.00  0.00           H
ATOM    954  CZ  PHE A  65      48.800  62.560  69.750  1.00  0.00           C
ATOM    955  HZ  PHE A  65      49.240  63.530  69.950  1.00  0.00           H
ATOM    956  CD2 PHE A  65      47.720  61.040  68.230  1.00  0.00           C
ATOM    957  HD2 PHE A  65      47.380  60.920  67.210  1.00  0.00           H
ATOM    958  CE2 PHE A  65      48.030  62.330  68.620  1.00  0.00           C
ATOM    959  HE2 PHE A  65      47.940  63.140  67.930  1.00  0.00           H
ATOM    960  C   PHE A  65      45.470  57.360  67.890  1.00  0.00           C
ATOM    961  O   PHE A  65      45.490  57.110  66.720  1.00  0.00           O
ATOM    962  N   LEU A  66      44.930  56.540  68.810  1.00  0.00           N
ATOM    963  HN  LEU A  66      44.930  56.770  69.770  1.00  0.00           H
ATOM    964  CA  LEU A  66      44.340  55.210  68.500  1.00  0.00           C
ATOM    965  HA  LEU A  66      45.080  54.740  67.860  1.00  0.00           H
ATOM    966  CB  LEU A  66      44.080  54.290  69.750  1.00  0.00           C
ATOM    967  HB1 LEU A  66      43.540  53.390  69.410  1.00  0.00           H
ATOM    968  HB2 LEU A  66      43.400  54.870  70.430  1.00  0.00           H
ATOM    969  CG  LEU A  66      45.400  53.830  70.450  1.00  0.00           C
ATOM    970  HG  LEU A  66      46.050  54.690  70.700  1.00  0.00           H
ATOM    971  CD1 LEU A  66      45.170  53.120  71.780  1.00  0.00           C
ATOM    972 HD11 LEU A  66      44.820  53.870  72.520  1.00  0.00           H
ATOM    973 HD12 LEU A  66      46.150  52.630  71.990  1.00  0.00           H
ATOM    974 HD13 LEU A  66      44.500  52.230  71.730  1.00  0.00           H
ATOM    975  CD2 LEU A  66      46.240  52.930  69.500  1.00  0.00           C
ATOM    976 HD21 LEU A  66      45.670  52.020  69.190  1.00  0.00           H
ATOM    977 HD22 LEU A  66      47.130  52.620  70.080  1.00  0.00           H
ATOM    978 HD23 LEU A  66      46.630  53.470  68.620  1.00  0.00           H
ATOM    979  C   LEU A  66      43.010  55.290  67.700  1.00  0.00           C
ATOM    980  O   LEU A  66      42.860  54.500  66.790  1.00  0.00           O
ATOM    981  N   PHE A  67      42.050  56.190  68.050  1.00  0.00           N
ATOM    982  HN  PHE A  67      42.250  56.630  68.920  1.00  0.00           H
ATOM    983  CA  PHE A  67      40.870  56.440  67.220  1.00  0.00           C
ATOM    984  HA  PHE A  67      40.440  55.460  67.140  1.00  0.00           H
ATOM    985  CB  PHE A  67      39.970  57.450  67.910  1.00  0.00           C
ATOM    986  HB1 PHE A  67      40.630  58.330  68.080  1.00  0.00           H
ATOM    987  HB2 PHE A  67      39.650  57.150  68.930  1.00  0.00           H
ATOM    988  CG  PHE A  67      38.770  57.940  67.120  1.00  0.00           C
ATOM    989  CD1 PHE A  67      38.900  59.190  66.470  1.00  0.00           C
ATOM    990  HD1 PHE A  67      39.870  59.660  66.460  1.00  0.00           H
ATOM    991  CE1 PHE A  67      37.820  59.810  65.940  1.00  0.00           C
ATOM    992  HE1 PHE A  67      37.820  60.750  65.410  1.00  0.00           H
ATOM    993  CZ  PHE A  67      36.600  59.190  65.980  1.00  0.00           C
ATOM    994  HZ  PHE A  67      35.810  59.780  65.550  1.00  0.00           H
ATOM    995  CD2 PHE A  67      37.570  57.210  67.030  1.00  0.00           C
ATOM    996  HD2 PHE A  67      37.480  56.190  67.390  1.00  0.00           H
ATOM    997  CE2 PHE A  67      36.520  57.800  66.360  1.00  0.00           C
ATOM    998  HE2 PHE A  67      35.620  57.240  66.220  1.00  0.00           H
ATOM    999  C   PHE A  67      41.240  56.740  65.810  1.00  0.00           C
ATOM   1000  O   PHE A  67      40.600  56.210  64.930  1.00  0.00           O
ATOM   1001  N   ASN A  68      42.230  57.620  65.620  1.00  0.00           N
ATOM   1002  HN  ASN A  68      42.820  58.030  66.320  1.00  0.00           H
ATOM   1003  CA  ASN A  68      42.710  57.900  64.230  1.00  0.00           C
ATOM   1004  HA  ASN A  68      41.890  58.030  63.530  1.00  0.00           H
ATOM   1005  CB  ASN A  68      43.630  59.130  64.230  1.00  0.00           C
ATOM   1006  HB1 ASN A  68      44.240  59.300  63.300  1.00  0.00           H
ATOM   1007  HB2 ASN A  68      44.450  59.070  64.990  1.00  0.00           H
ATOM   1008  CG  ASN A  68      42.770  60.400  64.370  1.00  0.00           C
ATOM   1009  OD1 ASN A  68      42.160  60.830  63.390  1.00  0.00           O
ATOM   1010  ND2 ASN A  68      42.580  60.930  65.590  1.00  0.00           N
ATOM   1011 HD21 ASN A  68      43.010  60.580  66.410  1.00  0.00           H
ATOM   1012 HD22 ASN A  68      42.110  61.810  65.660  1.00  0.00           H
ATOM   1013  C   ASN A  68      43.390  56.700  63.460  1.00  0.00           C
ATOM   1014  O   ASN A  68      43.250  56.540  62.260  1.00  0.00           O
ATOM   1015  N   LEU A  69      44.140  55.880  64.230  1.00  0.00           N
ATOM   1016  HN  LEU A  69      44.330  56.040  65.200  1.00  0.00           H
ATOM   1017  CA  LEU A  69      44.580  54.580  63.750  1.00  0.00           C
ATOM   1018  HA  LEU A  69      45.080  54.850  62.840  1.00  0.00           H
ATOM   1019  CB  LEU A  69      45.640  53.880  64.640  1.00  0.00           C
ATOM   1020  HB1 LEU A  69      45.110  53.600  65.580  1.00  0.00           H
ATOM   1021  HB2 LEU A  69      46.380  54.670  64.890  1.00  0.00           H
ATOM   1022  CG  LEU A  69      46.360  52.630  64.110  1.00  0.00           C
ATOM   1023  HG  LEU A  69      45.660  51.830  63.810  1.00  0.00           H
ATOM   1024  CD1 LEU A  69      47.200  52.900  62.880  1.00  0.00           C
ATOM   1025 HD11 LEU A  69      46.550  52.980  61.990  1.00  0.00           H
ATOM   1026 HD12 LEU A  69      47.950  52.100  62.680  1.00  0.00           H
ATOM   1027 HD13 LEU A  69      47.690  53.890  62.940  1.00  0.00           H
ATOM   1028  CD2 LEU A  69      47.170  51.780  65.170  1.00  0.00           C
ATOM   1029 HD21 LEU A  69      47.340  50.770  64.730  1.00  0.00           H
ATOM   1030 HD22 LEU A  69      46.560  51.660  66.080  1.00  0.00           H
ATOM   1031 HD23 LEU A  69      48.140  52.270  65.360  1.00  0.00           H
ATOM   1032  C   LEU A  69      43.520  53.610  63.410  1.00  0.00           C
ATOM   1033  O   LEU A  69      43.610  52.970  62.350  1.00  0.00           O
ATOM   1034  N   ALA A  70      42.460  53.540  64.260  1.00  0.00           N
ATOM   1035  HN  ALA A  70      42.540  54.010  65.130  1.00  0.00           H
ATOM   1036  CA  ALA A  70      41.190  52.830  64.070  1.00  0.00           C
ATOM   1037  HA  ALA A  70      41.590  51.850  63.810  1.00  0.00           H
ATOM   1038  CB  ALA A  70      40.390  52.760  65.290  1.00  0.00           C
ATOM   1039  HB1 ALA A  70      40.130  53.810  65.530  1.00  0.00           H
ATOM   1040  HB2 ALA A  70      41.020  52.300  66.100  1.00  0.00           H
ATOM   1041  HB3 ALA A  70      39.510  52.120  65.090  1.00  0.00           H
ATOM   1042  C   ALA A  70      40.430  53.310  62.780  1.00  0.00           C
ATOM   1043  O   ALA A  70      39.990  52.600  61.940  1.00  0.00           O
ATOM   1044  N   VAL A  71      40.250  54.620  62.620  1.00  0.00           N
ATOM   1045  HN  VAL A  71      40.650  55.180  63.340  1.00  0.00           H
ATOM   1046  CA  VAL A  71      39.680  55.290  61.460  1.00  0.00           C
ATOM   1047  HA  VAL A  71      38.680  54.890  61.330  1.00  0.00           H
ATOM   1048  CB  VAL A  71      39.570  56.810  61.670  1.00  0.00           C
ATOM   1049  HB  VAL A  71      40.370  57.250  62.310  1.00  0.00           H
ATOM   1050  CG1 VAL A  71      39.470  57.660  60.450  1.00  0.00           C
ATOM   1051 HG11 VAL A  71      38.540  57.490  59.870  1.00  0.00           H
ATOM   1052 HG12 VAL A  71      40.320  57.540  59.740  1.00  0.00           H
ATOM   1053 HG13 VAL A  71      39.480  58.730  60.770  1.00  0.00           H
ATOM   1054  CG2 VAL A  71      38.380  57.070  62.580  1.00  0.00           C
ATOM   1055 HG21 VAL A  71      38.070  58.130  62.580  1.00  0.00           H
ATOM   1056 HG22 VAL A  71      38.570  56.720  63.620  1.00  0.00           H
ATOM   1057 HG23 VAL A  71      37.470  56.520  62.270  1.00  0.00           H
ATOM   1058  C   VAL A  71      40.430  55.050  60.120  1.00  0.00           C
ATOM   1059  O   VAL A  71      39.840  54.690  59.110  1.00  0.00           O
ATOM   1060  N   ALA A  72      41.780  55.220  60.130  1.00  0.00           N
ATOM   1061  HN  ALA A  72      42.220  55.570  60.950  1.00  0.00           H
ATOM   1062  CA  ALA A  72      42.590  54.900  58.980  1.00  0.00           C
ATOM   1063  HA  ALA A  72      42.320  55.450  58.100  1.00  0.00           H
ATOM   1064  CB  ALA A  72      44.030  55.230  59.440  1.00  0.00           C
ATOM   1065  HB1 ALA A  72      44.320  54.580  60.300  1.00  0.00           H
ATOM   1066  HB2 ALA A  72      44.170  56.310  59.690  1.00  0.00           H
ATOM   1067  HB3 ALA A  72      44.720  55.060  58.590  1.00  0.00           H
ATOM   1068  C   ALA A  72      42.450  53.400  58.620  1.00  0.00           C
ATOM   1069  O   ALA A  72      42.210  53.070  57.440  1.00  0.00           O
ATOM   1070  N   ASP A  73      42.540  52.420  59.550  1.00  0.00           N
ATOM   1071  HN  ASP A  73      42.650  52.740  60.490  1.00  0.00           H
ATOM   1072  CA  ASP A  73      42.360  51.010  59.290  1.00  0.00           C
ATOM   1073  HA  ASP A  73      42.890  50.780  58.380  1.00  0.00           H
ATOM   1074  CB  ASP A  73      43.200  50.280  60.450  1.00  0.00           C
ATOM   1075  HB1 ASP A  73      42.670  50.210  61.420  1.00  0.00           H
ATOM   1076  HB2 ASP A  73      44.140  50.870  60.530  1.00  0.00           H
ATOM   1077  CG  ASP A  73      43.590  48.820  60.100  1.00  0.00           C
ATOM   1078  OD1 ASP A  73      44.640  48.470  59.540  1.00  0.00           O
ATOM   1079  OD2 ASP A  73      42.660  47.830  60.380  1.00  0.00           O
ATOM   1080  HD2 ASP A  73      43.030  47.010  60.050  1.00  0.00           H
ATOM   1081  C   ASP A  73      40.980  50.510  59.100  1.00  0.00           C
ATOM   1082  O   ASP A  73      40.760  49.780  58.190  1.00  0.00           O
ATOM   1083  N   PHE A  74      39.930  51.170  59.680  1.00  0.00           N
ATOM   1084  HN  PHE A  74      40.050  51.820  60.420  1.00  0.00           H
ATOM   1085  CA  PHE A  74      38.530  50.860  59.320  1.00  0.00           C
ATOM   1086  HA  PHE A  74      38.380  49.800  59.470  1.00  0.00           H
ATOM   1087  CB  PHE A  74      37.570  51.740  60.180  1.00  0.00           C
ATOM   1088  HB1 PHE A  74      37.990  52.780  60.270  1.00  0.00           H
ATOM   1089  HB2 PHE A  74      37.650  51.410  61.240  1.00  0.00           H
ATOM   1090  CG  PHE A  74      36.110  51.760  59.770  1.00  0.00           C
ATOM   1091  CD1 PHE A  74      35.550  52.710  58.910  1.00  0.00           C
ATOM   1092  HD1 PHE A  74      36.220  53.430  58.450  1.00  0.00           H
ATOM   1093  CE1 PHE A  74      34.170  52.740  58.640  1.00  0.00           C
ATOM   1094  HE1 PHE A  74      33.870  53.550  58.000  1.00  0.00           H
ATOM   1095  CZ  PHE A  74      33.330  51.850  59.240  1.00  0.00           C
ATOM   1096  HZ  PHE A  74      32.320  51.740  58.860  1.00  0.00           H
ATOM   1097  CD2 PHE A  74      35.210  50.900  60.400  1.00  0.00           C
ATOM   1098  HD2 PHE A  74      35.530  50.150  61.090  1.00  0.00           H
ATOM   1099  CE2 PHE A  74      33.830  50.860  60.120  1.00  0.00           C
ATOM   1100  HE2 PHE A  74      33.220  50.100  60.570  1.00  0.00           H
ATOM   1101  C   PHE A  74      38.220  51.180  57.790  1.00  0.00           C
ATOM   1102  O   PHE A  74      37.710  50.350  57.060  1.00  0.00           O
ATOM   1103  N   LEU A  75      38.790  52.240  57.240  1.00  0.00           N
ATOM   1104  HN  LEU A  75      39.330  52.840  57.820  1.00  0.00           H
ATOM   1105  CA  LEU A  75      38.670  52.690  55.830  1.00  0.00           C
ATOM   1106  HA  LEU A  75      37.680  52.440  55.480  1.00  0.00           H
ATOM   1107  CB  LEU A  75      38.980  54.140  55.670  1.00  0.00           C
ATOM   1108  HB1 LEU A  75      38.820  54.360  54.580  1.00  0.00           H
ATOM   1109  HB2 LEU A  75      40.050  54.300  55.860  1.00  0.00           H
ATOM   1110  CG  LEU A  75      38.190  55.120  56.550  1.00  0.00           C
ATOM   1111  HG  LEU A  75      38.260  54.790  57.610  1.00  0.00           H
ATOM   1112  CD1 LEU A  75      38.920  56.470  56.450  1.00  0.00           C
ATOM   1113 HD11 LEU A  75      39.050  56.890  55.430  1.00  0.00           H
ATOM   1114 HD12 LEU A  75      39.950  56.260  56.840  1.00  0.00           H
ATOM   1115 HD13 LEU A  75      38.550  57.360  56.980  1.00  0.00           H
ATOM   1116  CD2 LEU A  75      36.760  55.330  56.240  1.00  0.00           C
ATOM   1117 HD21 LEU A  75      36.670  55.440  55.140  1.00  0.00           H
ATOM   1118 HD22 LEU A  75      36.240  56.230  56.640  1.00  0.00           H
ATOM   1119 HD23 LEU A  75      36.130  54.460  56.500  1.00  0.00           H
ATOM   1120  C   LEU A  75      39.560  51.790  54.950  1.00  0.00           C
ATOM   1121  O   LEU A  75      39.160  51.440  53.850  1.00  0.00           O
ATOM   1122  N   LEU A  76      40.690  51.240  55.420  1.00  0.00           N
ATOM   1123  HN  LEU A  76      41.090  51.400  56.320  1.00  0.00           H
ATOM   1124  CA  LEU A  76      41.450  50.260  54.650  1.00  0.00           C
ATOM   1125  HA  LEU A  76      41.680  50.650  53.660  1.00  0.00           H
ATOM   1126  CB  LEU A  76      42.750  49.850  55.470  1.00  0.00           C
ATOM   1127  HB1 LEU A  76      42.440  49.330  56.400  1.00  0.00           H
ATOM   1128  HB2 LEU A  76      43.300  50.730  55.860  1.00  0.00           H
ATOM   1129  CG  LEU A  76      43.780  49.050  54.630  1.00  0.00           C
ATOM   1130  HG  LEU A  76      43.270  48.240  54.080  1.00  0.00           H
ATOM   1131  CD1 LEU A  76      44.410  49.990  53.510  1.00  0.00           C
ATOM   1132 HD11 LEU A  76      43.660  50.700  53.100  1.00  0.00           H
ATOM   1133 HD12 LEU A  76      44.750  49.360  52.660  1.00  0.00           H
ATOM   1134 HD13 LEU A  76      45.250  50.490  54.020  1.00  0.00           H
ATOM   1135  CD2 LEU A  76      44.870  48.380  55.380  1.00  0.00           C
ATOM   1136 HD21 LEU A  76      44.440  47.560  56.010  1.00  0.00           H
ATOM   1137 HD22 LEU A  76      45.520  49.120  55.890  1.00  0.00           H
ATOM   1138 HD23 LEU A  76      45.610  47.850  54.740  1.00  0.00           H
ATOM   1139  C   LEU A  76      40.740  48.960  54.470  1.00  0.00           C
ATOM   1140  O   LEU A  76      40.570  48.400  53.410  1.00  0.00           O
ATOM   1141  N   ILE A  77      39.990  48.600  55.590  1.00  0.00           N
ATOM   1142  HN  ILE A  77      40.030  49.070  56.460  1.00  0.00           H
ATOM   1143  CA  ILE A  77      39.040  47.520  55.630  1.00  0.00           C
ATOM   1144  HA  ILE A  77      39.590  46.600  55.430  1.00  0.00           H
ATOM   1145  CB  ILE A  77      38.630  47.130  57.080  1.00  0.00           C
ATOM   1146  HB  ILE A  77      38.580  48.030  57.740  1.00  0.00           H
ATOM   1147  CG2 ILE A  77      37.120  46.620  57.120  1.00  0.00           C
ATOM   1148 HG21 ILE A  77      37.010  45.720  56.480  1.00  0.00           H
ATOM   1149 HG22 ILE A  77      36.450  47.450  56.780  1.00  0.00           H
ATOM   1150 HG23 ILE A  77      36.990  46.440  58.210  1.00  0.00           H
ATOM   1151  CG1 ILE A  77      39.560  46.040  57.760  1.00  0.00           C
ATOM   1152 HG11 ILE A  77      39.370  45.120  57.160  1.00  0.00           H
ATOM   1153 HG12 ILE A  77      39.380  45.970  58.850  1.00  0.00           H
ATOM   1154  CD  ILE A  77      41.080  46.330  57.540  1.00  0.00           C
ATOM   1155  HD1 ILE A  77      41.390  46.250  56.470  1.00  0.00           H
ATOM   1156  HD2 ILE A  77      41.680  45.570  58.090  1.00  0.00           H
ATOM   1157  HD3 ILE A  77      41.350  47.330  57.920  1.00  0.00           H
ATOM   1158  C   ILE A  77      37.870  47.680  54.630  1.00  0.00           C
ATOM   1159  O   ILE A  77      37.460  46.710  53.980  1.00  0.00           O
ATOM   1160  N   ILE A  78      37.240  48.870  54.460  1.00  0.00           N
ATOM   1161  HN  ILE A  78      37.480  49.650  55.030  1.00  0.00           H
ATOM   1162  CA  ILE A  78      36.060  48.980  53.620  1.00  0.00           C
ATOM   1163  HA  ILE A  78      35.620  48.010  53.450  1.00  0.00           H
ATOM   1164  CB  ILE A  78      34.980  49.800  54.270  1.00  0.00           C
ATOM   1165  HB  ILE A  78      34.180  50.020  53.530  1.00  0.00           H
ATOM   1166  CG2 ILE A  78      34.450  49.050  55.440  1.00  0.00           C
ATOM   1167 HG21 ILE A  78      33.880  49.770  56.060  1.00  0.00           H
ATOM   1168 HG22 ILE A  78      35.190  48.680  56.170  1.00  0.00           H
ATOM   1169 HG23 ILE A  78      33.850  48.140  55.240  1.00  0.00           H
ATOM   1170  CG1 ILE A  78      35.390  51.250  54.720  1.00  0.00           C
ATOM   1171 HG11 ILE A  78      35.950  51.830  53.940  1.00  0.00           H
ATOM   1172 HG12 ILE A  78      36.050  51.000  55.570  1.00  0.00           H
ATOM   1173  CD  ILE A  78      34.230  52.120  55.230  1.00  0.00           C
ATOM   1174  HD1 ILE A  78      34.510  53.190  55.140  1.00  0.00           H
ATOM   1175  HD2 ILE A  78      33.780  51.850  56.220  1.00  0.00           H
ATOM   1176  HD3 ILE A  78      33.380  52.070  54.520  1.00  0.00           H
ATOM   1177  C   ILE A  78      36.440  49.410  52.190  1.00  0.00           C
ATOM   1178  O   ILE A  78      35.650  49.640  51.270  1.00  0.00           O
ATOM   1179  N   CYS A  79      37.720  49.460  51.830  1.00  0.00           N
ATOM   1180  HN  CYS A  79      38.420  49.660  52.510  1.00  0.00           H
ATOM   1181  CA  CYS A  79      38.070  49.350  50.450  1.00  0.00           C
ATOM   1182  HA  CYS A  79      37.590  50.090  49.840  1.00  0.00           H
ATOM   1183  CB  CYS A  79      39.610  49.700  50.260  1.00  0.00           C
ATOM   1184  HB1 CYS A  79      39.760  49.430  49.190  1.00  0.00           H
ATOM   1185  HB2 CYS A  79      40.340  49.150  50.890  1.00  0.00           H
ATOM   1186  SG  CYS A  79      39.940  51.470  50.560  1.00  0.00           S
ATOM   1187  HG1 CYS A  79      39.290  51.670  51.700  1.00  0.00           H
ATOM   1188  C   CYS A  79      37.770  47.960  49.870  1.00  0.00           C
ATOM   1189  O   CYS A  79      37.350  47.790  48.770  1.00  0.00           O
ATOM   1190  N   LEU A  80      37.970  46.910  50.690  1.00  0.00           N
ATOM   1191  HN  LEU A  80      38.300  47.110  51.610  1.00  0.00           H
ATOM   1192  CA  LEU A  80      37.820  45.500  50.370  1.00  0.00           C
ATOM   1193  HA  LEU A  80      38.620  45.360  49.660  1.00  0.00           H
ATOM   1194  CB  LEU A  80      38.220  44.660  51.580  1.00  0.00           C
ATOM   1195  HB1 LEU A  80      38.230  43.630  51.170  1.00  0.00           H
ATOM   1196  HB2 LEU A  80      37.400  44.780  52.320  1.00  0.00           H
ATOM   1197  CG  LEU A  80      39.650  44.960  52.080  1.00  0.00           C
ATOM   1198  HG  LEU A  80      39.760  46.020  52.360  1.00  0.00           H
ATOM   1199  CD1 LEU A  80      39.850  44.310  53.460  1.00  0.00           C
ATOM   1200 HD11 LEU A  80      40.770  44.680  53.940  1.00  0.00           H
ATOM   1201 HD12 LEU A  80      39.920  43.200  53.390  1.00  0.00           H
ATOM   1202 HD13 LEU A  80      39.000  44.550  54.150  1.00  0.00           H
ATOM   1203  CD2 LEU A  80      40.780  44.620  51.080  1.00  0.00           C
ATOM   1204 HD21 LEU A  80      41.730  44.740  51.660  1.00  0.00           H
ATOM   1205 HD22 LEU A  80      40.680  45.430  50.330  1.00  0.00           H
ATOM   1206 HD23 LEU A  80      40.710  43.560  50.780  1.00  0.00           H
ATOM   1207  C   LEU A  80      36.690  44.990  49.510  1.00  0.00           C
ATOM   1208  O   LEU A  80      36.970  44.190  48.610  1.00  0.00           O
ATOM   1209  N   PRO A  81      35.440  45.410  49.650  1.00  0.00           N
ATOM   1210  CD  PRO A  81      34.840  46.110  50.780  1.00  0.00           C
ATOM   1211  HD1 PRO A  81      35.090  47.190  50.680  1.00  0.00           H
ATOM   1212  HD2 PRO A  81      35.320  45.820  51.730  1.00  0.00           H
ATOM   1213  CA  PRO A  81      34.400  45.050  48.680  1.00  0.00           C
ATOM   1214  HA  PRO A  81      34.410  43.970  48.660  1.00  0.00           H
ATOM   1215  CB  PRO A  81      33.050  45.630  49.180  1.00  0.00           C
ATOM   1216  HB1 PRO A  81      32.210  44.920  49.100  1.00  0.00           H
ATOM   1217  HB2 PRO A  81      32.800  46.620  48.730  1.00  0.00           H
ATOM   1218  CG  PRO A  81      33.400  45.900  50.700  1.00  0.00           C
ATOM   1219  HG1 PRO A  81      32.870  46.760  51.150  1.00  0.00           H
ATOM   1220  HG2 PRO A  81      33.230  44.950  51.240  1.00  0.00           H
ATOM   1221  C   PRO A  81      34.710  45.390  47.220  1.00  0.00           C
ATOM   1222  O   PRO A  81      34.540  44.520  46.360  1.00  0.00           O
ATOM   1223  N   PHE A  82      35.140  46.600  46.910  1.00  0.00           N
ATOM   1224  HN  PHE A  82      35.120  47.290  47.630  1.00  0.00           H
ATOM   1225  CA  PHE A  82      35.610  47.030  45.560  1.00  0.00           C
ATOM   1226  HA  PHE A  82      34.740  46.760  44.960  1.00  0.00           H
ATOM   1227  CB  PHE A  82      35.800  48.580  45.490  1.00  0.00           C
ATOM   1228  HB1 PHE A  82      36.050  48.830  44.450  1.00  0.00           H
ATOM   1229  HB2 PHE A  82      36.600  48.940  46.180  1.00  0.00           H
ATOM   1230  CG  PHE A  82      34.470  49.200  45.960  1.00  0.00           C
ATOM   1231  CD1 PHE A  82      33.390  49.120  44.920  1.00  0.00           C
ATOM   1232  HD1 PHE A  82      33.650  48.720  43.950  1.00  0.00           H
ATOM   1233  CE1 PHE A  82      32.110  49.640  45.320  1.00  0.00           C
ATOM   1234  HE1 PHE A  82      31.340  49.530  44.570  1.00  0.00           H
ATOM   1235  CZ  PHE A  82      31.890  50.230  46.560  1.00  0.00           C
ATOM   1236  HZ  PHE A  82      30.860  50.440  46.780  1.00  0.00           H
ATOM   1237  CD2 PHE A  82      34.180  49.800  47.250  1.00  0.00           C
ATOM   1238  HD2 PHE A  82      34.830  49.720  48.100  1.00  0.00           H
ATOM   1239  CE2 PHE A  82      32.880  50.300  47.510  1.00  0.00           C
ATOM   1240  HE2 PHE A  82      32.760  50.760  48.480  1.00  0.00           H
ATOM   1241  C   PHE A  82      36.810  46.250  45.010  1.00  0.00           C
ATOM   1242  O   PHE A  82      36.790  45.710  43.940  1.00  0.00           O
ATOM   1243  N   LEU A  83      37.830  46.020  45.880  1.00  0.00           N
ATOM   1244  HN  LEU A  83      37.770  46.290  46.840  1.00  0.00           H
ATOM   1245  CA  LEU A  83      38.890  45.140  45.510  1.00  0.00           C
ATOM   1246  HA  LEU A  83      39.340  45.460  44.580  1.00  0.00           H
ATOM   1247  CB  LEU A  83      39.970  45.140  46.630  1.00  0.00           C
ATOM   1248  HB1 LEU A  83      39.460  44.810  47.560  1.00  0.00           H
ATOM   1249  HB2 LEU A  83      40.370  46.170  46.790  1.00  0.00           H
ATOM   1250  CG  LEU A  83      41.160  44.170  46.430  1.00  0.00           C
ATOM   1251  HG  LEU A  83      40.860  43.140  46.140  1.00  0.00           H
ATOM   1252  CD1 LEU A  83      41.800  44.580  45.100  1.00  0.00           C
ATOM   1253 HD11 LEU A  83      42.620  43.870  44.820  1.00  0.00           H
ATOM   1254 HD12 LEU A  83      42.320  45.550  45.230  1.00  0.00           H
ATOM   1255 HD13 LEU A  83      41.150  44.530  44.210  1.00  0.00           H
ATOM   1256  CD2 LEU A  83      42.100  44.170  47.630  1.00  0.00           C
ATOM   1257 HD21 LEU A  83      42.880  43.390  47.490  1.00  0.00           H
ATOM   1258 HD22 LEU A  83      41.520  43.970  48.560  1.00  0.00           H
ATOM   1259 HD23 LEU A  83      42.590  45.170  47.740  1.00  0.00           H
ATOM   1260  C   LEU A  83      38.420  43.710  45.170  1.00  0.00           C
ATOM   1261  O   LEU A  83      38.950  43.240  44.190  1.00  0.00           O
ATOM   1262  N   MET A  84      37.500  43.060  45.900  1.00  0.00           N
ATOM   1263  HN  MET A  84      37.120  43.510  46.710  1.00  0.00           H
ATOM   1264  CA  MET A  84      36.990  41.760  45.470  1.00  0.00           C
ATOM   1265  HA  MET A  84      37.880  41.140  45.390  1.00  0.00           H
ATOM   1266  CB  MET A  84      35.930  41.160  46.500  1.00  0.00           C
ATOM   1267  HB1 MET A  84      35.520  40.200  46.140  1.00  0.00           H
ATOM   1268  HB2 MET A  84      35.130  41.930  46.640  1.00  0.00           H
ATOM   1269  CG  MET A  84      36.490  40.850  47.950  1.00  0.00           C
ATOM   1270  HG1 MET A  84      36.830  41.810  48.390  1.00  0.00           H
ATOM   1271  HG2 MET A  84      37.380  40.210  47.800  1.00  0.00           H
ATOM   1272  SD  MET A  84      35.200  40.130  49.030  1.00  0.00           S
ATOM   1273  CE  MET A  84      35.870  41.030  50.410  1.00  0.00           C
ATOM   1274  HE1 MET A  84      35.680  42.130  50.380  1.00  0.00           H
ATOM   1275  HE2 MET A  84      36.970  40.880  50.440  1.00  0.00           H
ATOM   1276  HE3 MET A  84      35.470  40.630  51.370  1.00  0.00           H
ATOM   1277  C   MET A  84      36.350  41.670  44.140  1.00  0.00           C
ATOM   1278  O   MET A  84      36.490  40.740  43.300  1.00  0.00           O
ATOM   1279  N   ASP A  85      35.610  42.770  43.760  1.00  0.00           N
ATOM   1280  HN  ASP A  85      35.400  43.500  44.420  1.00  0.00           H
ATOM   1281  CA  ASP A  85      34.990  42.980  42.530  1.00  0.00           C
ATOM   1282  HA  ASP A  85      34.300  42.180  42.340  1.00  0.00           H
ATOM   1283  CB  ASP A  85      34.150  44.400  42.470  1.00  0.00           C
ATOM   1284  HB1 ASP A  85      34.820  45.190  42.840  1.00  0.00           H
ATOM   1285  HB2 ASP A  85      33.390  44.130  43.230  1.00  0.00           H
ATOM   1286  CG  ASP A  85      33.420  44.660  41.120  1.00  0.00           C
ATOM   1287  OD1 ASP A  85      32.670  43.780  40.650  1.00  0.00           O
ATOM   1288  OD2 ASP A  85      33.480  45.800  40.620  1.00  0.00           O
ATOM   1289  C   ASP A  85      36.060  42.970  41.420  1.00  0.00           C
ATOM   1290  O   ASP A  85      35.870  42.290  40.400  1.00  0.00           O
ATOM   1291  N   ASN A  86      37.190  43.700  41.610  1.00  0.00           N
ATOM   1292  HN  ASN A  86      37.240  44.300  42.410  1.00  0.00           H
ATOM   1293  CA  ASN A  86      38.340  43.690  40.720  1.00  0.00           C
ATOM   1294  HA  ASN A  86      38.070  43.940  39.700  1.00  0.00           H
ATOM   1295  CB  ASN A  86      39.400  44.630  41.270  1.00  0.00           C
ATOM   1296  HB1 ASN A  86      39.910  44.180  42.150  1.00  0.00           H
ATOM   1297  HB2 ASN A  86      38.830  45.520  41.640  1.00  0.00           H
ATOM   1298  CG  ASN A  86      40.420  45.040  40.150  1.00  0.00           C
ATOM   1299  OD1 ASN A  86      41.510  44.580  40.240  1.00  0.00           O
ATOM   1300  ND2 ASN A  86      39.880  45.750  39.120  1.00  0.00           N
ATOM   1301 HD21 ASN A  86      40.470  45.880  38.320  1.00  0.00           H
ATOM   1302 HD22 ASN A  86      38.890  45.710  39.030  1.00  0.00           H
ATOM   1303  C   ASN A  86      38.890  42.260  40.580  1.00  0.00           C
ATOM   1304  O   ASN A  86      39.310  41.900  39.480  1.00  0.00           O
ATOM   1305  N   TYR A  87      38.980  41.520  41.640  1.00  0.00           N
ATOM   1306  HN  TYR A  87      38.740  41.910  42.520  1.00  0.00           H
ATOM   1307  CA  TYR A  87      39.390  40.170  41.680  1.00  0.00           C
ATOM   1308  HA  TYR A  87      40.310  40.060  41.130  1.00  0.00           H
ATOM   1309  CB  TYR A  87      39.600  39.690  43.120  1.00  0.00           C
ATOM   1310  HB1 TYR A  87      39.830  38.600  43.160  1.00  0.00           H
ATOM   1311  HB2 TYR A  87      38.720  39.910  43.760  1.00  0.00           H
ATOM   1312  CG  TYR A  87      40.800  40.270  43.770  1.00  0.00           C
ATOM   1313  CD1 TYR A  87      41.800  41.030  43.090  1.00  0.00           C
ATOM   1314  HD1 TYR A  87      41.640  41.310  42.050  1.00  0.00           H
ATOM   1315  CE1 TYR A  87      42.940  41.490  43.750  1.00  0.00           C
ATOM   1316  HE1 TYR A  87      43.730  41.940  43.180  1.00  0.00           H
ATOM   1317  CZ  TYR A  87      43.080  41.280  45.060  1.00  0.00           C
ATOM   1318  OH  TYR A  87      44.200  41.760  45.730  1.00  0.00           O
ATOM   1319  HH  TYR A  87      44.560  42.380  45.090  1.00  0.00           H
ATOM   1320  CD2 TYR A  87      41.000  39.920  45.110  1.00  0.00           C
ATOM   1321  HD2 TYR A  87      40.140  39.460  45.580  1.00  0.00           H
ATOM   1322  CE2 TYR A  87      42.150  40.460  45.790  1.00  0.00           C
ATOM   1323  HE2 TYR A  87      42.260  40.230  46.840  1.00  0.00           H
ATOM   1324  C   TYR A  87      38.460  39.130  40.980  1.00  0.00           C
ATOM   1325  O   TYR A  87      38.910  38.320  40.130  1.00  0.00           O
ATOM   1326  N   VAL A  88      37.160  39.140  41.240  1.00  0.00           N
ATOM   1327  HN  VAL A  88      36.870  39.710  42.010  1.00  0.00           H
ATOM   1328  CA  VAL A  88      36.020  38.380  40.620  1.00  0.00           C
ATOM   1329  HA  VAL A  88      36.210  37.320  40.690  1.00  0.00           H
ATOM   1330  CB  VAL A  88      34.750  38.680  41.380  1.00  0.00           C
ATOM   1331  HB  VAL A  88      34.560  39.720  41.690  1.00  0.00           H
ATOM   1332  CG1 VAL A  88      33.530  38.170  40.580  1.00  0.00           C
ATOM   1333 HG11 VAL A  88      33.620  37.080  40.320  1.00  0.00           H
ATOM   1334 HG12 VAL A  88      33.350  38.660  39.590  1.00  0.00           H
ATOM   1335 HG13 VAL A  88      32.570  38.230  41.130  1.00  0.00           H
ATOM   1336  CG2 VAL A  88      34.850  37.850  42.650  1.00  0.00           C
ATOM   1337 HG21 VAL A  88      35.690  38.130  43.310  1.00  0.00           H
ATOM   1338 HG22 VAL A  88      34.900  36.750  42.490  1.00  0.00           H
ATOM   1339 HG23 VAL A  88      34.000  38.130  43.320  1.00  0.00           H
ATOM   1340  C   VAL A  88      35.950  38.550  39.170  1.00  0.00           C
ATOM   1341  O   VAL A  88      35.680  37.610  38.450  1.00  0.00           O
ATOM   1342  N   ARG A  89      36.100  39.780  38.660  1.00  0.00           N
ATOM   1343  HN  ARG A  89      36.230  40.550  39.290  1.00  0.00           H
ATOM   1344  CA  ARG A  89      36.040  39.980  37.190  1.00  0.00           C
ATOM   1345  HA  ARG A  89      35.540  39.160  36.700  1.00  0.00           H
ATOM   1346  CB  ARG A  89      35.340  41.340  36.750  1.00  0.00           C
ATOM   1347  HB1 ARG A  89      34.400  41.200  37.320  1.00  0.00           H
ATOM   1348  HB2 ARG A  89      35.080  41.440  35.670  1.00  0.00           H
ATOM   1349  CG  ARG A  89      35.980  42.630  37.270  1.00  0.00           C
ATOM   1350  HG1 ARG A  89      36.520  43.060  36.400  1.00  0.00           H
ATOM   1351  HG2 ARG A  89      36.700  42.460  38.090  1.00  0.00           H
ATOM   1352  CD  ARG A  89      34.950  43.700  37.770  1.00  0.00           C
ATOM   1353  HD1 ARG A  89      35.520  44.650  37.890  1.00  0.00           H
ATOM   1354  HD2 ARG A  89      34.500  43.620  38.780  1.00  0.00           H
ATOM   1355  NE  ARG A  89      33.970  43.800  36.630  1.00  0.00           N
ATOM   1356  HE  ARG A  89      34.300  43.910  35.690  1.00  0.00           H
ATOM   1357  CZ  ARG A  89      32.660  43.570  36.770  1.00  0.00           C
ATOM   1358  NH1 ARG A  89      32.050  43.430  37.920  1.00  0.00           N
ATOM   1359 HH11 ARG A  89      32.570  43.460  38.770  1.00  0.00           H
ATOM   1360 HH12 ARG A  89      31.050  43.490  38.000  1.00  0.00           H
ATOM   1361  NH2 ARG A  89      31.950  43.680  35.620  1.00  0.00           N
ATOM   1362 HH21 ARG A  89      30.960  43.690  35.710  1.00  0.00           H
ATOM   1363 HH22 ARG A  89      32.470  43.970  34.820  1.00  0.00           H
ATOM   1364  C   ARG A  89      37.490  39.880  36.570  1.00  0.00           C
ATOM   1365  O   ARG A  89      37.670  39.940  35.340  1.00  0.00           O
ATOM   1366  N   ARG A  90      38.580  39.700  37.430  1.00  0.00           N
ATOM   1367  HN  ARG A  90      38.350  39.430  38.360  1.00  0.00           H
ATOM   1368  CA  ARG A  90      39.870  39.340  36.920  1.00  0.00           C
ATOM   1369  HA  ARG A  90      40.330  39.060  37.860  1.00  0.00           H
ATOM   1370  CB  ARG A  90      40.030  38.040  36.120  1.00  0.00           C
ATOM   1371  HB1 ARG A  90      41.070  37.890  35.740  1.00  0.00           H
ATOM   1372  HB2 ARG A  90      39.270  38.040  35.300  1.00  0.00           H
ATOM   1373  CG  ARG A  90      39.750  36.820  37.050  1.00  0.00           C
ATOM   1374  HG1 ARG A  90      38.680  36.950  37.350  1.00  0.00           H
ATOM   1375  HG2 ARG A  90      40.470  36.850  37.900  1.00  0.00           H
ATOM   1376  CD  ARG A  90      39.790  35.530  36.230  1.00  0.00           C
ATOM   1377  HD1 ARG A  90      40.870  35.360  35.980  1.00  0.00           H
ATOM   1378  HD2 ARG A  90      39.190  35.490  35.300  1.00  0.00           H
ATOM   1379  NE  ARG A  90      39.440  34.530  37.240  1.00  0.00           N
ATOM   1380  HE  ARG A  90      38.790  34.870  37.920  1.00  0.00           H
ATOM   1381  CZ  ARG A  90      39.670  33.220  37.140  1.00  0.00           C
ATOM   1382  NH1 ARG A  90      40.560  32.660  36.440  1.00  0.00           N
ATOM   1383 HH11 ARG A  90      40.500  31.650  36.490  1.00  0.00           H
ATOM   1384 HH12 ARG A  90      41.350  33.240  36.250  1.00  0.00           H
ATOM   1385  NH2 ARG A  90      38.880  32.470  37.840  1.00  0.00           N
ATOM   1386 HH21 ARG A  90      37.990  32.780  38.210  1.00  0.00           H
ATOM   1387 HH22 ARG A  90      39.000  31.490  37.660  1.00  0.00           H
ATOM   1388  C   ARG A  90      40.720  40.400  36.350  1.00  0.00           C
ATOM   1389  O   ARG A  90      41.060  40.370  35.150  1.00  0.00           O
ATOM   1390  N   TRP A  91      41.080  41.430  37.190  1.00  0.00           N
ATOM   1391  HN  TRP A  91      40.660  41.420  38.090  1.00  0.00           H
ATOM   1392  CA  TRP A  91      41.820  42.620  36.780  1.00  0.00           C
ATOM   1393  HA  TRP A  91      42.000  43.190  37.680  1.00  0.00           H
ATOM   1394  CB  TRP A  91      43.230  42.290  36.200  1.00  0.00           C
ATOM   1395  HB1 TRP A  91      43.660  43.280  35.890  1.00  0.00           H
ATOM   1396  HB2 TRP A  91      43.200  41.750  35.220  1.00  0.00           H
ATOM   1397  CG  TRP A  91      44.220  41.650  37.130  1.00  0.00           C
ATOM   1398  CD1 TRP A  91      44.600  40.310  37.120  1.00  0.00           C
ATOM   1399  HD1 TRP A  91      43.990  39.530  36.680  1.00  0.00           H
ATOM   1400  NE1 TRP A  91      45.580  40.150  38.070  1.00  0.00           N
ATOM   1401  HE1 TRP A  91      45.950  39.300  38.400  1.00  0.00           H
ATOM   1402  CE2 TRP A  91      45.970  41.320  38.610  1.00  0.00           C
ATOM   1403  CD2 TRP A  91      45.080  42.330  38.090  1.00  0.00           C
ATOM   1404  CE3 TRP A  91      45.210  43.600  38.530  1.00  0.00           C
ATOM   1405  HE3 TRP A  91      44.740  44.440  38.030  1.00  0.00           H
ATOM   1406  CZ3 TRP A  91      46.280  43.960  39.380  1.00  0.00           C
ATOM   1407  HZ3 TRP A  91      46.510  44.960  39.710  1.00  0.00           H
ATOM   1408  CZ2 TRP A  91      46.900  41.660  39.540  1.00  0.00           C
ATOM   1409  HZ2 TRP A  91      47.540  40.950  40.050  1.00  0.00           H
ATOM   1410  CH2 TRP A  91      47.060  42.980  40.000  1.00  0.00           C
ATOM   1411  HH2 TRP A  91      47.790  43.200  40.750  1.00  0.00           H
ATOM   1412  C   TRP A  91      41.060  43.600  36.060  1.00  0.00           C
ATOM   1413  O   TRP A  91      41.540  44.740  35.890  1.00  0.00           O
ATOM   1414  N   ASP A  92      39.850  43.240  35.610  1.00  0.00           N
ATOM   1415  HN  ASP A  92      39.460  42.400  35.970  1.00  0.00           H
ATOM   1416  CA  ASP A  92      38.900  44.080  34.900  1.00  0.00           C
ATOM   1417  HA  ASP A  92      39.460  44.670  34.190  1.00  0.00           H
ATOM   1418  CB  ASP A  92      37.960  43.210  34.030  1.00  0.00           C
ATOM   1419  HB1 ASP A  92      36.990  43.700  33.810  1.00  0.00           H
ATOM   1420  HB2 ASP A  92      37.770  42.310  34.660  1.00  0.00           H
ATOM   1421  CG  ASP A  92      38.650  42.540  32.840  1.00  0.00           C
ATOM   1422  OD1 ASP A  92      37.960  41.670  32.230  1.00  0.00           O
ATOM   1423  OD2 ASP A  92      39.830  42.930  32.510  1.00  0.00           O
ATOM   1424  C   ASP A  92      38.260  45.000  35.900  1.00  0.00           C
ATOM   1425  O   ASP A  92      38.190  44.770  37.130  1.00  0.00           O
ATOM   1426  N   TRP A  93      37.700  46.140  35.470  1.00  0.00           N
ATOM   1427  HN  TRP A  93      37.850  46.460  34.530  1.00  0.00           H
ATOM   1428  CA  TRP A  93      37.080  47.200  36.230  1.00  0.00           C
ATOM   1429  HA  TRP A  93      36.810  46.810  37.200  1.00  0.00           H
ATOM   1430  CB  TRP A  93      38.170  48.340  36.570  1.00  0.00           C
ATOM   1431  HB1 TRP A  93      38.530  48.660  35.570  1.00  0.00           H
ATOM   1432  HB2 TRP A  93      38.950  47.750  37.100  1.00  0.00           H
ATOM   1433  CG  TRP A  93      37.800  49.530  37.390  1.00  0.00           C
ATOM   1434  CD1 TRP A  93      37.290  50.690  36.890  1.00  0.00           C
ATOM   1435  HD1 TRP A  93      37.310  50.920  35.850  1.00  0.00           H
ATOM   1436  NE1 TRP A  93      37.050  51.530  37.940  1.00  0.00           N
ATOM   1437  HE1 TRP A  93      36.750  52.440  37.790  1.00  0.00           H
ATOM   1438  CE2 TRP A  93      37.180  50.900  39.140  1.00  0.00           C
ATOM   1439  CD2 TRP A  93      37.680  49.570  38.820  1.00  0.00           C
ATOM   1440  CE3 TRP A  93      38.080  48.780  39.910  1.00  0.00           C
ATOM   1441  HE3 TRP A  93      38.440  47.780  39.750  1.00  0.00           H
ATOM   1442  CZ3 TRP A  93      37.780  49.160  41.260  1.00  0.00           C
ATOM   1443  HZ3 TRP A  93      38.050  48.620  42.160  1.00  0.00           H
ATOM   1444  CZ2 TRP A  93      37.020  51.340  40.410  1.00  0.00           C
ATOM   1445  HZ2 TRP A  93      36.670  52.360  40.560  1.00  0.00           H
ATOM   1446  CH2 TRP A  93      37.260  50.460  41.500  1.00  0.00           C
ATOM   1447  HH2 TRP A  93      37.180  50.810  42.520  1.00  0.00           H
ATOM   1448  C   TRP A  93      35.780  47.600  35.600  1.00  0.00           C
ATOM   1449  O   TRP A  93      35.720  47.870  34.420  1.00  0.00           O
ATOM   1450  N   LYS A  94      34.680  47.850  36.340  1.00  0.00           N
ATOM   1451  HN  LYS A  94      34.670  47.600  37.310  1.00  0.00           H
ATOM   1452  CA  LYS A  94      33.420  48.300  35.800  1.00  0.00           C
ATOM   1453  HA  LYS A  94      33.580  48.230  34.740  1.00  0.00           H
ATOM   1454  CB  LYS A  94      32.190  47.520  36.180  1.00  0.00           C
ATOM   1455  HB1 LYS A  94      32.380  46.480  35.820  1.00  0.00           H
ATOM   1456  HB2 LYS A  94      31.270  47.820  35.640  1.00  0.00           H
ATOM   1457  CG  LYS A  94      31.940  47.430  37.690  1.00  0.00           C
ATOM   1458  HG1 LYS A  94      31.900  48.500  37.990  1.00  0.00           H
ATOM   1459  HG2 LYS A  94      32.730  46.860  38.230  1.00  0.00           H
ATOM   1460  CD  LYS A  94      30.600  46.780  37.910  1.00  0.00           C
ATOM   1461  HD1 LYS A  94      30.560  45.800  37.410  1.00  0.00           H
ATOM   1462  HD2 LYS A  94      29.830  47.390  37.380  1.00  0.00           H
ATOM   1463  CE  LYS A  94      30.030  46.780  39.350  1.00  0.00           C
ATOM   1464  HE1 LYS A  94      28.940  46.590  39.430  1.00  0.00           H
ATOM   1465  HE2 LYS A  94      30.130  47.830  39.700  1.00  0.00           H
ATOM   1466  NZ  LYS A  94      30.680  45.860  40.290  1.00  0.00           N
ATOM   1467  HZ1 LYS A  94      30.380  45.780  41.290  1.00  0.00           H
ATOM   1468  HZ2 LYS A  94      31.720  45.940  40.230  1.00  0.00           H
ATOM   1469  HZ3 LYS A  94      30.530  44.890  39.950  1.00  0.00           H
ATOM   1470  C   LYS A  94      33.010  49.750  36.050  1.00  0.00           C
ATOM   1471  O   LYS A  94      32.120  50.250  35.370  1.00  0.00           O
ATOM   1472  N   PHE A  95      33.610  50.500  36.980  1.00  0.00           N
ATOM   1473  HN  PHE A  95      34.290  50.070  37.570  1.00  0.00           H
ATOM   1474  CA  PHE A  95      33.180  51.830  37.340  1.00  0.00           C
ATOM   1475  HA  PHE A  95      32.160  51.890  36.990  1.00  0.00           H
ATOM   1476  CB  PHE A  95      33.340  52.090  38.890  1.00  0.00           C
ATOM   1477  HB1 PHE A  95      32.710  53.000  39.000  1.00  0.00           H
ATOM   1478  HB2 PHE A  95      34.420  52.350  39.050  1.00  0.00           H
ATOM   1479  CG  PHE A  95      32.770  51.010  39.710  1.00  0.00           C
ATOM   1480  CD1 PHE A  95      33.630  50.170  40.390  1.00  0.00           C
ATOM   1481  HD1 PHE A  95      34.700  50.260  40.290  1.00  0.00           H
ATOM   1482  CE1 PHE A  95      33.140  49.170  41.220  1.00  0.00           C
ATOM   1483  HE1 PHE A  95      33.830  48.500  41.730  1.00  0.00           H
ATOM   1484  CZ  PHE A  95      31.750  48.990  41.410  1.00  0.00           C
ATOM   1485  HZ  PHE A  95      31.390  48.250  42.110  1.00  0.00           H
ATOM   1486  CD2 PHE A  95      31.390  50.930  40.020  1.00  0.00           C
ATOM   1487  HD2 PHE A  95      30.750  51.740  39.710  1.00  0.00           H
ATOM   1488  CE2 PHE A  95      30.870  49.960  40.910  1.00  0.00           C
ATOM   1489  HE2 PHE A  95      29.810  49.970  41.110  1.00  0.00           H
ATOM   1490  C   PHE A  95      33.890  52.990  36.600  1.00  0.00           C
ATOM   1491  O   PHE A  95      34.930  52.800  35.960  1.00  0.00           O
ATOM   1492  N   GLY A  96      33.410  54.250  36.690  1.00  0.00           N
ATOM   1493  HN  GLY A  96      32.510  54.430  37.090  1.00  0.00           H
ATOM   1494  CA  GLY A  96      34.050  55.500  36.230  1.00  0.00           C
ATOM   1495  HA1 GLY A  96      33.500  56.280  36.720  1.00  0.00           H
ATOM   1496  HA2 GLY A  96      33.810  55.610  35.180  1.00  0.00           H
ATOM   1497  C   GLY A  96      35.550  55.740  36.480  1.00  0.00           C
ATOM   1498  O   GLY A  96      36.150  55.070  37.280  1.00  0.00           O
ATOM   1499  N   ASP A  97      36.150  56.650  35.610  1.00  0.00           N
ATOM   1500  HN  ASP A  97      35.670  57.060  34.830  1.00  0.00           H
ATOM   1501  CA  ASP A  97      37.540  57.050  35.720  1.00  0.00           C
ATOM   1502  HA  ASP A  97      38.140  56.160  35.760  1.00  0.00           H
ATOM   1503  CB  ASP A  97      37.760  57.970  34.410  1.00  0.00           C
ATOM   1504  HB1 ASP A  97      38.710  58.480  34.660  1.00  0.00           H
ATOM   1505  HB2 ASP A  97      36.860  58.620  34.240  1.00  0.00           H
ATOM   1506  CG  ASP A  97      38.070  57.170  33.110  1.00  0.00           C
ATOM   1507  OD1 ASP A  97      38.340  57.780  32.100  1.00  0.00           O
ATOM   1508  OD2 ASP A  97      37.940  55.890  33.110  1.00  0.00           O
ATOM   1509  C   ASP A  97      37.850  57.810  36.960  1.00  0.00           C
ATOM   1510  O   ASP A  97      38.800  57.500  37.660  1.00  0.00           O
ATOM   1511  N   ILE A  98      36.980  58.750  37.390  1.00  0.00           N
ATOM   1512  HN  ILE A  98      36.080  58.900  37.000  1.00  0.00           H
ATOM   1513  CA  ILE A  98      37.060  59.260  38.720  1.00  0.00           C
ATOM   1514  HA  ILE A  98      38.080  59.570  38.870  1.00  0.00           H
ATOM   1515  CB  ILE A  98      36.340  60.620  39.030  1.00  0.00           C
ATOM   1516  HB  ILE A  98      35.250  60.650  38.890  1.00  0.00           H
ATOM   1517  CG2 ILE A  98      36.660  61.070  40.480  1.00  0.00           C
ATOM   1518 HG21 ILE A  98      36.110  60.480  41.230  1.00  0.00           H
ATOM   1519 HG22 ILE A  98      36.500  62.150  40.660  1.00  0.00           H
ATOM   1520 HG23 ILE A  98      37.760  60.940  40.590  1.00  0.00           H
ATOM   1521  CG1 ILE A  98      36.670  61.780  38.010  1.00  0.00           C
ATOM   1522 HG11 ILE A  98      36.030  62.640  38.340  1.00  0.00           H
ATOM   1523 HG12 ILE A  98      36.270  61.500  37.020  1.00  0.00           H
ATOM   1524  CD  ILE A  98      38.140  62.160  37.860  1.00  0.00           C
ATOM   1525  HD1 ILE A  98      38.790  61.270  37.740  1.00  0.00           H
ATOM   1526  HD2 ILE A  98      38.500  62.820  38.670  1.00  0.00           H
ATOM   1527  HD3 ILE A  98      38.190  62.690  36.870  1.00  0.00           H
ATOM   1528  C   ILE A  98      36.850  58.270  39.840  1.00  0.00           C
ATOM   1529  O   ILE A  98      37.670  58.220  40.750  1.00  0.00           O
ATOM   1530  N   PRO A  99      35.830  57.440  39.920  1.00  0.00           N
ATOM   1531  CD  PRO A  99      34.480  57.710  39.460  1.00  0.00           C
ATOM   1532  HD1 PRO A  99      34.610  57.440  38.390  1.00  0.00           H
ATOM   1533  HD2 PRO A  99      34.220  58.760  39.730  1.00  0.00           H
ATOM   1534  CA  PRO A  99      35.910  56.250  40.680  1.00  0.00           C
ATOM   1535  HA  PRO A  99      35.790  56.620  41.690  1.00  0.00           H
ATOM   1536  CB  PRO A  99      34.740  55.520  40.170  1.00  0.00           C
ATOM   1537  HB1 PRO A  99      34.370  54.780  40.900  1.00  0.00           H
ATOM   1538  HB2 PRO A  99      34.800  55.020  39.180  1.00  0.00           H
ATOM   1539  CG  PRO A  99      33.670  56.580  40.090  1.00  0.00           C
ATOM   1540  HG1 PRO A  99      32.760  56.420  39.480  1.00  0.00           H
ATOM   1541  HG2 PRO A  99      33.320  56.890  41.100  1.00  0.00           H
ATOM   1542  C   PRO A  99      37.150  55.430  40.660  1.00  0.00           C
ATOM   1543  O   PRO A  99      37.500  54.990  41.750  1.00  0.00           O
ATOM   1544  N   CYS A 100      37.860  55.230  39.520  1.00  0.00           N
ATOM   1545  HN  CYS A 100      37.370  55.450  38.670  1.00  0.00           H
ATOM   1546  CA  CYS A 100      39.190  54.580  39.450  1.00  0.00           C
ATOM   1547  HA  CYS A 100      39.140  53.600  39.900  1.00  0.00           H
ATOM   1548  CB  CYS A 100      39.630  54.330  37.980  1.00  0.00           C
ATOM   1549  HB1 CYS A 100      39.530  55.300  37.450  1.00  0.00           H
ATOM   1550  HB2 CYS A 100      38.950  53.650  37.420  1.00  0.00           H
ATOM   1551  SG  CYS A 100      41.390  53.710  37.740  1.00  0.00           S
ATOM   1552  C   CYS A 100      40.220  55.320  40.090  1.00  0.00           C
ATOM   1553  O   CYS A 100      41.040  54.770  40.890  1.00  0.00           O
ATOM   1554  N   ARG A 101      40.330  56.640  39.860  1.00  0.00           N
ATOM   1555  HN  ARG A 101      39.710  57.060  39.210  1.00  0.00           H
ATOM   1556  CA  ARG A 101      41.300  57.460  40.650  1.00  0.00           C
ATOM   1557  HA  ARG A 101      42.270  57.000  40.540  1.00  0.00           H
ATOM   1558  CB  ARG A 101      41.430  58.850  40.070  1.00  0.00           C
ATOM   1559  HB1 ARG A 101      42.250  59.290  40.680  1.00  0.00           H
ATOM   1560  HB2 ARG A 101      40.500  59.430  40.280  1.00  0.00           H
ATOM   1561  CG  ARG A 101      41.830  58.860  38.590  1.00  0.00           C
ATOM   1562  HG1 ARG A 101      41.050  58.710  37.810  1.00  0.00           H
ATOM   1563  HG2 ARG A 101      42.610  58.070  38.450  1.00  0.00           H
ATOM   1564  CD  ARG A 101      42.560  60.210  38.250  1.00  0.00           C
ATOM   1565  HD1 ARG A 101      43.580  60.140  38.690  1.00  0.00           H
ATOM   1566  HD2 ARG A 101      41.930  61.000  38.700  1.00  0.00           H
ATOM   1567  NE  ARG A 101      42.650  60.440  36.750  1.00  0.00           N
ATOM   1568  HE  ARG A 101      41.830  60.340  36.180  1.00  0.00           H
ATOM   1569  CZ  ARG A 101      43.430  61.390  36.230  1.00  0.00           C
ATOM   1570  NH1 ARG A 101      44.160  62.300  36.800  1.00  0.00           N
ATOM   1571 HH11 ARG A 101      44.460  62.030  37.720  1.00  0.00           H
ATOM   1572 HH12 ARG A 101      44.770  62.910  36.300  1.00  0.00           H
ATOM   1573  NH2 ARG A 101      43.420  61.610  34.900  1.00  0.00           N
ATOM   1574 HH21 ARG A 101      43.710  62.490  34.530  1.00  0.00           H
ATOM   1575 HH22 ARG A 101      42.850  60.990  34.330  1.00  0.00           H
ATOM   1576  C   ARG A 101      41.100  57.540  42.170  1.00  0.00           C
ATOM   1577  O   ARG A 101      42.020  57.670  42.910  1.00  0.00           O
ATOM   1578  N   LEU A 102      39.790  57.500  42.590  1.00  0.00           N
ATOM   1579  HN  LEU A 102      39.080  57.630  41.900  1.00  0.00           H
ATOM   1580  CA  LEU A 102      39.430  57.480  43.970  1.00  0.00           C
ATOM   1581  HA  LEU A 102      40.020  58.260  44.430  1.00  0.00           H
ATOM   1582  CB  LEU A 102      37.910  57.580  44.110  1.00  0.00           C
ATOM   1583  HB1 LEU A 102      37.370  56.760  43.600  1.00  0.00           H
ATOM   1584  HB2 LEU A 102      37.690  58.580  43.670  1.00  0.00           H
ATOM   1585  CG  LEU A 102      37.370  57.610  45.550  1.00  0.00           C
ATOM   1586  HG  LEU A 102      37.490  56.560  45.870  1.00  0.00           H
ATOM   1587  CD1 LEU A 102      38.180  58.590  46.390  1.00  0.00           C
ATOM   1588 HD11 LEU A 102      38.200  59.660  46.090  1.00  0.00           H
ATOM   1589 HD12 LEU A 102      39.220  58.290  46.600  1.00  0.00           H
ATOM   1590 HD13 LEU A 102      37.710  58.560  47.390  1.00  0.00           H
ATOM   1591  CD2 LEU A 102      35.860  57.830  45.640  1.00  0.00           C
ATOM   1592 HD21 LEU A 102      35.540  58.890  45.580  1.00  0.00           H
ATOM   1593 HD22 LEU A 102      35.560  57.500  46.650  1.00  0.00           H
ATOM   1594 HD23 LEU A 102      35.210  57.310  44.890  1.00  0.00           H
ATOM   1595  C   LEU A 102      39.880  56.220  44.640  1.00  0.00           C
ATOM   1596  O   LEU A 102      40.480  56.280  45.730  1.00  0.00           O
ATOM   1597  N   MET A 103      39.710  55.060  43.970  1.00  0.00           N
ATOM   1598  HN  MET A 103      39.220  55.080  43.100  1.00  0.00           H
ATOM   1599  CA  MET A 103      40.090  53.740  44.420  1.00  0.00           C
ATOM   1600  HA  MET A 103      39.650  53.560  45.390  1.00  0.00           H
ATOM   1601  CB  MET A 103      39.650  52.560  43.490  1.00  0.00           C
ATOM   1602  HB1 MET A 103      40.260  52.620  42.560  1.00  0.00           H
ATOM   1603  HB2 MET A 103      38.570  52.660  43.270  1.00  0.00           H
ATOM   1604  CG  MET A 103      39.860  51.180  44.200  1.00  0.00           C
ATOM   1605  HG1 MET A 103      40.940  51.000  44.390  1.00  0.00           H
ATOM   1606  HG2 MET A 103      39.560  50.450  43.420  1.00  0.00           H
ATOM   1607  SD  MET A 103      38.770  50.800  45.590  1.00  0.00           S
ATOM   1608  CE  MET A 103      39.480  49.130  45.840  1.00  0.00           C
ATOM   1609  HE1 MET A 103      39.080  48.290  45.240  1.00  0.00           H
ATOM   1610  HE2 MET A 103      39.420  48.910  46.930  1.00  0.00           H
ATOM   1611  HE3 MET A 103      40.570  49.160  45.600  1.00  0.00           H
ATOM   1612  C   MET A 103      41.580  53.580  44.630  1.00  0.00           C
ATOM   1613  O   MET A 103      42.060  53.070  45.600  1.00  0.00           O
ATOM   1614  N   LEU A 104      42.410  54.080  43.740  1.00  0.00           N
ATOM   1615  HN  LEU A 104      41.970  54.600  43.010  1.00  0.00           H
ATOM   1616  CA  LEU A 104      43.840  54.030  43.820  1.00  0.00           C
ATOM   1617  HA  LEU A 104      44.200  53.040  44.030  1.00  0.00           H
ATOM   1618  CB  LEU A 104      44.450  54.540  42.580  1.00  0.00           C
ATOM   1619  HB1 LEU A 104      45.550  54.620  42.560  1.00  0.00           H
ATOM   1620  HB2 LEU A 104      44.080  55.580  42.440  1.00  0.00           H
ATOM   1621  CG  LEU A 104      44.160  53.610  41.310  1.00  0.00           C
ATOM   1622  HG  LEU A 104      43.090  53.700  41.020  1.00  0.00           H
ATOM   1623  CD1 LEU A 104      44.990  54.170  40.110  1.00  0.00           C
ATOM   1624 HD11 LEU A 104      44.770  55.250  39.970  1.00  0.00           H
ATOM   1625 HD12 LEU A 104      44.800  53.660  39.140  1.00  0.00           H
ATOM   1626 HD13 LEU A 104      46.070  54.100  40.370  1.00  0.00           H
ATOM   1627  CD2 LEU A 104      44.570  52.160  41.580  1.00  0.00           C
ATOM   1628 HD21 LEU A 104      43.950  51.670  42.370  1.00  0.00           H
ATOM   1629 HD22 LEU A 104      45.620  52.140  41.920  1.00  0.00           H
ATOM   1630 HD23 LEU A 104      44.550  51.560  40.630  1.00  0.00           H
ATOM   1631  C   LEU A 104      44.340  54.870  45.010  1.00  0.00           C
ATOM   1632  O   LEU A 104      45.160  54.350  45.800  1.00  0.00           O
ATOM   1633  N   PHE A 105      43.880  56.150  45.140  1.00  0.00           N
ATOM   1634  HN  PHE A 105      43.180  56.450  44.480  1.00  0.00           H
ATOM   1635  CA  PHE A 105      44.130  57.150  46.180  1.00  0.00           C
ATOM   1636  HA  PHE A 105      45.200  57.280  46.170  1.00  0.00           H
ATOM   1637  CB  PHE A 105      43.440  58.580  45.910  1.00  0.00           C
ATOM   1638  HB1 PHE A 105      42.360  58.430  45.640  1.00  0.00           H
ATOM   1639  HB2 PHE A 105      43.960  59.060  45.060  1.00  0.00           H
ATOM   1640  CG  PHE A 105      43.620  59.520  47.140  1.00  0.00           C
ATOM   1641  CD1 PHE A 105      44.860  60.210  47.310  1.00  0.00           C
ATOM   1642  HD1 PHE A 105      45.700  59.920  46.700  1.00  0.00           H
ATOM   1643  CE1 PHE A 105      44.920  61.210  48.200  1.00  0.00           C
ATOM   1644  HE1 PHE A 105      45.770  61.860  48.370  1.00  0.00           H
ATOM   1645  CZ  PHE A 105      43.790  61.530  49.000  1.00  0.00           C
ATOM   1646  HZ  PHE A 105      43.780  62.400  49.640  1.00  0.00           H
ATOM   1647  CD2 PHE A 105      42.480  59.820  47.970  1.00  0.00           C
ATOM   1648  HD2 PHE A 105      41.570  59.230  48.030  1.00  0.00           H
ATOM   1649  CE2 PHE A 105      42.620  60.800  48.910  1.00  0.00           C
ATOM   1650  HE2 PHE A 105      41.780  61.110  49.520  1.00  0.00           H
ATOM   1651  C   PHE A 105      43.710  56.540  47.500  1.00  0.00           C
ATOM   1652  O   PHE A 105      44.440  56.570  48.490  1.00  0.00           O
ATOM   1653  N   MET A 106      42.530  55.960  47.560  1.00  0.00           N
ATOM   1654  HN  MET A 106      41.910  56.030  46.780  1.00  0.00           H
ATOM   1655  CA  MET A 106      41.960  55.500  48.840  1.00  0.00           C
ATOM   1656  HA  MET A 106      42.020  56.300  49.570  1.00  0.00           H
ATOM   1657  CB  MET A 106      40.510  54.850  48.820  1.00  0.00           C
ATOM   1658  HB1 MET A 106      40.440  53.780  48.550  1.00  0.00           H
ATOM   1659  HB2 MET A 106      39.940  55.390  48.040  1.00  0.00           H
ATOM   1660  CG  MET A 106      39.750  54.920  50.210  1.00  0.00           C
ATOM   1661  HG1 MET A 106      40.480  54.510  50.930  1.00  0.00           H
ATOM   1662  HG2 MET A 106      38.890  54.230  50.240  1.00  0.00           H
ATOM   1663  SD  MET A 106      39.220  56.540  50.740  1.00  0.00           S
ATOM   1664  CE  MET A 106      38.830  56.280  52.480  1.00  0.00           C
ATOM   1665  HE1 MET A 106      38.800  57.250  53.030  1.00  0.00           H
ATOM   1666  HE2 MET A 106      39.650  55.740  53.000  1.00  0.00           H
ATOM   1667  HE3 MET A 106      37.890  55.730  52.660  1.00  0.00           H
ATOM   1668  C   MET A 106      42.850  54.500  49.500  1.00  0.00           C
ATOM   1669  O   MET A 106      43.270  54.640  50.680  1.00  0.00           O
ATOM   1670  N   LEU A 107      43.310  53.410  48.850  1.00  0.00           N
ATOM   1671  HN  LEU A 107      42.880  53.320  47.950  1.00  0.00           H
ATOM   1672  CA  LEU A 107      44.360  52.520  49.240  1.00  0.00           C
ATOM   1673  HA  LEU A 107      44.070  51.880  50.060  1.00  0.00           H
ATOM   1674  CB  LEU A 107      44.500  51.410  48.130  1.00  0.00           C
ATOM   1675  HB1 LEU A 107      45.460  50.860  48.340  1.00  0.00           H
ATOM   1676  HB2 LEU A 107      44.570  51.950  47.160  1.00  0.00           H
ATOM   1677  CG  LEU A 107      43.420  50.310  48.120  1.00  0.00           C
ATOM   1678  HG  LEU A 107      42.440  50.720  48.430  1.00  0.00           H
ATOM   1679  CD1 LEU A 107      43.410  49.700  46.670  1.00  0.00           C
ATOM   1680 HD11 LEU A 107      44.480  49.400  46.580  1.00  0.00           H
ATOM   1681 HD12 LEU A 107      43.080  50.550  46.040  1.00  0.00           H
ATOM   1682 HD13 LEU A 107      42.780  48.810  46.590  1.00  0.00           H
ATOM   1683  CD2 LEU A 107      43.630  49.270  49.240  1.00  0.00           C
ATOM   1684 HD21 LEU A 107      44.610  48.750  49.150  1.00  0.00           H
ATOM   1685 HD22 LEU A 107      42.870  48.460  49.200  1.00  0.00           H
ATOM   1686 HD23 LEU A 107      43.710  49.620  50.290  1.00  0.00           H
ATOM   1687  C   LEU A 107      45.720  53.100  49.600  1.00  0.00           C
ATOM   1688  O   LEU A 107      46.300  52.710  50.570  1.00  0.00           O
ATOM   1689  N   ALA A 108      46.140  54.150  48.850  1.00  0.00           N
ATOM   1690  HN  ALA A 108      45.600  54.570  48.120  1.00  0.00           H
ATOM   1691  CA  ALA A 108      47.260  54.940  49.390  1.00  0.00           C
ATOM   1692  HA  ALA A 108      48.050  54.210  49.510  1.00  0.00           H
ATOM   1693  CB  ALA A 108      47.810  56.020  48.390  1.00  0.00           C
ATOM   1694  HB1 ALA A 108      47.940  55.590  47.370  1.00  0.00           H
ATOM   1695  HB2 ALA A 108      48.780  56.380  48.780  1.00  0.00           H
ATOM   1696  HB3 ALA A 108      47.060  56.840  48.380  1.00  0.00           H
ATOM   1697  C   ALA A 108      46.990  55.670  50.830  1.00  0.00           C
ATOM   1698  O   ALA A 108      47.750  55.460  51.780  1.00  0.00           O
ATOM   1699  N   MET A 109      45.950  56.490  50.900  1.00  0.00           N
ATOM   1700  HN  MET A 109      45.390  56.720  50.100  1.00  0.00           H
ATOM   1701  CA  MET A 109      45.730  57.460  52.050  1.00  0.00           C
ATOM   1702  HA  MET A 109      46.490  58.220  52.160  1.00  0.00           H
ATOM   1703  CB  MET A 109      44.390  58.310  51.700  1.00  0.00           C
ATOM   1704  HB1 MET A 109      43.550  57.610  51.530  1.00  0.00           H
ATOM   1705  HB2 MET A 109      44.470  58.920  50.780  1.00  0.00           H
ATOM   1706  CG  MET A 109      44.090  59.310  52.800  1.00  0.00           C
ATOM   1707  HG1 MET A 109      44.880  60.080  52.840  1.00  0.00           H
ATOM   1708  HG2 MET A 109      44.010  58.810  53.790  1.00  0.00           H
ATOM   1709  SD  MET A 109      42.470  60.070  52.420  1.00  0.00           S
ATOM   1710  CE  MET A 109      41.410  58.810  53.010  1.00  0.00           C
ATOM   1711  HE1 MET A 109      41.540  58.620  54.100  1.00  0.00           H
ATOM   1712  HE2 MET A 109      41.590  57.860  52.460  1.00  0.00           H
ATOM   1713  HE3 MET A 109      40.340  59.040  52.890  1.00  0.00           H
ATOM   1714  C   MET A 109      45.550  56.690  53.370  1.00  0.00           C
ATOM   1715  O   MET A 109      46.100  57.080  54.410  1.00  0.00           O
ATOM   1716  N   ASN A 110      44.880  55.520  53.300  1.00  0.00           N
ATOM   1717  HN  ASN A 110      44.490  55.180  52.450  1.00  0.00           H
ATOM   1718  CA  ASN A 110      44.650  54.690  54.490  1.00  0.00           C
ATOM   1719  HA  ASN A 110      44.360  55.380  55.260  1.00  0.00           H
ATOM   1720  CB  ASN A 110      43.610  53.690  54.130  1.00  0.00           C
ATOM   1721  HB1 ASN A 110      43.420  52.980  54.960  1.00  0.00           H
ATOM   1722  HB2 ASN A 110      43.940  53.130  53.230  1.00  0.00           H
ATOM   1723  CG  ASN A 110      42.330  54.390  53.750  1.00  0.00           C
ATOM   1724  OD1 ASN A 110      42.060  55.540  54.120  1.00  0.00           O
ATOM   1725  ND2 ASN A 110      41.460  53.560  53.120  1.00  0.00           N
ATOM   1726 HD21 ASN A 110      41.690  52.610  52.870  1.00  0.00           H
ATOM   1727 HD22 ASN A 110      40.630  54.000  52.780  1.00  0.00           H
ATOM   1728  C   ASN A 110      45.840  54.090  55.080  1.00  0.00           C
ATOM   1729  O   ASN A 110      46.060  54.160  56.270  1.00  0.00           O
ATOM   1730  N   ARG A 111      46.670  53.440  54.300  1.00  0.00           N
ATOM   1731  HN  ARG A 111      46.370  53.220  53.380  1.00  0.00           H
ATOM   1732  CA  ARG A 111      47.930  52.900  54.660  1.00  0.00           C
ATOM   1733  HA  ARG A 111      47.700  52.180  55.440  1.00  0.00           H
ATOM   1734  CB  ARG A 111      48.480  52.230  53.390  1.00  0.00           C
ATOM   1735  HB1 ARG A 111      48.470  53.020  52.610  1.00  0.00           H
ATOM   1736  HB2 ARG A 111      47.730  51.480  53.050  1.00  0.00           H
ATOM   1737  CG  ARG A 111      49.910  51.670  53.520  1.00  0.00           C
ATOM   1738  HG1 ARG A 111      50.070  50.770  54.150  1.00  0.00           H
ATOM   1739  HG2 ARG A 111      50.640  52.490  53.740  1.00  0.00           H
ATOM   1740  CD  ARG A 111      50.250  51.200  52.080  1.00  0.00           C
ATOM   1741  HD1 ARG A 111      50.010  52.010  51.370  1.00  0.00           H
ATOM   1742  HD2 ARG A 111      49.610  50.350  51.770  1.00  0.00           H
ATOM   1743  NE  ARG A 111      51.730  50.920  51.880  1.00  0.00           N
ATOM   1744  HE  ARG A 111      52.300  51.660  51.540  1.00  0.00           H
ATOM   1745  CZ  ARG A 111      52.290  49.700  51.890  1.00  0.00           C
ATOM   1746  NH1 ARG A 111      51.600  48.610  52.350  1.00  0.00           N
ATOM   1747 HH11 ARG A 111      52.100  47.760  52.520  1.00  0.00           H
ATOM   1748 HH12 ARG A 111      50.670  48.660  52.710  1.00  0.00           H
ATOM   1749  NH2 ARG A 111      53.600  49.610  51.570  1.00  0.00           N
ATOM   1750 HH21 ARG A 111      54.140  50.390  51.290  1.00  0.00           H
ATOM   1751 HH22 ARG A 111      53.990  48.700  51.440  1.00  0.00           H
ATOM   1752  C   ARG A 111      48.960  53.960  55.110  1.00  0.00           C
ATOM   1753  O   ARG A 111      49.650  53.800  56.160  1.00  0.00           O
ATOM   1754  N   GLN A 112      49.070  55.060  54.400  1.00  0.00           N
ATOM   1755  HN  GLN A 112      48.470  55.210  53.620  1.00  0.00           H
ATOM   1756  CA  GLN A 112      50.000  56.140  54.700  1.00  0.00           C
ATOM   1757  HA  GLN A 112      51.000  55.790  54.860  1.00  0.00           H
ATOM   1758  CB  GLN A 112      50.110  57.100  53.500  1.00  0.00           C
ATOM   1759  HB1 GLN A 112      49.110  57.370  53.100  1.00  0.00           H
ATOM   1760  HB2 GLN A 112      50.560  56.480  52.700  1.00  0.00           H
ATOM   1761  CG  GLN A 112      51.060  58.320  53.740  1.00  0.00           C
ATOM   1762  HG1 GLN A 112      50.750  58.890  54.640  1.00  0.00           H
ATOM   1763  HG2 GLN A 112      50.980  58.930  52.810  1.00  0.00           H
ATOM   1764  CD  GLN A 112      52.470  57.800  53.770  1.00  0.00           C
ATOM   1765  OE1 GLN A 112      53.110  57.670  52.750  1.00  0.00           O
ATOM   1766  NE2 GLN A 112      52.960  57.560  55.010  1.00  0.00           N
ATOM   1767 HE21 GLN A 112      52.410  57.570  55.840  1.00  0.00           H
ATOM   1768 HE22 GLN A 112      53.960  57.480  55.030  1.00  0.00           H
ATOM   1769  C   GLN A 112      49.680  56.820  56.030  1.00  0.00           C
ATOM   1770  O   GLN A 112      50.610  57.180  56.750  1.00  0.00           O
ATOM   1771  N   GLY A 113      48.340  57.020  56.310  1.00  0.00           N
ATOM   1772  HN  GLY A 113      47.700  56.930  55.550  1.00  0.00           H
ATOM   1773  CA  GLY A 113      47.780  57.540  57.560  1.00  0.00           C
ATOM   1774  HA1 GLY A 113      46.710  57.600  57.410  1.00  0.00           H
ATOM   1775  HA2 GLY A 113      48.190  58.500  57.830  1.00  0.00           H
ATOM   1776  C   GLY A 113      47.900  56.600  58.690  1.00  0.00           C
ATOM   1777  O   GLY A 113      48.240  56.910  59.840  1.00  0.00           O
ATOM   1778  N   SER A 114      47.750  55.300  58.420  1.00  0.00           N
ATOM   1779  HN  SER A 114      47.720  55.030  57.450  1.00  0.00           H
ATOM   1780  CA  SER A 114      47.910  54.250  59.440  1.00  0.00           C
ATOM   1781  HA  SER A 114      47.220  54.440  60.250  1.00  0.00           H
ATOM   1782  CB  SER A 114      47.470  52.840  58.860  1.00  0.00           C
ATOM   1783  HB1 SER A 114      47.700  52.210  59.740  1.00  0.00           H
ATOM   1784  HB2 SER A 114      48.130  52.570  58.020  1.00  0.00           H
ATOM   1785  OG  SER A 114      46.100  52.640  58.530  1.00  0.00           O
ATOM   1786  HG1 SER A 114      45.970  53.310  57.850  1.00  0.00           H
ATOM   1787  C   SER A 114      49.310  54.180  59.990  1.00  0.00           C
ATOM   1788  O   SER A 114      49.410  54.290  61.220  1.00  0.00           O
ATOM   1789  N   ILE A 115      50.420  54.120  59.190  1.00  0.00           N
ATOM   1790  HN  ILE A 115      50.380  54.090  58.190  1.00  0.00           H
ATOM   1791  CA  ILE A 115      51.780  54.010  59.660  1.00  0.00           C
ATOM   1792  HA  ILE A 115      51.690  53.260  60.440  1.00  0.00           H
ATOM   1793  CB  ILE A 115      52.790  53.640  58.500  1.00  0.00           C
ATOM   1794  HB  ILE A 115      52.800  54.540  57.840  1.00  0.00           H
ATOM   1795  CG2 ILE A 115      54.190  53.370  59.170  1.00  0.00           C
ATOM   1796 HG21 ILE A 115      54.730  54.260  59.570  1.00  0.00           H
ATOM   1797 HG22 ILE A 115      54.850  52.730  58.550  1.00  0.00           H
ATOM   1798 HG23 ILE A 115      53.960  52.770  60.080  1.00  0.00           H
ATOM   1799  CG1 ILE A 115      52.390  52.270  57.790  1.00  0.00           C
ATOM   1800 HG11 ILE A 115      53.190  52.090  57.030  1.00  0.00           H
ATOM   1801 HG12 ILE A 115      51.440  52.300  57.210  1.00  0.00           H
ATOM   1802  CD  ILE A 115      52.250  51.070  58.720  1.00  0.00           C
ATOM   1803  HD1 ILE A 115      53.230  50.740  59.150  1.00  0.00           H
ATOM   1804  HD2 ILE A 115      51.850  50.210  58.130  1.00  0.00           H
ATOM   1805  HD3 ILE A 115      51.450  51.190  59.470  1.00  0.00           H
ATOM   1806  C   ILE A 115      52.170  55.300  60.320  1.00  0.00           C
ATOM   1807  O   ILE A 115      52.750  55.170  61.440  1.00  0.00           O
ATOM   1808  N   ILE A 116      51.800  56.550  59.890  1.00  0.00           N
ATOM   1809  HN  ILE A 116      51.260  56.530  59.060  1.00  0.00           H
ATOM   1810  CA  ILE A 116      51.960  57.730  60.770  1.00  0.00           C
ATOM   1811  HA  ILE A 116      53.010  57.920  60.970  1.00  0.00           H
ATOM   1812  CB  ILE A 116      51.710  59.040  59.990  1.00  0.00           C
ATOM   1813  HB  ILE A 116      50.690  58.880  59.560  1.00  0.00           H
ATOM   1814  CG2 ILE A 116      51.810  60.260  60.860  1.00  0.00           C
ATOM   1815 HG21 ILE A 116      50.990  60.210  61.620  1.00  0.00           H
ATOM   1816 HG22 ILE A 116      51.590  61.190  60.290  1.00  0.00           H
ATOM   1817 HG23 ILE A 116      52.730  60.320  61.470  1.00  0.00           H
ATOM   1818  CG1 ILE A 116      52.760  59.240  58.930  1.00  0.00           C
ATOM   1819 HG11 ILE A 116      52.870  58.360  58.260  1.00  0.00           H
ATOM   1820 HG12 ILE A 116      53.760  59.460  59.360  1.00  0.00           H
ATOM   1821  CD  ILE A 116      52.360  60.340  57.920  1.00  0.00           C
ATOM   1822  HD1 ILE A 116      53.170  60.590  57.210  1.00  0.00           H
ATOM   1823  HD2 ILE A 116      52.080  61.300  58.420  1.00  0.00           H
ATOM   1824  HD3 ILE A 116      51.500  59.920  57.360  1.00  0.00           H
ATOM   1825  C   ILE A 116      51.270  57.620  62.190  1.00  0.00           C
ATOM   1826  O   ILE A 116      51.830  58.030  63.260  1.00  0.00           O
ATOM   1827  N   PHE A 117      50.050  57.170  62.260  1.00  0.00           N
ATOM   1828  HN  PHE A 117      49.480  57.000  61.460  1.00  0.00           H
ATOM   1829  CA  PHE A 117      49.410  57.130  63.570  1.00  0.00           C
ATOM   1830  HA  PHE A 117      49.560  58.070  64.090  1.00  0.00           H
ATOM   1831  CB  PHE A 117      47.900  56.880  63.290  1.00  0.00           C
ATOM   1832  HB1 PHE A 117      47.390  56.420  64.160  1.00  0.00           H
ATOM   1833  HB2 PHE A 117      47.810  56.250  62.380  1.00  0.00           H
ATOM   1834  CG  PHE A 117      47.230  58.170  63.170  1.00  0.00           C
ATOM   1835  CD1 PHE A 117      47.240  59.150  64.220  1.00  0.00           C
ATOM   1836  HD1 PHE A 117      47.670  58.880  65.170  1.00  0.00           H
ATOM   1837  CE1 PHE A 117      46.800  60.480  64.030  1.00  0.00           C
ATOM   1838  HE1 PHE A 117      47.080  61.160  64.830  1.00  0.00           H
ATOM   1839  CZ  PHE A 117      46.330  60.790  62.730  1.00  0.00           C
ATOM   1840  HZ  PHE A 117      46.080  61.820  62.520  1.00  0.00           H
ATOM   1841  CD2 PHE A 117      46.660  58.550  61.980  1.00  0.00           C
ATOM   1842  HD2 PHE A 117      46.590  57.740  61.260  1.00  0.00           H
ATOM   1843  CE2 PHE A 117      46.180  59.790  61.740  1.00  0.00           C
ATOM   1844  HE2 PHE A 117      45.790  60.100  60.790  1.00  0.00           H
ATOM   1845  C   PHE A 117      50.020  56.110  64.540  1.00  0.00           C
ATOM   1846  O   PHE A 117      50.190  56.280  65.740  1.00  0.00           O
ATOM   1847  N   LEU A 118      50.390  54.960  63.960  1.00  0.00           N
ATOM   1848  HN  LEU A 118      50.380  54.970  62.960  1.00  0.00           H
ATOM   1849  CA  LEU A 118      51.110  53.880  64.670  1.00  0.00           C
ATOM   1850  HA  LEU A 118      50.570  53.870  65.600  1.00  0.00           H
ATOM   1851  CB  LEU A 118      51.160  52.610  63.760  1.00  0.00           C
ATOM   1852  HB1 LEU A 118      51.630  52.920  62.820  1.00  0.00           H
ATOM   1853  HB2 LEU A 118      50.120  52.320  63.520  1.00  0.00           H
ATOM   1854  CG  LEU A 118      52.150  51.480  64.190  1.00  0.00           C
ATOM   1855  HG  LEU A 118      53.150  51.930  64.380  1.00  0.00           H
ATOM   1856  CD1 LEU A 118      51.750  50.850  65.540  1.00  0.00           C
ATOM   1857 HD11 LEU A 118      52.560  50.110  65.760  1.00  0.00           H
ATOM   1858 HD12 LEU A 118      50.730  50.390  65.600  1.00  0.00           H
ATOM   1859 HD13 LEU A 118      51.730  51.590  66.360  1.00  0.00           H
ATOM   1860  CD2 LEU A 118      52.490  50.460  63.070  1.00  0.00           C
ATOM   1861 HD21 LEU A 118      51.580  50.140  62.520  1.00  0.00           H
ATOM   1862 HD22 LEU A 118      52.880  49.480  63.420  1.00  0.00           H
ATOM   1863 HD23 LEU A 118      53.160  50.790  62.260  1.00  0.00           H
ATOM   1864  C   LEU A 118      52.420  54.370  65.100  1.00  0.00           C
ATOM   1865  O   LEU A 118      52.800  54.080  66.270  1.00  0.00           O
ATOM   1866  N   THR A 119      53.220  55.180  64.300  1.00  0.00           N
ATOM   1867  HN  THR A 119      52.910  55.190  63.350  1.00  0.00           H
ATOM   1868  CA  THR A 119      54.450  55.810  64.750  1.00  0.00           C
ATOM   1869  HA  THR A 119      55.120  54.990  64.920  1.00  0.00           H
ATOM   1870  CB  THR A 119      55.130  56.820  63.740  1.00  0.00           C
ATOM   1871  HB  THR A 119      54.580  57.780  63.660  1.00  0.00           H
ATOM   1872  OG1 THR A 119      55.070  56.310  62.380  1.00  0.00           O
ATOM   1873  HG1 THR A 119      54.170  56.070  62.130  1.00  0.00           H
ATOM   1874  CG2 THR A 119      56.610  57.030  64.110  1.00  0.00           C
ATOM   1875 HG21 THR A 119      56.900  57.990  63.620  1.00  0.00           H
ATOM   1876 HG22 THR A 119      57.170  56.160  63.730  1.00  0.00           H
ATOM   1877 HG23 THR A 119      56.780  57.110  65.200  1.00  0.00           H
ATOM   1878  C   THR A 119      54.280  56.640  66.030  1.00  0.00           C
ATOM   1879  O   THR A 119      54.960  56.480  67.010  1.00  0.00           O
ATOM   1880  N   VAL A 120      53.320  57.560  66.110  1.00  0.00           N
ATOM   1881  HN  VAL A 120      52.870  57.900  65.300  1.00  0.00           H
ATOM   1882  CA  VAL A 120      53.110  58.420  67.230  1.00  0.00           C
ATOM   1883  HA  VAL A 120      54.100  58.770  67.500  1.00  0.00           H
ATOM   1884  CB  VAL A 120      52.150  59.510  66.880  1.00  0.00           C
ATOM   1885  HB  VAL A 120      51.220  59.020  66.530  1.00  0.00           H
ATOM   1886  CG1 VAL A 120      51.830  60.530  68.010  1.00  0.00           C
ATOM   1887 HG11 VAL A 120      51.040  61.220  67.640  1.00  0.00           H
ATOM   1888 HG12 VAL A 120      52.740  61.150  68.170  1.00  0.00           H
ATOM   1889 HG13 VAL A 120      51.480  60.190  69.010  1.00  0.00           H
ATOM   1890  CG2 VAL A 120      52.870  60.200  65.730  1.00  0.00           C
ATOM   1891 HG21 VAL A 120      52.760  59.650  64.770  1.00  0.00           H
ATOM   1892 HG22 VAL A 120      53.970  60.290  65.890  1.00  0.00           H
ATOM   1893 HG23 VAL A 120      52.410  61.180  65.520  1.00  0.00           H
ATOM   1894  C   VAL A 120      52.620  57.570  68.410  1.00  0.00           C
ATOM   1895  O   VAL A 120      52.900  57.900  69.570  1.00  0.00           O
ATOM   1896  N   VAL A 121      51.820  56.510  68.210  1.00  0.00           N
ATOM   1897  HN  VAL A 121      51.520  56.300  67.290  1.00  0.00           H
ATOM   1898  CA  VAL A 121      51.330  55.780  69.400  1.00  0.00           C
ATOM   1899  HA  VAL A 121      51.020  56.490  70.170  1.00  0.00           H
ATOM   1900  CB  VAL A 121      50.120  54.890  69.150  1.00  0.00           C
ATOM   1901  HB  VAL A 121      50.300  54.180  68.320  1.00  0.00           H
ATOM   1902  CG1 VAL A 121      49.860  54.090  70.430  1.00  0.00           C
ATOM   1903 HG11 VAL A 121      50.590  53.290  70.630  1.00  0.00           H
ATOM   1904 HG12 VAL A 121      48.890  53.620  70.230  1.00  0.00           H
ATOM   1905 HG13 VAL A 121      49.750  54.660  71.370  1.00  0.00           H
ATOM   1906  CG2 VAL A 121      49.020  55.800  68.750  1.00  0.00           C
ATOM   1907 HG21 VAL A 121      48.710  56.450  69.590  1.00  0.00           H
ATOM   1908 HG22 VAL A 121      48.130  55.170  68.510  1.00  0.00           H
ATOM   1909 HG23 VAL A 121      49.270  56.430  67.860  1.00  0.00           H
ATOM   1910  C   VAL A 121      52.470  54.980  70.040  1.00  0.00           C
ATOM   1911  O   VAL A 121      52.720  54.970  71.250  1.00  0.00           O
ATOM   1912  N   ALA A 122      53.330  54.410  69.200  1.00  0.00           N
ATOM   1913  HN  ALA A 122      53.200  54.580  68.230  1.00  0.00           H
ATOM   1914  CA  ALA A 122      54.590  53.800  69.630  1.00  0.00           C
ATOM   1915  HA  ALA A 122      54.330  52.980  70.280  1.00  0.00           H
ATOM   1916  CB  ALA A 122      55.260  53.160  68.400  1.00  0.00           C
ATOM   1917  HB1 ALA A 122      54.510  52.380  68.120  1.00  0.00           H
ATOM   1918  HB2 ALA A 122      56.250  52.660  68.520  1.00  0.00           H
ATOM   1919  HB3 ALA A 122      55.190  53.920  67.590  1.00  0.00           H
ATOM   1920  C   ALA A 122      55.570  54.680  70.350  1.00  0.00           C
ATOM   1921  O   ALA A 122      56.140  54.230  71.340  1.00  0.00           O
ATOM   1922  N   VAL A 123      55.770  55.910  69.880  1.00  0.00           N
ATOM   1923  HN  VAL A 123      55.490  56.070  68.930  1.00  0.00           H
ATOM   1924  CA  VAL A 123      56.520  56.990  70.530  1.00  0.00           C
ATOM   1925  HA  VAL A 123      57.500  56.590  70.750  1.00  0.00           H
ATOM   1926  CB  VAL A 123      56.590  58.290  69.740  1.00  0.00           C
ATOM   1927  HB  VAL A 123      55.510  58.450  69.550  1.00  0.00           H
ATOM   1928  CG1 VAL A 123      57.270  59.450  70.450  1.00  0.00           C
ATOM   1929 HG11 VAL A 123      57.250  60.300  69.730  1.00  0.00           H
ATOM   1930 HG12 VAL A 123      58.330  59.200  70.700  1.00  0.00           H
ATOM   1931 HG13 VAL A 123      56.760  59.860  71.350  1.00  0.00           H
ATOM   1932  CG2 VAL A 123      57.320  57.930  68.430  1.00  0.00           C
ATOM   1933 HG21 VAL A 123      56.930  56.970  68.030  1.00  0.00           H
ATOM   1934 HG22 VAL A 123      58.380  57.740  68.690  1.00  0.00           H
ATOM   1935 HG23 VAL A 123      57.320  58.670  67.600  1.00  0.00           H
ATOM   1936  C   VAL A 123      55.990  57.370  71.950  1.00  0.00           C
ATOM   1937  O   VAL A 123      56.720  57.540  72.900  1.00  0.00           O
ATOM   1938  N   ASP A 124      54.620  57.470  72.040  1.00  0.00           N
ATOM   1939  HN  ASP A 124      54.170  57.270  71.170  1.00  0.00           H
ATOM   1940  CA  ASP A 124      53.800  57.800  73.240  1.00  0.00           C
ATOM   1941  HA  ASP A 124      54.160  58.780  73.520  1.00  0.00           H
ATOM   1942  CB  ASP A 124      52.270  57.890  72.940  1.00  0.00           C
ATOM   1943  HB1 ASP A 124      51.840  57.170  72.210  1.00  0.00           H
ATOM   1944  HB2 ASP A 124      52.050  58.890  72.520  1.00  0.00           H
ATOM   1945  CG  ASP A 124      51.340  57.840  74.180  1.00  0.00           C
ATOM   1946  OD1 ASP A 124      51.050  56.720  74.660  1.00  0.00           O
ATOM   1947  OD2 ASP A 124      51.040  58.900  74.780  1.00  0.00           O
ATOM   1948  C   ASP A 124      54.030  56.680  74.330  1.00  0.00           C
ATOM   1949  O   ASP A 124      54.340  56.890  75.470  1.00  0.00           O
ATOM   1950  N   ARG A 125      53.960  55.400  73.870  1.00  0.00           N
ATOM   1951  HN  ARG A 125      53.700  55.340  72.910  1.00  0.00           H
ATOM   1952  CA  ARG A 125      54.190  54.170  74.620  1.00  0.00           C
ATOM   1953  HA  ARG A 125      53.630  54.350  75.530  1.00  0.00           H
ATOM   1954  CB  ARG A 125      53.770  53.000  73.730  1.00  0.00           C
ATOM   1955  HB1 ARG A 125      54.460  52.140  73.820  1.00  0.00           H
ATOM   1956  HB2 ARG A 125      53.860  53.280  72.650  1.00  0.00           H
ATOM   1957  CG  ARG A 125      52.260  52.530  74.000  1.00  0.00           C
ATOM   1958  HG1 ARG A 125      52.330  51.830  74.860  1.00  0.00           H
ATOM   1959  HG2 ARG A 125      51.950  51.940  73.110  1.00  0.00           H
ATOM   1960  CD  ARG A 125      51.230  53.600  74.190  1.00  0.00           C
ATOM   1961  HD1 ARG A 125      51.310  54.190  73.250  1.00  0.00           H
ATOM   1962  HD2 ARG A 125      51.530  54.290  75.000  1.00  0.00           H
ATOM   1963  NE  ARG A 125      49.850  53.030  74.350  1.00  0.00           N
ATOM   1964  HE  ARG A 125      49.660  52.140  73.950  1.00  0.00           H
ATOM   1965  CZ  ARG A 125      48.810  53.720  74.720  1.00  0.00           C
ATOM   1966  NH1 ARG A 125      48.920  54.820  75.380  1.00  0.00           N
ATOM   1967 HH11 ARG A 125      49.510  55.560  75.060  1.00  0.00           H
ATOM   1968 HH12 ARG A 125      48.100  55.260  75.760  1.00  0.00           H
ATOM   1969  NH2 ARG A 125      47.610  53.110  74.630  1.00  0.00           N
ATOM   1970 HH21 ARG A 125      47.600  52.230  74.160  1.00  0.00           H
ATOM   1971 HH22 ARG A 125      46.900  53.500  75.210  1.00  0.00           H
ATOM   1972  C   ARG A 125      55.570  54.070  75.130  1.00  0.00           C
ATOM   1973  O   ARG A 125      55.830  53.860  76.330  1.00  0.00           O
ATOM   1974  N   TYR A 126      56.580  54.270  74.210  1.00  0.00           N
ATOM   1975  HN  TYR A 126      56.360  54.300  73.250  1.00  0.00           H
ATOM   1976  CA  TYR A 126      57.960  54.580  74.550  1.00  0.00           C
ATOM   1977  HA  TYR A 126      58.460  53.720  74.980  1.00  0.00           H
ATOM   1978  CB  TYR A 126      58.790  54.950  73.220  1.00  0.00           C
ATOM   1979  HB1 TYR A 126      58.170  55.500  72.480  1.00  0.00           H
ATOM   1980  HB2 TYR A 126      59.020  53.970  72.780  1.00  0.00           H
ATOM   1981  CG  TYR A 126      60.000  55.780  73.550  1.00  0.00           C
ATOM   1982  CD1 TYR A 126      60.910  55.170  74.360  1.00  0.00           C
ATOM   1983  HD1 TYR A 126      60.730  54.170  74.690  1.00  0.00           H
ATOM   1984  CE1 TYR A 126      62.140  55.780  74.500  1.00  0.00           C
ATOM   1985  HE1 TYR A 126      62.760  55.530  75.350  1.00  0.00           H
ATOM   1986  CZ  TYR A 126      62.470  56.960  73.870  1.00  0.00           C
ATOM   1987  OH  TYR A 126      63.830  57.440  73.940  1.00  0.00           O
ATOM   1988  HH  TYR A 126      64.300  56.880  74.570  1.00  0.00           H
ATOM   1989  CD2 TYR A 126      60.260  57.060  73.030  1.00  0.00           C
ATOM   1990  HD2 TYR A 126      59.520  57.540  72.420  1.00  0.00           H
ATOM   1991  CE2 TYR A 126      61.540  57.630  73.070  1.00  0.00           C
ATOM   1992  HE2 TYR A 126      61.940  58.570  72.710  1.00  0.00           H
ATOM   1993  C   TYR A 126      58.130  55.510  75.760  1.00  0.00           C
ATOM   1994  O   TYR A 126      58.710  55.070  76.770  1.00  0.00           O
ATOM   1995  N   PHE A 127      57.640  56.780  75.640  1.00  0.00           N
ATOM   1996  HN  PHE A 127      57.220  57.200  74.830  1.00  0.00           H
ATOM   1997  CA  PHE A 127      57.680  57.800  76.590  1.00  0.00           C
ATOM   1998  HA  PHE A 127      58.730  57.920  76.830  1.00  0.00           H
ATOM   1999  CB  PHE A 127      56.970  59.100  76.110  1.00  0.00           C
ATOM   2000  HB1 PHE A 127      56.820  59.650  77.060  1.00  0.00           H
ATOM   2001  HB2 PHE A 127      56.010  58.860  75.610  1.00  0.00           H
ATOM   2002  CG  PHE A 127      57.900  59.970  75.250  1.00  0.00           C
ATOM   2003  CD1 PHE A 127      57.440  60.450  74.030  1.00  0.00           C
ATOM   2004  HD1 PHE A 127      56.460  60.160  73.680  1.00  0.00           H
ATOM   2005  CE1 PHE A 127      58.260  61.310  73.230  1.00  0.00           C
ATOM   2006  HE1 PHE A 127      57.890  61.760  72.320  1.00  0.00           H
ATOM   2007  CZ  PHE A 127      59.600  61.480  73.630  1.00  0.00           C
ATOM   2008  HZ  PHE A 127      60.220  62.120  73.020  1.00  0.00           H
ATOM   2009  CD2 PHE A 127      59.240  60.190  75.640  1.00  0.00           C
ATOM   2010  HD2 PHE A 127      59.650  59.630  76.460  1.00  0.00           H
ATOM   2011  CE2 PHE A 127      60.050  61.070  74.870  1.00  0.00           C
ATOM   2012  HE2 PHE A 127      61.070  61.250  75.170  1.00  0.00           H
ATOM   2013  C   PHE A 127      57.120  57.400  77.830  1.00  0.00           C
ATOM   2014  O   PHE A 127      57.740  57.690  78.880  1.00  0.00           O
ATOM   2015  N   ARG A 128      55.940  56.720  77.880  1.00  0.00           N
ATOM   2016  HN  ARG A 128      55.460  56.380  77.080  1.00  0.00           H
ATOM   2017  CA  ARG A 128      55.480  56.230  79.200  1.00  0.00           C
ATOM   2018  HA  ARG A 128      55.330  57.090  79.830  1.00  0.00           H
ATOM   2019  CB  ARG A 128      54.120  55.480  79.120  1.00  0.00           C
ATOM   2020  HB1 ARG A 128      53.780  55.190  80.150  1.00  0.00           H
ATOM   2021  HB2 ARG A 128      54.180  54.520  78.560  1.00  0.00           H
ATOM   2022  CG  ARG A 128      52.970  56.320  78.440  1.00  0.00           C
ATOM   2023  HG1 ARG A 128      53.280  56.610  77.410  1.00  0.00           H
ATOM   2024  HG2 ARG A 128      52.810  57.230  79.080  1.00  0.00           H
ATOM   2025  CD  ARG A 128      51.540  55.660  78.240  1.00  0.00           C
ATOM   2026  HD1 ARG A 128      51.040  55.440  79.210  1.00  0.00           H
ATOM   2027  HD2 ARG A 128      51.670  54.800  77.570  1.00  0.00           H
ATOM   2028  NE  ARG A 128      50.750  56.630  77.490  1.00  0.00           N
ATOM   2029  HE  ARG A 128      50.760  56.690  76.490  1.00  0.00           H
ATOM   2030  CZ  ARG A 128      49.970  57.570  78.090  1.00  0.00           C
ATOM   2031  NH1 ARG A 128      49.500  57.560  79.290  1.00  0.00           N
ATOM   2032 HH11 ARG A 128      49.540  56.710  79.800  1.00  0.00           H
ATOM   2033 HH12 ARG A 128      48.720  58.140  79.510  1.00  0.00           H
ATOM   2034  NH2 ARG A 128      49.630  58.520  77.260  1.00  0.00           N
ATOM   2035 HH21 ARG A 128      49.860  58.530  76.290  1.00  0.00           H
ATOM   2036 HH22 ARG A 128      49.160  59.300  77.680  1.00  0.00           H
ATOM   2037  C   ARG A 128      56.210  55.210  79.980  1.00  0.00           C
ATOM   2038  O   ARG A 128      56.250  55.220  81.210  1.00  0.00           O
ATOM   2039  N   VAL A 129      56.900  54.320  79.230  1.00  0.00           N
ATOM   2040  HN  VAL A 129      56.870  54.270  78.240  1.00  0.00           H
ATOM   2041  CA  VAL A 129      57.730  53.250  79.810  1.00  0.00           C
ATOM   2042  HA  VAL A 129      57.140  52.750  80.560  1.00  0.00           H
ATOM   2043  CB  VAL A 129      58.200  52.310  78.670  1.00  0.00           C
ATOM   2044  HB  VAL A 129      58.580  52.870  77.790  1.00  0.00           H
ATOM   2045  CG1 VAL A 129      59.360  51.440  79.170  1.00  0.00           C
ATOM   2046 HG11 VAL A 129      59.200  51.060  80.200  1.00  0.00           H
ATOM   2047 HG12 VAL A 129      60.310  52.020  79.250  1.00  0.00           H
ATOM   2048 HG13 VAL A 129      59.480  50.510  78.570  1.00  0.00           H
ATOM   2049  CG2 VAL A 129      57.120  51.360  78.200  1.00  0.00           C
ATOM   2050 HG21 VAL A 129      57.470  50.480  77.630  1.00  0.00           H
ATOM   2051 HG22 VAL A 129      56.320  51.770  77.560  1.00  0.00           H
ATOM   2052 HG23 VAL A 129      56.650  50.910  79.110  1.00  0.00           H
ATOM   2053  C   VAL A 129      58.880  53.880  80.480  1.00  0.00           C
ATOM   2054  O   VAL A 129      59.310  53.480  81.510  1.00  0.00           O
ATOM   2055  N   VAL A 130      59.440  54.960  79.850  1.00  0.00           N
ATOM   2056  HN  VAL A 130      59.270  55.160  78.880  1.00  0.00           H
ATOM   2057  CA  VAL A 130      60.620  55.530  80.520  1.00  0.00           C
ATOM   2058  HA  VAL A 130      61.210  54.920  81.180  1.00  0.00           H
ATOM   2059  CB  VAL A 130      61.490  56.220  79.490  1.00  0.00           C
ATOM   2060  HB  VAL A 130      62.350  56.710  79.990  1.00  0.00           H
ATOM   2061  CG1 VAL A 130      62.130  55.120  78.610  1.00  0.00           C
ATOM   2062 HG11 VAL A 130      62.620  54.290  79.160  1.00  0.00           H
ATOM   2063 HG12 VAL A 130      62.970  55.580  78.070  1.00  0.00           H
ATOM   2064 HG13 VAL A 130      61.380  54.640  77.940  1.00  0.00           H
ATOM   2065  CG2 VAL A 130      60.900  57.350  78.660  1.00  0.00           C
ATOM   2066 HG21 VAL A 130      61.740  57.790  78.070  1.00  0.00           H
ATOM   2067 HG22 VAL A 130      60.410  58.090  79.330  1.00  0.00           H
ATOM   2068 HG23 VAL A 130      60.150  56.960  77.940  1.00  0.00           H
ATOM   2069  C   VAL A 130      60.250  56.600  81.560  1.00  0.00           C
ATOM   2070  O   VAL A 130      61.020  56.770  82.540  1.00  0.00           O
ATOM   2071  N   HSD A 131      59.250  57.460  81.330  1.00  0.00           N
ATOM   2072  HN  HSD A 131      58.710  57.330  80.500  1.00  0.00           H
ATOM   2073  CA  HSD A 131      59.050  58.610  82.180  1.00  0.00           C
ATOM   2074  HA  HSD A 131      59.170  58.270  83.200  1.00  0.00           H
ATOM   2075  CB  HSD A 131      60.110  59.700  82.040  1.00  0.00           C
ATOM   2076  HB1 HSD A 131      60.210  59.940  80.960  1.00  0.00           H
ATOM   2077  HB2 HSD A 131      61.160  59.410  82.290  1.00  0.00           H
ATOM   2078  ND1 HSD A 131      60.170  61.250  83.910  1.00  0.00           N
ATOM   2079  HD1 HSD A 131      60.340  60.550  84.600  1.00  0.00           H
ATOM   2080  CG  HSD A 131      59.780  61.050  82.590  1.00  0.00           C
ATOM   2081  CE1 HSD A 131      59.950  62.540  84.150  1.00  0.00           C
ATOM   2082  HE1 HSD A 131      60.060  63.050  85.120  1.00  0.00           H
ATOM   2083  NE2 HSD A 131      59.480  63.190  83.080  1.00  0.00           N
ATOM   2084  CD2 HSD A 131      59.400  62.270  82.100  1.00  0.00           C
ATOM   2085  HD2 HSD A 131      59.370  62.810  81.160  1.00  0.00           H
ATOM   2086  C   HSD A 131      57.710  59.220  81.920  1.00  0.00           C
ATOM   2087  O   HSD A 131      57.650  59.810  80.820  1.00  0.00           O
ATOM   2088  N   PRO A 132      56.570  59.030  82.600  1.00  0.00           N
ATOM   2089  CD  PRO A 132      56.490  58.200  83.690  1.00  0.00           C
ATOM   2090  HD1 PRO A 132      57.270  58.440  84.450  1.00  0.00           H
ATOM   2091  HD2 PRO A 132      56.480  57.120  83.450  1.00  0.00           H
ATOM   2092  CA  PRO A 132      55.260  59.370  82.060  1.00  0.00           C
ATOM   2093  HA  PRO A 132      55.240  58.980  81.050  1.00  0.00           H
ATOM   2094  CB  PRO A 132      54.350  58.560  82.940  1.00  0.00           C
ATOM   2095  HB1 PRO A 132      54.110  57.580  82.460  1.00  0.00           H
ATOM   2096  HB2 PRO A 132      53.320  58.950  83.150  1.00  0.00           H
ATOM   2097  CG  PRO A 132      55.110  58.490  84.250  1.00  0.00           C
ATOM   2098  HG1 PRO A 132      55.030  59.450  84.810  1.00  0.00           H
ATOM   2099  HG2 PRO A 132      54.720  57.640  84.830  1.00  0.00           H
ATOM   2100  C   PRO A 132      54.860  60.800  82.030  1.00  0.00           C
ATOM   2101  O   PRO A 132      53.700  61.160  81.720  1.00  0.00           O
ATOM   2102  N   HSD A 133      55.850  61.680  82.350  1.00  0.00           N
ATOM   2103  HN  HSD A 133      56.750  61.270  82.520  1.00  0.00           H
ATOM   2104  CA  HSD A 133      55.670  63.090  82.440  1.00  0.00           C
ATOM   2105  HA  HSD A 133      54.630  63.330  82.260  1.00  0.00           H
ATOM   2106  CB  HSD A 133      56.080  63.680  83.830  1.00  0.00           C
ATOM   2107  HB1 HSD A 133      55.410  64.550  84.000  1.00  0.00           H
ATOM   2108  HB2 HSD A 133      57.130  64.020  83.660  1.00  0.00           H
ATOM   2109  ND1 HSD A 133      54.690  62.230  85.440  1.00  0.00           N
ATOM   2110  HD1 HSD A 133      53.780  62.410  85.060  1.00  0.00           H
ATOM   2111  CG  HSD A 133      55.910  62.800  85.060  1.00  0.00           C
ATOM   2112  CE1 HSD A 133      54.940  61.450  86.510  1.00  0.00           C
ATOM   2113  HE1 HSD A 133      54.150  60.930  87.040  1.00  0.00           H
ATOM   2114  NE2 HSD A 133      56.260  61.520  86.860  1.00  0.00           N
ATOM   2115  CD2 HSD A 133      56.830  62.430  86.000  1.00  0.00           C
ATOM   2116  HD2 HSD A 133      57.850  62.760  86.130  1.00  0.00           H
ATOM   2117  C   HSD A 133      56.290  63.760  81.280  1.00  0.00           C
ATOM   2118  O   HSD A 133      56.230  64.950  81.200  1.00  0.00           O
ATOM   2119  N   HSD A 134      56.610  62.930  80.230  1.00  0.00           N
ATOM   2120  HN  HSD A 134      56.630  61.940  80.300  1.00  0.00           H
ATOM   2121  CA  HSD A 134      56.890  63.440  78.930  1.00  0.00           C
ATOM   2122  HA  HSD A 134      57.690  64.160  78.910  1.00  0.00           H
ATOM   2123  CB  HSD A 134      57.440  62.380  78.000  1.00  0.00           C
ATOM   2124  HB1 HSD A 134      57.400  62.680  76.930  1.00  0.00           H
ATOM   2125  HB2 HSD A 134      56.940  61.410  78.210  1.00  0.00           H
ATOM   2126  ND1 HSD A 134      59.870  63.160  78.530  1.00  0.00           N
ATOM   2127  HD1 HSD A 134      59.930  64.090  78.180  1.00  0.00           H
ATOM   2128  CG  HSD A 134      58.920  62.170  78.280  1.00  0.00           C
ATOM   2129  CE1 HSD A 134      60.990  62.450  78.870  1.00  0.00           C
ATOM   2130  HE1 HSD A 134      61.850  63.010  79.240  1.00  0.00           H
ATOM   2131  NE2 HSD A 134      60.860  61.180  78.810  1.00  0.00           N
ATOM   2132  CD2 HSD A 134      59.550  60.980  78.460  1.00  0.00           C
ATOM   2133  HD2 HSD A 134      59.050  60.020  78.430  1.00  0.00           H
ATOM   2134  C   HSD A 134      55.770  64.180  78.230  1.00  0.00           C
ATOM   2135  O   HSD A 134      54.630  63.970  78.470  1.00  0.00           O
ATOM   2136  N   ALA A 135      56.170  65.220  77.520  1.00  0.00           N
ATOM   2137  HN  ALA A 135      57.160  65.230  77.390  1.00  0.00           H
ATOM   2138  CA  ALA A 135      55.260  66.240  76.950  1.00  0.00           C
ATOM   2139  HA  ALA A 135      54.700  66.630  77.790  1.00  0.00           H
ATOM   2140  CB  ALA A 135      56.240  67.280  76.430  1.00  0.00           C
ATOM   2141  HB1 ALA A 135      55.720  68.070  75.860  1.00  0.00           H
ATOM   2142  HB2 ALA A 135      56.950  66.740  75.750  1.00  0.00           H
ATOM   2143  HB3 ALA A 135      56.780  67.810  77.250  1.00  0.00           H
ATOM   2144  C   ALA A 135      54.260  65.720  75.990  1.00  0.00           C
ATOM   2145  O   ALA A 135      53.100  66.160  76.040  1.00  0.00           O
ATOM   2146  N   LEU A 136      54.630  64.770  75.180  1.00  0.00           N
ATOM   2147  HN  LEU A 136      55.580  64.450  75.210  1.00  0.00           H
ATOM   2148  CA  LEU A 136      53.730  63.980  74.330  1.00  0.00           C
ATOM   2149  HA  LEU A 136      53.180  64.730  73.770  1.00  0.00           H
ATOM   2150  CB  LEU A 136      54.460  63.030  73.320  1.00  0.00           C
ATOM   2151  HB1 LEU A 136      55.240  62.440  73.830  1.00  0.00           H
ATOM   2152  HB2 LEU A 136      54.960  63.700  72.580  1.00  0.00           H
ATOM   2153  CG  LEU A 136      53.540  62.080  72.390  1.00  0.00           C
ATOM   2154  HG  LEU A 136      52.860  61.400  72.950  1.00  0.00           H
ATOM   2155  CD1 LEU A 136      52.650  62.920  71.470  1.00  0.00           C
ATOM   2156 HD11 LEU A 136      52.020  63.610  72.080  1.00  0.00           H
ATOM   2157 HD12 LEU A 136      51.990  62.250  70.890  1.00  0.00           H
ATOM   2158 HD13 LEU A 136      53.280  63.550  70.790  1.00  0.00           H
ATOM   2159  CD2 LEU A 136      54.440  61.240  71.460  1.00  0.00           C
ATOM   2160 HD21 LEU A 136      54.940  60.430  72.020  1.00  0.00           H
ATOM   2161 HD22 LEU A 136      55.080  61.860  70.790  1.00  0.00           H
ATOM   2162 HD23 LEU A 136      53.700  60.760  70.790  1.00  0.00           H
ATOM   2163  C   LEU A 136      52.640  63.260  75.130  1.00  0.00           C
ATOM   2164  O   LEU A 136      51.460  63.180  74.720  1.00  0.00           O
ATOM   2165  N   ASN A 137      52.960  62.640  76.280  1.00  0.00           N
ATOM   2166  HN  ASN A 137      53.910  62.560  76.590  1.00  0.00           H
ATOM   2167  CA  ASN A 137      51.970  62.000  77.120  1.00  0.00           C
ATOM   2168  HA  ASN A 137      51.340  61.340  76.520  1.00  0.00           H
ATOM   2169  CB  ASN A 137      52.710  61.200  78.260  1.00  0.00           C
ATOM   2170  HB1 ASN A 137      51.960  60.720  78.950  1.00  0.00           H
ATOM   2171  HB2 ASN A 137      53.430  61.840  78.830  1.00  0.00           H
ATOM   2172  CG  ASN A 137      53.690  60.070  77.850  1.00  0.00           C
ATOM   2173  OD1 ASN A 137      54.820  59.940  78.330  1.00  0.00           O
ATOM   2174  ND2 ASN A 137      53.310  59.230  76.850  1.00  0.00           N
ATOM   2175 HD21 ASN A 137      53.960  58.490  76.710  1.00  0.00           H
ATOM   2176 HD22 ASN A 137      52.520  59.500  76.300  1.00  0.00           H
ATOM   2177  C   ASN A 137      50.980  63.020  77.690  1.00  0.00           C
ATOM   2178  O   ASN A 137      49.840  62.710  77.960  1.00  0.00           O
ATOM   2179  N   LYS A 138      51.380  64.290  77.850  1.00  0.00           N
ATOM   2180  HN  LYS A 138      52.280  64.470  77.460  1.00  0.00           H
ATOM   2181  CA  LYS A 138      50.780  65.350  78.680  1.00  0.00           C
ATOM   2182  HA  LYS A 138      50.130  64.900  79.410  1.00  0.00           H
ATOM   2183  CB  LYS A 138      52.000  65.930  79.430  1.00  0.00           C
ATOM   2184  HB1 LYS A 138      51.710  66.970  79.660  1.00  0.00           H
ATOM   2185  HB2 LYS A 138      52.870  66.140  78.780  1.00  0.00           H
ATOM   2186  CG  LYS A 138      52.450  65.100  80.610  1.00  0.00           C
ATOM   2187  HG1 LYS A 138      53.380  65.550  81.030  1.00  0.00           H
ATOM   2188  HG2 LYS A 138      52.680  64.050  80.330  1.00  0.00           H
ATOM   2189  CD  LYS A 138      51.360  65.000  81.650  1.00  0.00           C
ATOM   2190  HD1 LYS A 138      50.630  64.220  81.300  1.00  0.00           H
ATOM   2191  HD2 LYS A 138      50.820  65.960  81.820  1.00  0.00           H
ATOM   2192  CE  LYS A 138      51.960  64.400  82.970  1.00  0.00           C
ATOM   2193  HE1 LYS A 138      52.840  65.030  83.230  1.00  0.00           H
ATOM   2194  HE2 LYS A 138      52.320  63.350  82.900  1.00  0.00           H
ATOM   2195  NZ  LYS A 138      51.020  64.580  84.120  1.00  0.00           N
ATOM   2196  HZ1 LYS A 138      50.010  64.590  83.860  1.00  0.00           H
ATOM   2197  HZ2 LYS A 138      51.230  65.460  84.630  1.00  0.00           H
ATOM   2198  HZ3 LYS A 138      51.100  63.790  84.800  1.00  0.00           H
ATOM   2199  C   LYS A 138      49.940  66.460  77.980  1.00  0.00           C
ATOM   2200  O   LYS A 138      49.360  67.310  78.550  1.00  0.00           O
ATOM   2201  N   ILE A 139      49.980  66.490  76.650  1.00  0.00           N
ATOM   2202  HN  ILE A 139      50.380  65.680  76.220  1.00  0.00           H
ATOM   2203  CA  ILE A 139      49.250  67.450  75.780  1.00  0.00           C
ATOM   2204  HA  ILE A 139      49.640  68.430  75.980  1.00  0.00           H
ATOM   2205  CB  ILE A 139      49.360  67.240  74.280  1.00  0.00           C
ATOM   2206  HB  ILE A 139      48.440  67.670  73.810  1.00  0.00           H
ATOM   2207  CG2 ILE A 139      50.620  67.790  73.560  1.00  0.00           C
ATOM   2208 HG21 ILE A 139      50.710  68.880  73.780  1.00  0.00           H
ATOM   2209 HG22 ILE A 139      50.750  67.520  72.500  1.00  0.00           H
ATOM   2210 HG23 ILE A 139      51.430  67.310  74.140  1.00  0.00           H
ATOM   2211  CG1 ILE A 139      49.310  65.700  73.970  1.00  0.00           C
ATOM   2212 HG11 ILE A 139      48.470  65.300  74.590  1.00  0.00           H
ATOM   2213 HG12 ILE A 139      50.290  65.310  74.300  1.00  0.00           H
ATOM   2214  CD  ILE A 139      49.090  65.340  72.510  1.00  0.00           C
ATOM   2215  HD1 ILE A 139      49.910  65.690  71.840  1.00  0.00           H
ATOM   2216  HD2 ILE A 139      48.130  65.600  72.010  1.00  0.00           H
ATOM   2217  HD3 ILE A 139      49.010  64.240  72.430  1.00  0.00           H
ATOM   2218  C   ILE A 139      47.740  67.540  76.060  1.00  0.00           C
ATOM   2219  O   ILE A 139      47.100  66.680  76.600  1.00  0.00           O
ATOM   2220  N   SER A 140      47.120  68.680  75.720  1.00  0.00           N
ATOM   2221  HN  SER A 140      47.570  69.400  75.220  1.00  0.00           H
ATOM   2222  CA  SER A 140      45.660  68.750  75.710  1.00  0.00           C
ATOM   2223  HA  SER A 140      45.310  68.460  76.690  1.00  0.00           H
ATOM   2224  CB  SER A 140      45.140  70.210  75.530  1.00  0.00           C
ATOM   2225  HB1 SER A 140      45.400  70.910  76.360  1.00  0.00           H
ATOM   2226  HB2 SER A 140      44.030  70.230  75.500  1.00  0.00           H
ATOM   2227  OG  SER A 140      45.580  70.750  74.280  1.00  0.00           O
ATOM   2228  HG1 SER A 140      46.500  70.950  74.470  1.00  0.00           H
ATOM   2229  C   SER A 140      45.040  67.850  74.620  1.00  0.00           C
ATOM   2230  O   SER A 140      45.560  67.550  73.500  1.00  0.00           O
ATOM   2231  N   ASN A 141      43.700  67.490  74.760  1.00  0.00           N
ATOM   2232  HN  ASN A 141      43.300  67.800  75.610  1.00  0.00           H
ATOM   2233  CA  ASN A 141      42.930  66.790  73.690  1.00  0.00           C
ATOM   2234  HA  ASN A 141      43.570  65.990  73.350  1.00  0.00           H
ATOM   2235  CB  ASN A 141      41.590  66.350  74.210  1.00  0.00           C
ATOM   2236  HB1 ASN A 141      40.860  65.850  73.540  1.00  0.00           H
ATOM   2237  HB2 ASN A 141      41.120  67.220  74.730  1.00  0.00           H
ATOM   2238  CG  ASN A 141      41.880  65.300  75.310  1.00  0.00           C
ATOM   2239  OD1 ASN A 141      42.860  64.560  75.300  1.00  0.00           O
ATOM   2240  ND2 ASN A 141      40.870  65.140  76.160  1.00  0.00           N
ATOM   2241 HD21 ASN A 141      40.910  64.340  76.770  1.00  0.00           H
ATOM   2242 HD22 ASN A 141      40.110  65.780  76.290  1.00  0.00           H
ATOM   2243  C   ASN A 141      42.630  67.730  72.450  1.00  0.00           C
ATOM   2244  O   ASN A 141      42.560  67.290  71.290  1.00  0.00           O
ATOM   2245  N   ARG A 142      42.560  69.060  72.650  1.00  0.00           N
ATOM   2246  HN  ARG A 142      42.600  69.330  73.610  1.00  0.00           H
ATOM   2247  CA  ARG A 142      42.510  70.160  71.680  1.00  0.00           C
ATOM   2248  HA  ARG A 142      41.670  69.920  71.050  1.00  0.00           H
ATOM   2249  CB  ARG A 142      42.340  71.510  72.310  1.00  0.00           C
ATOM   2250  HB1 ARG A 142      43.100  71.600  73.120  1.00  0.00           H
ATOM   2251  HB2 ARG A 142      41.340  71.580  72.780  1.00  0.00           H
ATOM   2252  CG  ARG A 142      42.320  72.720  71.300  1.00  0.00           C
ATOM   2253  HG1 ARG A 142      41.560  72.570  70.500  1.00  0.00           H
ATOM   2254  HG2 ARG A 142      43.300  72.900  70.820  1.00  0.00           H
ATOM   2255  CD  ARG A 142      41.940  74.060  71.970  1.00  0.00           C
ATOM   2256  HD1 ARG A 142      41.040  73.890  72.590  1.00  0.00           H
ATOM   2257  HD2 ARG A 142      41.710  74.860  71.230  1.00  0.00           H
ATOM   2258  NE  ARG A 142      43.080  74.530  72.800  1.00  0.00           N
ATOM   2259  HE  ARG A 142      44.000  74.170  72.710  1.00  0.00           H
ATOM   2260  CZ  ARG A 142      43.020  75.070  74.010  1.00  0.00           C
ATOM   2261  NH1 ARG A 142      41.920  75.620  74.470  1.00  0.00           N
ATOM   2262 HH11 ARG A 142      41.180  75.680  73.800  1.00  0.00           H
ATOM   2263 HH12 ARG A 142      42.020  76.080  75.340  1.00  0.00           H
ATOM   2264  NH2 ARG A 142      44.040  75.030  74.810  1.00  0.00           N
ATOM   2265 HH21 ARG A 142      44.960  75.010  74.420  1.00  0.00           H
ATOM   2266 HH22 ARG A 142      43.770  75.480  75.660  1.00  0.00           H
ATOM   2267  C   ARG A 142      43.720  70.050  70.680  1.00  0.00           C
ATOM   2268  O   ARG A 142      43.740  69.920  69.480  1.00  0.00           O
ATOM   2269  N   THR A 143      44.880  69.980  71.410  1.00  0.00           N
ATOM   2270  HN  THR A 143      44.800  69.930  72.410  1.00  0.00           H
ATOM   2271  CA  THR A 143      46.220  69.710  70.780  1.00  0.00           C
ATOM   2272  HA  THR A 143      46.330  70.450  69.990  1.00  0.00           H
ATOM   2273  CB  THR A 143      47.420  69.930  71.730  1.00  0.00           C
ATOM   2274  HB  THR A 143      47.190  69.630  72.770  1.00  0.00           H
ATOM   2275  OG1 THR A 143      47.530  71.320  71.820  1.00  0.00           O
ATOM   2276  HG1 THR A 143      48.180  71.320  72.530  1.00  0.00           H
ATOM   2277  CG2 THR A 143      48.710  69.430  71.190  1.00  0.00           C
ATOM   2278 HG21 THR A 143      48.990  69.870  70.210  1.00  0.00           H
ATOM   2279 HG22 THR A 143      48.590  68.340  71.320  1.00  0.00           H
ATOM   2280 HG23 THR A 143      49.440  69.820  71.930  1.00  0.00           H
ATOM   2281  C   THR A 143      46.290  68.320  70.120  1.00  0.00           C
ATOM   2282  O   THR A 143      46.900  68.080  69.080  1.00  0.00           O
ATOM   2283  N   ALA A 144      45.660  67.310  70.710  1.00  0.00           N
ATOM   2284  HN  ALA A 144      45.250  67.290  71.620  1.00  0.00           H
ATOM   2285  CA  ALA A 144      45.620  66.030  70.070  1.00  0.00           C
ATOM   2286  HA  ALA A 144      46.610  65.790  69.680  1.00  0.00           H
ATOM   2287  CB  ALA A 144      45.110  65.060  71.090  1.00  0.00           C
ATOM   2288  HB1 ALA A 144      45.190  63.970  70.870  1.00  0.00           H
ATOM   2289  HB2 ALA A 144      44.070  65.310  71.410  1.00  0.00           H
ATOM   2290  HB3 ALA A 144      45.690  65.190  72.030  1.00  0.00           H
ATOM   2291  C   ALA A 144      44.710  66.030  68.850  1.00  0.00           C
ATOM   2292  O   ALA A 144      44.980  65.400  67.900  1.00  0.00           O
ATOM   2293  N   ALA A 145      43.620  66.870  68.790  1.00  0.00           N
ATOM   2294  HN  ALA A 145      43.380  67.430  69.570  1.00  0.00           H
ATOM   2295  CA  ALA A 145      42.890  67.170  67.650  1.00  0.00           C
ATOM   2296  HA  ALA A 145      42.550  66.300  67.130  1.00  0.00           H
ATOM   2297  CB  ALA A 145      41.660  67.930  68.030  1.00  0.00           C
ATOM   2298  HB1 ALA A 145      42.010  68.710  68.740  1.00  0.00           H
ATOM   2299  HB2 ALA A 145      41.060  67.300  68.730  1.00  0.00           H
ATOM   2300  HB3 ALA A 145      41.050  68.370  67.210  1.00  0.00           H
ATOM   2301  C   ALA A 145      43.760  67.870  66.480  1.00  0.00           C
ATOM   2302  O   ALA A 145      43.870  67.370  65.380  1.00  0.00           O
ATOM   2303  N   ILE A 146      44.360  69.010  66.780  1.00  0.00           N
ATOM   2304  HN  ILE A 146      44.040  69.510  67.580  1.00  0.00           H
ATOM   2305  CA  ILE A 146      45.210  69.830  65.890  1.00  0.00           C
ATOM   2306  HA  ILE A 146      44.640  70.250  65.070  1.00  0.00           H
ATOM   2307  CB  ILE A 146      45.620  71.040  66.770  1.00  0.00           C
ATOM   2308  HB  ILE A 146      45.950  70.720  67.780  1.00  0.00           H
ATOM   2309  CG2 ILE A 146      46.740  71.900  66.140  1.00  0.00           C
ATOM   2310 HG21 ILE A 146      46.460  72.390  65.180  1.00  0.00           H
ATOM   2311 HG22 ILE A 146      47.530  71.150  65.900  1.00  0.00           H
ATOM   2312 HG23 ILE A 146      47.110  72.640  66.890  1.00  0.00           H
ATOM   2313  CG1 ILE A 146      44.420  71.950  66.900  1.00  0.00           C
ATOM   2314 HG11 ILE A 146      43.450  71.420  67.020  1.00  0.00           H
ATOM   2315 HG12 ILE A 146      44.130  72.560  66.020  1.00  0.00           H
ATOM   2316  CD  ILE A 146      44.610  73.000  68.060  1.00  0.00           C
ATOM   2317  HD1 ILE A 146      43.730  73.670  67.950  1.00  0.00           H
ATOM   2318  HD2 ILE A 146      45.510  73.600  67.830  1.00  0.00           H
ATOM   2319  HD3 ILE A 146      44.650  72.550  69.070  1.00  0.00           H
ATOM   2320  C   ILE A 146      46.250  68.900  65.320  1.00  0.00           C
ATOM   2321  O   ILE A 146      46.470  68.890  64.090  1.00  0.00           O
ATOM   2322  N   ILE A 147      46.990  68.140  66.140  1.00  0.00           N
ATOM   2323  HN  ILE A 147      46.870  68.280  67.110  1.00  0.00           H
ATOM   2324  CA  ILE A 147      47.930  67.130  65.640  1.00  0.00           C
ATOM   2325  HA  ILE A 147      48.640  67.650  65.000  1.00  0.00           H
ATOM   2326  CB  ILE A 147      48.840  66.440  66.650  1.00  0.00           C
ATOM   2327  HB  ILE A 147      48.130  65.990  67.370  1.00  0.00           H
ATOM   2328  CG2 ILE A 147      49.780  65.350  66.030  1.00  0.00           C
ATOM   2329 HG21 ILE A 147      50.540  65.090  66.790  1.00  0.00           H
ATOM   2330 HG22 ILE A 147      50.230  65.750  65.100  1.00  0.00           H
ATOM   2331 HG23 ILE A 147      49.240  64.430  65.700  1.00  0.00           H
ATOM   2332  CG1 ILE A 147      49.640  67.360  67.490  1.00  0.00           C
ATOM   2333 HG11 ILE A 147      50.050  66.800  68.360  1.00  0.00           H
ATOM   2334 HG12 ILE A 147      48.910  68.080  67.950  1.00  0.00           H
ATOM   2335  CD  ILE A 147      50.710  68.300  66.880  1.00  0.00           C
ATOM   2336  HD1 ILE A 147      50.190  69.080  66.290  1.00  0.00           H
ATOM   2337  HD2 ILE A 147      51.450  67.690  66.300  1.00  0.00           H
ATOM   2338  HD3 ILE A 147      51.290  68.810  67.670  1.00  0.00           H
ATOM   2339  C   ILE A 147      47.320  66.050  64.720  1.00  0.00           C
ATOM   2340  O   ILE A 147      47.980  65.850  63.660  1.00  0.00           O
ATOM   2341  N   SER A 148      46.220  65.400  65.100  1.00  0.00           N
ATOM   2342  HN  SER A 148      45.800  65.530  66.000  1.00  0.00           H
ATOM   2343  CA  SER A 148      45.630  64.430  64.250  1.00  0.00           C
ATOM   2344  HA  SER A 148      46.470  63.830  63.940  1.00  0.00           H
ATOM   2345  CB  SER A 148      44.560  63.660  65.090  1.00  0.00           C
ATOM   2346  HB1 SER A 148      44.260  62.860  64.370  1.00  0.00           H
ATOM   2347  HB2 SER A 148      43.680  64.320  65.210  1.00  0.00           H
ATOM   2348  OG  SER A 148      45.110  63.130  66.330  1.00  0.00           O
ATOM   2349  HG1 SER A 148      44.990  63.820  66.990  1.00  0.00           H
ATOM   2350  C   SER A 148      45.130  64.960  62.900  1.00  0.00           C
ATOM   2351  O   SER A 148      45.390  64.340  61.850  1.00  0.00           O
ATOM   2352  N   CYS A 149      44.590  66.180  62.960  1.00  0.00           N
ATOM   2353  HN  CYS A 149      44.440  66.720  63.800  1.00  0.00           H
ATOM   2354  CA  CYS A 149      44.330  67.030  61.830  1.00  0.00           C
ATOM   2355  HA  CYS A 149      43.710  66.430  61.170  1.00  0.00           H
ATOM   2356  CB  CYS A 149      43.600  68.350  62.140  1.00  0.00           C
ATOM   2357  HB1 CYS A 149      43.420  68.990  61.240  1.00  0.00           H
ATOM   2358  HB2 CYS A 149      44.230  68.860  62.910  1.00  0.00           H
ATOM   2359  SG  CYS A 149      41.930  68.050  62.760  1.00  0.00           S
ATOM   2360  HG1 CYS A 149      42.320  67.530  63.900  1.00  0.00           H
ATOM   2361  C   CYS A 149      45.500  67.260  60.910  1.00  0.00           C
ATOM   2362  O   CYS A 149      45.320  67.110  59.710  1.00  0.00           O
ATOM   2363  N   LEU A 150      46.700  67.600  61.470  1.00  0.00           N
ATOM   2364  HN  LEU A 150      46.870  67.640  62.450  1.00  0.00           H
ATOM   2365  CA  LEU A 150      47.910  67.990  60.700  1.00  0.00           C
ATOM   2366  HA  LEU A 150      47.520  68.560  59.870  1.00  0.00           H
ATOM   2367  CB  LEU A 150      48.850  68.750  61.700  1.00  0.00           C
ATOM   2368  HB1 LEU A 150      48.830  68.070  62.580  1.00  0.00           H
ATOM   2369  HB2 LEU A 150      48.370  69.700  62.060  1.00  0.00           H
ATOM   2370  CG  LEU A 150      50.390  68.980  61.430  1.00  0.00           C
ATOM   2371  HG  LEU A 150      50.770  67.960  61.180  1.00  0.00           H
ATOM   2372  CD1 LEU A 150      50.580  69.880  60.260  1.00  0.00           C
ATOM   2373 HD11 LEU A 150      50.290  70.930  60.520  1.00  0.00           H
ATOM   2374 HD12 LEU A 150      49.880  69.700  59.410  1.00  0.00           H
ATOM   2375 HD13 LEU A 150      51.610  70.030  59.870  1.00  0.00           H
ATOM   2376  CD2 LEU A 150      51.170  69.510  62.630  1.00  0.00           C
ATOM   2377 HD21 LEU A 150      50.710  70.500  62.870  1.00  0.00           H
ATOM   2378 HD22 LEU A 150      52.260  69.620  62.450  1.00  0.00           H
ATOM   2379 HD23 LEU A 150      51.110  68.890  63.540  1.00  0.00           H
ATOM   2380  C   LEU A 150      48.520  66.710  60.070  1.00  0.00           C
ATOM   2381  O   LEU A 150      48.960  66.740  58.910  1.00  0.00           O
ATOM   2382  N   LEU A 151      48.640  65.610  60.760  1.00  0.00           N
ATOM   2383  HN  LEU A 151      48.220  65.620  61.660  1.00  0.00           H
ATOM   2384  CA  LEU A 151      49.000  64.260  60.290  1.00  0.00           C
ATOM   2385  HA  LEU A 151      49.980  64.250  59.840  1.00  0.00           H
ATOM   2386  CB  LEU A 151      49.150  63.140  61.370  1.00  0.00           C
ATOM   2387  HB1 LEU A 151      49.330  62.110  61.000  1.00  0.00           H
ATOM   2388  HB2 LEU A 151      48.150  63.110  61.850  1.00  0.00           H
ATOM   2389  CG  LEU A 151      50.150  63.400  62.530  1.00  0.00           C
ATOM   2390  HG  LEU A 151      49.850  64.360  63.010  1.00  0.00           H
ATOM   2391  CD1 LEU A 151      50.170  62.300  63.620  1.00  0.00           C
ATOM   2392 HD11 LEU A 151      51.060  62.450  64.270  1.00  0.00           H
ATOM   2393 HD12 LEU A 151      50.230  61.310  63.110  1.00  0.00           H
ATOM   2394 HD13 LEU A 151      49.250  62.440  64.240  1.00  0.00           H
ATOM   2395  CD2 LEU A 151      51.620  63.730  62.020  1.00  0.00           C
ATOM   2396 HD21 LEU A 151      52.170  64.200  62.860  1.00  0.00           H
ATOM   2397 HD22 LEU A 151      51.560  64.490  61.210  1.00  0.00           H
ATOM   2398 HD23 LEU A 151      52.150  62.790  61.730  1.00  0.00           H
ATOM   2399  C   LEU A 151      48.030  63.750  59.210  1.00  0.00           C
ATOM   2400  O   LEU A 151      48.550  63.140  58.240  1.00  0.00           O
ATOM   2401  N   TRP A 152      46.660  63.890  59.370  1.00  0.00           N
ATOM   2402  HN  TRP A 152      46.160  64.170  60.190  1.00  0.00           H
ATOM   2403  CA  TRP A 152      45.810  63.690  58.140  1.00  0.00           C
ATOM   2404  HA  TRP A 152      45.940  62.700  57.720  1.00  0.00           H
ATOM   2405  CB  TRP A 152      44.240  63.740  58.390  1.00  0.00           C
ATOM   2406  HB1 TRP A 152      43.660  63.800  57.440  1.00  0.00           H
ATOM   2407  HB2 TRP A 152      44.020  64.710  58.880  1.00  0.00           H
ATOM   2408  CG  TRP A 152      43.760  62.520  59.110  1.00  0.00           C
ATOM   2409  CD1 TRP A 152      43.270  62.430  60.400  1.00  0.00           C
ATOM   2410  HD1 TRP A 152      43.190  63.280  61.060  1.00  0.00           H
ATOM   2411  NE1 TRP A 152      42.960  61.140  60.680  1.00  0.00           N
ATOM   2412  HE1 TRP A 152      42.590  60.820  61.530  1.00  0.00           H
ATOM   2413  CE2 TRP A 152      43.100  60.430  59.550  1.00  0.00           C
ATOM   2414  CD2 TRP A 152      43.630  61.260  58.520  1.00  0.00           C
ATOM   2415  CE3 TRP A 152      43.680  60.800  57.200  1.00  0.00           C
ATOM   2416  HE3 TRP A 152      43.890  61.490  56.390  1.00  0.00           H
ATOM   2417  CZ3 TRP A 152      43.440  59.430  57.010  1.00  0.00           C
ATOM   2418  HZ3 TRP A 152      43.440  59.050  55.990  1.00  0.00           H
ATOM   2419  CZ2 TRP A 152      42.860  59.110  59.300  1.00  0.00           C
ATOM   2420  HZ2 TRP A 152      42.650  58.500  60.160  1.00  0.00           H
ATOM   2421  CH2 TRP A 152      43.170  58.580  58.050  1.00  0.00           C
ATOM   2422  HH2 TRP A 152      43.180  57.500  57.910  1.00  0.00           H
ATOM   2423  C   TRP A 152      46.030  64.620  56.900  1.00  0.00           C
ATOM   2424  O   TRP A 152      46.040  64.180  55.760  1.00  0.00           O
ATOM   2425  N   GLY A 153      46.400  65.890  57.170  1.00  0.00           N
ATOM   2426  HN  GLY A 153      46.440  66.120  58.130  1.00  0.00           H
ATOM   2427  CA  GLY A 153      46.900  66.790  56.160  1.00  0.00           C
ATOM   2428  HA1 GLY A 153      47.010  67.690  56.740  1.00  0.00           H
ATOM   2429  HA2 GLY A 153      46.200  66.850  55.340  1.00  0.00           H
ATOM   2430  C   GLY A 153      48.210  66.410  55.490  1.00  0.00           C
ATOM   2431  O   GLY A 153      48.220  66.300  54.240  1.00  0.00           O
ATOM   2432  N   ILE A 154      49.270  66.010  56.230  1.00  0.00           N
ATOM   2433  HN  ILE A 154      49.430  66.130  57.200  1.00  0.00           H
ATOM   2434  CA  ILE A 154      50.490  65.590  55.750  1.00  0.00           C
ATOM   2435  HA  ILE A 154      50.870  66.260  55.010  1.00  0.00           H
ATOM   2436  CB  ILE A 154      51.420  65.290  56.950  1.00  0.00           C
ATOM   2437  HB  ILE A 154      50.830  64.740  57.710  1.00  0.00           H
ATOM   2438  CG2 ILE A 154      52.620  64.420  56.610  1.00  0.00           C
ATOM   2439 HG21 ILE A 154      52.380  63.370  56.340  1.00  0.00           H
ATOM   2440 HG22 ILE A 154      53.220  64.320  57.530  1.00  0.00           H
ATOM   2441 HG23 ILE A 154      53.310  64.910  55.890  1.00  0.00           H
ATOM   2442  CG1 ILE A 154      51.850  66.640  57.550  1.00  0.00           C
ATOM   2443 HG11 ILE A 154      51.060  67.400  57.670  1.00  0.00           H
ATOM   2444 HG12 ILE A 154      52.620  67.160  56.950  1.00  0.00           H
ATOM   2445  CD  ILE A 154      52.410  66.600  58.940  1.00  0.00           C
ATOM   2446  HD1 ILE A 154      51.610  66.370  59.670  1.00  0.00           H
ATOM   2447  HD2 ILE A 154      52.830  67.590  59.180  1.00  0.00           H
ATOM   2448  HD3 ILE A 154      53.200  65.830  59.040  1.00  0.00           H
ATOM   2449  C   ILE A 154      50.360  64.310  54.940  1.00  0.00           C
ATOM   2450  O   ILE A 154      51.060  64.090  53.900  1.00  0.00           O
ATOM   2451  N   THR A 155      49.450  63.330  55.430  1.00  0.00           N
ATOM   2452  HN  THR A 155      49.100  63.330  56.360  1.00  0.00           H
ATOM   2453  CA  THR A 155      49.100  62.150  54.770  1.00  0.00           C
ATOM   2454  HA  THR A 155      50.010  61.570  54.640  1.00  0.00           H
ATOM   2455  CB  THR A 155      48.190  61.340  55.660  1.00  0.00           C
ATOM   2456  HB  THR A 155      47.430  61.980  56.150  1.00  0.00           H
ATOM   2457  OG1 THR A 155      49.020  60.740  56.620  1.00  0.00           O
ATOM   2458  HG1 THR A 155      49.200  61.430  57.260  1.00  0.00           H
ATOM   2459  CG2 THR A 155      47.440  60.190  55.000  1.00  0.00           C
ATOM   2460 HG21 THR A 155      47.010  59.470  55.740  1.00  0.00           H
ATOM   2461 HG22 THR A 155      48.130  59.700  54.300  1.00  0.00           H
ATOM   2462 HG23 THR A 155      46.660  60.580  54.320  1.00  0.00           H
ATOM   2463  C   THR A 155      48.520  62.370  53.390  1.00  0.00           C
ATOM   2464  O   THR A 155      48.890  61.580  52.480  1.00  0.00           O
ATOM   2465  N   ILE A 156      47.660  63.370  53.230  1.00  0.00           N
ATOM   2466  HN  ILE A 156      47.320  63.900  54.010  1.00  0.00           H
ATOM   2467  CA  ILE A 156      47.250  63.810  51.880  1.00  0.00           C
ATOM   2468  HA  ILE A 156      46.890  62.940  51.340  1.00  0.00           H
ATOM   2469  CB  ILE A 156      46.110  64.800  51.850  1.00  0.00           C
ATOM   2470  HB  ILE A 156      46.510  65.730  52.290  1.00  0.00           H
ATOM   2471  CG2 ILE A 156      45.800  65.260  50.410  1.00  0.00           C
ATOM   2472 HG21 ILE A 156      45.570  64.430  49.700  1.00  0.00           H
ATOM   2473 HG22 ILE A 156      46.700  65.830  50.110  1.00  0.00           H
ATOM   2474 HG23 ILE A 156      44.900  65.910  50.460  1.00  0.00           H
ATOM   2475  CG1 ILE A 156      44.880  64.420  52.680  1.00  0.00           C
ATOM   2476 HG11 ILE A 156      44.010  64.980  52.290  1.00  0.00           H
ATOM   2477 HG12 ILE A 156      44.980  64.720  53.740  1.00  0.00           H
ATOM   2478  CD  ILE A 156      44.510  62.920  52.770  1.00  0.00           C
ATOM   2479  HD1 ILE A 156      43.560  62.770  53.320  1.00  0.00           H
ATOM   2480  HD2 ILE A 156      45.210  62.420  53.480  1.00  0.00           H
ATOM   2481  HD3 ILE A 156      44.570  62.470  51.770  1.00  0.00           H
ATOM   2482  C   ILE A 156      48.420  64.290  51.030  1.00  0.00           C
ATOM   2483  O   ILE A 156      48.600  63.920  49.900  1.00  0.00           O
ATOM   2484  N   GLY A 157      49.260  65.140  51.610  1.00  0.00           N
ATOM   2485  HN  GLY A 157      48.970  65.540  52.480  1.00  0.00           H
ATOM   2486  CA  GLY A 157      50.390  65.800  50.900  1.00  0.00           C
ATOM   2487  HA1 GLY A 157      50.990  66.260  51.670  1.00  0.00           H
ATOM   2488  HA2 GLY A 157      49.890  66.440  50.170  1.00  0.00           H
ATOM   2489  C   GLY A 157      51.320  64.860  50.220  1.00  0.00           C
ATOM   2490  O   GLY A 157      51.920  65.010  49.140  1.00  0.00           O
ATOM   2491  N   LEU A 158      51.400  63.660  50.800  1.00  0.00           N
ATOM   2492  HN  LEU A 158      50.870  63.450  51.620  1.00  0.00           H
ATOM   2493  CA  LEU A 158      52.250  62.470  50.530  1.00  0.00           C
ATOM   2494  HA  LEU A 158      53.170  62.910  50.170  1.00  0.00           H
ATOM   2495  CB  LEU A 158      52.450  61.560  51.820  1.00  0.00           C
ATOM   2496  HB1 LEU A 158      52.570  60.520  51.450  1.00  0.00           H
ATOM   2497  HB2 LEU A 158      51.560  61.720  52.470  1.00  0.00           H
ATOM   2498  CG  LEU A 158      53.700  61.760  52.700  1.00  0.00           C
ATOM   2499  HG  LEU A 158      53.720  62.860  52.880  1.00  0.00           H
ATOM   2500  CD1 LEU A 158      53.480  61.210  54.140  1.00  0.00           C
ATOM   2501 HD11 LEU A 158      52.550  61.730  54.480  1.00  0.00           H
ATOM   2502 HD12 LEU A 158      54.240  61.620  54.840  1.00  0.00           H
ATOM   2503 HD13 LEU A 158      53.380  60.120  54.260  1.00  0.00           H
ATOM   2504  CD2 LEU A 158      55.020  61.320  52.080  1.00  0.00           C
ATOM   2505 HD21 LEU A 158      55.270  61.910  51.170  1.00  0.00           H
ATOM   2506 HD22 LEU A 158      55.050  60.240  51.810  1.00  0.00           H
ATOM   2507 HD23 LEU A 158      55.700  61.550  52.930  1.00  0.00           H
ATOM   2508  C   LEU A 158      51.660  61.720  49.390  1.00  0.00           C
ATOM   2509  O   LEU A 158      52.310  61.130  48.540  1.00  0.00           O
ATOM   2510  N   THR A 159      50.310  61.670  49.240  1.00  0.00           N
ATOM   2511  HN  THR A 159      49.660  62.060  49.880  1.00  0.00           H
ATOM   2512  CA  THR A 159      49.660  60.690  48.400  1.00  0.00           C
ATOM   2513  HA  THR A 159      50.320  59.950  47.960  1.00  0.00           H
ATOM   2514  CB  THR A 159      48.540  59.900  49.030  1.00  0.00           C
ATOM   2515  HB  THR A 159      47.820  59.400  48.340  1.00  0.00           H
ATOM   2516  OG1 THR A 159      47.760  60.690  49.930  1.00  0.00           O
ATOM   2517  HG1 THR A 159      48.330  60.840  50.680  1.00  0.00           H
ATOM   2518  CG2 THR A 159      49.210  58.840  49.870  1.00  0.00           C
ATOM   2519 HG21 THR A 159      49.620  59.220  50.850  1.00  0.00           H
ATOM   2520 HG22 THR A 159      49.930  58.310  49.210  1.00  0.00           H
ATOM   2521 HG23 THR A 159      48.350  58.180  50.080  1.00  0.00           H
ATOM   2522  C   THR A 159      48.970  61.420  47.230  1.00  0.00           C
ATOM   2523  O   THR A 159      48.330  60.780  46.380  1.00  0.00           O
ATOM   2524  N   VAL A 160      49.030  62.760  47.200  1.00  0.00           N
ATOM   2525  HN  VAL A 160      49.430  63.220  47.990  1.00  0.00           H
ATOM   2526  CA  VAL A 160      48.320  63.630  46.280  1.00  0.00           C
ATOM   2527  HA  VAL A 160      47.300  63.280  46.250  1.00  0.00           H
ATOM   2528  CB  VAL A 160      48.300  65.120  46.610  1.00  0.00           C
ATOM   2529  HB  VAL A 160      48.030  65.330  47.670  1.00  0.00           H
ATOM   2530  CG1 VAL A 160      49.700  65.780  46.540  1.00  0.00           C
ATOM   2531 HG11 VAL A 160      50.390  65.210  47.190  1.00  0.00           H
ATOM   2532 HG12 VAL A 160      49.650  66.830  46.910  1.00  0.00           H
ATOM   2533 HG13 VAL A 160      50.090  65.760  45.500  1.00  0.00           H
ATOM   2534  CG2 VAL A 160      47.270  65.890  45.740  1.00  0.00           C
ATOM   2535 HG21 VAL A 160      46.290  65.360  45.700  1.00  0.00           H
ATOM   2536 HG22 VAL A 160      47.800  65.960  44.760  1.00  0.00           H
ATOM   2537 HG23 VAL A 160      47.230  66.920  46.150  1.00  0.00           H
ATOM   2538  C   VAL A 160      48.830  63.410  44.850  1.00  0.00           C
ATOM   2539  O   VAL A 160      48.220  63.690  43.810  1.00  0.00           O
ATOM   2540  N   HSD A 161      50.060  62.950  44.720  1.00  0.00           N
ATOM   2541  HN  HSD A 161      50.640  62.870  45.520  1.00  0.00           H
ATOM   2542  CA  HSD A 161      50.680  62.780  43.410  1.00  0.00           C
ATOM   2543  HA  HSD A 161      50.680  63.760  42.950  1.00  0.00           H
ATOM   2544  CB  HSD A 161      52.060  62.200  43.660  1.00  0.00           C
ATOM   2545  HB1 HSD A 161      52.640  62.940  44.250  1.00  0.00           H
ATOM   2546  HB2 HSD A 161      52.600  62.230  42.690  1.00  0.00           H
ATOM   2547  ND1 HSD A 161      52.490  60.820  45.720  1.00  0.00           N
ATOM   2548  HD1 HSD A 161      52.390  61.470  46.480  1.00  0.00           H
ATOM   2549  CG  HSD A 161      52.220  60.890  44.350  1.00  0.00           C
ATOM   2550  CE1 HSD A 161      52.660  59.540  46.030  1.00  0.00           C
ATOM   2551  HE1 HSD A 161      52.550  59.200  47.060  1.00  0.00           H
ATOM   2552  NE2 HSD A 161      52.650  58.770  44.980  1.00  0.00           N
ATOM   2553  CD2 HSD A 161      52.330  59.580  43.870  1.00  0.00           C
ATOM   2554  HD2 HSD A 161      52.190  58.980  42.980  1.00  0.00           H
ATOM   2555  C   HSD A 161      49.820  61.770  42.640  1.00  0.00           C
ATOM   2556  O   HSD A 161      49.520  62.010  41.490  1.00  0.00           O
ATOM   2557  N   LEU A 162      49.330  60.670  43.280  1.00  0.00           N
ATOM   2558  HN  LEU A 162      49.430  60.550  44.260  1.00  0.00           H
ATOM   2559  CA  LEU A 162      48.600  59.610  42.580  1.00  0.00           C
ATOM   2560  HA  LEU A 162      49.210  59.230  41.780  1.00  0.00           H
ATOM   2561  CB  LEU A 162      48.300  58.500  43.580  1.00  0.00           C
ATOM   2562  HB1 LEU A 162      47.770  58.950  44.430  1.00  0.00           H
ATOM   2563  HB2 LEU A 162      49.320  58.230  43.930  1.00  0.00           H
ATOM   2564  CG  LEU A 162      47.640  57.260  42.980  1.00  0.00           C
ATOM   2565  HG  LEU A 162      46.600  57.540  42.730  1.00  0.00           H
ATOM   2566  CD1 LEU A 162      48.150  56.620  41.640  1.00  0.00           C
ATOM   2567 HD11 LEU A 162      47.480  55.760  41.440  1.00  0.00           H
ATOM   2568 HD12 LEU A 162      49.180  56.210  41.680  1.00  0.00           H
ATOM   2569 HD13 LEU A 162      48.120  57.290  40.750  1.00  0.00           H
ATOM   2570  CD2 LEU A 162      47.680  56.180  44.060  1.00  0.00           C
ATOM   2571 HD21 LEU A 162      48.740  56.130  44.400  1.00  0.00           H
ATOM   2572 HD22 LEU A 162      47.310  55.190  43.720  1.00  0.00           H
ATOM   2573 HD23 LEU A 162      46.980  56.370  44.910  1.00  0.00           H
ATOM   2574  C   LEU A 162      47.290  60.100  41.830  1.00  0.00           C
ATOM   2575  O   LEU A 162      46.830  59.580  40.810  1.00  0.00           O
ATOM   2576  N   LEU A 163      46.550  61.140  42.410  1.00  0.00           N
ATOM   2577  HN  LEU A 163      46.950  61.650  43.170  1.00  0.00           H
ATOM   2578  CA  LEU A 163      45.340  61.670  41.770  1.00  0.00           C
ATOM   2579  HA  LEU A 163      44.750  60.800  41.490  1.00  0.00           H
ATOM   2580  CB  LEU A 163      44.560  62.620  42.810  1.00  0.00           C
ATOM   2581  HB1 LEU A 163      43.850  63.220  42.190  1.00  0.00           H
ATOM   2582  HB2 LEU A 163      45.390  63.290  43.120  1.00  0.00           H
ATOM   2583  CG  LEU A 163      43.740  62.020  43.970  1.00  0.00           C
ATOM   2584  HG  LEU A 163      44.420  61.440  44.640  1.00  0.00           H
ATOM   2585  CD1 LEU A 163      43.070  63.130  44.830  1.00  0.00           C
ATOM   2586 HD11 LEU A 163      42.650  62.760  45.790  1.00  0.00           H
ATOM   2587 HD12 LEU A 163      42.300  63.720  44.300  1.00  0.00           H
ATOM   2588 HD13 LEU A 163      43.810  63.860  45.230  1.00  0.00           H
ATOM   2589  CD2 LEU A 163      42.700  61.160  43.390  1.00  0.00           C
ATOM   2590 HD21 LEU A 163      42.010  61.680  42.680  1.00  0.00           H
ATOM   2591 HD22 LEU A 163      42.070  60.700  44.180  1.00  0.00           H
ATOM   2592 HD23 LEU A 163      43.180  60.310  42.870  1.00  0.00           H
ATOM   2593  C   LEU A 163      45.590  62.460  40.500  1.00  0.00           C
ATOM   2594  O   LEU A 163      44.840  62.420  39.520  1.00  0.00           O
ATOM   2595  N   LYS A 164      46.640  63.250  40.450  1.00  0.00           N
ATOM   2596  HN  LYS A 164      47.220  63.330  41.260  1.00  0.00           H
ATOM   2597  CA  LYS A 164      47.110  64.020  39.330  1.00  0.00           C
ATOM   2598  HA  LYS A 164      46.270  64.580  38.960  1.00  0.00           H
ATOM   2599  CB  LYS A 164      48.350  64.910  39.630  1.00  0.00           C
ATOM   2600  HB1 LYS A 164      48.680  65.580  38.810  1.00  0.00           H
ATOM   2601  HB2 LYS A 164      49.300  64.400  39.910  1.00  0.00           H
ATOM   2602  CG  LYS A 164      48.030  65.900  40.840  1.00  0.00           C
ATOM   2603  HG1 LYS A 164      48.980  66.450  41.050  1.00  0.00           H
ATOM   2604  HG2 LYS A 164      47.790  65.300  41.730  1.00  0.00           H
ATOM   2605  CD  LYS A 164      47.000  66.870  40.450  1.00  0.00           C
ATOM   2606  HD1 LYS A 164      46.510  67.320  41.350  1.00  0.00           H
ATOM   2607  HD2 LYS A 164      46.100  66.380  39.990  1.00  0.00           H
ATOM   2608  CE  LYS A 164      47.550  68.020  39.610  1.00  0.00           C
ATOM   2609  HE1 LYS A 164      47.690  67.760  38.540  1.00  0.00           H
ATOM   2610  HE2 LYS A 164      48.530  68.350  40.030  1.00  0.00           H
ATOM   2611  NZ  LYS A 164      46.670  69.160  39.670  1.00  0.00           N
ATOM   2612  HZ1 LYS A 164      45.790  68.900  40.150  1.00  0.00           H
ATOM   2613  HZ2 LYS A 164      46.480  69.720  38.820  1.00  0.00           H
ATOM   2614  HZ3 LYS A 164      47.220  69.810  40.280  1.00  0.00           H
ATOM   2615  C   LYS A 164      47.560  63.170  38.140  1.00  0.00           C
ATOM   2616  O   LYS A 164      47.440  63.540  36.990  1.00  0.00           O
ATOM   2617  N   LYS A 165      48.030  61.930  38.370  1.00  0.00           N
ATOM   2618  HN  LYS A 165      48.060  61.520  39.290  1.00  0.00           H
ATOM   2619  CA  LYS A 165      48.560  61.060  37.380  1.00  0.00           C
ATOM   2620  HA  LYS A 165      49.240  61.580  36.720  1.00  0.00           H
ATOM   2621  CB  LYS A 165      49.420  60.000  38.100  1.00  0.00           C
ATOM   2622  HB1 LYS A 165      49.550  59.080  37.480  1.00  0.00           H
ATOM   2623  HB2 LYS A 165      48.890  59.790  39.050  1.00  0.00           H
ATOM   2624  CG  LYS A 165      50.750  60.540  38.510  1.00  0.00           C
ATOM   2625  HG1 LYS A 165      51.140  59.810  39.240  1.00  0.00           H
ATOM   2626  HG2 LYS A 165      50.510  61.490  39.030  1.00  0.00           H
ATOM   2627  CD  LYS A 165      51.800  60.670  37.370  1.00  0.00           C
ATOM   2628  HD1 LYS A 165      51.480  61.440  36.620  1.00  0.00           H
ATOM   2629  HD2 LYS A 165      51.750  59.740  36.770  1.00  0.00           H
ATOM   2630  CE  LYS A 165      53.220  60.840  37.880  1.00  0.00           C
ATOM   2631  HE1 LYS A 165      54.030  61.060  37.150  1.00  0.00           H
ATOM   2632  HE2 LYS A 165      53.510  59.890  38.380  1.00  0.00           H
ATOM   2633  NZ  LYS A 165      53.370  61.830  38.970  1.00  0.00           N
ATOM   2634  HZ1 LYS A 165      53.310  61.330  39.880  1.00  0.00           H
ATOM   2635  HZ2 LYS A 165      52.590  62.510  38.840  1.00  0.00           H
ATOM   2636  HZ3 LYS A 165      54.330  62.220  38.960  1.00  0.00           H
ATOM   2637  C   LYS A 165      47.480  60.350  36.660  1.00  0.00           C
ATOM   2638  O   LYS A 165      46.410  60.000  37.220  1.00  0.00           O
ATOM   2639  N   LYS A 166      47.660  60.190  35.330  1.00  0.00           N
ATOM   2640  HN  LYS A 166      48.440  60.600  34.860  1.00  0.00           H
ATOM   2641  CA  LYS A 166      46.720  59.560  34.430  1.00  0.00           C
ATOM   2642  HA  LYS A 166      45.730  59.840  34.740  1.00  0.00           H
ATOM   2643  CB  LYS A 166      47.000  60.070  32.980  1.00  0.00           C
ATOM   2644  HB1 LYS A 166      46.470  59.390  32.290  1.00  0.00           H
ATOM   2645  HB2 LYS A 166      48.040  60.130  32.600  1.00  0.00           H
ATOM   2646  CG  LYS A 166      46.480  61.470  32.770  1.00  0.00           C
ATOM   2647  HG1 LYS A 166      46.970  62.330  33.280  1.00  0.00           H
ATOM   2648  HG2 LYS A 166      45.510  61.490  33.290  1.00  0.00           H
ATOM   2649  CD  LYS A 166      46.240  61.910  31.240  1.00  0.00           C
ATOM   2650  HD1 LYS A 166      46.020  61.020  30.630  1.00  0.00           H
ATOM   2651  HD2 LYS A 166      47.180  62.380  30.860  1.00  0.00           H
ATOM   2652  CE  LYS A 166      45.080  62.950  31.100  1.00  0.00           C
ATOM   2653  HE1 LYS A 166      45.010  63.410  30.080  1.00  0.00           H
ATOM   2654  HE2 LYS A 166      45.180  63.740  31.860  1.00  0.00           H
ATOM   2655  NZ  LYS A 166      43.870  62.130  31.300  1.00  0.00           N
ATOM   2656  HZ1 LYS A 166      43.640  61.750  30.360  1.00  0.00           H
ATOM   2657  HZ2 LYS A 166      43.070  62.730  31.600  1.00  0.00           H
ATOM   2658  HZ3 LYS A 166      43.990  61.260  31.850  1.00  0.00           H
ATOM   2659  C   LYS A 166      46.870  58.050  34.570  1.00  0.00           C
ATOM   2660  O   LYS A 166      46.970  57.380  33.520  1.00  0.00           O
ATOM   2661  N   MET A 167      46.580  57.500  35.760  1.00  0.00           N
ATOM   2662  HN  MET A 167      46.340  58.150  36.480  1.00  0.00           H
ATOM   2663  CA  MET A 167      46.580  56.010  35.890  1.00  0.00           C
ATOM   2664  HA  MET A 167      47.440  55.590  35.390  1.00  0.00           H
ATOM   2665  CB  MET A 167      46.680  55.680  37.410  1.00  0.00           C
ATOM   2666  HB1 MET A 167      46.760  54.570  37.480  1.00  0.00           H
ATOM   2667  HB2 MET A 167      45.700  55.880  37.900  1.00  0.00           H
ATOM   2668  CG  MET A 167      47.970  56.150  38.070  1.00  0.00           C
ATOM   2669  HG1 MET A 167      47.930  55.990  39.170  1.00  0.00           H
ATOM   2670  HG2 MET A 167      47.960  57.240  37.820  1.00  0.00           H
ATOM   2671  SD  MET A 167      49.410  55.310  37.430  1.00  0.00           S
ATOM   2672  CE  MET A 167      50.530  55.880  38.740  1.00  0.00           C
ATOM   2673  HE1 MET A 167      50.460  55.120  39.560  1.00  0.00           H
ATOM   2674  HE2 MET A 167      50.230  56.860  39.170  1.00  0.00           H
ATOM   2675  HE3 MET A 167      51.560  55.990  38.350  1.00  0.00           H
ATOM   2676  C   MET A 167      45.420  55.300  35.160  1.00  0.00           C
ATOM   2677  O   MET A 167      45.670  54.160  34.760  1.00  0.00           O
ATOM   2678  N   PRO A 168      44.170  55.830  35.010  1.00  0.00           N
ATOM   2679  CD  PRO A 168      43.620  57.000  35.620  1.00  0.00           C
ATOM   2680  HD1 PRO A 168      44.130  57.870  35.150  1.00  0.00           H
ATOM   2681  HD2 PRO A 168      43.840  57.120  36.690  1.00  0.00           H
ATOM   2682  CA  PRO A 168      43.100  55.180  34.160  1.00  0.00           C
ATOM   2683  HA  PRO A 168      42.720  54.370  34.780  1.00  0.00           H
ATOM   2684  CB  PRO A 168      42.140  56.330  33.960  1.00  0.00           C
ATOM   2685  HB1 PRO A 168      41.130  56.010  33.600  1.00  0.00           H
ATOM   2686  HB2 PRO A 168      42.560  56.990  33.170  1.00  0.00           H
ATOM   2687  CG  PRO A 168      42.120  57.000  35.340  1.00  0.00           C
ATOM   2688  HG1 PRO A 168      41.600  57.990  35.280  1.00  0.00           H
ATOM   2689  HG2 PRO A 168      41.630  56.360  36.110  1.00  0.00           H
ATOM   2690  C   PRO A 168      43.550  54.520  32.850  1.00  0.00           C
ATOM   2691  O   PRO A 168      44.450  55.040  32.120  1.00  0.00           O
ATOM   2692  N   ILE A 169      43.010  53.300  32.470  1.00  0.00           N
ATOM   2693  HN  ILE A 169      42.400  52.800  33.070  1.00  0.00           H
ATOM   2694  CA  ILE A 169      43.350  52.670  31.220  1.00  0.00           C
ATOM   2695  HA  ILE A 169      43.850  53.390  30.590  1.00  0.00           H
ATOM   2696  CB  ILE A 169      44.460  51.520  31.400  1.00  0.00           C
ATOM   2697  HB  ILE A 169      44.140  50.850  32.250  1.00  0.00           H
ATOM   2698  CG2 ILE A 169      44.470  50.600  30.190  1.00  0.00           C
ATOM   2699 HG21 ILE A 169      43.460  50.190  29.980  1.00  0.00           H
ATOM   2700 HG22 ILE A 169      45.130  49.760  30.460  1.00  0.00           H
ATOM   2701 HG23 ILE A 169      44.800  51.120  29.270  1.00  0.00           H
ATOM   2702  CG1 ILE A 169      45.880  52.040  31.600  1.00  0.00           C
ATOM   2703 HG11 ILE A 169      45.810  52.950  32.230  1.00  0.00           H
ATOM   2704 HG12 ILE A 169      46.220  52.220  30.560  1.00  0.00           H
ATOM   2705  CD  ILE A 169      46.830  51.010  32.350  1.00  0.00           C
ATOM   2706  HD1 ILE A 169      47.030  50.190  31.610  1.00  0.00           H
ATOM   2707  HD2 ILE A 169      46.390  50.630  33.290  1.00  0.00           H
ATOM   2708  HD3 ILE A 169      47.750  51.590  32.530  1.00  0.00           H
ATOM   2709  C   ILE A 169      42.080  52.290  30.450  1.00  0.00           C
ATOM   2710  O   ILE A 169      41.210  51.550  30.920  1.00  0.00           O
ATOM   2711  N   GLN A 170      41.970  52.970  29.250  1.00  0.00           N
ATOM   2712  HN  GLN A 170      42.610  53.710  29.070  1.00  0.00           H
ATOM   2713  CA  GLN A 170      41.070  52.540  28.190  1.00  0.00           C
ATOM   2714  HA  GLN A 170      40.290  51.900  28.600  1.00  0.00           H
ATOM   2715  CB  GLN A 170      40.500  53.820  27.480  1.00  0.00           C
ATOM   2716  HB1 GLN A 170      41.340  54.480  27.180  1.00  0.00           H
ATOM   2717  HB2 GLN A 170      39.780  54.250  28.210  1.00  0.00           H
ATOM   2718  CG  GLN A 170      39.680  53.630  26.100  1.00  0.00           C
ATOM   2719  HG1 GLN A 170      40.330  53.350  25.240  1.00  0.00           H
ATOM   2720  HG2 GLN A 170      39.190  54.600  25.870  1.00  0.00           H
ATOM   2721  CD  GLN A 170      38.620  52.590  26.220  1.00  0.00           C
ATOM   2722  OE1 GLN A 170      38.650  51.560  25.600  1.00  0.00           O
ATOM   2723  NE2 GLN A 170      37.570  52.870  27.040  1.00  0.00           N
ATOM   2724 HE21 GLN A 170      36.810  52.230  27.060  1.00  0.00           H
ATOM   2725 HE22 GLN A 170      37.430  53.810  27.360  1.00  0.00           H
ATOM   2726  C   GLN A 170      41.860  51.770  27.210  1.00  0.00           C
ATOM   2727  O   GLN A 170      42.960  52.170  26.840  1.00  0.00           O
ATOM   2728  N   ASN A 171      41.330  50.680  26.680  1.00  0.00           N
ATOM   2729  HN  ASN A 171      40.420  50.470  27.010  1.00  0.00           H
ATOM   2730  CA  ASN A 171      42.070  49.770  25.800  1.00  0.00           C
ATOM   2731  HA  ASN A 171      42.460  50.360  24.980  1.00  0.00           H
ATOM   2732  CB  ASN A 171      43.160  49.100  26.560  1.00  0.00           C
ATOM   2733  HB1 ASN A 171      42.830  48.560  27.490  1.00  0.00           H
ATOM   2734  HB2 ASN A 171      43.910  49.790  27.010  1.00  0.00           H
ATOM   2735  CG  ASN A 171      44.060  48.280  25.660  1.00  0.00           C
ATOM   2736  OD1 ASN A 171      44.550  48.810  24.630  1.00  0.00           O
ATOM   2737  ND2 ASN A 171      44.330  47.000  25.940  1.00  0.00           N
ATOM   2738 HD21 ASN A 171      43.660  46.610  26.570  1.00  0.00           H
ATOM   2739 HD22 ASN A 171      44.780  46.460  25.240  1.00  0.00           H
ATOM   2740  C   ASN A 171      41.210  48.710  25.150  1.00  0.00           C
ATOM   2741  O   ASN A 171      41.600  47.680  24.740  1.00  0.00           O
ATOM   2742  N   GLY A 172      39.880  49.030  25.040  1.00  0.00           N
ATOM   2743  HN  GLY A 172      39.700  50.010  25.120  1.00  0.00           H
ATOM   2744  CA  GLY A 172      38.670  48.250  24.650  1.00  0.00           C
ATOM   2745  HA1 GLY A 172      39.020  47.620  23.850  1.00  0.00           H
ATOM   2746  HA2 GLY A 172      37.930  48.930  24.240  1.00  0.00           H
ATOM   2747  C   GLY A 172      38.150  47.390  25.740  1.00  0.00           C
ATOM   2748  O   GLY A 172      38.770  47.290  26.730  1.00  0.00           O
ATOM   2749  N   GLY A 173      36.960  46.690  25.570  1.00  0.00           N
ATOM   2750  HN  GLY A 173      36.550  46.860  24.690  1.00  0.00           H
ATOM   2751  CA  GLY A 173      36.400  45.820  26.580  1.00  0.00           C
ATOM   2752  HA1 GLY A 173      37.070  44.980  26.630  1.00  0.00           H
ATOM   2753  HA2 GLY A 173      35.410  45.480  26.320  1.00  0.00           H
ATOM   2754  C   GLY A 173      36.300  46.490  27.920  1.00  0.00           C
ATOM   2755  O   GLY A 173      36.080  47.720  27.990  1.00  0.00           O
ATOM   2756  N   ALA A 174      36.330  45.710  28.980  1.00  0.00           N
ATOM   2757  HN  ALA A 174      36.590  44.750  28.900  1.00  0.00           H
ATOM   2758  CA  ALA A 174      36.580  46.270  30.340  1.00  0.00           C
ATOM   2759  HA  ALA A 174      35.810  46.980  30.620  1.00  0.00           H
ATOM   2760  CB  ALA A 174      36.510  45.230  31.430  1.00  0.00           C
ATOM   2761  HB1 ALA A 174      36.960  44.270  31.090  1.00  0.00           H
ATOM   2762  HB2 ALA A 174      35.430  45.120  31.690  1.00  0.00           H
ATOM   2763  HB3 ALA A 174      37.100  45.410  32.350  1.00  0.00           H
ATOM   2764  C   ALA A 174      37.880  47.040  30.450  1.00  0.00           C
ATOM   2765  O   ALA A 174      38.890  46.620  29.910  1.00  0.00           O
ATOM   2766  N   ASN A 175      37.740  48.100  31.180  1.00  0.00           N
ATOM   2767  HN  ASN A 175      36.850  48.320  31.580  1.00  0.00           H
ATOM   2768  CA  ASN A 175      38.760  49.020  31.590  1.00  0.00           C
ATOM   2769  HA  ASN A 175      39.260  49.250  30.660  1.00  0.00           H
ATOM   2770  CB  ASN A 175      38.170  50.310  32.270  1.00  0.00           C
ATOM   2771  HB1 ASN A 175      38.980  50.990  32.610  1.00  0.00           H
ATOM   2772  HB2 ASN A 175      37.520  50.120  33.160  1.00  0.00           H
ATOM   2773  CG  ASN A 175      37.260  50.980  31.260  1.00  0.00           C
ATOM   2774  OD1 ASN A 175      36.050  50.760  31.050  1.00  0.00           O
ATOM   2775  ND2 ASN A 175      37.850  52.020  30.640  1.00  0.00           N
ATOM   2776 HD21 ASN A 175      38.550  52.560  31.100  1.00  0.00           H
ATOM   2777 HD22 ASN A 175      37.370  52.600  29.980  1.00  0.00           H
ATOM   2778  C   ASN A 175      39.870  48.370  32.400  1.00  0.00           C
ATOM   2779  O   ASN A 175      39.730  47.310  32.980  1.00  0.00           O
ATOM   2780  N   LEU A 176      41.040  48.900  32.520  1.00  0.00           N
ATOM   2781  HN  LEU A 176      41.310  49.680  31.970  1.00  0.00           H
ATOM   2782  CA  LEU A 176      41.980  48.440  33.570  1.00  0.00           C
ATOM   2783  HA  LEU A 176      41.630  47.680  34.250  1.00  0.00           H
ATOM   2784  CB  LEU A 176      43.320  47.990  32.910  1.00  0.00           C
ATOM   2785  HB1 LEU A 176      43.590  48.610  32.040  1.00  0.00           H
ATOM   2786  HB2 LEU A 176      43.160  46.990  32.430  1.00  0.00           H
ATOM   2787  CG  LEU A 176      44.630  47.860  33.780  1.00  0.00           C
ATOM   2788  HG  LEU A 176      44.910  48.830  34.240  1.00  0.00           H
ATOM   2789  CD1 LEU A 176      44.370  46.870  34.980  1.00  0.00           C
ATOM   2790 HD11 LEU A 176      43.670  47.270  35.750  1.00  0.00           H
ATOM   2791 HD12 LEU A 176      45.410  46.730  35.350  1.00  0.00           H
ATOM   2792 HD13 LEU A 176      44.070  45.900  34.530  1.00  0.00           H
ATOM   2793  CD2 LEU A 176      45.750  47.330  32.860  1.00  0.00           C
ATOM   2794 HD21 LEU A 176      45.570  46.310  32.470  1.00  0.00           H
ATOM   2795 HD22 LEU A 176      46.720  47.290  33.400  1.00  0.00           H
ATOM   2796 HD23 LEU A 176      45.920  47.970  31.960  1.00  0.00           H
ATOM   2797  C   LEU A 176      42.210  49.610  34.510  1.00  0.00           C
ATOM   2798  O   LEU A 176      42.580  50.680  34.110  1.00  0.00           O
ATOM   2799  N   CYS A 177      42.110  49.330  35.810  1.00  0.00           N
ATOM   2800  HN  CYS A 177      41.830  48.410  36.060  1.00  0.00           H
ATOM   2801  CA  CYS A 177      42.460  50.290  36.870  1.00  0.00           C
ATOM   2802  HA  CYS A 177      42.840  51.220  36.480  1.00  0.00           H
ATOM   2803  CB  CYS A 177      41.270  50.580  37.770  1.00  0.00           C
ATOM   2804  HB1 CYS A 177      41.040  49.660  38.340  1.00  0.00           H
ATOM   2805  HB2 CYS A 177      40.300  50.720  37.250  1.00  0.00           H
ATOM   2806  SG  CYS A 177      41.360  52.000  38.880  1.00  0.00           S
ATOM   2807  C   CYS A 177      43.550  49.530  37.650  1.00  0.00           C
ATOM   2808  O   CYS A 177      43.410  48.400  38.150  1.00  0.00           O
ATOM   2809  N   SER A 178      44.760  50.100  37.700  1.00  0.00           N
ATOM   2810  HN  SER A 178      44.950  50.800  37.010  1.00  0.00           H
ATOM   2811  CA  SER A 178      45.780  49.640  38.530  1.00  0.00           C
ATOM   2812  HA  SER A 178      45.410  49.430  39.520  1.00  0.00           H
ATOM   2813  CB  SER A 178      46.550  48.320  38.040  1.00  0.00           C
ATOM   2814  HB1 SER A 178      46.620  48.420  36.930  1.00  0.00           H
ATOM   2815  HB2 SER A 178      45.890  47.480  38.370  1.00  0.00           H
ATOM   2816  OG  SER A 178      47.850  48.080  38.600  1.00  0.00           O
ATOM   2817  HG1 SER A 178      48.020  47.160  38.380  1.00  0.00           H
ATOM   2818  C   SER A 178      46.740  50.850  38.540  1.00  0.00           C
ATOM   2819  O   SER A 178      46.580  51.870  37.850  1.00  0.00           O
ATOM   2820  N   SER A 179      47.650  50.890  39.520  1.00  0.00           N
ATOM   2821  HN  SER A 179      47.640  50.220  40.260  1.00  0.00           H
ATOM   2822  CA  SER A 179      48.850  51.710  39.620  1.00  0.00           C
ATOM   2823  HA  SER A 179      48.940  52.330  38.740  1.00  0.00           H
ATOM   2824  CB  SER A 179      48.850  52.690  40.930  1.00  0.00           C
ATOM   2825  HB1 SER A 179      47.870  53.190  40.880  1.00  0.00           H
ATOM   2826  HB2 SER A 179      49.640  53.470  40.830  1.00  0.00           H
ATOM   2827  OG  SER A 179      49.110  51.990  42.210  1.00  0.00           O
ATOM   2828  HG1 SER A 179      48.420  51.320  42.270  1.00  0.00           H
ATOM   2829  C   SER A 179      50.120  50.930  39.740  1.00  0.00           C
ATOM   2830  O   SER A 179      51.230  51.550  39.910  1.00  0.00           O
ATOM   2831  N   PHE A 180      50.120  49.570  39.640  1.00  0.00           N
ATOM   2832  HN  PHE A 180      49.240  49.110  39.590  1.00  0.00           H
ATOM   2833  CA  PHE A 180      51.280  48.700  39.720  1.00  0.00           C
ATOM   2834  HA  PHE A 180      51.950  49.290  40.320  1.00  0.00           H
ATOM   2835  CB  PHE A 180      50.960  47.260  40.180  1.00  0.00           C
ATOM   2836  HB1 PHE A 180      51.820  46.550  40.230  1.00  0.00           H
ATOM   2837  HB2 PHE A 180      50.240  46.790  39.480  1.00  0.00           H
ATOM   2838  CG  PHE A 180      50.500  47.130  41.640  1.00  0.00           C
ATOM   2839  CD1 PHE A 180      49.990  45.900  42.110  1.00  0.00           C
ATOM   2840  HD1 PHE A 180      50.090  45.060  41.430  1.00  0.00           H
ATOM   2841  CE1 PHE A 180      49.620  45.730  43.440  1.00  0.00           C
ATOM   2842  HE1 PHE A 180      49.320  44.760  43.800  1.00  0.00           H
ATOM   2843  CZ  PHE A 180      49.890  46.880  44.350  1.00  0.00           C
ATOM   2844  HZ  PHE A 180      49.490  46.720  45.340  1.00  0.00           H
ATOM   2845  CD2 PHE A 180      50.610  48.180  42.560  1.00  0.00           C
ATOM   2846  HD2 PHE A 180      50.860  49.160  42.210  1.00  0.00           H
ATOM   2847  CE2 PHE A 180      50.270  48.100  43.850  1.00  0.00           C
ATOM   2848  HE2 PHE A 180      50.370  48.860  44.610  1.00  0.00           H
ATOM   2849  C   PHE A 180      51.960  48.540  38.430  1.00  0.00           C
ATOM   2850  O   PHE A 180      53.090  48.150  38.480  1.00  0.00           O
ATOM   2851  N   SER A 181      51.340  48.900  37.280  1.00  0.00           N
ATOM   2852  HN  SER A 181      50.340  49.010  37.260  1.00  0.00           H
ATOM   2853  CA  SER A 181      51.900  49.180  35.920  1.00  0.00           C
ATOM   2854  HA  SER A 181      52.080  48.180  35.550  1.00  0.00           H
ATOM   2855  CB  SER A 181      50.910  49.910  35.040  1.00  0.00           C
ATOM   2856  HB1 SER A 181      51.130  49.920  33.950  1.00  0.00           H
ATOM   2857  HB2 SER A 181      50.850  50.970  35.360  1.00  0.00           H
ATOM   2858  OG  SER A 181      49.580  49.390  35.180  1.00  0.00           O
ATOM   2859  HG1 SER A 181      49.020  50.060  34.780  1.00  0.00           H
ATOM   2860  C   SER A 181      53.270  49.920  35.970  1.00  0.00           C
ATOM   2861  O   SER A 181      53.600  50.710  36.840  1.00  0.00           O
ATOM   2862  N   ILE A 182      54.030  49.690  34.880  1.00  0.00           N
ATOM   2863  HN  ILE A 182      53.680  49.180  34.090  1.00  0.00           H
ATOM   2864  CA  ILE A 182      55.440  50.200  34.820  1.00  0.00           C
ATOM   2865  HA  ILE A 182      55.640  51.030  35.480  1.00  0.00           H
ATOM   2866  CB  ILE A 182      56.440  49.090  35.170  1.00  0.00           C
ATOM   2867  HB  ILE A 182      56.130  48.190  34.590  1.00  0.00           H
ATOM   2868  CG2 ILE A 182      57.870  49.430  34.730  1.00  0.00           C
ATOM   2869 HG21 ILE A 182      57.980  49.600  33.630  1.00  0.00           H
ATOM   2870 HG22 ILE A 182      58.620  48.630  34.920  1.00  0.00           H
ATOM   2871 HG23 ILE A 182      58.290  50.320  35.240  1.00  0.00           H
ATOM   2872  CG1 ILE A 182      56.310  48.760  36.690  1.00  0.00           C
ATOM   2873 HG11 ILE A 182      55.320  48.310  36.930  1.00  0.00           H
ATOM   2874 HG12 ILE A 182      56.410  49.700  37.270  1.00  0.00           H
ATOM   2875  CD  ILE A 182      57.360  47.800  37.260  1.00  0.00           C
ATOM   2876  HD1 ILE A 182      56.980  47.400  38.220  1.00  0.00           H
ATOM   2877  HD2 ILE A 182      58.300  48.340  37.500  1.00  0.00           H
ATOM   2878  HD3 ILE A 182      57.600  46.950  36.600  1.00  0.00           H
ATOM   2879  C   ILE A 182      55.610  50.660  33.410  1.00  0.00           C
ATOM   2880  O   ILE A 182      55.590  49.890  32.430  1.00  0.00           O
ATOM   2881  N   CYS A 183      55.740  52.030  33.140  1.00  0.00           N
ATOM   2882  HN  CYS A 183      55.500  52.700  33.840  1.00  0.00           H
ATOM   2883  CA  CYS A 183      56.220  52.620  31.920  1.00  0.00           C
ATOM   2884  HA  CYS A 183      56.210  51.850  31.160  1.00  0.00           H
ATOM   2885  CB  CYS A 183      55.390  53.920  31.460  1.00  0.00           C
ATOM   2886  HB1 CYS A 183      55.760  54.500  30.590  1.00  0.00           H
ATOM   2887  HB2 CYS A 183      55.400  54.530  32.390  1.00  0.00           H
ATOM   2888  SG  CYS A 183      53.700  53.360  31.210  1.00  0.00           S
ATOM   2889  C   CYS A 183      57.620  53.050  32.010  1.00  0.00           C
ATOM   2890  O   CYS A 183      58.240  53.320  33.040  1.00  0.00           O
ATOM   2891  N   HSD A 184      58.220  53.170  30.870  1.00  0.00           N
ATOM   2892  HN  HSD A 184      57.750  52.960  30.010  1.00  0.00           H
ATOM   2893  CA  HSD A 184      59.670  53.540  30.710  1.00  0.00           C
ATOM   2894  HA  HSD A 184      60.340  52.840  31.170  1.00  0.00           H
ATOM   2895  CB  HSD A 184      60.050  53.500  29.220  1.00  0.00           C
ATOM   2896  HB1 HSD A 184      59.790  52.480  28.870  1.00  0.00           H
ATOM   2897  HB2 HSD A 184      61.150  53.640  29.080  1.00  0.00           H
ATOM   2898  ND1 HSD A 184      59.700  54.670  27.040  1.00  0.00           N
ATOM   2899  HD1 HSD A 184      60.240  54.060  26.460  1.00  0.00           H
ATOM   2900  CG  HSD A 184      59.340  54.460  28.340  1.00  0.00           C
ATOM   2901  CE1 HSD A 184      58.970  55.720  26.570  1.00  0.00           C
ATOM   2902  HE1 HSD A 184      59.190  56.230  25.640  1.00  0.00           H
ATOM   2903  NE2 HSD A 184      58.210  56.250  27.490  1.00  0.00           N
ATOM   2904  CD2 HSD A 184      58.500  55.530  28.650  1.00  0.00           C
ATOM   2905  HD2 HSD A 184      58.040  55.780  29.600  1.00  0.00           H
ATOM   2906  C   HSD A 184      60.210  54.820  31.400  1.00  0.00           C
ATOM   2907  O   HSD A 184      59.690  55.920  31.280  1.00  0.00           O
ATOM   2908  N   THR A 185      61.310  54.670  32.140  1.00  0.00           N
ATOM   2909  HN  THR A 185      61.770  53.790  32.190  1.00  0.00           H
ATOM   2910  CA  THR A 185      62.000  55.680  32.930  1.00  0.00           C
ATOM   2911  HA  THR A 185      63.050  55.680  32.680  1.00  0.00           H
ATOM   2912  CB  THR A 185      61.740  57.170  32.710  1.00  0.00           C
ATOM   2913  HB  THR A 185      60.760  57.500  33.100  1.00  0.00           H
ATOM   2914  OG1 THR A 185      61.770  57.490  31.330  1.00  0.00           O
ATOM   2915  HG1 THR A 185      60.940  57.070  31.080  1.00  0.00           H
ATOM   2916  CG2 THR A 185      62.900  57.910  33.370  1.00  0.00           C
ATOM   2917 HG21 THR A 185      63.900  57.770  32.920  1.00  0.00           H
ATOM   2918 HG22 THR A 185      62.960  57.510  34.410  1.00  0.00           H
ATOM   2919 HG23 THR A 185      62.580  58.980  33.320  1.00  0.00           H
ATOM   2920  C   THR A 185      61.800  55.420  34.380  1.00  0.00           C
ATOM   2921  O   THR A 185      60.740  55.700  34.870  1.00  0.00           O
ATOM   2922  N   PHE A 186      62.890  54.960  35.070  1.00  0.00           N
ATOM   2923  HN  PHE A 186      63.770  54.890  34.610  1.00  0.00           H
ATOM   2924  CA  PHE A 186      62.970  54.800  36.520  1.00  0.00           C
ATOM   2925  HA  PHE A 186      62.060  54.300  36.810  1.00  0.00           H
ATOM   2926  CB  PHE A 186      64.230  53.950  36.840  1.00  0.00           C
ATOM   2927  HB1 PHE A 186      65.140  54.530  36.550  1.00  0.00           H
ATOM   2928  HB2 PHE A 186      64.210  52.900  36.480  1.00  0.00           H
ATOM   2929  CG  PHE A 186      64.450  53.760  38.350  1.00  0.00           C
ATOM   2930  CD1 PHE A 186      63.390  53.370  39.160  1.00  0.00           C
ATOM   2931  HD1 PHE A 186      62.380  53.110  38.850  1.00  0.00           H
ATOM   2932  CE1 PHE A 186      63.520  53.470  40.540  1.00  0.00           C
ATOM   2933  HE1 PHE A 186      62.710  53.330  41.240  1.00  0.00           H
ATOM   2934  CZ  PHE A 186      64.790  53.660  41.180  1.00  0.00           C
ATOM   2935  HZ  PHE A 186      64.780  53.550  42.250  1.00  0.00           H
ATOM   2936  CD2 PHE A 186      65.660  54.130  38.920  1.00  0.00           C
ATOM   2937  HD2 PHE A 186      66.470  54.560  38.360  1.00  0.00           H
ATOM   2938  CE2 PHE A 186      65.870  54.080  40.280  1.00  0.00           C
ATOM   2939  HE2 PHE A 186      66.820  54.280  40.740  1.00  0.00           H
ATOM   2940  C   PHE A 186      62.970  56.160  37.240  1.00  0.00           C
ATOM   2941  O   PHE A 186      63.500  57.150  36.730  1.00  0.00           O
ATOM   2942  N   GLN A 187      62.110  56.290  38.310  1.00  0.00           N
ATOM   2943  HN  GLN A 187      61.490  55.540  38.570  1.00  0.00           H
ATOM   2944  CA  GLN A 187      61.830  57.490  39.020  1.00  0.00           C
ATOM   2945  HA  GLN A 187      62.460  58.240  38.550  1.00  0.00           H
ATOM   2946  CB  GLN A 187      60.360  57.850  38.980  1.00  0.00           C
ATOM   2947  HB1 GLN A 187      60.260  58.780  39.590  1.00  0.00           H
ATOM   2948  HB2 GLN A 187      59.640  57.140  39.440  1.00  0.00           H
ATOM   2949  CG  GLN A 187      59.690  58.130  37.610  1.00  0.00           C
ATOM   2950  HG1 GLN A 187      58.590  58.260  37.580  1.00  0.00           H
ATOM   2951  HG2 GLN A 187      59.940  57.260  36.970  1.00  0.00           H
ATOM   2952  CD  GLN A 187      60.230  59.360  36.750  1.00  0.00           C
ATOM   2953  OE1 GLN A 187      59.490  60.270  36.500  1.00  0.00           O
ATOM   2954  NE2 GLN A 187      61.490  59.250  36.340  1.00  0.00           N
ATOM   2955 HE21 GLN A 187      61.960  58.400  36.610  1.00  0.00           H
ATOM   2956 HE22 GLN A 187      61.880  59.960  35.750  1.00  0.00           H
ATOM   2957  C   GLN A 187      62.430  57.330  40.410  1.00  0.00           C
ATOM   2958  O   GLN A 187      62.010  56.510  41.170  1.00  0.00           O
ATOM   2959  N   TRP A 188      63.430  58.200  40.710  1.00  0.00           N
ATOM   2960  HN  TRP A 188      63.660  58.890  40.030  1.00  0.00           H
ATOM   2961  CA  TRP A 188      64.120  58.310  42.020  1.00  0.00           C
ATOM   2962  HA  TRP A 188      64.370  57.310  42.330  1.00  0.00           H
ATOM   2963  CB  TRP A 188      65.480  59.030  41.920  1.00  0.00           C
ATOM   2964  HB1 TRP A 188      66.010  58.510  41.100  1.00  0.00           H
ATOM   2965  HB2 TRP A 188      66.170  58.810  42.770  1.00  0.00           H
ATOM   2966  CG  TRP A 188      65.560  60.460  41.620  1.00  0.00           C
ATOM   2967  CD1 TRP A 188      65.760  61.030  40.390  1.00  0.00           C
ATOM   2968  HD1 TRP A 188      65.630  60.410  39.520  1.00  0.00           H
ATOM   2969  NE1 TRP A 188      65.920  62.410  40.450  1.00  0.00           N
ATOM   2970  HE1 TRP A 188      66.110  63.000  39.710  1.00  0.00           H
ATOM   2971  CE2 TRP A 188      65.770  62.800  41.740  1.00  0.00           C
ATOM   2972  CD2 TRP A 188      65.550  61.620  42.490  1.00  0.00           C
ATOM   2973  CE3 TRP A 188      65.520  61.720  43.910  1.00  0.00           C
ATOM   2974  HE3 TRP A 188      65.300  60.910  44.580  1.00  0.00           H
ATOM   2975  CZ3 TRP A 188      65.790  62.980  44.420  1.00  0.00           C
ATOM   2976  HZ3 TRP A 188      65.930  63.030  45.490  1.00  0.00           H
ATOM   2977  CZ2 TRP A 188      65.920  64.030  42.310  1.00  0.00           C
ATOM   2978  HZ2 TRP A 188      66.160  64.930  41.730  1.00  0.00           H
ATOM   2979  CH2 TRP A 188      65.950  64.120  43.740  1.00  0.00           C
ATOM   2980  HH2 TRP A 188      66.130  65.040  44.280  1.00  0.00           H
ATOM   2981  C   TRP A 188      63.130  58.970  43.040  1.00  0.00           C
ATOM   2982  O   TRP A 188      63.270  58.710  44.220  1.00  0.00           O
ATOM   2983  N   HSE A 189      62.190  59.770  42.630  1.00  0.00           N
ATOM   2984  HN  HSE A 189      62.020  60.170  41.740  1.00  0.00           H
ATOM   2985  CA  HSE A 189      61.140  60.330  43.610  1.00  0.00           C
ATOM   2986  HA  HSE A 189      61.600  60.770  44.480  1.00  0.00           H
ATOM   2987  CB  HSE A 189      60.270  61.410  42.950  1.00  0.00           C
ATOM   2988  HB1 HSE A 189      59.500  61.750  43.670  1.00  0.00           H
ATOM   2989  HB2 HSE A 189      59.860  60.860  42.070  1.00  0.00           H
ATOM   2990  ND1 HSE A 189      61.500  62.510  41.210  1.00  0.00           N
ATOM   2991  CG  HSE A 189      61.040  62.580  42.520  1.00  0.00           C
ATOM   2992  CE1 HSE A 189      62.080  63.690  40.980  1.00  0.00           C
ATOM   2993  HE1 HSE A 189      62.610  63.920  40.050  1.00  0.00           H
ATOM   2994  NE2 HSE A 189      61.920  64.510  42.010  1.00  0.00           N
ATOM   2995  HE2 HSE A 189      62.090  65.490  41.950  1.00  0.00           H
ATOM   2996  CD2 HSE A 189      61.260  63.770  43.010  1.00  0.00           C
ATOM   2997  HD2 HSE A 189      60.980  64.250  43.940  1.00  0.00           H
ATOM   2998  C   HSE A 189      60.200  59.180  44.010  1.00  0.00           C
ATOM   2999  O   HSE A 189      59.760  59.240  45.140  1.00  0.00           O
ATOM   3000  N   GLU A 190      59.770  58.170  43.130  1.00  0.00           N
ATOM   3001  HN  GLU A 190      59.990  58.100  42.160  1.00  0.00           H
ATOM   3002  CA  GLU A 190      59.090  56.910  43.600  1.00  0.00           C
ATOM   3003  HA  GLU A 190      58.100  57.110  43.960  1.00  0.00           H
ATOM   3004  CB  GLU A 190      58.840  55.930  42.440  1.00  0.00           C
ATOM   3005  HB1 GLU A 190      58.530  54.910  42.750  1.00  0.00           H
ATOM   3006  HB2 GLU A 190      59.710  55.970  41.740  1.00  0.00           H
ATOM   3007  CG  GLU A 190      57.580  56.290  41.610  1.00  0.00           C
ATOM   3008  HG1 GLU A 190      57.740  57.330  41.250  1.00  0.00           H
ATOM   3009  HG2 GLU A 190      56.620  56.390  42.160  1.00  0.00           H
ATOM   3010  CD  GLU A 190      57.370  55.410  40.460  1.00  0.00           C
ATOM   3011  OE1 GLU A 190      57.710  54.210  40.510  1.00  0.00           O
ATOM   3012  OE2 GLU A 190      56.660  55.820  39.490  1.00  0.00           O
ATOM   3013  C   GLU A 190      59.920  56.120  44.580  1.00  0.00           C
ATOM   3014  O   GLU A 190      59.370  55.710  45.610  1.00  0.00           O
ATOM   3015  N   ALA A 191      61.230  55.960  44.400  1.00  0.00           N
ATOM   3016  HN  ALA A 191      61.640  56.130  43.510  1.00  0.00           H
ATOM   3017  CA  ALA A 191      62.100  55.490  45.480  1.00  0.00           C
ATOM   3018  HA  ALA A 191      61.880  54.490  45.820  1.00  0.00           H
ATOM   3019  CB  ALA A 191      63.600  55.500  45.040  1.00  0.00           C
ATOM   3020  HB1 ALA A 191      63.950  56.490  44.660  1.00  0.00           H
ATOM   3021  HB2 ALA A 191      63.760  54.840  44.170  1.00  0.00           H
ATOM   3022  HB3 ALA A 191      64.350  55.260  45.820  1.00  0.00           H
ATOM   3023  C   ALA A 191      62.060  56.390  46.790  1.00  0.00           C
ATOM   3024  O   ALA A 191      61.870  55.960  47.880  1.00  0.00           O
ATOM   3025  N   MET A 192      62.140  57.730  46.590  1.00  0.00           N
ATOM   3026  HN  MET A 192      62.410  58.030  45.670  1.00  0.00           H
ATOM   3027  CA  MET A 192      62.060  58.640  47.660  1.00  0.00           C
ATOM   3028  HA  MET A 192      62.730  58.380  48.460  1.00  0.00           H
ATOM   3029  CB  MET A 192      62.430  60.120  47.340  1.00  0.00           C
ATOM   3030  HB1 MET A 192      62.060  60.760  48.160  1.00  0.00           H
ATOM   3031  HB2 MET A 192      61.890  60.510  46.450  1.00  0.00           H
ATOM   3032  CG  MET A 192      63.970  60.310  47.120  1.00  0.00           C
ATOM   3033  HG1 MET A 192      64.000  61.360  46.790  1.00  0.00           H
ATOM   3034  HG2 MET A 192      64.280  59.640  46.300  1.00  0.00           H
ATOM   3035  SD  MET A 192      64.890  59.990  48.570  1.00  0.00           S
ATOM   3036  CE  MET A 192      66.510  59.990  47.840  1.00  0.00           C
ATOM   3037  HE1 MET A 192      67.180  59.470  48.550  1.00  0.00           H
ATOM   3038  HE2 MET A 192      66.970  60.980  47.600  1.00  0.00           H
ATOM   3039  HE3 MET A 192      66.350  59.370  46.930  1.00  0.00           H
ATOM   3040  C   MET A 192      60.750  58.600  48.470  1.00  0.00           C
ATOM   3041  O   MET A 192      60.750  58.720  49.700  1.00  0.00           O
ATOM   3042  N   PHE A 193      59.530  58.400  47.880  1.00  0.00           N
ATOM   3043  HN  PHE A 193      59.480  58.480  46.890  1.00  0.00           H
ATOM   3044  CA  PHE A 193      58.360  58.040  48.590  1.00  0.00           C
ATOM   3045  HA  PHE A 193      58.090  58.860  49.250  1.00  0.00           H
ATOM   3046  CB  PHE A 193      57.330  58.050  47.460  1.00  0.00           C
ATOM   3047  HB1 PHE A 193      57.620  57.310  46.690  1.00  0.00           H
ATOM   3048  HB2 PHE A 193      57.370  59.020  46.910  1.00  0.00           H
ATOM   3049  CG  PHE A 193      55.920  57.690  47.970  1.00  0.00           C
ATOM   3050  CD1 PHE A 193      55.210  56.650  47.420  1.00  0.00           C
ATOM   3051  HD1 PHE A 193      55.600  56.190  46.510  1.00  0.00           H
ATOM   3052  CE1 PHE A 193      53.870  56.430  47.770  1.00  0.00           C
ATOM   3053  HE1 PHE A 193      53.370  55.650  47.220  1.00  0.00           H
ATOM   3054  CZ  PHE A 193      53.330  57.190  48.800  1.00  0.00           C
ATOM   3055  HZ  PHE A 193      52.300  56.990  49.050  1.00  0.00           H
ATOM   3056  CD2 PHE A 193      55.330  58.450  49.030  1.00  0.00           C
ATOM   3057  HD2 PHE A 193      55.820  59.350  49.390  1.00  0.00           H
ATOM   3058  CE2 PHE A 193      54.020  58.280  49.420  1.00  0.00           C
ATOM   3059  HE2 PHE A 193      53.490  58.980  50.050  1.00  0.00           H
ATOM   3060  C   PHE A 193      58.380  56.760  49.320  1.00  0.00           C
ATOM   3061  O   PHE A 193      57.790  56.790  50.390  1.00  0.00           O
ATOM   3062  N   LEU A 194      58.990  55.700  48.800  1.00  0.00           N
ATOM   3063  HN  LEU A 194      59.180  55.810  47.830  1.00  0.00           H
ATOM   3064  CA  LEU A 194      59.290  54.440  49.530  1.00  0.00           C
ATOM   3065  HA  LEU A 194      58.290  54.240  49.900  1.00  0.00           H
ATOM   3066  CB  LEU A 194      59.880  53.350  48.660  1.00  0.00           C
ATOM   3067  HB1 LEU A 194      60.850  53.730  48.270  1.00  0.00           H
ATOM   3068  HB2 LEU A 194      59.250  53.130  47.770  1.00  0.00           H
ATOM   3069  CG  LEU A 194      60.180  51.970  49.320  1.00  0.00           C
ATOM   3070  HG  LEU A 194      60.950  52.120  50.100  1.00  0.00           H
ATOM   3071  CD1 LEU A 194      58.960  51.480  50.000  1.00  0.00           C
ATOM   3072 HD11 LEU A 194      58.070  51.470  49.320  1.00  0.00           H
ATOM   3073 HD12 LEU A 194      58.560  52.080  50.840  1.00  0.00           H
ATOM   3074 HD13 LEU A 194      59.040  50.460  50.440  1.00  0.00           H
ATOM   3075  CD2 LEU A 194      60.660  50.810  48.370  1.00  0.00           C
ATOM   3076 HD21 LEU A 194      61.670  51.080  47.970  1.00  0.00           H
ATOM   3077 HD22 LEU A 194      60.020  50.490  47.530  1.00  0.00           H
ATOM   3078 HD23 LEU A 194      60.940  49.890  48.920  1.00  0.00           H
ATOM   3079  C   LEU A 194      60.190  54.700  50.730  1.00  0.00           C
ATOM   3080  O   LEU A 194      60.180  54.040  51.800  1.00  0.00           O
ATOM   3081  N   LEU A 195      61.200  55.620  50.570  1.00  0.00           N
ATOM   3082  HN  LEU A 195      61.290  56.040  49.670  1.00  0.00           H
ATOM   3083  CA  LEU A 195      62.220  55.970  51.550  1.00  0.00           C
ATOM   3084  HA  LEU A 195      62.660  55.070  51.920  1.00  0.00           H
ATOM   3085  CB  LEU A 195      63.380  56.780  50.960  1.00  0.00           C
ATOM   3086  HB1 LEU A 195      62.950  57.700  50.500  1.00  0.00           H
ATOM   3087  HB2 LEU A 195      63.750  56.260  50.050  1.00  0.00           H
ATOM   3088  CG  LEU A 195      64.480  57.220  51.980  1.00  0.00           C
ATOM   3089  HG  LEU A 195      64.130  58.040  52.640  1.00  0.00           H
ATOM   3090  CD1 LEU A 195      64.950  56.000  52.750  1.00  0.00           C
ATOM   3091 HD11 LEU A 195      65.130  55.080  52.160  1.00  0.00           H
ATOM   3092 HD12 LEU A 195      64.100  55.750  53.420  1.00  0.00           H
ATOM   3093 HD13 LEU A 195      65.810  56.250  53.430  1.00  0.00           H
ATOM   3094  CD2 LEU A 195      65.650  57.990  51.310  1.00  0.00           C
ATOM   3095 HD21 LEU A 195      66.510  58.210  51.970  1.00  0.00           H
ATOM   3096 HD22 LEU A 195      65.160  58.930  50.980  1.00  0.00           H
ATOM   3097 HD23 LEU A 195      65.890  57.450  50.370  1.00  0.00           H
ATOM   3098  C   LEU A 195      61.570  56.820  52.700  1.00  0.00           C
ATOM   3099  O   LEU A 195      61.820  56.510  53.880  1.00  0.00           O
ATOM   3100  N   GLU A 196      60.600  57.770  52.380  1.00  0.00           N
ATOM   3101  HN  GLU A 196      60.700  58.180  51.480  1.00  0.00           H
ATOM   3102  CA  GLU A 196      59.580  58.350  53.270  1.00  0.00           C
ATOM   3103  HA  GLU A 196      60.180  58.810  54.040  1.00  0.00           H
ATOM   3104  CB  GLU A 196      58.890  59.540  52.590  1.00  0.00           C
ATOM   3105  HB1 GLU A 196      58.240  59.880  53.420  1.00  0.00           H
ATOM   3106  HB2 GLU A 196      58.280  59.150  51.740  1.00  0.00           H
ATOM   3107  CG  GLU A 196      59.760  60.730  52.140  1.00  0.00           C
ATOM   3108  HG1 GLU A 196      60.600  60.390  51.470  1.00  0.00           H
ATOM   3109  HG2 GLU A 196      60.130  61.150  53.100  1.00  0.00           H
ATOM   3110  CD  GLU A 196      58.910  61.750  51.360  1.00  0.00           C
ATOM   3111  OE1 GLU A 196      58.830  61.770  50.140  1.00  0.00           O
ATOM   3112  OE2 GLU A 196      58.190  62.650  52.090  1.00  0.00           O
ATOM   3113  HE2 GLU A 196      57.660  63.230  51.540  1.00  0.00           H
ATOM   3114  C   GLU A 196      58.680  57.380  53.960  1.00  0.00           C
ATOM   3115  O   GLU A 196      58.480  57.560  55.130  1.00  0.00           O
ATOM   3116  N   PHE A 197      58.190  56.330  53.300  1.00  0.00           N
ATOM   3117  HN  PHE A 197      58.270  56.230  52.310  1.00  0.00           H
ATOM   3118  CA  PHE A 197      57.380  55.320  53.910  1.00  0.00           C
ATOM   3119  HA  PHE A 197      56.580  55.700  54.540  1.00  0.00           H
ATOM   3120  CB  PHE A 197      56.610  54.490  52.850  1.00  0.00           C
ATOM   3121  HB1 PHE A 197      57.310  53.860  52.260  1.00  0.00           H
ATOM   3122  HB2 PHE A 197      56.270  55.220  52.080  1.00  0.00           H
ATOM   3123  CG  PHE A 197      55.440  53.710  53.380  1.00  0.00           C
ATOM   3124  CD1 PHE A 197      55.650  52.380  53.780  1.00  0.00           C
ATOM   3125  HD1 PHE A 197      56.630  51.930  53.750  1.00  0.00           H
ATOM   3126  CE1 PHE A 197      54.580  51.590  54.240  1.00  0.00           C
ATOM   3127  HE1 PHE A 197      54.610  50.540  54.460  1.00  0.00           H
ATOM   3128  CZ  PHE A 197      53.310  52.190  54.490  1.00  0.00           C
ATOM   3129  HZ  PHE A 197      52.520  51.560  54.860  1.00  0.00           H
ATOM   3130  CD2 PHE A 197      54.200  54.290  53.600  1.00  0.00           C
ATOM   3131  HD2 PHE A 197      54.120  55.340  53.370  1.00  0.00           H
ATOM   3132  CE2 PHE A 197      53.160  53.590  54.190  1.00  0.00           C
ATOM   3133  HE2 PHE A 197      52.150  53.990  54.210  1.00  0.00           H
ATOM   3134  C   PHE A 197      58.250  54.360  54.750  1.00  0.00           C
ATOM   3135  O   PHE A 197      57.790  53.770  55.700  1.00  0.00           O
ATOM   3136  N   PHE A 198      59.530  54.170  54.480  1.00  0.00           N
ATOM   3137  HN  PHE A 198      59.900  54.660  53.700  1.00  0.00           H
ATOM   3138  CA  PHE A 198      60.420  53.150  55.130  1.00  0.00           C
ATOM   3139  HA  PHE A 198      59.880  52.310  55.560  1.00  0.00           H
ATOM   3140  CB  PHE A 198      61.460  52.660  54.190  1.00  0.00           C
ATOM   3141  HB1 PHE A 198      61.940  53.480  53.600  1.00  0.00           H
ATOM   3142  HB2 PHE A 198      61.100  52.000  53.370  1.00  0.00           H
ATOM   3143  CG  PHE A 198      62.530  51.860  55.010  1.00  0.00           C
ATOM   3144  CD1 PHE A 198      63.890  52.240  55.270  1.00  0.00           C
ATOM   3145  HD1 PHE A 198      64.260  53.170  54.860  1.00  0.00           H
ATOM   3146  CE1 PHE A 198      64.770  51.360  55.980  1.00  0.00           C
ATOM   3147  HE1 PHE A 198      65.790  51.700  56.060  1.00  0.00           H
ATOM   3148  CZ  PHE A 198      64.270  50.180  56.660  1.00  0.00           C
ATOM   3149  HZ  PHE A 198      64.960  49.620  57.260  1.00  0.00           H
ATOM   3150  CD2 PHE A 198      62.080  50.660  55.570  1.00  0.00           C
ATOM   3151  HD2 PHE A 198      61.080  50.220  55.490  1.00  0.00           H
ATOM   3152  CE2 PHE A 198      62.900  49.840  56.420  1.00  0.00           C
ATOM   3153  HE2 PHE A 198      62.520  48.950  56.900  1.00  0.00           H
ATOM   3154  C   PHE A 198      60.960  53.710  56.430  1.00  0.00           C
ATOM   3155  O   PHE A 198      61.080  53.010  57.440  1.00  0.00           O
ATOM   3156  N   LEU A 199      61.250  55.010  56.460  1.00  0.00           N
ATOM   3157  HN  LEU A 199      61.180  55.490  55.570  1.00  0.00           H
ATOM   3158  CA  LEU A 199      61.820  55.810  57.600  1.00  0.00           C
ATOM   3159  HA  LEU A 199      62.840  55.530  57.790  1.00  0.00           H
ATOM   3160  CB  LEU A 199      61.880  57.320  57.200  1.00  0.00           C
ATOM   3161  HB1 LEU A 199      61.060  57.630  56.530  1.00  0.00           H
ATOM   3162  HB2 LEU A 199      62.820  57.480  56.650  1.00  0.00           H
ATOM   3163  CG  LEU A 199      61.910  58.460  58.300  1.00  0.00           C
ATOM   3164  HG  LEU A 199      61.260  58.180  59.140  1.00  0.00           H
ATOM   3165  CD1 LEU A 199      63.270  58.620  58.900  1.00  0.00           C
ATOM   3166 HD11 LEU A 199      64.000  58.750  58.070  1.00  0.00           H
ATOM   3167 HD12 LEU A 199      63.540  57.650  59.370  1.00  0.00           H
ATOM   3168 HD13 LEU A 199      63.270  59.480  59.590  1.00  0.00           H
ATOM   3169  CD2 LEU A 199      61.490  59.850  57.760  1.00  0.00           C
ATOM   3170 HD21 LEU A 199      62.070  60.100  56.850  1.00  0.00           H
ATOM   3171 HD22 LEU A 199      61.570  60.600  58.580  1.00  0.00           H
ATOM   3172 HD23 LEU A 199      60.430  59.730  57.440  1.00  0.00           H
ATOM   3173  C   LEU A 199      61.140  55.630  59.010  1.00  0.00           C
ATOM   3174  O   LEU A 199      61.740  55.400  60.080  1.00  0.00           O
ATOM   3175  N   PRO A 200      59.750  55.820  59.120  1.00  0.00           N
ATOM   3176  CD  PRO A 200      58.900  56.490  58.060  1.00  0.00           C
ATOM   3177  HD1 PRO A 200      58.910  56.010  57.060  1.00  0.00           H
ATOM   3178  HD2 PRO A 200      59.150  57.570  57.930  1.00  0.00           H
ATOM   3179  CA  PRO A 200      59.040  55.700  60.360  1.00  0.00           C
ATOM   3180  HA  PRO A 200      59.680  56.150  61.110  1.00  0.00           H
ATOM   3181  CB  PRO A 200      57.810  56.500  60.070  1.00  0.00           C
ATOM   3182  HB1 PRO A 200      58.030  57.580  60.260  1.00  0.00           H
ATOM   3183  HB2 PRO A 200      56.890  56.240  60.640  1.00  0.00           H
ATOM   3184  CG  PRO A 200      57.530  56.380  58.600  1.00  0.00           C
ATOM   3185  HG1 PRO A 200      57.170  55.360  58.310  1.00  0.00           H
ATOM   3186  HG2 PRO A 200      56.780  57.070  58.150  1.00  0.00           H
ATOM   3187  C   PRO A 200      58.820  54.200  60.700  1.00  0.00           C
ATOM   3188  O   PRO A 200      58.590  53.870  61.800  1.00  0.00           O
ATOM   3189  N   LEU A 201      59.050  53.220  59.800  1.00  0.00           N
ATOM   3190  HN  LEU A 201      59.170  53.440  58.830  1.00  0.00           H
ATOM   3191  CA  LEU A 201      59.180  51.760  60.120  1.00  0.00           C
ATOM   3192  HA  LEU A 201      58.340  51.380  60.670  1.00  0.00           H
ATOM   3193  CB  LEU A 201      59.310  50.830  58.870  1.00  0.00           C
ATOM   3194  HB1 LEU A 201      59.380  49.810  59.300  1.00  0.00           H
ATOM   3195  HB2 LEU A 201      60.250  50.960  58.300  1.00  0.00           H
ATOM   3196  CG  LEU A 201      58.190  50.870  57.960  1.00  0.00           C
ATOM   3197  HG  LEU A 201      58.300  51.780  57.350  1.00  0.00           H
ATOM   3198  CD1 LEU A 201      58.220  49.740  56.960  1.00  0.00           C
ATOM   3199 HD11 LEU A 201      59.240  49.580  56.540  1.00  0.00           H
ATOM   3200 HD12 LEU A 201      57.440  49.890  56.180  1.00  0.00           H
ATOM   3201 HD13 LEU A 201      58.090  48.770  57.520  1.00  0.00           H
ATOM   3202  CD2 LEU A 201      56.900  50.850  58.680  1.00  0.00           C
ATOM   3203 HD21 LEU A 201      56.060  50.440  58.080  1.00  0.00           H
ATOM   3204 HD22 LEU A 201      56.560  51.880  58.880  1.00  0.00           H
ATOM   3205 HD23 LEU A 201      56.870  50.150  59.540  1.00  0.00           H
ATOM   3206  C   LEU A 201      60.360  51.620  61.110  1.00  0.00           C
ATOM   3207  O   LEU A 201      60.340  50.920  62.090  1.00  0.00           O
ATOM   3208  N   GLY A 202      61.460  52.340  60.740  1.00  0.00           N
ATOM   3209  HN  GLY A 202      61.350  52.900  59.930  1.00  0.00           H
ATOM   3210  CA  GLY A 202      62.650  52.470  61.620  1.00  0.00           C
ATOM   3211  HA1 GLY A 202      63.440  53.040  61.160  1.00  0.00           H
ATOM   3212  HA2 GLY A 202      62.930  51.430  61.750  1.00  0.00           H
ATOM   3213  C   GLY A 202      62.340  53.040  62.980  1.00  0.00           C
ATOM   3214  O   GLY A 202      62.720  52.580  64.020  1.00  0.00           O
ATOM   3215  N   ILE A 203      61.550  54.090  63.050  1.00  0.00           N
ATOM   3216  HN  ILE A 203      61.270  54.480  62.170  1.00  0.00           H
ATOM   3217  CA  ILE A 203      61.130  54.760  64.310  1.00  0.00           C
ATOM   3218  HA  ILE A 203      61.970  55.150  64.870  1.00  0.00           H
ATOM   3219  CB  ILE A 203      60.280  55.970  64.110  1.00  0.00           C
ATOM   3220  HB  ILE A 203      59.440  55.700  63.440  1.00  0.00           H
ATOM   3221  CG2 ILE A 203      59.740  56.710  65.370  1.00  0.00           C
ATOM   3222 HG21 ILE A 203      60.490  56.760  66.190  1.00  0.00           H
ATOM   3223 HG22 ILE A 203      58.900  56.180  65.870  1.00  0.00           H
ATOM   3224 HG23 ILE A 203      59.390  57.730  65.120  1.00  0.00           H
ATOM   3225  CG1 ILE A 203      61.030  57.040  63.260  1.00  0.00           C
ATOM   3226 HG11 ILE A 203      60.230  57.730  62.920  1.00  0.00           H
ATOM   3227 HG12 ILE A 203      61.590  56.530  62.430  1.00  0.00           H
ATOM   3228  CD  ILE A 203      62.100  57.860  63.980  1.00  0.00           C
ATOM   3229  HD1 ILE A 203      62.870  57.300  64.530  1.00  0.00           H
ATOM   3230  HD2 ILE A 203      61.610  58.450  64.790  1.00  0.00           H
ATOM   3231  HD3 ILE A 203      62.540  58.620  63.290  1.00  0.00           H
ATOM   3232  C   ILE A 203      60.340  53.860  65.220  1.00  0.00           C
ATOM   3233  O   ILE A 203      60.750  53.710  66.340  1.00  0.00           O
ATOM   3234  N   ILE A 204      59.360  53.150  64.650  1.00  0.00           N
ATOM   3235  HN  ILE A 204      59.130  53.190  63.670  1.00  0.00           H
ATOM   3236  CA  ILE A 204      58.660  52.050  65.370  1.00  0.00           C
ATOM   3237  HA  ILE A 204      58.090  52.450  66.190  1.00  0.00           H
ATOM   3238  CB  ILE A 204      57.610  51.530  64.420  1.00  0.00           C
ATOM   3239  HB  ILE A 204      58.110  51.080  63.530  1.00  0.00           H
ATOM   3240  CG2 ILE A 204      56.770  50.360  65.120  1.00  0.00           C
ATOM   3241 HG21 ILE A 204      56.130  50.860  65.880  1.00  0.00           H
ATOM   3242 HG22 ILE A 204      57.470  49.650  65.610  1.00  0.00           H
ATOM   3243 HG23 ILE A 204      56.230  49.750  64.370  1.00  0.00           H
ATOM   3244  CG1 ILE A 204      56.630  52.650  63.970  1.00  0.00           C
ATOM   3245 HG11 ILE A 204      57.190  53.570  63.700  1.00  0.00           H
ATOM   3246 HG12 ILE A 204      56.090  53.010  64.860  1.00  0.00           H
ATOM   3247  CD  ILE A 204      55.690  52.320  62.820  1.00  0.00           C
ATOM   3248  HD1 ILE A 204      55.190  51.340  63.010  1.00  0.00           H
ATOM   3249  HD2 ILE A 204      56.240  52.090  61.890  1.00  0.00           H
ATOM   3250  HD3 ILE A 204      54.870  53.060  62.720  1.00  0.00           H
ATOM   3251  C   ILE A 204      59.510  50.910  65.910  1.00  0.00           C
ATOM   3252  O   ILE A 204      59.330  50.360  67.030  1.00  0.00           O
ATOM   3253  N   LEU A 205      60.470  50.430  65.180  1.00  0.00           N
ATOM   3254  HN  LEU A 205      60.700  50.770  64.270  1.00  0.00           H
ATOM   3255  CA  LEU A 205      61.360  49.380  65.700  1.00  0.00           C
ATOM   3256  HA  LEU A 205      60.770  48.590  66.120  1.00  0.00           H
ATOM   3257  CB  LEU A 205      62.090  48.810  64.520  1.00  0.00           C
ATOM   3258  HB1 LEU A 205      62.870  49.460  64.060  1.00  0.00           H
ATOM   3259  HB2 LEU A 205      61.310  48.610  63.750  1.00  0.00           H
ATOM   3260  CG  LEU A 205      62.780  47.390  64.670  1.00  0.00           C
ATOM   3261  HG  LEU A 205      63.110  47.150  63.640  1.00  0.00           H
ATOM   3262  CD1 LEU A 205      64.080  47.580  65.550  1.00  0.00           C
ATOM   3263 HD11 LEU A 205      63.840  47.790  66.620  1.00  0.00           H
ATOM   3264 HD12 LEU A 205      64.890  48.210  65.150  1.00  0.00           H
ATOM   3265 HD13 LEU A 205      64.470  46.530  65.610  1.00  0.00           H
ATOM   3266  CD2 LEU A 205      61.820  46.340  65.210  1.00  0.00           C
ATOM   3267 HD21 LEU A 205      61.270  46.740  66.080  1.00  0.00           H
ATOM   3268 HD22 LEU A 205      62.460  45.480  65.510  1.00  0.00           H
ATOM   3269 HD23 LEU A 205      61.090  45.940  64.470  1.00  0.00           H
ATOM   3270  C   LEU A 205      62.340  49.920  66.720  1.00  0.00           C
ATOM   3271  O   LEU A 205      62.400  49.410  67.800  1.00  0.00           O
ATOM   3272  N   PHE A 206      62.960  51.100  66.490  1.00  0.00           N
ATOM   3273  HN  PHE A 206      62.740  51.440  65.590  1.00  0.00           H
ATOM   3274  CA  PHE A 206      63.720  51.830  67.460  1.00  0.00           C
ATOM   3275  HA  PHE A 206      64.530  51.170  67.750  1.00  0.00           H
ATOM   3276  CB  PHE A 206      64.200  53.200  66.960  1.00  0.00           C
ATOM   3277  HB1 PHE A 206      63.370  53.580  66.330  1.00  0.00           H
ATOM   3278  HB2 PHE A 206      65.070  52.950  66.320  1.00  0.00           H
ATOM   3279  CG  PHE A 206      64.750  54.150  67.960  1.00  0.00           C
ATOM   3280  CD1 PHE A 206      66.100  54.030  68.410  1.00  0.00           C
ATOM   3281  HD1 PHE A 206      66.780  53.310  68.000  1.00  0.00           H
ATOM   3282  CE1 PHE A 206      66.600  55.060  69.280  1.00  0.00           C
ATOM   3283  HE1 PHE A 206      67.630  55.020  69.580  1.00  0.00           H
ATOM   3284  CZ  PHE A 206      65.800  56.090  69.630  1.00  0.00           C
ATOM   3285  HZ  PHE A 206      66.080  56.730  70.450  1.00  0.00           H
ATOM   3286  CD2 PHE A 206      63.940  55.200  68.350  1.00  0.00           C
ATOM   3287  HD2 PHE A 206      62.920  55.170  68.020  1.00  0.00           H
ATOM   3288  CE2 PHE A 206      64.430  56.150  69.270  1.00  0.00           C
ATOM   3289  HE2 PHE A 206      63.770  56.960  69.550  1.00  0.00           H
ATOM   3290  C   PHE A 206      62.960  51.950  68.850  1.00  0.00           C
ATOM   3291  O   PHE A 206      63.510  51.840  69.910  1.00  0.00           O
ATOM   3292  N   CYS A 207      61.700  52.510  68.850  1.00  0.00           N
ATOM   3293  HN  CYS A 207      61.190  52.820  68.060  1.00  0.00           H
ATOM   3294  CA  CYS A 207      60.960  52.660  70.050  1.00  0.00           C
ATOM   3295  HA  CYS A 207      61.510  53.390  70.630  1.00  0.00           H
ATOM   3296  CB  CYS A 207      59.470  53.160  69.860  1.00  0.00           C
ATOM   3297  HB1 CYS A 207      59.100  53.400  70.870  1.00  0.00           H
ATOM   3298  HB2 CYS A 207      58.820  52.380  69.390  1.00  0.00           H
ATOM   3299  SG  CYS A 207      59.460  54.750  68.840  1.00  0.00           S
ATOM   3300  HG1 CYS A 207      59.710  54.240  67.650  1.00  0.00           H
ATOM   3301  C   CYS A 207      60.810  51.310  70.840  1.00  0.00           C
ATOM   3302  O   CYS A 207      61.090  51.280  72.040  1.00  0.00           O
ATOM   3303  N   SER A 208      60.470  50.220  70.230  1.00  0.00           N
ATOM   3304  HN  SER A 208      60.040  50.330  69.330  1.00  0.00           H
ATOM   3305  CA  SER A 208      60.520  48.860  70.780  1.00  0.00           C
ATOM   3306  HA  SER A 208      59.900  48.890  71.660  1.00  0.00           H
ATOM   3307  CB  SER A 208      59.880  47.780  69.820  1.00  0.00           C
ATOM   3308  HB1 SER A 208      59.920  46.710  70.090  1.00  0.00           H
ATOM   3309  HB2 SER A 208      60.260  47.910  68.780  1.00  0.00           H
ATOM   3310  OG  SER A 208      58.510  47.940  69.740  1.00  0.00           O
ATOM   3311  HG1 SER A 208      58.330  47.950  68.800  1.00  0.00           H
ATOM   3312  C   SER A 208      61.920  48.400  71.240  1.00  0.00           C
ATOM   3313  O   SER A 208      62.060  47.830  72.360  1.00  0.00           O
ATOM   3314  N   ALA A 209      63.010  48.720  70.570  1.00  0.00           N
ATOM   3315  HN  ALA A 209      63.010  49.160  69.660  1.00  0.00           H
ATOM   3316  CA  ALA A 209      64.390  48.640  71.210  1.00  0.00           C
ATOM   3317  HA  ALA A 209      64.510  47.670  71.660  1.00  0.00           H
ATOM   3318  CB  ALA A 209      65.420  48.800  70.170  1.00  0.00           C
ATOM   3319  HB1 ALA A 209      65.330  48.000  69.410  1.00  0.00           H
ATOM   3320  HB2 ALA A 209      66.460  48.860  70.590  1.00  0.00           H
ATOM   3321  HB3 ALA A 209      65.190  49.730  69.610  1.00  0.00           H
ATOM   3322  C   ALA A 209      64.740  49.450  72.390  1.00  0.00           C
ATOM   3323  O   ALA A 209      65.510  49.010  73.250  1.00  0.00           O
ATOM   3324  N   ARG A 210      64.290  50.660  72.530  1.00  0.00           N
ATOM   3325  HN  ARG A 210      63.670  51.020  71.830  1.00  0.00           H
ATOM   3326  CA  ARG A 210      64.510  51.550  73.640  1.00  0.00           C
ATOM   3327  HA  ARG A 210      65.520  51.380  73.970  1.00  0.00           H
ATOM   3328  CB  ARG A 210      64.330  53.090  73.180  1.00  0.00           C
ATOM   3329  HB1 ARG A 210      64.410  53.740  74.090  1.00  0.00           H
ATOM   3330  HB2 ARG A 210      63.350  53.240  72.710  1.00  0.00           H
ATOM   3331  CG  ARG A 210      65.410  53.440  72.220  1.00  0.00           C
ATOM   3332  HG1 ARG A 210      65.370  54.520  71.970  1.00  0.00           H
ATOM   3333  HG2 ARG A 210      65.300  52.960  71.220  1.00  0.00           H
ATOM   3334  CD  ARG A 210      66.830  53.040  72.560  1.00  0.00           C
ATOM   3335  HD1 ARG A 210      67.360  53.180  71.590  1.00  0.00           H
ATOM   3336  HD2 ARG A 210      66.930  51.950  72.690  1.00  0.00           H
ATOM   3337  NE  ARG A 210      67.430  53.840  73.670  1.00  0.00           N
ATOM   3338  HE  ARG A 210      67.070  54.710  74.020  1.00  0.00           H
ATOM   3339  CZ  ARG A 210      68.510  53.540  74.340  1.00  0.00           C
ATOM   3340  NH1 ARG A 210      69.200  52.470  74.160  1.00  0.00           N
ATOM   3341 HH11 ARG A 210      68.830  51.810  73.500  1.00  0.00           H
ATOM   3342 HH12 ARG A 210      69.970  52.220  74.740  1.00  0.00           H
ATOM   3343  NH2 ARG A 210      68.970  54.330  75.260  1.00  0.00           N
ATOM   3344 HH21 ARG A 210      68.510  55.130  75.640  1.00  0.00           H
ATOM   3345 HH22 ARG A 210      69.740  54.080  75.860  1.00  0.00           H
ATOM   3346  C   ARG A 210      63.520  51.100  74.760  1.00  0.00           C
ATOM   3347  O   ARG A 210      63.840  51.260  75.970  1.00  0.00           O
ATOM   3348  N   ILE A 211      62.390  50.420  74.440  1.00  0.00           N
ATOM   3349  HN  ILE A 211      62.150  50.260  73.490  1.00  0.00           H
ATOM   3350  CA  ILE A 211      61.640  49.670  75.470  1.00  0.00           C
ATOM   3351  HA  ILE A 211      61.580  50.270  76.370  1.00  0.00           H
ATOM   3352  CB  ILE A 211      60.130  49.590  75.070  1.00  0.00           C
ATOM   3353  HB  ILE A 211      60.210  49.280  74.010  1.00  0.00           H
ATOM   3354  CG2 ILE A 211      59.400  48.580  76.010  1.00  0.00           C
ATOM   3355 HG21 ILE A 211      58.330  48.540  75.720  1.00  0.00           H
ATOM   3356 HG22 ILE A 211      59.380  48.910  77.070  1.00  0.00           H
ATOM   3357 HG23 ILE A 211      59.710  47.510  76.060  1.00  0.00           H
ATOM   3358  CG1 ILE A 211      59.460  50.960  75.120  1.00  0.00           C
ATOM   3359 HG11 ILE A 211      60.170  51.790  74.890  1.00  0.00           H
ATOM   3360 HG12 ILE A 211      59.060  51.200  76.120  1.00  0.00           H
ATOM   3361  CD  ILE A 211      58.330  51.080  74.100  1.00  0.00           C
ATOM   3362  HD1 ILE A 211      58.640  51.020  73.030  1.00  0.00           H
ATOM   3363  HD2 ILE A 211      57.630  51.910  74.370  1.00  0.00           H
ATOM   3364  HD3 ILE A 211      57.790  50.130  74.230  1.00  0.00           H
ATOM   3365  C   ILE A 211      62.270  48.430  75.980  1.00  0.00           C
ATOM   3366  O   ILE A 211      62.440  48.280  77.190  1.00  0.00           O
ATOM   3367  N   ILE A 212      62.720  47.470  75.040  1.00  0.00           N
ATOM   3368  HN  ILE A 212      62.540  47.660  74.080  1.00  0.00           H
ATOM   3369  CA  ILE A 212      63.460  46.310  75.600  1.00  0.00           C
ATOM   3370  HA  ILE A 212      62.850  45.770  76.310  1.00  0.00           H
ATOM   3371  CB  ILE A 212      63.910  45.310  74.550  1.00  0.00           C
ATOM   3372  HB  ILE A 212      64.370  45.880  73.720  1.00  0.00           H
ATOM   3373  CG2 ILE A 212      64.760  44.170  74.980  1.00  0.00           C
ATOM   3374 HG21 ILE A 212      64.770  43.340  74.230  1.00  0.00           H
ATOM   3375 HG22 ILE A 212      64.360  43.640  75.870  1.00  0.00           H
ATOM   3376 HG23 ILE A 212      65.840  44.360  75.120  1.00  0.00           H
ATOM   3377  CG1 ILE A 212      62.670  44.720  73.830  1.00  0.00           C
ATOM   3378 HG11 ILE A 212      62.890  44.070  72.960  1.00  0.00           H
ATOM   3379 HG12 ILE A 212      62.100  45.600  73.450  1.00  0.00           H
ATOM   3380  CD  ILE A 212      61.780  43.910  74.790  1.00  0.00           C
ATOM   3381  HD1 ILE A 212      61.030  43.350  74.200  1.00  0.00           H
ATOM   3382  HD2 ILE A 212      61.190  44.580  75.450  1.00  0.00           H
ATOM   3383  HD3 ILE A 212      62.470  43.220  75.330  1.00  0.00           H
ATOM   3384  C   ILE A 212      64.670  46.700  76.440  1.00  0.00           C
ATOM   3385  O   ILE A 212      64.800  46.290  77.570  1.00  0.00           O
ATOM   3386  N   TRP A 213      65.500  47.730  75.910  1.00  0.00           N
ATOM   3387  HN  TRP A 213      65.510  48.030  74.960  1.00  0.00           H
ATOM   3388  CA  TRP A 213      66.680  48.120  76.650  1.00  0.00           C
ATOM   3389  HA  TRP A 213      67.370  47.300  76.780  1.00  0.00           H
ATOM   3390  CB  TRP A 213      67.300  49.070  75.670  1.00  0.00           C
ATOM   3391  HB1 TRP A 213      66.510  49.770  75.310  1.00  0.00           H
ATOM   3392  HB2 TRP A 213      67.700  48.470  74.820  1.00  0.00           H
ATOM   3393  CG  TRP A 213      68.450  49.820  76.320  1.00  0.00           C
ATOM   3394  CD1 TRP A 213      68.430  51.030  76.980  1.00  0.00           C
ATOM   3395  HD1 TRP A 213      67.500  51.550  77.150  1.00  0.00           H
ATOM   3396  NE1 TRP A 213      69.680  51.230  77.520  1.00  0.00           N
ATOM   3397  HE1 TRP A 213      69.850  52.010  78.070  1.00  0.00           H
ATOM   3398  CE2 TRP A 213      70.530  50.190  77.170  1.00  0.00           C
ATOM   3399  CD2 TRP A 213      69.770  49.270  76.360  1.00  0.00           C
ATOM   3400  CE3 TRP A 213      70.440  48.120  75.880  1.00  0.00           C
ATOM   3401  HE3 TRP A 213      69.950  47.360  75.290  1.00  0.00           H
ATOM   3402  CZ3 TRP A 213      71.820  47.980  76.100  1.00  0.00           C
ATOM   3403  HZ3 TRP A 213      72.460  47.170  75.830  1.00  0.00           H
ATOM   3404  CZ2 TRP A 213      71.860  49.990  77.520  1.00  0.00           C
ATOM   3405  HZ2 TRP A 213      72.270  50.720  78.200  1.00  0.00           H
ATOM   3406  CH2 TRP A 213      72.490  48.920  76.920  1.00  0.00           C
ATOM   3407  HH2 TRP A 213      73.510  48.690  77.140  1.00  0.00           H
ATOM   3408  C   TRP A 213      66.300  48.720  77.970  1.00  0.00           C
ATOM   3409  O   TRP A 213      66.810  48.310  79.000  1.00  0.00           O
ATOM   3410  N   SER A 214      65.320  49.720  77.960  1.00  0.00           N
ATOM   3411  HN  SER A 214      64.920  50.080  77.130  1.00  0.00           H
ATOM   3412  CA  SER A 214      64.990  50.500  79.150  1.00  0.00           C
ATOM   3413  HA  SER A 214      65.910  50.890  79.550  1.00  0.00           H
ATOM   3414  CB  SER A 214      64.210  51.740  78.910  1.00  0.00           C
ATOM   3415  HB1 SER A 214      63.150  51.500  78.650  1.00  0.00           H
ATOM   3416  HB2 SER A 214      64.640  52.240  78.010  1.00  0.00           H
ATOM   3417  OG  SER A 214      64.270  52.560  80.080  1.00  0.00           O
ATOM   3418  HG1 SER A 214      63.380  52.600  80.450  1.00  0.00           H
ATOM   3419  C   SER A 214      64.380  49.720  80.180  1.00  0.00           C
ATOM   3420  O   SER A 214      64.870  49.770  81.330  1.00  0.00           O
ATOM   3421  N   LEU A 215      63.470  48.710  79.930  1.00  0.00           N
ATOM   3422  HN  LEU A 215      63.240  48.480  78.990  1.00  0.00           H
ATOM   3423  CA  LEU A 215      62.800  47.880  80.930  1.00  0.00           C
ATOM   3424  HA  LEU A 215      62.420  48.550  81.680  1.00  0.00           H
ATOM   3425  CB  LEU A 215      61.590  47.030  80.400  1.00  0.00           C
ATOM   3426  HB1 LEU A 215      61.170  46.360  81.180  1.00  0.00           H
ATOM   3427  HB2 LEU A 215      62.040  46.530  79.520  1.00  0.00           H
ATOM   3428  CG  LEU A 215      60.310  47.710  79.970  1.00  0.00           C
ATOM   3429  HG  LEU A 215      60.550  48.470  79.200  1.00  0.00           H
ATOM   3430  CD1 LEU A 215      59.430  46.620  79.330  1.00  0.00           C
ATOM   3431 HD11 LEU A 215      59.200  45.860  80.120  1.00  0.00           H
ATOM   3432 HD12 LEU A 215      59.900  46.210  78.410  1.00  0.00           H
ATOM   3433 HD13 LEU A 215      58.430  47.050  79.170  1.00  0.00           H
ATOM   3434  CD2 LEU A 215      59.580  48.500  81.060  1.00  0.00           C
ATOM   3435 HD21 LEU A 215      60.150  49.390  81.360  1.00  0.00           H
ATOM   3436 HD22 LEU A 215      59.110  48.080  81.970  1.00  0.00           H
ATOM   3437 HD23 LEU A 215      58.680  48.960  80.600  1.00  0.00           H
ATOM   3438  C   LEU A 215      63.770  46.850  81.640  1.00  0.00           C
ATOM   3439  O   LEU A 215      63.550  46.600  82.840  1.00  0.00           O
ATOM   3440  N   ARG A 216      64.760  46.290  80.850  1.00  0.00           N
ATOM   3441  HN  ARG A 216      64.870  46.570  79.900  1.00  0.00           H
ATOM   3442  CA  ARG A 216      65.770  45.610  81.560  1.00  0.00           C
ATOM   3443  HA  ARG A 216      65.460  44.860  82.270  1.00  0.00           H
ATOM   3444  CB  ARG A 216      66.770  45.040  80.530  1.00  0.00           C
ATOM   3445  HB1 ARG A 216      67.750  44.690  80.930  1.00  0.00           H
ATOM   3446  HB2 ARG A 216      66.900  45.820  79.740  1.00  0.00           H
ATOM   3447  CG  ARG A 216      66.220  43.780  79.820  1.00  0.00           C
ATOM   3448  HG1 ARG A 216      65.110  43.890  79.770  1.00  0.00           H
ATOM   3449  HG2 ARG A 216      66.490  43.010  80.580  1.00  0.00           H
ATOM   3450  CD  ARG A 216      66.960  43.420  78.530  1.00  0.00           C
ATOM   3451  HD1 ARG A 216      67.980  43.080  78.810  1.00  0.00           H
ATOM   3452  HD2 ARG A 216      66.830  44.290  77.870  1.00  0.00           H
ATOM   3453  NE  ARG A 216      66.330  42.220  77.940  1.00  0.00           N
ATOM   3454  HE  ARG A 216      65.600  41.770  78.450  1.00  0.00           H
ATOM   3455  CZ  ARG A 216      66.670  41.730  76.710  1.00  0.00           C
ATOM   3456  NH1 ARG A 216      67.500  42.340  75.970  1.00  0.00           N
ATOM   3457 HH11 ARG A 216      68.080  43.030  76.420  1.00  0.00           H
ATOM   3458 HH12 ARG A 216      67.760  41.860  75.130  1.00  0.00           H
ATOM   3459  NH2 ARG A 216      65.890  40.740  76.220  1.00  0.00           N
ATOM   3460 HH21 ARG A 216      65.330  40.220  76.870  1.00  0.00           H
ATOM   3461 HH22 ARG A 216      66.340  40.220  75.500  1.00  0.00           H
ATOM   3462  C   ARG A 216      66.660  46.520  82.480  1.00  0.00           C
ATOM   3463  O   ARG A 216      66.980  46.190  83.640  1.00  0.00           O
ATOM   3464  N   GLN A 217      67.090  47.640  81.900  1.00  0.00           N
ATOM   3465  HN  GLN A 217      66.740  47.940  81.020  1.00  0.00           H
ATOM   3466  CA  GLN A 217      68.030  48.590  82.510  1.00  0.00           C
ATOM   3467  HA  GLN A 217      68.860  48.030  82.880  1.00  0.00           H
ATOM   3468  CB  GLN A 217      68.580  49.630  81.510  1.00  0.00           C
ATOM   3469  HB1 GLN A 217      67.650  49.750  80.920  1.00  0.00           H
ATOM   3470  HB2 GLN A 217      69.250  49.120  80.790  1.00  0.00           H
ATOM   3471  CG  GLN A 217      69.100  50.990  81.930  1.00  0.00           C
ATOM   3472  HG1 GLN A 217      69.970  51.080  82.630  1.00  0.00           H
ATOM   3473  HG2 GLN A 217      68.310  51.420  82.590  1.00  0.00           H
ATOM   3474  CD  GLN A 217      69.270  52.020  80.880  1.00  0.00           C
ATOM   3475  OE1 GLN A 217      68.250  52.320  80.260  1.00  0.00           O
ATOM   3476  NE2 GLN A 217      70.470  52.630  80.700  1.00  0.00           N
ATOM   3477 HE21 GLN A 217      71.190  52.500  81.380  1.00  0.00           H
ATOM   3478 HE22 GLN A 217      70.480  53.480  80.180  1.00  0.00           H
ATOM   3479  C   GLN A 217      67.490  49.340  83.730  1.00  0.00           C
ATOM   3480  O   GLN A 217      68.230  49.450  84.720  1.00  0.00           O
ATOM   3481  N   ARG A 218      66.250  49.800  83.690  1.00  0.00           N
ATOM   3482  HN  ARG A 218      65.700  49.690  82.860  1.00  0.00           H
ATOM   3483  CA  ARG A 218      65.690  50.650  84.640  1.00  0.00           C
ATOM   3484  HA  ARG A 218      66.480  51.130  85.220  1.00  0.00           H
ATOM   3485  CB  ARG A 218      64.870  51.830  83.980  1.00  0.00           C
ATOM   3486  HB1 ARG A 218      64.500  52.600  84.690  1.00  0.00           H
ATOM   3487  HB2 ARG A 218      64.000  51.440  83.420  1.00  0.00           H
ATOM   3488  CG  ARG A 218      65.670  52.720  82.960  1.00  0.00           C
ATOM   3489  HG1 ARG A 218      64.860  53.270  82.430  1.00  0.00           H
ATOM   3490  HG2 ARG A 218      66.210  51.960  82.360  1.00  0.00           H
ATOM   3491  CD  ARG A 218      66.780  53.530  83.570  1.00  0.00           C
ATOM   3492  HD1 ARG A 218      67.340  52.770  84.160  1.00  0.00           H
ATOM   3493  HD2 ARG A 218      66.500  54.290  84.310  1.00  0.00           H
ATOM   3494  NE  ARG A 218      67.570  54.080  82.430  1.00  0.00           N
ATOM   3495  HE  ARG A 218      67.290  53.980  81.480  1.00  0.00           H
ATOM   3496  CZ  ARG A 218      68.620  54.860  82.590  1.00  0.00           C
ATOM   3497  NH1 ARG A 218      69.160  55.270  83.710  1.00  0.00           N
ATOM   3498 HH11 ARG A 218      68.960  54.750  84.540  1.00  0.00           H
ATOM   3499 HH12 ARG A 218      69.980  55.830  83.630  1.00  0.00           H
ATOM   3500  NH2 ARG A 218      69.140  55.370  81.480  1.00  0.00           N
ATOM   3501 HH21 ARG A 218      68.770  55.300  80.560  1.00  0.00           H
ATOM   3502 HH22 ARG A 218      69.830  56.100  81.600  1.00  0.00           H
ATOM   3503  C   ARG A 218      64.800  49.910  85.650  1.00  0.00           C
ATOM   3504  O   ARG A 218      64.650  50.300  86.790  1.00  0.00           O
ATOM   3505  N   GLN A 219      64.090  48.880  85.200  1.00  0.00           N
ATOM   3506  HN  GLN A 219      64.100  48.650  84.240  1.00  0.00           H
ATOM   3507  CA  GLN A 219      63.080  48.300  86.000  1.00  0.00           C
ATOM   3508  HA  GLN A 219      63.050  48.750  86.980  1.00  0.00           H
ATOM   3509  CB  GLN A 219      61.670  48.370  85.390  1.00  0.00           C
ATOM   3510  HB1 GLN A 219      61.020  47.890  86.150  1.00  0.00           H
ATOM   3511  HB2 GLN A 219      61.700  47.790  84.440  1.00  0.00           H
ATOM   3512  CG  GLN A 219      61.180  49.830  85.140  1.00  0.00           C
ATOM   3513  HG1 GLN A 219      60.240  49.620  84.600  1.00  0.00           H
ATOM   3514  HG2 GLN A 219      61.840  50.400  84.460  1.00  0.00           H
ATOM   3515  CD  GLN A 219      60.820  50.640  86.400  1.00  0.00           C
ATOM   3516  OE1 GLN A 219      59.640  51.000  86.660  1.00  0.00           O
ATOM   3517  NE2 GLN A 219      61.790  51.140  87.170  1.00  0.00           N
ATOM   3518 HE21 GLN A 219      62.710  51.040  86.800  1.00  0.00           H
ATOM   3519 HE22 GLN A 219      61.560  51.840  87.840  1.00  0.00           H
ATOM   3520  C   GLN A 219      63.360  46.880  86.330  1.00  0.00           C
ATOM   3521  O   GLN A 219      62.680  46.300  87.210  1.00  0.00           O
ATOM   3522  N   MET A 220      64.350  46.170  85.690  1.00  0.00           N
ATOM   3523  HN  MET A 220      65.050  46.610  85.150  1.00  0.00           H
ATOM   3524  CA  MET A 220      64.920  44.890  86.070  1.00  0.00           C
ATOM   3525  HA  MET A 220      65.760  44.830  85.400  1.00  0.00           H
ATOM   3526  CB  MET A 220      65.690  44.810  87.480  1.00  0.00           C
ATOM   3527  HB1 MET A 220      66.030  43.760  87.670  1.00  0.00           H
ATOM   3528  HB2 MET A 220      64.900  45.060  88.220  1.00  0.00           H
ATOM   3529  CG  MET A 220      66.850  45.780  87.720  1.00  0.00           C
ATOM   3530  HG1 MET A 220      67.330  45.880  86.720  1.00  0.00           H
ATOM   3531  HG2 MET A 220      67.570  45.200  88.350  1.00  0.00           H
ATOM   3532  SD  MET A 220      66.640  47.370  88.440  1.00  0.00           S
ATOM   3533  CE  MET A 220      68.360  47.490  88.950  1.00  0.00           C
ATOM   3534  HE1 MET A 220      69.040  47.250  88.100  1.00  0.00           H
ATOM   3535  HE2 MET A 220      68.620  46.860  89.830  1.00  0.00           H
ATOM   3536  HE3 MET A 220      68.470  48.530  89.300  1.00  0.00           H
ATOM   3537  C   MET A 220      64.120  43.580  85.830  1.00  0.00           C
ATOM   3538  O   MET A 220      63.090  43.320  86.420  1.00  0.00           O
ATOM   3539  N   ASP A 221      64.700  42.680  84.910  1.00  0.00           N
ATOM   3540  HN  ASP A 221      65.670  42.790  84.750  1.00  0.00           H
ATOM   3541  CA  ASP A 221      64.080  41.480  84.370  1.00  0.00           C
ATOM   3542  HA  ASP A 221      63.020  41.700  84.330  1.00  0.00           H
ATOM   3543  CB  ASP A 221      64.590  41.270  82.860  1.00  0.00           C
ATOM   3544  HB1 ASP A 221      64.320  42.220  82.360  1.00  0.00           H
ATOM   3545  HB2 ASP A 221      64.010  40.420  82.450  1.00  0.00           H
ATOM   3546  CG  ASP A 221      66.050  40.800  82.760  1.00  0.00           C
ATOM   3547  OD1 ASP A 221      66.470  40.410  81.610  1.00  0.00           O
ATOM   3548  OD2 ASP A 221      66.840  40.830  83.790  1.00  0.00           O
ATOM   3549  C   ASP A 221      64.200  40.220  85.150  1.00  0.00           C
ATOM   3550  O   ASP A 221      63.670  39.210  84.770  1.00  0.00           O
ATOM   3551  N   ARG A 222      64.690  40.250  86.350  1.00  0.00           N
ATOM   3552  HN  ARG A 222      65.410  40.910  86.570  1.00  0.00           H
ATOM   3553  CA  ARG A 222      64.470  39.290  87.410  1.00  0.00           C
ATOM   3554  HA  ARG A 222      64.750  38.290  87.140  1.00  0.00           H
ATOM   3555  CB  ARG A 222      65.260  39.720  88.650  1.00  0.00           C
ATOM   3556  HB1 ARG A 222      66.320  39.590  88.320  1.00  0.00           H
ATOM   3557  HB2 ARG A 222      65.030  39.080  89.520  1.00  0.00           H
ATOM   3558  CG  ARG A 222      65.210  41.190  89.140  1.00  0.00           C
ATOM   3559  HG1 ARG A 222      64.300  41.230  89.770  1.00  0.00           H
ATOM   3560  HG2 ARG A 222      64.960  41.950  88.350  1.00  0.00           H
ATOM   3561  CD  ARG A 222      66.400  41.800  89.870  1.00  0.00           C
ATOM   3562  HD1 ARG A 222      67.270  42.050  89.230  1.00  0.00           H
ATOM   3563  HD2 ARG A 222      66.670  41.150  90.740  1.00  0.00           H
ATOM   3564  NE  ARG A 222      65.990  43.060  90.570  1.00  0.00           N
ATOM   3565  HE  ARG A 222      65.040  43.310  90.740  1.00  0.00           H
ATOM   3566  CZ  ARG A 222      66.800  43.990  91.110  1.00  0.00           C
ATOM   3567  NH1 ARG A 222      68.090  43.950  90.990  1.00  0.00           N
ATOM   3568 HH11 ARG A 222      68.480  43.060  90.750  1.00  0.00           H
ATOM   3569 HH12 ARG A 222      68.500  44.690  91.520  1.00  0.00           H
ATOM   3570  NH2 ARG A 222      66.330  45.120  91.620  1.00  0.00           N
ATOM   3571 HH21 ARG A 222      65.360  45.310  91.550  1.00  0.00           H
ATOM   3572 HH22 ARG A 222      66.920  45.940  91.630  1.00  0.00           H
ATOM   3573  C   ARG A 222      63.070  39.140  87.790  1.00  0.00           C
ATOM   3574  O   ARG A 222      62.610  38.030  88.080  1.00  0.00           O
ATOM   3575  N   HSD A 223      62.410  40.300  87.860  1.00  0.00           N
ATOM   3576  HN  HSD A 223      62.890  41.150  87.720  1.00  0.00           H
ATOM   3577  CA  HSD A 223      60.980  40.500  88.240  1.00  0.00           C
ATOM   3578  HA  HSD A 223      60.740  39.920  89.110  1.00  0.00           H
ATOM   3579  CB  HSD A 223      60.730  41.950  88.410  1.00  0.00           C
ATOM   3580  HB1 HSD A 223      59.650  41.950  88.660  1.00  0.00           H
ATOM   3581  HB2 HSD A 223      60.880  42.490  87.460  1.00  0.00           H
ATOM   3582  ND1 HSD A 223      61.800  41.900  90.640  1.00  0.00           N
ATOM   3583  HD1 HSD A 223      61.360  41.030  90.900  1.00  0.00           H
ATOM   3584  CG  HSD A 223      61.640  42.550  89.470  1.00  0.00           C
ATOM   3585  CE1 HSD A 223      62.640  42.630  91.390  1.00  0.00           C
ATOM   3586  HE1 HSD A 223      62.950  42.360  92.390  1.00  0.00           H
ATOM   3587  NE2 HSD A 223      63.120  43.620  90.790  1.00  0.00           N
ATOM   3588  CD2 HSD A 223      62.510  43.630  89.500  1.00  0.00           C
ATOM   3589  HD2 HSD A 223      62.670  44.410  88.750  1.00  0.00           H
ATOM   3590  C   HSD A 223      59.970  39.890  87.220  1.00  0.00           C
ATOM   3591  O   HSD A 223      60.030  40.040  85.980  1.00  0.00           O
ATOM   3592  N   ALA A 224      59.010  39.060  87.640  1.00  0.00           N
ATOM   3593  HN  ALA A 224      58.840  38.920  88.610  1.00  0.00           H
ATOM   3594  CA  ALA A 224      58.190  38.340  86.720  1.00  0.00           C
ATOM   3595  HA  ALA A 224      58.760  37.830  85.950  1.00  0.00           H
ATOM   3596  CB  ALA A 224      57.260  37.400  87.520  1.00  0.00           C
ATOM   3597  HB1 ALA A 224      57.900  36.570  87.900  1.00  0.00           H
ATOM   3598  HB2 ALA A 224      56.510  36.970  86.820  1.00  0.00           H
ATOM   3599  HB3 ALA A 224      56.840  37.990  88.360  1.00  0.00           H
ATOM   3600  C   ALA A 224      57.330  39.320  85.790  1.00  0.00           C
ATOM   3601  O   ALA A 224      57.290  39.020  84.580  1.00  0.00           O
ATOM   3602  N   LYS A 225      56.760  40.440  86.280  1.00  0.00           N
ATOM   3603  HN  LYS A 225      56.800  40.570  87.260  1.00  0.00           H
ATOM   3604  CA  LYS A 225      56.060  41.430  85.420  1.00  0.00           C
ATOM   3605  HA  LYS A 225      55.170  40.960  85.040  1.00  0.00           H
ATOM   3606  CB  LYS A 225      55.530  42.630  86.230  1.00  0.00           C
ATOM   3607  HB1 LYS A 225      55.110  43.440  85.590  1.00  0.00           H
ATOM   3608  HB2 LYS A 225      56.380  43.100  86.760  1.00  0.00           H
ATOM   3609  CG  LYS A 225      54.410  42.230  87.230  1.00  0.00           C
ATOM   3610  HG1 LYS A 225      53.990  43.180  87.620  1.00  0.00           H
ATOM   3611  HG2 LYS A 225      54.840  41.730  88.130  1.00  0.00           H
ATOM   3612  CD  LYS A 225      53.230  41.600  86.620  1.00  0.00           C
ATOM   3613  HD1 LYS A 225      53.490  40.720  85.990  1.00  0.00           H
ATOM   3614  HD2 LYS A 225      52.860  42.280  85.820  1.00  0.00           H
ATOM   3615  CE  LYS A 225      52.080  41.170  87.490  1.00  0.00           C
ATOM   3616  HE1 LYS A 225      51.300  40.710  86.840  1.00  0.00           H
ATOM   3617  HE2 LYS A 225      51.640  42.110  87.890  1.00  0.00           H
ATOM   3618  NZ  LYS A 225      52.500  40.270  88.500  1.00  0.00           N
ATOM   3619  HZ1 LYS A 225      53.120  40.720  89.200  1.00  0.00           H
ATOM   3620  HZ2 LYS A 225      53.120  39.510  88.160  1.00  0.00           H
ATOM   3621  HZ3 LYS A 225      51.700  39.830  88.980  1.00  0.00           H
ATOM   3622  C   LYS A 225      56.860  42.070  84.280  1.00  0.00           C
ATOM   3623  O   LYS A 225      56.380  42.280  83.180  1.00  0.00           O
ATOM   3624  N   ILE A 226      58.190  42.280  84.500  1.00  0.00           N
ATOM   3625  HN  ILE A 226      58.630  41.920  85.320  1.00  0.00           H
ATOM   3626  CA  ILE A 226      59.100  42.700  83.400  1.00  0.00           C
ATOM   3627  HA  ILE A 226      58.640  43.510  82.850  1.00  0.00           H
ATOM   3628  CB  ILE A 226      60.500  43.280  83.880  1.00  0.00           C
ATOM   3629  HB  ILE A 226      61.050  42.490  84.430  1.00  0.00           H
ATOM   3630  CG2 ILE A 226      61.520  43.550  82.760  1.00  0.00           C
ATOM   3631 HG21 ILE A 226      61.820  42.670  82.140  1.00  0.00           H
ATOM   3632 HG22 ILE A 226      62.480  43.910  83.160  1.00  0.00           H
ATOM   3633 HG23 ILE A 226      61.280  44.360  82.040  1.00  0.00           H
ATOM   3634  CG1 ILE A 226      60.220  44.470  84.880  1.00  0.00           C
ATOM   3635 HG11 ILE A 226      61.260  44.580  85.260  1.00  0.00           H
ATOM   3636 HG12 ILE A 226      59.660  44.140  85.780  1.00  0.00           H
ATOM   3637  CD  ILE A 226      59.530  45.700  84.370  1.00  0.00           C
ATOM   3638  HD1 ILE A 226      58.540  45.720  83.870  1.00  0.00           H
ATOM   3639  HD2 ILE A 226      60.070  46.130  83.500  1.00  0.00           H
ATOM   3640  HD3 ILE A 226      59.500  46.500  85.150  1.00  0.00           H
ATOM   3641  C   ILE A 226      59.320  41.690  82.330  1.00  0.00           C
ATOM   3642  O   ILE A 226      59.270  41.930  81.140  1.00  0.00           O
ATOM   3643  N   LYS A 227      59.500  40.400  82.700  1.00  0.00           N
ATOM   3644  HN  LYS A 227      59.560  40.230  83.690  1.00  0.00           H
ATOM   3645  CA  LYS A 227      59.630  39.280  81.750  1.00  0.00           C
ATOM   3646  HA  LYS A 227      60.520  39.460  81.160  1.00  0.00           H
ATOM   3647  CB  LYS A 227      59.830  37.950  82.490  1.00  0.00           C
ATOM   3648  HB1 LYS A 227      59.970  37.150  81.740  1.00  0.00           H
ATOM   3649  HB2 LYS A 227      58.980  37.750  83.180  1.00  0.00           H
ATOM   3650  CG  LYS A 227      61.100  37.830  83.390  1.00  0.00           C
ATOM   3651  HG1 LYS A 227      61.090  38.570  84.220  1.00  0.00           H
ATOM   3652  HG2 LYS A 227      61.990  38.030  82.760  1.00  0.00           H
ATOM   3653  CD  LYS A 227      61.020  36.460  84.080  1.00  0.00           C
ATOM   3654  HD1 LYS A 227      61.040  35.720  83.260  1.00  0.00           H
ATOM   3655  HD2 LYS A 227      59.990  36.210  84.410  1.00  0.00           H
ATOM   3656  CE  LYS A 227      62.070  36.160  85.140  1.00  0.00           C
ATOM   3657  HE1 LYS A 227      62.090  35.080  85.390  1.00  0.00           H
ATOM   3658  HE2 LYS A 227      61.960  36.790  86.040  1.00  0.00           H
ATOM   3659  NZ  LYS A 227      63.330  36.580  84.540  1.00  0.00           N
ATOM   3660  HZ1 LYS A 227      64.150  36.290  85.100  1.00  0.00           H
ATOM   3661  HZ2 LYS A 227      63.440  37.610  84.520  1.00  0.00           H
ATOM   3662  HZ3 LYS A 227      63.520  36.230  83.580  1.00  0.00           H
ATOM   3663  C   LYS A 227      58.500  39.110  80.780  1.00  0.00           C
ATOM   3664  O   LYS A 227      58.650  38.780  79.590  1.00  0.00           O
ATOM   3665  N   ARG A 228      57.300  39.400  81.260  1.00  0.00           N
ATOM   3666  HN  ARG A 228      57.160  39.340  82.250  1.00  0.00           H
ATOM   3667  CA  ARG A 228      56.070  39.580  80.440  1.00  0.00           C
ATOM   3668  HA  ARG A 228      55.970  38.720  79.800  1.00  0.00           H
ATOM   3669  CB  ARG A 228      54.840  39.670  81.460  1.00  0.00           C
ATOM   3670  HB1 ARG A 228      53.940  39.660  80.810  1.00  0.00           H
ATOM   3671  HB2 ARG A 228      54.880  40.570  82.110  1.00  0.00           H
ATOM   3672  CG  ARG A 228      54.580  38.360  82.350  1.00  0.00           C
ATOM   3673  HG1 ARG A 228      53.680  38.520  82.970  1.00  0.00           H
ATOM   3674  HG2 ARG A 228      55.440  38.120  83.000  1.00  0.00           H
ATOM   3675  CD  ARG A 228      54.320  37.070  81.450  1.00  0.00           C
ATOM   3676  HD1 ARG A 228      53.530  37.280  80.710  1.00  0.00           H
ATOM   3677  HD2 ARG A 228      53.970  36.330  82.190  1.00  0.00           H
ATOM   3678  NE  ARG A 228      55.670  36.550  80.940  1.00  0.00           N
ATOM   3679  HE  ARG A 228      56.480  36.500  81.550  1.00  0.00           H
ATOM   3680  CZ  ARG A 228      55.760  35.640  80.020  1.00  0.00           C
ATOM   3681  NH1 ARG A 228      54.870  35.480  79.060  1.00  0.00           N
ATOM   3682 HH11 ARG A 228      54.220  36.200  78.830  1.00  0.00           H
ATOM   3683 HH12 ARG A 228      54.930  34.680  78.450  1.00  0.00           H
ATOM   3684  NH2 ARG A 228      56.870  34.950  79.850  1.00  0.00           N
ATOM   3685 HH21 ARG A 228      57.580  35.050  80.550  1.00  0.00           H
ATOM   3686 HH22 ARG A 228      57.120  34.560  78.960  1.00  0.00           H
ATOM   3687  C   ARG A 228      56.080  40.800  79.510  1.00  0.00           C
ATOM   3688  O   ARG A 228      55.820  40.720  78.320  1.00  0.00           O
ATOM   3689  N   ALA A 229      56.450  42.010  80.040  1.00  0.00           N
ATOM   3690  HN  ALA A 229      56.600  42.080  81.020  1.00  0.00           H
ATOM   3691  CA  ALA A 229      56.570  43.310  79.310  1.00  0.00           C
ATOM   3692  HA  ALA A 229      55.610  43.580  78.900  1.00  0.00           H
ATOM   3693  CB  ALA A 229      57.010  44.230  80.500  1.00  0.00           C
ATOM   3694  HB1 ALA A 229      57.040  45.280  80.140  1.00  0.00           H
ATOM   3695  HB2 ALA A 229      58.060  44.000  80.800  1.00  0.00           H
ATOM   3696  HB3 ALA A 229      56.350  44.200  81.400  1.00  0.00           H
ATOM   3697  C   ALA A 229      57.600  43.200  78.150  1.00  0.00           C
ATOM   3698  O   ALA A 229      57.370  43.680  77.050  1.00  0.00           O
ATOM   3699  N   ILE A 230      58.780  42.500  78.430  1.00  0.00           N
ATOM   3700  HN  ILE A 230      58.930  42.260  79.380  1.00  0.00           H
ATOM   3701  CA  ILE A 230      59.820  42.170  77.530  1.00  0.00           C
ATOM   3702  HA  ILE A 230      60.200  43.030  77.000  1.00  0.00           H
ATOM   3703  CB  ILE A 230      60.970  41.540  78.330  1.00  0.00           C
ATOM   3704  HB  ILE A 230      60.500  40.770  78.970  1.00  0.00           H
ATOM   3705  CG2 ILE A 230      62.020  40.830  77.500  1.00  0.00           C
ATOM   3706 HG21 ILE A 230      61.630  39.860  77.110  1.00  0.00           H
ATOM   3707 HG22 ILE A 230      62.820  40.440  78.150  1.00  0.00           H
ATOM   3708 HG23 ILE A 230      62.480  41.420  76.680  1.00  0.00           H
ATOM   3709  CG1 ILE A 230      61.670  42.610  79.200  1.00  0.00           C
ATOM   3710 HG11 ILE A 230      62.360  42.100  79.920  1.00  0.00           H
ATOM   3711 HG12 ILE A 230      60.860  42.980  79.860  1.00  0.00           H
ATOM   3712  CD  ILE A 230      62.420  43.820  78.560  1.00  0.00           C
ATOM   3713  HD1 ILE A 230      62.770  44.460  79.400  1.00  0.00           H
ATOM   3714  HD2 ILE A 230      61.740  44.380  77.870  1.00  0.00           H
ATOM   3715  HD3 ILE A 230      63.260  43.470  77.920  1.00  0.00           H
ATOM   3716  C   ILE A 230      59.320  41.220  76.420  1.00  0.00           C
ATOM   3717  O   ILE A 230      59.540  41.370  75.250  1.00  0.00           O
ATOM   3718  N   THR A 231      58.410  40.230  76.740  1.00  0.00           N
ATOM   3719  HN  THR A 231      58.120  40.220  77.700  1.00  0.00           H
ATOM   3720  CA  THR A 231      57.900  39.190  75.850  1.00  0.00           C
ATOM   3721  HA  THR A 231      58.600  38.740  75.170  1.00  0.00           H
ATOM   3722  CB  THR A 231      57.310  38.040  76.670  1.00  0.00           C
ATOM   3723  HB  THR A 231      56.560  38.310  77.440  1.00  0.00           H
ATOM   3724  OG1 THR A 231      58.330  37.370  77.420  1.00  0.00           O
ATOM   3725  HG1 THR A 231      58.340  37.870  78.240  1.00  0.00           H
ATOM   3726  CG2 THR A 231      56.720  36.970  75.720  1.00  0.00           C
ATOM   3727 HG21 THR A 231      56.090  36.240  76.300  1.00  0.00           H
ATOM   3728 HG22 THR A 231      57.520  36.460  75.160  1.00  0.00           H
ATOM   3729 HG23 THR A 231      56.080  37.370  74.910  1.00  0.00           H
ATOM   3730  C   THR A 231      56.940  39.780  74.960  1.00  0.00           C
ATOM   3731  O   THR A 231      57.090  39.600  73.770  1.00  0.00           O
ATOM   3732  N   PHE A 232      55.980  40.530  75.410  1.00  0.00           N
ATOM   3733  HN  PHE A 232      55.940  40.480  76.410  1.00  0.00           H
ATOM   3734  CA  PHE A 232      54.930  41.190  74.640  1.00  0.00           C
ATOM   3735  HA  PHE A 232      54.290  40.490  74.130  1.00  0.00           H
ATOM   3736  CB  PHE A 232      54.010  41.910  75.710  1.00  0.00           C
ATOM   3737  HB1 PHE A 232      54.690  42.440  76.400  1.00  0.00           H
ATOM   3738  HB2 PHE A 232      53.420  41.070  76.140  1.00  0.00           H
ATOM   3739  CG  PHE A 232      53.060  42.930  75.060  1.00  0.00           C
ATOM   3740  CD1 PHE A 232      52.000  42.480  74.280  1.00  0.00           C
ATOM   3741  HD1 PHE A 232      51.910  41.420  74.060  1.00  0.00           H
ATOM   3742  CE1 PHE A 232      51.090  43.390  73.770  1.00  0.00           C
ATOM   3743  HE1 PHE A 232      50.240  43.130  73.140  1.00  0.00           H
ATOM   3744  CZ  PHE A 232      51.320  44.790  73.930  1.00  0.00           C
ATOM   3745  HZ  PHE A 232      50.660  45.410  73.340  1.00  0.00           H
ATOM   3746  CD2 PHE A 232      53.210  44.310  75.250  1.00  0.00           C
ATOM   3747  HD2 PHE A 232      54.150  44.620  75.700  1.00  0.00           H
ATOM   3748  CE2 PHE A 232      52.400  45.290  74.700  1.00  0.00           C
ATOM   3749  HE2 PHE A 232      52.580  46.350  74.710  1.00  0.00           H
ATOM   3750  C   PHE A 232      55.610  42.140  73.560  1.00  0.00           C
ATOM   3751  O   PHE A 232      55.420  42.080  72.350  1.00  0.00           O
ATOM   3752  N   ILE A 233      56.540  42.970  74.060  1.00  0.00           N
ATOM   3753  HN  ILE A 233      56.810  42.910  75.010  1.00  0.00           H
ATOM   3754  CA  ILE A 233      57.360  43.790  73.190  1.00  0.00           C
ATOM   3755  HA  ILE A 233      56.720  44.500  72.670  1.00  0.00           H
ATOM   3756  CB  ILE A 233      58.250  44.810  73.980  1.00  0.00           C
ATOM   3757  HB  ILE A 233      58.860  44.180  74.660  1.00  0.00           H
ATOM   3758  CG2 ILE A 233      59.240  45.560  73.040  1.00  0.00           C
ATOM   3759 HG21 ILE A 233      60.060  44.940  72.610  1.00  0.00           H
ATOM   3760 HG22 ILE A 233      59.700  46.410  73.600  1.00  0.00           H
ATOM   3761 HG23 ILE A 233      58.670  45.980  72.200  1.00  0.00           H
ATOM   3762  CG1 ILE A 233      57.370  45.820  74.770  1.00  0.00           C
ATOM   3763 HG11 ILE A 233      58.020  46.350  75.500  1.00  0.00           H
ATOM   3764 HG12 ILE A 233      56.610  45.330  75.410  1.00  0.00           H
ATOM   3765  CD  ILE A 233      56.580  46.880  73.960  1.00  0.00           C
ATOM   3766  HD1 ILE A 233      55.970  47.590  74.560  1.00  0.00           H
ATOM   3767  HD2 ILE A 233      55.760  46.560  73.300  1.00  0.00           H
ATOM   3768  HD3 ILE A 233      57.350  47.500  73.470  1.00  0.00           H
ATOM   3769  C   ILE A 233      58.150  43.040  72.170  1.00  0.00           C
ATOM   3770  O   ILE A 233      58.240  43.460  71.020  1.00  0.00           O
ATOM   3771  N   MET A 234      58.900  42.010  72.510  1.00  0.00           N
ATOM   3772  HN  MET A 234      59.010  41.690  73.450  1.00  0.00           H
ATOM   3773  CA  MET A 234      59.590  41.130  71.550  1.00  0.00           C
ATOM   3774  HA  MET A 234      60.110  41.790  70.890  1.00  0.00           H
ATOM   3775  CB  MET A 234      60.620  40.190  72.310  1.00  0.00           C
ATOM   3776  HB1 MET A 234      60.700  39.210  71.810  1.00  0.00           H
ATOM   3777  HB2 MET A 234      60.130  40.010  73.290  1.00  0.00           H
ATOM   3778  CG  MET A 234      62.000  40.930  72.630  1.00  0.00           C
ATOM   3779  HG1 MET A 234      62.440  40.530  73.570  1.00  0.00           H
ATOM   3780  HG2 MET A 234      61.720  42.010  72.750  1.00  0.00           H
ATOM   3781  SD  MET A 234      63.170  40.970  71.330  1.00  0.00           S
ATOM   3782  CE  MET A 234      63.550  39.170  71.300  1.00  0.00           C
ATOM   3783  HE1 MET A 234      62.670  38.590  71.640  1.00  0.00           H
ATOM   3784  HE2 MET A 234      64.400  39.020  71.990  1.00  0.00           H
ATOM   3785  HE3 MET A 234      63.910  38.850  70.300  1.00  0.00           H
ATOM   3786  C   MET A 234      58.720  40.380  70.590  1.00  0.00           C
ATOM   3787  O   MET A 234      59.020  40.310  69.380  1.00  0.00           O
ATOM   3788  N   VAL A 235      57.610  39.840  71.010  1.00  0.00           N
ATOM   3789  HN  VAL A 235      57.370  39.970  71.970  1.00  0.00           H
ATOM   3790  CA  VAL A 235      56.590  39.360  70.070  1.00  0.00           C
ATOM   3791  HA  VAL A 235      57.140  38.720  69.390  1.00  0.00           H
ATOM   3792  CB  VAL A 235      55.550  38.500  70.840  1.00  0.00           C
ATOM   3793  HB  VAL A 235      55.170  39.150  71.650  1.00  0.00           H
ATOM   3794  CG1 VAL A 235      54.360  38.060  69.930  1.00  0.00           C
ATOM   3795 HG11 VAL A 235      54.760  37.530  69.050  1.00  0.00           H
ATOM   3796 HG12 VAL A 235      53.800  38.930  69.540  1.00  0.00           H
ATOM   3797 HG13 VAL A 235      53.750  37.310  70.480  1.00  0.00           H
ATOM   3798  CG2 VAL A 235      56.380  37.330  71.450  1.00  0.00           C
ATOM   3799 HG21 VAL A 235      57.170  37.700  72.140  1.00  0.00           H
ATOM   3800 HG22 VAL A 235      56.840  36.870  70.540  1.00  0.00           H
ATOM   3801 HG23 VAL A 235      55.730  36.640  72.000  1.00  0.00           H
ATOM   3802  C   VAL A 235      55.900  40.470  69.210  1.00  0.00           C
ATOM   3803  O   VAL A 235      55.750  40.210  68.030  1.00  0.00           O
ATOM   3804  N   VAL A 236      55.450  41.660  69.700  1.00  0.00           N
ATOM   3805  HN  VAL A 236      55.520  41.830  70.680  1.00  0.00           H
ATOM   3806  CA  VAL A 236      55.120  42.820  68.910  1.00  0.00           C
ATOM   3807  HA  VAL A 236      54.250  42.590  68.300  1.00  0.00           H
ATOM   3808  CB  VAL A 236      54.820  43.940  69.880  1.00  0.00           C
ATOM   3809  HB  VAL A 236      55.630  44.000  70.630  1.00  0.00           H
ATOM   3810  CG1 VAL A 236      54.800  45.310  69.190  1.00  0.00           C
ATOM   3811 HG11 VAL A 236      55.850  45.620  68.960  1.00  0.00           H
ATOM   3812 HG12 VAL A 236      54.470  46.110  69.890  1.00  0.00           H
ATOM   3813 HG13 VAL A 236      54.180  45.250  68.270  1.00  0.00           H
ATOM   3814  CG2 VAL A 236      53.450  43.660  70.540  1.00  0.00           C
ATOM   3815 HG21 VAL A 236      52.690  43.800  69.730  1.00  0.00           H
ATOM   3816 HG22 VAL A 236      53.280  44.440  71.310  1.00  0.00           H
ATOM   3817 HG23 VAL A 236      53.390  42.650  70.990  1.00  0.00           H
ATOM   3818  C   VAL A 236      56.130  43.160  67.840  1.00  0.00           C
ATOM   3819  O   VAL A 236      55.650  43.230  66.700  1.00  0.00           O
ATOM   3820  N   ALA A 237      57.430  43.360  68.140  1.00  0.00           N
ATOM   3821  HN  ALA A 237      57.600  43.400  69.120  1.00  0.00           H
ATOM   3822  CA  ALA A 237      58.390  43.820  67.110  1.00  0.00           C
ATOM   3823  HA  ALA A 237      57.910  44.600  66.540  1.00  0.00           H
ATOM   3824  CB  ALA A 237      59.610  44.510  67.750  1.00  0.00           C
ATOM   3825  HB1 ALA A 237      59.270  45.070  68.660  1.00  0.00           H
ATOM   3826  HB2 ALA A 237      60.140  45.190  67.050  1.00  0.00           H
ATOM   3827  HB3 ALA A 237      60.340  43.720  67.990  1.00  0.00           H
ATOM   3828  C   ALA A 237      58.840  42.690  66.140  1.00  0.00           C
ATOM   3829  O   ALA A 237      59.180  42.860  64.980  1.00  0.00           O
ATOM   3830  N   ILE A 238      58.800  41.480  66.600  1.00  0.00           N
ATOM   3831  HN  ILE A 238      58.690  41.230  67.560  1.00  0.00           H
ATOM   3832  CA  ILE A 238      58.920  40.360  65.760  1.00  0.00           C
ATOM   3833  HA  ILE A 238      59.660  40.560  65.000  1.00  0.00           H
ATOM   3834  CB  ILE A 238      59.370  39.000  66.400  1.00  0.00           C
ATOM   3835  HB  ILE A 238      58.630  38.970  67.220  1.00  0.00           H
ATOM   3836  CG2 ILE A 238      59.330  37.730  65.450  1.00  0.00           C
ATOM   3837 HG21 ILE A 238      58.350  37.530  64.960  1.00  0.00           H
ATOM   3838 HG22 ILE A 238      59.470  36.800  66.040  1.00  0.00           H
ATOM   3839 HG23 ILE A 238      60.180  37.790  64.730  1.00  0.00           H
ATOM   3840  CG1 ILE A 238      60.770  39.320  67.030  1.00  0.00           C
ATOM   3841 HG11 ILE A 238      60.840  40.410  67.230  1.00  0.00           H
ATOM   3842 HG12 ILE A 238      61.550  39.150  66.240  1.00  0.00           H
ATOM   3843  CD  ILE A 238      61.230  38.450  68.170  1.00  0.00           C
ATOM   3844  HD1 ILE A 238      62.210  38.870  68.500  1.00  0.00           H
ATOM   3845  HD2 ILE A 238      61.350  37.360  68.030  1.00  0.00           H
ATOM   3846  HD3 ILE A 238      60.600  38.480  69.090  1.00  0.00           H
ATOM   3847  C   ILE A 238      57.690  40.080  64.900  1.00  0.00           C
ATOM   3848  O   ILE A 238      57.800  39.620  63.740  1.00  0.00           O
ATOM   3849  N   VAL A 239      56.430  40.420  65.340  1.00  0.00           N
ATOM   3850  HN  VAL A 239      56.300  40.670  66.300  1.00  0.00           H
ATOM   3851  CA  VAL A 239      55.240  40.350  64.480  1.00  0.00           C
ATOM   3852  HA  VAL A 239      55.320  39.350  64.080  1.00  0.00           H
ATOM   3853  CB  VAL A 239      53.810  40.540  65.180  1.00  0.00           C
ATOM   3854  HB  VAL A 239      53.990  41.300  65.970  1.00  0.00           H
ATOM   3855  CG1 VAL A 239      52.640  40.940  64.270  1.00  0.00           C
ATOM   3856 HG11 VAL A 239      51.710  41.100  64.870  1.00  0.00           H
ATOM   3857 HG12 VAL A 239      52.460  40.070  63.610  1.00  0.00           H
ATOM   3858 HG13 VAL A 239      52.780  41.880  63.710  1.00  0.00           H
ATOM   3859  CG2 VAL A 239      53.430  39.180  65.850  1.00  0.00           C
ATOM   3860 HG21 VAL A 239      53.110  38.480  65.040  1.00  0.00           H
ATOM   3861 HG22 VAL A 239      52.580  39.310  66.550  1.00  0.00           H
ATOM   3862 HG23 VAL A 239      54.310  38.740  66.380  1.00  0.00           H
ATOM   3863  C   VAL A 239      55.360  41.350  63.360  1.00  0.00           C
ATOM   3864  O   VAL A 239      55.020  41.150  62.220  1.00  0.00           O
ATOM   3865  N   PHE A 240      55.920  42.560  63.840  1.00  0.00           N
ATOM   3866  HN  PHE A 240      56.170  42.630  64.810  1.00  0.00           H
ATOM   3867  CA  PHE A 240      56.020  43.740  63.040  1.00  0.00           C
ATOM   3868  HA  PHE A 240      55.030  44.010  62.710  1.00  0.00           H
ATOM   3869  CB  PHE A 240      56.430  44.910  64.010  1.00  0.00           C
ATOM   3870  HB1 PHE A 240      57.280  44.510  64.620  1.00  0.00           H
ATOM   3871  HB2 PHE A 240      55.770  45.130  64.870  1.00  0.00           H
ATOM   3872  CG  PHE A 240      56.810  46.190  63.360  1.00  0.00           C
ATOM   3873  CD1 PHE A 240      55.830  46.830  62.560  1.00  0.00           C
ATOM   3874  HD1 PHE A 240      54.820  46.450  62.520  1.00  0.00           H
ATOM   3875  CE1 PHE A 240      56.130  48.060  62.060  1.00  0.00           C
ATOM   3876  HE1 PHE A 240      55.370  48.650  61.540  1.00  0.00           H
ATOM   3877  CZ  PHE A 240      57.350  48.610  62.280  1.00  0.00           C
ATOM   3878  HZ  PHE A 240      57.520  49.610  61.910  1.00  0.00           H
ATOM   3879  CD2 PHE A 240      58.090  46.750  63.620  1.00  0.00           C
ATOM   3880  HD2 PHE A 240      58.770  46.280  64.310  1.00  0.00           H
ATOM   3881  CE2 PHE A 240      58.370  47.920  62.900  1.00  0.00           C
ATOM   3882  HE2 PHE A 240      59.300  48.450  63.030  1.00  0.00           H
ATOM   3883  C   PHE A 240      56.850  43.610  61.770  1.00  0.00           C
ATOM   3884  O   PHE A 240      56.420  43.950  60.690  1.00  0.00           O
ATOM   3885  N   VAL A 241      58.080  43.030  61.930  1.00  0.00           N
ATOM   3886  HN  VAL A 241      58.370  42.910  62.880  1.00  0.00           H
ATOM   3887  CA  VAL A 241      59.070  42.710  60.930  1.00  0.00           C
ATOM   3888  HA  VAL A 241      59.410  43.540  60.320  1.00  0.00           H
ATOM   3889  CB  VAL A 241      60.300  42.190  61.680  1.00  0.00           C
ATOM   3890  HB  VAL A 241      59.900  41.360  62.290  1.00  0.00           H
ATOM   3891  CG1 VAL A 241      61.400  41.800  60.670  1.00  0.00           C
ATOM   3892 HG11 VAL A 241      62.260  41.460  61.290  1.00  0.00           H
ATOM   3893 HG12 VAL A 241      61.570  42.660  59.980  1.00  0.00           H
ATOM   3894 HG13 VAL A 241      61.010  40.890  60.140  1.00  0.00           H
ATOM   3895  CG2 VAL A 241      60.950  43.230  62.430  1.00  0.00           C
ATOM   3896 HG21 VAL A 241      60.260  43.800  63.100  1.00  0.00           H
ATOM   3897 HG22 VAL A 241      61.390  43.930  61.700  1.00  0.00           H
ATOM   3898 HG23 VAL A 241      61.710  42.850  63.150  1.00  0.00           H
ATOM   3899  C   VAL A 241      58.640  41.630  59.960  1.00  0.00           C
ATOM   3900  O   VAL A 241      58.830  41.700  58.780  1.00  0.00           O
ATOM   3901  N   ILE A 242      58.000  40.500  60.410  1.00  0.00           N
ATOM   3902  HN  ILE A 242      57.910  40.410  61.400  1.00  0.00           H
ATOM   3903  CA  ILE A 242      57.470  39.500  59.540  1.00  0.00           C
ATOM   3904  HA  ILE A 242      58.240  39.170  58.870  1.00  0.00           H
ATOM   3905  CB  ILE A 242      56.990  38.280  60.380  1.00  0.00           C
ATOM   3906  HB  ILE A 242      56.240  38.550  61.150  1.00  0.00           H
ATOM   3907  CG2 ILE A 242      56.380  37.200  59.520  1.00  0.00           C
ATOM   3908 HG21 ILE A 242      56.050  36.390  60.200  1.00  0.00           H
ATOM   3909 HG22 ILE A 242      57.060  36.790  58.740  1.00  0.00           H
ATOM   3910 HG23 ILE A 242      55.420  37.560  59.090  1.00  0.00           H
ATOM   3911  CG1 ILE A 242      58.260  37.750  61.040  1.00  0.00           C
ATOM   3912 HG11 ILE A 242      58.580  38.520  61.780  1.00  0.00           H
ATOM   3913 HG12 ILE A 242      59.060  37.590  60.300  1.00  0.00           H
ATOM   3914  CD  ILE A 242      58.050  36.420  61.770  1.00  0.00           C
ATOM   3915  HD1 ILE A 242      57.310  36.370  62.610  1.00  0.00           H
ATOM   3916  HD2 ILE A 242      59.000  36.070  62.220  1.00  0.00           H
ATOM   3917  HD3 ILE A 242      57.850  35.600  61.060  1.00  0.00           H
ATOM   3918  C   ILE A 242      56.370  40.120  58.590  1.00  0.00           C
ATOM   3919  O   ILE A 242      56.410  39.910  57.370  1.00  0.00           O
ATOM   3920  N   CYS A 243      55.360  40.800  59.140  1.00  0.00           N
ATOM   3921  HN  CYS A 243      55.340  41.070  60.100  1.00  0.00           H
ATOM   3922  CA  CYS A 243      54.230  41.270  58.290  1.00  0.00           C
ATOM   3923  HA  CYS A 243      53.820  40.430  57.750  1.00  0.00           H
ATOM   3924  CB  CYS A 243      53.000  41.790  59.110  1.00  0.00           C
ATOM   3925  HB1 CYS A 243      52.600  41.030  59.810  1.00  0.00           H
ATOM   3926  HB2 CYS A 243      52.110  41.950  58.480  1.00  0.00           H
ATOM   3927  SG  CYS A 243      53.190  43.190  60.300  1.00  0.00           S
ATOM   3928  HG1 CYS A 243      54.050  42.580  61.100  1.00  0.00           H
ATOM   3929  C   CYS A 243      54.570  42.330  57.300  1.00  0.00           C
ATOM   3930  O   CYS A 243      54.090  42.410  56.180  1.00  0.00           O
ATOM   3931  N   PHE A 244      55.490  43.260  57.610  1.00  0.00           N
ATOM   3932  HN  PHE A 244      55.870  43.300  58.530  1.00  0.00           H
ATOM   3933  CA  PHE A 244      55.970  44.290  56.670  1.00  0.00           C
ATOM   3934  HA  PHE A 244      55.170  44.510  55.990  1.00  0.00           H
ATOM   3935  CB  PHE A 244      56.250  45.570  57.400  1.00  0.00           C
ATOM   3936  HB1 PHE A 244      56.840  46.300  56.800  1.00  0.00           H
ATOM   3937  HB2 PHE A 244      56.810  45.280  58.310  1.00  0.00           H
ATOM   3938  CG  PHE A 244      54.950  46.310  57.810  1.00  0.00           C
ATOM   3939  CD1 PHE A 244      54.260  47.100  56.890  1.00  0.00           C
ATOM   3940  HD1 PHE A 244      54.520  47.150  55.850  1.00  0.00           H
ATOM   3941  CE1 PHE A 244      53.150  47.850  57.220  1.00  0.00           C
ATOM   3942  HE1 PHE A 244      52.720  48.490  56.470  1.00  0.00           H
ATOM   3943  CZ  PHE A 244      52.520  47.690  58.470  1.00  0.00           C
ATOM   3944  HZ  PHE A 244      51.550  48.150  58.630  1.00  0.00           H
ATOM   3945  CD2 PHE A 244      54.420  46.350  59.180  1.00  0.00           C
ATOM   3946  HD2 PHE A 244      55.010  45.930  60.000  1.00  0.00           H
ATOM   3947  CE2 PHE A 244      53.270  47.010  59.450  1.00  0.00           C
ATOM   3948  HE2 PHE A 244      52.990  47.140  60.480  1.00  0.00           H
ATOM   3949  C   PHE A 244      57.160  43.990  55.740  1.00  0.00           C
ATOM   3950  O   PHE A 244      57.080  44.100  54.540  1.00  0.00           O
ATOM   3951  N   LEU A 245      58.300  43.560  56.390  1.00  0.00           N
ATOM   3952  HN  LEU A 245      58.290  43.270  57.340  1.00  0.00           H
ATOM   3953  CA  LEU A 245      59.630  43.650  55.800  1.00  0.00           C
ATOM   3954  HA  LEU A 245      59.690  44.670  55.450  1.00  0.00           H
ATOM   3955  CB  LEU A 245      60.860  43.460  56.760  1.00  0.00           C
ATOM   3956  HB1 LEU A 245      60.830  42.380  57.020  1.00  0.00           H
ATOM   3957  HB2 LEU A 245      60.720  44.000  57.720  1.00  0.00           H
ATOM   3958  CG  LEU A 245      62.320  43.680  56.190  1.00  0.00           C
ATOM   3959  HG  LEU A 245      62.480  42.940  55.390  1.00  0.00           H
ATOM   3960  CD1 LEU A 245      62.510  45.100  55.550  1.00  0.00           C
ATOM   3961 HD11 LEU A 245      62.200  45.890  56.270  1.00  0.00           H
ATOM   3962 HD12 LEU A 245      61.800  45.090  54.710  1.00  0.00           H
ATOM   3963 HD13 LEU A 245      63.530  45.260  55.120  1.00  0.00           H
ATOM   3964  CD2 LEU A 245      63.370  43.460  57.350  1.00  0.00           C
ATOM   3965 HD21 LEU A 245      63.190  42.430  57.710  1.00  0.00           H
ATOM   3966 HD22 LEU A 245      63.000  44.140  58.150  1.00  0.00           H
ATOM   3967 HD23 LEU A 245      64.410  43.600  56.990  1.00  0.00           H
ATOM   3968  C   LEU A 245      59.770  42.870  54.470  1.00  0.00           C
ATOM   3969  O   LEU A 245      60.450  43.390  53.530  1.00  0.00           O
ATOM   3970  N   PRO A 246      59.190  41.700  54.240  1.00  0.00           N
ATOM   3971  CD  PRO A 246      58.530  40.790  55.240  1.00  0.00           C
ATOM   3972  HD1 PRO A 246      57.450  41.020  55.170  1.00  0.00           H
ATOM   3973  HD2 PRO A 246      58.900  41.010  56.280  1.00  0.00           H
ATOM   3974  CA  PRO A 246      59.430  40.920  53.060  1.00  0.00           C
ATOM   3975  HA  PRO A 246      60.500  40.870  52.990  1.00  0.00           H
ATOM   3976  CB  PRO A 246      58.810  39.520  53.270  1.00  0.00           C
ATOM   3977  HB1 PRO A 246      59.420  38.730  52.770  1.00  0.00           H
ATOM   3978  HB2 PRO A 246      57.780  39.630  52.880  1.00  0.00           H
ATOM   3979  CG  PRO A 246      58.900  39.390  54.770  1.00  0.00           C
ATOM   3980  HG1 PRO A 246      58.220  38.620  55.180  1.00  0.00           H
ATOM   3981  HG2 PRO A 246      59.910  39.050  55.040  1.00  0.00           H
ATOM   3982  C   PRO A 246      58.890  41.580  51.850  1.00  0.00           C
ATOM   3983  O   PRO A 246      59.580  41.490  50.840  1.00  0.00           O
ATOM   3984  N   SER A 247      57.690  42.230  51.850  1.00  0.00           N
ATOM   3985  HN  SER A 247      57.210  42.290  52.720  1.00  0.00           H
ATOM   3986  CA  SER A 247      57.120  42.980  50.690  1.00  0.00           C
ATOM   3987  HA  SER A 247      57.260  42.320  49.840  1.00  0.00           H
ATOM   3988  CB  SER A 247      55.650  43.330  50.740  1.00  0.00           C
ATOM   3989  HB1 SER A 247      55.040  42.400  50.850  1.00  0.00           H
ATOM   3990  HB2 SER A 247      55.460  43.850  49.770  1.00  0.00           H
ATOM   3991  OG  SER A 247      55.360  44.260  51.830  1.00  0.00           O
ATOM   3992  HG1 SER A 247      55.490  43.800  52.660  1.00  0.00           H
ATOM   3993  C   SER A 247      57.940  44.140  50.320  1.00  0.00           C
ATOM   3994  O   SER A 247      58.140  44.350  49.090  1.00  0.00           O
ATOM   3995  N   VAL A 248      58.490  44.880  51.320  1.00  0.00           N
ATOM   3996  HN  VAL A 248      58.330  44.740  52.290  1.00  0.00           H
ATOM   3997  CA  VAL A 248      59.440  46.040  50.970  1.00  0.00           C
ATOM   3998  HA  VAL A 248      58.860  46.700  50.340  1.00  0.00           H
ATOM   3999  CB  VAL A 248      59.890  46.680  52.310  1.00  0.00           C
ATOM   4000  HB  VAL A 248      60.360  45.940  52.990  1.00  0.00           H
ATOM   4001  CG1 VAL A 248      60.940  47.810  52.080  1.00  0.00           C
ATOM   4002 HG11 VAL A 248      61.850  47.550  51.520  1.00  0.00           H
ATOM   4003 HG12 VAL A 248      61.330  48.320  52.990  1.00  0.00           H
ATOM   4004 HG13 VAL A 248      60.440  48.610  51.500  1.00  0.00           H
ATOM   4005  CG2 VAL A 248      58.650  47.330  52.970  1.00  0.00           C
ATOM   4006 HG21 VAL A 248      58.990  47.740  53.950  1.00  0.00           H
ATOM   4007 HG22 VAL A 248      57.840  46.610  53.200  1.00  0.00           H
ATOM   4008 HG23 VAL A 248      58.260  48.120  52.300  1.00  0.00           H
ATOM   4009  C   VAL A 248      60.660  45.590  50.230  1.00  0.00           C
ATOM   4010  O   VAL A 248      61.130  46.170  49.260  1.00  0.00           O
ATOM   4011  N   VAL A 249      61.240  44.420  50.640  1.00  0.00           N
ATOM   4012  HN  VAL A 249      60.760  43.830  51.280  1.00  0.00           H
ATOM   4013  CA  VAL A 249      62.410  43.880  50.020  1.00  0.00           C
ATOM   4014  HA  VAL A 249      63.200  44.610  49.910  1.00  0.00           H
ATOM   4015  CB  VAL A 249      63.020  42.790  50.910  1.00  0.00           C
ATOM   4016  HB  VAL A 249      62.250  42.040  51.180  1.00  0.00           H
ATOM   4017  CG1 VAL A 249      64.170  42.140  50.130  1.00  0.00           C
ATOM   4018 HG11 VAL A 249      64.870  42.820  49.590  1.00  0.00           H
ATOM   4019 HG12 VAL A 249      63.760  41.520  49.300  1.00  0.00           H
ATOM   4020 HG13 VAL A 249      64.680  41.500  50.880  1.00  0.00           H
ATOM   4021  CG2 VAL A 249      63.610  43.440  52.250  1.00  0.00           C
ATOM   4022 HG21 VAL A 249      63.980  42.640  52.930  1.00  0.00           H
ATOM   4023 HG22 VAL A 249      62.760  43.900  52.790  1.00  0.00           H
ATOM   4024 HG23 VAL A 249      64.450  44.130  52.040  1.00  0.00           H
ATOM   4025  C   VAL A 249      62.040  43.390  48.600  1.00  0.00           C
ATOM   4026  O   VAL A 249      62.760  43.620  47.620  1.00  0.00           O
ATOM   4027  N   VAL A 250      60.880  42.800  48.390  1.00  0.00           N
ATOM   4028  HN  VAL A 250      60.210  42.570  49.090  1.00  0.00           H
ATOM   4029  CA  VAL A 250      60.590  42.290  46.960  1.00  0.00           C
ATOM   4030  HA  VAL A 250      61.430  41.720  46.580  1.00  0.00           H
ATOM   4031  CB  VAL A 250      59.450  41.250  46.970  1.00  0.00           C
ATOM   4032  HB  VAL A 250      58.550  41.720  47.410  1.00  0.00           H
ATOM   4033  CG1 VAL A 250      59.050  40.920  45.540  1.00  0.00           C
ATOM   4034 HG11 VAL A 250      59.810  40.290  45.040  1.00  0.00           H
ATOM   4035 HG12 VAL A 250      58.810  41.770  44.860  1.00  0.00           H
ATOM   4036 HG13 VAL A 250      58.120  40.310  45.650  1.00  0.00           H
ATOM   4037  CG2 VAL A 250      59.720  39.950  47.750  1.00  0.00           C
ATOM   4038 HG21 VAL A 250      59.800  40.040  48.860  1.00  0.00           H
ATOM   4039 HG22 VAL A 250      60.650  39.570  47.270  1.00  0.00           H
ATOM   4040 HG23 VAL A 250      58.940  39.160  47.660  1.00  0.00           H
ATOM   4041  C   VAL A 250      60.290  43.470  46.000  1.00  0.00           C
ATOM   4042  O   VAL A 250      60.730  43.470  44.850  1.00  0.00           O
ATOM   4043  N   ARG A 251      59.640  44.530  46.480  1.00  0.00           N
ATOM   4044  HN  ARG A 251      59.160  44.520  47.350  1.00  0.00           H
ATOM   4045  CA  ARG A 251      59.640  45.820  45.850  1.00  0.00           C
ATOM   4046  HA  ARG A 251      59.170  45.650  44.900  1.00  0.00           H
ATOM   4047  CB  ARG A 251      58.640  46.790  46.680  1.00  0.00           C
ATOM   4048  HB1 ARG A 251      58.940  46.810  47.750  1.00  0.00           H
ATOM   4049  HB2 ARG A 251      57.650  46.290  46.690  1.00  0.00           H
ATOM   4050  CG  ARG A 251      58.490  48.260  46.130  1.00  0.00           C
ATOM   4051  HG1 ARG A 251      59.500  48.700  46.290  1.00  0.00           H
ATOM   4052  HG2 ARG A 251      57.850  48.910  46.760  1.00  0.00           H
ATOM   4053  CD  ARG A 251      57.990  48.290  44.650  1.00  0.00           C
ATOM   4054  HD1 ARG A 251      58.630  47.630  44.040  1.00  0.00           H
ATOM   4055  HD2 ARG A 251      57.900  49.340  44.300  1.00  0.00           H
ATOM   4056  NE  ARG A 251      56.660  47.700  44.590  1.00  0.00           N
ATOM   4057  HE  ARG A 251      56.140  47.430  45.400  1.00  0.00           H
ATOM   4058  CZ  ARG A 251      56.190  47.150  43.540  1.00  0.00           C
ATOM   4059  NH1 ARG A 251      56.650  47.360  42.290  1.00  0.00           N
ATOM   4060 HH11 ARG A 251      57.220  48.150  42.110  1.00  0.00           H
ATOM   4061 HH12 ARG A 251      56.050  47.020  41.560  1.00  0.00           H
ATOM   4062  NH2 ARG A 251      55.170  46.370  43.670  1.00  0.00           N
ATOM   4063 HH21 ARG A 251      54.560  45.960  42.990  1.00  0.00           H
ATOM   4064 HH22 ARG A 251      54.780  46.220  44.570  1.00  0.00           H
ATOM   4065  C   ARG A 251      60.980  46.460  45.570  1.00  0.00           C
ATOM   4066  O   ARG A 251      61.190  46.990  44.490  1.00  0.00           O
ATOM   4067  N   ILE A 252      61.920  46.380  46.470  1.00  0.00           N
ATOM   4068  HN  ILE A 252      61.770  45.870  47.310  1.00  0.00           H
ATOM   4069  CA  ILE A 252      63.260  46.850  46.240  1.00  0.00           C
ATOM   4070  HA  ILE A 252      63.310  47.840  45.790  1.00  0.00           H
ATOM   4071  CB  ILE A 252      64.140  47.030  47.510  1.00  0.00           C
ATOM   4072  HB  ILE A 252      63.990  46.160  48.190  1.00  0.00           H
ATOM   4073  CG2 ILE A 252      65.630  47.260  47.220  1.00  0.00           C
ATOM   4074 HG21 ILE A 252      65.820  48.190  46.630  1.00  0.00           H
ATOM   4075 HG22 ILE A 252      66.090  46.510  46.540  1.00  0.00           H
ATOM   4076 HG23 ILE A 252      66.310  47.230  48.100  1.00  0.00           H
ATOM   4077  CG1 ILE A 252      63.620  48.180  48.440  1.00  0.00           C
ATOM   4078 HG11 ILE A 252      62.550  47.930  48.640  1.00  0.00           H
ATOM   4079 HG12 ILE A 252      63.660  49.160  47.930  1.00  0.00           H
ATOM   4080  CD  ILE A 252      64.330  48.460  49.700  1.00  0.00           C
ATOM   4081  HD1 ILE A 252      63.770  49.220  50.290  1.00  0.00           H
ATOM   4082  HD2 ILE A 252      65.390  48.740  49.580  1.00  0.00           H
ATOM   4083  HD3 ILE A 252      64.240  47.550  50.330  1.00  0.00           H
ATOM   4084  C   ILE A 252      63.920  46.010  45.190  1.00  0.00           C
ATOM   4085  O   ILE A 252      64.660  46.480  44.370  1.00  0.00           O
ATOM   4086  N   ARG A 253      63.580  44.700  45.080  1.00  0.00           N
ATOM   4087  HN  ARG A 253      63.000  44.210  45.730  1.00  0.00           H
ATOM   4088  CA  ARG A 253      63.970  43.970  43.930  1.00  0.00           C
ATOM   4089  HA  ARG A 253      65.050  44.000  43.820  1.00  0.00           H
ATOM   4090  CB  ARG A 253      63.710  42.430  44.150  1.00  0.00           C
ATOM   4091  HB1 ARG A 253      62.630  42.330  44.380  1.00  0.00           H
ATOM   4092  HB2 ARG A 253      64.070  42.140  45.160  1.00  0.00           H
ATOM   4093  CG  ARG A 253      64.230  41.430  43.190  1.00  0.00           C
ATOM   4094  HG1 ARG A 253      63.740  41.550  42.210  1.00  0.00           H
ATOM   4095  HG2 ARG A 253      63.870  40.430  43.530  1.00  0.00           H
ATOM   4096  CD  ARG A 253      65.800  41.450  43.130  1.00  0.00           C
ATOM   4097  HD1 ARG A 253      66.270  41.410  44.130  1.00  0.00           H
ATOM   4098  HD2 ARG A 253      65.990  42.450  42.700  1.00  0.00           H
ATOM   4099  NE  ARG A 253      66.180  40.380  42.230  1.00  0.00           N
ATOM   4100  HE  ARG A 253      65.540  39.740  41.820  1.00  0.00           H
ATOM   4101  CZ  ARG A 253      67.430  40.150  41.850  1.00  0.00           C
ATOM   4102  NH1 ARG A 253      68.460  40.810  42.390  1.00  0.00           N
ATOM   4103 HH11 ARG A 253      68.340  41.500  43.100  1.00  0.00           H
ATOM   4104 HH12 ARG A 253      69.410  40.700  42.100  1.00  0.00           H
ATOM   4105  NH2 ARG A 253      67.760  39.330  40.910  1.00  0.00           N
ATOM   4106 HH21 ARG A 253      67.000  38.840  40.490  1.00  0.00           H
ATOM   4107 HH22 ARG A 253      68.560  39.470  40.330  1.00  0.00           H
ATOM   4108  C   ARG A 253      63.290  44.400  42.610  1.00  0.00           C
ATOM   4109  O   ARG A 253      63.870  44.390  41.570  1.00  0.00           O
ATOM   4110  N   ILE A 254      61.970  44.690  42.630  1.00  0.00           N
ATOM   4111  HN  ILE A 254      61.390  44.640  43.440  1.00  0.00           H
ATOM   4112  CA  ILE A 254      61.350  45.140  41.400  1.00  0.00           C
ATOM   4113  HA  ILE A 254      61.550  44.370  40.680  1.00  0.00           H
ATOM   4114  CB  ILE A 254      59.770  45.190  41.680  1.00  0.00           C
ATOM   4115  HB  ILE A 254      59.610  45.880  42.530  1.00  0.00           H
ATOM   4116  CG2 ILE A 254      59.110  45.760  40.360  1.00  0.00           C
ATOM   4117 HG21 ILE A 254      59.360  45.130  39.490  1.00  0.00           H
ATOM   4118 HG22 ILE A 254      59.290  46.850  40.150  1.00  0.00           H
ATOM   4119 HG23 ILE A 254      58.010  45.730  40.480  1.00  0.00           H
ATOM   4120  CG1 ILE A 254      59.160  43.800  41.910  1.00  0.00           C
ATOM   4121 HG11 ILE A 254      59.790  43.060  42.440  1.00  0.00           H
ATOM   4122 HG12 ILE A 254      58.910  43.350  40.920  1.00  0.00           H
ATOM   4123  CD  ILE A 254      57.850  43.840  42.690  1.00  0.00           C
ATOM   4124  HD1 ILE A 254      57.130  44.510  42.190  1.00  0.00           H
ATOM   4125  HD2 ILE A 254      58.040  44.280  43.690  1.00  0.00           H
ATOM   4126  HD3 ILE A 254      57.430  42.810  42.780  1.00  0.00           H
ATOM   4127  C   ILE A 254      61.820  46.560  40.920  1.00  0.00           C
ATOM   4128  O   ILE A 254      62.010  46.800  39.730  1.00  0.00           O
ATOM   4129  N   PHE A 255      62.180  47.420  41.910  1.00  0.00           N
ATOM   4130  HN  PHE A 255      61.930  47.140  42.830  1.00  0.00           H
ATOM   4131  CA  PHE A 255      63.020  48.530  41.620  1.00  0.00           C
ATOM   4132  HA  PHE A 255      62.380  49.010  40.900  1.00  0.00           H
ATOM   4133  CB  PHE A 255      63.160  49.520  42.840  1.00  0.00           C
ATOM   4134  HB1 PHE A 255      63.980  50.240  42.710  1.00  0.00           H
ATOM   4135  HB2 PHE A 255      63.210  48.870  43.740  1.00  0.00           H
ATOM   4136  CG  PHE A 255      61.860  50.270  43.020  1.00  0.00           C
ATOM   4137  CD1 PHE A 255      61.220  50.290  44.260  1.00  0.00           C
ATOM   4138  HD1 PHE A 255      61.570  49.660  45.070  1.00  0.00           H
ATOM   4139  CE1 PHE A 255      60.100  51.150  44.550  1.00  0.00           C
ATOM   4140  HE1 PHE A 255      59.720  51.280  45.550  1.00  0.00           H
ATOM   4141  CZ  PHE A 255      59.650  52.050  43.580  1.00  0.00           C
ATOM   4142  HZ  PHE A 255      58.740  52.630  43.660  1.00  0.00           H
ATOM   4143  CD2 PHE A 255      61.390  51.210  42.100  1.00  0.00           C
ATOM   4144  HD2 PHE A 255      61.920  51.240  41.160  1.00  0.00           H
ATOM   4145  CE2 PHE A 255      60.270  52.010  42.320  1.00  0.00           C
ATOM   4146  HE2 PHE A 255      59.900  52.720  41.600  1.00  0.00           H
ATOM   4147  C   PHE A 255      64.410  48.320  41.000  1.00  0.00           C
ATOM   4148  O   PHE A 255      64.770  49.190  40.200  1.00  0.00           O
ATOM   4149  N   TRP A 256      65.140  47.290  41.380  1.00  0.00           N
ATOM   4150  HN  TRP A 256      64.710  46.740  42.090  1.00  0.00           H
ATOM   4151  CA  TRP A 256      66.420  46.890  40.830  1.00  0.00           C
ATOM   4152  HA  TRP A 256      67.080  47.750  40.740  1.00  0.00           H
ATOM   4153  CB  TRP A 256      67.180  45.890  41.740  1.00  0.00           C
ATOM   4154  HB1 TRP A 256      66.560  44.980  41.690  1.00  0.00           H
ATOM   4155  HB2 TRP A 256      67.240  46.360  42.740  1.00  0.00           H
ATOM   4156  CG  TRP A 256      68.480  45.520  41.130  1.00  0.00           C
ATOM   4157  CD1 TRP A 256      68.740  44.230  40.660  1.00  0.00           C
ATOM   4158  HD1 TRP A 256      68.210  43.340  40.940  1.00  0.00           H
ATOM   4159  NE1 TRP A 256      69.960  44.220  40.160  1.00  0.00           N
ATOM   4160  HE1 TRP A 256      70.410  43.430  39.770  1.00  0.00           H
ATOM   4161  CE2 TRP A 256      70.480  45.490  40.150  1.00  0.00           C
ATOM   4162  CD2 TRP A 256      69.590  46.330  40.860  1.00  0.00           C
ATOM   4163  CE3 TRP A 256      69.940  47.680  41.040  1.00  0.00           C
ATOM   4164  HE3 TRP A 256      69.300  48.450  41.450  1.00  0.00           H
ATOM   4165  CZ3 TRP A 256      71.200  48.100  40.590  1.00  0.00           C
ATOM   4166  HZ3 TRP A 256      71.470  49.130  40.790  1.00  0.00           H
ATOM   4167  CZ2 TRP A 256      71.620  45.950  39.610  1.00  0.00           C
ATOM   4168  HZ2 TRP A 256      72.350  45.250  39.240  1.00  0.00           H
ATOM   4169  CH2 TRP A 256      71.990  47.300  39.780  1.00  0.00           C
ATOM   4170  HH2 TRP A 256      72.970  47.620  39.470  1.00  0.00           H
ATOM   4171  C   TRP A 256      66.200  46.470  39.340  1.00  0.00           C
ATOM   4172  O   TRP A 256      66.940  46.950  38.480  1.00  0.00           O
ATOM   4173  N   LEU A 257      65.140  45.680  39.060  1.00  0.00           N
ATOM   4174  HN  LEU A 257      64.490  45.460  39.780  1.00  0.00           H
ATOM   4175  CA  LEU A 257      64.830  45.310  37.650  1.00  0.00           C
ATOM   4176  HA  LEU A 257      65.690  44.910  37.130  1.00  0.00           H
ATOM   4177  CB  LEU A 257      63.670  44.330  37.610  1.00  0.00           C
ATOM   4178  HB1 LEU A 257      63.240  44.110  36.620  1.00  0.00           H
ATOM   4179  HB2 LEU A 257      62.870  44.770  38.260  1.00  0.00           H
ATOM   4180  CG  LEU A 257      64.090  42.950  38.240  1.00  0.00           C
ATOM   4181  HG  LEU A 257      64.410  43.110  39.280  1.00  0.00           H
ATOM   4182  CD1 LEU A 257      62.800  42.110  38.120  1.00  0.00           C
ATOM   4183 HD11 LEU A 257      62.040  42.680  38.680  1.00  0.00           H
ATOM   4184 HD12 LEU A 257      62.920  41.020  38.300  1.00  0.00           H
ATOM   4185 HD13 LEU A 257      62.420  42.140  37.070  1.00  0.00           H
ATOM   4186  CD2 LEU A 257      65.270  42.310  37.450  1.00  0.00           C
ATOM   4187 HD21 LEU A 257      65.620  41.330  37.800  1.00  0.00           H
ATOM   4188 HD22 LEU A 257      66.100  43.030  37.290  1.00  0.00           H
ATOM   4189 HD23 LEU A 257      64.810  42.060  36.470  1.00  0.00           H
ATOM   4190  C   LEU A 257      64.410  46.550  36.830  1.00  0.00           C
ATOM   4191  O   LEU A 257      64.760  46.640  35.630  1.00  0.00           O
ATOM   4192  N   LEU A 258      63.680  47.570  37.460  1.00  0.00           N
ATOM   4193  HN  LEU A 258      63.330  47.460  38.380  1.00  0.00           H
ATOM   4194  CA  LEU A 258      63.280  48.820  36.750  1.00  0.00           C
ATOM   4195  HA  LEU A 258      62.800  48.550  35.810  1.00  0.00           H
ATOM   4196  CB  LEU A 258      62.210  49.510  37.590  1.00  0.00           C
ATOM   4197  HB1 LEU A 258      62.590  49.920  38.550  1.00  0.00           H
ATOM   4198  HB2 LEU A 258      61.330  48.890  37.870  1.00  0.00           H
ATOM   4199  CG  LEU A 258      61.600  50.810  36.850  1.00  0.00           C
ATOM   4200  HG  LEU A 258      62.370  51.620  36.810  1.00  0.00           H
ATOM   4201  CD1 LEU A 258      61.370  50.460  35.330  1.00  0.00           C
ATOM   4202 HD11 LEU A 258      60.960  49.430  35.220  1.00  0.00           H
ATOM   4203 HD12 LEU A 258      62.290  50.530  34.690  1.00  0.00           H
ATOM   4204 HD13 LEU A 258      60.650  51.120  34.810  1.00  0.00           H
ATOM   4205  CD2 LEU A 258      60.300  51.300  37.430  1.00  0.00           C
ATOM   4206 HD21 LEU A 258      59.910  52.020  36.670  1.00  0.00           H
ATOM   4207 HD22 LEU A 258      60.400  51.760  38.440  1.00  0.00           H
ATOM   4208 HD23 LEU A 258      59.650  50.420  37.570  1.00  0.00           H
ATOM   4209  C   LEU A 258      64.440  49.680  36.400  1.00  0.00           C
ATOM   4210  O   LEU A 258      64.640  50.000  35.260  1.00  0.00           O
ATOM   4211  N   HSD A 259      65.300  49.910  37.390  1.00  0.00           N
ATOM   4212  HN  HSD A 259      65.170  49.560  38.310  1.00  0.00           H
ATOM   4213  CA  HSD A 259      66.540  50.530  37.220  1.00  0.00           C
ATOM   4214  HA  HSD A 259      66.370  51.590  37.080  1.00  0.00           H
ATOM   4215  CB  HSD A 259      67.420  50.590  38.520  1.00  0.00           C
ATOM   4216  HB1 HSD A 259      67.580  49.560  38.900  1.00  0.00           H
ATOM   4217  HB2 HSD A 259      66.890  51.180  39.290  1.00  0.00           H
ATOM   4218  ND1 HSD A 259      68.990  52.480  38.370  1.00  0.00           N
ATOM   4219  HD1 HSD A 259      68.310  53.220  38.360  1.00  0.00           H
ATOM   4220  CG  HSD A 259      68.790  51.130  38.390  1.00  0.00           C
ATOM   4221  CE1 HSD A 259      70.290  52.660  38.170  1.00  0.00           C
ATOM   4222  HE1 HSD A 259      70.710  53.660  38.020  1.00  0.00           H
ATOM   4223  NE2 HSD A 259      70.950  51.550  37.990  1.00  0.00           N
ATOM   4224  CD2 HSD A 259      70.020  50.600  38.160  1.00  0.00           C
ATOM   4225  HD2 HSD A 259      70.380  49.580  38.060  1.00  0.00           H
ATOM   4226  C   HSD A 259      67.430  49.920  36.150  1.00  0.00           C
ATOM   4227  O   HSD A 259      67.950  50.670  35.380  1.00  0.00           O
ATOM   4228  N   THR A 260      67.410  48.560  36.020  1.00  0.00           N
ATOM   4229  HN  THR A 260      66.910  47.910  36.590  1.00  0.00           H
ATOM   4230  CA  THR A 260      68.310  47.840  35.140  1.00  0.00           C
ATOM   4231  HA  THR A 260      69.170  48.440  34.910  1.00  0.00           H
ATOM   4232  CB  THR A 260      68.990  46.630  35.770  1.00  0.00           C
ATOM   4233  HB  THR A 260      69.730  46.150  35.100  1.00  0.00           H
ATOM   4234  OG1 THR A 260      68.120  45.720  36.300  1.00  0.00           O
ATOM   4235  HG1 THR A 260      68.010  46.020  37.210  1.00  0.00           H
ATOM   4236  CG2 THR A 260      69.860  47.130  36.970  1.00  0.00           C
ATOM   4237 HG21 THR A 260      69.270  47.770  37.650  1.00  0.00           H
ATOM   4238 HG22 THR A 260      70.670  47.770  36.570  1.00  0.00           H
ATOM   4239 HG23 THR A 260      70.310  46.250  37.490  1.00  0.00           H
ATOM   4240  C   THR A 260      67.700  47.430  33.830  1.00  0.00           C
ATOM   4241  O   THR A 260      67.700  48.190  32.860  1.00  0.00           O
ATOM   4242  N   SER A 261      67.120  46.220  33.730  1.00  0.00           N
ATOM   4243  HN  SER A 261      67.150  45.570  34.500  1.00  0.00           H
ATOM   4244  CA  SER A 261      66.440  45.640  32.570  1.00  0.00           C
ATOM   4245  HA  SER A 261      67.060  45.590  31.680  1.00  0.00           H
ATOM   4246  CB  SER A 261      65.840  44.280  32.840  1.00  0.00           C
ATOM   4247  HB1 SER A 261      65.050  44.260  33.630  1.00  0.00           H
ATOM   4248  HB2 SER A 261      66.600  43.530  33.180  1.00  0.00           H
ATOM   4249  OG  SER A 261      65.270  43.650  31.690  1.00  0.00           O
ATOM   4250  HG1 SER A 261      64.320  43.810  31.700  1.00  0.00           H
ATOM   4251  C   SER A 261      65.320  46.520  32.150  1.00  0.00           C
ATOM   4252  O   SER A 261      65.100  46.620  30.930  1.00  0.00           O
ATOM   4253  N   GLY A 262      64.540  47.130  33.000  1.00  0.00           N
ATOM   4254  HN  GLY A 262      64.610  46.880  33.970  1.00  0.00           H
ATOM   4255  CA  GLY A 262      63.580  48.130  32.550  1.00  0.00           C
ATOM   4256  HA1 GLY A 262      64.050  48.570  31.690  1.00  0.00           H
ATOM   4257  HA2 GLY A 262      63.410  48.800  33.380  1.00  0.00           H
ATOM   4258  C   GLY A 262      62.350  47.540  31.880  1.00  0.00           C
ATOM   4259  O   GLY A 262      61.710  46.680  32.400  1.00  0.00           O
ATOM   4260  N   THR A 263      61.870  48.170  30.740  1.00  0.00           N
ATOM   4261  HN  THR A 263      62.410  48.950  30.450  1.00  0.00           H
ATOM   4262  CA  THR A 263      60.720  47.690  29.940  1.00  0.00           C
ATOM   4263  HA  THR A 263      60.140  47.120  30.640  1.00  0.00           H
ATOM   4264  CB  THR A 263      59.910  48.800  29.310  1.00  0.00           C
ATOM   4265  HB  THR A 263      59.390  48.550  28.370  1.00  0.00           H
ATOM   4266  OG1 THR A 263      60.660  49.910  28.940  1.00  0.00           O
ATOM   4267  HG1 THR A 263      60.600  49.860  27.990  1.00  0.00           H
ATOM   4268  CG2 THR A 263      58.920  49.240  30.360  1.00  0.00           C
ATOM   4269 HG21 THR A 263      59.430  49.410  31.330  1.00  0.00           H
ATOM   4270 HG22 THR A 263      58.290  48.340  30.530  1.00  0.00           H
ATOM   4271 HG23 THR A 263      58.260  50.090  30.080  1.00  0.00           H
ATOM   4272  C   THR A 263      61.070  46.790  28.780  1.00  0.00           C
ATOM   4273  O   THR A 263      60.130  46.320  28.120  1.00  0.00           O
ATOM   4274  N   GLN A 264      62.340  46.340  28.550  1.00  0.00           N
ATOM   4275  HN  GLN A 264      63.090  46.700  29.100  1.00  0.00           H
ATOM   4276  CA  GLN A 264      62.760  45.410  27.520  1.00  0.00           C
ATOM   4277  HA  GLN A 264      62.550  45.890  26.580  1.00  0.00           H
ATOM   4278  CB  GLN A 264      64.320  45.210  27.680  1.00  0.00           C
ATOM   4279  HB1 GLN A 264      64.460  44.880  28.730  1.00  0.00           H
ATOM   4280  HB2 GLN A 264      64.820  46.180  27.580  1.00  0.00           H
ATOM   4281  CG  GLN A 264      64.880  44.200  26.690  1.00  0.00           C
ATOM   4282  HG1 GLN A 264      64.420  43.230  26.960  1.00  0.00           H
ATOM   4283  HG2 GLN A 264      65.990  44.130  26.730  1.00  0.00           H
ATOM   4284  CD  GLN A 264      64.530  44.520  25.230  1.00  0.00           C
ATOM   4285  OE1 GLN A 264      63.760  43.800  24.630  1.00  0.00           O
ATOM   4286  NE2 GLN A 264      64.990  45.680  24.730  1.00  0.00           N
ATOM   4287 HE21 GLN A 264      64.830  46.010  23.810  1.00  0.00           H
ATOM   4288 HE22 GLN A 264      65.560  46.270  25.320  1.00  0.00           H
ATOM   4289  C   GLN A 264      62.000  44.120  27.650  1.00  0.00           C
ATOM   4290  O   GLN A 264      61.470  43.590  26.690  1.00  0.00           O
ATOM   4291  N   ASN A 265      61.770  43.710  28.910  1.00  0.00           N
ATOM   4292  HN  ASN A 265      62.210  44.110  29.710  1.00  0.00           H
ATOM   4293  CA  ASN A 265      61.140  42.400  29.070  1.00  0.00           C
ATOM   4294  HA  ASN A 265      60.510  42.210  28.230  1.00  0.00           H
ATOM   4295  CB  ASN A 265      62.330  41.400  29.240  1.00  0.00           C
ATOM   4296  HB1 ASN A 265      62.850  41.580  30.200  1.00  0.00           H
ATOM   4297  HB2 ASN A 265      62.990  41.530  28.360  1.00  0.00           H
ATOM   4298  CG  ASN A 265      61.650  40.020  29.290  1.00  0.00           C
ATOM   4299  OD1 ASN A 265      61.160  39.510  30.310  1.00  0.00           O
ATOM   4300  ND2 ASN A 265      61.820  39.270  28.230  1.00  0.00           N
ATOM   4301 HD21 ASN A 265      62.080  39.720  27.370  1.00  0.00           H
ATOM   4302 HD22 ASN A 265      61.310  38.420  28.190  1.00  0.00           H
ATOM   4303  C   ASN A 265      60.140  42.490  30.270  1.00  0.00           C
ATOM   4304  O   ASN A 265      60.480  42.710  31.430  1.00  0.00           O
ATOM   4305  N   CYS A 266      58.860  42.510  29.930  1.00  0.00           N
ATOM   4306  HN  CYS A 266      58.700  42.420  28.950  1.00  0.00           H
ATOM   4307  CA  CYS A 266      57.800  42.600  30.900  1.00  0.00           C
ATOM   4308  HA  CYS A 266      58.060  43.370  31.610  1.00  0.00           H
ATOM   4309  CB  CYS A 266      56.430  43.050  30.300  1.00  0.00           C
ATOM   4310  HB1 CYS A 266      55.610  43.020  31.060  1.00  0.00           H
ATOM   4311  HB2 CYS A 266      56.120  42.310  29.530  1.00  0.00           H
ATOM   4312  SG  CYS A 266      56.730  44.650  29.660  1.00  0.00           S
ATOM   4313  C   CYS A 266      57.600  41.260  31.710  1.00  0.00           C
ATOM   4314  O   CYS A 266      57.130  41.340  32.900  1.00  0.00           O
ATOM   4315  N   GLU A 267      57.990  40.060  31.170  1.00  0.00           N
ATOM   4316  HN  GLU A 267      58.560  40.100  30.350  1.00  0.00           H
ATOM   4317  CA  GLU A 267      57.930  38.740  31.730  1.00  0.00           C
ATOM   4318  HA  GLU A 267      56.970  38.460  32.120  1.00  0.00           H
ATOM   4319  CB  GLU A 267      58.060  37.720  30.500  1.00  0.00           C
ATOM   4320  HB1 GLU A 267      58.240  36.700  30.910  1.00  0.00           H
ATOM   4321  HB2 GLU A 267      59.010  37.960  29.990  1.00  0.00           H
ATOM   4322  CG  GLU A 267      56.960  37.600  29.450  1.00  0.00           C
ATOM   4323  HG1 GLU A 267      57.100  38.590  28.960  1.00  0.00           H
ATOM   4324  HG2 GLU A 267      55.950  37.460  29.890  1.00  0.00           H
ATOM   4325  CD  GLU A 267      57.170  36.450  28.420  1.00  0.00           C
ATOM   4326  OE1 GLU A 267      57.110  35.270  28.860  1.00  0.00           O
ATOM   4327  OE2 GLU A 267      57.410  36.670  27.220  1.00  0.00           O
ATOM   4328  C   GLU A 267      58.910  38.440  32.860  1.00  0.00           C
ATOM   4329  O   GLU A 267      58.640  37.570  33.670  1.00  0.00           O
ATOM   4330  N   VAL A 268      60.080  39.060  32.890  1.00  0.00           N
ATOM   4331  HN  VAL A 268      60.390  39.540  32.080  1.00  0.00           H
ATOM   4332  CA  VAL A 268      61.120  38.790  33.920  1.00  0.00           C
ATOM   4333  HA  VAL A 268      61.290  37.720  34.020  1.00  0.00           H
ATOM   4334  CB  VAL A 268      62.370  39.670  33.560  1.00  0.00           C
ATOM   4335  HB  VAL A 268      62.520  39.650  32.450  1.00  0.00           H
ATOM   4336  CG1 VAL A 268      62.260  41.160  33.970  1.00  0.00           C
ATOM   4337 HG11 VAL A 268      61.270  41.560  33.680  1.00  0.00           H
ATOM   4338 HG12 VAL A 268      63.110  41.740  33.550  1.00  0.00           H
ATOM   4339 HG13 VAL A 268      62.420  41.170  35.070  1.00  0.00           H
ATOM   4340  CG2 VAL A 268      63.620  39.050  34.170  1.00  0.00           C
ATOM   4341 HG21 VAL A 268      63.570  39.080  35.280  1.00  0.00           H
ATOM   4342 HG22 VAL A 268      64.490  39.640  33.800  1.00  0.00           H
ATOM   4343 HG23 VAL A 268      63.700  37.960  33.950  1.00  0.00           H
ATOM   4344  C   VAL A 268      60.600  39.190  35.290  1.00  0.00           C
ATOM   4345  O   VAL A 268      60.950  38.650  36.360  1.00  0.00           O
ATOM   4346  N   TYR A 269      59.620  40.110  35.300  1.00  0.00           N
ATOM   4347  HN  TYR A 269      59.310  40.580  34.470  1.00  0.00           H
ATOM   4348  CA  TYR A 269      58.860  40.690  36.450  1.00  0.00           C
ATOM   4349  HA  TYR A 269      59.490  40.880  37.310  1.00  0.00           H
ATOM   4350  CB  TYR A 269      58.100  41.890  35.980  1.00  0.00           C
ATOM   4351  HB1 TYR A 269      57.450  42.160  36.850  1.00  0.00           H
ATOM   4352  HB2 TYR A 269      57.400  41.690  35.140  1.00  0.00           H
ATOM   4353  CG  TYR A 269      59.030  42.970  35.800  1.00  0.00           C
ATOM   4354  CD1 TYR A 269      59.160  43.540  34.520  1.00  0.00           C
ATOM   4355  HD1 TYR A 269      58.660  42.980  33.750  1.00  0.00           H
ATOM   4356  CE1 TYR A 269      59.920  44.700  34.280  1.00  0.00           C
ATOM   4357  HE1 TYR A 269      60.120  44.920  33.240  1.00  0.00           H
ATOM   4358  CZ  TYR A 269      60.370  45.420  35.420  1.00  0.00           C
ATOM   4359  OH  TYR A 269      61.070  46.620  35.120  1.00  0.00           O
ATOM   4360  HH  TYR A 269      61.280  46.610  34.190  1.00  0.00           H
ATOM   4361  CD2 TYR A 269      59.470  43.740  36.870  1.00  0.00           C
ATOM   4362  HD2 TYR A 269      59.240  43.340  37.850  1.00  0.00           H
ATOM   4363  CE2 TYR A 269      60.090  44.960  36.710  1.00  0.00           C
ATOM   4364  HE2 TYR A 269      60.480  45.570  37.510  1.00  0.00           H
ATOM   4365  C   TYR A 269      57.860  39.730  37.040  1.00  0.00           C
ATOM   4366  O   TYR A 269      57.500  39.890  38.200  1.00  0.00           O
ATOM   4367  N   ARG A 270      57.410  38.690  36.310  1.00  0.00           N
ATOM   4368  HN  ARG A 270      57.880  38.390  35.490  1.00  0.00           H
ATOM   4369  CA  ARG A 270      56.280  37.950  36.770  1.00  0.00           C
ATOM   4370  HA  ARG A 270      55.400  38.560  36.930  1.00  0.00           H
ATOM   4371  CB  ARG A 270      55.710  37.000  35.700  1.00  0.00           C
ATOM   4372  HB1 ARG A 270      55.040  36.260  36.190  1.00  0.00           H
ATOM   4373  HB2 ARG A 270      56.630  36.540  35.270  1.00  0.00           H
ATOM   4374  CG  ARG A 270      54.800  37.790  34.680  1.00  0.00           C
ATOM   4375  HG1 ARG A 270      55.410  38.620  34.260  1.00  0.00           H
ATOM   4376  HG2 ARG A 270      54.010  38.270  35.300  1.00  0.00           H
ATOM   4377  CD  ARG A 270      54.210  36.930  33.530  1.00  0.00           C
ATOM   4378  HD1 ARG A 270      54.960  36.430  32.890  1.00  0.00           H
ATOM   4379  HD2 ARG A 270      53.590  37.580  32.870  1.00  0.00           H
ATOM   4380  NE  ARG A 270      53.270  35.920  34.100  1.00  0.00           N
ATOM   4381  HE  ARG A 270      52.430  36.170  34.570  1.00  0.00           H
ATOM   4382  CZ  ARG A 270      53.670  34.640  34.230  1.00  0.00           C
ATOM   4383  NH1 ARG A 270      54.880  34.180  34.020  1.00  0.00           N
ATOM   4384 HH11 ARG A 270      55.600  34.780  33.680  1.00  0.00           H
ATOM   4385 HH12 ARG A 270      55.070  33.200  33.940  1.00  0.00           H
ATOM   4386  NH2 ARG A 270      52.790  33.730  34.610  1.00  0.00           N
ATOM   4387 HH21 ARG A 270      53.070  32.780  34.720  1.00  0.00           H
ATOM   4388 HH22 ARG A 270      51.830  33.970  34.450  1.00  0.00           H
ATOM   4389  C   ARG A 270      56.390  37.170  38.120  1.00  0.00           C
ATOM   4390  O   ARG A 270      55.410  37.270  38.860  1.00  0.00           O
ATOM   4391  N   SER A 271      57.550  36.520  38.440  1.00  0.00           N
ATOM   4392  HN  SER A 271      58.270  36.490  37.760  1.00  0.00           H
ATOM   4393  CA  SER A 271      57.740  35.870  39.760  1.00  0.00           C
ATOM   4394  HA  SER A 271      56.910  35.230  40.020  1.00  0.00           H
ATOM   4395  CB  SER A 271      59.130  35.020  39.800  1.00  0.00           C
ATOM   4396  HB1 SER A 271      59.050  34.220  39.030  1.00  0.00           H
ATOM   4397  HB2 SER A 271      59.220  34.530  40.790  1.00  0.00           H
ATOM   4398  OG  SER A 271      60.380  35.700  39.580  1.00  0.00           O
ATOM   4399  HG1 SER A 271      60.270  36.290  38.830  1.00  0.00           H
ATOM   4400  C   SER A 271      57.750  36.870  40.970  1.00  0.00           C
ATOM   4401  O   SER A 271      57.090  36.740  41.970  1.00  0.00           O
ATOM   4402  N   VAL A 272      58.440  37.950  40.880  1.00  0.00           N
ATOM   4403  HN  VAL A 272      58.970  38.080  40.060  1.00  0.00           H
ATOM   4404  CA  VAL A 272      58.440  39.010  41.890  1.00  0.00           C
ATOM   4405  HA  VAL A 272      58.540  38.530  42.850  1.00  0.00           H
ATOM   4406  CB  VAL A 272      59.630  39.960  41.680  1.00  0.00           C
ATOM   4407  HB  VAL A 272      59.500  40.700  42.490  1.00  0.00           H
ATOM   4408  CG1 VAL A 272      60.930  39.200  42.010  1.00  0.00           C
ATOM   4409 HG11 VAL A 272      61.790  39.900  41.890  1.00  0.00           H
ATOM   4410 HG12 VAL A 272      61.030  38.430  41.220  1.00  0.00           H
ATOM   4411 HG13 VAL A 272      60.950  38.750  43.040  1.00  0.00           H
ATOM   4412  CG2 VAL A 272      59.750  40.670  40.370  1.00  0.00           C
ATOM   4413 HG21 VAL A 272      60.470  41.500  40.570  1.00  0.00           H
ATOM   4414 HG22 VAL A 272      58.880  41.180  39.900  1.00  0.00           H
ATOM   4415 HG23 VAL A 272      60.130  40.030  39.550  1.00  0.00           H
ATOM   4416  C   VAL A 272      57.180  39.840  41.970  1.00  0.00           C
ATOM   4417  O   VAL A 272      56.760  40.300  43.030  1.00  0.00           O
ATOM   4418  N   ASP A 273      56.430  39.990  40.840  1.00  0.00           N
ATOM   4419  HN  ASP A 273      56.820  39.650  39.990  1.00  0.00           H
ATOM   4420  CA  ASP A 273      55.110  40.480  40.810  1.00  0.00           C
ATOM   4421  HA  ASP A 273      55.180  41.440  41.300  1.00  0.00           H
ATOM   4422  CB  ASP A 273      54.550  40.800  39.320  1.00  0.00           C
ATOM   4423  HB1 ASP A 273      54.780  39.870  38.750  1.00  0.00           H
ATOM   4424  HB2 ASP A 273      55.140  41.580  38.800  1.00  0.00           H
ATOM   4425  CG  ASP A 273      53.150  41.090  39.270  1.00  0.00           C
ATOM   4426  OD1 ASP A 273      52.660  42.130  39.780  1.00  0.00           O
ATOM   4427  OD2 ASP A 273      52.390  40.300  38.560  1.00  0.00           O
ATOM   4428  C   ASP A 273      54.130  39.620  41.610  1.00  0.00           C
ATOM   4429  O   ASP A 273      53.430  40.140  42.400  1.00  0.00           O
ATOM   4430  N   LEU A 274      54.150  38.280  41.420  1.00  0.00           N
ATOM   4431  HN  LEU A 274      54.660  37.910  40.650  1.00  0.00           H
ATOM   4432  CA  LEU A 274      53.450  37.330  42.220  1.00  0.00           C
ATOM   4433  HA  LEU A 274      52.390  37.540  42.220  1.00  0.00           H
ATOM   4434  CB  LEU A 274      53.640  35.900  41.580  1.00  0.00           C
ATOM   4435  HB1 LEU A 274      54.660  35.760  41.170  1.00  0.00           H
ATOM   4436  HB2 LEU A 274      53.050  35.990  40.640  1.00  0.00           H
ATOM   4437  CG  LEU A 274      53.020  34.660  42.280  1.00  0.00           C
ATOM   4438  HG  LEU A 274      53.650  34.430  43.170  1.00  0.00           H
ATOM   4439  CD1 LEU A 274      51.560  34.940  42.720  1.00  0.00           C
ATOM   4440 HD11 LEU A 274      51.380  35.630  43.560  1.00  0.00           H
ATOM   4441 HD12 LEU A 274      51.000  34.000  42.950  1.00  0.00           H
ATOM   4442 HD13 LEU A 274      51.110  35.360  41.790  1.00  0.00           H
ATOM   4443  CD2 LEU A 274      53.060  33.350  41.470  1.00  0.00           C
ATOM   4444 HD21 LEU A 274      52.310  33.460  40.660  1.00  0.00           H
ATOM   4445 HD22 LEU A 274      52.920  32.500  42.170  1.00  0.00           H
ATOM   4446 HD23 LEU A 274      54.050  33.150  41.020  1.00  0.00           H
ATOM   4447  C   LEU A 274      53.920  37.280  43.650  1.00  0.00           C
ATOM   4448  O   LEU A 274      53.130  37.380  44.520  1.00  0.00           O
ATOM   4449  N   ALA A 275      55.290  37.250  43.940  1.00  0.00           N
ATOM   4450  HN  ALA A 275      55.930  37.130  43.170  1.00  0.00           H
ATOM   4451  CA  ALA A 275      55.790  37.300  45.340  1.00  0.00           C
ATOM   4452  HA  ALA A 275      55.200  36.580  45.890  1.00  0.00           H
ATOM   4453  CB  ALA A 275      57.260  36.850  45.420  1.00  0.00           C
ATOM   4454  HB1 ALA A 275      57.260  35.890  44.860  1.00  0.00           H
ATOM   4455  HB2 ALA A 275      57.620  36.740  46.460  1.00  0.00           H
ATOM   4456  HB3 ALA A 275      57.910  37.560  44.850  1.00  0.00           H
ATOM   4457  C   ALA A 275      55.460  38.610  46.090  1.00  0.00           C
ATOM   4458  O   ALA A 275      55.120  38.610  47.260  1.00  0.00           O
ATOM   4459  N   PHE A 276      55.500  39.860  45.480  1.00  0.00           N
ATOM   4460  HN  PHE A 276      55.730  39.980  44.520  1.00  0.00           H
ATOM   4461  CA  PHE A 276      54.960  41.080  46.000  1.00  0.00           C
ATOM   4462  HA  PHE A 276      55.580  41.320  46.860  1.00  0.00           H
ATOM   4463  CB  PHE A 276      55.360  42.280  45.020  1.00  0.00           C
ATOM   4464  HB1 PHE A 276      55.040  42.130  43.970  1.00  0.00           H
ATOM   4465  HB2 PHE A 276      56.470  42.240  45.020  1.00  0.00           H
ATOM   4466  CG  PHE A 276      54.880  43.580  45.640  1.00  0.00           C
ATOM   4467  CD1 PHE A 276      55.590  44.310  46.590  1.00  0.00           C
ATOM   4468  HD1 PHE A 276      56.560  43.990  46.920  1.00  0.00           H
ATOM   4469  CE1 PHE A 276      55.110  45.540  47.100  1.00  0.00           C
ATOM   4470  HE1 PHE A 276      55.720  46.110  47.790  1.00  0.00           H
ATOM   4471  CZ  PHE A 276      53.850  46.000  46.750  1.00  0.00           C
ATOM   4472  HZ  PHE A 276      53.590  46.940  47.210  1.00  0.00           H
ATOM   4473  CD2 PHE A 276      53.570  44.110  45.290  1.00  0.00           C
ATOM   4474  HD2 PHE A 276      53.150  43.540  44.480  1.00  0.00           H
ATOM   4475  CE2 PHE A 276      53.060  45.310  45.790  1.00  0.00           C
ATOM   4476  HE2 PHE A 276      52.060  45.580  45.490  1.00  0.00           H
ATOM   4477  C   PHE A 276      53.440  40.910  46.290  1.00  0.00           C
ATOM   4478  O   PHE A 276      52.970  41.180  47.390  1.00  0.00           O
ATOM   4479  N   PHE A 277      52.720  40.460  45.260  1.00  0.00           N
ATOM   4480  HN  PHE A 277      53.150  40.230  44.390  1.00  0.00           H
ATOM   4481  CA  PHE A 277      51.250  40.240  45.410  1.00  0.00           C
ATOM   4482  HA  PHE A 277      50.690  41.130  45.680  1.00  0.00           H
ATOM   4483  CB  PHE A 277      50.620  39.700  44.070  1.00  0.00           C
ATOM   4484  HB1 PHE A 277      50.800  38.610  44.050  1.00  0.00           H
ATOM   4485  HB2 PHE A 277      51.080  40.120  43.150  1.00  0.00           H
ATOM   4486  CG  PHE A 277      49.180  39.960  43.910  1.00  0.00           C
ATOM   4487  CD1 PHE A 277      48.320  38.950  44.360  1.00  0.00           C
ATOM   4488  HD1 PHE A 277      48.750  38.020  44.700  1.00  0.00           H
ATOM   4489  CE1 PHE A 277      46.890  39.150  44.370  1.00  0.00           C
ATOM   4490  HE1 PHE A 277      46.230  38.320  44.600  1.00  0.00           H
ATOM   4491  CZ  PHE A 277      46.360  40.370  43.940  1.00  0.00           C
ATOM   4492  HZ  PHE A 277      45.280  40.400  43.840  1.00  0.00           H
ATOM   4493  CD2 PHE A 277      48.560  41.200  43.560  1.00  0.00           C
ATOM   4494  HD2 PHE A 277      49.250  41.970  43.260  1.00  0.00           H
ATOM   4495  CE2 PHE A 277      47.180  41.380  43.600  1.00  0.00           C
ATOM   4496  HE2 PHE A 277      46.710  42.270  43.200  1.00  0.00           H
ATOM   4497  C   PHE A 277      50.940  39.390  46.610  1.00  0.00           C
ATOM   4498  O   PHE A 277      50.090  39.760  47.470  1.00  0.00           O
ATOM   4499  N   ILE A 278      51.560  38.280  46.810  1.00  0.00           N
ATOM   4500  HN  ILE A 278      52.210  37.930  46.140  1.00  0.00           H
ATOM   4501  CA  ILE A 278      51.460  37.540  48.130  1.00  0.00           C
ATOM   4502  HA  ILE A 278      50.410  37.320  48.270  1.00  0.00           H
ATOM   4503  CB  ILE A 278      52.040  36.140  48.210  1.00  0.00           C
ATOM   4504  HB  ILE A 278      53.150  36.200  48.090  1.00  0.00           H
ATOM   4505  CG2 ILE A 278      51.810  35.380  49.510  1.00  0.00           C
ATOM   4506 HG21 ILE A 278      52.420  35.830  50.320  1.00  0.00           H
ATOM   4507 HG22 ILE A 278      52.020  34.300  49.390  1.00  0.00           H
ATOM   4508 HG23 ILE A 278      50.740  35.380  49.820  1.00  0.00           H
ATOM   4509  CG1 ILE A 278      51.470  35.160  47.080  1.00  0.00           C
ATOM   4510 HG11 ILE A 278      51.080  35.770  46.240  1.00  0.00           H
ATOM   4511 HG12 ILE A 278      50.600  34.570  47.450  1.00  0.00           H
ATOM   4512  CD  ILE A 278      52.490  34.140  46.510  1.00  0.00           C
ATOM   4513  HD1 ILE A 278      52.040  33.780  45.550  1.00  0.00           H
ATOM   4514  HD2 ILE A 278      52.750  33.280  47.150  1.00  0.00           H
ATOM   4515  HD3 ILE A 278      53.430  34.610  46.140  1.00  0.00           H
ATOM   4516  C   ILE A 278      51.910  38.260  49.400  1.00  0.00           C
ATOM   4517  O   ILE A 278      51.220  38.160  50.410  1.00  0.00           O
ATOM   4518  N   THR A 279      53.040  38.970  49.470  1.00  0.00           N
ATOM   4519  HN  THR A 279      53.400  39.440  48.660  1.00  0.00           H
ATOM   4520  CA  THR A 279      53.710  39.320  50.720  1.00  0.00           C
ATOM   4521  HA  THR A 279      53.430  38.680  51.550  1.00  0.00           H
ATOM   4522  CB  THR A 279      55.260  39.610  50.610  1.00  0.00           C
ATOM   4523  HB  THR A 279      55.650  40.040  51.550  1.00  0.00           H
ATOM   4524  OG1 THR A 279      55.580  40.480  49.450  1.00  0.00           O
ATOM   4525  HG1 THR A 279      55.400  40.060  48.620  1.00  0.00           H
ATOM   4526  CG2 THR A 279      56.030  38.380  50.390  1.00  0.00           C
ATOM   4527 HG21 THR A 279      55.810  37.630  51.180  1.00  0.00           H
ATOM   4528 HG22 THR A 279      57.120  38.570  50.400  1.00  0.00           H
ATOM   4529 HG23 THR A 279      55.760  37.900  49.410  1.00  0.00           H
ATOM   4530  C   THR A 279      53.090  40.670  51.090  1.00  0.00           C
ATOM   4531  O   THR A 279      53.020  41.090  52.240  1.00  0.00           O
ATOM   4532  N   LEU A 280      52.490  41.390  50.110  1.00  0.00           N
ATOM   4533  HN  LEU A 280      52.730  41.330  49.160  1.00  0.00           H
ATOM   4534  CA  LEU A 280      51.590  42.510  50.350  1.00  0.00           C
ATOM   4535  HA  LEU A 280      52.120  43.180  51.010  1.00  0.00           H
ATOM   4536  CB  LEU A 280      51.310  43.240  49.040  1.00  0.00           C
ATOM   4537  HB1 LEU A 280      51.020  42.470  48.300  1.00  0.00           H
ATOM   4538  HB2 LEU A 280      52.220  43.580  48.510  1.00  0.00           H
ATOM   4539  CG  LEU A 280      50.300  44.340  49.070  1.00  0.00           C
ATOM   4540  HG  LEU A 280      49.370  43.840  49.410  1.00  0.00           H
ATOM   4541  CD1 LEU A 280      50.540  45.490  50.050  1.00  0.00           C
ATOM   4542 HD11 LEU A 280      49.730  46.250  49.920  1.00  0.00           H
ATOM   4543 HD12 LEU A 280      51.490  46.070  49.980  1.00  0.00           H
ATOM   4544 HD13 LEU A 280      50.550  45.030  51.060  1.00  0.00           H
ATOM   4545  CD2 LEU A 280      49.980  44.840  47.670  1.00  0.00           C
ATOM   4546 HD21 LEU A 280      49.420  44.130  47.020  1.00  0.00           H
ATOM   4547 HD22 LEU A 280      50.860  45.240  47.130  1.00  0.00           H
ATOM   4548 HD23 LEU A 280      49.330  45.740  47.790  1.00  0.00           H
ATOM   4549  C   LEU A 280      50.250  42.110  51.000  1.00  0.00           C
ATOM   4550  O   LEU A 280      49.810  42.650  51.970  1.00  0.00           O
ATOM   4551  N   SER A 281      49.630  40.990  50.520  1.00  0.00           N
ATOM   4552  HN  SER A 281      50.140  40.510  49.820  1.00  0.00           H
ATOM   4553  CA  SER A 281      48.430  40.380  51.030  1.00  0.00           C
ATOM   4554  HA  SER A 281      47.600  41.060  51.100  1.00  0.00           H
ATOM   4555  CB  SER A 281      47.800  39.350  50.100  1.00  0.00           C
ATOM   4556  HB1 SER A 281      46.810  39.070  50.550  1.00  0.00           H
ATOM   4557  HB2 SER A 281      48.480  38.470  50.050  1.00  0.00           H
ATOM   4558  OG  SER A 281      47.530  39.870  48.800  1.00  0.00           O
ATOM   4559  HG1 SER A 281      48.390  39.970  48.390  1.00  0.00           H
ATOM   4560  C   SER A 281      48.600  39.670  52.440  1.00  0.00           C
ATOM   4561  O   SER A 281      47.670  39.610  53.320  1.00  0.00           O
ATOM   4562  N   PHE A 282      49.770  39.100  52.760  1.00  0.00           N
ATOM   4563  HN  PHE A 282      50.300  38.890  51.940  1.00  0.00           H
ATOM   4564  CA  PHE A 282      50.260  38.890  54.120  1.00  0.00           C
ATOM   4565  HA  PHE A 282      49.620  38.130  54.550  1.00  0.00           H
ATOM   4566  CB  PHE A 282      51.630  38.210  53.910  1.00  0.00           C
ATOM   4567  HB1 PHE A 282      52.200  39.090  53.540  1.00  0.00           H
ATOM   4568  HB2 PHE A 282      51.590  37.430  53.140  1.00  0.00           H
ATOM   4569  CG  PHE A 282      52.210  37.490  55.030  1.00  0.00           C
ATOM   4570  CD1 PHE A 282      53.320  38.020  55.610  1.00  0.00           C
ATOM   4571  HD1 PHE A 282      53.900  38.810  55.140  1.00  0.00           H
ATOM   4572  CE1 PHE A 282      54.000  37.320  56.620  1.00  0.00           C
ATOM   4573  HE1 PHE A 282      54.970  37.670  56.950  1.00  0.00           H
ATOM   4574  CZ  PHE A 282      53.390  36.280  57.310  1.00  0.00           C
ATOM   4575  HZ  PHE A 282      53.950  35.720  58.040  1.00  0.00           H
ATOM   4576  CD2 PHE A 282      51.720  36.310  55.590  1.00  0.00           C
ATOM   4577  HD2 PHE A 282      50.890  35.880  55.060  1.00  0.00           H
ATOM   4578  CE2 PHE A 282      52.290  35.700  56.640  1.00  0.00           C
ATOM   4579  HE2 PHE A 282      51.740  34.860  57.050  1.00  0.00           H
ATOM   4580  C   PHE A 282      50.330  40.200  54.940  1.00  0.00           C
ATOM   4581  O   PHE A 282      49.960  40.100  56.110  1.00  0.00           O
ATOM   4582  N   THR A 283      50.800  41.380  54.410  1.00  0.00           N
ATOM   4583  HN  THR A 283      51.290  41.480  53.550  1.00  0.00           H
ATOM   4584  CA  THR A 283      50.780  42.620  55.180  1.00  0.00           C
ATOM   4585  HA  THR A 283      51.350  42.430  56.080  1.00  0.00           H
ATOM   4586  CB  THR A 283      51.330  43.840  54.490  1.00  0.00           C
ATOM   4587  HB  THR A 283      50.730  44.120  53.600  1.00  0.00           H
ATOM   4588  OG1 THR A 283      52.650  43.620  54.020  1.00  0.00           O
ATOM   4589  HG1 THR A 283      53.240  43.230  54.670  1.00  0.00           H
ATOM   4590  CG2 THR A 283      51.470  44.930  55.600  1.00  0.00           C
ATOM   4591 HG21 THR A 283      50.500  45.370  55.930  1.00  0.00           H
ATOM   4592 HG22 THR A 283      52.000  45.770  55.100  1.00  0.00           H
ATOM   4593 HG23 THR A 283      52.130  44.750  56.480  1.00  0.00           H
ATOM   4594  C   THR A 283      49.350  43.000  55.490  1.00  0.00           C
ATOM   4595  O   THR A 283      49.070  43.180  56.700  1.00  0.00           O
ATOM   4596  N   TYR A 284      48.430  42.970  54.460  1.00  0.00           N
ATOM   4597  HN  TYR A 284      48.740  42.830  53.520  1.00  0.00           H
ATOM   4598  CA  TYR A 284      47.040  43.230  54.790  1.00  0.00           C
ATOM   4599  HA  TYR A 284      46.980  44.160  55.350  1.00  0.00           H
ATOM   4600  CB  TYR A 284      46.180  43.310  53.470  1.00  0.00           C
ATOM   4601  HB1 TYR A 284      45.120  43.480  53.710  1.00  0.00           H
ATOM   4602  HB2 TYR A 284      46.170  42.370  52.870  1.00  0.00           H
ATOM   4603  CG  TYR A 284      46.490  44.400  52.570  1.00  0.00           C
ATOM   4604  CD1 TYR A 284      46.620  44.170  51.150  1.00  0.00           C
ATOM   4605  HD1 TYR A 284      46.890  43.260  50.660  1.00  0.00           H
ATOM   4606  CE1 TYR A 284      46.850  45.250  50.250  1.00  0.00           C
ATOM   4607  HE1 TYR A 284      47.190  44.990  49.270  1.00  0.00           H
ATOM   4608  CZ  TYR A 284      46.820  46.530  50.720  1.00  0.00           C
ATOM   4609  OH  TYR A 284      47.240  47.550  49.810  1.00  0.00           O
ATOM   4610  HH  TYR A 284      47.360  48.330  50.370  1.00  0.00           H
ATOM   4611  CD2 TYR A 284      46.460  45.750  53.050  1.00  0.00           C
ATOM   4612  HD2 TYR A 284      46.340  45.980  54.100  1.00  0.00           H
ATOM   4613  CE2 TYR A 284      46.710  46.820  52.100  1.00  0.00           C
ATOM   4614  HE2 TYR A 284      46.630  47.830  52.470  1.00  0.00           H
ATOM   4615  C   TYR A 284      46.430  42.210  55.730  1.00  0.00           C
ATOM   4616  O   TYR A 284      45.680  42.560  56.670  1.00  0.00           O
ATOM   4617  N   MET A 285      46.810  40.910  55.640  1.00  0.00           N
ATOM   4618  HN  MET A 285      47.460  40.600  54.950  1.00  0.00           H
ATOM   4619  CA  MET A 285      46.340  39.820  56.540  1.00  0.00           C
ATOM   4620  HA  MET A 285      45.260  39.800  56.530  1.00  0.00           H
ATOM   4621  CB  MET A 285      46.870  38.500  55.970  1.00  0.00           C
ATOM   4622  HB1 MET A 285      47.940  38.640  55.700  1.00  0.00           H
ATOM   4623  HB2 MET A 285      46.450  38.200  54.990  1.00  0.00           H
ATOM   4624  CG  MET A 285      46.610  37.330  56.930  1.00  0.00           C
ATOM   4625  HG1 MET A 285      45.620  37.450  57.440  1.00  0.00           H
ATOM   4626  HG2 MET A 285      47.300  37.410  57.800  1.00  0.00           H
ATOM   4627  SD  MET A 285      46.590  35.710  56.260  1.00  0.00           S
ATOM   4628  CE  MET A 285      44.830  35.450  56.320  1.00  0.00           C
ATOM   4629  HE1 MET A 285      44.340  36.360  55.890  1.00  0.00           H
ATOM   4630  HE2 MET A 285      44.570  35.250  57.370  1.00  0.00           H
ATOM   4631  HE3 MET A 285      44.500  34.500  55.840  1.00  0.00           H
ATOM   4632  C   MET A 285      46.620  40.030  57.990  1.00  0.00           C
ATOM   4633  O   MET A 285      45.900  39.550  58.840  1.00  0.00           O
ATOM   4634  N   ASN A 286      47.680  40.830  58.240  1.00  0.00           N
ATOM   4635  HN  ASN A 286      48.300  41.080  57.510  1.00  0.00           H
ATOM   4636  CA  ASN A 286      48.170  41.120  59.590  1.00  0.00           C
ATOM   4637  HA  ASN A 286      47.650  40.550  60.340  1.00  0.00           H
ATOM   4638  CB  ASN A 286      49.670  40.820  59.670  1.00  0.00           C
ATOM   4639  HB1 ASN A 286      50.050  41.090  60.680  1.00  0.00           H
ATOM   4640  HB2 ASN A 286      50.330  41.320  58.940  1.00  0.00           H
ATOM   4641  CG  ASN A 286      49.910  39.390  59.740  1.00  0.00           C
ATOM   4642  OD1 ASN A 286      50.170  38.880  60.810  1.00  0.00           O
ATOM   4643  ND2 ASN A 286      49.870  38.610  58.650  1.00  0.00           N
ATOM   4644 HD21 ASN A 286      50.030  37.640  58.810  1.00  0.00           H
ATOM   4645 HD22 ASN A 286      49.840  39.060  57.750  1.00  0.00           H
ATOM   4646  C   ASN A 286      47.850  42.530  59.800  1.00  0.00           C
ATOM   4647  O   ASN A 286      48.400  43.090  60.730  1.00  0.00           O
ATOM   4648  N   SER A 287      46.900  43.150  58.990  1.00  0.00           N
ATOM   4649  HN  SER A 287      46.630  42.700  58.140  1.00  0.00           H
ATOM   4650  CA  SER A 287      46.310  44.470  59.220  1.00  0.00           C
ATOM   4651  HA  SER A 287      46.840  44.910  60.060  1.00  0.00           H
ATOM   4652  CB  SER A 287      46.380  45.390  57.970  1.00  0.00           C
ATOM   4653  HB1 SER A 287      45.850  46.360  58.130  1.00  0.00           H
ATOM   4654  HB2 SER A 287      45.830  44.900  57.130  1.00  0.00           H
ATOM   4655  OG  SER A 287      47.700  45.480  57.600  1.00  0.00           O
ATOM   4656  HG1 SER A 287      48.110  44.640  57.400  1.00  0.00           H
ATOM   4657  C   SER A 287      44.840  44.290  59.590  1.00  0.00           C
ATOM   4658  O   SER A 287      44.190  45.320  59.840  1.00  0.00           O
ATOM   4659  N   MET A 288      44.330  43.080  59.640  1.00  0.00           N
ATOM   4660  HN  MET A 288      44.920  42.350  59.340  1.00  0.00           H
ATOM   4661  CA  MET A 288      42.900  42.770  60.010  1.00  0.00           C
ATOM   4662  HA  MET A 288      42.250  43.510  59.560  1.00  0.00           H
ATOM   4663  CB  MET A 288      42.570  41.320  59.500  1.00  0.00           C
ATOM   4664  HB1 MET A 288      41.660  40.850  59.950  1.00  0.00           H
ATOM   4665  HB2 MET A 288      43.390  40.610  59.690  1.00  0.00           H
ATOM   4666  CG  MET A 288      42.480  41.350  57.980  1.00  0.00           C
ATOM   4667  HG1 MET A 288      42.540  40.310  57.610  1.00  0.00           H
ATOM   4668  HG2 MET A 288      43.400  41.780  57.530  1.00  0.00           H
ATOM   4669  SD  MET A 288      41.000  42.140  57.290  1.00  0.00           S
ATOM   4670  CE  MET A 288      41.790  42.090  55.650  1.00  0.00           C
ATOM   4671  HE1 MET A 288      42.900  42.120  55.690  1.00  0.00           H
ATOM   4672  HE2 MET A 288      41.340  42.970  55.140  1.00  0.00           H
ATOM   4673  HE3 MET A 288      41.480  41.160  55.120  1.00  0.00           H
ATOM   4674  C   MET A 288      42.680  42.970  61.540  1.00  0.00           C
ATOM   4675  O   MET A 288      42.340  44.070  62.080  1.00  0.00           O
ATOM   4676  N   LEU A 289      43.110  41.920  62.330  1.00  0.00           N
ATOM   4677  HN  LEU A 289      43.470  41.070  61.940  1.00  0.00           H
ATOM   4678  CA  LEU A 289      42.880  41.910  63.760  1.00  0.00           C
ATOM   4679  HA  LEU A 289      42.210  42.710  64.060  1.00  0.00           H
ATOM   4680  CB  LEU A 289      42.170  40.670  64.160  1.00  0.00           C
ATOM   4681  HB1 LEU A 289      42.080  40.510  65.260  1.00  0.00           H
ATOM   4682  HB2 LEU A 289      42.660  39.780  63.700  1.00  0.00           H
ATOM   4683  CG  LEU A 289      40.660  40.580  63.780  1.00  0.00           C
ATOM   4684  HG  LEU A 289      40.650  40.660  62.680  1.00  0.00           H
ATOM   4685  CD1 LEU A 289      40.190  39.140  64.140  1.00  0.00           C
ATOM   4686 HD11 LEU A 289      40.710  38.350  63.540  1.00  0.00           H
ATOM   4687 HD12 LEU A 289      39.110  39.180  63.870  1.00  0.00           H
ATOM   4688 HD13 LEU A 289      40.300  38.980  65.230  1.00  0.00           H
ATOM   4689  CD2 LEU A 289      39.770  41.650  64.430  1.00  0.00           C
ATOM   4690 HD21 LEU A 289      38.690  41.550  64.170  1.00  0.00           H
ATOM   4691 HD22 LEU A 289      40.030  42.650  64.010  1.00  0.00           H
ATOM   4692 HD23 LEU A 289      39.800  41.690  65.540  1.00  0.00           H
ATOM   4693  C   LEU A 289      44.130  42.150  64.580  1.00  0.00           C
ATOM   4694  O   LEU A 289      43.980  42.480  65.710  1.00  0.00           O
ATOM   4695  N   ASP A 290      45.330  42.100  63.980  1.00  0.00           N
ATOM   4696  HN  ASP A 290      45.370  41.750  63.040  1.00  0.00           H
ATOM   4697  CA  ASP A 290      46.610  42.420  64.680  1.00  0.00           C
ATOM   4698  HA  ASP A 290      46.660  41.740  65.520  1.00  0.00           H
ATOM   4699  CB  ASP A 290      47.860  42.020  63.830  1.00  0.00           C
ATOM   4700  HB1 ASP A 290      48.820  42.430  64.210  1.00  0.00           H
ATOM   4701  HB2 ASP A 290      47.620  42.360  62.800  1.00  0.00           H
ATOM   4702  CG  ASP A 290      47.980  40.570  63.720  1.00  0.00           C
ATOM   4703  OD1 ASP A 290      47.070  39.740  63.730  1.00  0.00           O
ATOM   4704  OD2 ASP A 290      49.310  40.180  63.510  1.00  0.00           O
ATOM   4705  HD2 ASP A 290      49.280  39.230  63.410  1.00  0.00           H
ATOM   4706  C   ASP A 290      46.710  43.900  65.200  1.00  0.00           C
ATOM   4707  O   ASP A 290      47.020  44.150  66.370  1.00  0.00           O
ATOM   4708  N   PRO A 291      46.340  44.920  64.490  1.00  0.00           N
ATOM   4709  CD  PRO A 291      46.020  44.960  63.030  1.00  0.00           C
ATOM   4710  HD1 PRO A 291      45.340  44.180  62.640  1.00  0.00           H
ATOM   4711  HD2 PRO A 291      46.920  44.700  62.440  1.00  0.00           H
ATOM   4712  CA  PRO A 291      46.310  46.260  65.050  1.00  0.00           C
ATOM   4713  HA  PRO A 291      47.210  46.380  65.630  1.00  0.00           H
ATOM   4714  CB  PRO A 291      46.260  47.140  63.750  1.00  0.00           C
ATOM   4715  HB1 PRO A 291      47.310  47.290  63.430  1.00  0.00           H
ATOM   4716  HB2 PRO A 291      45.910  48.160  64.020  1.00  0.00           H
ATOM   4717  CG  PRO A 291      45.370  46.330  62.840  1.00  0.00           C
ATOM   4718  HG1 PRO A 291      44.290  46.300  63.070  1.00  0.00           H
ATOM   4719  HG2 PRO A 291      45.470  46.660  61.780  1.00  0.00           H
ATOM   4720  C   PRO A 291      45.140  46.450  66.020  1.00  0.00           C
ATOM   4721  O   PRO A 291      45.300  47.340  66.880  1.00  0.00           O
ATOM   4722  N   VAL A 292      43.980  45.780  65.800  1.00  0.00           N
ATOM   4723  HN  VAL A 292      43.780  45.140  65.070  1.00  0.00           H
ATOM   4724  CA  VAL A 292      42.880  45.910  66.780  1.00  0.00           C
ATOM   4725  HA  VAL A 292      42.610  46.950  66.840  1.00  0.00           H
ATOM   4726  CB  VAL A 292      41.640  45.170  66.300  1.00  0.00           C
ATOM   4727  HB  VAL A 292      41.820  44.090  66.140  1.00  0.00           H
ATOM   4728  CG1 VAL A 292      40.590  45.410  67.420  1.00  0.00           C
ATOM   4729 HG11 VAL A 292      39.630  44.930  67.090  1.00  0.00           H
ATOM   4730 HG12 VAL A 292      40.620  46.510  67.560  1.00  0.00           H
ATOM   4731 HG13 VAL A 292      40.990  44.910  68.320  1.00  0.00           H
ATOM   4732  CG2 VAL A 292      41.220  45.740  64.960  1.00  0.00           C
ATOM   4733 HG21 VAL A 292      40.600  46.650  65.040  1.00  0.00           H
ATOM   4734 HG22 VAL A 292      40.440  45.120  64.470  1.00  0.00           H
ATOM   4735 HG23 VAL A 292      42.020  45.830  64.190  1.00  0.00           H
ATOM   4736  C   VAL A 292      43.360  45.450  68.180  1.00  0.00           C
ATOM   4737  O   VAL A 292      43.060  46.100  69.200  1.00  0.00           O
ATOM   4738  N   VAL A 293      44.130  44.330  68.270  1.00  0.00           N
ATOM   4739  HN  VAL A 293      44.180  43.800  67.420  1.00  0.00           H
ATOM   4740  CA  VAL A 293      44.770  43.860  69.460  1.00  0.00           C
ATOM   4741  HA  VAL A 293      44.010  43.860  70.230  1.00  0.00           H
ATOM   4742  CB  VAL A 293      45.360  42.420  69.390  1.00  0.00           C
ATOM   4743  HB  VAL A 293      45.900  42.430  68.410  1.00  0.00           H
ATOM   4744  CG1 VAL A 293      46.370  42.040  70.490  1.00  0.00           C
ATOM   4745 HG11 VAL A 293      47.180  42.810  70.480  1.00  0.00           H
ATOM   4746 HG12 VAL A 293      46.830  41.040  70.350  1.00  0.00           H
ATOM   4747 HG13 VAL A 293      45.850  42.060  71.470  1.00  0.00           H
ATOM   4748  CG2 VAL A 293      44.200  41.370  69.250  1.00  0.00           C
ATOM   4749 HG21 VAL A 293      43.690  41.370  68.270  1.00  0.00           H
ATOM   4750 HG22 VAL A 293      43.370  41.510  69.980  1.00  0.00           H
ATOM   4751 HG23 VAL A 293      44.400  40.300  69.390  1.00  0.00           H
ATOM   4752  C   VAL A 293      45.740  44.880  70.000  1.00  0.00           C
ATOM   4753  O   VAL A 293      45.890  45.170  71.210  1.00  0.00           O
ATOM   4754  N   TYR A 294      46.490  45.600  69.170  1.00  0.00           N
ATOM   4755  HN  TYR A 294      46.320  45.430  68.190  1.00  0.00           H
ATOM   4756  CA  TYR A 294      47.240  46.730  69.550  1.00  0.00           C
ATOM   4757  HA  TYR A 294      47.880  46.410  70.360  1.00  0.00           H
ATOM   4758  CB  TYR A 294      48.160  47.140  68.480  1.00  0.00           C
ATOM   4759  HB1 TYR A 294      47.680  47.570  67.590  1.00  0.00           H
ATOM   4760  HB2 TYR A 294      48.780  46.250  68.230  1.00  0.00           H
ATOM   4761  CG  TYR A 294      49.160  48.250  68.830  1.00  0.00           C
ATOM   4762  CD1 TYR A 294      48.890  49.600  68.570  1.00  0.00           C
ATOM   4763  HD1 TYR A 294      47.940  49.890  68.130  1.00  0.00           H
ATOM   4764  CE1 TYR A 294      49.910  50.600  68.840  1.00  0.00           C
ATOM   4765  HE1 TYR A 294      49.680  51.650  68.700  1.00  0.00           H
ATOM   4766  CZ  TYR A 294      51.040  50.180  69.490  1.00  0.00           C
ATOM   4767  OH  TYR A 294      52.010  51.090  69.820  1.00  0.00           O
ATOM   4768  HH  TYR A 294      52.690  50.690  70.390  1.00  0.00           H
ATOM   4769  CD2 TYR A 294      50.400  47.880  69.350  1.00  0.00           C
ATOM   4770  HD2 TYR A 294      50.580  46.840  69.550  1.00  0.00           H
ATOM   4771  CE2 TYR A 294      51.310  48.850  69.690  1.00  0.00           C
ATOM   4772  HE2 TYR A 294      52.200  48.460  70.160  1.00  0.00           H
ATOM   4773  C   TYR A 294      46.430  47.960  70.140  1.00  0.00           C
ATOM   4774  O   TYR A 294      46.930  48.560  71.070  1.00  0.00           O
ATOM   4775  N   TYR A 295      45.170  48.220  69.720  1.00  0.00           N
ATOM   4776  HN  TYR A 295      44.900  47.960  68.790  1.00  0.00           H
ATOM   4777  CA  TYR A 295      44.440  49.330  70.220  1.00  0.00           C
ATOM   4778  HA  TYR A 295      45.100  50.180  70.120  1.00  0.00           H
ATOM   4779  CB  TYR A 295      43.070  49.550  69.470  1.00  0.00           C
ATOM   4780  HB1 TYR A 295      42.530  50.430  69.880  1.00  0.00           H
ATOM   4781  HB2 TYR A 295      42.340  48.740  69.700  1.00  0.00           H
ATOM   4782  CG  TYR A 295      43.070  49.720  67.970  1.00  0.00           C
ATOM   4783  CD1 TYR A 295      41.830  49.500  67.250  1.00  0.00           C
ATOM   4784  HD1 TYR A 295      40.950  49.300  67.840  1.00  0.00           H
ATOM   4785  CE1 TYR A 295      41.870  49.290  65.910  1.00  0.00           C
ATOM   4786  HE1 TYR A 295      40.910  49.130  65.430  1.00  0.00           H
ATOM   4787  CZ  TYR A 295      42.970  49.500  65.160  1.00  0.00           C
ATOM   4788  OH  TYR A 295      42.880  49.520  63.750  1.00  0.00           O
ATOM   4789  HH  TYR A 295      42.010  49.290  63.420  1.00  0.00           H
ATOM   4790  CD2 TYR A 295      44.210  50.030  67.230  1.00  0.00           C
ATOM   4791  HD2 TYR A 295      45.160  50.260  67.680  1.00  0.00           H
ATOM   4792  CE2 TYR A 295      44.190  49.910  65.800  1.00  0.00           C
ATOM   4793  HE2 TYR A 295      45.030  50.260  65.210  1.00  0.00           H
ATOM   4794  C   TYR A 295      44.090  49.180  71.700  1.00  0.00           C
ATOM   4795  O   TYR A 295      44.290  50.060  72.590  1.00  0.00           O
ATOM   4796  N   PHE A 296      43.640  47.970  72.010  1.00  0.00           N
ATOM   4797  HN  PHE A 296      43.290  47.290  71.370  1.00  0.00           H
ATOM   4798  CA  PHE A 296      43.230  47.670  73.370  1.00  0.00           C
ATOM   4799  HA  PHE A 296      42.950  48.590  73.860  1.00  0.00           H
ATOM   4800  CB  PHE A 296      41.980  46.690  73.250  1.00  0.00           C
ATOM   4801  HB1 PHE A 296      41.630  46.310  74.230  1.00  0.00           H
ATOM   4802  HB2 PHE A 296      42.250  45.790  72.650  1.00  0.00           H
ATOM   4803  CG  PHE A 296      40.790  47.430  72.710  1.00  0.00           C
ATOM   4804  CD1 PHE A 296      40.320  48.590  73.390  1.00  0.00           C
ATOM   4805  HD1 PHE A 296      40.820  48.790  74.330  1.00  0.00           H
ATOM   4806  CE1 PHE A 296      39.360  49.420  72.810  1.00  0.00           C
ATOM   4807  HE1 PHE A 296      39.150  50.360  73.280  1.00  0.00           H
ATOM   4808  CZ  PHE A 296      38.720  49.070  71.610  1.00  0.00           C
ATOM   4809  HZ  PHE A 296      37.950  49.680  71.160  1.00  0.00           H
ATOM   4810  CD2 PHE A 296      40.130  47.010  71.520  1.00  0.00           C
ATOM   4811  HD2 PHE A 296      40.540  46.260  70.850  1.00  0.00           H
ATOM   4812  CE2 PHE A 296      39.100  47.860  70.980  1.00  0.00           C
ATOM   4813  HE2 PHE A 296      38.770  47.570  70.000  1.00  0.00           H
ATOM   4814  C   PHE A 296      44.300  47.060  74.210  1.00  0.00           C
ATOM   4815  O   PHE A 296      44.220  46.960  75.430  1.00  0.00           O
ATOM   4816  N   SER A 297      45.480  46.780  73.660  1.00  0.00           N
ATOM   4817  HN  SER A 297      45.640  47.000  72.710  1.00  0.00           H
ATOM   4818  CA  SER A 297      46.690  46.450  74.480  1.00  0.00           C
ATOM   4819  HA  SER A 297      46.380  45.620  75.080  1.00  0.00           H
ATOM   4820  CB  SER A 297      47.910  45.930  73.690  1.00  0.00           C
ATOM   4821  HB1 SER A 297      48.750  45.700  74.380  1.00  0.00           H
ATOM   4822  HB2 SER A 297      48.100  46.610  72.830  1.00  0.00           H
ATOM   4823  OG  SER A 297      47.650  44.670  73.030  1.00  0.00           O
ATOM   4824  HG1 SER A 297      46.970  44.820  72.390  1.00  0.00           H
ATOM   4825  C   SER A 297      47.100  47.570  75.340  1.00  0.00           C
ATOM   4826  O   SER A 297      47.150  48.760  75.050  1.00  0.00           O
ATOM   4827  N   SER A 298      47.370  47.220  76.600  1.00  0.00           N
ATOM   4828  HN  SER A 298      47.330  46.260  76.890  1.00  0.00           H
ATOM   4829  CA  SER A 298      47.570  48.190  77.720  1.00  0.00           C
ATOM   4830  HA  SER A 298      46.750  48.880  77.800  1.00  0.00           H
ATOM   4831  CB  SER A 298      47.890  47.440  79.060  1.00  0.00           C
ATOM   4832  HB1 SER A 298      47.110  46.660  79.150  1.00  0.00           H
ATOM   4833  HB2 SER A 298      47.840  48.070  79.970  1.00  0.00           H
ATOM   4834  OG  SER A 298      49.170  46.950  79.120  1.00  0.00           O
ATOM   4835  HG1 SER A 298      49.830  47.650  79.100  1.00  0.00           H
ATOM   4836  C   SER A 298      48.750  49.210  77.490  1.00  0.00           C
ATOM   4837  O   SER A 298      49.730  48.860  76.830  1.00  0.00           O
ATOM   4838  N   PRO A 299      48.590  50.450  77.980  1.00  0.00           N
ATOM   4839  CD  PRO A 299      47.370  51.080  78.530  1.00  0.00           C
ATOM   4840  HD1 PRO A 299      46.810  50.390  79.190  1.00  0.00           H
ATOM   4841  HD2 PRO A 299      46.690  51.270  77.670  1.00  0.00           H
ATOM   4842  CA  PRO A 299      49.750  51.210  78.390  1.00  0.00           C
ATOM   4843  HA  PRO A 299      50.370  51.240  77.510  1.00  0.00           H
ATOM   4844  CB  PRO A 299      49.260  52.620  78.760  1.00  0.00           C
ATOM   4845  HB1 PRO A 299      49.120  53.240  77.840  1.00  0.00           H
ATOM   4846  HB2 PRO A 299      49.860  53.080  79.570  1.00  0.00           H
ATOM   4847  CG  PRO A 299      47.860  52.310  79.270  1.00  0.00           C
ATOM   4848  HG1 PRO A 299      47.910  51.900  80.310  1.00  0.00           H
ATOM   4849  HG2 PRO A 299      47.160  53.190  79.250  1.00  0.00           H
ATOM   4850  C   PRO A 299      50.650  50.470  79.470  1.00  0.00           C
ATOM   4851  O   PRO A 299      50.150  49.550  80.150  1.00  0.00           O
ATOM   4852  N   SER A 300      51.920  50.940  79.710  1.00  0.00           N
ATOM   4853  HN  SER A 300      52.340  51.530  79.030  1.00  0.00           H
ATOM   4854  CA  SER A 300      52.750  50.810  80.930  1.00  0.00           C
ATOM   4855  HA  SER A 300      53.120  49.790  80.970  1.00  0.00           H
ATOM   4856  CB  SER A 300      53.940  51.810  80.900  1.00  0.00           C
ATOM   4857  HB1 SER A 300      53.570  52.860  81.000  1.00  0.00           H
ATOM   4858  HB2 SER A 300      54.540  51.750  79.970  1.00  0.00           H
ATOM   4859  OG  SER A 300      54.690  51.610  82.120  1.00  0.00           O
ATOM   4860  HG1 SER A 300      55.080  50.740  82.160  1.00  0.00           H
ATOM   4861  C   SER A 300      51.980  50.930  82.230  1.00  0.00           C
ATOM   4862  O   SER A 300      51.170  51.900  82.360  1.00  0.00           O
ATOM   4863  NT  SER A 300      52.220  50.070  83.210  1.00  0.00           N
ATOM   4864  HNT SER A 300      52.860  49.310  83.120  1.00  0.00           H
ATOM   4865  CAT SER A 300      51.730  50.300  84.590  1.00  0.00           C
ATOM   4866  HT1 SER A 300      51.070  51.160  84.850  1.00  0.00           H
ATOM   4867  HT2 SER A 300      52.490  50.130  85.380  1.00  0.00           H
ATOM   4868  HT3 SER A 300      51.060  49.500  84.980  1.00  0.00           H
ATOM   4869  N1  GSK B 301      46.600  48.140  43.510  1.00  0.00           N
ATOM   4870  C1  GSK B 301      47.100  49.430  43.470  1.00  0.00           C
ATOM   4871  O1  GSK B 301      47.260  49.980  42.380  1.00  0.00           O
ATOM   4872  C2  GSK B 301      46.480  47.580  44.820  1.00  0.00           C
ATOM   4873  C3  GSK B 301      46.960  48.220  45.990  1.00  0.00           C
ATOM   4874  C4  GSK B 301      46.250  46.210  46.390  1.00  0.00           C
ATOM   4875  C5  GSK B 301      45.990  47.550  42.330  1.00  0.00           C
ATOM   4876  C6  GSK B 301      44.620  48.080  42.010  1.00  0.00           C
ATOM   4877  C7  GSK B 301      43.480  47.950  43.100  1.00  0.00           C
ATOM   4878  C8  GSK B 301      42.320  48.930  42.870  1.00  0.00           C
ATOM   4879  C9  GSK B 301      41.710  48.970  41.500  1.00  0.00           C
ATOM   4880  C10 GSK B 301      47.500  49.530  45.950  1.00  0.00           C
ATOM   4881  N2  GSK B 301      46.760  47.290  46.980  1.00  0.00           N
ATOM   4882  N3  GSK B 301      45.940  46.340  45.080  1.00  0.00           N
ATOM   4883  N4  GSK B 301      47.480  50.030  44.650  1.00  0.00           N
ATOM   4884  O2  GSK B 301      47.940  50.210  46.880  1.00  0.00           O
ATOM   4885 CL   GSK B 301      45.660  44.760  47.180  1.00  0.00          Cl
ATOM   4886  H1  GSK B 301      46.130  46.470  42.570  1.00  0.00           H
ATOM   4887  H2  GSK B 301      46.770  47.750  41.570  1.00  0.00           H
ATOM   4888  H3  GSK B 301      44.280  47.650  41.040  1.00  0.00           H
ATOM   4889  H4  GSK B 301      44.820  49.160  41.830  1.00  0.00           H
ATOM   4890  H5  GSK B 301      43.910  48.210  44.080  1.00  0.00           H
ATOM   4891  H6  GSK B 301      42.930  46.980  43.210  1.00  0.00           H
ATOM   4892  H7  GSK B 301      42.780  49.940  43.040  1.00  0.00           H
ATOM   4893  H8  GSK B 301      41.560  48.920  43.680  1.00  0.00           H
ATOM   4894  H9  GSK B 301      41.070  49.860  41.320  1.00  0.00           H
ATOM   4895  H10 GSK B 301      41.060  48.100  41.250  1.00  0.00           H
ATOM   4896  H11 GSK B 301      42.440  48.990  40.660  1.00  0.00           H
ATOM   4897  H12 GSK B 301      46.970  47.430  47.960  1.00  0.00           H
ATOM   4898  H13 GSK B 301      47.820  50.990  44.610  1.00  0.00           H
ATOM   4899  LP1 GSK B 301      45.100  43.400  47.920  1.00  0.00            
TER
ENDMDL
