# Supplementary material for: Structural basis of hydroxycarboxylic acid receptor signaling mechanisms through ligand binding
Source: Nat Commun. 2023 Sep 22;14:5899. doi: 10.1038/s41467-023-41650-7 (PMC10516952; doi:10.1038/s41467-023-41650-7)
Supplement: Supplementary file 4 — Source Data [file 41467_2023_41650_MOESM4_ESM.zip › source file/molecular dynamics simulations trajectories/with_gsk_run2/with_gsk_run2_900ns.pdb]

REMARK    GENERATED BY TRJCONV
TITLE     Title t= 900000.00000 step= 450000000
REMARK    THIS IS A SIMULATION BOX
CRYST1   95.755   95.755  111.802  90.00  90.00  90.00 P 1           1
MODEL        1
ATOM      1  CAY HSD A   9      51.710  38.120  30.270  1.00  0.00           C
ATOM      2  HY1 HSD A   9      52.530  37.380  30.150  1.00  0.00           H
ATOM      3  HY2 HSD A   9      50.740  37.650  30.560  1.00  0.00           H
ATOM      4  HY3 HSD A   9      52.020  38.650  31.200  1.00  0.00           H
ATOM      5  CY  HSD A   9      51.480  38.880  29.000  1.00  0.00           C
ATOM      6  OY  HSD A   9      51.930  38.580  27.880  1.00  0.00           O
ATOM      7  N   HSD A   9      50.690  39.920  29.120  1.00  0.00           N
ATOM      8  HN  HSD A   9      50.430  40.250  30.030  1.00  0.00           H
ATOM      9  CA  HSD A   9      50.540  40.920  28.020  1.00  0.00           C
ATOM     10  HA  HSD A   9      50.750  40.480  27.040  1.00  0.00           H
ATOM     11  CB  HSD A   9      49.090  41.520  28.160  1.00  0.00           C
ATOM     12  HB1 HSD A   9      48.920  42.350  27.450  1.00  0.00           H
ATOM     13  HB2 HSD A   9      48.910  41.840  29.210  1.00  0.00           H
ATOM     14  ND1 HSD A   9      47.240  40.440  26.620  1.00  0.00           N
ATOM     15  HD1 HSD A   9      47.190  41.180  25.950  1.00  0.00           H
ATOM     16  CG  HSD A   9      48.130  40.440  27.740  1.00  0.00           C
ATOM     17  CE1 HSD A   9      46.480  39.330  26.780  1.00  0.00           C
ATOM     18  HE1 HSD A   9      45.580  39.230  26.190  1.00  0.00           H
ATOM     19  NE2 HSD A   9      46.780  38.660  27.940  1.00  0.00           N
ATOM     20  CD2 HSD A   9      47.810  39.340  28.510  1.00  0.00           C
ATOM     21  HD2 HSD A   9      48.260  38.980  29.420  1.00  0.00           H
ATOM     22  C   HSD A   9      51.440  42.090  28.130  1.00  0.00           C
ATOM     23  O   HSD A   9      51.880  42.560  29.170  1.00  0.00           O
ATOM     24  N   PHE A  10      51.730  42.630  26.940  1.00  0.00           N
ATOM     25  HN  PHE A  10      51.220  42.310  26.150  1.00  0.00           H
ATOM     26  CA  PHE A  10      52.760  43.610  26.730  1.00  0.00           C
ATOM     27  HA  PHE A  10      53.050  44.020  27.690  1.00  0.00           H
ATOM     28  CB  PHE A  10      54.020  43.050  26.210  1.00  0.00           C
ATOM     29  HB1 PHE A  10      53.880  42.620  25.190  1.00  0.00           H
ATOM     30  HB2 PHE A  10      54.470  42.230  26.800  1.00  0.00           H
ATOM     31  CG  PHE A  10      55.090  44.020  26.160  1.00  0.00           C
ATOM     32  CD1 PHE A  10      55.510  44.620  24.970  1.00  0.00           C
ATOM     33  HD1 PHE A  10      55.010  44.500  24.030  1.00  0.00           H
ATOM     34  CE1 PHE A  10      56.540  45.550  24.910  1.00  0.00           C
ATOM     35  HE1 PHE A  10      56.880  45.910  23.940  1.00  0.00           H
ATOM     36  CZ  PHE A  10      57.360  45.790  25.970  1.00  0.00           C
ATOM     37  HZ  PHE A  10      58.180  46.490  25.840  1.00  0.00           H
ATOM     38  CD2 PHE A  10      55.900  44.290  27.280  1.00  0.00           C
ATOM     39  HD2 PHE A  10      55.510  43.840  28.180  1.00  0.00           H
ATOM     40  CE2 PHE A  10      57.020  45.160  27.210  1.00  0.00           C
ATOM     41  HE2 PHE A  10      57.550  45.430  28.120  1.00  0.00           H
ATOM     42  C   PHE A  10      52.150  44.780  25.960  1.00  0.00           C
ATOM     43  O   PHE A  10      52.020  44.650  24.740  1.00  0.00           O
ATOM     44  N   LEU A  11      51.920  45.850  26.720  1.00  0.00           N
ATOM     45  HN  LEU A  11      52.230  45.910  27.670  1.00  0.00           H
ATOM     46  CA  LEU A  11      51.040  46.970  26.240  1.00  0.00           C
ATOM     47  HA  LEU A  11      50.700  46.630  25.280  1.00  0.00           H
ATOM     48  CB  LEU A  11      49.870  47.250  27.210  1.00  0.00           C
ATOM     49  HB1 LEU A  11      49.230  48.080  26.860  1.00  0.00           H
ATOM     50  HB2 LEU A  11      50.310  47.660  28.140  1.00  0.00           H
ATOM     51  CG  LEU A  11      49.060  46.080  27.590  1.00  0.00           C
ATOM     52  HG  LEU A  11      49.780  45.350  28.050  1.00  0.00           H
ATOM     53  CD1 LEU A  11      47.960  46.530  28.560  1.00  0.00           C
ATOM     54 HD11 LEU A  11      48.350  47.000  29.480  1.00  0.00           H
ATOM     55 HD12 LEU A  11      47.390  45.670  28.980  1.00  0.00           H
ATOM     56 HD13 LEU A  11      47.310  47.200  27.960  1.00  0.00           H
ATOM     57  CD2 LEU A  11      48.360  45.440  26.410  1.00  0.00           C
ATOM     58 HD21 LEU A  11      47.840  46.130  25.710  1.00  0.00           H
ATOM     59 HD22 LEU A  11      47.480  44.930  26.850  1.00  0.00           H
ATOM     60 HD23 LEU A  11      48.980  44.680  25.880  1.00  0.00           H
ATOM     61  C   LEU A  11      51.940  48.220  26.200  1.00  0.00           C
ATOM     62  O   LEU A  11      52.460  48.800  27.170  1.00  0.00           O
ATOM     63  N   GLU A  12      52.180  48.750  24.980  1.00  0.00           N
ATOM     64  HN  GLU A  12      51.840  48.340  24.150  1.00  0.00           H
ATOM     65  CA  GLU A  12      53.100  49.880  24.790  1.00  0.00           C
ATOM     66  HA  GLU A  12      53.860  49.800  25.550  1.00  0.00           H
ATOM     67  CB  GLU A  12      53.860  49.670  23.470  1.00  0.00           C
ATOM     68  HB1 GLU A  12      54.440  50.590  23.200  1.00  0.00           H
ATOM     69  HB2 GLU A  12      53.140  49.560  22.630  1.00  0.00           H
ATOM     70  CG  GLU A  12      54.550  48.360  23.480  1.00  0.00           C
ATOM     71  HG1 GLU A  12      53.860  47.480  23.400  1.00  0.00           H
ATOM     72  HG2 GLU A  12      55.050  48.330  24.460  1.00  0.00           H
ATOM     73  CD  GLU A  12      55.390  48.220  22.270  1.00  0.00           C
ATOM     74  OE1 GLU A  12      56.290  49.070  22.010  1.00  0.00           O
ATOM     75  OE2 GLU A  12      55.320  47.200  21.490  1.00  0.00           O
ATOM     76  C   GLU A  12      52.590  51.340  24.860  1.00  0.00           C
ATOM     77  O   GLU A  12      53.350  52.320  24.700  1.00  0.00           O
ATOM     78  N   ILE A  13      51.300  51.510  24.950  1.00  0.00           N
ATOM     79  HN  ILE A  13      50.820  50.650  24.810  1.00  0.00           H
ATOM     80  CA  ILE A  13      50.530  52.740  25.140  1.00  0.00           C
ATOM     81  HA  ILE A  13      50.400  53.030  24.110  1.00  0.00           H
ATOM     82  CB  ILE A  13      49.150  52.360  25.720  1.00  0.00           C
ATOM     83  HB  ILE A  13      49.350  52.200  26.810  1.00  0.00           H
ATOM     84  CG2 ILE A  13      48.200  53.630  25.450  1.00  0.00           C
ATOM     85 HG21 ILE A  13      48.030  53.860  24.380  1.00  0.00           H
ATOM     86 HG22 ILE A  13      48.720  54.540  25.780  1.00  0.00           H
ATOM     87 HG23 ILE A  13      47.280  53.510  26.080  1.00  0.00           H
ATOM     88  CG1 ILE A  13      48.650  51.070  25.070  1.00  0.00           C
ATOM     89 HG11 ILE A  13      49.230  50.120  25.050  1.00  0.00           H
ATOM     90 HG12 ILE A  13      48.530  51.400  24.010  1.00  0.00           H
ATOM     91  CD  ILE A  13      47.260  50.590  25.490  1.00  0.00           C
ATOM     92  HD1 ILE A  13      46.540  51.430  25.380  1.00  0.00           H
ATOM     93  HD2 ILE A  13      47.330  50.330  26.560  1.00  0.00           H
ATOM     94  HD3 ILE A  13      46.980  49.680  24.910  1.00  0.00           H
ATOM     95  C   ILE A  13      51.200  53.850  25.920  1.00  0.00           C
ATOM     96  O   ILE A  13      51.680  53.700  27.030  1.00  0.00           O
ATOM     97  N   ASP A  14      51.270  55.020  25.220  1.00  0.00           N
ATOM     98  HN  ASP A  14      50.890  55.250  24.340  1.00  0.00           H
ATOM     99  CA  ASP A  14      51.990  56.250  25.780  1.00  0.00           C
ATOM    100  HA  ASP A  14      51.990  57.020  25.030  1.00  0.00           H
ATOM    101  CB  ASP A  14      51.100  57.090  26.780  1.00  0.00           C
ATOM    102  HB1 ASP A  14      51.520  58.120  26.730  1.00  0.00           H
ATOM    103  HB2 ASP A  14      51.290  56.550  27.730  1.00  0.00           H
ATOM    104  CG  ASP A  14      49.680  57.140  26.400  1.00  0.00           C
ATOM    105  OD1 ASP A  14      49.330  57.230  25.190  1.00  0.00           O
ATOM    106  OD2 ASP A  14      48.860  57.330  27.340  1.00  0.00           O
ATOM    107  C   ASP A  14      53.440  56.100  26.160  1.00  0.00           C
ATOM    108  O   ASP A  14      53.950  56.910  26.940  1.00  0.00           O
ATOM    109  N   LYS A  15      54.180  55.090  25.590  1.00  0.00           N
ATOM    110  HN  LYS A  15      53.660  54.530  24.940  1.00  0.00           H
ATOM    111  CA  LYS A  15      55.510  54.630  25.950  1.00  0.00           C
ATOM    112  HA  LYS A  15      55.740  53.750  25.370  1.00  0.00           H
ATOM    113  CB  LYS A  15      56.550  55.640  25.680  1.00  0.00           C
ATOM    114  HB1 LYS A  15      57.520  55.150  25.860  1.00  0.00           H
ATOM    115  HB2 LYS A  15      56.520  56.530  26.340  1.00  0.00           H
ATOM    116  CG  LYS A  15      56.600  56.010  24.220  1.00  0.00           C
ATOM    117  HG1 LYS A  15      55.790  56.720  23.930  1.00  0.00           H
ATOM    118  HG2 LYS A  15      56.390  55.030  23.730  1.00  0.00           H
ATOM    119  CD  LYS A  15      57.960  56.550  23.790  1.00  0.00           C
ATOM    120  HD1 LYS A  15      58.150  57.570  24.210  1.00  0.00           H
ATOM    121  HD2 LYS A  15      58.000  56.560  22.670  1.00  0.00           H
ATOM    122  CE  LYS A  15      59.160  55.680  24.180  1.00  0.00           C
ATOM    123  HE1 LYS A  15      58.920  54.600  24.080  1.00  0.00           H
ATOM    124  HE2 LYS A  15      59.280  55.830  25.280  1.00  0.00           H
ATOM    125  NZ  LYS A  15      60.470  56.100  23.560  1.00  0.00           N
ATOM    126  HZ1 LYS A  15      60.370  56.070  22.520  1.00  0.00           H
ATOM    127  HZ2 LYS A  15      61.280  55.500  23.780  1.00  0.00           H
ATOM    128  HZ3 LYS A  15      60.700  57.030  23.970  1.00  0.00           H
ATOM    129  C   LYS A  15      55.520  54.120  27.410  1.00  0.00           C
ATOM    130  O   LYS A  15      56.520  54.120  28.090  1.00  0.00           O
ATOM    131  N   LYS A  16      54.400  53.660  28.020  1.00  0.00           N
ATOM    132  HN  LYS A  16      53.510  53.800  27.580  1.00  0.00           H
ATOM    133  CA  LYS A  16      54.410  53.050  29.340  1.00  0.00           C
ATOM    134  HA  LYS A  16      54.940  53.700  30.010  1.00  0.00           H
ATOM    135  CB  LYS A  16      53.050  52.870  29.870  1.00  0.00           C
ATOM    136  HB1 LYS A  16      52.980  52.310  30.830  1.00  0.00           H
ATOM    137  HB2 LYS A  16      52.600  52.330  29.020  1.00  0.00           H
ATOM    138  CG  LYS A  16      52.270  54.170  30.120  1.00  0.00           C
ATOM    139  HG1 LYS A  16      51.180  53.940  30.120  1.00  0.00           H
ATOM    140  HG2 LYS A  16      52.390  54.870  29.260  1.00  0.00           H
ATOM    141  CD  LYS A  16      52.680  54.970  31.390  1.00  0.00           C
ATOM    142  HD1 LYS A  16      53.730  55.280  31.210  1.00  0.00           H
ATOM    143  HD2 LYS A  16      52.670  54.390  32.330  1.00  0.00           H
ATOM    144  CE  LYS A  16      51.830  56.240  31.770  1.00  0.00           C
ATOM    145  HE1 LYS A  16      51.450  56.700  30.830  1.00  0.00           H
ATOM    146  HE2 LYS A  16      52.500  56.900  32.350  1.00  0.00           H
ATOM    147  NZ  LYS A  16      50.650  56.000  32.630  1.00  0.00           N
ATOM    148  HZ1 LYS A  16      49.730  55.950  32.120  1.00  0.00           H
ATOM    149  HZ2 LYS A  16      50.580  56.770  33.330  1.00  0.00           H
ATOM    150  HZ3 LYS A  16      50.760  55.060  33.040  1.00  0.00           H
ATOM    151  C   LYS A  16      55.270  51.740  29.420  1.00  0.00           C
ATOM    152  O   LYS A  16      56.010  51.510  30.370  1.00  0.00           O
ATOM    153  N   ASN A  17      55.190  50.960  28.370  1.00  0.00           N
ATOM    154  HN  ASN A  17      54.740  51.440  27.620  1.00  0.00           H
ATOM    155  CA  ASN A  17      55.660  49.630  28.110  1.00  0.00           C
ATOM    156  HA  ASN A  17      55.030  49.420  27.250  1.00  0.00           H
ATOM    157  CB  ASN A  17      57.050  49.550  27.470  1.00  0.00           C
ATOM    158  HB1 ASN A  17      57.350  48.520  27.190  1.00  0.00           H
ATOM    159  HB2 ASN A  17      57.800  49.790  28.260  1.00  0.00           H
ATOM    160  CG  ASN A  17      57.200  50.430  26.300  1.00  0.00           C
ATOM    161  OD1 ASN A  17      56.310  51.140  25.780  1.00  0.00           O
ATOM    162  ND2 ASN A  17      58.430  50.350  25.650  1.00  0.00           N
ATOM    163 HD21 ASN A  17      59.140  49.670  25.840  1.00  0.00           H
ATOM    164 HD22 ASN A  17      58.690  51.100  25.050  1.00  0.00           H
ATOM    165  C   ASN A  17      55.430  48.530  29.140  1.00  0.00           C
ATOM    166  O   ASN A  17      56.370  48.140  29.830  1.00  0.00           O
ATOM    167  N   CYS A  18      54.170  48.120  29.410  1.00  0.00           N
ATOM    168  HN  CYS A  18      53.480  48.420  28.770  1.00  0.00           H
ATOM    169  CA  CYS A  18      53.850  47.450  30.680  1.00  0.00           C
ATOM    170  HA  CYS A  18      54.700  47.490  31.330  1.00  0.00           H
ATOM    171  CB  CYS A  18      52.570  47.990  31.370  1.00  0.00           C
ATOM    172  HB1 CYS A  18      52.440  47.520  32.360  1.00  0.00           H
ATOM    173  HB2 CYS A  18      51.670  47.750  30.760  1.00  0.00           H
ATOM    174  SG  CYS A  18      52.820  49.830  31.530  1.00  0.00           S
ATOM    175  C   CYS A  18      53.670  45.960  30.520  1.00  0.00           C
ATOM    176  O   CYS A  18      53.200  45.520  29.430  1.00  0.00           O
ATOM    177  N   CYS A  19      54.200  45.240  31.550  1.00  0.00           N
ATOM    178  HN  CYS A  19      54.530  45.750  32.340  1.00  0.00           H
ATOM    179  CA  CYS A  19      54.030  43.820  31.760  1.00  0.00           C
ATOM    180  HA  CYS A  19      53.930  43.280  30.830  1.00  0.00           H
ATOM    181  CB  CYS A  19      55.290  43.230  32.500  1.00  0.00           C
ATOM    182  HB1 CYS A  19      55.050  42.250  32.950  1.00  0.00           H
ATOM    183  HB2 CYS A  19      55.540  43.970  33.280  1.00  0.00           H
ATOM    184  SG  CYS A  19      56.720  43.020  31.370  1.00  0.00           S
ATOM    185  C   CYS A  19      52.850  43.560  32.590  1.00  0.00           C
ATOM    186  O   CYS A  19      52.940  43.620  33.820  1.00  0.00           O
ATOM    187  N   VAL A  20      51.700  43.280  31.930  1.00  0.00           N
ATOM    188  HN  VAL A  20      51.780  43.250  30.940  1.00  0.00           H
ATOM    189  CA  VAL A  20      50.440  43.030  32.460  1.00  0.00           C
ATOM    190  HA  VAL A  20      50.440  43.180  33.520  1.00  0.00           H
ATOM    191  CB  VAL A  20      49.400  43.910  31.890  1.00  0.00           C
ATOM    192  HB  VAL A  20      49.640  43.960  30.810  1.00  0.00           H
ATOM    193  CG1 VAL A  20      48.010  43.450  32.060  1.00  0.00           C
ATOM    194 HG11 VAL A  20      47.250  44.260  32.070  1.00  0.00           H
ATOM    195 HG12 VAL A  20      47.870  42.890  33.010  1.00  0.00           H
ATOM    196 HG13 VAL A  20      47.760  42.660  31.300  1.00  0.00           H
ATOM    197  CG2 VAL A  20      49.740  45.300  32.580  1.00  0.00           C
ATOM    198 HG21 VAL A  20      50.700  45.750  32.240  1.00  0.00           H
ATOM    199 HG22 VAL A  20      49.840  45.100  33.670  1.00  0.00           H
ATOM    200 HG23 VAL A  20      48.940  46.040  32.470  1.00  0.00           H
ATOM    201  C   VAL A  20      50.010  41.620  32.450  1.00  0.00           C
ATOM    202  O   VAL A  20      49.840  41.000  31.430  1.00  0.00           O
ATOM    203  N   PHE A  21      49.770  41.050  33.650  1.00  0.00           N
ATOM    204  HN  PHE A  21      49.600  41.650  34.420  1.00  0.00           H
ATOM    205  CA  PHE A  21      49.370  39.690  33.890  1.00  0.00           C
ATOM    206  HA  PHE A  21      49.630  39.150  32.990  1.00  0.00           H
ATOM    207  CB  PHE A  21      49.950  39.120  35.130  1.00  0.00           C
ATOM    208  HB1 PHE A  21      49.670  38.050  35.160  1.00  0.00           H
ATOM    209  HB2 PHE A  21      49.640  39.580  36.090  1.00  0.00           H
ATOM    210  CG  PHE A  21      51.470  39.230  35.060  1.00  0.00           C
ATOM    211  CD1 PHE A  21      52.180  40.160  35.830  1.00  0.00           C
ATOM    212  HD1 PHE A  21      51.670  40.720  36.600  1.00  0.00           H
ATOM    213  CE1 PHE A  21      53.550  40.270  35.700  1.00  0.00           C
ATOM    214  HE1 PHE A  21      54.100  40.960  36.320  1.00  0.00           H
ATOM    215  CZ  PHE A  21      54.260  39.600  34.670  1.00  0.00           C
ATOM    216  HZ  PHE A  21      55.320  39.700  34.420  1.00  0.00           H
ATOM    217  CD2 PHE A  21      52.160  38.550  34.030  1.00  0.00           C
ATOM    218  HD2 PHE A  21      51.510  37.980  33.380  1.00  0.00           H
ATOM    219  CE2 PHE A  21      53.550  38.750  33.820  1.00  0.00           C
ATOM    220  HE2 PHE A  21      54.010  38.260  32.970  1.00  0.00           H
ATOM    221  C   PHE A  21      47.820  39.520  33.940  1.00  0.00           C
ATOM    222  O   PHE A  21      47.050  40.350  34.340  1.00  0.00           O
ATOM    223  N   ARG A  22      47.370  38.320  33.520  1.00  0.00           N
ATOM    224  HN  ARG A  22      47.970  37.670  33.060  1.00  0.00           H
ATOM    225  CA  ARG A  22      45.930  37.920  33.760  1.00  0.00           C
ATOM    226  HA  ARG A  22      45.400  38.560  34.460  1.00  0.00           H
ATOM    227  CB  ARG A  22      45.170  37.730  32.380  1.00  0.00           C
ATOM    228  HB1 ARG A  22      44.160  37.330  32.590  1.00  0.00           H
ATOM    229  HB2 ARG A  22      45.650  37.020  31.680  1.00  0.00           H
ATOM    230  CG  ARG A  22      45.080  39.090  31.690  1.00  0.00           C
ATOM    231  HG1 ARG A  22      44.570  38.780  30.750  1.00  0.00           H
ATOM    232  HG2 ARG A  22      46.010  39.610  31.380  1.00  0.00           H
ATOM    233  CD  ARG A  22      44.220  40.060  32.430  1.00  0.00           C
ATOM    234  HD1 ARG A  22      44.650  40.290  33.430  1.00  0.00           H
ATOM    235  HD2 ARG A  22      43.210  39.650  32.570  1.00  0.00           H
ATOM    236  NE  ARG A  22      44.050  41.310  31.640  1.00  0.00           N
ATOM    237  HE  ARG A  22      44.220  41.270  30.660  1.00  0.00           H
ATOM    238  CZ  ARG A  22      43.230  42.310  31.910  1.00  0.00           C
ATOM    239  NH1 ARG A  22      42.400  42.320  32.970  1.00  0.00           N
ATOM    240 HH11 ARG A  22      41.700  43.010  33.100  1.00  0.00           H
ATOM    241 HH12 ARG A  22      42.430  41.580  33.640  1.00  0.00           H
ATOM    242  NH2 ARG A  22      43.260  43.380  31.170  1.00  0.00           N
ATOM    243 HH21 ARG A  22      44.020  43.540  30.550  1.00  0.00           H
ATOM    244 HH22 ARG A  22      42.640  44.160  31.330  1.00  0.00           H
ATOM    245  C   ARG A  22      45.940  36.560  34.610  1.00  0.00           C
ATOM    246  O   ARG A  22      44.920  35.910  34.700  1.00  0.00           O
ATOM    247  N   ASP A  23      47.090  36.070  35.200  1.00  0.00           N
ATOM    248  HN  ASP A  23      47.980  36.500  35.110  1.00  0.00           H
ATOM    249  CA  ASP A  23      47.250  34.780  35.870  1.00  0.00           C
ATOM    250  HA  ASP A  23      46.750  34.010  35.290  1.00  0.00           H
ATOM    251  CB  ASP A  23      48.710  34.400  36.130  1.00  0.00           C
ATOM    252  HB1 ASP A  23      48.850  33.690  36.970  1.00  0.00           H
ATOM    253  HB2 ASP A  23      49.240  35.320  36.460  1.00  0.00           H
ATOM    254  CG  ASP A  23      49.260  33.720  34.880  1.00  0.00           C
ATOM    255  OD1 ASP A  23      50.380  34.090  34.490  1.00  0.00           O
ATOM    256  OD2 ASP A  23      48.590  32.810  34.300  1.00  0.00           O
ATOM    257  C   ASP A  23      46.440  34.670  37.130  1.00  0.00           C
ATOM    258  O   ASP A  23      46.590  35.470  38.060  1.00  0.00           O
ATOM    259  N   ASP A  24      45.560  33.650  37.320  1.00  0.00           N
ATOM    260  HN  ASP A  24      45.570  32.850  36.730  1.00  0.00           H
ATOM    261  CA  ASP A  24      44.620  33.600  38.530  1.00  0.00           C
ATOM    262  HA  ASP A  24      44.360  34.580  38.920  1.00  0.00           H
ATOM    263  CB  ASP A  24      43.160  32.960  38.180  1.00  0.00           C
ATOM    264  HB1 ASP A  24      42.660  33.540  37.380  1.00  0.00           H
ATOM    265  HB2 ASP A  24      42.550  32.950  39.110  1.00  0.00           H
ATOM    266  CG  ASP A  24      43.260  31.520  37.730  1.00  0.00           C
ATOM    267  OD1 ASP A  24      42.360  30.770  38.080  1.00  0.00           O
ATOM    268  OD2 ASP A  24      44.180  31.200  36.920  1.00  0.00           O
ATOM    269  C   ASP A  24      45.120  32.780  39.720  1.00  0.00           C
ATOM    270  O   ASP A  24      44.630  32.810  40.840  1.00  0.00           O
ATOM    271  N   PHE A  25      46.220  32.130  39.500  1.00  0.00           N
ATOM    272  HN  PHE A  25      46.600  32.150  38.580  1.00  0.00           H
ATOM    273  CA  PHE A  25      46.780  31.100  40.300  1.00  0.00           C
ATOM    274  HA  PHE A  25      46.260  30.170  40.110  1.00  0.00           H
ATOM    275  CB  PHE A  25      48.310  30.980  39.850  1.00  0.00           C
ATOM    276  HB1 PHE A  25      48.900  31.910  39.870  1.00  0.00           H
ATOM    277  HB2 PHE A  25      48.260  30.640  38.800  1.00  0.00           H
ATOM    278  CG  PHE A  25      49.180  29.900  40.520  1.00  0.00           C
ATOM    279  CD1 PHE A  25      48.810  28.550  40.740  1.00  0.00           C
ATOM    280  HD1 PHE A  25      47.810  28.210  40.520  1.00  0.00           H
ATOM    281  CE1 PHE A  25      49.730  27.850  41.510  1.00  0.00           C
ATOM    282  HE1 PHE A  25      49.500  26.860  41.880  1.00  0.00           H
ATOM    283  CZ  PHE A  25      51.040  28.320  41.790  1.00  0.00           C
ATOM    284  HZ  PHE A  25      51.700  27.640  42.310  1.00  0.00           H
ATOM    285  CD2 PHE A  25      50.520  30.340  40.750  1.00  0.00           C
ATOM    286  HD2 PHE A  25      50.750  31.340  40.430  1.00  0.00           H
ATOM    287  CE2 PHE A  25      51.440  29.600  41.410  1.00  0.00           C
ATOM    288  HE2 PHE A  25      52.400  29.980  41.700  1.00  0.00           H
ATOM    289  C   PHE A  25      46.700  31.160  41.860  1.00  0.00           C
ATOM    290  O   PHE A  25      46.160  30.310  42.490  1.00  0.00           O
ATOM    291  N   ILE A  26      47.250  32.270  42.480  1.00  0.00           N
ATOM    292  HN  ILE A  26      47.720  32.910  41.880  1.00  0.00           H
ATOM    293  CA  ILE A  26      47.190  32.580  43.960  1.00  0.00           C
ATOM    294  HA  ILE A  26      46.770  31.690  44.390  1.00  0.00           H
ATOM    295  CB  ILE A  26      48.540  32.950  44.600  1.00  0.00           C
ATOM    296  HB  ILE A  26      48.680  34.010  44.280  1.00  0.00           H
ATOM    297  CG2 ILE A  26      48.530  33.210  46.130  1.00  0.00           C
ATOM    298 HG21 ILE A  26      49.530  33.570  46.470  1.00  0.00           H
ATOM    299 HG22 ILE A  26      48.610  32.280  46.720  1.00  0.00           H
ATOM    300 HG23 ILE A  26      47.630  33.790  46.440  1.00  0.00           H
ATOM    301  CG1 ILE A  26      49.730  32.060  44.150  1.00  0.00           C
ATOM    302 HG11 ILE A  26      50.610  32.310  44.790  1.00  0.00           H
ATOM    303 HG12 ILE A  26      50.090  32.220  43.110  1.00  0.00           H
ATOM    304  CD  ILE A  26      49.520  30.500  44.440  1.00  0.00           C
ATOM    305  HD1 ILE A  26      48.940  30.420  45.390  1.00  0.00           H
ATOM    306  HD2 ILE A  26      50.410  29.840  44.500  1.00  0.00           H
ATOM    307  HD3 ILE A  26      48.920  30.050  43.620  1.00  0.00           H
ATOM    308  C   ILE A  26      46.060  33.570  44.230  1.00  0.00           C
ATOM    309  O   ILE A  26      45.520  33.690  45.350  1.00  0.00           O
ATOM    310  N   VAL A  27      45.680  34.310  43.190  1.00  0.00           N
ATOM    311  HN  VAL A  27      46.030  34.050  42.290  1.00  0.00           H
ATOM    312  CA  VAL A  27      44.740  35.480  43.330  1.00  0.00           C
ATOM    313  HA  VAL A  27      45.160  36.230  43.980  1.00  0.00           H
ATOM    314  CB  VAL A  27      44.530  36.030  41.950  1.00  0.00           C
ATOM    315  HB  VAL A  27      44.050  35.300  41.270  1.00  0.00           H
ATOM    316  CG1 VAL A  27      43.540  37.240  42.100  1.00  0.00           C
ATOM    317 HG11 VAL A  27      43.950  37.870  42.920  1.00  0.00           H
ATOM    318 HG12 VAL A  27      42.480  36.910  42.130  1.00  0.00           H
ATOM    319 HG13 VAL A  27      43.600  37.820  41.160  1.00  0.00           H
ATOM    320  CG2 VAL A  27      45.840  36.440  41.240  1.00  0.00           C
ATOM    321 HG21 VAL A  27      46.610  35.680  41.470  1.00  0.00           H
ATOM    322 HG22 VAL A  27      46.130  37.430  41.670  1.00  0.00           H
ATOM    323 HG23 VAL A  27      45.740  36.500  40.140  1.00  0.00           H
ATOM    324  C   VAL A  27      43.430  35.090  43.940  1.00  0.00           C
ATOM    325  O   VAL A  27      42.860  35.820  44.730  1.00  0.00           O
ATOM    326  N   LYS A  28      42.930  33.890  43.560  1.00  0.00           N
ATOM    327  HN  LYS A  28      43.580  33.430  42.970  1.00  0.00           H
ATOM    328  CA  LYS A  28      41.730  33.280  43.990  1.00  0.00           C
ATOM    329  HA  LYS A  28      40.980  34.050  43.910  1.00  0.00           H
ATOM    330  CB  LYS A  28      41.190  32.230  43.010  1.00  0.00           C
ATOM    331  HB1 LYS A  28      40.250  31.790  43.410  1.00  0.00           H
ATOM    332  HB2 LYS A  28      41.810  31.320  42.900  1.00  0.00           H
ATOM    333  CG  LYS A  28      40.780  32.770  41.580  1.00  0.00           C
ATOM    334  HG1 LYS A  28      41.580  33.420  41.170  1.00  0.00           H
ATOM    335  HG2 LYS A  28      39.810  33.300  41.710  1.00  0.00           H
ATOM    336  CD  LYS A  28      40.510  31.590  40.610  1.00  0.00           C
ATOM    337  HD1 LYS A  28      40.090  30.760  41.190  1.00  0.00           H
ATOM    338  HD2 LYS A  28      41.530  31.260  40.300  1.00  0.00           H
ATOM    339  CE  LYS A  28      39.530  31.980  39.480  1.00  0.00           C
ATOM    340  HE1 LYS A  28      39.480  33.040  39.170  1.00  0.00           H
ATOM    341  HE2 LYS A  28      38.530  31.880  39.930  1.00  0.00           H
ATOM    342  NZ  LYS A  28      39.640  31.120  38.320  1.00  0.00           N
ATOM    343  HZ1 LYS A  28      40.650  30.930  38.150  1.00  0.00           H
ATOM    344  HZ2 LYS A  28      39.110  31.550  37.540  1.00  0.00           H
ATOM    345  HZ3 LYS A  28      39.190  30.220  38.590  1.00  0.00           H
ATOM    346  C   LYS A  28      41.680  32.680  45.390  1.00  0.00           C
ATOM    347  O   LYS A  28      40.650  32.380  45.900  1.00  0.00           O
ATOM    348  N   VAL A  29      42.870  32.550  46.000  1.00  0.00           N
ATOM    349  HN  VAL A  29      43.680  32.900  45.550  1.00  0.00           H
ATOM    350  CA  VAL A  29      42.990  31.720  47.190  1.00  0.00           C
ATOM    351  HA  VAL A  29      42.170  31.000  47.170  1.00  0.00           H
ATOM    352  CB  VAL A  29      44.330  30.970  47.290  1.00  0.00           C
ATOM    353  HB  VAL A  29      45.180  31.670  47.410  1.00  0.00           H
ATOM    354  CG1 VAL A  29      44.170  29.900  48.440  1.00  0.00           C
ATOM    355 HG11 VAL A  29      43.210  29.350  48.280  1.00  0.00           H
ATOM    356 HG12 VAL A  29      44.130  30.360  49.460  1.00  0.00           H
ATOM    357 HG13 VAL A  29      44.980  29.140  48.400  1.00  0.00           H
ATOM    358  CG2 VAL A  29      44.570  30.260  45.930  1.00  0.00           C
ATOM    359 HG21 VAL A  29      44.540  30.880  45.000  1.00  0.00           H
ATOM    360 HG22 VAL A  29      43.700  29.580  45.860  1.00  0.00           H
ATOM    361 HG23 VAL A  29      45.450  29.590  45.740  1.00  0.00           H
ATOM    362  C   VAL A  29      42.930  32.650  48.440  1.00  0.00           C
ATOM    363  O   VAL A  29      42.480  32.270  49.490  1.00  0.00           O
ATOM    364  N   LEU A  30      43.250  33.930  48.220  1.00  0.00           N
ATOM    365  HN  LEU A  30      43.500  34.250  47.320  1.00  0.00           H
ATOM    366  CA  LEU A  30      43.300  34.900  49.310  1.00  0.00           C
ATOM    367  HA  LEU A  30      43.520  34.320  50.180  1.00  0.00           H
ATOM    368  CB  LEU A  30      44.390  35.910  49.070  1.00  0.00           C
ATOM    369  HB1 LEU A  30      44.440  36.720  49.830  1.00  0.00           H
ATOM    370  HB2 LEU A  30      43.980  36.530  48.240  1.00  0.00           H
ATOM    371  CG  LEU A  30      45.780  35.260  48.800  1.00  0.00           C
ATOM    372  HG  LEU A  30      45.720  34.760  47.800  1.00  0.00           H
ATOM    373  CD1 LEU A  30      46.970  36.260  48.620  1.00  0.00           C
ATOM    374 HD11 LEU A  30      47.350  36.740  49.550  1.00  0.00           H
ATOM    375 HD12 LEU A  30      46.660  37.100  47.960  1.00  0.00           H
ATOM    376 HD13 LEU A  30      47.810  35.660  48.210  1.00  0.00           H
ATOM    377  CD2 LEU A  30      46.160  34.170  49.850  1.00  0.00           C
ATOM    378 HD21 LEU A  30      45.380  33.410  50.050  1.00  0.00           H
ATOM    379 HD22 LEU A  30      46.360  34.720  50.790  1.00  0.00           H
ATOM    380 HD23 LEU A  30      47.060  33.660  49.420  1.00  0.00           H
ATOM    381  C   LEU A  30      41.960  35.510  49.550  1.00  0.00           C
ATOM    382  O   LEU A  30      41.720  35.600  50.740  1.00  0.00           O
ATOM    383  N   PRO A  31      41.080  35.880  48.640  1.00  0.00           N
ATOM    384  CD  PRO A  31      41.390  36.350  47.250  1.00  0.00           C
ATOM    385  HD1 PRO A  31      41.660  35.360  46.830  1.00  0.00           H
ATOM    386  HD2 PRO A  31      42.310  36.950  47.200  1.00  0.00           H
ATOM    387  CA  PRO A  31      39.650  36.220  48.900  1.00  0.00           C
ATOM    388  HA  PRO A  31      39.750  37.220  49.320  1.00  0.00           H
ATOM    389  CB  PRO A  31      39.050  36.260  47.470  1.00  0.00           C
ATOM    390  HB1 PRO A  31      38.140  36.890  47.520  1.00  0.00           H
ATOM    391  HB2 PRO A  31      38.810  35.240  47.090  1.00  0.00           H
ATOM    392  CG  PRO A  31      40.140  36.940  46.660  1.00  0.00           C
ATOM    393  HG1 PRO A  31      40.110  37.160  45.570  1.00  0.00           H
ATOM    394  HG2 PRO A  31      40.110  37.980  47.050  1.00  0.00           H
ATOM    395  C   PRO A  31      38.910  35.480  49.990  1.00  0.00           C
ATOM    396  O   PRO A  31      38.360  36.300  50.760  1.00  0.00           O
ATOM    397  N   PRO A  32      38.820  34.190  50.250  1.00  0.00           N
ATOM    398  CD  PRO A  32      39.180  33.200  49.300  1.00  0.00           C
ATOM    399  HD1 PRO A  32      40.150  33.410  48.800  1.00  0.00           H
ATOM    400  HD2 PRO A  32      38.460  33.330  48.470  1.00  0.00           H
ATOM    401  CA  PRO A  32      38.080  33.600  51.370  1.00  0.00           C
ATOM    402  HA  PRO A  32      37.140  34.130  51.410  1.00  0.00           H
ATOM    403  CB  PRO A  32      38.040  32.100  51.050  1.00  0.00           C
ATOM    404  HB1 PRO A  32      36.970  31.910  50.800  1.00  0.00           H
ATOM    405  HB2 PRO A  32      38.290  31.430  51.900  1.00  0.00           H
ATOM    406  CG  PRO A  32      39.070  31.820  49.940  1.00  0.00           C
ATOM    407  HG1 PRO A  32      39.980  31.500  50.490  1.00  0.00           H
ATOM    408  HG2 PRO A  32      38.730  31.060  49.210  1.00  0.00           H
ATOM    409  C   PRO A  32      38.770  33.910  52.690  1.00  0.00           C
ATOM    410  O   PRO A  32      38.060  34.120  53.630  1.00  0.00           O
ATOM    411  N   VAL A  33      40.130  33.950  52.800  1.00  0.00           N
ATOM    412  HN  VAL A  33      40.750  33.700  52.070  1.00  0.00           H
ATOM    413  CA  VAL A  33      40.760  34.410  54.020  1.00  0.00           C
ATOM    414  HA  VAL A  33      40.440  33.840  54.890  1.00  0.00           H
ATOM    415  CB  VAL A  33      42.290  34.200  53.840  1.00  0.00           C
ATOM    416  HB  VAL A  33      42.590  34.400  52.790  1.00  0.00           H
ATOM    417  CG1 VAL A  33      43.190  35.120  54.670  1.00  0.00           C
ATOM    418 HG11 VAL A  33      43.070  34.990  55.760  1.00  0.00           H
ATOM    419 HG12 VAL A  33      43.070  36.170  54.340  1.00  0.00           H
ATOM    420 HG13 VAL A  33      44.260  34.890  54.470  1.00  0.00           H
ATOM    421  CG2 VAL A  33      42.440  32.730  54.230  1.00  0.00           C
ATOM    422 HG21 VAL A  33      43.490  32.500  54.000  1.00  0.00           H
ATOM    423 HG22 VAL A  33      41.760  31.970  53.770  1.00  0.00           H
ATOM    424 HG23 VAL A  33      42.290  32.600  55.330  1.00  0.00           H
ATOM    425  C   VAL A  33      40.510  35.920  54.330  1.00  0.00           C
ATOM    426  O   VAL A  33      40.100  36.240  55.450  1.00  0.00           O
ATOM    427  N   LEU A  34      40.600  36.810  53.340  1.00  0.00           N
ATOM    428  HN  LEU A  34      40.960  36.600  52.440  1.00  0.00           H
ATOM    429  CA  LEU A  34      40.420  38.260  53.550  1.00  0.00           C
ATOM    430  HA  LEU A  34      40.970  38.530  54.440  1.00  0.00           H
ATOM    431  CB  LEU A  34      40.940  39.000  52.290  1.00  0.00           C
ATOM    432  HB1 LEU A  34      40.470  39.980  52.090  1.00  0.00           H
ATOM    433  HB2 LEU A  34      40.580  38.300  51.500  1.00  0.00           H
ATOM    434  CG  LEU A  34      42.480  39.020  52.000  1.00  0.00           C
ATOM    435  HG  LEU A  34      42.920  38.010  52.150  1.00  0.00           H
ATOM    436  CD1 LEU A  34      42.770  39.440  50.560  1.00  0.00           C
ATOM    437 HD11 LEU A  34      41.990  39.120  49.830  1.00  0.00           H
ATOM    438 HD12 LEU A  34      43.730  38.920  50.320  1.00  0.00           H
ATOM    439 HD13 LEU A  34      42.950  40.530  50.390  1.00  0.00           H
ATOM    440  CD2 LEU A  34      43.100  39.940  53.010  1.00  0.00           C
ATOM    441 HD21 LEU A  34      43.190  39.290  53.900  1.00  0.00           H
ATOM    442 HD22 LEU A  34      42.390  40.770  53.230  1.00  0.00           H
ATOM    443 HD23 LEU A  34      44.100  40.270  52.640  1.00  0.00           H
ATOM    444  C   LEU A  34      38.980  38.630  53.780  1.00  0.00           C
ATOM    445  O   LEU A  34      38.490  39.310  54.680  1.00  0.00           O
ATOM    446  N   GLY A  35      38.160  37.980  52.960  1.00  0.00           N
ATOM    447  HN  GLY A  35      38.580  37.280  52.380  1.00  0.00           H
ATOM    448  CA  GLY A  35      36.640  37.920  53.140  1.00  0.00           C
ATOM    449  HA1 GLY A  35      36.200  37.220  52.420  1.00  0.00           H
ATOM    450  HA2 GLY A  35      36.230  38.920  53.100  1.00  0.00           H
ATOM    451  C   GLY A  35      35.970  37.400  54.460  1.00  0.00           C
ATOM    452  O   GLY A  35      35.030  38.020  55.030  1.00  0.00           O
ATOM    453  N   LEU A  36      36.440  36.200  54.940  1.00  0.00           N
ATOM    454  HN  LEU A  36      37.160  35.650  54.500  1.00  0.00           H
ATOM    455  CA  LEU A  36      36.170  35.560  56.260  1.00  0.00           C
ATOM    456  HA  LEU A  36      35.100  35.420  56.340  1.00  0.00           H
ATOM    457  CB  LEU A  36      36.940  34.280  56.330  1.00  0.00           C
ATOM    458  HB1 LEU A  36      38.020  34.450  56.100  1.00  0.00           H
ATOM    459  HB2 LEU A  36      36.660  33.520  55.560  1.00  0.00           H
ATOM    460  CG  LEU A  36      37.060  33.620  57.710  1.00  0.00           C
ATOM    461  HG  LEU A  36      37.690  34.280  58.340  1.00  0.00           H
ATOM    462  CD1 LEU A  36      35.730  33.190  58.280  1.00  0.00           C
ATOM    463 HD11 LEU A  36      35.130  34.070  58.590  1.00  0.00           H
ATOM    464 HD12 LEU A  36      35.930  32.480  59.120  1.00  0.00           H
ATOM    465 HD13 LEU A  36      35.110  32.630  57.540  1.00  0.00           H
ATOM    466  CD2 LEU A  36      37.850  32.310  57.580  1.00  0.00           C
ATOM    467 HD21 LEU A  36      37.280  31.590  56.960  1.00  0.00           H
ATOM    468 HD22 LEU A  36      38.060  31.890  58.580  1.00  0.00           H
ATOM    469 HD23 LEU A  36      38.840  32.430  57.100  1.00  0.00           H
ATOM    470  C   LEU A  36      36.470  36.530  57.360  1.00  0.00           C
ATOM    471  O   LEU A  36      35.600  36.930  58.130  1.00  0.00           O
ATOM    472  N   GLU A  37      37.700  37.020  57.410  1.00  0.00           N
ATOM    473  HN  GLU A  37      38.370  36.830  56.690  1.00  0.00           H
ATOM    474  CA  GLU A  37      38.180  38.050  58.420  1.00  0.00           C
ATOM    475  HA  GLU A  37      38.030  37.540  59.360  1.00  0.00           H
ATOM    476  CB  GLU A  37      39.700  38.390  58.140  1.00  0.00           C
ATOM    477  HB1 GLU A  37      40.060  39.240  58.760  1.00  0.00           H
ATOM    478  HB2 GLU A  37      39.780  38.580  57.040  1.00  0.00           H
ATOM    479  CG  GLU A  37      40.650  37.190  58.360  1.00  0.00           C
ATOM    480  HG1 GLU A  37      40.360  36.280  57.780  1.00  0.00           H
ATOM    481  HG2 GLU A  37      40.600  36.900  59.430  1.00  0.00           H
ATOM    482  CD  GLU A  37      42.090  37.620  58.180  1.00  0.00           C
ATOM    483  OE1 GLU A  37      42.540  38.530  57.530  1.00  0.00           O
ATOM    484  OE2 GLU A  37      42.910  36.850  58.990  1.00  0.00           O
ATOM    485  HE2 GLU A  37      43.650  37.430  59.190  1.00  0.00           H
ATOM    486  C   GLU A  37      37.460  39.370  58.470  1.00  0.00           C
ATOM    487  O   GLU A  37      37.210  39.850  59.600  1.00  0.00           O
ATOM    488  N   PHE A  38      37.060  39.900  57.230  1.00  0.00           N
ATOM    489  HN  PHE A  38      37.310  39.320  56.460  1.00  0.00           H
ATOM    490  CA  PHE A  38      36.470  41.270  57.020  1.00  0.00           C
ATOM    491  HA  PHE A  38      37.330  41.900  57.250  1.00  0.00           H
ATOM    492  CB  PHE A  38      36.120  41.490  55.450  1.00  0.00           C
ATOM    493  HB1 PHE A  38      35.800  40.550  54.970  1.00  0.00           H
ATOM    494  HB2 PHE A  38      37.030  41.840  54.920  1.00  0.00           H
ATOM    495  CG  PHE A  38      34.990  42.580  55.240  1.00  0.00           C
ATOM    496  CD1 PHE A  38      35.400  43.910  55.080  1.00  0.00           C
ATOM    497  HD1 PHE A  38      36.450  44.160  55.210  1.00  0.00           H
ATOM    498  CE1 PHE A  38      34.450  44.880  54.830  1.00  0.00           C
ATOM    499  HE1 PHE A  38      34.920  45.830  54.620  1.00  0.00           H
ATOM    500  CZ  PHE A  38      33.130  44.590  54.470  1.00  0.00           C
ATOM    501  HZ  PHE A  38      32.430  45.390  54.250  1.00  0.00           H
ATOM    502  CD2 PHE A  38      33.710  42.230  54.850  1.00  0.00           C
ATOM    503  HD2 PHE A  38      33.460  41.180  54.840  1.00  0.00           H
ATOM    504  CE2 PHE A  38      32.740  43.180  54.540  1.00  0.00           C
ATOM    505  HE2 PHE A  38      31.720  43.020  54.200  1.00  0.00           H
ATOM    506  C   PHE A  38      35.330  41.590  57.940  1.00  0.00           C
ATOM    507  O   PHE A  38      35.400  42.700  58.410  1.00  0.00           O
ATOM    508  N   ILE A  39      34.310  40.700  58.110  1.00  0.00           N
ATOM    509  HN  ILE A  39      34.400  39.860  57.580  1.00  0.00           H
ATOM    510  CA  ILE A  39      33.230  40.810  59.030  1.00  0.00           C
ATOM    511  HA  ILE A  39      32.610  41.640  58.710  1.00  0.00           H
ATOM    512  CB  ILE A  39      32.440  39.510  59.130  1.00  0.00           C
ATOM    513  HB  ILE A  39      33.100  38.620  59.150  1.00  0.00           H
ATOM    514  CG2 ILE A  39      31.290  39.540  60.140  1.00  0.00           C
ATOM    515 HG21 ILE A  39      30.730  40.480  59.970  1.00  0.00           H
ATOM    516 HG22 ILE A  39      31.800  39.740  61.100  1.00  0.00           H
ATOM    517 HG23 ILE A  39      30.680  38.630  60.250  1.00  0.00           H
ATOM    518  CG1 ILE A  39      31.650  39.280  57.780  1.00  0.00           C
ATOM    519 HG11 ILE A  39      30.860  38.500  57.890  1.00  0.00           H
ATOM    520 HG12 ILE A  39      32.320  38.900  56.980  1.00  0.00           H
ATOM    521  CD  ILE A  39      30.900  40.430  57.290  1.00  0.00           C
ATOM    522  HD1 ILE A  39      30.060  40.740  57.950  1.00  0.00           H
ATOM    523  HD2 ILE A  39      30.550  40.240  56.240  1.00  0.00           H
ATOM    524  HD3 ILE A  39      31.630  41.230  57.040  1.00  0.00           H
ATOM    525  C   ILE A  39      33.670  41.150  60.510  1.00  0.00           C
ATOM    526  O   ILE A  39      33.390  42.230  60.980  1.00  0.00           O
ATOM    527  N   PHE A  40      34.500  40.270  61.110  1.00  0.00           N
ATOM    528  HN  PHE A  40      34.710  39.440  60.600  1.00  0.00           H
ATOM    529  CA  PHE A  40      35.250  40.350  62.400  1.00  0.00           C
ATOM    530  HA  PHE A  40      34.580  40.540  63.220  1.00  0.00           H
ATOM    531  CB  PHE A  40      36.090  39.100  62.710  1.00  0.00           C
ATOM    532  HB1 PHE A  40      36.380  39.110  63.790  1.00  0.00           H
ATOM    533  HB2 PHE A  40      37.010  39.060  62.100  1.00  0.00           H
ATOM    534  CG  PHE A  40      35.280  37.720  62.640  1.00  0.00           C
ATOM    535  CD1 PHE A  40      35.610  36.670  61.790  1.00  0.00           C
ATOM    536  HD1 PHE A  40      36.380  36.870  61.060  1.00  0.00           H
ATOM    537  CE1 PHE A  40      34.850  35.490  61.760  1.00  0.00           C
ATOM    538  HE1 PHE A  40      35.150  34.770  61.010  1.00  0.00           H
ATOM    539  CZ  PHE A  40      33.780  35.320  62.770  1.00  0.00           C
ATOM    540  HZ  PHE A  40      33.260  34.380  62.900  1.00  0.00           H
ATOM    541  CD2 PHE A  40      34.230  37.560  63.560  1.00  0.00           C
ATOM    542  HD2 PHE A  40      34.040  38.330  64.300  1.00  0.00           H
ATOM    543  CE2 PHE A  40      33.530  36.350  63.600  1.00  0.00           C
ATOM    544  HE2 PHE A  40      32.760  36.200  64.340  1.00  0.00           H
ATOM    545  C   PHE A  40      36.120  41.580  62.450  1.00  0.00           C
ATOM    546  O   PHE A  40      36.070  42.330  63.470  1.00  0.00           O
ATOM    547  N   GLY A  41      36.900  42.020  61.400  1.00  0.00           N
ATOM    548  HN  GLY A  41      37.030  41.510  60.540  1.00  0.00           H
ATOM    549  CA  GLY A  41      37.750  43.220  61.510  1.00  0.00           C
ATOM    550  HA1 GLY A  41      38.370  43.110  60.640  1.00  0.00           H
ATOM    551  HA2 GLY A  41      38.340  43.200  62.420  1.00  0.00           H
ATOM    552  C   GLY A  41      37.110  44.530  61.240  1.00  0.00           C
ATOM    553  O   GLY A  41      37.310  45.530  61.960  1.00  0.00           O
ATOM    554  N   LEU A  42      36.130  44.510  60.300  1.00  0.00           N
ATOM    555  HN  LEU A  42      36.020  43.770  59.640  1.00  0.00           H
ATOM    556  CA  LEU A  42      35.300  45.700  60.210  1.00  0.00           C
ATOM    557  HA  LEU A  42      36.020  46.490  60.170  1.00  0.00           H
ATOM    558  CB  LEU A  42      34.280  45.750  58.980  1.00  0.00           C
ATOM    559  HB1 LEU A  42      33.560  44.920  59.180  1.00  0.00           H
ATOM    560  HB2 LEU A  42      34.900  45.350  58.150  1.00  0.00           H
ATOM    561  CG  LEU A  42      33.630  47.020  58.610  1.00  0.00           C
ATOM    562  HG  LEU A  42      33.080  47.340  59.510  1.00  0.00           H
ATOM    563  CD1 LEU A  42      34.660  48.160  58.250  1.00  0.00           C
ATOM    564 HD11 LEU A  42      35.290  47.830  57.400  1.00  0.00           H
ATOM    565 HD12 LEU A  42      35.460  48.390  58.980  1.00  0.00           H
ATOM    566 HD13 LEU A  42      34.170  49.130  58.000  1.00  0.00           H
ATOM    567  CD2 LEU A  42      32.730  46.950  57.400  1.00  0.00           C
ATOM    568 HD21 LEU A  42      31.820  46.300  57.460  1.00  0.00           H
ATOM    569 HD22 LEU A  42      33.400  46.440  56.690  1.00  0.00           H
ATOM    570 HD23 LEU A  42      32.350  47.960  57.120  1.00  0.00           H
ATOM    571  C   LEU A  42      34.490  46.010  61.500  1.00  0.00           C
ATOM    572  O   LEU A  42      34.390  47.150  61.970  1.00  0.00           O
ATOM    573  N   LEU A  43      33.860  44.950  62.140  1.00  0.00           N
ATOM    574  HN  LEU A  43      33.750  44.080  61.670  1.00  0.00           H
ATOM    575  CA  LEU A  43      33.270  45.060  63.470  1.00  0.00           C
ATOM    576  HA  LEU A  43      32.560  45.880  63.440  1.00  0.00           H
ATOM    577  CB  LEU A  43      32.560  43.670  63.700  1.00  0.00           C
ATOM    578  HB1 LEU A  43      33.310  42.890  63.410  1.00  0.00           H
ATOM    579  HB2 LEU A  43      31.730  43.670  62.960  1.00  0.00           H
ATOM    580  CG  LEU A  43      31.990  43.440  65.080  1.00  0.00           C
ATOM    581  HG  LEU A  43      32.800  43.560  65.830  1.00  0.00           H
ATOM    582  CD1 LEU A  43      30.830  44.430  65.380  1.00  0.00           C
ATOM    583 HD11 LEU A  43      30.560  44.350  66.450  1.00  0.00           H
ATOM    584 HD12 LEU A  43      30.020  44.100  64.690  1.00  0.00           H
ATOM    585 HD13 LEU A  43      31.180  45.470  65.280  1.00  0.00           H
ATOM    586  CD2 LEU A  43      31.590  42.030  65.370  1.00  0.00           C
ATOM    587 HD21 LEU A  43      30.840  41.770  64.590  1.00  0.00           H
ATOM    588 HD22 LEU A  43      31.250  41.850  66.410  1.00  0.00           H
ATOM    589 HD23 LEU A  43      32.520  41.440  65.300  1.00  0.00           H
ATOM    590  C   LEU A  43      34.170  45.430  64.600  1.00  0.00           C
ATOM    591  O   LEU A  43      33.800  46.370  65.350  1.00  0.00           O
ATOM    592  N   GLY A  44      35.380  44.780  64.740  1.00  0.00           N
ATOM    593  HN  GLY A  44      35.610  44.020  64.140  1.00  0.00           H
ATOM    594  CA  GLY A  44      36.210  45.170  65.860  1.00  0.00           C
ATOM    595  HA1 GLY A  44      37.060  44.520  65.670  1.00  0.00           H
ATOM    596  HA2 GLY A  44      35.780  44.860  66.800  1.00  0.00           H
ATOM    597  C   GLY A  44      36.640  46.640  65.920  1.00  0.00           C
ATOM    598  O   GLY A  44      36.480  47.320  66.890  1.00  0.00           O
ATOM    599  N   ASN A  45      37.160  47.150  64.800  1.00  0.00           N
ATOM    600  HN  ASN A  45      37.380  46.590  64.000  1.00  0.00           H
ATOM    601  CA  ASN A  45      37.530  48.590  64.810  1.00  0.00           C
ATOM    602  HA  ASN A  45      38.070  48.800  65.730  1.00  0.00           H
ATOM    603  CB  ASN A  45      38.290  49.120  63.550  1.00  0.00           C
ATOM    604  HB1 ASN A  45      38.520  50.200  63.630  1.00  0.00           H
ATOM    605  HB2 ASN A  45      37.730  49.130  62.580  1.00  0.00           H
ATOM    606  CG  ASN A  45      39.540  48.200  63.470  1.00  0.00           C
ATOM    607  OD1 ASN A  45      40.390  48.310  64.320  1.00  0.00           O
ATOM    608  ND2 ASN A  45      39.580  47.240  62.520  1.00  0.00           N
ATOM    609 HD21 ASN A  45      40.410  46.690  62.500  1.00  0.00           H
ATOM    610 HD22 ASN A  45      38.970  47.230  61.740  1.00  0.00           H
ATOM    611  C   ASN A  45      36.350  49.530  64.760  1.00  0.00           C
ATOM    612  O   ASN A  45      36.490  50.570  65.300  1.00  0.00           O
ATOM    613  N   GLY A  46      35.190  49.200  64.200  1.00  0.00           N
ATOM    614  HN  GLY A  46      35.130  48.390  63.620  1.00  0.00           H
ATOM    615  CA  GLY A  46      33.870  49.890  64.350  1.00  0.00           C
ATOM    616  HA1 GLY A  46      33.120  49.320  63.810  1.00  0.00           H
ATOM    617  HA2 GLY A  46      33.960  50.900  63.970  1.00  0.00           H
ATOM    618  C   GLY A  46      33.410  49.930  65.790  1.00  0.00           C
ATOM    619  O   GLY A  46      33.010  50.950  66.270  1.00  0.00           O
ATOM    620  N   LEU A  47      33.560  48.830  66.520  1.00  0.00           N
ATOM    621  HN  LEU A  47      33.900  48.050  66.000  1.00  0.00           H
ATOM    622  CA  LEU A  47      33.370  48.590  67.960  1.00  0.00           C
ATOM    623  HA  LEU A  47      32.380  48.950  68.220  1.00  0.00           H
ATOM    624  CB  LEU A  47      33.510  47.100  68.290  1.00  0.00           C
ATOM    625  HB1 LEU A  47      34.590  46.840  68.310  1.00  0.00           H
ATOM    626  HB2 LEU A  47      33.010  46.450  67.540  1.00  0.00           H
ATOM    627  CG  LEU A  47      32.960  46.660  69.670  1.00  0.00           C
ATOM    628  HG  LEU A  47      33.000  47.450  70.460  1.00  0.00           H
ATOM    629  CD1 LEU A  47      31.530  46.040  69.590  1.00  0.00           C
ATOM    630 HD11 LEU A  47      30.760  46.760  69.240  1.00  0.00           H
ATOM    631 HD12 LEU A  47      31.250  46.040  70.660  1.00  0.00           H
ATOM    632 HD13 LEU A  47      31.430  45.000  69.210  1.00  0.00           H
ATOM    633  CD2 LEU A  47      33.610  45.420  70.380  1.00  0.00           C
ATOM    634 HD21 LEU A  47      33.060  45.190  71.320  1.00  0.00           H
ATOM    635 HD22 LEU A  47      34.700  45.580  70.490  1.00  0.00           H
ATOM    636 HD23 LEU A  47      33.520  44.540  69.700  1.00  0.00           H
ATOM    637  C   LEU A  47      34.270  49.370  68.840  1.00  0.00           C
ATOM    638  O   LEU A  47      34.000  49.880  69.930  1.00  0.00           O
ATOM    639  N   ALA A  48      35.500  49.620  68.360  1.00  0.00           N
ATOM    640  HN  ALA A  48      35.700  49.280  67.440  1.00  0.00           H
ATOM    641  CA  ALA A  48      36.520  50.520  68.940  1.00  0.00           C
ATOM    642  HA  ALA A  48      36.480  50.110  69.930  1.00  0.00           H
ATOM    643  CB  ALA A  48      37.860  50.300  68.200  1.00  0.00           C
ATOM    644  HB1 ALA A  48      37.850  50.770  67.200  1.00  0.00           H
ATOM    645  HB2 ALA A  48      38.110  49.240  67.970  1.00  0.00           H
ATOM    646  HB3 ALA A  48      38.720  50.780  68.710  1.00  0.00           H
ATOM    647  C   ALA A  48      36.100  52.020  68.880  1.00  0.00           C
ATOM    648  O   ALA A  48      36.100  52.700  69.890  1.00  0.00           O
ATOM    649  N   LEU A  49      35.570  52.460  67.740  1.00  0.00           N
ATOM    650  HN  LEU A  49      35.200  51.870  67.030  1.00  0.00           H
ATOM    651  CA  LEU A  49      34.930  53.760  67.700  1.00  0.00           C
ATOM    652  HA  LEU A  49      35.670  54.470  68.030  1.00  0.00           H
ATOM    653  CB  LEU A  49      34.380  54.110  66.180  1.00  0.00           C
ATOM    654  HB1 LEU A  49      33.980  55.150  66.220  1.00  0.00           H
ATOM    655  HB2 LEU A  49      33.420  53.580  66.060  1.00  0.00           H
ATOM    656  CG  LEU A  49      35.250  53.780  64.980  1.00  0.00           C
ATOM    657  HG  LEU A  49      35.550  52.700  64.990  1.00  0.00           H
ATOM    658  CD1 LEU A  49      34.530  54.050  63.670  1.00  0.00           C
ATOM    659 HD11 LEU A  49      34.470  55.150  63.550  1.00  0.00           H
ATOM    660 HD12 LEU A  49      33.520  53.610  63.690  1.00  0.00           H
ATOM    661 HD13 LEU A  49      34.970  53.630  62.740  1.00  0.00           H
ATOM    662  CD2 LEU A  49      36.550  54.520  65.110  1.00  0.00           C
ATOM    663 HD21 LEU A  49      37.200  54.240  64.250  1.00  0.00           H
ATOM    664 HD22 LEU A  49      37.060  54.390  66.090  1.00  0.00           H
ATOM    665 HD23 LEU A  49      36.390  55.600  64.900  1.00  0.00           H
ATOM    666  C   LEU A  49      33.800  53.870  68.760  1.00  0.00           C
ATOM    667  O   LEU A  49      33.640  54.880  69.390  1.00  0.00           O
ATOM    668  N   TRP A  50      32.980  52.790  68.950  1.00  0.00           N
ATOM    669  HN  TRP A  50      33.170  51.880  68.600  1.00  0.00           H
ATOM    670  CA  TRP A  50      31.950  52.880  69.950  1.00  0.00           C
ATOM    671  HA  TRP A  50      31.490  53.830  69.700  1.00  0.00           H
ATOM    672  CB  TRP A  50      30.930  51.710  69.880  1.00  0.00           C
ATOM    673  HB1 TRP A  50      31.440  50.720  69.810  1.00  0.00           H
ATOM    674  HB2 TRP A  50      30.390  51.940  68.930  1.00  0.00           H
ATOM    675  CG  TRP A  50      29.880  51.560  71.030  1.00  0.00           C
ATOM    676  CD1 TRP A  50      30.100  50.860  72.170  1.00  0.00           C
ATOM    677  HD1 TRP A  50      30.990  50.350  72.480  1.00  0.00           H
ATOM    678  NE1 TRP A  50      28.990  50.940  73.020  1.00  0.00           N
ATOM    679  HE1 TRP A  50      28.960  50.610  73.940  1.00  0.00           H
ATOM    680  CE2 TRP A  50      27.950  51.610  72.370  1.00  0.00           C
ATOM    681  CD2 TRP A  50      28.490  52.000  71.080  1.00  0.00           C
ATOM    682  CE3 TRP A  50      27.630  52.650  70.230  1.00  0.00           C
ATOM    683  HE3 TRP A  50      28.040  52.950  69.280  1.00  0.00           H
ATOM    684  CZ3 TRP A  50      26.270  52.870  70.560  1.00  0.00           C
ATOM    685  HZ3 TRP A  50      25.550  53.370  69.920  1.00  0.00           H
ATOM    686  CZ2 TRP A  50      26.630  52.010  72.770  1.00  0.00           C
ATOM    687  HZ2 TRP A  50      26.270  51.820  73.770  1.00  0.00           H
ATOM    688  CH2 TRP A  50      25.790  52.600  71.760  1.00  0.00           C
ATOM    689  HH2 TRP A  50      24.810  52.930  72.050  1.00  0.00           H
ATOM    690  C   TRP A  50      32.430  53.050  71.440  1.00  0.00           C
ATOM    691  O   TRP A  50      31.970  53.860  72.300  1.00  0.00           O
ATOM    692  N   ILE A  51      33.430  52.170  71.790  1.00  0.00           N
ATOM    693  HN  ILE A  51      33.800  51.520  71.130  1.00  0.00           H
ATOM    694  CA  ILE A  51      34.020  52.190  73.110  1.00  0.00           C
ATOM    695  HA  ILE A  51      33.230  51.950  73.800  1.00  0.00           H
ATOM    696  CB  ILE A  51      35.040  51.030  73.230  1.00  0.00           C
ATOM    697  HB  ILE A  51      35.740  51.100  72.360  1.00  0.00           H
ATOM    698  CG2 ILE A  51      35.990  51.160  74.440  1.00  0.00           C
ATOM    699 HG21 ILE A  51      36.750  50.350  74.460  1.00  0.00           H
ATOM    700 HG22 ILE A  51      35.360  51.100  75.350  1.00  0.00           H
ATOM    701 HG23 ILE A  51      36.590  52.090  74.440  1.00  0.00           H
ATOM    702  CG1 ILE A  51      34.300  49.640  73.220  1.00  0.00           C
ATOM    703 HG11 ILE A  51      33.500  49.660  72.440  1.00  0.00           H
ATOM    704 HG12 ILE A  51      33.780  49.390  74.160  1.00  0.00           H
ATOM    705  CD  ILE A  51      35.160  48.420  72.870  1.00  0.00           C
ATOM    706  HD1 ILE A  51      36.010  48.580  72.180  1.00  0.00           H
ATOM    707  HD2 ILE A  51      34.530  47.570  72.510  1.00  0.00           H
ATOM    708  HD3 ILE A  51      35.670  48.060  73.780  1.00  0.00           H
ATOM    709  C   ILE A  51      34.650  53.430  73.680  1.00  0.00           C
ATOM    710  O   ILE A  51      34.460  53.690  74.830  1.00  0.00           O
ATOM    711  N   PHE A  52      35.320  54.180  72.770  1.00  0.00           N
ATOM    712  HN  PHE A  52      35.320  53.980  71.800  1.00  0.00           H
ATOM    713  CA  PHE A  52      35.950  55.420  73.110  1.00  0.00           C
ATOM    714  HA  PHE A  52      36.510  55.320  74.030  1.00  0.00           H
ATOM    715  CB  PHE A  52      36.840  56.030  72.030  1.00  0.00           C
ATOM    716  HB1 PHE A  52      37.100  57.110  72.150  1.00  0.00           H
ATOM    717  HB2 PHE A  52      36.340  55.970  71.030  1.00  0.00           H
ATOM    718  CG  PHE A  52      38.160  55.360  71.900  1.00  0.00           C
ATOM    719  CD1 PHE A  52      39.100  55.410  72.930  1.00  0.00           C
ATOM    720  HD1 PHE A  52      38.860  56.020  73.800  1.00  0.00           H
ATOM    721  CE1 PHE A  52      40.260  54.640  72.880  1.00  0.00           C
ATOM    722  HE1 PHE A  52      40.780  54.470  73.800  1.00  0.00           H
ATOM    723  CZ  PHE A  52      40.630  53.870  71.770  1.00  0.00           C
ATOM    724  HZ  PHE A  52      41.610  53.400  71.810  1.00  0.00           H
ATOM    725  CD2 PHE A  52      38.500  54.520  70.790  1.00  0.00           C
ATOM    726  HD2 PHE A  52      37.890  54.430  69.910  1.00  0.00           H
ATOM    727  CE2 PHE A  52      39.740  53.860  70.690  1.00  0.00           C
ATOM    728  HE2 PHE A  52      39.950  53.240  69.830  1.00  0.00           H
ATOM    729  C   PHE A  52      34.930  56.500  73.430  1.00  0.00           C
ATOM    730  O   PHE A  52      35.000  57.330  74.340  1.00  0.00           O
ATOM    731  N   CYS A  53      33.800  56.480  72.710  1.00  0.00           N
ATOM    732  HN  CYS A  53      33.620  55.700  72.130  1.00  0.00           H
ATOM    733  CA  CYS A  53      32.670  57.370  72.820  1.00  0.00           C
ATOM    734  HA  CYS A  53      32.960  58.360  73.140  1.00  0.00           H
ATOM    735  CB  CYS A  53      31.810  57.510  71.470  1.00  0.00           C
ATOM    736  HB1 CYS A  53      31.090  58.340  71.610  1.00  0.00           H
ATOM    737  HB2 CYS A  53      31.170  56.600  71.430  1.00  0.00           H
ATOM    738  SG  CYS A  53      32.900  57.860  69.970  1.00  0.00           S
ATOM    739  HG1 CYS A  53      33.130  56.590  69.670  1.00  0.00           H
ATOM    740  C   CYS A  53      31.780  57.040  73.960  1.00  0.00           C
ATOM    741  O   CYS A  53      31.550  57.950  74.790  1.00  0.00           O
ATOM    742  N   PHE A  54      31.230  55.800  74.200  1.00  0.00           N
ATOM    743  HN  PHE A  54      31.380  55.060  73.550  1.00  0.00           H
ATOM    744  CA  PHE A  54      30.230  55.530  75.210  1.00  0.00           C
ATOM    745  HA  PHE A  54      29.990  56.390  75.820  1.00  0.00           H
ATOM    746  CB  PHE A  54      29.040  54.890  74.350  1.00  0.00           C
ATOM    747  HB1 PHE A  54      28.330  54.590  75.150  1.00  0.00           H
ATOM    748  HB2 PHE A  54      29.390  54.000  73.790  1.00  0.00           H
ATOM    749  CG  PHE A  54      28.490  55.940  73.470  1.00  0.00           C
ATOM    750  CD1 PHE A  54      28.100  57.180  74.000  1.00  0.00           C
ATOM    751  HD1 PHE A  54      28.200  57.410  75.050  1.00  0.00           H
ATOM    752  CE1 PHE A  54      27.480  58.060  73.170  1.00  0.00           C
ATOM    753  HE1 PHE A  54      27.050  59.040  73.330  1.00  0.00           H
ATOM    754  CZ  PHE A  54      27.380  57.810  71.770  1.00  0.00           C
ATOM    755  HZ  PHE A  54      26.930  58.610  71.200  1.00  0.00           H
ATOM    756  CD2 PHE A  54      28.390  55.660  72.090  1.00  0.00           C
ATOM    757  HD2 PHE A  54      28.730  54.720  71.690  1.00  0.00           H
ATOM    758  CE2 PHE A  54      27.870  56.610  71.240  1.00  0.00           C
ATOM    759  HE2 PHE A  54      27.880  56.410  70.170  1.00  0.00           H
ATOM    760  C   PHE A  54      30.590  54.540  76.310  1.00  0.00           C
ATOM    761  O   PHE A  54      29.850  54.330  77.230  1.00  0.00           O
ATOM    762  N   HSD A  55      31.800  53.950  76.320  1.00  0.00           N
ATOM    763  HN  HSD A  55      32.400  54.050  75.540  1.00  0.00           H
ATOM    764  CA  HSD A  55      32.200  52.970  77.390  1.00  0.00           C
ATOM    765  HA  HSD A  55      31.390  52.800  78.090  1.00  0.00           H
ATOM    766  CB  HSD A  55      32.460  51.540  76.900  1.00  0.00           C
ATOM    767  HB1 HSD A  55      32.940  50.840  77.620  1.00  0.00           H
ATOM    768  HB2 HSD A  55      33.330  51.520  76.200  1.00  0.00           H
ATOM    769  ND1 HSD A  55      31.260  49.560  75.940  1.00  0.00           N
ATOM    770  HD1 HSD A  55      32.130  49.160  75.660  1.00  0.00           H
ATOM    771  CG  HSD A  55      31.260  50.750  76.540  1.00  0.00           C
ATOM    772  CE1 HSD A  55      29.960  49.210  75.540  1.00  0.00           C
ATOM    773  HE1 HSD A  55      29.910  48.200  75.150  1.00  0.00           H
ATOM    774  NE2 HSD A  55      29.100  50.150  75.920  1.00  0.00           N
ATOM    775  CD2 HSD A  55      29.870  51.160  76.600  1.00  0.00           C
ATOM    776  HD2 HSD A  55      29.380  52.000  77.070  1.00  0.00           H
ATOM    777  C   HSD A  55      33.350  53.520  78.220  1.00  0.00           C
ATOM    778  O   HSD A  55      33.140  53.690  79.430  1.00  0.00           O
ATOM    779  N   LEU A  56      34.550  53.830  77.700  1.00  0.00           N
ATOM    780  HN  LEU A  56      34.710  53.710  76.720  1.00  0.00           H
ATOM    781  CA  LEU A  56      35.660  54.500  78.360  1.00  0.00           C
ATOM    782  HA  LEU A  56      35.880  53.910  79.240  1.00  0.00           H
ATOM    783  CB  LEU A  56      36.910  54.500  77.470  1.00  0.00           C
ATOM    784  HB1 LEU A  56      37.640  55.120  78.050  1.00  0.00           H
ATOM    785  HB2 LEU A  56      36.750  54.910  76.450  1.00  0.00           H
ATOM    786  CG  LEU A  56      37.680  53.180  77.410  1.00  0.00           C
ATOM    787  HG  LEU A  56      36.990  52.440  76.940  1.00  0.00           H
ATOM    788  CD1 LEU A  56      38.900  53.250  76.550  1.00  0.00           C
ATOM    789 HD11 LEU A  56      39.530  52.350  76.680  1.00  0.00           H
ATOM    790 HD12 LEU A  56      39.570  54.090  76.800  1.00  0.00           H
ATOM    791 HD13 LEU A  56      38.540  53.480  75.530  1.00  0.00           H
ATOM    792  CD2 LEU A  56      38.120  52.600  78.740  1.00  0.00           C
ATOM    793 HD21 LEU A  56      37.230  52.330  79.370  1.00  0.00           H
ATOM    794 HD22 LEU A  56      38.640  53.400  79.300  1.00  0.00           H
ATOM    795 HD23 LEU A  56      38.780  51.730  78.560  1.00  0.00           H
ATOM    796  C   LEU A  56      35.370  55.870  78.720  1.00  0.00           C
ATOM    797  O   LEU A  56      34.830  56.640  77.850  1.00  0.00           O
ATOM    798  N   LYS A  57      35.510  56.340  79.940  1.00  0.00           N
ATOM    799  HN  LYS A  57      35.930  55.840  80.700  1.00  0.00           H
ATOM    800  CA  LYS A  57      34.920  57.590  80.420  1.00  0.00           C
ATOM    801  HA  LYS A  57      34.090  57.840  79.790  1.00  0.00           H
ATOM    802  CB  LYS A  57      34.260  57.450  81.800  1.00  0.00           C
ATOM    803  HB1 LYS A  57      33.980  58.430  82.230  1.00  0.00           H
ATOM    804  HB2 LYS A  57      34.990  56.970  82.480  1.00  0.00           H
ATOM    805  CG  LYS A  57      33.100  56.380  81.790  1.00  0.00           C
ATOM    806  HG1 LYS A  57      32.760  56.160  82.820  1.00  0.00           H
ATOM    807  HG2 LYS A  57      33.350  55.430  81.280  1.00  0.00           H
ATOM    808  CD  LYS A  57      31.800  56.820  81.080  1.00  0.00           C
ATOM    809  HD1 LYS A  57      32.050  57.140  80.040  1.00  0.00           H
ATOM    810  HD2 LYS A  57      31.390  57.680  81.640  1.00  0.00           H
ATOM    811  CE  LYS A  57      30.700  55.660  80.800  1.00  0.00           C
ATOM    812  HE1 LYS A  57      30.170  55.400  81.750  1.00  0.00           H
ATOM    813  HE2 LYS A  57      31.150  54.700  80.500  1.00  0.00           H
ATOM    814  NZ  LYS A  57      29.660  56.120  79.820  1.00  0.00           N
ATOM    815  HZ1 LYS A  57      30.210  56.590  79.050  1.00  0.00           H
ATOM    816  HZ2 LYS A  57      28.950  56.700  80.300  1.00  0.00           H
ATOM    817  HZ3 LYS A  57      29.280  55.230  79.440  1.00  0.00           H
ATOM    818  C   LYS A  57      35.820  58.790  80.330  1.00  0.00           C
ATOM    819  O   LYS A  57      36.930  58.810  80.860  1.00  0.00           O
ATOM    820  N   SER A  58      35.350  59.890  79.650  1.00  0.00           N
ATOM    821  HN  SER A  58      34.390  59.820  79.380  1.00  0.00           H
ATOM    822  CA  SER A  58      36.160  61.070  79.500  1.00  0.00           C
ATOM    823  HA  SER A  58      35.440  61.650  78.930  1.00  0.00           H
ATOM    824  CB  SER A  58      36.400  61.910  80.790  1.00  0.00           C
ATOM    825  HB1 SER A  58      37.100  61.260  81.370  1.00  0.00           H
ATOM    826  HB2 SER A  58      35.400  61.970  81.260  1.00  0.00           H
ATOM    827  OG  SER A  58      36.940  63.220  80.560  1.00  0.00           O
ATOM    828  HG1 SER A  58      36.530  63.890  81.110  1.00  0.00           H
ATOM    829  C   SER A  58      37.430  60.970  78.690  1.00  0.00           C
ATOM    830  O   SER A  58      38.340  60.250  79.020  1.00  0.00           O
ATOM    831  N   TRP A  59      37.690  61.750  77.620  1.00  0.00           N
ATOM    832  HN  TRP A  59      37.180  62.610  77.650  1.00  0.00           H
ATOM    833  CA  TRP A  59      38.780  61.670  76.670  1.00  0.00           C
ATOM    834  HA  TRP A  59      38.840  60.630  76.350  1.00  0.00           H
ATOM    835  CB  TRP A  59      38.510  62.470  75.350  1.00  0.00           C
ATOM    836  HB1 TRP A  59      39.370  62.480  74.640  1.00  0.00           H
ATOM    837  HB2 TRP A  59      38.420  63.500  75.770  1.00  0.00           H
ATOM    838  CG  TRP A  59      37.240  61.890  74.690  1.00  0.00           C
ATOM    839  CD1 TRP A  59      35.990  62.200  75.130  1.00  0.00           C
ATOM    840  HD1 TRP A  59      35.710  62.820  75.960  1.00  0.00           H
ATOM    841  NE1 TRP A  59      35.080  61.600  74.230  1.00  0.00           N
ATOM    842  HE1 TRP A  59      34.150  61.890  74.090  1.00  0.00           H
ATOM    843  CE2 TRP A  59      35.780  61.010  73.220  1.00  0.00           C
ATOM    844  CD2 TRP A  59      37.130  61.150  73.480  1.00  0.00           C
ATOM    845  CE3 TRP A  59      38.030  60.480  72.700  1.00  0.00           C
ATOM    846  HE3 TRP A  59      39.080  60.520  72.990  1.00  0.00           H
ATOM    847  CZ3 TRP A  59      37.580  59.840  71.580  1.00  0.00           C
ATOM    848  HZ3 TRP A  59      38.330  59.520  70.860  1.00  0.00           H
ATOM    849  CZ2 TRP A  59      35.300  60.250  72.120  1.00  0.00           C
ATOM    850  HZ2 TRP A  59      34.250  60.270  71.870  1.00  0.00           H
ATOM    851  CH2 TRP A  59      36.240  59.640  71.320  1.00  0.00           C
ATOM    852  HH2 TRP A  59      36.040  58.950  70.500  1.00  0.00           H
ATOM    853  C   TRP A  59      40.190  62.000  77.190  1.00  0.00           C
ATOM    854  O   TRP A  59      40.400  62.580  78.270  1.00  0.00           O
ATOM    855  N   LYS A  60      41.190  61.520  76.470  1.00  0.00           N
ATOM    856  HN  LYS A  60      41.100  61.070  75.580  1.00  0.00           H
ATOM    857  CA  LYS A  60      42.550  61.760  76.730  1.00  0.00           C
ATOM    858  HA  LYS A  60      42.730  62.630  77.340  1.00  0.00           H
ATOM    859  CB  LYS A  60      43.200  60.590  77.550  1.00  0.00           C
ATOM    860  HB1 LYS A  60      44.220  61.010  77.680  1.00  0.00           H
ATOM    861  HB2 LYS A  60      43.250  59.660  76.950  1.00  0.00           H
ATOM    862  CG  LYS A  60      42.440  60.290  78.920  1.00  0.00           C
ATOM    863  HG1 LYS A  60      41.470  59.820  78.640  1.00  0.00           H
ATOM    864  HG2 LYS A  60      42.310  61.200  79.540  1.00  0.00           H
ATOM    865  CD  LYS A  60      43.260  59.370  79.810  1.00  0.00           C
ATOM    866  HD1 LYS A  60      44.050  60.050  80.160  1.00  0.00           H
ATOM    867  HD2 LYS A  60      43.790  58.620  79.200  1.00  0.00           H
ATOM    868  CE  LYS A  60      42.430  58.830  80.990  1.00  0.00           C
ATOM    869  HE1 LYS A  60      41.420  58.460  80.740  1.00  0.00           H
ATOM    870  HE2 LYS A  60      42.270  59.660  81.710  1.00  0.00           H
ATOM    871  NZ  LYS A  60      43.180  57.770  81.780  1.00  0.00           N
ATOM    872  HZ1 LYS A  60      42.600  57.680  82.640  1.00  0.00           H
ATOM    873  HZ2 LYS A  60      44.130  58.030  82.100  1.00  0.00           H
ATOM    874  HZ3 LYS A  60      43.250  56.800  81.400  1.00  0.00           H
ATOM    875  C   LYS A  60      43.200  61.870  75.370  1.00  0.00           C
ATOM    876  O   LYS A  60      42.700  61.340  74.380  1.00  0.00           O
ATOM    877  N   SER A  61      44.330  62.490  75.290  1.00  0.00           N
ATOM    878  HN  SER A  61      44.860  62.740  76.110  1.00  0.00           H
ATOM    879  CA  SER A  61      44.990  62.720  74.080  1.00  0.00           C
ATOM    880  HA  SER A  61      44.290  63.240  73.420  1.00  0.00           H
ATOM    881  CB  SER A  61      46.320  63.570  74.190  1.00  0.00           C
ATOM    882  HB1 SER A  61      46.010  64.490  74.730  1.00  0.00           H
ATOM    883  HB2 SER A  61      46.560  63.810  73.140  1.00  0.00           H
ATOM    884  OG  SER A  61      47.330  62.940  74.990  1.00  0.00           O
ATOM    885  HG1 SER A  61      47.970  62.430  74.470  1.00  0.00           H
ATOM    886  C   SER A  61      45.250  61.460  73.300  1.00  0.00           C
ATOM    887  O   SER A  61      45.070  61.390  72.110  1.00  0.00           O
ATOM    888  N   SER A  62      45.730  60.450  73.990  1.00  0.00           N
ATOM    889  HN  SER A  62      46.060  60.450  74.920  1.00  0.00           H
ATOM    890  CA  SER A  62      45.940  59.120  73.450  1.00  0.00           C
ATOM    891  HA  SER A  62      46.450  59.260  72.520  1.00  0.00           H
ATOM    892  CB  SER A  62      46.690  58.260  74.500  1.00  0.00           C
ATOM    893  HB1 SER A  62      47.770  58.450  74.640  1.00  0.00           H
ATOM    894  HB2 SER A  62      46.690  57.240  74.070  1.00  0.00           H
ATOM    895  OG  SER A  62      46.050  58.270  75.810  1.00  0.00           O
ATOM    896  HG1 SER A  62      46.070  57.370  76.150  1.00  0.00           H
ATOM    897  C   SER A  62      44.630  58.490  72.970  1.00  0.00           C
ATOM    898  O   SER A  62      44.610  57.840  71.920  1.00  0.00           O
ATOM    899  N   ARG A  63      43.570  58.620  73.780  1.00  0.00           N
ATOM    900  HN  ARG A  63      43.610  59.170  74.610  1.00  0.00           H
ATOM    901  CA  ARG A  63      42.340  58.230  73.240  1.00  0.00           C
ATOM    902  HA  ARG A  63      42.430  57.160  73.070  1.00  0.00           H
ATOM    903  CB  ARG A  63      41.210  58.400  74.320  1.00  0.00           C
ATOM    904  HB1 ARG A  63      40.170  58.140  74.040  1.00  0.00           H
ATOM    905  HB2 ARG A  63      41.280  59.470  74.620  1.00  0.00           H
ATOM    906  CG  ARG A  63      41.380  57.400  75.490  1.00  0.00           C
ATOM    907  HG1 ARG A  63      42.430  57.390  75.880  1.00  0.00           H
ATOM    908  HG2 ARG A  63      40.980  56.390  75.270  1.00  0.00           H
ATOM    909  CD  ARG A  63      40.540  57.800  76.720  1.00  0.00           C
ATOM    910  HD1 ARG A  63      39.440  57.800  76.540  1.00  0.00           H
ATOM    911  HD2 ARG A  63      40.830  58.830  77.000  1.00  0.00           H
ATOM    912  NE  ARG A  63      40.840  56.850  77.880  1.00  0.00           N
ATOM    913  HE  ARG A  63      41.630  56.260  77.710  1.00  0.00           H
ATOM    914  CZ  ARG A  63      40.060  56.680  78.940  1.00  0.00           C
ATOM    915  NH1 ARG A  63      38.950  57.340  79.180  1.00  0.00           N
ATOM    916 HH11 ARG A  63      38.690  58.060  78.530  1.00  0.00           H
ATOM    917 HH12 ARG A  63      38.290  56.930  79.800  1.00  0.00           H
ATOM    918  NH2 ARG A  63      40.290  55.620  79.710  1.00  0.00           N
ATOM    919 HH21 ARG A  63      41.160  55.130  79.570  1.00  0.00           H
ATOM    920 HH22 ARG A  63      39.770  55.480  80.540  1.00  0.00           H
ATOM    921  C   ARG A  63      41.830  58.860  71.950  1.00  0.00           C
ATOM    922  O   ARG A  63      41.250  58.210  71.050  1.00  0.00           O
ATOM    923  N   ILE A  64      42.040  60.120  71.700  1.00  0.00           N
ATOM    924  HN  ILE A  64      42.190  60.770  72.440  1.00  0.00           H
ATOM    925  CA  ILE A  64      41.870  60.810  70.440  1.00  0.00           C
ATOM    926  HA  ILE A  64      40.820  60.590  70.280  1.00  0.00           H
ATOM    927  CB  ILE A  64      41.940  62.360  70.750  1.00  0.00           C
ATOM    928  HB  ILE A  64      42.900  62.520  71.290  1.00  0.00           H
ATOM    929  CG2 ILE A  64      42.050  63.250  69.480  1.00  0.00           C
ATOM    930 HG21 ILE A  64      41.150  63.210  68.840  1.00  0.00           H
ATOM    931 HG22 ILE A  64      42.960  62.960  68.890  1.00  0.00           H
ATOM    932 HG23 ILE A  64      42.350  64.310  69.650  1.00  0.00           H
ATOM    933  CG1 ILE A  64      40.800  62.690  71.660  1.00  0.00           C
ATOM    934 HG11 ILE A  64      40.640  61.960  72.480  1.00  0.00           H
ATOM    935 HG12 ILE A  64      39.890  62.610  71.020  1.00  0.00           H
ATOM    936  CD  ILE A  64      40.990  64.080  72.250  1.00  0.00           C
ATOM    937  HD1 ILE A  64      40.030  64.360  72.750  1.00  0.00           H
ATOM    938  HD2 ILE A  64      41.290  64.900  71.560  1.00  0.00           H
ATOM    939  HD3 ILE A  64      41.780  63.980  73.020  1.00  0.00           H
ATOM    940  C   ILE A  64      42.760  60.220  69.310  1.00  0.00           C
ATOM    941  O   ILE A  64      42.360  59.990  68.170  1.00  0.00           O
ATOM    942  N   PHE A  65      44.060  59.990  69.690  1.00  0.00           N
ATOM    943  HN  PHE A  65      44.440  60.310  70.540  1.00  0.00           H
ATOM    944  CA  PHE A  65      44.980  59.510  68.690  1.00  0.00           C
ATOM    945  HA  PHE A  65      44.810  60.120  67.810  1.00  0.00           H
ATOM    946  CB  PHE A  65      46.490  59.530  69.110  1.00  0.00           C
ATOM    947  HB1 PHE A  65      47.140  59.230  68.250  1.00  0.00           H
ATOM    948  HB2 PHE A  65      46.740  58.790  69.910  1.00  0.00           H
ATOM    949  CG  PHE A  65      47.030  60.910  69.510  1.00  0.00           C
ATOM    950  CD1 PHE A  65      47.990  61.170  70.490  1.00  0.00           C
ATOM    951  HD1 PHE A  65      48.290  60.320  71.080  1.00  0.00           H
ATOM    952  CE1 PHE A  65      48.480  62.430  70.760  1.00  0.00           C
ATOM    953  HE1 PHE A  65      49.230  62.560  71.530  1.00  0.00           H
ATOM    954  CZ  PHE A  65      48.000  63.530  70.060  1.00  0.00           C
ATOM    955  HZ  PHE A  65      48.440  64.500  70.220  1.00  0.00           H
ATOM    956  CD2 PHE A  65      46.630  62.040  68.710  1.00  0.00           C
ATOM    957  HD2 PHE A  65      45.930  61.890  67.900  1.00  0.00           H
ATOM    958  CE2 PHE A  65      47.070  63.300  69.070  1.00  0.00           C
ATOM    959  HE2 PHE A  65      46.730  64.100  68.420  1.00  0.00           H
ATOM    960  C   PHE A  65      44.680  58.070  68.330  1.00  0.00           C
ATOM    961  O   PHE A  65      44.620  57.720  67.160  1.00  0.00           O
ATOM    962  N   LEU A  66      44.370  57.200  69.330  1.00  0.00           N
ATOM    963  HN  LEU A  66      44.540  57.490  70.270  1.00  0.00           H
ATOM    964  CA  LEU A  66      43.930  55.810  69.210  1.00  0.00           C
ATOM    965  HA  LEU A  66      44.690  55.300  68.650  1.00  0.00           H
ATOM    966  CB  LEU A  66      43.680  55.190  70.590  1.00  0.00           C
ATOM    967  HB1 LEU A  66      43.020  54.310  70.360  1.00  0.00           H
ATOM    968  HB2 LEU A  66      42.970  55.860  71.120  1.00  0.00           H
ATOM    969  CG  LEU A  66      44.920  54.780  71.420  1.00  0.00           C
ATOM    970  HG  LEU A  66      45.720  55.550  71.430  1.00  0.00           H
ATOM    971  CD1 LEU A  66      44.520  54.670  72.840  1.00  0.00           C
ATOM    972 HD11 LEU A  66      43.760  53.860  72.950  1.00  0.00           H
ATOM    973 HD12 LEU A  66      44.010  55.560  73.250  1.00  0.00           H
ATOM    974 HD13 LEU A  66      45.350  54.450  73.530  1.00  0.00           H
ATOM    975  CD2 LEU A  66      45.630  53.600  70.790  1.00  0.00           C
ATOM    976 HD21 LEU A  66      46.630  53.480  71.260  1.00  0.00           H
ATOM    977 HD22 LEU A  66      45.690  53.610  69.690  1.00  0.00           H
ATOM    978 HD23 LEU A  66      44.980  52.750  71.090  1.00  0.00           H
ATOM    979  C   LEU A  66      42.630  55.720  68.350  1.00  0.00           C
ATOM    980  O   LEU A  66      42.540  54.860  67.460  1.00  0.00           O
ATOM    981  N   PHE A  67      41.690  56.650  68.590  1.00  0.00           N
ATOM    982  HN  PHE A  67      41.710  57.210  69.410  1.00  0.00           H
ATOM    983  CA  PHE A  67      40.430  56.780  67.910  1.00  0.00           C
ATOM    984  HA  PHE A  67      40.000  55.790  67.970  1.00  0.00           H
ATOM    985  CB  PHE A  67      39.490  57.870  68.640  1.00  0.00           C
ATOM    986  HB1 PHE A  67      39.980  58.860  68.660  1.00  0.00           H
ATOM    987  HB2 PHE A  67      39.310  57.480  69.660  1.00  0.00           H
ATOM    988  CG  PHE A  67      38.190  58.110  67.970  1.00  0.00           C
ATOM    989  CD1 PHE A  67      37.980  59.150  67.070  1.00  0.00           C
ATOM    990  HD1 PHE A  67      38.760  59.870  66.870  1.00  0.00           H
ATOM    991  CE1 PHE A  67      36.770  59.290  66.440  1.00  0.00           C
ATOM    992  HE1 PHE A  67      36.660  60.110  65.740  1.00  0.00           H
ATOM    993  CZ  PHE A  67      35.750  58.330  66.590  1.00  0.00           C
ATOM    994  HZ  PHE A  67      34.940  58.300  65.880  1.00  0.00           H
ATOM    995  CD2 PHE A  67      37.240  57.110  68.110  1.00  0.00           C
ATOM    996  HD2 PHE A  67      37.420  56.280  68.780  1.00  0.00           H
ATOM    997  CE2 PHE A  67      35.990  57.220  67.490  1.00  0.00           C
ATOM    998  HE2 PHE A  67      35.270  56.420  67.570  1.00  0.00           H
ATOM    999  C   PHE A  67      40.700  57.160  66.360  1.00  0.00           C
ATOM   1000  O   PHE A  67      40.150  56.590  65.400  1.00  0.00           O
ATOM   1001  N   ASN A  68      41.460  58.170  66.060  1.00  0.00           N
ATOM   1002  HN  ASN A  68      41.840  58.740  66.790  1.00  0.00           H
ATOM   1003  CA  ASN A  68      41.860  58.480  64.710  1.00  0.00           C
ATOM   1004  HA  ASN A  68      41.000  58.560  64.070  1.00  0.00           H
ATOM   1005  CB  ASN A  68      42.610  59.900  64.680  1.00  0.00           C
ATOM   1006  HB1 ASN A  68      43.120  60.080  63.710  1.00  0.00           H
ATOM   1007  HB2 ASN A  68      43.280  59.810  65.560  1.00  0.00           H
ATOM   1008  CG  ASN A  68      41.540  60.980  64.880  1.00  0.00           C
ATOM   1009  OD1 ASN A  68      40.870  61.330  63.970  1.00  0.00           O
ATOM   1010  ND2 ASN A  68      41.260  61.550  66.100  1.00  0.00           N
ATOM   1011 HD21 ASN A  68      41.640  61.000  66.850  1.00  0.00           H
ATOM   1012 HD22 ASN A  68      40.520  62.220  66.000  1.00  0.00           H
ATOM   1013  C   ASN A  68      42.630  57.450  63.960  1.00  0.00           C
ATOM   1014  O   ASN A  68      42.470  57.180  62.770  1.00  0.00           O
ATOM   1015  N   LEU A  69      43.520  56.720  64.630  1.00  0.00           N
ATOM   1016  HN  LEU A  69      43.600  56.910  65.620  1.00  0.00           H
ATOM   1017  CA  LEU A  69      44.180  55.550  63.980  1.00  0.00           C
ATOM   1018  HA  LEU A  69      44.710  55.840  63.090  1.00  0.00           H
ATOM   1019  CB  LEU A  69      44.980  54.820  65.120  1.00  0.00           C
ATOM   1020  HB1 LEU A  69      44.340  54.520  65.980  1.00  0.00           H
ATOM   1021  HB2 LEU A  69      45.620  55.660  65.440  1.00  0.00           H
ATOM   1022  CG  LEU A  69      45.970  53.640  64.780  1.00  0.00           C
ATOM   1023  HG  LEU A  69      45.380  52.710  64.680  1.00  0.00           H
ATOM   1024  CD1 LEU A  69      46.650  53.710  63.380  1.00  0.00           C
ATOM   1025 HD11 LEU A  69      47.240  54.640  63.260  1.00  0.00           H
ATOM   1026 HD12 LEU A  69      45.860  53.780  62.590  1.00  0.00           H
ATOM   1027 HD13 LEU A  69      47.250  52.820  63.110  1.00  0.00           H
ATOM   1028  CD2 LEU A  69      46.860  53.240  65.910  1.00  0.00           C
ATOM   1029 HD21 LEU A  69      47.550  52.420  65.590  1.00  0.00           H
ATOM   1030 HD22 LEU A  69      46.290  52.910  66.810  1.00  0.00           H
ATOM   1031 HD23 LEU A  69      47.560  54.070  66.110  1.00  0.00           H
ATOM   1032  C   LEU A  69      43.140  54.420  63.630  1.00  0.00           C
ATOM   1033  O   LEU A  69      43.290  53.750  62.590  1.00  0.00           O
ATOM   1034  N   ALA A  70      42.090  54.310  64.520  1.00  0.00           N
ATOM   1035  HN  ALA A  70      41.990  55.050  65.180  1.00  0.00           H
ATOM   1036  CA  ALA A  70      40.860  53.550  64.340  1.00  0.00           C
ATOM   1037  HA  ALA A  70      41.220  52.550  64.140  1.00  0.00           H
ATOM   1038  CB  ALA A  70      40.070  53.440  65.620  1.00  0.00           C
ATOM   1039  HB1 ALA A  70      40.600  52.860  66.410  1.00  0.00           H
ATOM   1040  HB2 ALA A  70      39.090  52.980  65.410  1.00  0.00           H
ATOM   1041  HB3 ALA A  70      39.860  54.370  66.190  1.00  0.00           H
ATOM   1042  C   ALA A  70      40.090  53.940  63.140  1.00  0.00           C
ATOM   1043  O   ALA A  70      39.810  53.080  62.290  1.00  0.00           O
ATOM   1044  N   VAL A  71      39.710  55.250  62.940  1.00  0.00           N
ATOM   1045  HN  VAL A  71      39.950  55.860  63.690  1.00  0.00           H
ATOM   1046  CA  VAL A  71      39.040  55.830  61.820  1.00  0.00           C
ATOM   1047  HA  VAL A  71      38.120  55.290  61.730  1.00  0.00           H
ATOM   1048  CB  VAL A  71      38.870  57.340  62.080  1.00  0.00           C
ATOM   1049  HB  VAL A  71      39.830  57.820  62.360  1.00  0.00           H
ATOM   1050  CG1 VAL A  71      38.390  57.960  60.760  1.00  0.00           C
ATOM   1051 HG11 VAL A  71      39.180  57.990  59.980  1.00  0.00           H
ATOM   1052 HG12 VAL A  71      38.300  59.070  60.770  1.00  0.00           H
ATOM   1053 HG13 VAL A  71      37.440  57.550  60.370  1.00  0.00           H
ATOM   1054  CG2 VAL A  71      37.910  57.720  63.250  1.00  0.00           C
ATOM   1055 HG21 VAL A  71      36.900  57.430  62.880  1.00  0.00           H
ATOM   1056 HG22 VAL A  71      37.980  58.820  63.450  1.00  0.00           H
ATOM   1057 HG23 VAL A  71      38.120  57.080  64.130  1.00  0.00           H
ATOM   1058  C   VAL A  71      39.810  55.460  60.470  1.00  0.00           C
ATOM   1059  O   VAL A  71      39.190  54.940  59.570  1.00  0.00           O
ATOM   1060  N   ALA A  72      41.110  55.660  60.390  1.00  0.00           N
ATOM   1061  HN  ALA A  72      41.560  56.130  61.150  1.00  0.00           H
ATOM   1062  CA  ALA A  72      42.010  55.410  59.270  1.00  0.00           C
ATOM   1063  HA  ALA A  72      41.740  55.900  58.350  1.00  0.00           H
ATOM   1064  CB  ALA A  72      43.440  55.910  59.630  1.00  0.00           C
ATOM   1065  HB1 ALA A  72      43.760  55.520  60.620  1.00  0.00           H
ATOM   1066  HB2 ALA A  72      43.420  57.010  59.760  1.00  0.00           H
ATOM   1067  HB3 ALA A  72      44.280  55.620  58.950  1.00  0.00           H
ATOM   1068  C   ALA A  72      42.090  53.920  58.840  1.00  0.00           C
ATOM   1069  O   ALA A  72      42.160  53.580  57.650  1.00  0.00           O
ATOM   1070  N   ASP A  73      42.020  53.010  59.830  1.00  0.00           N
ATOM   1071  HN  ASP A  73      42.210  53.290  60.770  1.00  0.00           H
ATOM   1072  CA  ASP A  73      42.040  51.600  59.600  1.00  0.00           C
ATOM   1073  HA  ASP A  73      42.710  51.500  58.760  1.00  0.00           H
ATOM   1074  CB  ASP A  73      42.470  50.800  60.840  1.00  0.00           C
ATOM   1075  HB1 ASP A  73      41.800  50.810  61.720  1.00  0.00           H
ATOM   1076  HB2 ASP A  73      43.390  51.330  61.180  1.00  0.00           H
ATOM   1077  CG  ASP A  73      42.850  49.440  60.480  1.00  0.00           C
ATOM   1078  OD1 ASP A  73      43.220  49.060  59.350  1.00  0.00           O
ATOM   1079  OD2 ASP A  73      42.890  48.480  61.530  1.00  0.00           O
ATOM   1080  HD2 ASP A  73      43.300  47.710  61.130  1.00  0.00           H
ATOM   1081  C   ASP A  73      40.700  51.140  59.070  1.00  0.00           C
ATOM   1082  O   ASP A  73      40.660  50.400  58.030  1.00  0.00           O
ATOM   1083  N   PHE A  74      39.620  51.570  59.740  1.00  0.00           N
ATOM   1084  HN  PHE A  74      39.830  52.220  60.470  1.00  0.00           H
ATOM   1085  CA  PHE A  74      38.270  51.290  59.330  1.00  0.00           C
ATOM   1086  HA  PHE A  74      38.170  50.220  59.320  1.00  0.00           H
ATOM   1087  CB  PHE A  74      37.430  51.950  60.440  1.00  0.00           C
ATOM   1088  HB1 PHE A  74      37.670  53.040  60.400  1.00  0.00           H
ATOM   1089  HB2 PHE A  74      37.590  51.430  61.410  1.00  0.00           H
ATOM   1090  CG  PHE A  74      35.970  51.920  60.290  1.00  0.00           C
ATOM   1091  CD1 PHE A  74      35.250  50.800  60.650  1.00  0.00           C
ATOM   1092  HD1 PHE A  74      35.770  49.940  61.050  1.00  0.00           H
ATOM   1093  CE1 PHE A  74      33.880  50.810  60.610  1.00  0.00           C
ATOM   1094  HE1 PHE A  74      33.330  49.930  60.880  1.00  0.00           H
ATOM   1095  CZ  PHE A  74      33.180  51.960  60.070  1.00  0.00           C
ATOM   1096  HZ  PHE A  74      32.120  52.000  59.920  1.00  0.00           H
ATOM   1097  CD2 PHE A  74      35.360  53.040  59.800  1.00  0.00           C
ATOM   1098  HD2 PHE A  74      35.770  53.940  59.380  1.00  0.00           H
ATOM   1099  CE2 PHE A  74      33.930  53.060  59.690  1.00  0.00           C
ATOM   1100  HE2 PHE A  74      33.440  53.920  59.250  1.00  0.00           H
ATOM   1101  C   PHE A  74      37.760  51.670  57.940  1.00  0.00           C
ATOM   1102  O   PHE A  74      37.070  50.880  57.340  1.00  0.00           O
ATOM   1103  N   LEU A  75      38.070  52.930  57.570  1.00  0.00           N
ATOM   1104  HN  LEU A  75      38.650  53.460  58.200  1.00  0.00           H
ATOM   1105  CA  LEU A  75      37.930  53.360  56.140  1.00  0.00           C
ATOM   1106  HA  LEU A  75      36.900  53.200  55.900  1.00  0.00           H
ATOM   1107  CB  LEU A  75      38.230  54.870  56.050  1.00  0.00           C
ATOM   1108  HB1 LEU A  75      39.310  55.060  56.230  1.00  0.00           H
ATOM   1109  HB2 LEU A  75      37.570  55.430  56.750  1.00  0.00           H
ATOM   1110  CG  LEU A  75      37.840  55.380  54.680  1.00  0.00           C
ATOM   1111  HG  LEU A  75      38.470  54.940  53.880  1.00  0.00           H
ATOM   1112  CD1 LEU A  75      36.360  54.970  54.210  1.00  0.00           C
ATOM   1113 HD11 LEU A  75      35.710  55.190  55.080  1.00  0.00           H
ATOM   1114 HD12 LEU A  75      36.260  53.910  53.900  1.00  0.00           H
ATOM   1115 HD13 LEU A  75      35.920  55.540  53.370  1.00  0.00           H
ATOM   1116  CD2 LEU A  75      37.900  56.950  54.590  1.00  0.00           C
ATOM   1117 HD21 LEU A  75      37.950  57.160  53.500  1.00  0.00           H
ATOM   1118 HD22 LEU A  75      38.800  57.450  54.990  1.00  0.00           H
ATOM   1119 HD23 LEU A  75      37.100  57.550  55.070  1.00  0.00           H
ATOM   1120  C   LEU A  75      38.760  52.490  55.150  1.00  0.00           C
ATOM   1121  O   LEU A  75      38.230  52.050  54.150  1.00  0.00           O
ATOM   1122  N   LEU A  76      40.030  52.120  55.440  1.00  0.00           N
ATOM   1123  HN  LEU A  76      40.530  52.440  56.240  1.00  0.00           H
ATOM   1124  CA  LEU A  76      40.760  51.190  54.560  1.00  0.00           C
ATOM   1125  HA  LEU A  76      40.860  51.690  53.610  1.00  0.00           H
ATOM   1126  CB  LEU A  76      42.130  50.880  55.220  1.00  0.00           C
ATOM   1127  HB1 LEU A  76      42.070  50.380  56.210  1.00  0.00           H
ATOM   1128  HB2 LEU A  76      42.530  51.880  55.500  1.00  0.00           H
ATOM   1129  CG  LEU A  76      43.150  50.090  54.390  1.00  0.00           C
ATOM   1130  HG  LEU A  76      42.760  49.080  54.120  1.00  0.00           H
ATOM   1131  CD1 LEU A  76      43.660  50.670  53.070  1.00  0.00           C
ATOM   1132 HD11 LEU A  76      44.280  51.580  53.230  1.00  0.00           H
ATOM   1133 HD12 LEU A  76      42.850  50.850  52.340  1.00  0.00           H
ATOM   1134 HD13 LEU A  76      44.310  49.940  52.540  1.00  0.00           H
ATOM   1135  CD2 LEU A  76      44.380  50.020  55.320  1.00  0.00           C
ATOM   1136 HD21 LEU A  76      44.200  49.480  56.270  1.00  0.00           H
ATOM   1137 HD22 LEU A  76      44.780  51.040  55.540  1.00  0.00           H
ATOM   1138 HD23 LEU A  76      45.250  49.570  54.810  1.00  0.00           H
ATOM   1139  C   LEU A  76      40.120  49.850  54.380  1.00  0.00           C
ATOM   1140  O   LEU A  76      40.100  49.280  53.310  1.00  0.00           O
ATOM   1141  N   ILE A  77      39.580  49.300  55.430  1.00  0.00           N
ATOM   1142  HN  ILE A  77      39.740  49.780  56.290  1.00  0.00           H
ATOM   1143  CA  ILE A  77      38.770  48.040  55.490  1.00  0.00           C
ATOM   1144  HA  ILE A  77      39.380  47.260  55.050  1.00  0.00           H
ATOM   1145  CB  ILE A  77      38.490  47.660  56.870  1.00  0.00           C
ATOM   1146  HB  ILE A  77      38.010  48.480  57.460  1.00  0.00           H
ATOM   1147  CG2 ILE A  77      37.650  46.350  57.010  1.00  0.00           C
ATOM   1148 HG21 ILE A  77      38.270  45.540  56.570  1.00  0.00           H
ATOM   1149 HG22 ILE A  77      36.710  46.370  56.420  1.00  0.00           H
ATOM   1150 HG23 ILE A  77      37.380  46.150  58.070  1.00  0.00           H
ATOM   1151  CG1 ILE A  77      39.810  47.400  57.540  1.00  0.00           C
ATOM   1152 HG11 ILE A  77      40.670  48.070  57.300  1.00  0.00           H
ATOM   1153 HG12 ILE A  77      40.150  46.430  57.110  1.00  0.00           H
ATOM   1154  CD  ILE A  77      39.720  47.170  59.090  1.00  0.00           C
ATOM   1155  HD1 ILE A  77      39.120  46.280  59.380  1.00  0.00           H
ATOM   1156  HD2 ILE A  77      39.210  48.080  59.480  1.00  0.00           H
ATOM   1157  HD3 ILE A  77      40.730  47.250  59.540  1.00  0.00           H
ATOM   1158  C   ILE A  77      37.520  48.100  54.570  1.00  0.00           C
ATOM   1159  O   ILE A  77      37.100  47.150  53.940  1.00  0.00           O
ATOM   1160  N   ILE A  78      36.890  49.260  54.560  1.00  0.00           N
ATOM   1161  HN  ILE A  78      37.270  49.940  55.190  1.00  0.00           H
ATOM   1162  CA  ILE A  78      35.780  49.620  53.630  1.00  0.00           C
ATOM   1163  HA  ILE A  78      34.970  48.900  53.690  1.00  0.00           H
ATOM   1164  CB  ILE A  78      35.040  50.870  54.130  1.00  0.00           C
ATOM   1165  HB  ILE A  78      35.820  51.520  54.590  1.00  0.00           H
ATOM   1166  CG2 ILE A  78      34.450  51.730  53.000  1.00  0.00           C
ATOM   1167 HG21 ILE A  78      33.750  52.510  53.380  1.00  0.00           H
ATOM   1168 HG22 ILE A  78      33.760  51.060  52.420  1.00  0.00           H
ATOM   1169 HG23 ILE A  78      35.150  52.070  52.210  1.00  0.00           H
ATOM   1170  CG1 ILE A  78      33.970  50.470  55.270  1.00  0.00           C
ATOM   1171 HG11 ILE A  78      34.250  49.520  55.750  1.00  0.00           H
ATOM   1172 HG12 ILE A  78      32.970  50.240  54.850  1.00  0.00           H
ATOM   1173  CD  ILE A  78      33.730  51.550  56.340  1.00  0.00           C
ATOM   1174  HD1 ILE A  78      32.960  51.210  57.070  1.00  0.00           H
ATOM   1175  HD2 ILE A  78      33.480  52.570  55.980  1.00  0.00           H
ATOM   1176  HD3 ILE A  78      34.720  51.640  56.840  1.00  0.00           H
ATOM   1177  C   ILE A  78      36.080  49.440  52.210  1.00  0.00           C
ATOM   1178  O   ILE A  78      35.180  49.310  51.310  1.00  0.00           O
ATOM   1179  N   CYS A  79      37.340  49.530  51.820  1.00  0.00           N
ATOM   1180  HN  CYS A  79      38.080  49.590  52.480  1.00  0.00           H
ATOM   1181  CA  CYS A  79      37.610  49.590  50.390  1.00  0.00           C
ATOM   1182  HA  CYS A  79      36.780  50.060  49.890  1.00  0.00           H
ATOM   1183  CB  CYS A  79      38.880  50.390  50.160  1.00  0.00           C
ATOM   1184  HB1 CYS A  79      39.060  50.510  49.070  1.00  0.00           H
ATOM   1185  HB2 CYS A  79      39.770  49.940  50.630  1.00  0.00           H
ATOM   1186  SG  CYS A  79      38.780  52.080  50.870  1.00  0.00           S
ATOM   1187  HG1 CYS A  79      38.540  51.640  52.100  1.00  0.00           H
ATOM   1188  C   CYS A  79      37.770  48.240  49.780  1.00  0.00           C
ATOM   1189  O   CYS A  79      37.690  48.020  48.590  1.00  0.00           O
ATOM   1190  N   LEU A  80      37.880  47.200  50.640  1.00  0.00           N
ATOM   1191  HN  LEU A  80      37.720  47.460  51.590  1.00  0.00           H
ATOM   1192  CA  LEU A  80      38.250  45.780  50.370  1.00  0.00           C
ATOM   1193  HA  LEU A  80      39.150  45.870  49.780  1.00  0.00           H
ATOM   1194  CB  LEU A  80      38.660  45.160  51.680  1.00  0.00           C
ATOM   1195  HB1 LEU A  80      37.920  45.180  52.520  1.00  0.00           H
ATOM   1196  HB2 LEU A  80      39.620  45.600  51.990  1.00  0.00           H
ATOM   1197  CG  LEU A  80      38.960  43.600  51.620  1.00  0.00           C
ATOM   1198  HG  LEU A  80      38.250  43.010  50.980  1.00  0.00           H
ATOM   1199  CD1 LEU A  80      40.330  43.230  50.930  1.00  0.00           C
ATOM   1200 HD11 LEU A  80      41.100  43.510  51.690  1.00  0.00           H
ATOM   1201 HD12 LEU A  80      40.480  43.680  49.920  1.00  0.00           H
ATOM   1202 HD13 LEU A  80      40.560  42.150  50.780  1.00  0.00           H
ATOM   1203  CD2 LEU A  80      38.910  42.880  53.040  1.00  0.00           C
ATOM   1204 HD21 LEU A  80      39.150  41.810  52.840  1.00  0.00           H
ATOM   1205 HD22 LEU A  80      37.910  43.030  53.510  1.00  0.00           H
ATOM   1206 HD23 LEU A  80      39.660  43.440  53.640  1.00  0.00           H
ATOM   1207  C   LEU A  80      37.220  44.940  49.570  1.00  0.00           C
ATOM   1208  O   LEU A  80      37.820  44.260  48.700  1.00  0.00           O
ATOM   1209  N   PRO A  81      35.900  44.910  49.690  1.00  0.00           N
ATOM   1210  CD  PRO A  81      35.250  45.470  50.900  1.00  0.00           C
ATOM   1211  HD1 PRO A  81      35.330  46.570  50.800  1.00  0.00           H
ATOM   1212  HD2 PRO A  81      35.730  45.170  51.860  1.00  0.00           H
ATOM   1213  CA  PRO A  81      35.000  44.170  48.820  1.00  0.00           C
ATOM   1214  HA  PRO A  81      34.970  43.120  49.040  1.00  0.00           H
ATOM   1215  CB  PRO A  81      33.590  44.650  49.290  1.00  0.00           C
ATOM   1216  HB1 PRO A  81      32.830  43.870  49.100  1.00  0.00           H
ATOM   1217  HB2 PRO A  81      33.350  45.660  48.890  1.00  0.00           H
ATOM   1218  CG  PRO A  81      33.780  44.950  50.820  1.00  0.00           C
ATOM   1219  HG1 PRO A  81      33.150  45.800  51.180  1.00  0.00           H
ATOM   1220  HG2 PRO A  81      33.720  44.070  51.490  1.00  0.00           H
ATOM   1221  C   PRO A  81      35.130  44.370  47.320  1.00  0.00           C
ATOM   1222  O   PRO A  81      35.050  43.500  46.480  1.00  0.00           O
ATOM   1223  N   PHE A  82      35.500  45.640  46.950  1.00  0.00           N
ATOM   1224  HN  PHE A  82      35.490  46.350  47.650  1.00  0.00           H
ATOM   1225  CA  PHE A  82      35.900  46.010  45.620  1.00  0.00           C
ATOM   1226  HA  PHE A  82      35.130  45.760  44.910  1.00  0.00           H
ATOM   1227  CB  PHE A  82      36.190  47.530  45.550  1.00  0.00           C
ATOM   1228  HB1 PHE A  82      36.550  47.730  44.510  1.00  0.00           H
ATOM   1229  HB2 PHE A  82      37.030  47.770  46.240  1.00  0.00           H
ATOM   1230  CG  PHE A  82      34.980  48.340  45.820  1.00  0.00           C
ATOM   1231  CD1 PHE A  82      34.610  48.940  47.120  1.00  0.00           C
ATOM   1232  HD1 PHE A  82      35.360  48.890  47.890  1.00  0.00           H
ATOM   1233  CE1 PHE A  82      33.320  49.480  47.210  1.00  0.00           C
ATOM   1234  HE1 PHE A  82      33.080  50.000  48.120  1.00  0.00           H
ATOM   1235  CZ  PHE A  82      32.450  49.580  46.080  1.00  0.00           C
ATOM   1236  HZ  PHE A  82      31.500  50.070  46.210  1.00  0.00           H
ATOM   1237  CD2 PHE A  82      34.070  48.350  44.740  1.00  0.00           C
ATOM   1238  HD2 PHE A  82      34.250  47.750  43.870  1.00  0.00           H
ATOM   1239  CE2 PHE A  82      32.830  48.980  44.860  1.00  0.00           C
ATOM   1240  HE2 PHE A  82      32.110  49.030  44.040  1.00  0.00           H
ATOM   1241  C   PHE A  82      37.140  45.360  44.990  1.00  0.00           C
ATOM   1242  O   PHE A  82      37.200  45.070  43.830  1.00  0.00           O
ATOM   1243  N   LEU A  83      38.220  45.240  45.790  1.00  0.00           N
ATOM   1244  HN  LEU A  83      38.290  45.520  46.750  1.00  0.00           H
ATOM   1245  CA  LEU A  83      39.440  44.570  45.480  1.00  0.00           C
ATOM   1246  HA  LEU A  83      39.730  44.790  44.450  1.00  0.00           H
ATOM   1247  CB  LEU A  83      40.540  44.780  46.620  1.00  0.00           C
ATOM   1248  HB1 LEU A  83      41.320  43.980  46.580  1.00  0.00           H
ATOM   1249  HB2 LEU A  83      40.040  44.600  47.600  1.00  0.00           H
ATOM   1250  CG  LEU A  83      41.240  46.180  46.500  1.00  0.00           C
ATOM   1251  HG  LEU A  83      40.380  46.810  46.200  1.00  0.00           H
ATOM   1252  CD1 LEU A  83      41.850  46.530  47.830  1.00  0.00           C
ATOM   1253 HD11 LEU A  83      42.750  45.980  48.160  1.00  0.00           H
ATOM   1254 HD12 LEU A  83      41.170  46.470  48.700  1.00  0.00           H
ATOM   1255 HD13 LEU A  83      42.120  47.610  47.920  1.00  0.00           H
ATOM   1256  CD2 LEU A  83      42.300  46.310  45.370  1.00  0.00           C
ATOM   1257 HD21 LEU A  83      41.750  46.120  44.420  1.00  0.00           H
ATOM   1258 HD22 LEU A  83      43.110  45.550  45.390  1.00  0.00           H
ATOM   1259 HD23 LEU A  83      42.800  47.300  45.310  1.00  0.00           H
ATOM   1260  C   LEU A  83      39.190  43.070  45.310  1.00  0.00           C
ATOM   1261  O   LEU A  83      39.590  42.510  44.290  1.00  0.00           O
ATOM   1262  N   MET A  84      38.340  42.450  46.090  1.00  0.00           N
ATOM   1263  HN  MET A  84      37.950  42.960  46.850  1.00  0.00           H
ATOM   1264  CA  MET A  84      37.870  41.080  45.950  1.00  0.00           C
ATOM   1265  HA  MET A  84      38.710  40.410  45.850  1.00  0.00           H
ATOM   1266  CB  MET A  84      37.150  40.620  47.140  1.00  0.00           C
ATOM   1267  HB1 MET A  84      36.690  39.620  46.940  1.00  0.00           H
ATOM   1268  HB2 MET A  84      36.320  41.330  47.280  1.00  0.00           H
ATOM   1269  CG  MET A  84      37.940  40.570  48.510  1.00  0.00           C
ATOM   1270  HG1 MET A  84      38.020  41.590  48.950  1.00  0.00           H
ATOM   1271  HG2 MET A  84      38.990  40.300  48.260  1.00  0.00           H
ATOM   1272  SD  MET A  84      37.230  39.280  49.590  1.00  0.00           S
ATOM   1273  CE  MET A  84      36.670  40.520  50.770  1.00  0.00           C
ATOM   1274  HE1 MET A  84      35.960  40.050  51.480  1.00  0.00           H
ATOM   1275  HE2 MET A  84      36.210  41.400  50.250  1.00  0.00           H
ATOM   1276  HE3 MET A  84      37.510  40.920  51.370  1.00  0.00           H
ATOM   1277  C   MET A  84      37.080  40.800  44.590  1.00  0.00           C
ATOM   1278  O   MET A  84      37.350  39.790  43.940  1.00  0.00           O
ATOM   1279  N   ASP A  85      36.180  41.710  44.220  1.00  0.00           N
ATOM   1280  HN  ASP A  85      36.000  42.460  44.850  1.00  0.00           H
ATOM   1281  CA  ASP A  85      35.600  41.660  42.900  1.00  0.00           C
ATOM   1282  HA  ASP A  85      35.200  40.670  42.710  1.00  0.00           H
ATOM   1283  CB  ASP A  85      34.610  42.800  42.900  1.00  0.00           C
ATOM   1284  HB1 ASP A  85      35.110  43.750  43.180  1.00  0.00           H
ATOM   1285  HB2 ASP A  85      33.840  42.630  43.680  1.00  0.00           H
ATOM   1286  CG  ASP A  85      33.880  43.110  41.620  1.00  0.00           C
ATOM   1287  OD1 ASP A  85      34.040  42.400  40.590  1.00  0.00           O
ATOM   1288  OD2 ASP A  85      33.090  44.070  41.600  1.00  0.00           O
ATOM   1289  C   ASP A  85      36.610  41.810  41.790  1.00  0.00           C
ATOM   1290  O   ASP A  85      36.660  40.910  40.970  1.00  0.00           O
ATOM   1291  N   ASN A  86      37.530  42.780  41.840  1.00  0.00           N
ATOM   1292  HN  ASN A  86      37.500  43.410  42.620  1.00  0.00           H
ATOM   1293  CA  ASN A  86      38.640  42.980  40.930  1.00  0.00           C
ATOM   1294  HA  ASN A  86      38.210  43.000  39.940  1.00  0.00           H
ATOM   1295  CB  ASN A  86      39.190  44.450  41.220  1.00  0.00           C
ATOM   1296  HB1 ASN A  86      39.300  44.610  42.310  1.00  0.00           H
ATOM   1297  HB2 ASN A  86      38.370  45.130  40.890  1.00  0.00           H
ATOM   1298  CG  ASN A  86      40.440  44.820  40.510  1.00  0.00           C
ATOM   1299  OD1 ASN A  86      41.450  45.310  41.110  1.00  0.00           O
ATOM   1300  ND2 ASN A  86      40.590  44.510  39.230  1.00  0.00           N
ATOM   1301 HD21 ASN A  86      41.450  44.730  38.760  1.00  0.00           H
ATOM   1302 HD22 ASN A  86      39.800  44.130  38.770  1.00  0.00           H
ATOM   1303  C   ASN A  86      39.600  41.790  40.870  1.00  0.00           C
ATOM   1304  O   ASN A  86      40.090  41.500  39.800  1.00  0.00           O
ATOM   1305  N   TYR A  87      39.880  41.090  41.960  1.00  0.00           N
ATOM   1306  HN  TYR A  87      39.550  41.360  42.860  1.00  0.00           H
ATOM   1307  CA  TYR A  87      40.470  39.770  42.080  1.00  0.00           C
ATOM   1308  HA  TYR A  87      41.350  39.930  41.490  1.00  0.00           H
ATOM   1309  CB  TYR A  87      40.910  39.400  43.540  1.00  0.00           C
ATOM   1310  HB1 TYR A  87      41.370  38.400  43.440  1.00  0.00           H
ATOM   1311  HB2 TYR A  87      40.000  39.330  44.180  1.00  0.00           H
ATOM   1312  CG  TYR A  87      41.980  40.290  44.320  1.00  0.00           C
ATOM   1313  CD1 TYR A  87      42.500  41.450  43.780  1.00  0.00           C
ATOM   1314  HD1 TYR A  87      42.120  41.840  42.850  1.00  0.00           H
ATOM   1315  CE1 TYR A  87      43.200  42.400  44.600  1.00  0.00           C
ATOM   1316  HE1 TYR A  87      43.500  43.340  44.140  1.00  0.00           H
ATOM   1317  CZ  TYR A  87      43.650  42.020  45.920  1.00  0.00           C
ATOM   1318  OH  TYR A  87      44.420  42.890  46.740  1.00  0.00           O
ATOM   1319  HH  TYR A  87      44.740  43.550  46.150  1.00  0.00           H
ATOM   1320  CD2 TYR A  87      42.510  39.860  45.600  1.00  0.00           C
ATOM   1321  HD2 TYR A  87      42.300  38.880  46.020  1.00  0.00           H
ATOM   1322  CE2 TYR A  87      43.240  40.740  46.390  1.00  0.00           C
ATOM   1323  HE2 TYR A  87      43.740  40.480  47.310  1.00  0.00           H
ATOM   1324  C   TYR A  87      39.740  38.610  41.420  1.00  0.00           C
ATOM   1325  O   TYR A  87      40.320  37.840  40.730  1.00  0.00           O
ATOM   1326  N   VAL A  88      38.350  38.510  41.570  1.00  0.00           N
ATOM   1327  HN  VAL A  88      37.860  39.020  42.260  1.00  0.00           H
ATOM   1328  CA  VAL A  88      37.610  37.450  40.860  1.00  0.00           C
ATOM   1329  HA  VAL A  88      38.140  36.560  41.180  1.00  0.00           H
ATOM   1330  CB  VAL A  88      36.240  37.270  41.480  1.00  0.00           C
ATOM   1331  HB  VAL A  88      35.750  38.260  41.620  1.00  0.00           H
ATOM   1332  CG1 VAL A  88      35.260  36.450  40.610  1.00  0.00           C
ATOM   1333 HG11 VAL A  88      35.180  36.850  39.580  1.00  0.00           H
ATOM   1334 HG12 VAL A  88      34.200  36.460  40.940  1.00  0.00           H
ATOM   1335 HG13 VAL A  88      35.610  35.400  40.660  1.00  0.00           H
ATOM   1336  CG2 VAL A  88      36.400  36.580  42.870  1.00  0.00           C
ATOM   1337 HG21 VAL A  88      37.120  37.220  43.420  1.00  0.00           H
ATOM   1338 HG22 VAL A  88      36.780  35.550  42.700  1.00  0.00           H
ATOM   1339 HG23 VAL A  88      35.440  36.520  43.420  1.00  0.00           H
ATOM   1340  C   VAL A  88      37.750  37.600  39.360  1.00  0.00           C
ATOM   1341  O   VAL A  88      37.850  36.650  38.590  1.00  0.00           O
ATOM   1342  N   ARG A  89      37.720  38.860  38.950  1.00  0.00           N
ATOM   1343  HN  ARG A  89      37.610  39.570  39.650  1.00  0.00           H
ATOM   1344  CA  ARG A  89      37.460  39.340  37.560  1.00  0.00           C
ATOM   1345  HA  ARG A  89      36.820  38.640  37.050  1.00  0.00           H
ATOM   1346  CB  ARG A  89      36.640  40.650  37.650  1.00  0.00           C
ATOM   1347  HB1 ARG A  89      36.870  41.200  36.700  1.00  0.00           H
ATOM   1348  HB2 ARG A  89      37.060  41.250  38.480  1.00  0.00           H
ATOM   1349  CG  ARG A  89      35.110  40.460  37.640  1.00  0.00           C
ATOM   1350  HG1 ARG A  89      34.780  40.000  36.670  1.00  0.00           H
ATOM   1351  HG2 ARG A  89      34.660  41.470  37.670  1.00  0.00           H
ATOM   1352  CD  ARG A  89      34.580  39.540  38.660  1.00  0.00           C
ATOM   1353  HD1 ARG A  89      34.620  39.970  39.690  1.00  0.00           H
ATOM   1354  HD2 ARG A  89      35.150  38.590  38.620  1.00  0.00           H
ATOM   1355  NE  ARG A  89      33.150  39.180  38.280  1.00  0.00           N
ATOM   1356  HE  ARG A  89      33.110  38.400  37.640  1.00  0.00           H
ATOM   1357  CZ  ARG A  89      32.050  39.630  38.800  1.00  0.00           C
ATOM   1358  NH1 ARG A  89      31.860  40.640  39.630  1.00  0.00           N
ATOM   1359 HH11 ARG A  89      32.680  41.190  39.750  1.00  0.00           H
ATOM   1360 HH12 ARG A  89      30.900  40.810  39.860  1.00  0.00           H
ATOM   1361  NH2 ARG A  89      30.960  39.010  38.350  1.00  0.00           N
ATOM   1362 HH21 ARG A  89      30.100  39.260  38.810  1.00  0.00           H
ATOM   1363 HH22 ARG A  89      31.080  38.830  37.380  1.00  0.00           H
ATOM   1364  C   ARG A  89      38.800  39.490  36.750  1.00  0.00           C
ATOM   1365  O   ARG A  89      38.780  40.190  35.740  1.00  0.00           O
ATOM   1366  N   ARG A  90      39.910  38.830  37.200  1.00  0.00           N
ATOM   1367  HN  ARG A  90      39.900  38.270  38.020  1.00  0.00           H
ATOM   1368  CA  ARG A  90      41.060  38.790  36.300  1.00  0.00           C
ATOM   1369  HA  ARG A  90      41.790  38.230  36.860  1.00  0.00           H
ATOM   1370  CB  ARG A  90      40.780  38.030  34.980  1.00  0.00           C
ATOM   1371  HB1 ARG A  90      41.670  38.120  34.310  1.00  0.00           H
ATOM   1372  HB2 ARG A  90      40.000  38.470  34.340  1.00  0.00           H
ATOM   1373  CG  ARG A  90      40.590  36.540  35.010  1.00  0.00           C
ATOM   1374  HG1 ARG A  90      40.190  36.240  34.010  1.00  0.00           H
ATOM   1375  HG2 ARG A  90      39.740  36.330  35.700  1.00  0.00           H
ATOM   1376  CD  ARG A  90      41.840  35.680  35.250  1.00  0.00           C
ATOM   1377  HD1 ARG A  90      42.320  35.830  36.240  1.00  0.00           H
ATOM   1378  HD2 ARG A  90      42.640  35.960  34.520  1.00  0.00           H
ATOM   1379  NE  ARG A  90      41.540  34.250  34.920  1.00  0.00           N
ATOM   1380  HE  ARG A  90      40.680  33.840  35.240  1.00  0.00           H
ATOM   1381  CZ  ARG A  90      42.410  33.330  34.520  1.00  0.00           C
ATOM   1382  NH1 ARG A  90      43.690  33.610  34.330  1.00  0.00           N
ATOM   1383 HH11 ARG A  90      44.340  32.940  33.990  1.00  0.00           H
ATOM   1384 HH12 ARG A  90      44.050  34.500  34.630  1.00  0.00           H
ATOM   1385  NH2 ARG A  90      42.000  32.050  34.450  1.00  0.00           N
ATOM   1386 HH21 ARG A  90      41.100  31.700  34.660  1.00  0.00           H
ATOM   1387 HH22 ARG A  90      42.760  31.420  34.280  1.00  0.00           H
ATOM   1388  C   ARG A  90      41.710  40.130  35.980  1.00  0.00           C
ATOM   1389  O   ARG A  90      42.280  40.300  34.930  1.00  0.00           O
ATOM   1390  N   TRP A  91      41.560  41.030  36.940  1.00  0.00           N
ATOM   1391  HN  TRP A  91      40.950  40.880  37.720  1.00  0.00           H
ATOM   1392  CA  TRP A  91      42.160  42.370  37.060  1.00  0.00           C
ATOM   1393  HA  TRP A  91      42.130  42.650  38.100  1.00  0.00           H
ATOM   1394  CB  TRP A  91      43.680  42.390  36.620  1.00  0.00           C
ATOM   1395  HB1 TRP A  91      44.190  43.360  36.810  1.00  0.00           H
ATOM   1396  HB2 TRP A  91      43.780  42.200  35.540  1.00  0.00           H
ATOM   1397  CG  TRP A  91      44.540  41.410  37.320  1.00  0.00           C
ATOM   1398  CD1 TRP A  91      45.180  40.410  36.730  1.00  0.00           C
ATOM   1399  HD1 TRP A  91      45.020  40.230  35.680  1.00  0.00           H
ATOM   1400  NE1 TRP A  91      46.020  39.730  37.640  1.00  0.00           N
ATOM   1401  HE1 TRP A  91      46.750  39.110  37.460  1.00  0.00           H
ATOM   1402  CE2 TRP A  91      45.880  40.320  38.880  1.00  0.00           C
ATOM   1403  CD2 TRP A  91      44.920  41.370  38.720  1.00  0.00           C
ATOM   1404  CE3 TRP A  91      44.730  42.250  39.740  1.00  0.00           C
ATOM   1405  HE3 TRP A  91      44.300  43.240  39.680  1.00  0.00           H
ATOM   1406  CZ3 TRP A  91      45.150  41.870  41.000  1.00  0.00           C
ATOM   1407  HZ3 TRP A  91      45.050  42.480  41.890  1.00  0.00           H
ATOM   1408  CZ2 TRP A  91      46.360  40.030  40.100  1.00  0.00           C
ATOM   1409  HZ2 TRP A  91      47.120  39.270  40.210  1.00  0.00           H
ATOM   1410  CH2 TRP A  91      45.990  40.790  41.220  1.00  0.00           C
ATOM   1411  HH2 TRP A  91      46.410  40.620  42.200  1.00  0.00           H
ATOM   1412  C   TRP A  91      41.330  43.420  36.340  1.00  0.00           C
ATOM   1413  O   TRP A  91      41.810  44.550  36.250  1.00  0.00           O
ATOM   1414  N   ASP A  92      40.120  43.120  35.840  1.00  0.00           N
ATOM   1415  HN  ASP A  92      39.870  42.150  35.850  1.00  0.00           H
ATOM   1416  CA  ASP A  92      39.260  44.170  35.330  1.00  0.00           C
ATOM   1417  HA  ASP A  92      39.800  44.810  34.650  1.00  0.00           H
ATOM   1418  CB  ASP A  92      38.080  43.580  34.480  1.00  0.00           C
ATOM   1419  HB1 ASP A  92      37.350  44.370  34.210  1.00  0.00           H
ATOM   1420  HB2 ASP A  92      37.590  42.830  35.130  1.00  0.00           H
ATOM   1421  CG  ASP A  92      38.530  43.110  33.100  1.00  0.00           C
ATOM   1422  OD1 ASP A  92      39.700  43.280  32.700  1.00  0.00           O
ATOM   1423  OD2 ASP A  92      37.740  42.390  32.440  1.00  0.00           O
ATOM   1424  C   ASP A  92      38.750  45.130  36.450  1.00  0.00           C
ATOM   1425  O   ASP A  92      38.410  44.680  37.540  1.00  0.00           O
ATOM   1426  N   TRP A  93      38.640  46.410  36.090  1.00  0.00           N
ATOM   1427  HN  TRP A  93      39.060  46.660  35.230  1.00  0.00           H
ATOM   1428  CA  TRP A  93      37.890  47.440  36.860  1.00  0.00           C
ATOM   1429  HA  TRP A  93      37.510  46.930  37.730  1.00  0.00           H
ATOM   1430  CB  TRP A  93      38.900  48.590  37.150  1.00  0.00           C
ATOM   1431  HB1 TRP A  93      39.440  48.940  36.250  1.00  0.00           H
ATOM   1432  HB2 TRP A  93      39.690  48.080  37.740  1.00  0.00           H
ATOM   1433  CG  TRP A  93      38.480  49.780  37.920  1.00  0.00           C
ATOM   1434  CD1 TRP A  93      38.140  51.010  37.350  1.00  0.00           C
ATOM   1435  HD1 TRP A  93      38.160  51.250  36.300  1.00  0.00           H
ATOM   1436  NE1 TRP A  93      37.690  51.810  38.330  1.00  0.00           N
ATOM   1437  HE1 TRP A  93      37.220  52.610  38.030  1.00  0.00           H
ATOM   1438  CE2 TRP A  93      37.630  51.150  39.510  1.00  0.00           C
ATOM   1439  CD2 TRP A  93      38.110  49.790  39.290  1.00  0.00           C
ATOM   1440  CE3 TRP A  93      38.160  48.890  40.360  1.00  0.00           C
ATOM   1441  HE3 TRP A  93      38.440  47.870  40.170  1.00  0.00           H
ATOM   1442  CZ3 TRP A  93      37.640  49.310  41.590  1.00  0.00           C
ATOM   1443  HZ3 TRP A  93      37.550  48.690  42.470  1.00  0.00           H
ATOM   1444  CZ2 TRP A  93      37.210  51.620  40.790  1.00  0.00           C
ATOM   1445  HZ2 TRP A  93      36.990  52.660  40.970  1.00  0.00           H
ATOM   1446  CH2 TRP A  93      37.170  50.640  41.740  1.00  0.00           C
ATOM   1447  HH2 TRP A  93      36.750  50.920  42.700  1.00  0.00           H
ATOM   1448  C   TRP A  93      36.720  47.910  35.970  1.00  0.00           C
ATOM   1449  O   TRP A  93      36.850  48.200  34.790  1.00  0.00           O
ATOM   1450  N   LYS A  94      35.450  47.780  36.600  1.00  0.00           N
ATOM   1451  HN  LYS A  94      35.350  47.560  37.560  1.00  0.00           H
ATOM   1452  CA  LYS A  94      34.340  48.060  35.860  1.00  0.00           C
ATOM   1453  HA  LYS A  94      34.530  47.730  34.850  1.00  0.00           H
ATOM   1454  CB  LYS A  94      33.190  47.160  36.280  1.00  0.00           C
ATOM   1455  HB1 LYS A  94      32.230  47.680  36.040  1.00  0.00           H
ATOM   1456  HB2 LYS A  94      33.320  47.120  37.380  1.00  0.00           H
ATOM   1457  CG  LYS A  94      33.220  45.760  35.730  1.00  0.00           C
ATOM   1458  HG1 LYS A  94      33.360  45.710  34.640  1.00  0.00           H
ATOM   1459  HG2 LYS A  94      32.260  45.230  35.900  1.00  0.00           H
ATOM   1460  CD  LYS A  94      34.390  44.880  36.290  1.00  0.00           C
ATOM   1461  HD1 LYS A  94      35.310  45.180  35.740  1.00  0.00           H
ATOM   1462  HD2 LYS A  94      34.310  43.860  35.880  1.00  0.00           H
ATOM   1463  CE  LYS A  94      34.520  44.690  37.820  1.00  0.00           C
ATOM   1464  HE1 LYS A  94      34.850  45.590  38.400  1.00  0.00           H
ATOM   1465  HE2 LYS A  94      35.350  43.960  37.830  1.00  0.00           H
ATOM   1466  NZ  LYS A  94      33.350  44.050  38.510  1.00  0.00           N
ATOM   1467  HZ1 LYS A  94      32.730  44.770  38.920  1.00  0.00           H
ATOM   1468  HZ2 LYS A  94      33.670  43.460  39.300  1.00  0.00           H
ATOM   1469  HZ3 LYS A  94      32.850  43.420  37.850  1.00  0.00           H
ATOM   1470  C   LYS A  94      33.890  49.490  35.740  1.00  0.00           C
ATOM   1471  O   LYS A  94      33.030  49.820  34.960  1.00  0.00           O
ATOM   1472  N   PHE A  95      34.350  50.430  36.610  1.00  0.00           N
ATOM   1473  HN  PHE A  95      35.060  50.180  37.260  1.00  0.00           H
ATOM   1474  CA  PHE A  95      33.850  51.790  36.760  1.00  0.00           C
ATOM   1475  HA  PHE A  95      32.830  51.830  36.390  1.00  0.00           H
ATOM   1476  CB  PHE A  95      33.810  52.360  38.220  1.00  0.00           C
ATOM   1477  HB1 PHE A  95      33.330  53.350  38.320  1.00  0.00           H
ATOM   1478  HB2 PHE A  95      34.830  52.430  38.670  1.00  0.00           H
ATOM   1479  CG  PHE A  95      33.010  51.450  39.140  1.00  0.00           C
ATOM   1480  CD1 PHE A  95      33.700  51.020  40.300  1.00  0.00           C
ATOM   1481  HD1 PHE A  95      34.670  51.380  40.590  1.00  0.00           H
ATOM   1482  CE1 PHE A  95      33.100  50.140  41.210  1.00  0.00           C
ATOM   1483  HE1 PHE A  95      33.730  49.910  42.070  1.00  0.00           H
ATOM   1484  CZ  PHE A  95      31.830  49.700  41.040  1.00  0.00           C
ATOM   1485  HZ  PHE A  95      31.340  49.030  41.710  1.00  0.00           H
ATOM   1486  CD2 PHE A  95      31.740  51.010  38.940  1.00  0.00           C
ATOM   1487  HD2 PHE A  95      31.170  51.410  38.120  1.00  0.00           H
ATOM   1488  CE2 PHE A  95      31.100  50.130  39.830  1.00  0.00           C
ATOM   1489  HE2 PHE A  95      30.060  49.870  39.740  1.00  0.00           H
ATOM   1490  C   PHE A  95      34.750  52.650  35.940  1.00  0.00           C
ATOM   1491  O   PHE A  95      35.910  52.310  35.650  1.00  0.00           O
ATOM   1492  N   GLY A  96      34.330  53.880  35.660  1.00  0.00           N
ATOM   1493  HN  GLY A  96      33.510  54.290  36.050  1.00  0.00           H
ATOM   1494  CA  GLY A  96      35.190  54.810  34.940  1.00  0.00           C
ATOM   1495  HA1 GLY A  96      34.570  55.660  34.700  1.00  0.00           H
ATOM   1496  HA2 GLY A  96      35.560  54.310  34.060  1.00  0.00           H
ATOM   1497  C   GLY A  96      36.370  55.410  35.630  1.00  0.00           C
ATOM   1498  O   GLY A  96      36.630  55.160  36.800  1.00  0.00           O
ATOM   1499  N   ASP A  97      37.120  56.260  34.970  1.00  0.00           N
ATOM   1500  HN  ASP A  97      36.850  56.580  34.060  1.00  0.00           H
ATOM   1501  CA  ASP A  97      38.460  56.730  35.300  1.00  0.00           C
ATOM   1502  HA  ASP A  97      39.140  55.920  35.490  1.00  0.00           H
ATOM   1503  CB  ASP A  97      39.130  57.570  34.170  1.00  0.00           C
ATOM   1504  HB1 ASP A  97      40.070  58.070  34.480  1.00  0.00           H
ATOM   1505  HB2 ASP A  97      38.520  58.460  33.900  1.00  0.00           H
ATOM   1506  CG  ASP A  97      39.460  56.770  32.980  1.00  0.00           C
ATOM   1507  OD1 ASP A  97      39.480  55.510  32.970  1.00  0.00           O
ATOM   1508  OD2 ASP A  97      39.650  57.390  31.910  1.00  0.00           O
ATOM   1509  C   ASP A  97      38.480  57.570  36.550  1.00  0.00           C
ATOM   1510  O   ASP A  97      39.360  57.430  37.390  1.00  0.00           O
ATOM   1511  N   ILE A  98      37.440  58.450  36.650  1.00  0.00           N
ATOM   1512  HN  ILE A  98      36.710  58.560  35.970  1.00  0.00           H
ATOM   1513  CA  ILE A  98      37.300  59.340  37.800  1.00  0.00           C
ATOM   1514  HA  ILE A  98      38.210  59.870  38.000  1.00  0.00           H
ATOM   1515  CB  ILE A  98      36.390  60.600  37.650  1.00  0.00           C
ATOM   1516  HB  ILE A  98      35.380  60.250  37.330  1.00  0.00           H
ATOM   1517  CG2 ILE A  98      36.270  61.390  38.870  1.00  0.00           C
ATOM   1518 HG21 ILE A  98      37.190  61.670  39.420  1.00  0.00           H
ATOM   1519 HG22 ILE A  98      35.610  60.840  39.570  1.00  0.00           H
ATOM   1520 HG23 ILE A  98      35.780  62.390  38.780  1.00  0.00           H
ATOM   1521  CG1 ILE A  98      36.740  61.550  36.510  1.00  0.00           C
ATOM   1522 HG11 ILE A  98      36.190  62.510  36.500  1.00  0.00           H
ATOM   1523 HG12 ILE A  98      36.580  61.020  35.550  1.00  0.00           H
ATOM   1524  CD  ILE A  98      38.170  62.100  36.510  1.00  0.00           C
ATOM   1525  HD1 ILE A  98      38.850  61.370  36.030  1.00  0.00           H
ATOM   1526  HD2 ILE A  98      38.500  62.320  37.550  1.00  0.00           H
ATOM   1527  HD3 ILE A  98      38.220  63.050  35.930  1.00  0.00           H
ATOM   1528  C   ILE A  98      37.130  58.550  39.110  1.00  0.00           C
ATOM   1529  O   ILE A  98      37.850  58.880  40.060  1.00  0.00           O
ATOM   1530  N   PRO A  99      36.300  57.550  39.110  1.00  0.00           N
ATOM   1531  CD  PRO A  99      34.950  57.730  38.540  1.00  0.00           C
ATOM   1532  HD1 PRO A  99      34.970  57.540  37.450  1.00  0.00           H
ATOM   1533  HD2 PRO A  99      34.570  58.720  38.860  1.00  0.00           H
ATOM   1534  CA  PRO A  99      36.200  56.550  40.180  1.00  0.00           C
ATOM   1535  HA  PRO A  99      36.030  57.120  41.080  1.00  0.00           H
ATOM   1536  CB  PRO A  99      35.000  55.680  39.820  1.00  0.00           C
ATOM   1537  HB1 PRO A  99      34.640  55.000  40.620  1.00  0.00           H
ATOM   1538  HB2 PRO A  99      35.310  54.990  39.030  1.00  0.00           H
ATOM   1539  CG  PRO A  99      34.000  56.610  39.160  1.00  0.00           C
ATOM   1540  HG1 PRO A  99      33.570  55.970  38.350  1.00  0.00           H
ATOM   1541  HG2 PRO A  99      33.230  57.030  39.840  1.00  0.00           H
ATOM   1542  C   PRO A  99      37.450  55.740  40.460  1.00  0.00           C
ATOM   1543  O   PRO A  99      37.650  55.530  41.610  1.00  0.00           O
ATOM   1544  N   CYS A 100      38.240  55.440  39.450  1.00  0.00           N
ATOM   1545  HN  CYS A 100      37.870  55.450  38.520  1.00  0.00           H
ATOM   1546  CA  CYS A 100      39.490  54.870  39.750  1.00  0.00           C
ATOM   1547  HA  CYS A 100      39.420  53.970  40.350  1.00  0.00           H
ATOM   1548  CB  CYS A 100      40.190  54.320  38.480  1.00  0.00           C
ATOM   1549  HB1 CYS A 100      40.130  55.180  37.780  1.00  0.00           H
ATOM   1550  HB2 CYS A 100      39.570  53.490  38.070  1.00  0.00           H
ATOM   1551  SG  CYS A 100      41.960  53.810  38.720  1.00  0.00           S
ATOM   1552  C   CYS A 100      40.410  55.840  40.550  1.00  0.00           C
ATOM   1553  O   CYS A 100      41.090  55.400  41.480  1.00  0.00           O
ATOM   1554  N   ARG A 101      40.500  57.130  40.150  1.00  0.00           N
ATOM   1555  HN  ARG A 101      39.900  57.300  39.370  1.00  0.00           H
ATOM   1556  CA  ARG A 101      41.310  58.130  40.800  1.00  0.00           C
ATOM   1557  HA  ARG A 101      42.330  57.760  40.880  1.00  0.00           H
ATOM   1558  CB  ARG A 101      41.370  59.430  39.990  1.00  0.00           C
ATOM   1559  HB1 ARG A 101      41.820  60.190  40.660  1.00  0.00           H
ATOM   1560  HB2 ARG A 101      40.350  59.770  39.780  1.00  0.00           H
ATOM   1561  CG  ARG A 101      42.070  59.300  38.630  1.00  0.00           C
ATOM   1562  HG1 ARG A 101      41.470  58.500  38.160  1.00  0.00           H
ATOM   1563  HG2 ARG A 101      43.160  59.080  38.770  1.00  0.00           H
ATOM   1564  CD  ARG A 101      41.930  60.580  37.840  1.00  0.00           C
ATOM   1565  HD1 ARG A 101      42.520  61.430  38.240  1.00  0.00           H
ATOM   1566  HD2 ARG A 101      40.840  60.770  37.710  1.00  0.00           H
ATOM   1567  NE  ARG A 101      42.420  60.130  36.460  1.00  0.00           N
ATOM   1568  HE  ARG A 101      42.830  59.230  36.350  1.00  0.00           H
ATOM   1569  CZ  ARG A 101      42.200  60.770  35.350  1.00  0.00           C
ATOM   1570  NH1 ARG A 101      41.800  61.990  35.330  1.00  0.00           N
ATOM   1571 HH11 ARG A 101      41.640  62.520  36.170  1.00  0.00           H
ATOM   1572 HH12 ARG A 101      42.190  62.470  34.540  1.00  0.00           H
ATOM   1573  NH2 ARG A 101      42.580  60.230  34.200  1.00  0.00           N
ATOM   1574 HH21 ARG A 101      42.650  60.700  33.330  1.00  0.00           H
ATOM   1575 HH22 ARG A 101      42.760  59.250  34.250  1.00  0.00           H
ATOM   1576  C   ARG A 101      40.830  58.410  42.210  1.00  0.00           C
ATOM   1577  O   ARG A 101      41.680  58.460  43.130  1.00  0.00           O
ATOM   1578  N   LEU A 102      39.510  58.360  42.430  1.00  0.00           N
ATOM   1579  HN  LEU A 102      38.910  58.370  41.640  1.00  0.00           H
ATOM   1580  CA  LEU A 102      38.980  58.370  43.820  1.00  0.00           C
ATOM   1581  HA  LEU A 102      39.350  59.220  44.390  1.00  0.00           H
ATOM   1582  CB  LEU A 102      37.420  58.600  43.760  1.00  0.00           C
ATOM   1583  HB1 LEU A 102      36.920  57.820  43.130  1.00  0.00           H
ATOM   1584  HB2 LEU A 102      37.260  59.580  43.260  1.00  0.00           H
ATOM   1585  CG  LEU A 102      36.630  58.530  45.120  1.00  0.00           C
ATOM   1586  HG  LEU A 102      36.640  57.490  45.510  1.00  0.00           H
ATOM   1587  CD1 LEU A 102      37.210  59.570  46.130  1.00  0.00           C
ATOM   1588 HD11 LEU A 102      36.560  59.600  47.040  1.00  0.00           H
ATOM   1589 HD12 LEU A 102      37.220  60.620  45.780  1.00  0.00           H
ATOM   1590 HD13 LEU A 102      38.230  59.330  46.490  1.00  0.00           H
ATOM   1591  CD2 LEU A 102      35.130  58.880  44.800  1.00  0.00           C
ATOM   1592 HD21 LEU A 102      34.610  57.980  44.380  1.00  0.00           H
ATOM   1593 HD22 LEU A 102      35.010  59.800  44.200  1.00  0.00           H
ATOM   1594 HD23 LEU A 102      34.720  59.030  45.820  1.00  0.00           H
ATOM   1595  C   LEU A 102      39.350  57.100  44.650  1.00  0.00           C
ATOM   1596  O   LEU A 102      39.690  57.130  45.810  1.00  0.00           O
ATOM   1597  N   MET A 103      39.390  55.950  44.040  1.00  0.00           N
ATOM   1598  HN  MET A 103      39.030  55.910  43.100  1.00  0.00           H
ATOM   1599  CA  MET A 103      39.730  54.740  44.680  1.00  0.00           C
ATOM   1600  HA  MET A 103      39.170  54.600  45.590  1.00  0.00           H
ATOM   1601  CB  MET A 103      39.340  53.570  43.800  1.00  0.00           C
ATOM   1602  HB1 MET A 103      39.730  53.650  42.770  1.00  0.00           H
ATOM   1603  HB2 MET A 103      38.260  53.740  43.580  1.00  0.00           H
ATOM   1604  CG  MET A 103      39.770  52.240  44.300  1.00  0.00           C
ATOM   1605  HG1 MET A 103      40.860  52.280  44.480  1.00  0.00           H
ATOM   1606  HG2 MET A 103      39.480  51.590  43.440  1.00  0.00           H
ATOM   1607  SD  MET A 103      38.990  51.760  45.820  1.00  0.00           S
ATOM   1608  CE  MET A 103      39.330  50.030  45.660  1.00  0.00           C
ATOM   1609  HE1 MET A 103      38.610  49.470  46.300  1.00  0.00           H
ATOM   1610  HE2 MET A 103      40.370  49.790  45.970  1.00  0.00           H
ATOM   1611  HE3 MET A 103      39.050  49.570  44.680  1.00  0.00           H
ATOM   1612  C   MET A 103      41.220  54.720  45.140  1.00  0.00           C
ATOM   1613  O   MET A 103      41.520  54.630  46.310  1.00  0.00           O
ATOM   1614  N   LEU A 104      42.130  55.010  44.230  1.00  0.00           N
ATOM   1615  HN  LEU A 104      41.910  55.100  43.270  1.00  0.00           H
ATOM   1616  CA  LEU A 104      43.530  55.160  44.510  1.00  0.00           C
ATOM   1617  HA  LEU A 104      43.930  54.250  44.920  1.00  0.00           H
ATOM   1618  CB  LEU A 104      44.230  55.520  43.180  1.00  0.00           C
ATOM   1619  HB1 LEU A 104      45.310  55.650  43.390  1.00  0.00           H
ATOM   1620  HB2 LEU A 104      43.940  56.540  42.860  1.00  0.00           H
ATOM   1621  CG  LEU A 104      44.120  54.500  42.040  1.00  0.00           C
ATOM   1622  HG  LEU A 104      43.060  54.190  41.880  1.00  0.00           H
ATOM   1623  CD1 LEU A 104      44.620  55.080  40.740  1.00  0.00           C
ATOM   1624 HD11 LEU A 104      43.860  55.760  40.270  1.00  0.00           H
ATOM   1625 HD12 LEU A 104      44.870  54.220  40.080  1.00  0.00           H
ATOM   1626 HD13 LEU A 104      45.480  55.780  40.790  1.00  0.00           H
ATOM   1627  CD2 LEU A 104      44.890  53.170  42.330  1.00  0.00           C
ATOM   1628 HD21 LEU A 104      44.920  52.540  41.410  1.00  0.00           H
ATOM   1629 HD22 LEU A 104      44.500  52.510  43.130  1.00  0.00           H
ATOM   1630 HD23 LEU A 104      45.930  53.280  42.720  1.00  0.00           H
ATOM   1631  C   LEU A 104      43.890  56.230  45.510  1.00  0.00           C
ATOM   1632  O   LEU A 104      44.820  55.960  46.240  1.00  0.00           O
ATOM   1633  N   PHE A 105      43.130  57.380  45.550  1.00  0.00           N
ATOM   1634  HN  PHE A 105      42.800  57.820  44.720  1.00  0.00           H
ATOM   1635  CA  PHE A 105      43.280  58.270  46.670  1.00  0.00           C
ATOM   1636  HA  PHE A 105      44.340  58.360  46.810  1.00  0.00           H
ATOM   1637  CB  PHE A 105      42.570  59.530  46.110  1.00  0.00           C
ATOM   1638  HB1 PHE A 105      41.480  59.330  46.190  1.00  0.00           H
ATOM   1639  HB2 PHE A 105      42.710  59.650  45.020  1.00  0.00           H
ATOM   1640  CG  PHE A 105      42.960  60.770  46.850  1.00  0.00           C
ATOM   1641  CD1 PHE A 105      43.910  61.730  46.350  1.00  0.00           C
ATOM   1642  HD1 PHE A 105      44.460  61.500  45.450  1.00  0.00           H
ATOM   1643  CE1 PHE A 105      44.190  62.900  47.030  1.00  0.00           C
ATOM   1644  HE1 PHE A 105      44.780  63.670  46.550  1.00  0.00           H
ATOM   1645  CZ  PHE A 105      43.530  63.140  48.260  1.00  0.00           C
ATOM   1646  HZ  PHE A 105      43.680  64.120  48.690  1.00  0.00           H
ATOM   1647  CD2 PHE A 105      42.330  61.040  48.110  1.00  0.00           C
ATOM   1648  HD2 PHE A 105      41.670  60.270  48.480  1.00  0.00           H
ATOM   1649  CE2 PHE A 105      42.630  62.210  48.840  1.00  0.00           C
ATOM   1650  HE2 PHE A 105      42.190  62.320  49.820  1.00  0.00           H
ATOM   1651  C   PHE A 105      42.740  57.770  48.020  1.00  0.00           C
ATOM   1652  O   PHE A 105      43.380  58.050  49.070  1.00  0.00           O
ATOM   1653  N   MET A 106      41.610  57.030  48.160  1.00  0.00           N
ATOM   1654  HN  MET A 106      41.020  57.020  47.340  1.00  0.00           H
ATOM   1655  CA  MET A 106      41.100  56.490  49.430  1.00  0.00           C
ATOM   1656  HA  MET A 106      41.110  57.270  50.180  1.00  0.00           H
ATOM   1657  CB  MET A 106      39.660  55.810  49.460  1.00  0.00           C
ATOM   1658  HB1 MET A 106      39.310  55.470  50.440  1.00  0.00           H
ATOM   1659  HB2 MET A 106      39.710  54.980  48.730  1.00  0.00           H
ATOM   1660  CG  MET A 106      38.560  56.800  49.040  1.00  0.00           C
ATOM   1661  HG1 MET A 106      37.680  56.240  48.660  1.00  0.00           H
ATOM   1662  HG2 MET A 106      38.950  57.460  48.220  1.00  0.00           H
ATOM   1663  SD  MET A 106      38.060  57.650  50.560  1.00  0.00           S
ATOM   1664  CE  MET A 106      36.640  58.600  49.990  1.00  0.00           C
ATOM   1665  HE1 MET A 106      36.020  58.040  49.250  1.00  0.00           H
ATOM   1666  HE2 MET A 106      37.070  59.510  49.520  1.00  0.00           H
ATOM   1667  HE3 MET A 106      35.980  58.840  50.840  1.00  0.00           H
ATOM   1668  C   MET A 106      42.010  55.410  49.950  1.00  0.00           C
ATOM   1669  O   MET A 106      42.410  55.370  51.150  1.00  0.00           O
ATOM   1670  N   LEU A 107      42.570  54.500  49.110  1.00  0.00           N
ATOM   1671  HN  LEU A 107      42.270  54.620  48.170  1.00  0.00           H
ATOM   1672  CA  LEU A 107      43.580  53.540  49.510  1.00  0.00           C
ATOM   1673  HA  LEU A 107      43.270  53.130  50.460  1.00  0.00           H
ATOM   1674  CB  LEU A 107      43.840  52.390  48.460  1.00  0.00           C
ATOM   1675  HB1 LEU A 107      44.620  51.680  48.790  1.00  0.00           H
ATOM   1676  HB2 LEU A 107      44.310  52.850  47.570  1.00  0.00           H
ATOM   1677  CG  LEU A 107      42.660  51.560  48.000  1.00  0.00           C
ATOM   1678  HG  LEU A 107      41.900  52.180  47.480  1.00  0.00           H
ATOM   1679  CD1 LEU A 107      43.160  50.640  46.940  1.00  0.00           C
ATOM   1680 HD11 LEU A 107      43.610  51.100  46.050  1.00  0.00           H
ATOM   1681 HD12 LEU A 107      42.380  49.900  46.630  1.00  0.00           H
ATOM   1682 HD13 LEU A 107      43.950  49.950  47.310  1.00  0.00           H
ATOM   1683  CD2 LEU A 107      41.960  50.720  49.060  1.00  0.00           C
ATOM   1684 HD21 LEU A 107      41.190  50.020  48.690  1.00  0.00           H
ATOM   1685 HD22 LEU A 107      41.450  51.420  49.750  1.00  0.00           H
ATOM   1686 HD23 LEU A 107      42.650  50.080  49.660  1.00  0.00           H
ATOM   1687  C   LEU A 107      44.850  54.260  49.890  1.00  0.00           C
ATOM   1688  O   LEU A 107      45.580  53.960  50.840  1.00  0.00           O
ATOM   1689  N   ALA A 108      45.360  55.260  49.100  1.00  0.00           N
ATOM   1690  HN  ALA A 108      44.890  55.400  48.220  1.00  0.00           H
ATOM   1691  CA  ALA A 108      46.590  55.950  49.430  1.00  0.00           C
ATOM   1692  HA  ALA A 108      47.340  55.190  49.580  1.00  0.00           H
ATOM   1693  CB  ALA A 108      47.130  56.930  48.320  1.00  0.00           C
ATOM   1694  HB1 ALA A 108      48.020  57.550  48.560  1.00  0.00           H
ATOM   1695  HB2 ALA A 108      46.260  57.590  48.120  1.00  0.00           H
ATOM   1696  HB3 ALA A 108      47.430  56.380  47.400  1.00  0.00           H
ATOM   1697  C   ALA A 108      46.510  56.800  50.700  1.00  0.00           C
ATOM   1698  O   ALA A 108      47.510  56.880  51.400  1.00  0.00           O
ATOM   1699  N   MET A 109      45.330  57.440  51.030  1.00  0.00           N
ATOM   1700  HN  MET A 109      44.620  57.340  50.340  1.00  0.00           H
ATOM   1701  CA  MET A 109      45.150  58.290  52.180  1.00  0.00           C
ATOM   1702  HA  MET A 109      45.990  58.950  52.260  1.00  0.00           H
ATOM   1703  CB  MET A 109      43.860  59.120  52.030  1.00  0.00           C
ATOM   1704  HB1 MET A 109      43.130  58.570  51.390  1.00  0.00           H
ATOM   1705  HB2 MET A 109      44.010  60.040  51.430  1.00  0.00           H
ATOM   1706  CG  MET A 109      43.070  59.640  53.300  1.00  0.00           C
ATOM   1707  HG1 MET A 109      43.720  60.110  54.060  1.00  0.00           H
ATOM   1708  HG2 MET A 109      42.630  58.720  53.730  1.00  0.00           H
ATOM   1709  SD  MET A 109      41.620  60.760  52.900  1.00  0.00           S
ATOM   1710  CE  MET A 109      40.270  59.620  53.120  1.00  0.00           C
ATOM   1711  HE1 MET A 109      40.070  59.360  54.180  1.00  0.00           H
ATOM   1712  HE2 MET A 109      40.410  58.650  52.590  1.00  0.00           H
ATOM   1713  HE3 MET A 109      39.390  60.130  52.690  1.00  0.00           H
ATOM   1714  C   MET A 109      45.200  57.540  53.510  1.00  0.00           C
ATOM   1715  O   MET A 109      45.810  57.940  54.470  1.00  0.00           O
ATOM   1716  N   ASN A 110      44.620  56.340  53.530  1.00  0.00           N
ATOM   1717  HN  ASN A 110      44.150  55.970  52.720  1.00  0.00           H
ATOM   1718  CA  ASN A 110      44.610  55.420  54.700  1.00  0.00           C
ATOM   1719  HA  ASN A 110      44.620  56.020  55.600  1.00  0.00           H
ATOM   1720  CB  ASN A 110      43.380  54.600  54.810  1.00  0.00           C
ATOM   1721  HB1 ASN A 110      43.500  54.010  55.740  1.00  0.00           H
ATOM   1722  HB2 ASN A 110      43.270  53.860  53.980  1.00  0.00           H
ATOM   1723  CG  ASN A 110      42.170  55.530  54.990  1.00  0.00           C
ATOM   1724  OD1 ASN A 110      42.140  56.510  55.740  1.00  0.00           O
ATOM   1725  ND2 ASN A 110      41.090  55.080  54.250  1.00  0.00           N
ATOM   1726 HD21 ASN A 110      40.220  55.580  54.320  1.00  0.00           H
ATOM   1727 HD22 ASN A 110      41.200  54.340  53.590  1.00  0.00           H
ATOM   1728  C   ASN A 110      45.770  54.460  54.820  1.00  0.00           C
ATOM   1729  O   ASN A 110      46.230  54.200  55.930  1.00  0.00           O
ATOM   1730  N   ARG A 111      46.360  54.030  53.680  1.00  0.00           N
ATOM   1731  HN  ARG A 111      46.030  54.210  52.760  1.00  0.00           H
ATOM   1732  CA  ARG A 111      47.760  53.470  53.650  1.00  0.00           C
ATOM   1733  HA  ARG A 111      47.690  52.610  54.280  1.00  0.00           H
ATOM   1734  CB  ARG A 111      48.110  52.840  52.220  1.00  0.00           C
ATOM   1735  HB1 ARG A 111      47.980  53.620  51.440  1.00  0.00           H
ATOM   1736  HB2 ARG A 111      47.470  51.960  52.070  1.00  0.00           H
ATOM   1737  CG  ARG A 111      49.560  52.300  52.020  1.00  0.00           C
ATOM   1738  HG1 ARG A 111      49.890  51.790  52.950  1.00  0.00           H
ATOM   1739  HG2 ARG A 111      50.180  53.160  51.690  1.00  0.00           H
ATOM   1740  CD  ARG A 111      49.540  51.270  50.880  1.00  0.00           C
ATOM   1741  HD1 ARG A 111      49.020  51.740  50.010  1.00  0.00           H
ATOM   1742  HD2 ARG A 111      48.910  50.410  51.200  1.00  0.00           H
ATOM   1743  NE  ARG A 111      50.920  50.950  50.430  1.00  0.00           N
ATOM   1744  HE  ARG A 111      51.390  51.680  49.950  1.00  0.00           H
ATOM   1745  CZ  ARG A 111      51.510  49.760  50.430  1.00  0.00           C
ATOM   1746  NH1 ARG A 111      50.930  48.730  51.070  1.00  0.00           N
ATOM   1747 HH11 ARG A 111      51.440  47.870  51.200  1.00  0.00           H
ATOM   1748 HH12 ARG A 111      50.270  48.990  51.780  1.00  0.00           H
ATOM   1749  NH2 ARG A 111      52.640  49.590  49.840  1.00  0.00           N
ATOM   1750 HH21 ARG A 111      52.950  50.410  49.340  1.00  0.00           H
ATOM   1751 HH22 ARG A 111      53.140  48.740  49.780  1.00  0.00           H
ATOM   1752  C   ARG A 111      48.890  54.320  54.250  1.00  0.00           C
ATOM   1753  O   ARG A 111      49.720  53.880  55.040  1.00  0.00           O
ATOM   1754  N   GLN A 112      49.070  55.600  53.770  1.00  0.00           N
ATOM   1755  HN  GLN A 112      48.430  55.960  53.090  1.00  0.00           H
ATOM   1756  CA  GLN A 112      49.990  56.570  54.410  1.00  0.00           C
ATOM   1757  HA  GLN A 112      50.960  56.090  54.510  1.00  0.00           H
ATOM   1758  CB  GLN A 112      50.200  57.820  53.390  1.00  0.00           C
ATOM   1759  HB1 GLN A 112      50.580  58.640  54.050  1.00  0.00           H
ATOM   1760  HB2 GLN A 112      49.290  58.240  52.920  1.00  0.00           H
ATOM   1761  CG  GLN A 112      51.290  57.630  52.300  1.00  0.00           C
ATOM   1762  HG1 GLN A 112      52.310  57.520  52.750  1.00  0.00           H
ATOM   1763  HG2 GLN A 112      51.420  58.560  51.720  1.00  0.00           H
ATOM   1764  CD  GLN A 112      51.190  56.310  51.440  1.00  0.00           C
ATOM   1765  OE1 GLN A 112      52.160  55.610  51.360  1.00  0.00           O
ATOM   1766  NE2 GLN A 112      50.040  55.960  50.840  1.00  0.00           N
ATOM   1767 HE21 GLN A 112      49.230  56.530  51.000  1.00  0.00           H
ATOM   1768 HE22 GLN A 112      50.120  55.330  50.060  1.00  0.00           H
ATOM   1769  C   GLN A 112      49.610  57.070  55.840  1.00  0.00           C
ATOM   1770  O   GLN A 112      50.460  57.380  56.650  1.00  0.00           O
ATOM   1771  N   GLY A 113      48.250  57.200  56.140  1.00  0.00           N
ATOM   1772  HN  GLY A 113      47.540  57.270  55.430  1.00  0.00           H
ATOM   1773  CA  GLY A 113      47.870  57.910  57.360  1.00  0.00           C
ATOM   1774  HA1 GLY A 113      46.820  58.150  57.270  1.00  0.00           H
ATOM   1775  HA2 GLY A 113      48.480  58.760  57.610  1.00  0.00           H
ATOM   1776  C   GLY A 113      47.750  57.010  58.580  1.00  0.00           C
ATOM   1777  O   GLY A 113      47.970  57.510  59.700  1.00  0.00           O
ATOM   1778  N   SER A 114      47.380  55.710  58.360  1.00  0.00           N
ATOM   1779  HN  SER A 114      47.270  55.530  57.380  1.00  0.00           H
ATOM   1780  CA  SER A 114      47.280  54.640  59.240  1.00  0.00           C
ATOM   1781  HA  SER A 114      46.620  54.980  60.020  1.00  0.00           H
ATOM   1782  CB  SER A 114      46.640  53.290  58.750  1.00  0.00           C
ATOM   1783  HB1 SER A 114      45.680  53.560  58.260  1.00  0.00           H
ATOM   1784  HB2 SER A 114      46.440  52.570  59.580  1.00  0.00           H
ATOM   1785  OG  SER A 114      47.420  52.670  57.730  1.00  0.00           O
ATOM   1786  HG1 SER A 114      47.210  53.180  56.930  1.00  0.00           H
ATOM   1787  C   SER A 114      48.590  54.430  60.050  1.00  0.00           C
ATOM   1788  O   SER A 114      48.700  54.440  61.280  1.00  0.00           O
ATOM   1789  N   ILE A 115      49.690  54.360  59.300  1.00  0.00           N
ATOM   1790  HN  ILE A 115      49.670  54.250  58.310  1.00  0.00           H
ATOM   1791  CA  ILE A 115      51.030  54.370  59.840  1.00  0.00           C
ATOM   1792  HA  ILE A 115      51.030  53.730  60.720  1.00  0.00           H
ATOM   1793  CB  ILE A 115      52.170  53.950  58.940  1.00  0.00           C
ATOM   1794  HB  ILE A 115      53.120  54.230  59.420  1.00  0.00           H
ATOM   1795  CG2 ILE A 115      52.100  52.350  58.880  1.00  0.00           C
ATOM   1796 HG21 ILE A 115      52.580  51.920  57.970  1.00  0.00           H
ATOM   1797 HG22 ILE A 115      51.070  51.940  58.780  1.00  0.00           H
ATOM   1798 HG23 ILE A 115      52.470  51.910  59.820  1.00  0.00           H
ATOM   1799  CG1 ILE A 115      52.070  54.660  57.620  1.00  0.00           C
ATOM   1800 HG11 ILE A 115      52.100  55.760  57.790  1.00  0.00           H
ATOM   1801 HG12 ILE A 115      51.150  54.310  57.100  1.00  0.00           H
ATOM   1802  CD  ILE A 115      53.280  54.310  56.730  1.00  0.00           C
ATOM   1803  HD1 ILE A 115      53.300  53.240  56.370  1.00  0.00           H
ATOM   1804  HD2 ILE A 115      54.270  54.540  57.200  1.00  0.00           H
ATOM   1805  HD3 ILE A 115      53.350  54.940  55.820  1.00  0.00           H
ATOM   1806  C   ILE A 115      51.420  55.750  60.420  1.00  0.00           C
ATOM   1807  O   ILE A 115      52.220  55.850  61.350  1.00  0.00           O
ATOM   1808  N   ILE A 116      50.890  56.920  59.970  1.00  0.00           N
ATOM   1809  HN  ILE A 116      50.210  56.990  59.250  1.00  0.00           H
ATOM   1810  CA  ILE A 116      51.150  58.190  60.660  1.00  0.00           C
ATOM   1811  HA  ILE A 116      52.220  58.200  60.770  1.00  0.00           H
ATOM   1812  CB  ILE A 116      50.690  59.370  59.760  1.00  0.00           C
ATOM   1813  HB  ILE A 116      49.760  59.040  59.240  1.00  0.00           H
ATOM   1814  CG2 ILE A 116      50.270  60.600  60.550  1.00  0.00           C
ATOM   1815 HG21 ILE A 116      51.160  61.030  61.060  1.00  0.00           H
ATOM   1816 HG22 ILE A 116      49.420  60.370  61.230  1.00  0.00           H
ATOM   1817 HG23 ILE A 116      49.930  61.320  59.780  1.00  0.00           H
ATOM   1818  CG1 ILE A 116      51.760  59.770  58.690  1.00  0.00           C
ATOM   1819 HG11 ILE A 116      52.160  58.840  58.240  1.00  0.00           H
ATOM   1820 HG12 ILE A 116      52.650  60.290  59.120  1.00  0.00           H
ATOM   1821  CD  ILE A 116      51.030  60.630  57.510  1.00  0.00           C
ATOM   1822  HD1 ILE A 116      51.090  61.730  57.610  1.00  0.00           H
ATOM   1823  HD2 ILE A 116      49.960  60.310  57.480  1.00  0.00           H
ATOM   1824  HD3 ILE A 116      51.390  60.290  56.520  1.00  0.00           H
ATOM   1825  C   ILE A 116      50.670  58.320  62.110  1.00  0.00           C
ATOM   1826  O   ILE A 116      51.410  58.770  62.970  1.00  0.00           O
ATOM   1827  N   PHE A 117      49.410  57.810  62.310  1.00  0.00           N
ATOM   1828  HN  PHE A 117      48.910  57.370  61.560  1.00  0.00           H
ATOM   1829  CA  PHE A 117      48.880  57.920  63.660  1.00  0.00           C
ATOM   1830  HA  PHE A 117      49.090  58.920  64.010  1.00  0.00           H
ATOM   1831  CB  PHE A 117      47.350  57.800  63.680  1.00  0.00           C
ATOM   1832  HB1 PHE A 117      47.100  57.640  64.760  1.00  0.00           H
ATOM   1833  HB2 PHE A 117      46.940  56.960  63.080  1.00  0.00           H
ATOM   1834  CG  PHE A 117      46.670  59.110  63.310  1.00  0.00           C
ATOM   1835  CD1 PHE A 117      46.480  60.080  64.360  1.00  0.00           C
ATOM   1836  HD1 PHE A 117      46.900  59.840  65.330  1.00  0.00           H
ATOM   1837  CE1 PHE A 117      45.860  61.230  64.030  1.00  0.00           C
ATOM   1838  HE1 PHE A 117      45.740  61.890  64.880  1.00  0.00           H
ATOM   1839  CZ  PHE A 117      45.400  61.520  62.740  1.00  0.00           C
ATOM   1840  HZ  PHE A 117      44.910  62.470  62.570  1.00  0.00           H
ATOM   1841  CD2 PHE A 117      46.130  59.320  62.000  1.00  0.00           C
ATOM   1842  HD2 PHE A 117      46.230  58.540  61.270  1.00  0.00           H
ATOM   1843  CE2 PHE A 117      45.520  60.570  61.740  1.00  0.00           C
ATOM   1844  HE2 PHE A 117      45.280  60.940  60.750  1.00  0.00           H
ATOM   1845  C   PHE A 117      49.520  56.860  64.530  1.00  0.00           C
ATOM   1846  O   PHE A 117      49.790  57.210  65.670  1.00  0.00           O
ATOM   1847  N   LEU A 118      49.960  55.730  63.930  1.00  0.00           N
ATOM   1848  HN  LEU A 118      49.760  55.520  62.980  1.00  0.00           H
ATOM   1849  CA  LEU A 118      50.640  54.680  64.640  1.00  0.00           C
ATOM   1850  HA  LEU A 118      50.200  54.330  65.560  1.00  0.00           H
ATOM   1851  CB  LEU A 118      50.640  53.400  63.690  1.00  0.00           C
ATOM   1852  HB1 LEU A 118      51.090  53.690  62.720  1.00  0.00           H
ATOM   1853  HB2 LEU A 118      49.600  53.150  63.370  1.00  0.00           H
ATOM   1854  CG  LEU A 118      51.340  52.110  64.190  1.00  0.00           C
ATOM   1855  HG  LEU A 118      52.380  52.360  64.500  1.00  0.00           H
ATOM   1856  CD1 LEU A 118      50.600  51.530  65.480  1.00  0.00           C
ATOM   1857 HD11 LEU A 118      50.630  52.330  66.240  1.00  0.00           H
ATOM   1858 HD12 LEU A 118      51.100  50.600  65.810  1.00  0.00           H
ATOM   1859 HD13 LEU A 118      49.560  51.210  65.230  1.00  0.00           H
ATOM   1860  CD2 LEU A 118      51.480  50.920  63.200  1.00  0.00           C
ATOM   1861 HD21 LEU A 118      52.010  51.260  62.280  1.00  0.00           H
ATOM   1862 HD22 LEU A 118      50.440  50.600  63.000  1.00  0.00           H
ATOM   1863 HD23 LEU A 118      52.060  50.050  63.560  1.00  0.00           H
ATOM   1864  C   LEU A 118      52.070  55.080  64.940  1.00  0.00           C
ATOM   1865  O   LEU A 118      52.630  54.620  65.950  1.00  0.00           O
ATOM   1866  N   THR A 119      52.730  56.060  64.270  1.00  0.00           N
ATOM   1867  HN  THR A 119      52.320  56.330  63.400  1.00  0.00           H
ATOM   1868  CA  THR A 119      53.910  56.750  64.840  1.00  0.00           C
ATOM   1869  HA  THR A 119      54.540  55.940  65.150  1.00  0.00           H
ATOM   1870  CB  THR A 119      54.730  57.670  63.990  1.00  0.00           C
ATOM   1871  HB  THR A 119      54.460  58.750  64.070  1.00  0.00           H
ATOM   1872  OG1 THR A 119      54.610  57.240  62.630  1.00  0.00           O
ATOM   1873  HG1 THR A 119      53.680  57.090  62.430  1.00  0.00           H
ATOM   1874  CG2 THR A 119      56.220  57.580  64.330  1.00  0.00           C
ATOM   1875 HG21 THR A 119      56.530  56.520  64.450  1.00  0.00           H
ATOM   1876 HG22 THR A 119      56.480  58.040  65.320  1.00  0.00           H
ATOM   1877 HG23 THR A 119      56.760  58.040  63.470  1.00  0.00           H
ATOM   1878  C   THR A 119      53.700  57.550  66.020  1.00  0.00           C
ATOM   1879  O   THR A 119      54.400  57.380  67.000  1.00  0.00           O
ATOM   1880  N   VAL A 120      52.580  58.400  66.000  1.00  0.00           N
ATOM   1881  HN  VAL A 120      52.000  58.490  65.190  1.00  0.00           H
ATOM   1882  CA  VAL A 120      52.160  59.230  67.150  1.00  0.00           C
ATOM   1883  HA  VAL A 120      52.920  59.920  67.480  1.00  0.00           H
ATOM   1884  CB  VAL A 120      51.000  60.190  66.830  1.00  0.00           C
ATOM   1885  HB  VAL A 120      50.250  59.530  66.350  1.00  0.00           H
ATOM   1886  CG1 VAL A 120      50.380  60.720  68.150  1.00  0.00           C
ATOM   1887 HG11 VAL A 120      49.950  59.920  68.800  1.00  0.00           H
ATOM   1888 HG12 VAL A 120      49.500  61.370  67.970  1.00  0.00           H
ATOM   1889 HG13 VAL A 120      51.150  61.170  68.790  1.00  0.00           H
ATOM   1890  CG2 VAL A 120      51.500  61.270  65.880  1.00  0.00           C
ATOM   1891 HG21 VAL A 120      52.010  60.870  65.000  1.00  0.00           H
ATOM   1892 HG22 VAL A 120      52.350  61.830  66.330  1.00  0.00           H
ATOM   1893 HG23 VAL A 120      50.640  61.940  65.620  1.00  0.00           H
ATOM   1894  C   VAL A 120      51.890  58.390  68.330  1.00  0.00           C
ATOM   1895  O   VAL A 120      52.390  58.560  69.420  1.00  0.00           O
ATOM   1896  N   VAL A 121      51.090  57.310  68.210  1.00  0.00           N
ATOM   1897  HN  VAL A 121      50.730  57.250  67.270  1.00  0.00           H
ATOM   1898  CA  VAL A 121      50.710  56.310  69.240  1.00  0.00           C
ATOM   1899  HA  VAL A 121      50.260  56.800  70.090  1.00  0.00           H
ATOM   1900  CB  VAL A 121      49.560  55.480  68.610  1.00  0.00           C
ATOM   1901  HB  VAL A 121      49.760  54.970  67.640  1.00  0.00           H
ATOM   1902  CG1 VAL A 121      49.130  54.330  69.440  1.00  0.00           C
ATOM   1903 HG11 VAL A 121      48.280  53.810  68.940  1.00  0.00           H
ATOM   1904 HG12 VAL A 121      48.770  54.700  70.430  1.00  0.00           H
ATOM   1905 HG13 VAL A 121      49.860  53.540  69.650  1.00  0.00           H
ATOM   1906  CG2 VAL A 121      48.380  56.420  68.510  1.00  0.00           C
ATOM   1907 HG21 VAL A 121      48.160  56.700  69.570  1.00  0.00           H
ATOM   1908 HG22 VAL A 121      47.480  55.860  68.150  1.00  0.00           H
ATOM   1909 HG23 VAL A 121      48.560  57.320  67.890  1.00  0.00           H
ATOM   1910  C   VAL A 121      51.950  55.460  69.700  1.00  0.00           C
ATOM   1911  O   VAL A 121      52.150  55.220  70.890  1.00  0.00           O
ATOM   1912  N   ALA A 122      52.850  55.040  68.750  1.00  0.00           N
ATOM   1913  HN  ALA A 122      52.650  55.320  67.810  1.00  0.00           H
ATOM   1914  CA  ALA A 122      54.140  54.340  68.980  1.00  0.00           C
ATOM   1915  HA  ALA A 122      53.860  53.450  69.530  1.00  0.00           H
ATOM   1916  CB  ALA A 122      54.800  53.920  67.650  1.00  0.00           C
ATOM   1917  HB1 ALA A 122      54.990  54.860  67.090  1.00  0.00           H
ATOM   1918  HB2 ALA A 122      54.100  53.260  67.090  1.00  0.00           H
ATOM   1919  HB3 ALA A 122      55.720  53.350  67.900  1.00  0.00           H
ATOM   1920  C   ALA A 122      55.140  55.130  69.860  1.00  0.00           C
ATOM   1921  O   ALA A 122      55.830  54.550  70.760  1.00  0.00           O
ATOM   1922  N   VAL A 123      55.190  56.480  69.630  1.00  0.00           N
ATOM   1923  HN  VAL A 123      54.770  56.910  68.830  1.00  0.00           H
ATOM   1924  CA  VAL A 123      55.920  57.400  70.450  1.00  0.00           C
ATOM   1925  HA  VAL A 123      56.900  56.960  70.610  1.00  0.00           H
ATOM   1926  CB  VAL A 123      56.130  58.810  69.800  1.00  0.00           C
ATOM   1927  HB  VAL A 123      55.100  59.210  69.650  1.00  0.00           H
ATOM   1928  CG1 VAL A 123      56.870  59.750  70.730  1.00  0.00           C
ATOM   1929 HG11 VAL A 123      57.720  59.260  71.260  1.00  0.00           H
ATOM   1930 HG12 VAL A 123      56.200  60.180  71.510  1.00  0.00           H
ATOM   1931 HG13 VAL A 123      57.200  60.660  70.180  1.00  0.00           H
ATOM   1932  CG2 VAL A 123      56.960  58.580  68.530  1.00  0.00           C
ATOM   1933 HG21 VAL A 123      57.130  59.590  68.080  1.00  0.00           H
ATOM   1934 HG22 VAL A 123      56.430  57.980  67.750  1.00  0.00           H
ATOM   1935 HG23 VAL A 123      58.000  58.200  68.630  1.00  0.00           H
ATOM   1936  C   VAL A 123      55.310  57.500  71.830  1.00  0.00           C
ATOM   1937  O   VAL A 123      56.080  57.380  72.800  1.00  0.00           O
ATOM   1938  N   ASP A 124      53.980  57.690  71.960  1.00  0.00           N
ATOM   1939  HN  ASP A 124      53.420  57.890  71.160  1.00  0.00           H
ATOM   1940  CA  ASP A 124      53.230  57.690  73.170  1.00  0.00           C
ATOM   1941  HA  ASP A 124      53.700  58.400  73.820  1.00  0.00           H
ATOM   1942  CB  ASP A 124      51.740  58.150  72.910  1.00  0.00           C
ATOM   1943  HB1 ASP A 124      51.390  57.510  72.070  1.00  0.00           H
ATOM   1944  HB2 ASP A 124      51.820  59.220  72.620  1.00  0.00           H
ATOM   1945  CG  ASP A 124      50.820  57.970  74.060  1.00  0.00           C
ATOM   1946  OD1 ASP A 124      50.420  56.810  74.390  1.00  0.00           O
ATOM   1947  OD2 ASP A 124      50.440  59.030  74.640  1.00  0.00           O
ATOM   1948  C   ASP A 124      53.330  56.440  74.030  1.00  0.00           C
ATOM   1949  O   ASP A 124      53.750  56.520  75.210  1.00  0.00           O
ATOM   1950  N   ARG A 125      53.160  55.280  73.390  1.00  0.00           N
ATOM   1951  HN  ARG A 125      52.840  55.180  72.460  1.00  0.00           H
ATOM   1952  CA  ARG A 125      53.310  53.960  74.040  1.00  0.00           C
ATOM   1953  HA  ARG A 125      52.860  53.990  75.020  1.00  0.00           H
ATOM   1954  CB  ARG A 125      52.680  52.800  73.190  1.00  0.00           C
ATOM   1955  HB1 ARG A 125      53.230  51.850  73.370  1.00  0.00           H
ATOM   1956  HB2 ARG A 125      52.890  53.030  72.120  1.00  0.00           H
ATOM   1957  CG  ARG A 125      51.210  52.610  73.480  1.00  0.00           C
ATOM   1958  HG1 ARG A 125      51.120  52.510  74.580  1.00  0.00           H
ATOM   1959  HG2 ARG A 125      50.900  51.560  73.300  1.00  0.00           H
ATOM   1960  CD  ARG A 125      50.220  53.690  73.090  1.00  0.00           C
ATOM   1961  HD1 ARG A 125      50.330  53.810  71.990  1.00  0.00           H
ATOM   1962  HD2 ARG A 125      50.610  54.590  73.620  1.00  0.00           H
ATOM   1963  NE  ARG A 125      48.850  53.250  73.510  1.00  0.00           N
ATOM   1964  HE  ARG A 125      48.490  52.420  73.090  1.00  0.00           H
ATOM   1965  CZ  ARG A 125      48.190  53.770  74.530  1.00  0.00           C
ATOM   1966  NH1 ARG A 125      48.450  54.950  75.030  1.00  0.00           N
ATOM   1967 HH11 ARG A 125      49.060  55.590  74.550  1.00  0.00           H
ATOM   1968 HH12 ARG A 125      47.820  55.370  75.680  1.00  0.00           H
ATOM   1969  NH2 ARG A 125      47.240  53.140  75.140  1.00  0.00           N
ATOM   1970 HH21 ARG A 125      46.850  52.350  74.670  1.00  0.00           H
ATOM   1971 HH22 ARG A 125      46.770  53.640  75.870  1.00  0.00           H
ATOM   1972  C   ARG A 125      54.730  53.760  74.490  1.00  0.00           C
ATOM   1973  O   ARG A 125      54.850  53.260  75.610  1.00  0.00           O
ATOM   1974  N   TYR A 126      55.730  54.190  73.720  1.00  0.00           N
ATOM   1975  HN  TYR A 126      55.460  54.580  72.850  1.00  0.00           H
ATOM   1976  CA  TYR A 126      57.170  54.290  74.200  1.00  0.00           C
ATOM   1977  HA  TYR A 126      57.620  53.320  74.390  1.00  0.00           H
ATOM   1978  CB  TYR A 126      58.100  54.720  72.970  1.00  0.00           C
ATOM   1979  HB1 TYR A 126      57.700  55.620  72.460  1.00  0.00           H
ATOM   1980  HB2 TYR A 126      58.090  53.910  72.220  1.00  0.00           H
ATOM   1981  CG  TYR A 126      59.570  55.010  73.410  1.00  0.00           C
ATOM   1982  CD1 TYR A 126      60.280  53.980  73.990  1.00  0.00           C
ATOM   1983  HD1 TYR A 126      59.830  53.030  74.200  1.00  0.00           H
ATOM   1984  CE1 TYR A 126      61.550  54.260  74.480  1.00  0.00           C
ATOM   1985  HE1 TYR A 126      62.240  53.570  74.950  1.00  0.00           H
ATOM   1986  CZ  TYR A 126      62.100  55.520  74.360  1.00  0.00           C
ATOM   1987  OH  TYR A 126      63.410  55.720  74.770  1.00  0.00           O
ATOM   1988  HH  TYR A 126      63.660  56.620  74.940  1.00  0.00           H
ATOM   1989  CD2 TYR A 126      60.070  56.320  73.300  1.00  0.00           C
ATOM   1990  HD2 TYR A 126      59.390  57.100  72.990  1.00  0.00           H
ATOM   1991  CE2 TYR A 126      61.320  56.580  73.800  1.00  0.00           C
ATOM   1992  HE2 TYR A 126      61.720  57.580  73.900  1.00  0.00           H
ATOM   1993  C   TYR A 126      57.390  55.080  75.450  1.00  0.00           C
ATOM   1994  O   TYR A 126      58.000  54.730  76.470  1.00  0.00           O
ATOM   1995  N   PHE A 127      56.770  56.320  75.480  1.00  0.00           N
ATOM   1996  HN  PHE A 127      56.090  56.540  74.770  1.00  0.00           H
ATOM   1997  CA  PHE A 127      56.880  57.160  76.670  1.00  0.00           C
ATOM   1998  HA  PHE A 127      57.940  57.190  76.860  1.00  0.00           H
ATOM   1999  CB  PHE A 127      56.530  58.650  76.310  1.00  0.00           C
ATOM   2000  HB1 PHE A 127      56.330  59.330  77.170  1.00  0.00           H
ATOM   2001  HB2 PHE A 127      55.600  58.560  75.720  1.00  0.00           H
ATOM   2002  CG  PHE A 127      57.460  59.350  75.420  1.00  0.00           C
ATOM   2003  CD1 PHE A 127      57.100  60.600  74.930  1.00  0.00           C
ATOM   2004  HD1 PHE A 127      56.110  60.940  75.180  1.00  0.00           H
ATOM   2005  CE1 PHE A 127      57.960  61.440  74.140  1.00  0.00           C
ATOM   2006  HE1 PHE A 127      57.580  62.430  73.970  1.00  0.00           H
ATOM   2007  CZ  PHE A 127      59.230  60.990  73.850  1.00  0.00           C
ATOM   2008  HZ  PHE A 127      59.950  61.610  73.340  1.00  0.00           H
ATOM   2009  CD2 PHE A 127      58.800  58.900  75.090  1.00  0.00           C
ATOM   2010  HD2 PHE A 127      59.200  57.980  75.510  1.00  0.00           H
ATOM   2011  CE2 PHE A 127      59.590  59.670  74.300  1.00  0.00           C
ATOM   2012  HE2 PHE A 127      60.580  59.250  74.140  1.00  0.00           H
ATOM   2013  C   PHE A 127      56.140  56.620  77.930  1.00  0.00           C
ATOM   2014  O   PHE A 127      56.740  56.600  78.980  1.00  0.00           O
ATOM   2015  N   ARG A 128      54.950  55.980  77.710  1.00  0.00           N
ATOM   2016  HN  ARG A 128      54.590  56.090  76.800  1.00  0.00           H
ATOM   2017  CA  ARG A 128      54.370  55.230  78.770  1.00  0.00           C
ATOM   2018  HA  ARG A 128      54.140  55.940  79.540  1.00  0.00           H
ATOM   2019  CB  ARG A 128      52.960  54.690  78.340  1.00  0.00           C
ATOM   2020  HB1 ARG A 128      52.540  53.940  79.060  1.00  0.00           H
ATOM   2021  HB2 ARG A 128      53.040  54.160  77.370  1.00  0.00           H
ATOM   2022  CG  ARG A 128      51.890  55.770  78.250  1.00  0.00           C
ATOM   2023  HG1 ARG A 128      52.250  56.550  77.550  1.00  0.00           H
ATOM   2024  HG2 ARG A 128      51.770  56.370  79.180  1.00  0.00           H
ATOM   2025  CD  ARG A 128      50.530  55.420  77.720  1.00  0.00           C
ATOM   2026  HD1 ARG A 128      49.780  55.050  78.450  1.00  0.00           H
ATOM   2027  HD2 ARG A 128      50.670  54.790  76.810  1.00  0.00           H
ATOM   2028  NE  ARG A 128      49.980  56.680  77.080  1.00  0.00           N
ATOM   2029  HE  ARG A 128      50.260  56.830  76.130  1.00  0.00           H
ATOM   2030  CZ  ARG A 128      49.410  57.720  77.700  1.00  0.00           C
ATOM   2031  NH1 ARG A 128      48.860  57.680  78.880  1.00  0.00           N
ATOM   2032 HH11 ARG A 128      49.020  56.870  79.450  1.00  0.00           H
ATOM   2033 HH12 ARG A 128      48.690  58.540  79.370  1.00  0.00           H
ATOM   2034  NH2 ARG A 128      49.220  58.850  77.070  1.00  0.00           N
ATOM   2035 HH21 ARG A 128      49.520  58.870  76.120  1.00  0.00           H
ATOM   2036 HH22 ARG A 128      48.480  59.490  77.300  1.00  0.00           H
ATOM   2037  C   ARG A 128      55.130  54.120  79.390  1.00  0.00           C
ATOM   2038  O   ARG A 128      55.150  53.890  80.630  1.00  0.00           O
ATOM   2039  N   VAL A 129      55.800  53.380  78.500  1.00  0.00           N
ATOM   2040  HN  VAL A 129      55.660  53.560  77.530  1.00  0.00           H
ATOM   2041  CA  VAL A 129      56.650  52.190  78.920  1.00  0.00           C
ATOM   2042  HA  VAL A 129      56.100  51.440  79.470  1.00  0.00           H
ATOM   2043  CB  VAL A 129      57.330  51.440  77.670  1.00  0.00           C
ATOM   2044  HB  VAL A 129      57.780  52.190  76.990  1.00  0.00           H
ATOM   2045  CG1 VAL A 129      58.670  50.630  78.200  1.00  0.00           C
ATOM   2046 HG11 VAL A 129      58.510  49.770  78.890  1.00  0.00           H
ATOM   2047 HG12 VAL A 129      59.440  51.300  78.630  1.00  0.00           H
ATOM   2048 HG13 VAL A 129      59.120  50.170  77.290  1.00  0.00           H
ATOM   2049  CG2 VAL A 129      56.210  50.600  77.070  1.00  0.00           C
ATOM   2050 HG21 VAL A 129      56.650  50.260  76.110  1.00  0.00           H
ATOM   2051 HG22 VAL A 129      55.290  51.190  76.870  1.00  0.00           H
ATOM   2052 HG23 VAL A 129      55.970  49.720  77.710  1.00  0.00           H
ATOM   2053  C   VAL A 129      57.790  52.610  79.870  1.00  0.00           C
ATOM   2054  O   VAL A 129      58.090  51.970  80.910  1.00  0.00           O
ATOM   2055  N   VAL A 130      58.450  53.780  79.480  1.00  0.00           N
ATOM   2056  HN  VAL A 130      58.160  54.210  78.620  1.00  0.00           H
ATOM   2057  CA  VAL A 130      59.470  54.370  80.380  1.00  0.00           C
ATOM   2058  HA  VAL A 130      60.190  53.610  80.640  1.00  0.00           H
ATOM   2059  CB  VAL A 130      60.390  55.340  79.650  1.00  0.00           C
ATOM   2060  HB  VAL A 130      59.640  56.050  79.220  1.00  0.00           H
ATOM   2061  CG1 VAL A 130      61.550  56.050  80.330  1.00  0.00           C
ATOM   2062 HG11 VAL A 130      61.290  56.670  81.230  1.00  0.00           H
ATOM   2063 HG12 VAL A 130      62.030  56.810  79.670  1.00  0.00           H
ATOM   2064 HG13 VAL A 130      62.220  55.200  80.590  1.00  0.00           H
ATOM   2065  CG2 VAL A 130      61.000  54.670  78.390  1.00  0.00           C
ATOM   2066 HG21 VAL A 130      60.250  54.500  77.590  1.00  0.00           H
ATOM   2067 HG22 VAL A 130      61.360  53.640  78.600  1.00  0.00           H
ATOM   2068 HG23 VAL A 130      61.890  55.280  78.100  1.00  0.00           H
ATOM   2069  C   VAL A 130      59.000  54.920  81.780  1.00  0.00           C
ATOM   2070  O   VAL A 130      59.570  54.670  82.830  1.00  0.00           O
ATOM   2071  N   HSD A 131      57.860  55.670  81.730  1.00  0.00           N
ATOM   2072  HN  HSD A 131      57.600  56.020  80.830  1.00  0.00           H
ATOM   2073  CA  HSD A 131      57.230  56.300  82.810  1.00  0.00           C
ATOM   2074  HA  HSD A 131      56.600  55.530  83.230  1.00  0.00           H
ATOM   2075  CB  HSD A 131      58.060  56.820  84.020  1.00  0.00           C
ATOM   2076  HB1 HSD A 131      57.470  57.540  84.630  1.00  0.00           H
ATOM   2077  HB2 HSD A 131      58.930  57.380  83.610  1.00  0.00           H
ATOM   2078  ND1 HSD A 131      57.690  55.160  85.980  1.00  0.00           N
ATOM   2079  HD1 HSD A 131      56.690  55.090  86.110  1.00  0.00           H
ATOM   2080  CG  HSD A 131      58.500  55.870  85.110  1.00  0.00           C
ATOM   2081  CE1 HSD A 131      58.530  54.310  86.660  1.00  0.00           C
ATOM   2082  HE1 HSD A 131      58.230  53.420  87.200  1.00  0.00           H
ATOM   2083  NE2 HSD A 131      59.810  54.530  86.380  1.00  0.00           N
ATOM   2084  CD2 HSD A 131      59.770  55.550  85.440  1.00  0.00           C
ATOM   2085  HD2 HSD A 131      60.690  55.830  84.950  1.00  0.00           H
ATOM   2086  C   HSD A 131      56.340  57.400  82.260  1.00  0.00           C
ATOM   2087  O   HSD A 131      56.880  58.270  81.560  1.00  0.00           O
ATOM   2088  N   PRO A 132      54.970  57.480  82.410  1.00  0.00           N
ATOM   2089  CD  PRO A 132      54.210  56.420  83.140  1.00  0.00           C
ATOM   2090  HD1 PRO A 132      54.780  56.140  84.050  1.00  0.00           H
ATOM   2091  HD2 PRO A 132      54.290  55.520  82.470  1.00  0.00           H
ATOM   2092  CA  PRO A 132      54.100  58.450  81.740  1.00  0.00           C
ATOM   2093  HA  PRO A 132      54.440  58.330  80.720  1.00  0.00           H
ATOM   2094  CB  PRO A 132      52.640  57.840  81.990  1.00  0.00           C
ATOM   2095  HB1 PRO A 132      52.460  57.010  81.280  1.00  0.00           H
ATOM   2096  HB2 PRO A 132      51.740  58.500  82.060  1.00  0.00           H
ATOM   2097  CG  PRO A 132      52.800  56.980  83.310  1.00  0.00           C
ATOM   2098  HG1 PRO A 132      52.660  57.520  84.280  1.00  0.00           H
ATOM   2099  HG2 PRO A 132      52.040  56.170  83.330  1.00  0.00           H
ATOM   2100  C   PRO A 132      54.250  59.880  82.250  1.00  0.00           C
ATOM   2101  O   PRO A 132      53.300  60.640  82.460  1.00  0.00           O
ATOM   2102  N   HSD A 133      55.500  60.370  82.350  1.00  0.00           N
ATOM   2103  HN  HSD A 133      56.280  59.750  82.340  1.00  0.00           H
ATOM   2104  CA  HSD A 133      55.700  61.700  82.910  1.00  0.00           C
ATOM   2105  HA  HSD A 133      54.830  61.990  83.490  1.00  0.00           H
ATOM   2106  CB  HSD A 133      56.950  61.600  83.890  1.00  0.00           C
ATOM   2107  HB1 HSD A 133      57.140  62.640  84.270  1.00  0.00           H
ATOM   2108  HB2 HSD A 133      57.780  61.220  83.260  1.00  0.00           H
ATOM   2109  ND1 HSD A 133      55.850  60.720  86.110  1.00  0.00           N
ATOM   2110  HD1 HSD A 133      55.030  61.290  86.140  1.00  0.00           H
ATOM   2111  CG  HSD A 133      56.810  60.680  85.090  1.00  0.00           C
ATOM   2112  CE1 HSD A 133      56.230  59.760  86.960  1.00  0.00           C
ATOM   2113  HE1 HSD A 133      55.570  59.520  87.800  1.00  0.00           H
ATOM   2114  NE2 HSD A 133      57.350  59.160  86.630  1.00  0.00           N
ATOM   2115  CD2 HSD A 133      57.720  59.770  85.430  1.00  0.00           C
ATOM   2116  HD2 HSD A 133      58.650  59.500  84.940  1.00  0.00           H
ATOM   2117  C   HSD A 133      55.980  62.700  81.810  1.00  0.00           C
ATOM   2118  O   HSD A 133      56.280  63.850  82.120  1.00  0.00           O
ATOM   2119  N   HSD A 134      55.890  62.240  80.520  1.00  0.00           N
ATOM   2120  HN  HSD A 134      55.580  61.300  80.390  1.00  0.00           H
ATOM   2121  CA  HSD A 134      56.360  62.980  79.400  1.00  0.00           C
ATOM   2122  HA  HSD A 134      57.120  63.660  79.790  1.00  0.00           H
ATOM   2123  CB  HSD A 134      56.900  62.100  78.170  1.00  0.00           C
ATOM   2124  HB1 HSD A 134      57.160  62.670  77.260  1.00  0.00           H
ATOM   2125  HB2 HSD A 134      56.080  61.400  77.900  1.00  0.00           H
ATOM   2126  ND1 HSD A 134      57.980  60.190  79.530  1.00  0.00           N
ATOM   2127  HD1 HSD A 134      57.200  59.710  79.940  1.00  0.00           H
ATOM   2128  CG  HSD A 134      58.020  61.200  78.620  1.00  0.00           C
ATOM   2129  CE1 HSD A 134      59.140  59.590  79.600  1.00  0.00           C
ATOM   2130  HE1 HSD A 134      59.290  58.630  80.080  1.00  0.00           H
ATOM   2131  NE2 HSD A 134      60.000  60.170  78.810  1.00  0.00           N
ATOM   2132  CD2 HSD A 134      59.280  61.160  78.170  1.00  0.00           C
ATOM   2133  HD2 HSD A 134      59.770  61.800  77.430  1.00  0.00           H
ATOM   2134  C   HSD A 134      55.330  63.820  78.870  1.00  0.00           C
ATOM   2135  O   HSD A 134      54.150  63.590  79.110  1.00  0.00           O
ATOM   2136  N   ALA A 135      55.720  64.950  78.170  1.00  0.00           N
ATOM   2137  HN  ALA A 135      56.660  65.050  77.840  1.00  0.00           H
ATOM   2138  CA  ALA A 135      54.770  65.970  77.870  1.00  0.00           C
ATOM   2139  HA  ALA A 135      54.200  66.080  78.800  1.00  0.00           H
ATOM   2140  CB  ALA A 135      55.590  67.230  77.520  1.00  0.00           C
ATOM   2141  HB1 ALA A 135      54.940  68.090  77.250  1.00  0.00           H
ATOM   2142  HB2 ALA A 135      56.180  67.080  76.590  1.00  0.00           H
ATOM   2143  HB3 ALA A 135      56.360  67.520  78.270  1.00  0.00           H
ATOM   2144  C   ALA A 135      53.830  65.640  76.760  1.00  0.00           C
ATOM   2145  O   ALA A 135      52.800  66.230  76.490  1.00  0.00           O
ATOM   2146  N   LEU A 136      54.160  64.630  75.990  1.00  0.00           N
ATOM   2147  HN  LEU A 136      55.110  64.330  76.000  1.00  0.00           H
ATOM   2148  CA  LEU A 136      53.260  64.010  75.010  1.00  0.00           C
ATOM   2149  HA  LEU A 136      52.720  64.800  74.530  1.00  0.00           H
ATOM   2150  CB  LEU A 136      53.930  63.100  73.980  1.00  0.00           C
ATOM   2151  HB1 LEU A 136      54.520  62.370  74.580  1.00  0.00           H
ATOM   2152  HB2 LEU A 136      54.530  63.760  73.300  1.00  0.00           H
ATOM   2153  CG  LEU A 136      53.120  62.150  73.140  1.00  0.00           C
ATOM   2154  HG  LEU A 136      52.510  61.440  73.750  1.00  0.00           H
ATOM   2155  CD1 LEU A 136      52.210  62.930  72.090  1.00  0.00           C
ATOM   2156 HD11 LEU A 136      52.870  63.710  71.670  1.00  0.00           H
ATOM   2157 HD12 LEU A 136      51.340  63.480  72.510  1.00  0.00           H
ATOM   2158 HD13 LEU A 136      52.060  62.190  71.280  1.00  0.00           H
ATOM   2159  CD2 LEU A 136      54.040  61.220  72.380  1.00  0.00           C
ATOM   2160 HD21 LEU A 136      53.610  60.700  71.500  1.00  0.00           H
ATOM   2161 HD22 LEU A 136      54.350  60.330  72.970  1.00  0.00           H
ATOM   2162 HD23 LEU A 136      54.930  61.820  72.090  1.00  0.00           H
ATOM   2163  C   LEU A 136      52.060  63.330  75.710  1.00  0.00           C
ATOM   2164  O   LEU A 136      50.990  63.280  75.120  1.00  0.00           O
ATOM   2165  N   ASN A 137      52.180  62.830  77.020  1.00  0.00           N
ATOM   2166  HN  ASN A 137      53.080  62.880  77.450  1.00  0.00           H
ATOM   2167  CA  ASN A 137      51.180  62.190  77.860  1.00  0.00           C
ATOM   2168  HA  ASN A 137      50.520  61.550  77.290  1.00  0.00           H
ATOM   2169  CB  ASN A 137      51.850  61.240  78.880  1.00  0.00           C
ATOM   2170  HB1 ASN A 137      51.120  60.670  79.490  1.00  0.00           H
ATOM   2171  HB2 ASN A 137      52.480  61.860  79.540  1.00  0.00           H
ATOM   2172  CG  ASN A 137      52.800  60.210  78.190  1.00  0.00           C
ATOM   2173  OD1 ASN A 137      53.970  59.920  78.520  1.00  0.00           O
ATOM   2174  ND2 ASN A 137      52.200  59.430  77.270  1.00  0.00           N
ATOM   2175 HD21 ASN A 137      52.710  58.710  76.810  1.00  0.00           H
ATOM   2176 HD22 ASN A 137      51.200  59.440  77.210  1.00  0.00           H
ATOM   2177  C   ASN A 137      50.320  63.160  78.490  1.00  0.00           C
ATOM   2178  O   ASN A 137      49.170  62.810  78.770  1.00  0.00           O
ATOM   2179  N   LYS A 138      50.760  64.420  78.570  1.00  0.00           N
ATOM   2180  HN  LYS A 138      51.710  64.520  78.290  1.00  0.00           H
ATOM   2181  CA  LYS A 138      50.130  65.430  79.390  1.00  0.00           C
ATOM   2182  HA  LYS A 138      49.350  65.020  80.010  1.00  0.00           H
ATOM   2183  CB  LYS A 138      51.130  66.220  80.310  1.00  0.00           C
ATOM   2184  HB1 LYS A 138      50.640  66.860  81.070  1.00  0.00           H
ATOM   2185  HB2 LYS A 138      51.630  66.930  79.620  1.00  0.00           H
ATOM   2186  CG  LYS A 138      52.080  65.470  81.200  1.00  0.00           C
ATOM   2187  HG1 LYS A 138      52.710  66.120  81.850  1.00  0.00           H
ATOM   2188  HG2 LYS A 138      52.810  64.980  80.520  1.00  0.00           H
ATOM   2189  CD  LYS A 138      51.330  64.490  82.060  1.00  0.00           C
ATOM   2190  HD1 LYS A 138      50.990  63.610  81.470  1.00  0.00           H
ATOM   2191  HD2 LYS A 138      50.460  65.000  82.510  1.00  0.00           H
ATOM   2192  CE  LYS A 138      52.120  63.990  83.270  1.00  0.00           C
ATOM   2193  HE1 LYS A 138      52.960  63.330  82.940  1.00  0.00           H
ATOM   2194  HE2 LYS A 138      51.480  63.280  83.860  1.00  0.00           H
ATOM   2195  NZ  LYS A 138      52.640  65.020  84.130  1.00  0.00           N
ATOM   2196  HZ1 LYS A 138      51.930  65.780  84.120  1.00  0.00           H
ATOM   2197  HZ2 LYS A 138      53.570  65.420  83.890  1.00  0.00           H
ATOM   2198  HZ3 LYS A 138      52.810  64.700  85.100  1.00  0.00           H
ATOM   2199  C   LYS A 138      49.410  66.360  78.390  1.00  0.00           C
ATOM   2200  O   LYS A 138      49.030  67.390  78.790  1.00  0.00           O
ATOM   2201  N   ILE A 139      49.250  66.020  77.050  1.00  0.00           N
ATOM   2202  HN  ILE A 139      49.430  65.050  76.840  1.00  0.00           H
ATOM   2203  CA  ILE A 139      48.540  66.900  76.070  1.00  0.00           C
ATOM   2204  HA  ILE A 139      49.020  67.850  76.230  1.00  0.00           H
ATOM   2205  CB  ILE A 139      48.880  66.490  74.690  1.00  0.00           C
ATOM   2206  HB  ILE A 139      48.630  65.410  74.620  1.00  0.00           H
ATOM   2207  CG2 ILE A 139      48.000  67.290  73.670  1.00  0.00           C
ATOM   2208 HG21 ILE A 139      48.060  68.400  73.770  1.00  0.00           H
ATOM   2209 HG22 ILE A 139      46.960  66.980  73.890  1.00  0.00           H
ATOM   2210 HG23 ILE A 139      48.220  66.980  72.630  1.00  0.00           H
ATOM   2211  CG1 ILE A 139      50.390  66.720  74.450  1.00  0.00           C
ATOM   2212 HG11 ILE A 139      50.910  65.980  75.080  1.00  0.00           H
ATOM   2213 HG12 ILE A 139      50.680  67.730  74.820  1.00  0.00           H
ATOM   2214  CD  ILE A 139      50.880  66.680  72.980  1.00  0.00           C
ATOM   2215  HD1 ILE A 139      51.990  66.650  72.980  1.00  0.00           H
ATOM   2216  HD2 ILE A 139      50.500  67.480  72.330  1.00  0.00           H
ATOM   2217  HD3 ILE A 139      50.690  65.660  72.580  1.00  0.00           H
ATOM   2218  C   ILE A 139      47.040  67.100  76.410  1.00  0.00           C
ATOM   2219  O   ILE A 139      46.410  66.210  76.990  1.00  0.00           O
ATOM   2220  N   SER A 140      46.560  68.300  76.070  1.00  0.00           N
ATOM   2221  HN  SER A 140      47.220  68.900  75.610  1.00  0.00           H
ATOM   2222  CA  SER A 140      45.160  68.730  76.370  1.00  0.00           C
ATOM   2223  HA  SER A 140      44.760  68.080  77.130  1.00  0.00           H
ATOM   2224  CB  SER A 140      45.150  70.190  76.800  1.00  0.00           C
ATOM   2225  HB1 SER A 140      45.590  70.740  75.940  1.00  0.00           H
ATOM   2226  HB2 SER A 140      45.780  70.330  77.710  1.00  0.00           H
ATOM   2227  OG  SER A 140      43.870  70.610  77.200  1.00  0.00           O
ATOM   2228  HG1 SER A 140      43.840  70.870  78.120  1.00  0.00           H
ATOM   2229  C   SER A 140      44.280  68.380  75.150  1.00  0.00           C
ATOM   2230  O   SER A 140      44.610  68.330  73.930  1.00  0.00           O
ATOM   2231  N   ASN A 141      42.990  68.130  75.460  1.00  0.00           N
ATOM   2232  HN  ASN A 141      42.600  68.140  76.380  1.00  0.00           H
ATOM   2233  CA  ASN A 141      42.150  67.480  74.460  1.00  0.00           C
ATOM   2234  HA  ASN A 141      42.770  66.600  74.300  1.00  0.00           H
ATOM   2235  CB  ASN A 141      40.770  67.160  75.110  1.00  0.00           C
ATOM   2236  HB1 ASN A 141      40.050  66.840  74.330  1.00  0.00           H
ATOM   2237  HB2 ASN A 141      40.450  68.120  75.550  1.00  0.00           H
ATOM   2238  CG  ASN A 141      40.960  66.190  76.150  1.00  0.00           C
ATOM   2239  OD1 ASN A 141      42.040  65.660  76.450  1.00  0.00           O
ATOM   2240  ND2 ASN A 141      39.890  65.850  76.960  1.00  0.00           N
ATOM   2241 HD21 ASN A 141      40.100  65.280  77.760  1.00  0.00           H
ATOM   2242 HD22 ASN A 141      39.000  66.220  76.720  1.00  0.00           H
ATOM   2243  C   ASN A 141      41.940  68.180  73.050  1.00  0.00           C
ATOM   2244  O   ASN A 141      42.060  67.520  72.040  1.00  0.00           O
ATOM   2245  N   ARG A 142      41.650  69.500  73.070  1.00  0.00           N
ATOM   2246  HN  ARG A 142      41.890  69.990  73.910  1.00  0.00           H
ATOM   2247  CA  ARG A 142      41.420  70.330  71.910  1.00  0.00           C
ATOM   2248  HA  ARG A 142      40.680  69.830  71.310  1.00  0.00           H
ATOM   2249  CB  ARG A 142      41.020  71.870  72.270  1.00  0.00           C
ATOM   2250  HB1 ARG A 142      41.110  72.350  71.280  1.00  0.00           H
ATOM   2251  HB2 ARG A 142      41.880  72.120  72.930  1.00  0.00           H
ATOM   2252  CG  ARG A 142      39.790  72.040  73.120  1.00  0.00           C
ATOM   2253  HG1 ARG A 142      39.990  71.600  74.120  1.00  0.00           H
ATOM   2254  HG2 ARG A 142      38.950  71.430  72.700  1.00  0.00           H
ATOM   2255  CD  ARG A 142      39.310  73.450  73.220  1.00  0.00           C
ATOM   2256  HD1 ARG A 142      39.060  73.820  72.210  1.00  0.00           H
ATOM   2257  HD2 ARG A 142      40.230  73.950  73.600  1.00  0.00           H
ATOM   2258  NE  ARG A 142      38.160  73.390  74.090  1.00  0.00           N
ATOM   2259  HE  ARG A 142      37.970  72.620  74.700  1.00  0.00           H
ATOM   2260  CZ  ARG A 142      37.170  74.290  74.040  1.00  0.00           C
ATOM   2261  NH1 ARG A 142      37.370  75.540  73.610  1.00  0.00           N
ATOM   2262 HH11 ARG A 142      38.280  75.810  73.250  1.00  0.00           H
ATOM   2263 HH12 ARG A 142      36.670  76.250  73.510  1.00  0.00           H
ATOM   2264  NH2 ARG A 142      35.930  73.970  74.500  1.00  0.00           N
ATOM   2265 HH21 ARG A 142      35.690  73.010  74.650  1.00  0.00           H
ATOM   2266 HH22 ARG A 142      35.260  74.700  74.360  1.00  0.00           H
ATOM   2267  C   ARG A 142      42.680  70.360  71.110  1.00  0.00           C
ATOM   2268  O   ARG A 142      42.710  70.180  69.880  1.00  0.00           O
ATOM   2269  N   THR A 143      43.830  70.490  71.780  1.00  0.00           N
ATOM   2270  HN  THR A 143      43.730  70.510  72.780  1.00  0.00           H
ATOM   2271  CA  THR A 143      45.160  70.530  71.240  1.00  0.00           C
ATOM   2272  HA  THR A 143      45.160  71.230  70.420  1.00  0.00           H
ATOM   2273  CB  THR A 143      46.230  70.890  72.290  1.00  0.00           C
ATOM   2274  HB  THR A 143      45.970  70.350  73.230  1.00  0.00           H
ATOM   2275  OG1 THR A 143      46.120  72.250  72.660  1.00  0.00           O
ATOM   2276  HG1 THR A 143      45.280  72.230  73.110  1.00  0.00           H
ATOM   2277  CG2 THR A 143      47.630  70.610  71.760  1.00  0.00           C
ATOM   2278 HG21 THR A 143      47.720  70.920  70.700  1.00  0.00           H
ATOM   2279 HG22 THR A 143      47.800  69.510  71.740  1.00  0.00           H
ATOM   2280 HG23 THR A 143      48.350  71.200  72.370  1.00  0.00           H
ATOM   2281  C   THR A 143      45.520  69.310  70.480  1.00  0.00           C
ATOM   2282  O   THR A 143      46.030  69.310  69.370  1.00  0.00           O
ATOM   2283  N   ALA A 144      45.220  68.080  71.060  1.00  0.00           N
ATOM   2284  HN  ALA A 144      45.030  68.200  72.040  1.00  0.00           H
ATOM   2285  CA  ALA A 144      45.270  66.840  70.450  1.00  0.00           C
ATOM   2286  HA  ALA A 144      46.260  66.850  70.020  1.00  0.00           H
ATOM   2287  CB  ALA A 144      45.110  65.610  71.390  1.00  0.00           C
ATOM   2288  HB1 ALA A 144      44.050  65.350  71.580  1.00  0.00           H
ATOM   2289  HB2 ALA A 144      45.520  65.850  72.390  1.00  0.00           H
ATOM   2290  HB3 ALA A 144      45.670  64.750  70.950  1.00  0.00           H
ATOM   2291  C   ALA A 144      44.310  66.740  69.260  1.00  0.00           C
ATOM   2292  O   ALA A 144      44.740  66.260  68.190  1.00  0.00           O
ATOM   2293  N   ALA A 145      43.090  67.200  69.360  1.00  0.00           N
ATOM   2294  HN  ALA A 145      42.720  67.330  70.280  1.00  0.00           H
ATOM   2295  CA  ALA A 145      42.110  67.290  68.310  1.00  0.00           C
ATOM   2296  HA  ALA A 145      41.970  66.280  67.950  1.00  0.00           H
ATOM   2297  CB  ALA A 145      40.760  67.750  68.920  1.00  0.00           C
ATOM   2298  HB1 ALA A 145      39.890  67.560  68.270  1.00  0.00           H
ATOM   2299  HB2 ALA A 145      40.910  68.840  69.130  1.00  0.00           H
ATOM   2300  HB3 ALA A 145      40.560  67.160  69.840  1.00  0.00           H
ATOM   2301  C   ALA A 145      42.520  68.080  67.080  1.00  0.00           C
ATOM   2302  O   ALA A 145      42.310  67.710  65.890  1.00  0.00           O
ATOM   2303  N   ILE A 146      43.080  69.280  67.340  1.00  0.00           N
ATOM   2304  HN  ILE A 146      43.210  69.460  68.320  1.00  0.00           H
ATOM   2305  CA  ILE A 146      43.690  70.290  66.440  1.00  0.00           C
ATOM   2306  HA  ILE A 146      42.870  70.560  65.790  1.00  0.00           H
ATOM   2307  CB  ILE A 146      43.990  71.640  67.140  1.00  0.00           C
ATOM   2308  HB  ILE A 146      44.570  71.350  68.050  1.00  0.00           H
ATOM   2309  CG2 ILE A 146      44.910  72.580  66.350  1.00  0.00           C
ATOM   2310 HG21 ILE A 146      44.910  73.550  66.890  1.00  0.00           H
ATOM   2311 HG22 ILE A 146      44.330  72.920  65.460  1.00  0.00           H
ATOM   2312 HG23 ILE A 146      45.920  72.220  66.080  1.00  0.00           H
ATOM   2313  CG1 ILE A 146      42.730  72.340  67.550  1.00  0.00           C
ATOM   2314 HG11 ILE A 146      41.920  71.590  67.700  1.00  0.00           H
ATOM   2315 HG12 ILE A 146      42.410  72.930  66.670  1.00  0.00           H
ATOM   2316  CD  ILE A 146      42.880  73.320  68.680  1.00  0.00           C
ATOM   2317  HD1 ILE A 146      43.920  73.720  68.710  1.00  0.00           H
ATOM   2318  HD2 ILE A 146      42.780  73.000  69.730  1.00  0.00           H
ATOM   2319  HD3 ILE A 146      42.270  74.240  68.520  1.00  0.00           H
ATOM   2320  C   ILE A 146      44.910  69.710  65.750  1.00  0.00           C
ATOM   2321  O   ILE A 146      45.050  69.850  64.480  1.00  0.00           O
ATOM   2322  N   ILE A 147      45.860  69.150  66.440  1.00  0.00           N
ATOM   2323  HN  ILE A 147      45.730  69.070  67.420  1.00  0.00           H
ATOM   2324  CA  ILE A 147      47.050  68.470  65.950  1.00  0.00           C
ATOM   2325  HA  ILE A 147      47.570  69.090  65.240  1.00  0.00           H
ATOM   2326  CB  ILE A 147      48.000  68.030  67.080  1.00  0.00           C
ATOM   2327  HB  ILE A 147      47.330  67.500  67.790  1.00  0.00           H
ATOM   2328  CG2 ILE A 147      49.020  67.020  66.490  1.00  0.00           C
ATOM   2329 HG21 ILE A 147      49.760  66.610  67.220  1.00  0.00           H
ATOM   2330 HG22 ILE A 147      49.620  67.650  65.780  1.00  0.00           H
ATOM   2331 HG23 ILE A 147      48.610  66.080  66.060  1.00  0.00           H
ATOM   2332  CG1 ILE A 147      48.730  69.220  67.700  1.00  0.00           C
ATOM   2333 HG11 ILE A 147      48.020  69.990  68.080  1.00  0.00           H
ATOM   2334 HG12 ILE A 147      49.220  69.820  66.890  1.00  0.00           H
ATOM   2335  CD  ILE A 147      49.720  68.960  68.870  1.00  0.00           C
ATOM   2336  HD1 ILE A 147      49.130  68.450  69.660  1.00  0.00           H
ATOM   2337  HD2 ILE A 147      49.980  69.970  69.280  1.00  0.00           H
ATOM   2338  HD3 ILE A 147      50.660  68.420  68.620  1.00  0.00           H
ATOM   2339  C   ILE A 147      46.580  67.330  65.050  1.00  0.00           C
ATOM   2340  O   ILE A 147      47.150  67.080  63.980  1.00  0.00           O
ATOM   2341  N   SER A 148      45.560  66.550  65.460  1.00  0.00           N
ATOM   2342  HN  SER A 148      45.080  66.690  66.330  1.00  0.00           H
ATOM   2343  CA  SER A 148      45.010  65.370  64.720  1.00  0.00           C
ATOM   2344  HA  SER A 148      45.870  64.770  64.500  1.00  0.00           H
ATOM   2345  CB  SER A 148      43.930  64.570  65.450  1.00  0.00           C
ATOM   2346  HB1 SER A 148      43.480  63.760  64.830  1.00  0.00           H
ATOM   2347  HB2 SER A 148      43.210  65.290  65.870  1.00  0.00           H
ATOM   2348  OG  SER A 148      44.530  63.930  66.610  1.00  0.00           O
ATOM   2349  HG1 SER A 148      44.990  64.610  67.110  1.00  0.00           H
ATOM   2350  C   SER A 148      44.350  65.760  63.420  1.00  0.00           C
ATOM   2351  O   SER A 148      44.510  65.080  62.390  1.00  0.00           O
ATOM   2352  N   CYS A 149      43.620  66.870  63.340  1.00  0.00           N
ATOM   2353  HN  CYS A 149      43.310  67.340  64.160  1.00  0.00           H
ATOM   2354  CA  CYS A 149      43.210  67.470  62.100  1.00  0.00           C
ATOM   2355  HA  CYS A 149      42.590  66.720  61.610  1.00  0.00           H
ATOM   2356  CB  CYS A 149      42.190  68.590  62.520  1.00  0.00           C
ATOM   2357  HB1 CYS A 149      42.780  69.410  62.970  1.00  0.00           H
ATOM   2358  HB2 CYS A 149      41.620  68.240  63.420  1.00  0.00           H
ATOM   2359  SG  CYS A 149      41.210  69.330  61.190  1.00  0.00           S
ATOM   2360  HG1 CYS A 149      41.860  70.490  61.100  1.00  0.00           H
ATOM   2361  C   CYS A 149      44.260  68.070  61.180  1.00  0.00           C
ATOM   2362  O   CYS A 149      44.230  67.850  59.950  1.00  0.00           O
ATOM   2363  N   LEU A 150      45.280  68.760  61.750  1.00  0.00           N
ATOM   2364  HN  LEU A 150      45.230  68.880  62.730  1.00  0.00           H
ATOM   2365  CA  LEU A 150      46.610  68.930  61.110  1.00  0.00           C
ATOM   2366  HA  LEU A 150      46.470  69.470  60.180  1.00  0.00           H
ATOM   2367  CB  LEU A 150      47.450  69.870  61.990  1.00  0.00           C
ATOM   2368  HB1 LEU A 150      48.450  70.050  61.560  1.00  0.00           H
ATOM   2369  HB2 LEU A 150      47.580  69.100  62.790  1.00  0.00           H
ATOM   2370  CG  LEU A 150      46.950  71.260  62.320  1.00  0.00           C
ATOM   2371  HG  LEU A 150      45.880  71.160  62.640  1.00  0.00           H
ATOM   2372  CD1 LEU A 150      47.690  71.980  63.450  1.00  0.00           C
ATOM   2373 HD11 LEU A 150      47.640  71.360  64.370  1.00  0.00           H
ATOM   2374 HD12 LEU A 150      47.190  72.950  63.660  1.00  0.00           H
ATOM   2375 HD13 LEU A 150      48.750  72.210  63.170  1.00  0.00           H
ATOM   2376  CD2 LEU A 150      46.990  72.060  60.910  1.00  0.00           C
ATOM   2377 HD21 LEU A 150      46.940  73.150  61.090  1.00  0.00           H
ATOM   2378 HD22 LEU A 150      46.210  71.740  60.180  1.00  0.00           H
ATOM   2379 HD23 LEU A 150      48.050  71.910  60.610  1.00  0.00           H
ATOM   2380  C   LEU A 150      47.380  67.700  60.530  1.00  0.00           C
ATOM   2381  O   LEU A 150      47.920  67.790  59.420  1.00  0.00           O
ATOM   2382  N   LEU A 151      47.460  66.570  61.210  1.00  0.00           N
ATOM   2383  HN  LEU A 151      47.160  66.590  62.170  1.00  0.00           H
ATOM   2384  CA  LEU A 151      47.800  65.310  60.650  1.00  0.00           C
ATOM   2385  HA  LEU A 151      48.780  65.330  60.190  1.00  0.00           H
ATOM   2386  CB  LEU A 151      48.000  64.190  61.710  1.00  0.00           C
ATOM   2387  HB1 LEU A 151      48.340  63.300  61.150  1.00  0.00           H
ATOM   2388  HB2 LEU A 151      46.960  63.920  62.010  1.00  0.00           H
ATOM   2389  CG  LEU A 151      48.970  64.430  62.830  1.00  0.00           C
ATOM   2390  HG  LEU A 151      48.740  65.420  63.290  1.00  0.00           H
ATOM   2391  CD1 LEU A 151      48.890  63.260  63.780  1.00  0.00           C
ATOM   2392 HD11 LEU A 151      49.180  62.290  63.340  1.00  0.00           H
ATOM   2393 HD12 LEU A 151      47.810  63.170  64.020  1.00  0.00           H
ATOM   2394 HD13 LEU A 151      49.350  63.390  64.790  1.00  0.00           H
ATOM   2395  CD2 LEU A 151      50.420  64.590  62.300  1.00  0.00           C
ATOM   2396 HD21 LEU A 151      51.110  64.580  63.180  1.00  0.00           H
ATOM   2397 HD22 LEU A 151      50.630  65.580  61.820  1.00  0.00           H
ATOM   2398 HD23 LEU A 151      50.640  63.760  61.610  1.00  0.00           H
ATOM   2399  C   LEU A 151      46.960  64.940  59.480  1.00  0.00           C
ATOM   2400  O   LEU A 151      47.480  64.490  58.470  1.00  0.00           O
ATOM   2401  N   TRP A 152      45.580  65.060  59.570  1.00  0.00           N
ATOM   2402  HN  TRP A 152      45.090  65.410  60.350  1.00  0.00           H
ATOM   2403  CA  TRP A 152      44.790  64.810  58.370  1.00  0.00           C
ATOM   2404  HA  TRP A 152      45.010  63.800  58.080  1.00  0.00           H
ATOM   2405  CB  TRP A 152      43.210  64.730  58.700  1.00  0.00           C
ATOM   2406  HB1 TRP A 152      42.650  64.860  57.760  1.00  0.00           H
ATOM   2407  HB2 TRP A 152      42.890  65.600  59.310  1.00  0.00           H
ATOM   2408  CG  TRP A 152      42.800  63.470  59.250  1.00  0.00           C
ATOM   2409  CD1 TRP A 152      42.540  63.370  60.580  1.00  0.00           C
ATOM   2410  HD1 TRP A 152      42.720  64.130  61.340  1.00  0.00           H
ATOM   2411  NE1 TRP A 152      42.300  62.040  60.950  1.00  0.00           N
ATOM   2412  HE1 TRP A 152      41.960  61.800  61.830  1.00  0.00           H
ATOM   2413  CE2 TRP A 152      42.230  61.260  59.840  1.00  0.00           C
ATOM   2414  CD2 TRP A 152      42.520  62.140  58.760  1.00  0.00           C
ATOM   2415  CE3 TRP A 152      42.670  61.500  57.550  1.00  0.00           C
ATOM   2416  HE3 TRP A 152      43.210  62.120  56.840  1.00  0.00           H
ATOM   2417  CZ3 TRP A 152      42.230  60.270  57.310  1.00  0.00           C
ATOM   2418  HZ3 TRP A 152      42.300  59.780  56.350  1.00  0.00           H
ATOM   2419  CZ2 TRP A 152      41.700  60.000  59.640  1.00  0.00           C
ATOM   2420  HZ2 TRP A 152      41.440  59.540  60.580  1.00  0.00           H
ATOM   2421  CH2 TRP A 152      41.690  59.510  58.320  1.00  0.00           C
ATOM   2422  HH2 TRP A 152      41.280  58.500  58.230  1.00  0.00           H
ATOM   2423  C   TRP A 152      45.110  65.710  57.190  1.00  0.00           C
ATOM   2424  O   TRP A 152      45.250  65.310  56.020  1.00  0.00           O
ATOM   2425  N   GLY A 153      45.290  67.040  57.490  1.00  0.00           N
ATOM   2426  HN  GLY A 153      45.140  67.340  58.430  1.00  0.00           H
ATOM   2427  CA  GLY A 153      45.740  68.050  56.560  1.00  0.00           C
ATOM   2428  HA1 GLY A 153      46.050  68.970  57.050  1.00  0.00           H
ATOM   2429  HA2 GLY A 153      45.010  68.400  55.850  1.00  0.00           H
ATOM   2430  C   GLY A 153      46.960  67.630  55.720  1.00  0.00           C
ATOM   2431  O   GLY A 153      46.920  67.540  54.450  1.00  0.00           O
ATOM   2432  N   ILE A 154      48.060  67.260  56.400  1.00  0.00           N
ATOM   2433  HN  ILE A 154      48.140  67.330  57.380  1.00  0.00           H
ATOM   2434  CA  ILE A 154      49.240  66.740  55.730  1.00  0.00           C
ATOM   2435  HA  ILE A 154      49.370  67.400  54.890  1.00  0.00           H
ATOM   2436  CB  ILE A 154      50.560  66.750  56.520  1.00  0.00           C
ATOM   2437  HB  ILE A 154      50.620  67.800  56.870  1.00  0.00           H
ATOM   2438  CG2 ILE A 154      50.470  65.820  57.740  1.00  0.00           C
ATOM   2439 HG21 ILE A 154      51.260  66.010  58.500  1.00  0.00           H
ATOM   2440 HG22 ILE A 154      50.460  64.790  57.330  1.00  0.00           H
ATOM   2441 HG23 ILE A 154      49.460  65.810  58.200  1.00  0.00           H
ATOM   2442  CG1 ILE A 154      51.800  66.560  55.540  1.00  0.00           C
ATOM   2443 HG11 ILE A 154      51.730  65.510  55.170  1.00  0.00           H
ATOM   2444 HG12 ILE A 154      52.640  66.520  56.270  1.00  0.00           H
ATOM   2445  CD  ILE A 154      52.140  67.650  54.510  1.00  0.00           C
ATOM   2446  HD1 ILE A 154      51.270  67.780  53.820  1.00  0.00           H
ATOM   2447  HD2 ILE A 154      52.980  67.380  53.840  1.00  0.00           H
ATOM   2448  HD3 ILE A 154      52.440  68.580  55.050  1.00  0.00           H
ATOM   2449  C   ILE A 154      49.030  65.370  55.070  1.00  0.00           C
ATOM   2450  O   ILE A 154      49.500  65.110  53.990  1.00  0.00           O
ATOM   2451  N   THR A 155      48.270  64.370  55.660  1.00  0.00           N
ATOM   2452  HN  THR A 155      47.950  64.550  56.580  1.00  0.00           H
ATOM   2453  CA  THR A 155      47.820  63.060  55.090  1.00  0.00           C
ATOM   2454  HA  THR A 155      48.710  62.510  54.800  1.00  0.00           H
ATOM   2455  CB  THR A 155      47.040  62.260  56.150  1.00  0.00           C
ATOM   2456  HB  THR A 155      46.280  63.000  56.490  1.00  0.00           H
ATOM   2457  OG1 THR A 155      47.870  61.960  57.290  1.00  0.00           O
ATOM   2458  HG1 THR A 155      47.980  62.830  57.670  1.00  0.00           H
ATOM   2459  CG2 THR A 155      46.370  60.980  55.630  1.00  0.00           C
ATOM   2460 HG21 THR A 155      46.320  60.210  56.430  1.00  0.00           H
ATOM   2461 HG22 THR A 155      47.020  60.430  54.930  1.00  0.00           H
ATOM   2462 HG23 THR A 155      45.380  61.060  55.120  1.00  0.00           H
ATOM   2463  C   THR A 155      47.120  63.200  53.730  1.00  0.00           C
ATOM   2464  O   THR A 155      47.480  62.690  52.630  1.00  0.00           O
ATOM   2465  N   ILE A 156      46.130  64.150  53.700  1.00  0.00           N
ATOM   2466  HN  ILE A 156      45.810  64.640  54.510  1.00  0.00           H
ATOM   2467  CA  ILE A 156      45.380  64.590  52.540  1.00  0.00           C
ATOM   2468  HA  ILE A 156      44.960  63.710  52.090  1.00  0.00           H
ATOM   2469  CB  ILE A 156      44.300  65.530  52.920  1.00  0.00           C
ATOM   2470  HB  ILE A 156      44.610  66.200  53.760  1.00  0.00           H
ATOM   2471  CG2 ILE A 156      43.640  66.310  51.840  1.00  0.00           C
ATOM   2472 HG21 ILE A 156      44.310  67.100  51.440  1.00  0.00           H
ATOM   2473 HG22 ILE A 156      42.830  66.980  52.210  1.00  0.00           H
ATOM   2474 HG23 ILE A 156      43.220  65.580  51.100  1.00  0.00           H
ATOM   2475  CG1 ILE A 156      43.160  64.660  53.510  1.00  0.00           C
ATOM   2476 HG11 ILE A 156      43.420  63.760  54.130  1.00  0.00           H
ATOM   2477 HG12 ILE A 156      42.580  64.320  52.630  1.00  0.00           H
ATOM   2478  CD  ILE A 156      42.230  65.530  54.400  1.00  0.00           C
ATOM   2479  HD1 ILE A 156      42.850  66.210  55.030  1.00  0.00           H
ATOM   2480  HD2 ILE A 156      41.580  64.860  55.000  1.00  0.00           H
ATOM   2481  HD3 ILE A 156      41.620  66.200  53.760  1.00  0.00           H
ATOM   2482  C   ILE A 156      46.270  65.160  51.530  1.00  0.00           C
ATOM   2483  O   ILE A 156      46.300  64.770  50.370  1.00  0.00           O
ATOM   2484  N   GLY A 157      47.090  66.150  51.930  1.00  0.00           N
ATOM   2485  HN  GLY A 157      46.910  66.540  52.820  1.00  0.00           H
ATOM   2486  CA  GLY A 157      48.070  66.790  51.080  1.00  0.00           C
ATOM   2487  HA1 GLY A 157      48.520  67.500  51.760  1.00  0.00           H
ATOM   2488  HA2 GLY A 157      47.570  67.300  50.270  1.00  0.00           H
ATOM   2489  C   GLY A 157      49.150  66.060  50.410  1.00  0.00           C
ATOM   2490  O   GLY A 157      49.640  66.430  49.330  1.00  0.00           O
ATOM   2491  N   LEU A 158      49.660  65.030  51.160  1.00  0.00           N
ATOM   2492  HN  LEU A 158      49.460  64.930  52.130  1.00  0.00           H
ATOM   2493  CA  LEU A 158      50.660  64.070  50.750  1.00  0.00           C
ATOM   2494  HA  LEU A 158      51.540  64.580  50.380  1.00  0.00           H
ATOM   2495  CB  LEU A 158      51.300  63.230  51.920  1.00  0.00           C
ATOM   2496  HB1 LEU A 158      50.440  62.630  52.280  1.00  0.00           H
ATOM   2497  HB2 LEU A 158      51.760  63.900  52.690  1.00  0.00           H
ATOM   2498  CG  LEU A 158      52.270  62.150  51.430  1.00  0.00           C
ATOM   2499  HG  LEU A 158      51.760  61.460  50.730  1.00  0.00           H
ATOM   2500  CD1 LEU A 158      53.490  62.720  50.770  1.00  0.00           C
ATOM   2501 HD11 LEU A 158      53.190  63.230  49.840  1.00  0.00           H
ATOM   2502 HD12 LEU A 158      54.310  62.020  50.530  1.00  0.00           H
ATOM   2503 HD13 LEU A 158      53.950  63.530  51.370  1.00  0.00           H
ATOM   2504  CD2 LEU A 158      52.720  61.260  52.570  1.00  0.00           C
ATOM   2505 HD21 LEU A 158      53.250  60.410  52.110  1.00  0.00           H
ATOM   2506 HD22 LEU A 158      51.850  60.770  53.050  1.00  0.00           H
ATOM   2507 HD23 LEU A 158      53.250  61.760  53.420  1.00  0.00           H
ATOM   2508  C   LEU A 158      50.120  63.190  49.590  1.00  0.00           C
ATOM   2509  O   LEU A 158      50.750  62.810  48.620  1.00  0.00           O
ATOM   2510  N   THR A 159      48.810  62.890  49.730  1.00  0.00           N
ATOM   2511  HN  THR A 159      48.250  63.420  50.370  1.00  0.00           H
ATOM   2512  CA  THR A 159      48.110  61.980  48.930  1.00  0.00           C
ATOM   2513  HA  THR A 159      48.790  61.140  48.830  1.00  0.00           H
ATOM   2514  CB  THR A 159      46.890  61.470  49.550  1.00  0.00           C
ATOM   2515  HB  THR A 159      46.190  62.330  49.650  1.00  0.00           H
ATOM   2516  OG1 THR A 159      47.200  60.890  50.770  1.00  0.00           O
ATOM   2517  HG1 THR A 159      47.570  61.510  51.400  1.00  0.00           H
ATOM   2518  CG2 THR A 159      46.220  60.390  48.740  1.00  0.00           C
ATOM   2519 HG21 THR A 159      45.350  59.850  49.180  1.00  0.00           H
ATOM   2520 HG22 THR A 159      47.040  59.670  48.530  1.00  0.00           H
ATOM   2521 HG23 THR A 159      45.890  60.870  47.790  1.00  0.00           H
ATOM   2522  C   THR A 159      47.810  62.680  47.600  1.00  0.00           C
ATOM   2523  O   THR A 159      47.720  62.090  46.520  1.00  0.00           O
ATOM   2524  N   VAL A 160      47.660  64.030  47.610  1.00  0.00           N
ATOM   2525  HN  VAL A 160      47.550  64.580  48.430  1.00  0.00           H
ATOM   2526  CA  VAL A 160      47.510  64.840  46.350  1.00  0.00           C
ATOM   2527  HA  VAL A 160      46.710  64.410  45.760  1.00  0.00           H
ATOM   2528  CB  VAL A 160      47.110  66.380  46.530  1.00  0.00           C
ATOM   2529  HB  VAL A 160      47.950  66.890  47.030  1.00  0.00           H
ATOM   2530  CG1 VAL A 160      46.650  67.090  45.260  1.00  0.00           C
ATOM   2531 HG11 VAL A 160      47.480  67.200  44.520  1.00  0.00           H
ATOM   2532 HG12 VAL A 160      46.400  68.140  45.520  1.00  0.00           H
ATOM   2533 HG13 VAL A 160      45.660  66.750  44.880  1.00  0.00           H
ATOM   2534  CG2 VAL A 160      45.890  66.380  47.530  1.00  0.00           C
ATOM   2535 HG21 VAL A 160      45.130  65.700  47.100  1.00  0.00           H
ATOM   2536 HG22 VAL A 160      45.610  67.450  47.580  1.00  0.00           H
ATOM   2537 HG23 VAL A 160      46.090  66.020  48.560  1.00  0.00           H
ATOM   2538  C   VAL A 160      48.790  64.770  45.560  1.00  0.00           C
ATOM   2539  O   VAL A 160      48.840  64.580  44.360  1.00  0.00           O
ATOM   2540  N   HSD A 161      49.890  64.880  46.300  1.00  0.00           N
ATOM   2541  HN  HSD A 161      49.810  65.090  47.280  1.00  0.00           H
ATOM   2542  CA  HSD A 161      51.240  64.880  45.800  1.00  0.00           C
ATOM   2543  HA  HSD A 161      51.280  65.600  45.010  1.00  0.00           H
ATOM   2544  CB  HSD A 161      52.300  65.250  46.830  1.00  0.00           C
ATOM   2545  HB1 HSD A 161      53.270  64.910  46.430  1.00  0.00           H
ATOM   2546  HB2 HSD A 161      52.230  64.660  47.770  1.00  0.00           H
ATOM   2547  ND1 HSD A 161      51.530  67.490  47.850  1.00  0.00           N
ATOM   2548  HD1 HSD A 161      51.000  67.220  48.650  1.00  0.00           H
ATOM   2549  CG  HSD A 161      52.370  66.730  47.010  1.00  0.00           C
ATOM   2550  CE1 HSD A 161      51.850  68.800  47.650  1.00  0.00           C
ATOM   2551  HE1 HSD A 161      51.390  69.660  48.130  1.00  0.00           H
ATOM   2552  NE2 HSD A 161      52.980  68.890  46.920  1.00  0.00           N
ATOM   2553  CD2 HSD A 161      53.320  67.640  46.590  1.00  0.00           C
ATOM   2554  HD2 HSD A 161      54.160  67.500  45.920  1.00  0.00           H
ATOM   2555  C   HSD A 161      51.490  63.580  45.060  1.00  0.00           C
ATOM   2556  O   HSD A 161      52.060  63.530  44.000  1.00  0.00           O
ATOM   2557  N   LEU A 162      51.060  62.400  45.680  1.00  0.00           N
ATOM   2558  HN  LEU A 162      50.920  62.280  46.650  1.00  0.00           H
ATOM   2559  CA  LEU A 162      51.240  61.070  45.170  1.00  0.00           C
ATOM   2560  HA  LEU A 162      52.270  60.850  44.930  1.00  0.00           H
ATOM   2561  CB  LEU A 162      50.580  60.080  46.220  1.00  0.00           C
ATOM   2562  HB1 LEU A 162      49.530  60.360  46.470  1.00  0.00           H
ATOM   2563  HB2 LEU A 162      51.140  60.360  47.130  1.00  0.00           H
ATOM   2564  CG  LEU A 162      51.010  58.590  45.980  1.00  0.00           C
ATOM   2565  HG  LEU A 162      50.570  58.270  45.010  1.00  0.00           H
ATOM   2566  CD1 LEU A 162      52.530  58.460  45.710  1.00  0.00           C
ATOM   2567 HD11 LEU A 162      52.720  57.370  45.840  1.00  0.00           H
ATOM   2568 HD12 LEU A 162      53.190  59.000  46.420  1.00  0.00           H
ATOM   2569 HD13 LEU A 162      52.880  58.580  44.660  1.00  0.00           H
ATOM   2570  CD2 LEU A 162      50.460  57.690  47.110  1.00  0.00           C
ATOM   2571 HD21 LEU A 162      50.980  58.070  48.020  1.00  0.00           H
ATOM   2572 HD22 LEU A 162      50.740  56.630  47.010  1.00  0.00           H
ATOM   2573 HD23 LEU A 162      49.350  57.730  47.150  1.00  0.00           H
ATOM   2574  C   LEU A 162      50.410  60.890  43.820  1.00  0.00           C
ATOM   2575  O   LEU A 162      50.900  60.320  42.820  1.00  0.00           O
ATOM   2576  N   LEU A 163      49.160  61.460  43.680  1.00  0.00           N
ATOM   2577  HN  LEU A 163      48.870  61.790  44.570  1.00  0.00           H
ATOM   2578  CA  LEU A 163      48.130  61.140  42.740  1.00  0.00           C
ATOM   2579  HA  LEU A 163      47.990  60.070  42.730  1.00  0.00           H
ATOM   2580  CB  LEU A 163      46.810  61.830  43.140  1.00  0.00           C
ATOM   2581  HB1 LEU A 163      46.940  62.930  43.040  1.00  0.00           H
ATOM   2582  HB2 LEU A 163      46.630  61.620  44.220  1.00  0.00           H
ATOM   2583  CG  LEU A 163      45.570  61.390  42.360  1.00  0.00           C
ATOM   2584  HG  LEU A 163      45.810  61.350  41.270  1.00  0.00           H
ATOM   2585  CD1 LEU A 163      45.160  60.030  42.780  1.00  0.00           C
ATOM   2586 HD11 LEU A 163      46.030  59.330  42.740  1.00  0.00           H
ATOM   2587 HD12 LEU A 163      44.370  59.580  42.140  1.00  0.00           H
ATOM   2588 HD13 LEU A 163      44.820  60.080  43.830  1.00  0.00           H
ATOM   2589  CD2 LEU A 163      44.350  62.280  42.600  1.00  0.00           C
ATOM   2590 HD21 LEU A 163      44.110  62.310  43.690  1.00  0.00           H
ATOM   2591 HD22 LEU A 163      43.390  62.040  42.100  1.00  0.00           H
ATOM   2592 HD23 LEU A 163      44.650  63.300  42.250  1.00  0.00           H
ATOM   2593  C   LEU A 163      48.450  61.660  41.340  1.00  0.00           C
ATOM   2594  O   LEU A 163      48.070  61.100  40.320  1.00  0.00           O
ATOM   2595  N   LYS A 164      49.260  62.680  41.300  1.00  0.00           N
ATOM   2596  HN  LYS A 164      49.630  62.910  42.200  1.00  0.00           H
ATOM   2597  CA  LYS A 164      49.440  63.600  40.130  1.00  0.00           C
ATOM   2598  HA  LYS A 164      48.560  63.550  39.490  1.00  0.00           H
ATOM   2599  CB  LYS A 164      49.570  65.060  40.490  1.00  0.00           C
ATOM   2600  HB1 LYS A 164      48.640  65.520  40.880  1.00  0.00           H
ATOM   2601  HB2 LYS A 164      49.840  65.660  39.590  1.00  0.00           H
ATOM   2602  CG  LYS A 164      50.790  65.350  41.510  1.00  0.00           C
ATOM   2603  HG1 LYS A 164      51.730  64.950  41.070  1.00  0.00           H
ATOM   2604  HG2 LYS A 164      50.520  65.040  42.550  1.00  0.00           H
ATOM   2605  CD  LYS A 164      51.210  66.800  41.770  1.00  0.00           C
ATOM   2606  HD1 LYS A 164      51.370  67.170  40.730  1.00  0.00           H
ATOM   2607  HD2 LYS A 164      52.200  67.040  42.210  1.00  0.00           H
ATOM   2608  CE  LYS A 164      50.210  67.640  42.540  1.00  0.00           C
ATOM   2609  HE1 LYS A 164      50.090  67.360  43.620  1.00  0.00           H
ATOM   2610  HE2 LYS A 164      49.210  67.470  42.080  1.00  0.00           H
ATOM   2611  NZ  LYS A 164      50.560  69.090  42.570  1.00  0.00           N
ATOM   2612  HZ1 LYS A 164      50.260  69.420  41.620  1.00  0.00           H
ATOM   2613  HZ2 LYS A 164      51.600  69.150  42.690  1.00  0.00           H
ATOM   2614  HZ3 LYS A 164      50.090  69.670  43.290  1.00  0.00           H
ATOM   2615  C   LYS A 164      50.600  63.130  39.180  1.00  0.00           C
ATOM   2616  O   LYS A 164      51.000  63.880  38.330  1.00  0.00           O
ATOM   2617  N   LYS A 165      50.970  61.860  39.250  1.00  0.00           N
ATOM   2618  HN  LYS A 165      50.610  61.380  40.050  1.00  0.00           H
ATOM   2619  CA  LYS A 165      52.010  61.230  38.430  1.00  0.00           C
ATOM   2620  HA  LYS A 165      52.410  62.010  37.790  1.00  0.00           H
ATOM   2621  CB  LYS A 165      53.120  60.670  39.270  1.00  0.00           C
ATOM   2622  HB1 LYS A 165      53.750  59.880  38.820  1.00  0.00           H
ATOM   2623  HB2 LYS A 165      52.460  60.150  40.020  1.00  0.00           H
ATOM   2624  CG  LYS A 165      54.040  61.740  39.890  1.00  0.00           C
ATOM   2625  HG1 LYS A 165      54.600  61.310  40.760  1.00  0.00           H
ATOM   2626  HG2 LYS A 165      53.540  62.580  40.410  1.00  0.00           H
ATOM   2627  CD  LYS A 165      55.160  62.120  38.850  1.00  0.00           C
ATOM   2628  HD1 LYS A 165      54.740  62.570  37.920  1.00  0.00           H
ATOM   2629  HD2 LYS A 165      55.830  61.340  38.430  1.00  0.00           H
ATOM   2630  CE  LYS A 165      56.100  63.210  39.500  1.00  0.00           C
ATOM   2631  HE1 LYS A 165      56.800  63.650  38.760  1.00  0.00           H
ATOM   2632  HE2 LYS A 165      56.690  62.880  40.390  1.00  0.00           H
ATOM   2633  NZ  LYS A 165      55.270  64.340  40.000  1.00  0.00           N
ATOM   2634  HZ1 LYS A 165      54.520  64.480  39.280  1.00  0.00           H
ATOM   2635  HZ2 LYS A 165      55.860  65.190  40.100  1.00  0.00           H
ATOM   2636  HZ3 LYS A 165      54.880  63.960  40.880  1.00  0.00           H
ATOM   2637  C   LYS A 165      51.500  60.370  37.320  1.00  0.00           C
ATOM   2638  O   LYS A 165      52.150  59.530  36.730  1.00  0.00           O
ATOM   2639  N   LYS A 166      50.170  60.480  37.090  1.00  0.00           N
ATOM   2640  HN  LYS A 166      49.620  61.180  37.540  1.00  0.00           H
ATOM   2641  CA  LYS A 166      49.490  59.750  36.020  1.00  0.00           C
ATOM   2642  HA  LYS A 166      48.450  60.010  36.160  1.00  0.00           H
ATOM   2643  CB  LYS A 166      49.730  60.390  34.650  1.00  0.00           C
ATOM   2644  HB1 LYS A 166      49.290  59.740  33.870  1.00  0.00           H
ATOM   2645  HB2 LYS A 166      50.840  60.410  34.530  1.00  0.00           H
ATOM   2646  CG  LYS A 166      49.190  61.700  34.400  1.00  0.00           C
ATOM   2647  HG1 LYS A 166      49.550  62.550  35.030  1.00  0.00           H
ATOM   2648  HG2 LYS A 166      48.090  61.600  34.420  1.00  0.00           H
ATOM   2649  CD  LYS A 166      49.510  62.280  32.910  1.00  0.00           C
ATOM   2650  HD1 LYS A 166      49.130  63.330  32.930  1.00  0.00           H
ATOM   2651  HD2 LYS A 166      48.860  61.820  32.140  1.00  0.00           H
ATOM   2652  CE  LYS A 166      50.960  62.300  32.510  1.00  0.00           C
ATOM   2653  HE1 LYS A 166      51.290  61.240  32.450  1.00  0.00           H
ATOM   2654  HE2 LYS A 166      51.440  62.980  33.240  1.00  0.00           H
ATOM   2655  NZ  LYS A 166      51.040  62.920  31.210  1.00  0.00           N
ATOM   2656  HZ1 LYS A 166      51.670  62.300  30.670  1.00  0.00           H
ATOM   2657  HZ2 LYS A 166      51.500  63.850  31.230  1.00  0.00           H
ATOM   2658  HZ3 LYS A 166      50.140  63.020  30.710  1.00  0.00           H
ATOM   2659  C   LYS A 166      49.600  58.240  35.970  1.00  0.00           C
ATOM   2660  O   LYS A 166      49.960  57.710  34.850  1.00  0.00           O
ATOM   2661  N   MET A 167      49.540  57.590  37.130  1.00  0.00           N
ATOM   2662  HN  MET A 167      49.510  58.170  37.950  1.00  0.00           H
ATOM   2663  CA  MET A 167      49.790  56.150  37.150  1.00  0.00           C
ATOM   2664  HA  MET A 167      50.790  56.010  36.780  1.00  0.00           H
ATOM   2665  CB  MET A 167      50.030  55.600  38.640  1.00  0.00           C
ATOM   2666  HB1 MET A 167      50.510  54.600  38.640  1.00  0.00           H
ATOM   2667  HB2 MET A 167      49.050  55.680  39.170  1.00  0.00           H
ATOM   2668  CG  MET A 167      51.020  56.460  39.450  1.00  0.00           C
ATOM   2669  HG1 MET A 167      52.030  56.500  38.980  1.00  0.00           H
ATOM   2670  HG2 MET A 167      51.100  55.900  40.410  1.00  0.00           H
ATOM   2671  SD  MET A 167      50.670  58.180  39.910  1.00  0.00           S
ATOM   2672  CE  MET A 167      49.530  57.810  41.250  1.00  0.00           C
ATOM   2673  HE1 MET A 167      49.960  57.580  42.250  1.00  0.00           H
ATOM   2674  HE2 MET A 167      48.990  56.880  40.970  1.00  0.00           H
ATOM   2675  HE3 MET A 167      48.780  58.620  41.390  1.00  0.00           H
ATOM   2676  C   MET A 167      48.930  55.170  36.300  1.00  0.00           C
ATOM   2677  O   MET A 167      49.570  54.410  35.580  1.00  0.00           O
ATOM   2678  N   PRO A 168      47.630  55.280  36.260  1.00  0.00           N
ATOM   2679  CD  PRO A 168      46.860  56.060  37.260  1.00  0.00           C
ATOM   2680  HD1 PRO A 168      46.670  57.060  36.820  1.00  0.00           H
ATOM   2681  HD2 PRO A 168      47.250  56.100  38.300  1.00  0.00           H
ATOM   2682  CA  PRO A 168      46.760  54.290  35.510  1.00  0.00           C
ATOM   2683  HA  PRO A 168      46.860  53.330  35.990  1.00  0.00           H
ATOM   2684  CB  PRO A 168      45.360  54.790  35.760  1.00  0.00           C
ATOM   2685  HB1 PRO A 168      44.550  54.030  35.870  1.00  0.00           H
ATOM   2686  HB2 PRO A 168      45.070  55.490  34.950  1.00  0.00           H
ATOM   2687  CG  PRO A 168      45.420  55.380  37.200  1.00  0.00           C
ATOM   2688  HG1 PRO A 168      44.630  56.150  37.370  1.00  0.00           H
ATOM   2689  HG2 PRO A 168      45.340  54.590  37.980  1.00  0.00           H
ATOM   2690  C   PRO A 168      47.020  54.060  34.040  1.00  0.00           C
ATOM   2691  O   PRO A 168      47.420  54.960  33.340  1.00  0.00           O
ATOM   2692  N   ILE A 169      46.920  52.840  33.560  1.00  0.00           N
ATOM   2693  HN  ILE A 169      46.510  52.090  34.080  1.00  0.00           H
ATOM   2694  CA  ILE A 169      47.520  52.520  32.350  1.00  0.00           C
ATOM   2695  HA  ILE A 169      48.140  53.390  32.120  1.00  0.00           H
ATOM   2696  CB  ILE A 169      48.430  51.280  32.370  1.00  0.00           C
ATOM   2697  HB  ILE A 169      47.790  50.410  32.640  1.00  0.00           H
ATOM   2698  CG2 ILE A 169      49.010  50.930  30.930  1.00  0.00           C
ATOM   2699 HG21 ILE A 169      49.660  50.050  31.130  1.00  0.00           H
ATOM   2700 HG22 ILE A 169      49.610  51.720  30.440  1.00  0.00           H
ATOM   2701 HG23 ILE A 169      48.110  50.550  30.420  1.00  0.00           H
ATOM   2702  CG1 ILE A 169      49.470  51.350  33.550  1.00  0.00           C
ATOM   2703 HG11 ILE A 169      49.990  50.380  33.710  1.00  0.00           H
ATOM   2704 HG12 ILE A 169      48.920  51.540  34.490  1.00  0.00           H
ATOM   2705  CD  ILE A 169      50.440  52.510  33.370  1.00  0.00           C
ATOM   2706  HD1 ILE A 169      49.900  53.480  33.300  1.00  0.00           H
ATOM   2707  HD2 ILE A 169      51.100  52.360  32.480  1.00  0.00           H
ATOM   2708  HD3 ILE A 169      51.070  52.550  34.290  1.00  0.00           H
ATOM   2709  C   ILE A 169      46.350  52.370  31.480  1.00  0.00           C
ATOM   2710  O   ILE A 169      45.540  51.400  31.570  1.00  0.00           O
ATOM   2711  N   GLN A 170      46.290  53.380  30.570  1.00  0.00           N
ATOM   2712  HN  GLN A 170      47.010  54.070  30.630  1.00  0.00           H
ATOM   2713  CA  GLN A 170      45.330  53.380  29.410  1.00  0.00           C
ATOM   2714  HA  GLN A 170      44.360  53.490  29.870  1.00  0.00           H
ATOM   2715  CB  GLN A 170      45.670  54.620  28.440  1.00  0.00           C
ATOM   2716  HB1 GLN A 170      46.780  54.580  28.300  1.00  0.00           H
ATOM   2717  HB2 GLN A 170      45.490  55.520  29.050  1.00  0.00           H
ATOM   2718  CG  GLN A 170      44.920  54.660  27.070  1.00  0.00           C
ATOM   2719  HG1 GLN A 170      44.930  53.790  26.390  1.00  0.00           H
ATOM   2720  HG2 GLN A 170      45.530  55.430  26.540  1.00  0.00           H
ATOM   2721  CD  GLN A 170      43.500  55.270  27.120  1.00  0.00           C
ATOM   2722  OE1 GLN A 170      43.030  55.750  28.200  1.00  0.00           O
ATOM   2723  NE2 GLN A 170      42.760  55.380  26.010  1.00  0.00           N
ATOM   2724 HE21 GLN A 170      41.870  55.830  26.050  1.00  0.00           H
ATOM   2725 HE22 GLN A 170      43.110  55.010  25.150  1.00  0.00           H
ATOM   2726  C   GLN A 170      45.350  52.050  28.640  1.00  0.00           C
ATOM   2727  O   GLN A 170      46.420  51.440  28.440  1.00  0.00           O
ATOM   2728  N   ASN A 171      44.150  51.440  28.400  1.00  0.00           N
ATOM   2729  HN  ASN A 171      43.360  52.050  28.510  1.00  0.00           H
ATOM   2730  CA  ASN A 171      44.060  50.080  27.940  1.00  0.00           C
ATOM   2731  HA  ASN A 171      44.990  49.740  27.510  1.00  0.00           H
ATOM   2732  CB  ASN A 171      43.400  49.120  28.990  1.00  0.00           C
ATOM   2733  HB1 ASN A 171      42.330  49.360  29.170  1.00  0.00           H
ATOM   2734  HB2 ASN A 171      43.870  49.250  30.000  1.00  0.00           H
ATOM   2735  CG  ASN A 171      43.700  47.670  28.490  1.00  0.00           C
ATOM   2736  OD1 ASN A 171      44.450  47.480  27.550  1.00  0.00           O
ATOM   2737  ND2 ASN A 171      43.190  46.650  29.300  1.00  0.00           N
ATOM   2738 HD21 ASN A 171      42.570  46.890  30.040  1.00  0.00           H
ATOM   2739 HD22 ASN A 171      43.480  45.710  29.090  1.00  0.00           H
ATOM   2740  C   ASN A 171      43.080  50.140  26.730  1.00  0.00           C
ATOM   2741  O   ASN A 171      42.330  51.050  26.640  1.00  0.00           O
ATOM   2742  N   GLY A 172      43.230  49.250  25.730  1.00  0.00           N
ATOM   2743  HN  GLY A 172      44.060  48.720  25.560  1.00  0.00           H
ATOM   2744  CA  GLY A 172      42.260  49.200  24.580  1.00  0.00           C
ATOM   2745  HA1 GLY A 172      42.550  48.400  23.920  1.00  0.00           H
ATOM   2746  HA2 GLY A 172      42.130  50.170  24.110  1.00  0.00           H
ATOM   2747  C   GLY A 172      40.880  48.690  25.130  1.00  0.00           C
ATOM   2748  O   GLY A 172      39.780  49.270  24.820  1.00  0.00           O
ATOM   2749  N   GLY A 173      41.020  47.720  26.020  1.00  0.00           N
ATOM   2750  HN  GLY A 173      41.920  47.380  26.270  1.00  0.00           H
ATOM   2751  CA  GLY A 173      39.930  47.260  26.860  1.00  0.00           C
ATOM   2752  HA1 GLY A 173      40.180  46.280  27.250  1.00  0.00           H
ATOM   2753  HA2 GLY A 173      39.010  47.440  26.340  1.00  0.00           H
ATOM   2754  C   GLY A 173      39.800  48.270  28.000  1.00  0.00           C
ATOM   2755  O   GLY A 173      40.220  49.410  27.830  1.00  0.00           O
ATOM   2756  N   ALA A 174      39.340  47.880  29.210  1.00  0.00           N
ATOM   2757  HN  ALA A 174      38.970  46.960  29.320  1.00  0.00           H
ATOM   2758  CA  ALA A 174      39.130  48.740  30.310  1.00  0.00           C
ATOM   2759  HA  ALA A 174      38.530  49.580  30.000  1.00  0.00           H
ATOM   2760  CB  ALA A 174      38.250  47.910  31.380  1.00  0.00           C
ATOM   2761  HB1 ALA A 174      37.250  47.680  30.950  1.00  0.00           H
ATOM   2762  HB2 ALA A 174      38.080  48.340  32.400  1.00  0.00           H
ATOM   2763  HB3 ALA A 174      38.650  46.890  31.480  1.00  0.00           H
ATOM   2764  C   ALA A 174      40.460  49.190  31.020  1.00  0.00           C
ATOM   2765  O   ALA A 174      41.240  48.370  31.480  1.00  0.00           O
ATOM   2766  N   ASN A 175      40.690  50.530  30.970  1.00  0.00           N
ATOM   2767  HN  ASN A 175      40.090  51.040  30.340  1.00  0.00           H
ATOM   2768  CA  ASN A 175      41.850  51.250  31.560  1.00  0.00           C
ATOM   2769  HA  ASN A 175      42.740  51.120  30.960  1.00  0.00           H
ATOM   2770  CB  ASN A 175      41.490  52.720  31.910  1.00  0.00           C
ATOM   2771  HB1 ASN A 175      42.270  53.120  32.600  1.00  0.00           H
ATOM   2772  HB2 ASN A 175      40.450  52.790  32.300  1.00  0.00           H
ATOM   2773  CG  ASN A 175      41.630  53.450  30.580  1.00  0.00           C
ATOM   2774  OD1 ASN A 175      41.830  52.830  29.540  1.00  0.00           O
ATOM   2775  ND2 ASN A 175      41.490  54.780  30.570  1.00  0.00           N
ATOM   2776 HD21 ASN A 175      41.250  55.270  31.400  1.00  0.00           H
ATOM   2777 HD22 ASN A 175      41.600  55.260  29.700  1.00  0.00           H
ATOM   2778  C   ASN A 175      42.280  50.630  32.940  1.00  0.00           C
ATOM   2779  O   ASN A 175      41.410  50.360  33.820  1.00  0.00           O
ATOM   2780  N   LEU A 176      43.560  50.360  33.160  1.00  0.00           N
ATOM   2781  HN  LEU A 176      44.180  50.540  32.380  1.00  0.00           H
ATOM   2782  CA  LEU A 176      44.050  49.530  34.210  1.00  0.00           C
ATOM   2783  HA  LEU A 176      43.240  48.860  34.450  1.00  0.00           H
ATOM   2784  CB  LEU A 176      45.230  48.620  33.810  1.00  0.00           C
ATOM   2785  HB1 LEU A 176      45.620  48.150  34.740  1.00  0.00           H
ATOM   2786  HB2 LEU A 176      46.100  49.170  33.360  1.00  0.00           H
ATOM   2787  CG  LEU A 176      44.750  47.500  32.900  1.00  0.00           C
ATOM   2788  HG  LEU A 176      43.850  47.910  32.380  1.00  0.00           H
ATOM   2789  CD1 LEU A 176      45.740  47.200  31.770  1.00  0.00           C
ATOM   2790 HD11 LEU A 176      45.540  46.340  31.090  1.00  0.00           H
ATOM   2791 HD12 LEU A 176      46.760  47.040  32.180  1.00  0.00           H
ATOM   2792 HD13 LEU A 176      45.970  48.100  31.140  1.00  0.00           H
ATOM   2793  CD2 LEU A 176      44.400  46.320  33.680  1.00  0.00           C
ATOM   2794 HD21 LEU A 176      45.300  45.740  33.990  1.00  0.00           H
ATOM   2795 HD22 LEU A 176      43.680  45.710  33.090  1.00  0.00           H
ATOM   2796 HD23 LEU A 176      43.790  46.570  34.570  1.00  0.00           H
ATOM   2797  C   LEU A 176      44.310  50.260  35.540  1.00  0.00           C
ATOM   2798  O   LEU A 176      45.270  50.920  35.770  1.00  0.00           O
ATOM   2799  N   CYS A 177      43.420  50.120  36.550  1.00  0.00           N
ATOM   2800  HN  CYS A 177      42.670  49.480  36.430  1.00  0.00           H
ATOM   2801  CA  CYS A 177      43.440  50.790  37.860  1.00  0.00           C
ATOM   2802  HA  CYS A 177      43.650  51.790  37.540  1.00  0.00           H
ATOM   2803  CB  CYS A 177      41.990  50.900  38.520  1.00  0.00           C
ATOM   2804  HB1 CYS A 177      41.820  49.860  38.880  1.00  0.00           H
ATOM   2805  HB2 CYS A 177      41.310  51.200  37.710  1.00  0.00           H
ATOM   2806  SG  CYS A 177      42.070  52.170  39.930  1.00  0.00           S
ATOM   2807  C   CYS A 177      44.600  50.100  38.710  1.00  0.00           C
ATOM   2808  O   CYS A 177      44.460  49.030  39.340  1.00  0.00           O
ATOM   2809  N   SER A 178      45.750  50.880  38.860  1.00  0.00           N
ATOM   2810  HN  SER A 178      45.770  51.820  38.510  1.00  0.00           H
ATOM   2811  CA  SER A 178      46.790  50.560  39.740  1.00  0.00           C
ATOM   2812  HA  SER A 178      46.460  50.380  40.760  1.00  0.00           H
ATOM   2813  CB  SER A 178      47.660  49.350  39.300  1.00  0.00           C
ATOM   2814  HB1 SER A 178      48.250  49.510  38.370  1.00  0.00           H
ATOM   2815  HB2 SER A 178      46.960  48.510  39.110  1.00  0.00           H
ATOM   2816  OG  SER A 178      48.490  48.890  40.320  1.00  0.00           O
ATOM   2817  HG1 SER A 178      48.540  47.940  40.240  1.00  0.00           H
ATOM   2818  C   SER A 178      47.620  51.740  39.920  1.00  0.00           C
ATOM   2819  O   SER A 178      47.690  52.620  39.050  1.00  0.00           O
ATOM   2820  N   SER A 179      48.410  51.690  40.970  1.00  0.00           N
ATOM   2821  HN  SER A 179      48.230  51.050  41.710  1.00  0.00           H
ATOM   2822  CA  SER A 179      49.570  52.540  41.160  1.00  0.00           C
ATOM   2823  HA  SER A 179      49.750  53.140  40.280  1.00  0.00           H
ATOM   2824  CB  SER A 179      49.250  53.610  42.250  1.00  0.00           C
ATOM   2825  HB1 SER A 179      48.410  54.290  42.000  1.00  0.00           H
ATOM   2826  HB2 SER A 179      50.160  54.250  42.210  1.00  0.00           H
ATOM   2827  OG  SER A 179      48.910  53.030  43.510  1.00  0.00           O
ATOM   2828  HG1 SER A 179      48.400  52.230  43.330  1.00  0.00           H
ATOM   2829  C   SER A 179      50.830  51.770  41.430  1.00  0.00           C
ATOM   2830  O   SER A 179      51.920  52.310  41.780  1.00  0.00           O
ATOM   2831  N   PHE A 180      50.830  50.470  41.290  1.00  0.00           N
ATOM   2832  HN  PHE A 180      50.040  49.910  41.030  1.00  0.00           H
ATOM   2833  CA  PHE A 180      51.930  49.520  41.530  1.00  0.00           C
ATOM   2834  HA  PHE A 180      52.820  50.100  41.710  1.00  0.00           H
ATOM   2835  CB  PHE A 180      51.470  48.490  42.660  1.00  0.00           C
ATOM   2836  HB1 PHE A 180      52.280  47.740  42.740  1.00  0.00           H
ATOM   2837  HB2 PHE A 180      50.550  48.000  42.280  1.00  0.00           H
ATOM   2838  CG  PHE A 180      51.140  49.060  44.010  1.00  0.00           C
ATOM   2839  CD1 PHE A 180      51.750  50.200  44.560  1.00  0.00           C
ATOM   2840  HD1 PHE A 180      52.500  50.810  44.060  1.00  0.00           H
ATOM   2841  CE1 PHE A 180      51.480  50.600  45.860  1.00  0.00           C
ATOM   2842  HE1 PHE A 180      52.070  51.410  46.260  1.00  0.00           H
ATOM   2843  CZ  PHE A 180      50.510  49.940  46.540  1.00  0.00           C
ATOM   2844  HZ  PHE A 180      50.560  50.090  47.620  1.00  0.00           H
ATOM   2845  CD2 PHE A 180      50.070  48.470  44.770  1.00  0.00           C
ATOM   2846  HD2 PHE A 180      49.570  47.590  44.410  1.00  0.00           H
ATOM   2847  CE2 PHE A 180      49.810  48.800  46.080  1.00  0.00           C
ATOM   2848  HE2 PHE A 180      49.120  48.280  46.750  1.00  0.00           H
ATOM   2849  C   PHE A 180      52.190  48.690  40.290  1.00  0.00           C
ATOM   2850  O   PHE A 180      52.920  47.670  40.330  1.00  0.00           O
ATOM   2851  N   SER A 181      51.650  49.050  39.070  1.00  0.00           N
ATOM   2852  HN  SER A 181      51.210  49.920  38.920  1.00  0.00           H
ATOM   2853  CA  SER A 181      51.910  48.320  37.830  1.00  0.00           C
ATOM   2854  HA  SER A 181      51.710  47.260  37.980  1.00  0.00           H
ATOM   2855  CB  SER A 181      50.910  48.750  36.600  1.00  0.00           C
ATOM   2856  HB1 SER A 181      49.870  48.690  37.010  1.00  0.00           H
ATOM   2857  HB2 SER A 181      50.990  47.990  35.800  1.00  0.00           H
ATOM   2858  OG  SER A 181      51.250  50.040  36.180  1.00  0.00           O
ATOM   2859  HG1 SER A 181      52.120  49.980  35.770  1.00  0.00           H
ATOM   2860  C   SER A 181      53.270  48.150  37.350  1.00  0.00           C
ATOM   2861  O   SER A 181      54.100  48.960  37.710  1.00  0.00           O
ATOM   2862  N   ILE A 182      53.650  47.160  36.550  1.00  0.00           N
ATOM   2863  HN  ILE A 182      52.920  46.530  36.320  1.00  0.00           H
ATOM   2864  CA  ILE A 182      55.010  46.920  36.050  1.00  0.00           C
ATOM   2865  HA  ILE A 182      55.690  47.450  36.730  1.00  0.00           H
ATOM   2866  CB  ILE A 182      55.340  45.400  35.960  1.00  0.00           C
ATOM   2867  HB  ILE A 182      54.660  44.850  35.280  1.00  0.00           H
ATOM   2868  CG2 ILE A 182      56.830  45.240  35.550  1.00  0.00           C
ATOM   2869 HG21 ILE A 182      57.250  44.220  35.710  1.00  0.00           H
ATOM   2870 HG22 ILE A 182      57.500  45.910  36.120  1.00  0.00           H
ATOM   2871 HG23 ILE A 182      57.000  45.370  34.460  1.00  0.00           H
ATOM   2872  CG1 ILE A 182      55.030  44.670  37.380  1.00  0.00           C
ATOM   2873 HG11 ILE A 182      55.630  43.730  37.380  1.00  0.00           H
ATOM   2874 HG12 ILE A 182      53.960  44.450  37.560  1.00  0.00           H
ATOM   2875  CD  ILE A 182      55.480  45.470  38.590  1.00  0.00           C
ATOM   2876  HD1 ILE A 182      56.530  45.800  38.400  1.00  0.00           H
ATOM   2877  HD2 ILE A 182      55.600  44.770  39.450  1.00  0.00           H
ATOM   2878  HD3 ILE A 182      54.800  46.310  38.830  1.00  0.00           H
ATOM   2879  C   ILE A 182      55.120  47.410  34.630  1.00  0.00           C
ATOM   2880  O   ILE A 182      54.630  46.950  33.630  1.00  0.00           O
ATOM   2881  N   CYS A 183      55.850  48.530  34.510  1.00  0.00           N
ATOM   2882  HN  CYS A 183      56.350  48.980  35.250  1.00  0.00           H
ATOM   2883  CA  CYS A 183      55.910  49.390  33.410  1.00  0.00           C
ATOM   2884  HA  CYS A 183      55.720  48.880  32.490  1.00  0.00           H
ATOM   2885  CB  CYS A 183      54.990  50.670  33.600  1.00  0.00           C
ATOM   2886  HB1 CYS A 183      55.290  51.310  32.750  1.00  0.00           H
ATOM   2887  HB2 CYS A 183      55.240  51.140  34.580  1.00  0.00           H
ATOM   2888  SG  CYS A 183      53.190  50.250  33.450  1.00  0.00           S
ATOM   2889  C   CYS A 183      57.280  49.950  33.400  1.00  0.00           C
ATOM   2890  O   CYS A 183      57.870  50.070  34.420  1.00  0.00           O
ATOM   2891  N   HSD A 184      57.810  50.300  32.220  1.00  0.00           N
ATOM   2892  HN  HSD A 184      57.200  50.380  31.430  1.00  0.00           H
ATOM   2893  CA  HSD A 184      59.250  50.350  32.010  1.00  0.00           C
ATOM   2894  HA  HSD A 184      59.700  49.470  32.440  1.00  0.00           H
ATOM   2895  CB  HSD A 184      59.510  50.100  30.500  1.00  0.00           C
ATOM   2896  HB1 HSD A 184      58.640  49.530  30.100  1.00  0.00           H
ATOM   2897  HB2 HSD A 184      60.460  49.530  30.350  1.00  0.00           H
ATOM   2898  ND1 HSD A 184      58.720  52.230  29.400  1.00  0.00           N
ATOM   2899  HD1 HSD A 184      57.820  52.150  29.830  1.00  0.00           H
ATOM   2900  CG  HSD A 184      59.750  51.340  29.650  1.00  0.00           C
ATOM   2901  CE1 HSD A 184      59.110  53.060  28.340  1.00  0.00           C
ATOM   2902  HE1 HSD A 184      58.430  53.790  27.910  1.00  0.00           H
ATOM   2903  NE2 HSD A 184      60.340  52.790  27.990  1.00  0.00           N
ATOM   2904  CD2 HSD A 184      60.720  51.680  28.780  1.00  0.00           C
ATOM   2905  HD2 HSD A 184      61.660  51.220  28.500  1.00  0.00           H
ATOM   2906  C   HSD A 184      59.790  51.690  32.430  1.00  0.00           C
ATOM   2907  O   HSD A 184      59.100  52.750  32.450  1.00  0.00           O
ATOM   2908  N   THR A 185      61.040  51.690  32.750  1.00  0.00           N
ATOM   2909  HN  THR A 185      61.570  50.850  32.670  1.00  0.00           H
ATOM   2910  CA  THR A 185      61.880  52.860  33.150  1.00  0.00           C
ATOM   2911  HA  THR A 185      62.830  52.360  33.230  1.00  0.00           H
ATOM   2912  CB  THR A 185      62.160  53.990  32.160  1.00  0.00           C
ATOM   2913  HB  THR A 185      62.910  54.660  32.640  1.00  0.00           H
ATOM   2914  OG1 THR A 185      60.970  54.630  31.730  1.00  0.00           O
ATOM   2915  HG1 THR A 185      60.190  54.230  32.110  1.00  0.00           H
ATOM   2916  CG2 THR A 185      62.810  53.450  30.920  1.00  0.00           C
ATOM   2917 HG21 THR A 185      62.950  54.220  30.150  1.00  0.00           H
ATOM   2918 HG22 THR A 185      62.110  52.750  30.400  1.00  0.00           H
ATOM   2919 HG23 THR A 185      63.670  52.830  31.270  1.00  0.00           H
ATOM   2920  C   THR A 185      61.700  53.350  34.520  1.00  0.00           C
ATOM   2921  O   THR A 185      60.570  53.590  34.960  1.00  0.00           O
ATOM   2922  N   PHE A 186      62.790  53.400  35.290  1.00  0.00           N
ATOM   2923  HN  PHE A 186      63.660  53.140  34.890  1.00  0.00           H
ATOM   2924  CA  PHE A 186      62.870  53.790  36.630  1.00  0.00           C
ATOM   2925  HA  PHE A 186      62.040  53.370  37.190  1.00  0.00           H
ATOM   2926  CB  PHE A 186      64.120  53.110  37.330  1.00  0.00           C
ATOM   2927  HB1 PHE A 186      64.930  52.920  36.600  1.00  0.00           H
ATOM   2928  HB2 PHE A 186      63.780  52.090  37.620  1.00  0.00           H
ATOM   2929  CG  PHE A 186      64.530  53.840  38.570  1.00  0.00           C
ATOM   2930  CD1 PHE A 186      63.710  53.660  39.650  1.00  0.00           C
ATOM   2931  HD1 PHE A 186      62.900  52.940  39.580  1.00  0.00           H
ATOM   2932  CE1 PHE A 186      64.050  54.250  40.850  1.00  0.00           C
ATOM   2933  HE1 PHE A 186      63.520  53.930  41.750  1.00  0.00           H
ATOM   2934  CZ  PHE A 186      65.170  55.110  40.970  1.00  0.00           C
ATOM   2935  HZ  PHE A 186      65.440  55.550  41.920  1.00  0.00           H
ATOM   2936  CD2 PHE A 186      65.580  54.730  38.570  1.00  0.00           C
ATOM   2937  HD2 PHE A 186      66.250  54.780  37.730  1.00  0.00           H
ATOM   2938  CE2 PHE A 186      65.920  55.380  39.780  1.00  0.00           C
ATOM   2939  HE2 PHE A 186      66.760  56.040  39.740  1.00  0.00           H
ATOM   2940  C   PHE A 186      62.620  55.260  36.890  1.00  0.00           C
ATOM   2941  O   PHE A 186      63.280  56.190  36.410  1.00  0.00           O
ATOM   2942  N   GLN A 187      61.580  55.550  37.700  1.00  0.00           N
ATOM   2943  HN  GLN A 187      61.110  54.790  38.140  1.00  0.00           H
ATOM   2944  CA  GLN A 187      61.260  56.860  38.110  1.00  0.00           C
ATOM   2945  HA  GLN A 187      61.550  57.590  37.360  1.00  0.00           H
ATOM   2946  CB  GLN A 187      59.780  56.990  38.260  1.00  0.00           C
ATOM   2947  HB1 GLN A 187      59.570  58.010  38.660  1.00  0.00           H
ATOM   2948  HB2 GLN A 187      59.300  56.260  38.950  1.00  0.00           H
ATOM   2949  CG  GLN A 187      58.980  56.720  36.960  1.00  0.00           C
ATOM   2950  HG1 GLN A 187      57.890  56.920  37.070  1.00  0.00           H
ATOM   2951  HG2 GLN A 187      58.980  55.610  36.820  1.00  0.00           H
ATOM   2952  CD  GLN A 187      59.420  57.360  35.760  1.00  0.00           C
ATOM   2953  OE1 GLN A 187      59.320  58.580  35.590  1.00  0.00           O
ATOM   2954  NE2 GLN A 187      60.030  56.630  34.780  1.00  0.00           N
ATOM   2955 HE21 GLN A 187      60.290  55.690  34.990  1.00  0.00           H
ATOM   2956 HE22 GLN A 187      60.560  57.130  34.090  1.00  0.00           H
ATOM   2957  C   GLN A 187      61.930  57.230  39.450  1.00  0.00           C
ATOM   2958  O   GLN A 187      62.140  56.480  40.370  1.00  0.00           O
ATOM   2959  N   TRP A 188      62.270  58.530  39.540  1.00  0.00           N
ATOM   2960  HN  TRP A 188      62.120  59.100  38.740  1.00  0.00           H
ATOM   2961  CA  TRP A 188      62.860  59.160  40.680  1.00  0.00           C
ATOM   2962  HA  TRP A 188      63.570  58.510  41.170  1.00  0.00           H
ATOM   2963  CB  TRP A 188      63.610  60.520  40.280  1.00  0.00           C
ATOM   2964  HB1 TRP A 188      62.960  61.020  39.520  1.00  0.00           H
ATOM   2965  HB2 TRP A 188      64.590  60.230  39.850  1.00  0.00           H
ATOM   2966  CG  TRP A 188      63.930  61.510  41.380  1.00  0.00           C
ATOM   2967  CD1 TRP A 188      63.080  62.550  41.650  1.00  0.00           C
ATOM   2968  HD1 TRP A 188      62.210  62.630  41.000  1.00  0.00           H
ATOM   2969  NE1 TRP A 188      63.580  63.360  42.630  1.00  0.00           N
ATOM   2970  HE1 TRP A 188      63.230  64.190  43.030  1.00  0.00           H
ATOM   2971  CE2 TRP A 188      64.760  62.790  43.100  1.00  0.00           C
ATOM   2972  CD2 TRP A 188      65.020  61.660  42.260  1.00  0.00           C
ATOM   2973  CE3 TRP A 188      66.210  60.970  42.510  1.00  0.00           C
ATOM   2974  HE3 TRP A 188      66.470  60.090  41.920  1.00  0.00           H
ATOM   2975  CZ3 TRP A 188      67.060  61.430  43.520  1.00  0.00           C
ATOM   2976  HZ3 TRP A 188      67.960  60.850  43.630  1.00  0.00           H
ATOM   2977  CZ2 TRP A 188      65.650  63.280  44.110  1.00  0.00           C
ATOM   2978  HZ2 TRP A 188      65.390  64.080  44.770  1.00  0.00           H
ATOM   2979  CH2 TRP A 188      66.820  62.550  44.290  1.00  0.00           C
ATOM   2980  HH2 TRP A 188      67.490  62.720  45.130  1.00  0.00           H
ATOM   2981  C   TRP A 188      61.790  59.460  41.670  1.00  0.00           C
ATOM   2982  O   TRP A 188      61.930  59.450  42.900  1.00  0.00           O
ATOM   2983  N   HSE A 189      60.650  59.890  41.180  1.00  0.00           N
ATOM   2984  HN  HSE A 189      60.460  59.940  40.200  1.00  0.00           H
ATOM   2985  CA  HSE A 189      59.500  60.190  42.070  1.00  0.00           C
ATOM   2986  HA  HSE A 189      59.780  60.780  42.930  1.00  0.00           H
ATOM   2987  CB  HSE A 189      58.280  60.820  41.410  1.00  0.00           C
ATOM   2988  HB1 HSE A 189      58.460  61.870  41.120  1.00  0.00           H
ATOM   2989  HB2 HSE A 189      57.470  60.960  42.150  1.00  0.00           H
ATOM   2990  ND1 HSE A 189      58.380  60.300  38.990  1.00  0.00           N
ATOM   2991  CG  HSE A 189      57.780  60.040  40.240  1.00  0.00           C
ATOM   2992  CE1 HSE A 189      57.680  59.610  38.120  1.00  0.00           C
ATOM   2993  HE1 HSE A 189      57.830  59.670  37.040  1.00  0.00           H
ATOM   2994  NE2 HSE A 189      56.770  58.790  38.780  1.00  0.00           N
ATOM   2995  HE2 HSE A 189      56.200  58.090  38.360  1.00  0.00           H
ATOM   2996  CD2 HSE A 189      56.790  59.140  40.140  1.00  0.00           C
ATOM   2997  HD2 HSE A 189      56.340  58.620  40.970  1.00  0.00           H
ATOM   2998  C   HSE A 189      59.000  58.950  42.760  1.00  0.00           C
ATOM   2999  O   HSE A 189      58.840  58.990  43.940  1.00  0.00           O
ATOM   3000  N   GLU A 190      58.940  57.800  42.000  1.00  0.00           N
ATOM   3001  HN  GLU A 190      59.130  57.750  41.020  1.00  0.00           H
ATOM   3002  CA  GLU A 190      58.490  56.540  42.690  1.00  0.00           C
ATOM   3003  HA  GLU A 190      57.590  56.620  43.280  1.00  0.00           H
ATOM   3004  CB  GLU A 190      58.380  55.220  41.910  1.00  0.00           C
ATOM   3005  HB1 GLU A 190      58.030  54.380  42.530  1.00  0.00           H
ATOM   3006  HB2 GLU A 190      59.290  54.960  41.330  1.00  0.00           H
ATOM   3007  CG  GLU A 190      57.250  55.400  40.870  1.00  0.00           C
ATOM   3008  HG1 GLU A 190      57.530  56.320  40.300  1.00  0.00           H
ATOM   3009  HG2 GLU A 190      56.350  55.570  41.500  1.00  0.00           H
ATOM   3010  CD  GLU A 190      57.010  54.290  39.920  1.00  0.00           C
ATOM   3011  OE1 GLU A 190      57.250  54.410  38.640  1.00  0.00           O
ATOM   3012  OE2 GLU A 190      56.560  53.280  40.410  1.00  0.00           O
ATOM   3013  C   GLU A 190      59.510  56.200  43.770  1.00  0.00           C
ATOM   3014  O   GLU A 190      59.090  55.750  44.850  1.00  0.00           O
ATOM   3015  N   ALA A 191      60.850  56.440  43.620  1.00  0.00           N
ATOM   3016  HN  ALA A 191      61.140  56.760  42.720  1.00  0.00           H
ATOM   3017  CA  ALA A 191      61.850  56.310  44.720  1.00  0.00           C
ATOM   3018  HA  ALA A 191      61.730  55.280  45.050  1.00  0.00           H
ATOM   3019  CB  ALA A 191      63.250  56.510  44.100  1.00  0.00           C
ATOM   3020  HB1 ALA A 191      63.420  55.890  43.200  1.00  0.00           H
ATOM   3021  HB2 ALA A 191      64.120  56.390  44.790  1.00  0.00           H
ATOM   3022  HB3 ALA A 191      63.250  57.530  43.650  1.00  0.00           H
ATOM   3023  C   ALA A 191      61.760  57.180  46.020  1.00  0.00           C
ATOM   3024  O   ALA A 191      61.840  56.680  47.130  1.00  0.00           O
ATOM   3025  N   MET A 192      61.430  58.480  45.790  1.00  0.00           N
ATOM   3026  HN  MET A 192      61.410  58.960  44.910  1.00  0.00           H
ATOM   3027  CA  MET A 192      61.130  59.510  46.760  1.00  0.00           C
ATOM   3028  HA  MET A 192      61.890  59.660  47.500  1.00  0.00           H
ATOM   3029  CB  MET A 192      61.180  60.840  45.970  1.00  0.00           C
ATOM   3030  HB1 MET A 192      60.700  61.700  46.480  1.00  0.00           H
ATOM   3031  HB2 MET A 192      60.670  60.660  45.000  1.00  0.00           H
ATOM   3032  CG  MET A 192      62.660  61.290  45.700  1.00  0.00           C
ATOM   3033  HG1 MET A 192      62.730  61.910  44.780  1.00  0.00           H
ATOM   3034  HG2 MET A 192      63.180  60.340  45.440  1.00  0.00           H
ATOM   3035  SD  MET A 192      63.520  62.120  47.090  1.00  0.00           S
ATOM   3036  CE  MET A 192      62.440  63.480  47.630  1.00  0.00           C
ATOM   3037  HE1 MET A 192      61.920  63.920  46.750  1.00  0.00           H
ATOM   3038  HE2 MET A 192      63.090  64.260  48.080  1.00  0.00           H
ATOM   3039  HE3 MET A 192      61.600  63.200  48.310  1.00  0.00           H
ATOM   3040  C   MET A 192      59.780  59.240  47.450  1.00  0.00           C
ATOM   3041  O   MET A 192      59.720  59.500  48.630  1.00  0.00           O
ATOM   3042  N   PHE A 193      58.760  58.700  46.750  1.00  0.00           N
ATOM   3043  HN  PHE A 193      58.880  58.780  45.770  1.00  0.00           H
ATOM   3044  CA  PHE A 193      57.560  58.210  47.340  1.00  0.00           C
ATOM   3045  HA  PHE A 193      57.170  58.960  48.010  1.00  0.00           H
ATOM   3046  CB  PHE A 193      56.570  57.790  46.180  1.00  0.00           C
ATOM   3047  HB1 PHE A 193      55.680  57.410  46.730  1.00  0.00           H
ATOM   3048  HB2 PHE A 193      56.980  56.910  45.650  1.00  0.00           H
ATOM   3049  CG  PHE A 193      56.080  58.910  45.290  1.00  0.00           C
ATOM   3050  CD1 PHE A 193      55.650  58.700  43.920  1.00  0.00           C
ATOM   3051  HD1 PHE A 193      55.500  57.660  43.660  1.00  0.00           H
ATOM   3052  CE1 PHE A 193      55.080  59.660  43.090  1.00  0.00           C
ATOM   3053  HE1 PHE A 193      54.740  59.440  42.090  1.00  0.00           H
ATOM   3054  CZ  PHE A 193      55.220  61.000  43.470  1.00  0.00           C
ATOM   3055  HZ  PHE A 193      54.680  61.730  42.890  1.00  0.00           H
ATOM   3056  CD2 PHE A 193      56.240  60.330  45.560  1.00  0.00           C
ATOM   3057  HD2 PHE A 193      56.690  60.570  46.520  1.00  0.00           H
ATOM   3058  CE2 PHE A 193      55.770  61.360  44.710  1.00  0.00           C
ATOM   3059  HE2 PHE A 193      55.850  62.400  45.000  1.00  0.00           H
ATOM   3060  C   PHE A 193      57.870  57.020  48.230  1.00  0.00           C
ATOM   3061  O   PHE A 193      57.560  56.940  49.380  1.00  0.00           O
ATOM   3062  N   LEU A 194      58.640  55.940  47.740  1.00  0.00           N
ATOM   3063  HN  LEU A 194      58.840  55.930  46.760  1.00  0.00           H
ATOM   3064  CA  LEU A 194      59.110  54.780  48.550  1.00  0.00           C
ATOM   3065  HA  LEU A 194      58.200  54.350  48.930  1.00  0.00           H
ATOM   3066  CB  LEU A 194      59.900  53.790  47.540  1.00  0.00           C
ATOM   3067  HB1 LEU A 194      60.950  54.160  47.560  1.00  0.00           H
ATOM   3068  HB2 LEU A 194      59.500  53.890  46.500  1.00  0.00           H
ATOM   3069  CG  LEU A 194      59.880  52.340  48.130  1.00  0.00           C
ATOM   3070  HG  LEU A 194      60.040  52.380  49.230  1.00  0.00           H
ATOM   3071  CD1 LEU A 194      58.540  51.710  47.840  1.00  0.00           C
ATOM   3072 HD11 LEU A 194      57.600  52.190  48.190  1.00  0.00           H
ATOM   3073 HD12 LEU A 194      58.540  50.730  48.370  1.00  0.00           H
ATOM   3074 HD13 LEU A 194      58.500  51.430  46.770  1.00  0.00           H
ATOM   3075  CD2 LEU A 194      60.920  51.500  47.500  1.00  0.00           C
ATOM   3076 HD21 LEU A 194      61.970  51.850  47.600  1.00  0.00           H
ATOM   3077 HD22 LEU A 194      60.740  51.450  46.410  1.00  0.00           H
ATOM   3078 HD23 LEU A 194      60.770  50.470  47.890  1.00  0.00           H
ATOM   3079  C   LEU A 194      59.930  55.200  49.800  1.00  0.00           C
ATOM   3080  O   LEU A 194      59.680  54.650  50.930  1.00  0.00           O
ATOM   3081  N   LEU A 195      60.820  56.180  49.620  1.00  0.00           N
ATOM   3082  HN  LEU A 195      60.980  56.490  48.680  1.00  0.00           H
ATOM   3083  CA  LEU A 195      61.660  56.810  50.770  1.00  0.00           C
ATOM   3084  HA  LEU A 195      62.300  56.000  51.070  1.00  0.00           H
ATOM   3085  CB  LEU A 195      62.530  57.840  50.080  1.00  0.00           C
ATOM   3086  HB1 LEU A 195      61.820  58.600  49.670  1.00  0.00           H
ATOM   3087  HB2 LEU A 195      63.210  57.450  49.300  1.00  0.00           H
ATOM   3088  CG  LEU A 195      63.350  58.610  51.110  1.00  0.00           C
ATOM   3089  HG  LEU A 195      62.650  59.050  51.850  1.00  0.00           H
ATOM   3090  CD1 LEU A 195      64.400  57.730  51.860  1.00  0.00           C
ATOM   3091 HD11 LEU A 195      65.000  58.410  52.500  1.00  0.00           H
ATOM   3092 HD12 LEU A 195      65.070  57.090  51.240  1.00  0.00           H
ATOM   3093 HD13 LEU A 195      63.750  57.070  52.470  1.00  0.00           H
ATOM   3094  CD2 LEU A 195      64.060  59.820  50.360  1.00  0.00           C
ATOM   3095 HD21 LEU A 195      64.870  59.370  49.730  1.00  0.00           H
ATOM   3096 HD22 LEU A 195      64.560  60.590  50.970  1.00  0.00           H
ATOM   3097 HD23 LEU A 195      63.380  60.500  49.800  1.00  0.00           H
ATOM   3098  C   LEU A 195      60.840  57.400  51.910  1.00  0.00           C
ATOM   3099  O   LEU A 195      60.950  57.140  53.130  1.00  0.00           O
ATOM   3100  N   GLU A 196      59.790  58.170  51.410  1.00  0.00           N
ATOM   3101  HN  GLU A 196      59.620  58.180  50.430  1.00  0.00           H
ATOM   3102  CA  GLU A 196      58.750  58.780  52.190  1.00  0.00           C
ATOM   3103  HA  GLU A 196      59.260  59.480  52.840  1.00  0.00           H
ATOM   3104  CB  GLU A 196      57.740  59.690  51.400  1.00  0.00           C
ATOM   3105  HB1 GLU A 196      56.760  59.900  51.890  1.00  0.00           H
ATOM   3106  HB2 GLU A 196      57.440  59.090  50.510  1.00  0.00           H
ATOM   3107  CG  GLU A 196      58.370  61.100  51.010  1.00  0.00           C
ATOM   3108  HG1 GLU A 196      59.490  61.140  51.010  1.00  0.00           H
ATOM   3109  HG2 GLU A 196      58.270  61.780  51.890  1.00  0.00           H
ATOM   3110  CD  GLU A 196      57.930  61.760  49.750  1.00  0.00           C
ATOM   3111  OE1 GLU A 196      57.090  61.330  48.940  1.00  0.00           O
ATOM   3112  OE2 GLU A 196      58.670  62.870  49.440  1.00  0.00           O
ATOM   3113  HE2 GLU A 196      58.510  63.070  48.520  1.00  0.00           H
ATOM   3114  C   GLU A 196      57.940  57.760  52.960  1.00  0.00           C
ATOM   3115  O   GLU A 196      57.740  57.920  54.170  1.00  0.00           O
ATOM   3116  N   PHE A 197      57.460  56.670  52.340  1.00  0.00           N
ATOM   3117  HN  PHE A 197      57.640  56.550  51.360  1.00  0.00           H
ATOM   3118  CA  PHE A 197      56.670  55.630  53.060  1.00  0.00           C
ATOM   3119  HA  PHE A 197      55.900  56.210  53.540  1.00  0.00           H
ATOM   3120  CB  PHE A 197      56.220  54.580  51.980  1.00  0.00           C
ATOM   3121  HB1 PHE A 197      57.180  54.250  51.520  1.00  0.00           H
ATOM   3122  HB2 PHE A 197      55.590  55.130  51.250  1.00  0.00           H
ATOM   3123  CG  PHE A 197      55.500  53.360  52.410  1.00  0.00           C
ATOM   3124  CD1 PHE A 197      54.290  53.560  53.110  1.00  0.00           C
ATOM   3125  HD1 PHE A 197      54.010  54.570  53.360  1.00  0.00           H
ATOM   3126  CE1 PHE A 197      53.390  52.480  53.410  1.00  0.00           C
ATOM   3127  HE1 PHE A 197      52.450  52.680  53.890  1.00  0.00           H
ATOM   3128  CZ  PHE A 197      53.830  51.200  53.140  1.00  0.00           C
ATOM   3129  HZ  PHE A 197      53.180  50.410  53.480  1.00  0.00           H
ATOM   3130  CD2 PHE A 197      55.850  52.000  52.100  1.00  0.00           C
ATOM   3131  HD2 PHE A 197      56.790  51.890  51.590  1.00  0.00           H
ATOM   3132  CE2 PHE A 197      55.050  50.910  52.500  1.00  0.00           C
ATOM   3133  HE2 PHE A 197      55.200  49.960  52.010  1.00  0.00           H
ATOM   3134  C   PHE A 197      57.450  54.910  54.180  1.00  0.00           C
ATOM   3135  O   PHE A 197      56.910  54.620  55.230  1.00  0.00           O
ATOM   3136  N   PHE A 198      58.810  54.670  53.850  1.00  0.00           N
ATOM   3137  HN  PHE A 198      59.190  55.020  53.000  1.00  0.00           H
ATOM   3138  CA  PHE A 198      59.710  54.060  54.790  1.00  0.00           C
ATOM   3139  HA  PHE A 198      59.240  53.140  55.110  1.00  0.00           H
ATOM   3140  CB  PHE A 198      61.100  53.740  54.130  1.00  0.00           C
ATOM   3141  HB1 PHE A 198      61.590  54.670  53.780  1.00  0.00           H
ATOM   3142  HB2 PHE A 198      61.010  53.170  53.180  1.00  0.00           H
ATOM   3143  CG  PHE A 198      62.080  52.990  55.050  1.00  0.00           C
ATOM   3144  CD1 PHE A 198      63.410  53.600  55.190  1.00  0.00           C
ATOM   3145  HD1 PHE A 198      63.750  54.460  54.640  1.00  0.00           H
ATOM   3146  CE1 PHE A 198      64.340  52.920  55.910  1.00  0.00           C
ATOM   3147  HE1 PHE A 198      65.310  53.390  56.070  1.00  0.00           H
ATOM   3148  CZ  PHE A 198      63.960  51.840  56.740  1.00  0.00           C
ATOM   3149  HZ  PHE A 198      64.590  51.380  57.480  1.00  0.00           H
ATOM   3150  CD2 PHE A 198      61.720  51.830  55.740  1.00  0.00           C
ATOM   3151  HD2 PHE A 198      60.840  51.230  55.580  1.00  0.00           H
ATOM   3152  CE2 PHE A 198      62.660  51.300  56.620  1.00  0.00           C
ATOM   3153  HE2 PHE A 198      62.320  50.400  57.110  1.00  0.00           H
ATOM   3154  C   PHE A 198      59.970  54.860  56.070  1.00  0.00           C
ATOM   3155  O   PHE A 198      60.120  54.310  57.130  1.00  0.00           O
ATOM   3156  N   LEU A 199      60.130  56.190  55.900  1.00  0.00           N
ATOM   3157  HN  LEU A 199      59.940  56.530  54.980  1.00  0.00           H
ATOM   3158  CA  LEU A 199      60.390  57.090  57.050  1.00  0.00           C
ATOM   3159  HA  LEU A 199      61.420  56.910  57.310  1.00  0.00           H
ATOM   3160  CB  LEU A 199      60.340  58.650  56.790  1.00  0.00           C
ATOM   3161  HB1 LEU A 199      60.520  59.230  57.730  1.00  0.00           H
ATOM   3162  HB2 LEU A 199      59.340  58.920  56.370  1.00  0.00           H
ATOM   3163  CG  LEU A 199      61.250  59.090  55.610  1.00  0.00           C
ATOM   3164  HG  LEU A 199      60.780  58.640  54.700  1.00  0.00           H
ATOM   3165  CD1 LEU A 199      61.240  60.640  55.420  1.00  0.00           C
ATOM   3166 HD11 LEU A 199      61.440  60.880  54.360  1.00  0.00           H
ATOM   3167 HD12 LEU A 199      61.930  61.150  56.130  1.00  0.00           H
ATOM   3168 HD13 LEU A 199      60.190  60.940  55.640  1.00  0.00           H
ATOM   3169  CD2 LEU A 199      62.640  58.510  55.740  1.00  0.00           C
ATOM   3170 HD21 LEU A 199      63.020  58.600  56.790  1.00  0.00           H
ATOM   3171 HD22 LEU A 199      63.350  59.070  55.090  1.00  0.00           H
ATOM   3172 HD23 LEU A 199      62.710  57.470  55.350  1.00  0.00           H
ATOM   3173  C   LEU A 199      59.650  56.820  58.420  1.00  0.00           C
ATOM   3174  O   LEU A 199      60.380  56.530  59.370  1.00  0.00           O
ATOM   3175  N   PRO A 200      58.320  56.970  58.590  1.00  0.00           N
ATOM   3176  CD  PRO A 200      57.370  57.210  57.510  1.00  0.00           C
ATOM   3177  HD1 PRO A 200      57.580  56.620  56.600  1.00  0.00           H
ATOM   3178  HD2 PRO A 200      57.210  58.230  57.120  1.00  0.00           H
ATOM   3179  CA  PRO A 200      57.720  56.570  59.870  1.00  0.00           C
ATOM   3180  HA  PRO A 200      58.220  57.090  60.670  1.00  0.00           H
ATOM   3181  CB  PRO A 200      56.230  56.950  59.650  1.00  0.00           C
ATOM   3182  HB1 PRO A 200      56.050  58.020  59.900  1.00  0.00           H
ATOM   3183  HB2 PRO A 200      55.610  56.410  60.390  1.00  0.00           H
ATOM   3184  CG  PRO A 200      56.050  56.780  58.130  1.00  0.00           C
ATOM   3185  HG1 PRO A 200      55.970  55.690  57.950  1.00  0.00           H
ATOM   3186  HG2 PRO A 200      55.160  57.320  57.750  1.00  0.00           H
ATOM   3187  C   PRO A 200      57.830  55.140  60.190  1.00  0.00           C
ATOM   3188  O   PRO A 200      57.860  54.750  61.380  1.00  0.00           O
ATOM   3189  N   LEU A 201      57.960  54.260  59.200  1.00  0.00           N
ATOM   3190  HN  LEU A 201      58.060  54.520  58.250  1.00  0.00           H
ATOM   3191  CA  LEU A 201      58.070  52.860  59.450  1.00  0.00           C
ATOM   3192  HA  LEU A 201      57.310  52.500  60.130  1.00  0.00           H
ATOM   3193  CB  LEU A 201      58.040  52.080  58.070  1.00  0.00           C
ATOM   3194  HB1 LEU A 201      58.510  51.080  58.150  1.00  0.00           H
ATOM   3195  HB2 LEU A 201      58.600  52.700  57.320  1.00  0.00           H
ATOM   3196  CG  LEU A 201      56.630  51.900  57.410  1.00  0.00           C
ATOM   3197  HG  LEU A 201      56.340  52.920  57.060  1.00  0.00           H
ATOM   3198  CD1 LEU A 201      56.640  51.070  56.140  1.00  0.00           C
ATOM   3199 HD11 LEU A 201      55.610  50.730  55.900  1.00  0.00           H
ATOM   3200 HD12 LEU A 201      57.440  50.290  56.100  1.00  0.00           H
ATOM   3201 HD13 LEU A 201      56.950  51.690  55.270  1.00  0.00           H
ATOM   3202  CD2 LEU A 201      55.500  51.430  58.360  1.00  0.00           C
ATOM   3203 HD21 LEU A 201      54.510  51.420  57.850  1.00  0.00           H
ATOM   3204 HD22 LEU A 201      55.440  52.130  59.230  1.00  0.00           H
ATOM   3205 HD23 LEU A 201      55.660  50.380  58.690  1.00  0.00           H
ATOM   3206  C   LEU A 201      59.390  52.590  60.160  1.00  0.00           C
ATOM   3207  O   LEU A 201      59.430  51.690  60.980  1.00  0.00           O
ATOM   3208  N   GLY A 202      60.420  53.300  59.850  1.00  0.00           N
ATOM   3209  HN  GLY A 202      60.300  53.990  59.140  1.00  0.00           H
ATOM   3210  CA  GLY A 202      61.670  53.350  60.580  1.00  0.00           C
ATOM   3211  HA1 GLY A 202      62.190  54.140  60.060  1.00  0.00           H
ATOM   3212  HA2 GLY A 202      62.220  52.420  60.530  1.00  0.00           H
ATOM   3213  C   GLY A 202      61.440  53.750  61.970  1.00  0.00           C
ATOM   3214  O   GLY A 202      61.850  53.040  62.870  1.00  0.00           O
ATOM   3215  N   ILE A 203      60.690  54.780  62.230  1.00  0.00           N
ATOM   3216  HN  ILE A 203      60.350  55.440  61.560  1.00  0.00           H
ATOM   3217  CA  ILE A 203      60.430  55.210  63.580  1.00  0.00           C
ATOM   3218  HA  ILE A 203      61.390  55.270  64.070  1.00  0.00           H
ATOM   3219  CB  ILE A 203      59.820  56.600  63.560  1.00  0.00           C
ATOM   3220  HB  ILE A 203      58.830  56.560  63.070  1.00  0.00           H
ATOM   3221  CG2 ILE A 203      59.760  56.960  65.060  1.00  0.00           C
ATOM   3222 HG21 ILE A 203      60.790  57.100  65.460  1.00  0.00           H
ATOM   3223 HG22 ILE A 203      59.240  56.260  65.760  1.00  0.00           H
ATOM   3224 HG23 ILE A 203      59.180  57.880  65.290  1.00  0.00           H
ATOM   3225  CG1 ILE A 203      60.680  57.670  62.820  1.00  0.00           C
ATOM   3226 HG11 ILE A 203      61.050  57.400  61.810  1.00  0.00           H
ATOM   3227 HG12 ILE A 203      61.590  57.940  63.410  1.00  0.00           H
ATOM   3228  CD  ILE A 203      59.810  58.940  62.430  1.00  0.00           C
ATOM   3229  HD1 ILE A 203      60.380  59.530  61.680  1.00  0.00           H
ATOM   3230  HD2 ILE A 203      59.840  59.600  63.320  1.00  0.00           H
ATOM   3231  HD3 ILE A 203      58.780  58.650  62.090  1.00  0.00           H
ATOM   3232  C   ILE A 203      59.670  54.250  64.450  1.00  0.00           C
ATOM   3233  O   ILE A 203      60.050  53.840  65.560  1.00  0.00           O
ATOM   3234  N   ILE A 204      58.540  53.640  63.990  1.00  0.00           N
ATOM   3235  HN  ILE A 204      58.370  53.850  63.030  1.00  0.00           H
ATOM   3236  CA  ILE A 204      57.670  52.750  64.760  1.00  0.00           C
ATOM   3237  HA  ILE A 204      57.390  53.360  65.610  1.00  0.00           H
ATOM   3238  CB  ILE A 204      56.430  52.420  63.910  1.00  0.00           C
ATOM   3239  HB  ILE A 204      56.800  52.000  62.960  1.00  0.00           H
ATOM   3240  CG2 ILE A 204      55.630  51.350  64.610  1.00  0.00           C
ATOM   3241 HG21 ILE A 204      54.660  51.210  64.090  1.00  0.00           H
ATOM   3242 HG22 ILE A 204      55.490  51.780  65.620  1.00  0.00           H
ATOM   3243 HG23 ILE A 204      56.150  50.390  64.800  1.00  0.00           H
ATOM   3244  CG1 ILE A 204      55.570  53.640  63.840  1.00  0.00           C
ATOM   3245 HG11 ILE A 204      56.100  54.620  63.920  1.00  0.00           H
ATOM   3246 HG12 ILE A 204      54.930  53.640  64.760  1.00  0.00           H
ATOM   3247  CD  ILE A 204      54.630  53.640  62.650  1.00  0.00           C
ATOM   3248  HD1 ILE A 204      54.130  54.630  62.550  1.00  0.00           H
ATOM   3249  HD2 ILE A 204      53.850  52.840  62.700  1.00  0.00           H
ATOM   3250  HD3 ILE A 204      55.200  53.450  61.700  1.00  0.00           H
ATOM   3251  C   ILE A 204      58.440  51.480  65.250  1.00  0.00           C
ATOM   3252  O   ILE A 204      58.410  51.120  66.400  1.00  0.00           O
ATOM   3253  N   LEU A 205      59.300  51.020  64.320  1.00  0.00           N
ATOM   3254  HN  LEU A 205      59.190  51.380  63.400  1.00  0.00           H
ATOM   3255  CA  LEU A 205      60.220  49.900  64.570  1.00  0.00           C
ATOM   3256  HA  LEU A 205      59.710  49.010  64.930  1.00  0.00           H
ATOM   3257  CB  LEU A 205      60.820  49.480  63.210  1.00  0.00           C
ATOM   3258  HB1 LEU A 205      61.370  50.370  62.840  1.00  0.00           H
ATOM   3259  HB2 LEU A 205      60.030  49.200  62.480  1.00  0.00           H
ATOM   3260  CG  LEU A 205      61.770  48.230  63.230  1.00  0.00           C
ATOM   3261  HG  LEU A 205      62.670  48.510  63.830  1.00  0.00           H
ATOM   3262  CD1 LEU A 205      61.080  46.990  63.900  1.00  0.00           C
ATOM   3263 HD11 LEU A 205      60.030  46.790  63.570  1.00  0.00           H
ATOM   3264 HD12 LEU A 205      61.090  47.300  64.970  1.00  0.00           H
ATOM   3265 HD13 LEU A 205      61.780  46.140  63.970  1.00  0.00           H
ATOM   3266  CD2 LEU A 205      62.260  47.950  61.800  1.00  0.00           C
ATOM   3267 HD21 LEU A 205      61.340  47.840  61.170  1.00  0.00           H
ATOM   3268 HD22 LEU A 205      63.030  47.170  61.740  1.00  0.00           H
ATOM   3269 HD23 LEU A 205      62.730  48.920  61.510  1.00  0.00           H
ATOM   3270  C   LEU A 205      61.330  50.270  65.480  1.00  0.00           C
ATOM   3271  O   LEU A 205      61.760  49.510  66.380  1.00  0.00           O
ATOM   3272  N   PHE A 206      61.850  51.490  65.380  1.00  0.00           N
ATOM   3273  HN  PHE A 206      61.700  52.010  64.540  1.00  0.00           H
ATOM   3274  CA  PHE A 206      62.900  51.960  66.320  1.00  0.00           C
ATOM   3275  HA  PHE A 206      63.680  51.230  66.220  1.00  0.00           H
ATOM   3276  CB  PHE A 206      63.520  53.270  65.910  1.00  0.00           C
ATOM   3277  HB1 PHE A 206      62.770  54.040  65.640  1.00  0.00           H
ATOM   3278  HB2 PHE A 206      64.010  53.160  64.920  1.00  0.00           H
ATOM   3279  CG  PHE A 206      64.460  53.840  66.880  1.00  0.00           C
ATOM   3280  CD1 PHE A 206      64.050  54.770  67.790  1.00  0.00           C
ATOM   3281  HD1 PHE A 206      62.990  54.990  67.830  1.00  0.00           H
ATOM   3282  CE1 PHE A 206      64.870  55.350  68.730  1.00  0.00           C
ATOM   3283  HE1 PHE A 206      64.410  56.010  69.460  1.00  0.00           H
ATOM   3284  CZ  PHE A 206      66.240  55.070  68.690  1.00  0.00           C
ATOM   3285  HZ  PHE A 206      66.890  55.550  69.400  1.00  0.00           H
ATOM   3286  CD2 PHE A 206      65.850  53.510  66.910  1.00  0.00           C
ATOM   3287  HD2 PHE A 206      66.220  52.750  66.250  1.00  0.00           H
ATOM   3288  CE2 PHE A 206      66.750  54.190  67.800  1.00  0.00           C
ATOM   3289  HE2 PHE A 206      67.810  53.940  67.780  1.00  0.00           H
ATOM   3290  C   PHE A 206      62.350  51.970  67.770  1.00  0.00           C
ATOM   3291  O   PHE A 206      63.090  51.650  68.730  1.00  0.00           O
ATOM   3292  N   CYS A 207      61.120  52.380  67.830  1.00  0.00           N
ATOM   3293  HN  CYS A 207      60.640  52.660  67.000  1.00  0.00           H
ATOM   3294  CA  CYS A 207      60.290  52.500  69.040  1.00  0.00           C
ATOM   3295  HA  CYS A 207      60.960  53.100  69.640  1.00  0.00           H
ATOM   3296  CB  CYS A 207      58.850  53.240  68.930  1.00  0.00           C
ATOM   3297  HB1 CYS A 207      58.260  53.190  69.870  1.00  0.00           H
ATOM   3298  HB2 CYS A 207      58.280  52.610  68.210  1.00  0.00           H
ATOM   3299  SG  CYS A 207      59.040  55.000  68.510  1.00  0.00           S
ATOM   3300  HG1 CYS A 207      59.770  54.880  67.410  1.00  0.00           H
ATOM   3301  C   CYS A 207      60.080  51.180  69.800  1.00  0.00           C
ATOM   3302  O   CYS A 207      60.220  51.150  71.000  1.00  0.00           O
ATOM   3303  N   SER A 208      59.900  50.130  69.050  1.00  0.00           N
ATOM   3304  HN  SER A 208      59.800  50.270  68.080  1.00  0.00           H
ATOM   3305  CA  SER A 208      60.000  48.640  69.510  1.00  0.00           C
ATOM   3306  HA  SER A 208      59.420  48.470  70.410  1.00  0.00           H
ATOM   3307  CB  SER A 208      59.540  47.670  68.380  1.00  0.00           C
ATOM   3308  HB1 SER A 208      59.570  46.640  68.800  1.00  0.00           H
ATOM   3309  HB2 SER A 208      60.240  47.810  67.540  1.00  0.00           H
ATOM   3310  OG  SER A 208      58.290  48.040  67.810  1.00  0.00           O
ATOM   3311  HG1 SER A 208      58.310  47.750  66.900  1.00  0.00           H
ATOM   3312  C   SER A 208      61.290  48.320  70.040  1.00  0.00           C
ATOM   3313  O   SER A 208      61.360  47.890  71.190  1.00  0.00           O
ATOM   3314  N   ALA A 209      62.340  48.570  69.240  1.00  0.00           N
ATOM   3315  HN  ALA A 209      62.220  49.030  68.370  1.00  0.00           H
ATOM   3316  CA  ALA A 209      63.740  48.220  69.570  1.00  0.00           C
ATOM   3317  HA  ALA A 209      63.690  47.170  69.830  1.00  0.00           H
ATOM   3318  CB  ALA A 209      64.710  48.470  68.420  1.00  0.00           C
ATOM   3319  HB1 ALA A 209      64.310  48.020  67.490  1.00  0.00           H
ATOM   3320  HB2 ALA A 209      65.720  48.020  68.620  1.00  0.00           H
ATOM   3321  HB3 ALA A 209      64.750  49.560  68.250  1.00  0.00           H
ATOM   3322  C   ALA A 209      64.230  48.950  70.810  1.00  0.00           C
ATOM   3323  O   ALA A 209      64.690  48.300  71.740  1.00  0.00           O
ATOM   3324  N   ARG A 210      63.830  50.190  71.030  1.00  0.00           N
ATOM   3325  HN  ARG A 210      63.330  50.640  70.280  1.00  0.00           H
ATOM   3326  CA  ARG A 210      63.900  50.980  72.230  1.00  0.00           C
ATOM   3327  HA  ARG A 210      64.910  50.910  72.590  1.00  0.00           H
ATOM   3328  CB  ARG A 210      63.600  52.460  71.880  1.00  0.00           C
ATOM   3329  HB1 ARG A 210      63.350  53.090  72.760  1.00  0.00           H
ATOM   3330  HB2 ARG A 210      62.650  52.430  71.320  1.00  0.00           H
ATOM   3331  CG  ARG A 210      64.710  53.210  71.140  1.00  0.00           C
ATOM   3332  HG1 ARG A 210      64.300  54.240  71.050  1.00  0.00           H
ATOM   3333  HG2 ARG A 210      64.740  52.790  70.110  1.00  0.00           H
ATOM   3334  CD  ARG A 210      66.080  53.170  71.880  1.00  0.00           C
ATOM   3335  HD1 ARG A 210      66.820  52.640  71.250  1.00  0.00           H
ATOM   3336  HD2 ARG A 210      66.020  52.560  72.800  1.00  0.00           H
ATOM   3337  NE  ARG A 210      66.530  54.550  72.170  1.00  0.00           N
ATOM   3338  HE  ARG A 210      65.970  55.330  71.900  1.00  0.00           H
ATOM   3339  CZ  ARG A 210      67.540  54.840  72.960  1.00  0.00           C
ATOM   3340  NH1 ARG A 210      68.410  53.910  73.330  1.00  0.00           N
ATOM   3341 HH11 ARG A 210      68.380  53.080  72.780  1.00  0.00           H
ATOM   3342 HH12 ARG A 210      69.220  54.270  73.800  1.00  0.00           H
ATOM   3343  NH2 ARG A 210      67.630  56.020  73.490  1.00  0.00           N
ATOM   3344 HH21 ARG A 210      66.830  56.590  73.370  1.00  0.00           H
ATOM   3345 HH22 ARG A 210      68.260  56.100  74.260  1.00  0.00           H
ATOM   3346  C   ARG A 210      63.100  50.460  73.450  1.00  0.00           C
ATOM   3347  O   ARG A 210      63.590  50.490  74.530  1.00  0.00           O
ATOM   3348  N   ILE A 211      61.810  50.050  73.280  1.00  0.00           N
ATOM   3349  HN  ILE A 211      61.410  50.460  72.460  1.00  0.00           H
ATOM   3350  CA  ILE A 211      61.060  49.380  74.320  1.00  0.00           C
ATOM   3351  HA  ILE A 211      61.000  49.950  75.230  1.00  0.00           H
ATOM   3352  CB  ILE A 211      59.600  49.030  73.950  1.00  0.00           C
ATOM   3353  HB  ILE A 211      59.610  48.510  72.970  1.00  0.00           H
ATOM   3354  CG2 ILE A 211      58.950  48.080  75.030  1.00  0.00           C
ATOM   3355 HG21 ILE A 211      59.080  48.500  76.050  1.00  0.00           H
ATOM   3356 HG22 ILE A 211      59.400  47.080  75.170  1.00  0.00           H
ATOM   3357 HG23 ILE A 211      57.880  48.020  74.730  1.00  0.00           H
ATOM   3358  CG1 ILE A 211      58.800  50.380  73.860  1.00  0.00           C
ATOM   3359 HG11 ILE A 211      59.410  51.200  73.400  1.00  0.00           H
ATOM   3360 HG12 ILE A 211      58.570  50.650  74.910  1.00  0.00           H
ATOM   3361  CD  ILE A 211      57.450  50.230  73.090  1.00  0.00           C
ATOM   3362  HD1 ILE A 211      57.490  50.350  71.990  1.00  0.00           H
ATOM   3363  HD2 ILE A 211      56.790  51.070  73.410  1.00  0.00           H
ATOM   3364  HD3 ILE A 211      56.770  49.390  73.370  1.00  0.00           H
ATOM   3365  C   ILE A 211      61.690  48.120  74.820  1.00  0.00           C
ATOM   3366  O   ILE A 211      61.830  47.980  76.100  1.00  0.00           O
ATOM   3367  N   ILE A 212      62.180  47.150  73.950  1.00  0.00           N
ATOM   3368  HN  ILE A 212      62.210  47.340  72.980  1.00  0.00           H
ATOM   3369  CA  ILE A 212      63.120  46.080  74.280  1.00  0.00           C
ATOM   3370  HA  ILE A 212      62.460  45.500  74.910  1.00  0.00           H
ATOM   3371  CB  ILE A 212      63.650  45.190  73.160  1.00  0.00           C
ATOM   3372  HB  ILE A 212      64.350  45.770  72.550  1.00  0.00           H
ATOM   3373  CG2 ILE A 212      64.560  44.010  73.750  1.00  0.00           C
ATOM   3374 HG21 ILE A 212      65.490  44.390  74.220  1.00  0.00           H
ATOM   3375 HG22 ILE A 212      64.950  43.290  73.000  1.00  0.00           H
ATOM   3376 HG23 ILE A 212      63.940  43.580  74.550  1.00  0.00           H
ATOM   3377  CG1 ILE A 212      62.580  44.530  72.290  1.00  0.00           C
ATOM   3378 HG11 ILE A 212      61.800  45.300  72.120  1.00  0.00           H
ATOM   3379 HG12 ILE A 212      62.140  43.730  72.920  1.00  0.00           H
ATOM   3380  CD  ILE A 212      63.000  44.060  70.940  1.00  0.00           C
ATOM   3381  HD1 ILE A 212      63.930  43.470  71.120  1.00  0.00           H
ATOM   3382  HD2 ILE A 212      63.240  44.920  70.270  1.00  0.00           H
ATOM   3383  HD3 ILE A 212      62.240  43.350  70.550  1.00  0.00           H
ATOM   3384  C   ILE A 212      64.290  46.570  75.170  1.00  0.00           C
ATOM   3385  O   ILE A 212      64.500  46.050  76.230  1.00  0.00           O
ATOM   3386  N   TRP A 213      65.060  47.600  74.690  1.00  0.00           N
ATOM   3387  HN  TRP A 213      64.950  47.960  73.760  1.00  0.00           H
ATOM   3388  CA  TRP A 213      66.140  48.080  75.400  1.00  0.00           C
ATOM   3389  HA  TRP A 213      66.920  47.380  75.690  1.00  0.00           H
ATOM   3390  CB  TRP A 213      66.660  49.340  74.580  1.00  0.00           C
ATOM   3391  HB1 TRP A 213      65.870  50.130  74.520  1.00  0.00           H
ATOM   3392  HB2 TRP A 213      66.840  49.010  73.540  1.00  0.00           H
ATOM   3393  CG  TRP A 213      67.870  49.960  75.220  1.00  0.00           C
ATOM   3394  CD1 TRP A 213      67.820  51.100  75.920  1.00  0.00           C
ATOM   3395  HD1 TRP A 213      66.900  51.670  76.050  1.00  0.00           H
ATOM   3396  NE1 TRP A 213      68.980  51.270  76.640  1.00  0.00           N
ATOM   3397  HE1 TRP A 213      69.210  52.000  77.250  1.00  0.00           H
ATOM   3398  CE2 TRP A 213      69.810  50.220  76.360  1.00  0.00           C
ATOM   3399  CD2 TRP A 213      69.200  49.410  75.380  1.00  0.00           C
ATOM   3400  CE3 TRP A 213      69.860  48.230  74.920  1.00  0.00           C
ATOM   3401  HE3 TRP A 213      69.420  47.530  74.230  1.00  0.00           H
ATOM   3402  CZ3 TRP A 213      71.090  47.930  75.540  1.00  0.00           C
ATOM   3403  HZ3 TRP A 213      71.550  46.970  75.320  1.00  0.00           H
ATOM   3404  CZ2 TRP A 213      71.010  49.890  76.980  1.00  0.00           C
ATOM   3405  HZ2 TRP A 213      71.490  50.570  77.690  1.00  0.00           H
ATOM   3406  CH2 TRP A 213      71.680  48.730  76.520  1.00  0.00           C
ATOM   3407  HH2 TRP A 213      72.670  48.470  76.890  1.00  0.00           H
ATOM   3408  C   TRP A 213      65.710  48.650  76.770  1.00  0.00           C
ATOM   3409  O   TRP A 213      66.310  48.340  77.810  1.00  0.00           O
ATOM   3410  N   SER A 214      64.600  49.370  76.820  1.00  0.00           N
ATOM   3411  HN  SER A 214      64.220  49.680  75.960  1.00  0.00           H
ATOM   3412  CA  SER A 214      64.070  49.780  78.140  1.00  0.00           C
ATOM   3413  HA  SER A 214      64.900  50.230  78.680  1.00  0.00           H
ATOM   3414  CB  SER A 214      62.900  50.780  77.950  1.00  0.00           C
ATOM   3415  HB1 SER A 214      62.120  50.330  77.300  1.00  0.00           H
ATOM   3416  HB2 SER A 214      63.340  51.700  77.500  1.00  0.00           H
ATOM   3417  OG  SER A 214      62.230  51.230  79.160  1.00  0.00           O
ATOM   3418  HG1 SER A 214      61.830  50.430  79.520  1.00  0.00           H
ATOM   3419  C   SER A 214      63.620  48.740  79.130  1.00  0.00           C
ATOM   3420  O   SER A 214      63.960  48.850  80.320  1.00  0.00           O
ATOM   3421  N   LEU A 215      62.890  47.660  78.660  1.00  0.00           N
ATOM   3422  HN  LEU A 215      62.750  47.580  77.660  1.00  0.00           H
ATOM   3423  CA  LEU A 215      62.570  46.420  79.460  1.00  0.00           C
ATOM   3424  HA  LEU A 215      62.000  46.880  80.260  1.00  0.00           H
ATOM   3425  CB  LEU A 215      61.730  45.380  78.580  1.00  0.00           C
ATOM   3426  HB1 LEU A 215      61.630  44.520  79.280  1.00  0.00           H
ATOM   3427  HB2 LEU A 215      62.300  45.140  77.660  1.00  0.00           H
ATOM   3428  CG  LEU A 215      60.290  45.910  78.200  1.00  0.00           C
ATOM   3429  HG  LEU A 215      60.460  46.870  77.650  1.00  0.00           H
ATOM   3430  CD1 LEU A 215      59.540  44.890  77.360  1.00  0.00           C
ATOM   3431 HD11 LEU A 215      58.490  45.240  77.230  1.00  0.00           H
ATOM   3432 HD12 LEU A 215      59.540  43.860  77.770  1.00  0.00           H
ATOM   3433 HD13 LEU A 215      59.940  44.730  76.340  1.00  0.00           H
ATOM   3434  CD2 LEU A 215      59.560  46.120  79.480  1.00  0.00           C
ATOM   3435 HD21 LEU A 215      59.350  45.250  80.150  1.00  0.00           H
ATOM   3436 HD22 LEU A 215      58.570  46.580  79.260  1.00  0.00           H
ATOM   3437 HD23 LEU A 215      59.880  46.990  80.100  1.00  0.00           H
ATOM   3438  C   LEU A 215      63.850  45.850  80.150  1.00  0.00           C
ATOM   3439  O   LEU A 215      63.830  45.430  81.280  1.00  0.00           O
ATOM   3440  N   ARG A 216      64.950  45.750  79.460  1.00  0.00           N
ATOM   3441  HN  ARG A 216      65.010  46.100  78.520  1.00  0.00           H
ATOM   3442  CA  ARG A 216      66.150  45.120  79.910  1.00  0.00           C
ATOM   3443  HA  ARG A 216      65.810  44.220  80.390  1.00  0.00           H
ATOM   3444  CB  ARG A 216      67.200  44.780  78.880  1.00  0.00           C
ATOM   3445  HB1 ARG A 216      68.110  44.350  79.360  1.00  0.00           H
ATOM   3446  HB2 ARG A 216      67.500  45.630  78.230  1.00  0.00           H
ATOM   3447  CG  ARG A 216      66.680  43.620  77.910  1.00  0.00           C
ATOM   3448  HG1 ARG A 216      65.650  43.900  77.600  1.00  0.00           H
ATOM   3449  HG2 ARG A 216      66.540  42.690  78.480  1.00  0.00           H
ATOM   3450  CD  ARG A 216      67.700  43.300  76.780  1.00  0.00           C
ATOM   3451  HD1 ARG A 216      68.730  43.410  77.200  1.00  0.00           H
ATOM   3452  HD2 ARG A 216      67.500  44.030  75.960  1.00  0.00           H
ATOM   3453  NE  ARG A 216      67.470  41.900  76.360  1.00  0.00           N
ATOM   3454  HE  ARG A 216      66.700  41.360  76.700  1.00  0.00           H
ATOM   3455  CZ  ARG A 216      68.130  41.370  75.380  1.00  0.00           C
ATOM   3456  NH1 ARG A 216      69.060  41.920  74.580  1.00  0.00           N
ATOM   3457 HH11 ARG A 216      69.370  42.830  74.840  1.00  0.00           H
ATOM   3458 HH12 ARG A 216      69.210  41.540  73.670  1.00  0.00           H
ATOM   3459  NH2 ARG A 216      67.660  40.250  74.790  1.00  0.00           N
ATOM   3460 HH21 ARG A 216      66.910  39.710  75.220  1.00  0.00           H
ATOM   3461 HH22 ARG A 216      68.280  39.810  74.160  1.00  0.00           H
ATOM   3462  C   ARG A 216      66.770  45.980  81.020  1.00  0.00           C
ATOM   3463  O   ARG A 216      67.260  45.480  82.000  1.00  0.00           O
ATOM   3464  N   GLN A 217      66.770  47.340  80.910  1.00  0.00           N
ATOM   3465  HN  GLN A 217      66.490  47.830  80.090  1.00  0.00           H
ATOM   3466  CA  GLN A 217      67.480  48.300  81.730  1.00  0.00           C
ATOM   3467  HA  GLN A 217      68.350  47.830  82.180  1.00  0.00           H
ATOM   3468  CB  GLN A 217      67.860  49.650  81.080  1.00  0.00           C
ATOM   3469  HB1 GLN A 217      68.260  50.390  81.800  1.00  0.00           H
ATOM   3470  HB2 GLN A 217      66.860  49.980  80.710  1.00  0.00           H
ATOM   3471  CG  GLN A 217      68.850  49.420  79.890  1.00  0.00           C
ATOM   3472  HG1 GLN A 217      69.300  50.390  79.610  1.00  0.00           H
ATOM   3473  HG2 GLN A 217      68.280  49.060  79.020  1.00  0.00           H
ATOM   3474  CD  GLN A 217      70.010  48.520  80.190  1.00  0.00           C
ATOM   3475  OE1 GLN A 217      70.810  48.690  81.110  1.00  0.00           O
ATOM   3476  NE2 GLN A 217      70.230  47.570  79.330  1.00  0.00           N
ATOM   3477 HE21 GLN A 217      69.560  47.460  78.600  1.00  0.00           H
ATOM   3478 HE22 GLN A 217      71.040  46.970  79.370  1.00  0.00           H
ATOM   3479  C   GLN A 217      66.770  48.670  83.010  1.00  0.00           C
ATOM   3480  O   GLN A 217      67.320  48.730  84.110  1.00  0.00           O
ATOM   3481  N   ARG A 218      65.470  49.140  82.890  1.00  0.00           N
ATOM   3482  HN  ARG A 218      64.960  49.190  82.050  1.00  0.00           H
ATOM   3483  CA  ARG A 218      64.720  49.690  84.010  1.00  0.00           C
ATOM   3484  HA  ARG A 218      65.480  50.080  84.680  1.00  0.00           H
ATOM   3485  CB  ARG A 218      63.800  50.800  83.560  1.00  0.00           C
ATOM   3486  HB1 ARG A 218      63.460  51.440  84.400  1.00  0.00           H
ATOM   3487  HB2 ARG A 218      62.800  50.430  83.230  1.00  0.00           H
ATOM   3488  CG  ARG A 218      64.250  51.850  82.590  1.00  0.00           C
ATOM   3489  HG1 ARG A 218      63.480  52.630  82.780  1.00  0.00           H
ATOM   3490  HG2 ARG A 218      64.260  51.420  81.570  1.00  0.00           H
ATOM   3491  CD  ARG A 218      65.520  52.620  83.070  1.00  0.00           C
ATOM   3492  HD1 ARG A 218      66.270  51.830  83.250  1.00  0.00           H
ATOM   3493  HD2 ARG A 218      65.190  53.190  83.970  1.00  0.00           H
ATOM   3494  NE  ARG A 218      66.030  53.480  82.040  1.00  0.00           N
ATOM   3495  HE  ARG A 218      65.480  53.680  81.220  1.00  0.00           H
ATOM   3496  CZ  ARG A 218      67.310  53.750  81.880  1.00  0.00           C
ATOM   3497  NH1 ARG A 218      68.280  53.220  82.590  1.00  0.00           N
ATOM   3498 HH11 ARG A 218      68.070  52.780  83.470  1.00  0.00           H
ATOM   3499 HH12 ARG A 218      69.180  53.550  82.310  1.00  0.00           H
ATOM   3500  NH2 ARG A 218      67.640  54.540  80.890  1.00  0.00           N
ATOM   3501 HH21 ARG A 218      66.910  55.130  80.530  1.00  0.00           H
ATOM   3502 HH22 ARG A 218      68.590  54.830  80.770  1.00  0.00           H
ATOM   3503  C   ARG A 218      63.940  48.590  84.690  1.00  0.00           C
ATOM   3504  O   ARG A 218      64.100  48.280  85.880  1.00  0.00           O
ATOM   3505  N   GLN A 219      62.990  47.930  83.950  1.00  0.00           N
ATOM   3506  HN  GLN A 219      62.920  48.240  82.990  1.00  0.00           H
ATOM   3507  CA  GLN A 219      62.150  46.820  84.350  1.00  0.00           C
ATOM   3508  HA  GLN A 219      61.620  47.250  85.180  1.00  0.00           H
ATOM   3509  CB  GLN A 219      61.060  46.500  83.310  1.00  0.00           C
ATOM   3510  HB1 GLN A 219      60.540  45.570  83.620  1.00  0.00           H
ATOM   3511  HB2 GLN A 219      61.600  46.250  82.370  1.00  0.00           H
ATOM   3512  CG  GLN A 219      59.950  47.580  83.230  1.00  0.00           C
ATOM   3513  HG1 GLN A 219      59.680  47.830  84.280  1.00  0.00           H
ATOM   3514  HG2 GLN A 219      59.010  47.140  82.850  1.00  0.00           H
ATOM   3515  CD  GLN A 219      60.350  48.750  82.360  1.00  0.00           C
ATOM   3516  OE1 GLN A 219      61.240  48.730  81.520  1.00  0.00           O
ATOM   3517  NE2 GLN A 219      59.600  49.840  82.430  1.00  0.00           N
ATOM   3518 HE21 GLN A 219      58.860  49.990  83.100  1.00  0.00           H
ATOM   3519 HE22 GLN A 219      59.750  50.450  81.650  1.00  0.00           H
ATOM   3520  C   GLN A 219      62.960  45.580  84.870  1.00  0.00           C
ATOM   3521  O   GLN A 219      62.840  45.090  85.940  1.00  0.00           O
ATOM   3522  N   MET A 220      63.940  45.150  84.080  1.00  0.00           N
ATOM   3523  HN  MET A 220      63.810  45.340  83.120  1.00  0.00           H
ATOM   3524  CA  MET A 220      65.060  44.220  84.210  1.00  0.00           C
ATOM   3525  HA  MET A 220      65.870  44.530  83.570  1.00  0.00           H
ATOM   3526  CB  MET A 220      65.750  44.200  85.650  1.00  0.00           C
ATOM   3527  HB1 MET A 220      66.570  43.470  85.600  1.00  0.00           H
ATOM   3528  HB2 MET A 220      65.020  43.920  86.440  1.00  0.00           H
ATOM   3529  CG  MET A 220      66.330  45.520  86.150  1.00  0.00           C
ATOM   3530  HG1 MET A 220      66.590  45.360  87.220  1.00  0.00           H
ATOM   3531  HG2 MET A 220      65.580  46.330  86.110  1.00  0.00           H
ATOM   3532  SD  MET A 220      67.880  46.090  85.480  1.00  0.00           S
ATOM   3533  CE  MET A 220      69.030  45.110  86.410  1.00  0.00           C
ATOM   3534  HE1 MET A 220      68.830  44.010  86.400  1.00  0.00           H
ATOM   3535  HE2 MET A 220      69.100  45.490  87.450  1.00  0.00           H
ATOM   3536  HE3 MET A 220      70.060  45.050  85.990  1.00  0.00           H
ATOM   3537  C   MET A 220      64.750  42.840  83.700  1.00  0.00           C
ATOM   3538  O   MET A 220      63.690  42.320  83.950  1.00  0.00           O
ATOM   3539  N   ASP A 221      65.640  42.220  82.930  1.00  0.00           N
ATOM   3540  HN  ASP A 221      66.490  42.690  82.690  1.00  0.00           H
ATOM   3541  CA  ASP A 221      65.430  41.070  82.230  1.00  0.00           C
ATOM   3542  HA  ASP A 221      64.390  41.020  81.950  1.00  0.00           H
ATOM   3543  CB  ASP A 221      66.200  41.090  80.890  1.00  0.00           C
ATOM   3544  HB1 ASP A 221      65.710  41.850  80.240  1.00  0.00           H
ATOM   3545  HB2 ASP A 221      65.930  40.130  80.390  1.00  0.00           H
ATOM   3546  CG  ASP A 221      67.720  41.250  80.870  1.00  0.00           C
ATOM   3547  OD1 ASP A 221      68.280  41.090  79.770  1.00  0.00           O
ATOM   3548  OD2 ASP A 221      68.320  41.630  81.900  1.00  0.00           O
ATOM   3549  C   ASP A 221      65.690  39.680  82.920  1.00  0.00           C
ATOM   3550  O   ASP A 221      65.800  38.590  82.350  1.00  0.00           O
ATOM   3551  N   ARG A 222      65.710  39.670  84.260  1.00  0.00           N
ATOM   3552  HN  ARG A 222      65.620  40.470  84.860  1.00  0.00           H
ATOM   3553  CA  ARG A 222      65.800  38.440  84.980  1.00  0.00           C
ATOM   3554  HA  ARG A 222      66.070  37.630  84.330  1.00  0.00           H
ATOM   3555  CB  ARG A 222      66.970  38.590  86.080  1.00  0.00           C
ATOM   3556  HB1 ARG A 222      66.950  37.600  86.590  1.00  0.00           H
ATOM   3557  HB2 ARG A 222      66.660  39.370  86.800  1.00  0.00           H
ATOM   3558  CG  ARG A 222      68.400  38.810  85.510  1.00  0.00           C
ATOM   3559  HG1 ARG A 222      69.060  38.510  86.350  1.00  0.00           H
ATOM   3560  HG2 ARG A 222      68.500  39.880  85.220  1.00  0.00           H
ATOM   3561  CD  ARG A 222      68.860  37.880  84.370  1.00  0.00           C
ATOM   3562  HD1 ARG A 222      68.180  38.100  83.520  1.00  0.00           H
ATOM   3563  HD2 ARG A 222      68.760  36.800  84.630  1.00  0.00           H
ATOM   3564  NE  ARG A 222      70.310  38.100  84.020  1.00  0.00           N
ATOM   3565  HE  ARG A 222      70.930  38.450  84.730  1.00  0.00           H
ATOM   3566  CZ  ARG A 222      70.800  37.860  82.790  1.00  0.00           C
ATOM   3567  NH1 ARG A 222      70.220  36.950  82.000  1.00  0.00           N
ATOM   3568 HH11 ARG A 222      69.320  36.540  82.120  1.00  0.00           H
ATOM   3569 HH12 ARG A 222      70.710  36.600  81.210  1.00  0.00           H
ATOM   3570  NH2 ARG A 222      71.980  38.370  82.520  1.00  0.00           N
ATOM   3571 HH21 ARG A 222      72.380  38.870  83.290  1.00  0.00           H
ATOM   3572 HH22 ARG A 222      72.410  38.340  81.620  1.00  0.00           H
ATOM   3573  C   ARG A 222      64.520  38.150  85.650  1.00  0.00           C
ATOM   3574  O   ARG A 222      64.300  37.140  86.270  1.00  0.00           O
ATOM   3575  N   HSD A 223      63.500  39.000  85.490  1.00  0.00           N
ATOM   3576  HN  HSD A 223      63.620  39.790  84.890  1.00  0.00           H
ATOM   3577  CA  HSD A 223      62.120  38.680  86.010  1.00  0.00           C
ATOM   3578  HA  HSD A 223      62.300  38.140  86.930  1.00  0.00           H
ATOM   3579  CB  HSD A 223      61.500  40.060  86.370  1.00  0.00           C
ATOM   3580  HB1 HSD A 223      60.560  39.960  86.950  1.00  0.00           H
ATOM   3581  HB2 HSD A 223      61.300  40.650  85.460  1.00  0.00           H
ATOM   3582  ND1 HSD A 223      62.730  42.340  86.910  1.00  0.00           N
ATOM   3583  HD1 HSD A 223      62.370  42.940  86.210  1.00  0.00           H
ATOM   3584  CG  HSD A 223      62.400  40.980  87.170  1.00  0.00           C
ATOM   3585  CE1 HSD A 223      63.580  42.730  87.890  1.00  0.00           C
ATOM   3586  HE1 HSD A 223      64.050  43.710  87.940  1.00  0.00           H
ATOM   3587  NE2 HSD A 223      63.900  41.750  88.670  1.00  0.00           N
ATOM   3588  CD2 HSD A 223      63.160  40.680  88.250  1.00  0.00           C
ATOM   3589  HD2 HSD A 223      63.210  39.750  88.800  1.00  0.00           H
ATOM   3590  C   HSD A 223      61.330  37.880  85.020  1.00  0.00           C
ATOM   3591  O   HSD A 223      61.300  38.190  83.830  1.00  0.00           O
ATOM   3592  N   ALA A 224      60.710  36.780  85.470  1.00  0.00           N
ATOM   3593  HN  ALA A 224      60.730  36.460  86.410  1.00  0.00           H
ATOM   3594  CA  ALA A 224      59.840  35.880  84.660  1.00  0.00           C
ATOM   3595  HA  ALA A 224      60.530  35.330  84.060  1.00  0.00           H
ATOM   3596  CB  ALA A 224      59.060  34.960  85.600  1.00  0.00           C
ATOM   3597  HB1 ALA A 224      58.580  34.210  84.940  1.00  0.00           H
ATOM   3598  HB2 ALA A 224      58.390  35.580  86.240  1.00  0.00           H
ATOM   3599  HB3 ALA A 224      59.700  34.380  86.290  1.00  0.00           H
ATOM   3600  C   ALA A 224      58.830  36.660  83.690  1.00  0.00           C
ATOM   3601  O   ALA A 224      58.740  36.390  82.450  1.00  0.00           O
ATOM   3602  N   LYS A 225      58.120  37.690  84.320  1.00  0.00           N
ATOM   3603  HN  LYS A 225      58.250  37.840  85.290  1.00  0.00           H
ATOM   3604  CA  LYS A 225      57.110  38.460  83.620  1.00  0.00           C
ATOM   3605  HA  LYS A 225      56.360  37.780  83.230  1.00  0.00           H
ATOM   3606  CB  LYS A 225      56.350  39.390  84.640  1.00  0.00           C
ATOM   3607  HB1 LYS A 225      55.600  39.990  84.070  1.00  0.00           H
ATOM   3608  HB2 LYS A 225      57.030  40.080  85.180  1.00  0.00           H
ATOM   3609  CG  LYS A 225      55.560  38.610  85.670  1.00  0.00           C
ATOM   3610  HG1 LYS A 225      54.860  39.310  86.190  1.00  0.00           H
ATOM   3611  HG2 LYS A 225      56.310  38.150  86.350  1.00  0.00           H
ATOM   3612  CD  LYS A 225      54.780  37.350  85.220  1.00  0.00           C
ATOM   3613  HD1 LYS A 225      54.290  36.740  86.000  1.00  0.00           H
ATOM   3614  HD2 LYS A 225      55.500  36.580  84.860  1.00  0.00           H
ATOM   3615  CE  LYS A 225      53.840  37.630  84.100  1.00  0.00           C
ATOM   3616  HE1 LYS A 225      53.400  36.680  83.720  1.00  0.00           H
ATOM   3617  HE2 LYS A 225      54.150  38.170  83.180  1.00  0.00           H
ATOM   3618  NZ  LYS A 225      52.650  38.330  84.680  1.00  0.00           N
ATOM   3619  HZ1 LYS A 225      52.540  38.090  85.690  1.00  0.00           H
ATOM   3620  HZ2 LYS A 225      51.790  38.150  84.120  1.00  0.00           H
ATOM   3621  HZ3 LYS A 225      52.760  39.350  84.560  1.00  0.00           H
ATOM   3622  C   LYS A 225      57.600  39.400  82.480  1.00  0.00           C
ATOM   3623  O   LYS A 225      57.010  39.570  81.460  1.00  0.00           O
ATOM   3624  N   ILE A 226      58.760  39.960  82.780  1.00  0.00           N
ATOM   3625  HN  ILE A 226      59.230  39.680  83.620  1.00  0.00           H
ATOM   3626  CA  ILE A 226      59.440  40.920  81.920  1.00  0.00           C
ATOM   3627  HA  ILE A 226      58.700  41.590  81.530  1.00  0.00           H
ATOM   3628  CB  ILE A 226      60.400  41.770  82.740  1.00  0.00           C
ATOM   3629  HB  ILE A 226      61.110  41.150  83.330  1.00  0.00           H
ATOM   3630  CG2 ILE A 226      61.200  42.750  81.820  1.00  0.00           C
ATOM   3631 HG21 ILE A 226      61.740  42.170  81.040  1.00  0.00           H
ATOM   3632 HG22 ILE A 226      61.960  43.300  82.390  1.00  0.00           H
ATOM   3633 HG23 ILE A 226      60.570  43.470  81.260  1.00  0.00           H
ATOM   3634  CG1 ILE A 226      59.690  42.560  83.790  1.00  0.00           C
ATOM   3635 HG11 ILE A 226      60.440  43.170  84.330  1.00  0.00           H
ATOM   3636 HG12 ILE A 226      59.290  41.870  84.560  1.00  0.00           H
ATOM   3637  CD  ILE A 226      58.560  43.470  83.400  1.00  0.00           C
ATOM   3638  HD1 ILE A 226      58.160  43.980  84.300  1.00  0.00           H
ATOM   3639  HD2 ILE A 226      57.740  42.980  82.830  1.00  0.00           H
ATOM   3640  HD3 ILE A 226      58.900  44.330  82.790  1.00  0.00           H
ATOM   3641  C   ILE A 226      60.090  40.230  80.690  1.00  0.00           C
ATOM   3642  O   ILE A 226      59.990  40.740  79.560  1.00  0.00           O
ATOM   3643  N   LYS A 227      60.630  38.970  80.930  1.00  0.00           N
ATOM   3644  HN  LYS A 227      60.870  38.680  81.840  1.00  0.00           H
ATOM   3645  CA  LYS A 227      61.020  38.120  79.840  1.00  0.00           C
ATOM   3646  HA  LYS A 227      61.810  38.560  79.250  1.00  0.00           H
ATOM   3647  CB  LYS A 227      61.750  36.890  80.450  1.00  0.00           C
ATOM   3648  HB1 LYS A 227      61.840  36.060  79.720  1.00  0.00           H
ATOM   3649  HB2 LYS A 227      61.170  36.610  81.350  1.00  0.00           H
ATOM   3650  CG  LYS A 227      63.220  37.200  80.990  1.00  0.00           C
ATOM   3651  HG1 LYS A 227      63.160  38.130  81.600  1.00  0.00           H
ATOM   3652  HG2 LYS A 227      63.900  37.470  80.150  1.00  0.00           H
ATOM   3653  CD  LYS A 227      63.860  35.990  81.650  1.00  0.00           C
ATOM   3654  HD1 LYS A 227      64.960  36.100  81.650  1.00  0.00           H
ATOM   3655  HD2 LYS A 227      63.610  35.110  81.030  1.00  0.00           H
ATOM   3656  CE  LYS A 227      63.360  35.700  83.130  1.00  0.00           C
ATOM   3657  HE1 LYS A 227      62.260  35.580  83.110  1.00  0.00           H
ATOM   3658  HE2 LYS A 227      63.470  36.600  83.780  1.00  0.00           H
ATOM   3659  NZ  LYS A 227      64.000  34.470  83.680  1.00  0.00           N
ATOM   3660  HZ1 LYS A 227      63.700  33.580  83.260  1.00  0.00           H
ATOM   3661  HZ2 LYS A 227      63.940  34.460  84.720  1.00  0.00           H
ATOM   3662  HZ3 LYS A 227      65.020  34.560  83.470  1.00  0.00           H
ATOM   3663  C   LYS A 227      59.920  37.690  78.920  1.00  0.00           C
ATOM   3664  O   LYS A 227      60.090  37.600  77.710  1.00  0.00           O
ATOM   3665  N   ARG A 228      58.700  37.440  79.450  1.00  0.00           N
ATOM   3666  HN  ARG A 228      58.670  37.300  80.440  1.00  0.00           H
ATOM   3667  CA  ARG A 228      57.480  37.360  78.620  1.00  0.00           C
ATOM   3668  HA  ARG A 228      57.610  36.630  77.850  1.00  0.00           H
ATOM   3669  CB  ARG A 228      56.240  37.000  79.330  1.00  0.00           C
ATOM   3670  HB1 ARG A 228      55.440  36.840  78.560  1.00  0.00           H
ATOM   3671  HB2 ARG A 228      56.010  37.830  80.040  1.00  0.00           H
ATOM   3672  CG  ARG A 228      56.240  35.660  80.130  1.00  0.00           C
ATOM   3673  HG1 ARG A 228      55.200  35.580  80.520  1.00  0.00           H
ATOM   3674  HG2 ARG A 228      56.940  35.810  80.980  1.00  0.00           H
ATOM   3675  CD  ARG A 228      56.420  34.300  79.410  1.00  0.00           C
ATOM   3676  HD1 ARG A 228      57.400  34.310  78.900  1.00  0.00           H
ATOM   3677  HD2 ARG A 228      55.650  34.060  78.650  1.00  0.00           H
ATOM   3678  NE  ARG A 228      56.360  33.130  80.370  1.00  0.00           N
ATOM   3679  HE  ARG A 228      55.460  32.800  80.680  1.00  0.00           H
ATOM   3680  CZ  ARG A 228      57.260  32.820  81.280  1.00  0.00           C
ATOM   3681  NH1 ARG A 228      58.470  33.450  81.280  1.00  0.00           N
ATOM   3682 HH11 ARG A 228      58.840  33.840  80.440  1.00  0.00           H
ATOM   3683 HH12 ARG A 228      59.110  33.250  82.020  1.00  0.00           H
ATOM   3684  NH2 ARG A 228      57.040  32.140  82.360  1.00  0.00           N
ATOM   3685 HH21 ARG A 228      56.190  31.630  82.490  1.00  0.00           H
ATOM   3686 HH22 ARG A 228      57.840  31.860  82.890  1.00  0.00           H
ATOM   3687  C   ARG A 228      57.310  38.650  77.730  1.00  0.00           C
ATOM   3688  O   ARG A 228      57.020  38.540  76.560  1.00  0.00           O
ATOM   3689  N   ALA A 229      57.350  39.840  78.330  1.00  0.00           N
ATOM   3690  HN  ALA A 229      57.740  39.910  79.240  1.00  0.00           H
ATOM   3691  CA  ALA A 229      57.180  41.040  77.590  1.00  0.00           C
ATOM   3692  HA  ALA A 229      56.210  41.030  77.120  1.00  0.00           H
ATOM   3693  CB  ALA A 229      57.170  42.210  78.580  1.00  0.00           C
ATOM   3694  HB1 ALA A 229      56.970  43.180  78.080  1.00  0.00           H
ATOM   3695  HB2 ALA A 229      58.110  42.330  79.150  1.00  0.00           H
ATOM   3696  HB3 ALA A 229      56.350  41.870  79.250  1.00  0.00           H
ATOM   3697  C   ALA A 229      58.230  41.370  76.510  1.00  0.00           C
ATOM   3698  O   ALA A 229      57.910  41.900  75.500  1.00  0.00           O
ATOM   3699  N   ILE A 230      59.550  41.020  76.700  1.00  0.00           N
ATOM   3700  HN  ILE A 230      59.800  40.640  77.580  1.00  0.00           H
ATOM   3701  CA  ILE A 230      60.600  41.200  75.760  1.00  0.00           C
ATOM   3702  HA  ILE A 230      60.520  42.230  75.450  1.00  0.00           H
ATOM   3703  CB  ILE A 230      61.940  40.900  76.420  1.00  0.00           C
ATOM   3704  HB  ILE A 230      61.820  39.890  76.880  1.00  0.00           H
ATOM   3705  CG2 ILE A 230      63.170  40.870  75.450  1.00  0.00           C
ATOM   3706 HG21 ILE A 230      64.170  41.030  75.910  1.00  0.00           H
ATOM   3707 HG22 ILE A 230      62.970  41.640  74.680  1.00  0.00           H
ATOM   3708 HG23 ILE A 230      63.170  39.990  74.770  1.00  0.00           H
ATOM   3709  CG1 ILE A 230      62.200  41.900  77.580  1.00  0.00           C
ATOM   3710 HG11 ILE A 230      61.290  42.250  78.100  1.00  0.00           H
ATOM   3711 HG12 ILE A 230      62.630  42.870  77.260  1.00  0.00           H
ATOM   3712  CD  ILE A 230      63.160  41.470  78.700  1.00  0.00           C
ATOM   3713  HD1 ILE A 230      63.260  42.290  79.440  1.00  0.00           H
ATOM   3714  HD2 ILE A 230      64.170  41.400  78.230  1.00  0.00           H
ATOM   3715  HD3 ILE A 230      62.790  40.580  79.250  1.00  0.00           H
ATOM   3716  C   ILE A 230      60.410  40.250  74.600  1.00  0.00           C
ATOM   3717  O   ILE A 230      60.520  40.690  73.460  1.00  0.00           O
ATOM   3718  N   THR A 231      60.080  38.980  74.960  1.00  0.00           N
ATOM   3719  HN  THR A 231      60.100  38.730  75.930  1.00  0.00           H
ATOM   3720  CA  THR A 231      59.770  37.870  74.030  1.00  0.00           C
ATOM   3721  HA  THR A 231      60.610  37.840  73.350  1.00  0.00           H
ATOM   3722  CB  THR A 231      59.520  36.400  74.560  1.00  0.00           C
ATOM   3723  HB  THR A 231      58.630  36.530  75.240  1.00  0.00           H
ATOM   3724  OG1 THR A 231      60.580  36.180  75.390  1.00  0.00           O
ATOM   3725  HG1 THR A 231      60.300  36.500  76.240  1.00  0.00           H
ATOM   3726  CG2 THR A 231      59.430  35.250  73.600  1.00  0.00           C
ATOM   3727 HG21 THR A 231      60.330  35.100  72.970  1.00  0.00           H
ATOM   3728 HG22 THR A 231      58.640  35.420  72.820  1.00  0.00           H
ATOM   3729 HG23 THR A 231      59.110  34.310  74.090  1.00  0.00           H
ATOM   3730  C   THR A 231      58.560  38.270  73.120  1.00  0.00           C
ATOM   3731  O   THR A 231      58.630  38.280  71.890  1.00  0.00           O
ATOM   3732  N   PHE A 232      57.510  38.820  73.780  1.00  0.00           N
ATOM   3733  HN  PHE A 232      57.440  38.610  74.740  1.00  0.00           H
ATOM   3734  CA  PHE A 232      56.380  39.490  73.090  1.00  0.00           C
ATOM   3735  HA  PHE A 232      55.940  38.780  72.400  1.00  0.00           H
ATOM   3736  CB  PHE A 232      55.290  39.820  74.200  1.00  0.00           C
ATOM   3737  HB1 PHE A 232      55.860  40.010  75.130  1.00  0.00           H
ATOM   3738  HB2 PHE A 232      54.650  38.960  74.480  1.00  0.00           H
ATOM   3739  CG  PHE A 232      54.400  40.950  73.910  1.00  0.00           C
ATOM   3740  CD1 PHE A 232      53.120  40.740  73.320  1.00  0.00           C
ATOM   3741  HD1 PHE A 232      52.840  39.730  73.040  1.00  0.00           H
ATOM   3742  CE1 PHE A 232      52.250  41.760  73.030  1.00  0.00           C
ATOM   3743  HE1 PHE A 232      51.350  41.590  72.450  1.00  0.00           H
ATOM   3744  CZ  PHE A 232      52.580  43.130  73.390  1.00  0.00           C
ATOM   3745  HZ  PHE A 232      51.860  43.920  73.210  1.00  0.00           H
ATOM   3746  CD2 PHE A 232      54.640  42.250  74.370  1.00  0.00           C
ATOM   3747  HD2 PHE A 232      55.570  42.520  74.870  1.00  0.00           H
ATOM   3748  CE2 PHE A 232      53.760  43.340  74.160  1.00  0.00           C
ATOM   3749  HE2 PHE A 232      53.940  44.290  74.640  1.00  0.00           H
ATOM   3750  C   PHE A 232      56.820  40.580  72.120  1.00  0.00           C
ATOM   3751  O   PHE A 232      56.420  40.540  70.950  1.00  0.00           O
ATOM   3752  N   ILE A 233      57.650  41.550  72.530  1.00  0.00           N
ATOM   3753  HN  ILE A 233      58.180  41.440  73.370  1.00  0.00           H
ATOM   3754  CA  ILE A 233      58.100  42.640  71.720  1.00  0.00           C
ATOM   3755  HA  ILE A 233      57.270  43.110  71.240  1.00  0.00           H
ATOM   3756  CB  ILE A 233      58.660  43.890  72.540  1.00  0.00           C
ATOM   3757  HB  ILE A 233      59.530  43.580  73.160  1.00  0.00           H
ATOM   3758  CG2 ILE A 233      59.090  45.020  71.620  1.00  0.00           C
ATOM   3759 HG21 ILE A 233      58.240  45.440  71.060  1.00  0.00           H
ATOM   3760 HG22 ILE A 233      59.940  44.770  70.950  1.00  0.00           H
ATOM   3761 HG23 ILE A 233      59.540  45.800  72.280  1.00  0.00           H
ATOM   3762  CG1 ILE A 233      57.570  44.500  73.390  1.00  0.00           C
ATOM   3763 HG11 ILE A 233      58.060  45.270  74.030  1.00  0.00           H
ATOM   3764 HG12 ILE A 233      57.210  43.660  74.020  1.00  0.00           H
ATOM   3765  CD  ILE A 233      56.300  45.130  72.830  1.00  0.00           C
ATOM   3766  HD1 ILE A 233      55.580  45.470  73.610  1.00  0.00           H
ATOM   3767  HD2 ILE A 233      55.750  44.370  72.220  1.00  0.00           H
ATOM   3768  HD3 ILE A 233      56.560  45.990  72.170  1.00  0.00           H
ATOM   3769  C   ILE A 233      58.970  42.200  70.580  1.00  0.00           C
ATOM   3770  O   ILE A 233      58.830  42.740  69.450  1.00  0.00           O
ATOM   3771  N   MET A 234      59.730  41.130  70.720  1.00  0.00           N
ATOM   3772  HN  MET A 234      59.830  40.730  71.620  1.00  0.00           H
ATOM   3773  CA  MET A 234      60.410  40.410  69.600  1.00  0.00           C
ATOM   3774  HA  MET A 234      60.880  41.200  69.030  1.00  0.00           H
ATOM   3775  CB  MET A 234      61.490  39.410  70.140  1.00  0.00           C
ATOM   3776  HB1 MET A 234      62.050  39.050  69.250  1.00  0.00           H
ATOM   3777  HB2 MET A 234      61.010  38.590  70.710  1.00  0.00           H
ATOM   3778  CG  MET A 234      62.630  40.000  71.030  1.00  0.00           C
ATOM   3779  HG1 MET A 234      62.160  40.610  71.840  1.00  0.00           H
ATOM   3780  HG2 MET A 234      63.280  40.680  70.450  1.00  0.00           H
ATOM   3781  SD  MET A 234      63.690  38.740  71.960  1.00  0.00           S
ATOM   3782  CE  MET A 234      64.940  39.990  72.330  1.00  0.00           C
ATOM   3783  HE1 MET A 234      65.420  40.300  71.370  1.00  0.00           H
ATOM   3784  HE2 MET A 234      65.770  39.560  72.940  1.00  0.00           H
ATOM   3785  HE3 MET A 234      64.520  40.880  72.850  1.00  0.00           H
ATOM   3786  C   MET A 234      59.590  39.790  68.490  1.00  0.00           C
ATOM   3787  O   MET A 234      59.890  39.930  67.300  1.00  0.00           O
ATOM   3788  N   VAL A 235      58.470  39.120  68.810  1.00  0.00           N
ATOM   3789  HN  VAL A 235      58.360  38.820  69.760  1.00  0.00           H
ATOM   3790  CA  VAL A 235      57.490  38.600  67.820  1.00  0.00           C
ATOM   3791  HA  VAL A 235      58.100  38.250  66.990  1.00  0.00           H
ATOM   3792  CB  VAL A 235      56.570  37.400  68.130  1.00  0.00           C
ATOM   3793  HB  VAL A 235      57.160  36.490  68.350  1.00  0.00           H
ATOM   3794  CG1 VAL A 235      55.810  37.770  69.420  1.00  0.00           C
ATOM   3795 HG11 VAL A 235      55.210  36.860  69.670  1.00  0.00           H
ATOM   3796 HG12 VAL A 235      55.120  38.600  69.130  1.00  0.00           H
ATOM   3797 HG13 VAL A 235      56.380  38.100  70.320  1.00  0.00           H
ATOM   3798  CG2 VAL A 235      55.660  37.120  66.970  1.00  0.00           C
ATOM   3799 HG21 VAL A 235      56.250  37.080  66.030  1.00  0.00           H
ATOM   3800 HG22 VAL A 235      54.910  37.920  66.810  1.00  0.00           H
ATOM   3801 HG23 VAL A 235      55.090  36.170  67.000  1.00  0.00           H
ATOM   3802  C   VAL A 235      56.750  39.790  67.200  1.00  0.00           C
ATOM   3803  O   VAL A 235      56.530  39.790  66.010  1.00  0.00           O
ATOM   3804  N   VAL A 236      56.320  40.820  67.970  1.00  0.00           N
ATOM   3805  HN  VAL A 236      56.540  40.830  68.930  1.00  0.00           H
ATOM   3806  CA  VAL A 236      55.710  42.040  67.460  1.00  0.00           C
ATOM   3807  HA  VAL A 236      54.890  41.750  66.830  1.00  0.00           H
ATOM   3808  CB  VAL A 236      55.130  42.970  68.470  1.00  0.00           C
ATOM   3809  HB  VAL A 236      55.870  43.330  69.220  1.00  0.00           H
ATOM   3810  CG1 VAL A 236      54.600  44.360  68.030  1.00  0.00           C
ATOM   3811 HG11 VAL A 236      54.370  44.990  68.920  1.00  0.00           H
ATOM   3812 HG12 VAL A 236      53.680  44.070  67.450  1.00  0.00           H
ATOM   3813 HG13 VAL A 236      55.240  44.970  67.360  1.00  0.00           H
ATOM   3814  CG2 VAL A 236      54.050  42.330  69.340  1.00  0.00           C
ATOM   3815 HG21 VAL A 236      53.700  43.120  70.030  1.00  0.00           H
ATOM   3816 HG22 VAL A 236      54.380  41.390  69.830  1.00  0.00           H
ATOM   3817 HG23 VAL A 236      53.300  42.190  68.540  1.00  0.00           H
ATOM   3818  C   VAL A 236      56.660  42.770  66.470  1.00  0.00           C
ATOM   3819  O   VAL A 236      56.280  43.100  65.380  1.00  0.00           O
ATOM   3820  N   ALA A 237      57.970  42.910  66.770  1.00  0.00           N
ATOM   3821  HN  ALA A 237      58.370  42.550  67.600  1.00  0.00           H
ATOM   3822  CA  ALA A 237      58.860  43.600  65.870  1.00  0.00           C
ATOM   3823  HA  ALA A 237      58.330  44.450  65.470  1.00  0.00           H
ATOM   3824  CB  ALA A 237      60.100  44.150  66.620  1.00  0.00           C
ATOM   3825  HB1 ALA A 237      60.790  44.670  65.930  1.00  0.00           H
ATOM   3826  HB2 ALA A 237      60.590  43.260  67.060  1.00  0.00           H
ATOM   3827  HB3 ALA A 237      59.870  44.900  67.420  1.00  0.00           H
ATOM   3828  C   ALA A 237      59.220  42.800  64.620  1.00  0.00           C
ATOM   3829  O   ALA A 237      59.300  43.300  63.560  1.00  0.00           O
ATOM   3830  N   ILE A 238      59.360  41.450  64.750  1.00  0.00           N
ATOM   3831  HN  ILE A 238      59.360  40.990  65.620  1.00  0.00           H
ATOM   3832  CA  ILE A 238      59.420  40.470  63.680  1.00  0.00           C
ATOM   3833  HA  ILE A 238      60.240  40.780  63.050  1.00  0.00           H
ATOM   3834  CB  ILE A 238      59.730  39.100  64.140  1.00  0.00           C
ATOM   3835  HB  ILE A 238      59.220  38.950  65.120  1.00  0.00           H
ATOM   3836  CG2 ILE A 238      59.440  38.010  63.060  1.00  0.00           C
ATOM   3837 HG21 ILE A 238      58.350  37.810  63.030  1.00  0.00           H
ATOM   3838 HG22 ILE A 238      60.070  37.140  63.360  1.00  0.00           H
ATOM   3839 HG23 ILE A 238      59.730  38.410  62.070  1.00  0.00           H
ATOM   3840  CG1 ILE A 238      61.290  39.000  64.660  1.00  0.00           C
ATOM   3841 HG11 ILE A 238      61.500  40.010  65.080  1.00  0.00           H
ATOM   3842 HG12 ILE A 238      61.840  38.990  63.700  1.00  0.00           H
ATOM   3843  CD  ILE A 238      61.720  37.890  65.590  1.00  0.00           C
ATOM   3844  HD1 ILE A 238      61.240  36.920  65.360  1.00  0.00           H
ATOM   3845  HD2 ILE A 238      61.460  38.060  66.660  1.00  0.00           H
ATOM   3846  HD3 ILE A 238      62.820  37.720  65.550  1.00  0.00           H
ATOM   3847  C   ILE A 238      58.160  40.590  62.740  1.00  0.00           C
ATOM   3848  O   ILE A 238      58.320  40.800  61.550  1.00  0.00           O
ATOM   3849  N   VAL A 239      56.940  40.570  63.300  1.00  0.00           N
ATOM   3850  HN  VAL A 239      56.910  40.330  64.260  1.00  0.00           H
ATOM   3851  CA  VAL A 239      55.710  40.790  62.610  1.00  0.00           C
ATOM   3852  HA  VAL A 239      55.410  40.150  61.790  1.00  0.00           H
ATOM   3853  CB  VAL A 239      54.560  40.700  63.580  1.00  0.00           C
ATOM   3854  HB  VAL A 239      54.900  41.200  64.520  1.00  0.00           H
ATOM   3855  CG1 VAL A 239      53.240  41.240  62.970  1.00  0.00           C
ATOM   3856 HG11 VAL A 239      53.020  40.700  62.030  1.00  0.00           H
ATOM   3857 HG12 VAL A 239      53.320  42.340  62.820  1.00  0.00           H
ATOM   3858 HG13 VAL A 239      52.410  41.060  63.700  1.00  0.00           H
ATOM   3859  CG2 VAL A 239      54.180  39.210  63.780  1.00  0.00           C
ATOM   3860 HG21 VAL A 239      53.610  38.840  62.890  1.00  0.00           H
ATOM   3861 HG22 VAL A 239      53.600  39.100  64.710  1.00  0.00           H
ATOM   3862 HG23 VAL A 239      55.120  38.620  63.820  1.00  0.00           H
ATOM   3863  C   VAL A 239      55.720  42.140  61.890  1.00  0.00           C
ATOM   3864  O   VAL A 239      55.290  42.240  60.740  1.00  0.00           O
ATOM   3865  N   PHE A 240      56.160  43.290  62.440  1.00  0.00           N
ATOM   3866  HN  PHE A 240      56.400  43.360  63.410  1.00  0.00           H
ATOM   3867  CA  PHE A 240      56.290  44.620  61.710  1.00  0.00           C
ATOM   3868  HA  PHE A 240      55.300  44.890  61.370  1.00  0.00           H
ATOM   3869  CB  PHE A 240      56.880  45.560  62.810  1.00  0.00           C
ATOM   3870  HB1 PHE A 240      57.950  45.260  62.920  1.00  0.00           H
ATOM   3871  HB2 PHE A 240      56.310  45.410  63.750  1.00  0.00           H
ATOM   3872  CG  PHE A 240      56.710  47.030  62.290  1.00  0.00           C
ATOM   3873  CD1 PHE A 240      57.690  47.700  61.600  1.00  0.00           C
ATOM   3874  HD1 PHE A 240      58.690  47.320  61.490  1.00  0.00           H
ATOM   3875  CE1 PHE A 240      57.480  49.070  61.250  1.00  0.00           C
ATOM   3876  HE1 PHE A 240      58.220  49.660  60.720  1.00  0.00           H
ATOM   3877  CZ  PHE A 240      56.270  49.690  61.470  1.00  0.00           C
ATOM   3878  HZ  PHE A 240      56.150  50.690  61.080  1.00  0.00           H
ATOM   3879  CD2 PHE A 240      55.480  47.650  62.580  1.00  0.00           C
ATOM   3880  HD2 PHE A 240      54.790  47.070  63.170  1.00  0.00           H
ATOM   3881  CE2 PHE A 240      55.310  48.970  62.180  1.00  0.00           C
ATOM   3882  HE2 PHE A 240      54.340  49.380  62.430  1.00  0.00           H
ATOM   3883  C   PHE A 240      57.250  44.620  60.500  1.00  0.00           C
ATOM   3884  O   PHE A 240      56.950  45.240  59.490  1.00  0.00           O
ATOM   3885  N   VAL A 241      58.450  43.990  60.680  1.00  0.00           N
ATOM   3886  HN  VAL A 241      58.630  43.690  61.620  1.00  0.00           H
ATOM   3887  CA  VAL A 241      59.440  43.660  59.730  1.00  0.00           C
ATOM   3888  HA  VAL A 241      59.700  44.580  59.230  1.00  0.00           H
ATOM   3889  CB  VAL A 241      60.730  43.190  60.320  1.00  0.00           C
ATOM   3890  HB  VAL A 241      60.530  42.510  61.170  1.00  0.00           H
ATOM   3891  CG1 VAL A 241      61.710  42.490  59.340  1.00  0.00           C
ATOM   3892 HG11 VAL A 241      62.680  42.400  59.850  1.00  0.00           H
ATOM   3893 HG12 VAL A 241      61.870  43.050  58.390  1.00  0.00           H
ATOM   3894 HG13 VAL A 241      61.450  41.450  59.030  1.00  0.00           H
ATOM   3895  CG2 VAL A 241      61.490  44.370  61.000  1.00  0.00           C
ATOM   3896 HG21 VAL A 241      62.410  44.050  61.520  1.00  0.00           H
ATOM   3897 HG22 VAL A 241      60.780  44.750  61.760  1.00  0.00           H
ATOM   3898 HG23 VAL A 241      61.820  45.170  60.290  1.00  0.00           H
ATOM   3899  C   VAL A 241      58.950  42.830  58.540  1.00  0.00           C
ATOM   3900  O   VAL A 241      59.080  43.250  57.400  1.00  0.00           O
ATOM   3901  N   ILE A 242      58.150  41.780  58.790  1.00  0.00           N
ATOM   3902  HN  ILE A 242      57.940  41.540  59.740  1.00  0.00           H
ATOM   3903  CA  ILE A 242      57.610  41.010  57.740  1.00  0.00           C
ATOM   3904  HA  ILE A 242      58.230  41.220  56.890  1.00  0.00           H
ATOM   3905  CB  ILE A 242      57.510  39.510  58.240  1.00  0.00           C
ATOM   3906  HB  ILE A 242      56.770  39.580  59.050  1.00  0.00           H
ATOM   3907  CG2 ILE A 242      56.950  38.570  57.220  1.00  0.00           C
ATOM   3908 HG21 ILE A 242      55.950  38.920  56.880  1.00  0.00           H
ATOM   3909 HG22 ILE A 242      56.740  37.610  57.720  1.00  0.00           H
ATOM   3910 HG23 ILE A 242      57.650  38.400  56.370  1.00  0.00           H
ATOM   3911  CG1 ILE A 242      58.920  38.900  58.760  1.00  0.00           C
ATOM   3912 HG11 ILE A 242      58.910  37.810  58.890  1.00  0.00           H
ATOM   3913 HG12 ILE A 242      59.060  39.150  59.830  1.00  0.00           H
ATOM   3914  CD  ILE A 242      60.170  39.340  57.980  1.00  0.00           C
ATOM   3915  HD1 ILE A 242      61.150  39.010  58.390  1.00  0.00           H
ATOM   3916  HD2 ILE A 242      60.290  40.440  57.910  1.00  0.00           H
ATOM   3917  HD3 ILE A 242      60.080  39.080  56.910  1.00  0.00           H
ATOM   3918  C   ILE A 242      56.290  41.590  57.180  1.00  0.00           C
ATOM   3919  O   ILE A 242      55.860  41.360  56.060  1.00  0.00           O
ATOM   3920  N   CYS A 243      55.580  42.350  57.960  1.00  0.00           N
ATOM   3921  HN  CYS A 243      55.700  42.330  58.960  1.00  0.00           H
ATOM   3922  CA  CYS A 243      54.440  43.140  57.550  1.00  0.00           C
ATOM   3923  HA  CYS A 243      53.620  42.610  57.090  1.00  0.00           H
ATOM   3924  CB  CYS A 243      53.750  43.840  58.760  1.00  0.00           C
ATOM   3925  HB1 CYS A 243      54.500  44.490  59.230  1.00  0.00           H
ATOM   3926  HB2 CYS A 243      53.450  43.020  59.460  1.00  0.00           H
ATOM   3927  SG  CYS A 243      52.210  44.810  58.290  1.00  0.00           S
ATOM   3928  HG1 CYS A 243      52.560  45.780  59.130  1.00  0.00           H
ATOM   3929  C   CYS A 243      54.810  44.130  56.430  1.00  0.00           C
ATOM   3930  O   CYS A 243      54.080  44.210  55.480  1.00  0.00           O
ATOM   3931  N   PHE A 244      55.910  44.930  56.590  1.00  0.00           N
ATOM   3932  HN  PHE A 244      56.490  44.870  57.400  1.00  0.00           H
ATOM   3933  CA  PHE A 244      56.130  46.060  55.680  1.00  0.00           C
ATOM   3934  HA  PHE A 244      55.240  46.120  55.050  1.00  0.00           H
ATOM   3935  CB  PHE A 244      56.280  47.410  56.470  1.00  0.00           C
ATOM   3936  HB1 PHE A 244      56.400  48.290  55.800  1.00  0.00           H
ATOM   3937  HB2 PHE A 244      57.150  47.410  57.150  1.00  0.00           H
ATOM   3938  CG  PHE A 244      54.990  47.670  57.150  1.00  0.00           C
ATOM   3939  CD1 PHE A 244      53.980  48.230  56.310  1.00  0.00           C
ATOM   3940  HD1 PHE A 244      54.220  48.530  55.290  1.00  0.00           H
ATOM   3941  CE1 PHE A 244      52.760  48.530  56.820  1.00  0.00           C
ATOM   3942  HE1 PHE A 244      51.940  48.780  56.190  1.00  0.00           H
ATOM   3943  CZ  PHE A 244      52.500  48.360  58.190  1.00  0.00           C
ATOM   3944  HZ  PHE A 244      51.490  48.460  58.540  1.00  0.00           H
ATOM   3945  CD2 PHE A 244      54.780  47.610  58.530  1.00  0.00           C
ATOM   3946  HD2 PHE A 244      55.650  47.420  59.130  1.00  0.00           H
ATOM   3947  CE2 PHE A 244      53.550  47.970  59.050  1.00  0.00           C
ATOM   3948  HE2 PHE A 244      53.370  47.820  60.100  1.00  0.00           H
ATOM   3949  C   PHE A 244      57.330  45.980  54.790  1.00  0.00           C
ATOM   3950  O   PHE A 244      57.170  46.170  53.620  1.00  0.00           O
ATOM   3951  N   LEU A 245      58.500  45.530  55.320  1.00  0.00           N
ATOM   3952  HN  LEU A 245      58.530  45.160  56.250  1.00  0.00           H
ATOM   3953  CA  LEU A 245      59.740  45.580  54.600  1.00  0.00           C
ATOM   3954  HA  LEU A 245      59.940  46.590  54.250  1.00  0.00           H
ATOM   3955  CB  LEU A 245      60.920  45.330  55.470  1.00  0.00           C
ATOM   3956  HB1 LEU A 245      61.890  45.420  54.950  1.00  0.00           H
ATOM   3957  HB2 LEU A 245      60.770  44.280  55.820  1.00  0.00           H
ATOM   3958  CG  LEU A 245      60.960  46.300  56.610  1.00  0.00           C
ATOM   3959  HG  LEU A 245      60.140  46.110  57.350  1.00  0.00           H
ATOM   3960  CD1 LEU A 245      62.250  46.220  57.490  1.00  0.00           C
ATOM   3961 HD11 LEU A 245      62.470  47.010  58.240  1.00  0.00           H
ATOM   3962 HD12 LEU A 245      63.130  46.350  56.830  1.00  0.00           H
ATOM   3963 HD13 LEU A 245      62.410  45.260  58.020  1.00  0.00           H
ATOM   3964  CD2 LEU A 245      60.980  47.780  56.210  1.00  0.00           C
ATOM   3965 HD21 LEU A 245      60.120  48.020  55.560  1.00  0.00           H
ATOM   3966 HD22 LEU A 245      61.940  48.030  55.680  1.00  0.00           H
ATOM   3967 HD23 LEU A 245      60.940  48.370  57.150  1.00  0.00           H
ATOM   3968  C   LEU A 245      59.850  44.620  53.380  1.00  0.00           C
ATOM   3969  O   LEU A 245      60.650  45.000  52.540  1.00  0.00           O
ATOM   3970  N   PRO A 246      59.200  43.460  53.160  1.00  0.00           N
ATOM   3971  CD  PRO A 246      58.640  42.670  54.260  1.00  0.00           C
ATOM   3972  HD1 PRO A 246      57.580  42.950  54.220  1.00  0.00           H
ATOM   3973  HD2 PRO A 246      59.290  42.880  55.140  1.00  0.00           H
ATOM   3974  CA  PRO A 246      59.470  42.680  51.980  1.00  0.00           C
ATOM   3975  HA  PRO A 246      60.540  42.690  51.930  1.00  0.00           H
ATOM   3976  CB  PRO A 246      58.750  41.370  52.300  1.00  0.00           C
ATOM   3977  HB1 PRO A 246      59.180  40.540  51.700  1.00  0.00           H
ATOM   3978  HB2 PRO A 246      57.640  41.290  52.240  1.00  0.00           H
ATOM   3979  CG  PRO A 246      58.930  41.220  53.780  1.00  0.00           C
ATOM   3980  HG1 PRO A 246      58.280  40.510  54.340  1.00  0.00           H
ATOM   3981  HG2 PRO A 246      59.990  40.920  53.940  1.00  0.00           H
ATOM   3982  C   PRO A 246      58.940  43.240  50.640  1.00  0.00           C
ATOM   3983  O   PRO A 246      59.680  43.340  49.670  1.00  0.00           O
ATOM   3984  N   SER A 247      57.660  43.680  50.710  1.00  0.00           N
ATOM   3985  HN  SER A 247      57.240  43.780  51.600  1.00  0.00           H
ATOM   3986  CA  SER A 247      57.030  44.230  49.540  1.00  0.00           C
ATOM   3987  HA  SER A 247      57.010  43.530  48.720  1.00  0.00           H
ATOM   3988  CB  SER A 247      55.530  44.620  49.850  1.00  0.00           C
ATOM   3989  HB1 SER A 247      54.920  43.710  49.980  1.00  0.00           H
ATOM   3990  HB2 SER A 247      55.130  45.010  48.890  1.00  0.00           H
ATOM   3991  OG  SER A 247      55.460  45.600  50.920  1.00  0.00           O
ATOM   3992  HG1 SER A 247      55.370  45.180  51.770  1.00  0.00           H
ATOM   3993  C   SER A 247      57.860  45.440  49.050  1.00  0.00           C
ATOM   3994  O   SER A 247      58.000  45.640  47.910  1.00  0.00           O
ATOM   3995  N   VAL A 248      58.270  46.300  49.960  1.00  0.00           N
ATOM   3996  HN  VAL A 248      57.920  46.130  50.880  1.00  0.00           H
ATOM   3997  CA  VAL A 248      59.200  47.440  49.770  1.00  0.00           C
ATOM   3998  HA  VAL A 248      58.770  48.050  48.990  1.00  0.00           H
ATOM   3999  CB  VAL A 248      59.350  48.250  51.080  1.00  0.00           C
ATOM   4000  HB  VAL A 248      59.520  47.460  51.850  1.00  0.00           H
ATOM   4001  CG1 VAL A 248      60.490  49.270  51.110  1.00  0.00           C
ATOM   4002 HG11 VAL A 248      61.500  48.830  50.970  1.00  0.00           H
ATOM   4003 HG12 VAL A 248      60.440  49.630  52.160  1.00  0.00           H
ATOM   4004 HG13 VAL A 248      60.280  50.100  50.400  1.00  0.00           H
ATOM   4005  CG2 VAL A 248      58.080  48.950  51.510  1.00  0.00           C
ATOM   4006 HG21 VAL A 248      57.250  48.220  51.590  1.00  0.00           H
ATOM   4007 HG22 VAL A 248      57.810  49.610  50.650  1.00  0.00           H
ATOM   4008 HG23 VAL A 248      58.160  49.540  52.440  1.00  0.00           H
ATOM   4009  C   VAL A 248      60.520  47.040  49.200  1.00  0.00           C
ATOM   4010  O   VAL A 248      61.020  47.710  48.320  1.00  0.00           O
ATOM   4011  N   VAL A 249      61.200  45.960  49.600  1.00  0.00           N
ATOM   4012  HN  VAL A 249      60.930  45.390  50.360  1.00  0.00           H
ATOM   4013  CA  VAL A 249      62.330  45.410  48.970  1.00  0.00           C
ATOM   4014  HA  VAL A 249      63.020  46.190  48.680  1.00  0.00           H
ATOM   4015  CB  VAL A 249      63.110  44.580  49.980  1.00  0.00           C
ATOM   4016  HB  VAL A 249      62.370  43.880  50.430  1.00  0.00           H
ATOM   4017  CG1 VAL A 249      64.170  43.630  49.360  1.00  0.00           C
ATOM   4018 HG11 VAL A 249      64.790  43.260  50.210  1.00  0.00           H
ATOM   4019 HG12 VAL A 249      64.750  44.180  48.590  1.00  0.00           H
ATOM   4020 HG13 VAL A 249      63.650  42.790  48.860  1.00  0.00           H
ATOM   4021  CG2 VAL A 249      63.550  45.520  51.080  1.00  0.00           C
ATOM   4022 HG21 VAL A 249      62.870  46.360  51.320  1.00  0.00           H
ATOM   4023 HG22 VAL A 249      64.540  45.900  50.750  1.00  0.00           H
ATOM   4024 HG23 VAL A 249      63.760  45.010  52.050  1.00  0.00           H
ATOM   4025  C   VAL A 249      62.100  44.860  47.550  1.00  0.00           C
ATOM   4026  O   VAL A 249      62.900  45.060  46.590  1.00  0.00           O
ATOM   4027  N   VAL A 250      60.990  44.120  47.350  1.00  0.00           N
ATOM   4028  HN  VAL A 250      60.360  44.010  48.130  1.00  0.00           H
ATOM   4029  CA  VAL A 250      60.510  43.660  46.090  1.00  0.00           C
ATOM   4030  HA  VAL A 250      61.230  43.040  45.570  1.00  0.00           H
ATOM   4031  CB  VAL A 250      59.250  42.800  46.190  1.00  0.00           C
ATOM   4032  HB  VAL A 250      58.500  43.440  46.710  1.00  0.00           H
ATOM   4033  CG1 VAL A 250      58.610  42.600  44.760  1.00  0.00           C
ATOM   4034 HG11 VAL A 250      57.810  41.830  44.770  1.00  0.00           H
ATOM   4035 HG12 VAL A 250      59.420  42.160  44.140  1.00  0.00           H
ATOM   4036 HG13 VAL A 250      58.190  43.550  44.370  1.00  0.00           H
ATOM   4037  CG2 VAL A 250      59.440  41.440  46.820  1.00  0.00           C
ATOM   4038 HG21 VAL A 250      58.610  40.720  46.670  1.00  0.00           H
ATOM   4039 HG22 VAL A 250      59.610  41.650  47.900  1.00  0.00           H
ATOM   4040 HG23 VAL A 250      60.330  40.940  46.380  1.00  0.00           H
ATOM   4041  C   VAL A 250      60.260  44.890  45.220  1.00  0.00           C
ATOM   4042  O   VAL A 250      60.610  44.950  44.000  1.00  0.00           O
ATOM   4043  N   ARG A 251      59.800  46.030  45.720  1.00  0.00           N
ATOM   4044  HN  ARG A 251      59.470  46.190  46.640  1.00  0.00           H
ATOM   4045  CA  ARG A 251      59.670  47.200  44.850  1.00  0.00           C
ATOM   4046  HA  ARG A 251      59.000  46.950  44.050  1.00  0.00           H
ATOM   4047  CB  ARG A 251      58.950  48.360  45.600  1.00  0.00           C
ATOM   4048  HB1 ARG A 251      59.620  48.730  46.400  1.00  0.00           H
ATOM   4049  HB2 ARG A 251      58.080  47.860  46.060  1.00  0.00           H
ATOM   4050  CG  ARG A 251      58.580  49.520  44.620  1.00  0.00           C
ATOM   4051  HG1 ARG A 251      59.490  50.030  44.240  1.00  0.00           H
ATOM   4052  HG2 ARG A 251      57.890  50.180  45.170  1.00  0.00           H
ATOM   4053  CD  ARG A 251      57.810  49.200  43.330  1.00  0.00           C
ATOM   4054  HD1 ARG A 251      58.380  48.600  42.600  1.00  0.00           H
ATOM   4055  HD2 ARG A 251      57.470  50.160  42.850  1.00  0.00           H
ATOM   4056  NE  ARG A 251      56.580  48.450  43.630  1.00  0.00           N
ATOM   4057  HE  ARG A 251      56.210  48.470  44.560  1.00  0.00           H
ATOM   4058  CZ  ARG A 251      55.930  47.780  42.680  1.00  0.00           C
ATOM   4059  NH1 ARG A 251      56.200  48.000  41.420  1.00  0.00           N
ATOM   4060 HH11 ARG A 251      56.730  48.800  41.160  1.00  0.00           H
ATOM   4061 HH12 ARG A 251      55.640  47.530  40.730  1.00  0.00           H
ATOM   4062  NH2 ARG A 251      55.070  46.850  43.070  1.00  0.00           N
ATOM   4063 HH21 ARG A 251      54.640  46.230  42.400  1.00  0.00           H
ATOM   4064 HH22 ARG A 251      54.820  46.610  43.990  1.00  0.00           H
ATOM   4065  C   ARG A 251      60.970  47.660  44.240  1.00  0.00           C
ATOM   4066  O   ARG A 251      61.090  48.140  43.100  1.00  0.00           O
ATOM   4067  N   ILE A 252      62.080  47.670  45.010  1.00  0.00           N
ATOM   4068  HN  ILE A 252      62.100  47.300  45.940  1.00  0.00           H
ATOM   4069  CA  ILE A 252      63.410  48.070  44.600  1.00  0.00           C
ATOM   4070  HA  ILE A 252      63.350  48.990  44.030  1.00  0.00           H
ATOM   4071  CB  ILE A 252      64.320  48.240  45.740  1.00  0.00           C
ATOM   4072  HB  ILE A 252      64.360  47.280  46.310  1.00  0.00           H
ATOM   4073  CG2 ILE A 252      65.780  48.370  45.330  1.00  0.00           C
ATOM   4074 HG21 ILE A 252      65.870  49.200  44.580  1.00  0.00           H
ATOM   4075 HG22 ILE A 252      66.220  47.440  44.920  1.00  0.00           H
ATOM   4076 HG23 ILE A 252      66.360  48.530  46.260  1.00  0.00           H
ATOM   4077  CG1 ILE A 252      63.930  49.440  46.640  1.00  0.00           C
ATOM   4078 HG11 ILE A 252      62.860  49.440  46.910  1.00  0.00           H
ATOM   4079 HG12 ILE A 252      64.060  50.400  46.090  1.00  0.00           H
ATOM   4080  CD  ILE A 252      64.620  49.370  47.990  1.00  0.00           C
ATOM   4081  HD1 ILE A 252      65.170  50.330  48.090  1.00  0.00           H
ATOM   4082  HD2 ILE A 252      65.330  48.520  48.020  1.00  0.00           H
ATOM   4083  HD3 ILE A 252      63.890  49.250  48.840  1.00  0.00           H
ATOM   4084  C   ILE A 252      63.990  47.030  43.620  1.00  0.00           C
ATOM   4085  O   ILE A 252      64.700  47.440  42.660  1.00  0.00           O
ATOM   4086  N   ARG A 253      63.590  45.760  43.750  1.00  0.00           N
ATOM   4087  HN  ARG A 253      63.180  45.470  44.610  1.00  0.00           H
ATOM   4088  CA  ARG A 253      63.820  44.660  42.880  1.00  0.00           C
ATOM   4089  HA  ARG A 253      64.890  44.590  42.890  1.00  0.00           H
ATOM   4090  CB  ARG A 253      63.320  43.300  43.390  1.00  0.00           C
ATOM   4091  HB1 ARG A 253      62.210  43.330  43.580  1.00  0.00           H
ATOM   4092  HB2 ARG A 253      63.770  43.140  44.390  1.00  0.00           H
ATOM   4093  CG  ARG A 253      63.700  42.070  42.560  1.00  0.00           C
ATOM   4094  HG1 ARG A 253      63.180  42.080  41.580  1.00  0.00           H
ATOM   4095  HG2 ARG A 253      63.450  41.130  43.090  1.00  0.00           H
ATOM   4096  CD  ARG A 253      65.270  42.120  42.360  1.00  0.00           C
ATOM   4097  HD1 ARG A 253      65.750  42.000  43.360  1.00  0.00           H
ATOM   4098  HD2 ARG A 253      65.600  42.970  41.730  1.00  0.00           H
ATOM   4099  NE  ARG A 253      65.680  40.880  41.620  1.00  0.00           N
ATOM   4100  HE  ARG A 253      65.000  40.190  41.340  1.00  0.00           H
ATOM   4101  CZ  ARG A 253      66.880  40.520  41.210  1.00  0.00           C
ATOM   4102  NH1 ARG A 253      67.910  41.330  41.310  1.00  0.00           N
ATOM   4103 HH11 ARG A 253      67.890  42.080  41.960  1.00  0.00           H
ATOM   4104 HH12 ARG A 253      68.840  40.950  41.170  1.00  0.00           H
ATOM   4105  NH2 ARG A 253      66.990  39.360  40.590  1.00  0.00           N
ATOM   4106 HH21 ARG A 253      66.150  38.850  40.380  1.00  0.00           H
ATOM   4107 HH22 ARG A 253      67.820  39.150  40.070  1.00  0.00           H
ATOM   4108  C   ARG A 253      63.320  44.920  41.420  1.00  0.00           C
ATOM   4109  O   ARG A 253      64.020  44.810  40.470  1.00  0.00           O
ATOM   4110  N   ILE A 254      62.020  45.190  41.320  1.00  0.00           N
ATOM   4111  HN  ILE A 254      61.470  45.220  42.160  1.00  0.00           H
ATOM   4112  CA  ILE A 254      61.360  45.770  40.160  1.00  0.00           C
ATOM   4113  HA  ILE A 254      61.390  45.120  39.300  1.00  0.00           H
ATOM   4114  CB  ILE A 254      59.860  45.970  40.540  1.00  0.00           C
ATOM   4115  HB  ILE A 254      59.720  46.540  41.480  1.00  0.00           H
ATOM   4116  CG2 ILE A 254      59.120  46.730  39.360  1.00  0.00           C
ATOM   4117 HG21 ILE A 254      59.150  46.250  38.350  1.00  0.00           H
ATOM   4118 HG22 ILE A 254      59.670  47.690  39.330  1.00  0.00           H
ATOM   4119 HG23 ILE A 254      58.060  46.960  39.650  1.00  0.00           H
ATOM   4120  CG1 ILE A 254      59.170  44.510  40.810  1.00  0.00           C
ATOM   4121 HG11 ILE A 254      59.760  43.940  41.560  1.00  0.00           H
ATOM   4122 HG12 ILE A 254      59.150  43.950  39.850  1.00  0.00           H
ATOM   4123  CD  ILE A 254      57.880  44.640  41.500  1.00  0.00           C
ATOM   4124  HD1 ILE A 254      58.010  45.300  42.380  1.00  0.00           H
ATOM   4125  HD2 ILE A 254      57.630  43.670  41.970  1.00  0.00           H
ATOM   4126  HD3 ILE A 254      57.060  45.040  40.880  1.00  0.00           H
ATOM   4127  C   ILE A 254      62.040  47.100  39.760  1.00  0.00           C
ATOM   4128  O   ILE A 254      62.230  47.190  38.550  1.00  0.00           O
ATOM   4129  N   PHE A 255      62.390  48.050  40.590  1.00  0.00           N
ATOM   4130  HN  PHE A 255      61.980  48.030  41.510  1.00  0.00           H
ATOM   4131  CA  PHE A 255      63.130  49.280  40.110  1.00  0.00           C
ATOM   4132  HA  PHE A 255      62.500  49.710  39.340  1.00  0.00           H
ATOM   4133  CB  PHE A 255      63.460  50.320  41.180  1.00  0.00           C
ATOM   4134  HB1 PHE A 255      63.920  51.240  40.750  1.00  0.00           H
ATOM   4135  HB2 PHE A 255      64.100  50.040  42.050  1.00  0.00           H
ATOM   4136  CG  PHE A 255      62.200  50.880  41.840  1.00  0.00           C
ATOM   4137  CD1 PHE A 255      60.990  51.100  41.070  1.00  0.00           C
ATOM   4138  HD1 PHE A 255      60.800  50.720  40.080  1.00  0.00           H
ATOM   4139  CE1 PHE A 255      59.890  51.720  41.670  1.00  0.00           C
ATOM   4140  HE1 PHE A 255      58.940  51.840  41.180  1.00  0.00           H
ATOM   4141  CZ  PHE A 255      60.000  52.250  42.900  1.00  0.00           C
ATOM   4142  HZ  PHE A 255      59.170  52.800  43.330  1.00  0.00           H
ATOM   4143  CD2 PHE A 255      62.350  51.460  43.080  1.00  0.00           C
ATOM   4144  HD2 PHE A 255      63.300  51.290  43.570  1.00  0.00           H
ATOM   4145  CE2 PHE A 255      61.280  52.230  43.580  1.00  0.00           C
ATOM   4146  HE2 PHE A 255      61.330  52.670  44.570  1.00  0.00           H
ATOM   4147  C   PHE A 255      64.490  49.020  39.480  1.00  0.00           C
ATOM   4148  O   PHE A 255      64.830  49.590  38.410  1.00  0.00           O
ATOM   4149  N   TRP A 256      65.270  48.200  40.160  1.00  0.00           N
ATOM   4150  HN  TRP A 256      65.080  47.860  41.070  1.00  0.00           H
ATOM   4151  CA  TRP A 256      66.580  47.830  39.680  1.00  0.00           C
ATOM   4152  HA  TRP A 256      67.140  48.710  39.420  1.00  0.00           H
ATOM   4153  CB  TRP A 256      67.350  46.970  40.730  1.00  0.00           C
ATOM   4154  HB1 TRP A 256      66.730  46.080  40.920  1.00  0.00           H
ATOM   4155  HB2 TRP A 256      67.400  47.540  41.680  1.00  0.00           H
ATOM   4156  CG  TRP A 256      68.710  46.560  40.250  1.00  0.00           C
ATOM   4157  CD1 TRP A 256      68.970  45.240  39.970  1.00  0.00           C
ATOM   4158  HD1 TRP A 256      68.230  44.470  40.140  1.00  0.00           H
ATOM   4159  NE1 TRP A 256      70.250  45.150  39.490  1.00  0.00           N
ATOM   4160  HE1 TRP A 256      70.720  44.430  39.050  1.00  0.00           H
ATOM   4161  CE2 TRP A 256      70.860  46.400  39.610  1.00  0.00           C
ATOM   4162  CD2 TRP A 256      69.890  47.340  40.040  1.00  0.00           C
ATOM   4163  CE3 TRP A 256      70.230  48.690  40.070  1.00  0.00           C
ATOM   4164  HE3 TRP A 256      69.580  49.550  40.220  1.00  0.00           H
ATOM   4165  CZ3 TRP A 256      71.600  49.060  40.070  1.00  0.00           C
ATOM   4166  HZ3 TRP A 256      71.840  50.110  40.140  1.00  0.00           H
ATOM   4167  CZ2 TRP A 256      72.230  46.800  39.550  1.00  0.00           C
ATOM   4168  HZ2 TRP A 256      73.100  46.180  39.420  1.00  0.00           H
ATOM   4169  CH2 TRP A 256      72.600  48.120  39.740  1.00  0.00           C
ATOM   4170  HH2 TRP A 256      73.630  48.420  39.770  1.00  0.00           H
ATOM   4171  C   TRP A 256      66.480  47.080  38.390  1.00  0.00           C
ATOM   4172  O   TRP A 256      67.320  47.240  37.510  1.00  0.00           O
ATOM   4173  N   LEU A 257      65.530  46.150  38.180  1.00  0.00           N
ATOM   4174  HN  LEU A 257      64.800  45.990  38.850  1.00  0.00           H
ATOM   4175  CA  LEU A 257      65.340  45.460  36.870  1.00  0.00           C
ATOM   4176  HA  LEU A 257      66.350  45.160  36.610  1.00  0.00           H
ATOM   4177  CB  LEU A 257      64.410  44.220  36.990  1.00  0.00           C
ATOM   4178  HB1 LEU A 257      64.250  43.790  35.970  1.00  0.00           H
ATOM   4179  HB2 LEU A 257      63.440  44.590  37.360  1.00  0.00           H
ATOM   4180  CG  LEU A 257      65.050  43.160  37.910  1.00  0.00           C
ATOM   4181  HG  LEU A 257      65.500  43.570  38.830  1.00  0.00           H
ATOM   4182  CD1 LEU A 257      64.080  42.200  38.480  1.00  0.00           C
ATOM   4183 HD11 LEU A 257      63.650  41.600  37.660  1.00  0.00           H
ATOM   4184 HD12 LEU A 257      63.220  42.710  38.990  1.00  0.00           H
ATOM   4185 HD13 LEU A 257      64.470  41.560  39.290  1.00  0.00           H
ATOM   4186  CD2 LEU A 257      66.150  42.360  37.200  1.00  0.00           C
ATOM   4187 HD21 LEU A 257      65.910  41.840  36.250  1.00  0.00           H
ATOM   4188 HD22 LEU A 257      66.710  41.630  37.820  1.00  0.00           H
ATOM   4189 HD23 LEU A 257      66.980  43.080  37.020  1.00  0.00           H
ATOM   4190  C   LEU A 257      64.800  46.530  35.790  1.00  0.00           C
ATOM   4191  O   LEU A 257      65.260  46.470  34.640  1.00  0.00           O
ATOM   4192  N   LEU A 258      63.970  47.520  36.190  1.00  0.00           N
ATOM   4193  HN  LEU A 258      63.570  47.570  37.110  1.00  0.00           H
ATOM   4194  CA  LEU A 258      63.560  48.600  35.370  1.00  0.00           C
ATOM   4195  HA  LEU A 258      63.160  48.300  34.420  1.00  0.00           H
ATOM   4196  CB  LEU A 258      62.550  49.490  36.160  1.00  0.00           C
ATOM   4197  HB1 LEU A 258      62.570  50.410  35.540  1.00  0.00           H
ATOM   4198  HB2 LEU A 258      62.860  49.730  37.210  1.00  0.00           H
ATOM   4199  CG  LEU A 258      61.120  48.950  36.160  1.00  0.00           C
ATOM   4200  HG  LEU A 258      61.140  47.960  36.650  1.00  0.00           H
ATOM   4201  CD1 LEU A 258      60.300  49.950  36.950  1.00  0.00           C
ATOM   4202 HD11 LEU A 258      60.770  50.000  37.950  1.00  0.00           H
ATOM   4203 HD12 LEU A 258      59.270  49.520  37.000  1.00  0.00           H
ATOM   4204 HD13 LEU A 258      60.250  50.970  36.510  1.00  0.00           H
ATOM   4205  CD2 LEU A 258      60.540  48.700  34.770  1.00  0.00           C
ATOM   4206 HD21 LEU A 258      59.450  48.480  34.820  1.00  0.00           H
ATOM   4207 HD22 LEU A 258      61.150  47.850  34.410  1.00  0.00           H
ATOM   4208 HD23 LEU A 258      60.710  49.600  34.150  1.00  0.00           H
ATOM   4209  C   LEU A 258      64.760  49.370  34.850  1.00  0.00           C
ATOM   4210  O   LEU A 258      64.800  49.630  33.650  1.00  0.00           O
ATOM   4211  N   HSD A 259      65.740  49.730  35.740  1.00  0.00           N
ATOM   4212  HN  HSD A 259      65.590  49.570  36.710  1.00  0.00           H
ATOM   4213  CA  HSD A 259      67.010  50.210  35.210  1.00  0.00           C
ATOM   4214  HA  HSD A 259      66.890  51.060  34.560  1.00  0.00           H
ATOM   4215  CB  HSD A 259      67.910  50.830  36.370  1.00  0.00           C
ATOM   4216  HB1 HSD A 259      67.640  50.100  37.170  1.00  0.00           H
ATOM   4217  HB2 HSD A 259      67.370  51.780  36.570  1.00  0.00           H
ATOM   4218  ND1 HSD A 259      69.730  52.160  35.320  1.00  0.00           N
ATOM   4219  HD1 HSD A 259      69.200  52.800  34.750  1.00  0.00           H
ATOM   4220  CG  HSD A 259      69.320  51.210  36.140  1.00  0.00           C
ATOM   4221  CE1 HSD A 259      71.110  52.270  35.390  1.00  0.00           C
ATOM   4222  HE1 HSD A 259      71.590  53.130  34.910  1.00  0.00           H
ATOM   4223  NE2 HSD A 259      71.620  51.350  36.290  1.00  0.00           N
ATOM   4224  CD2 HSD A 259      70.490  50.630  36.680  1.00  0.00           C
ATOM   4225  HD2 HSD A 259      70.640  49.820  37.370  1.00  0.00           H
ATOM   4226  C   HSD A 259      67.810  49.210  34.340  1.00  0.00           C
ATOM   4227  O   HSD A 259      68.080  49.440  33.180  1.00  0.00           O
ATOM   4228  N   THR A 260      68.280  48.070  34.910  1.00  0.00           N
ATOM   4229  HN  THR A 260      68.130  47.860  35.870  1.00  0.00           H
ATOM   4230  CA  THR A 260      69.210  47.130  34.330  1.00  0.00           C
ATOM   4231  HA  THR A 260      69.920  47.720  33.760  1.00  0.00           H
ATOM   4232  CB  THR A 260      69.830  46.170  35.380  1.00  0.00           C
ATOM   4233  HB  THR A 260      70.600  45.530  34.900  1.00  0.00           H
ATOM   4234  OG1 THR A 260      68.950  45.420  36.150  1.00  0.00           O
ATOM   4235  HG1 THR A 260      68.410  46.040  36.650  1.00  0.00           H
ATOM   4236  CG2 THR A 260      70.620  47.030  36.330  1.00  0.00           C
ATOM   4237 HG21 THR A 260      71.210  46.240  36.840  1.00  0.00           H
ATOM   4238 HG22 THR A 260      69.850  47.520  36.960  1.00  0.00           H
ATOM   4239 HG23 THR A 260      71.400  47.590  35.780  1.00  0.00           H
ATOM   4240  C   THR A 260      68.750  46.190  33.210  1.00  0.00           C
ATOM   4241  O   THR A 260      69.570  45.570  32.570  1.00  0.00           O
ATOM   4242  N   SER A 261      67.490  45.970  32.930  1.00  0.00           N
ATOM   4243  HN  SER A 261      66.910  46.280  33.670  1.00  0.00           H
ATOM   4244  CA  SER A 261      67.130  45.000  31.940  1.00  0.00           C
ATOM   4245  HA  SER A 261      67.680  45.030  31.000  1.00  0.00           H
ATOM   4246  CB  SER A 261      67.130  43.510  32.650  1.00  0.00           C
ATOM   4247  HB1 SER A 261      66.310  43.430  33.400  1.00  0.00           H
ATOM   4248  HB2 SER A 261      68.110  43.390  33.150  1.00  0.00           H
ATOM   4249  OG  SER A 261      66.750  42.480  31.720  1.00  0.00           O
ATOM   4250  HG1 SER A 261      67.570  42.080  31.390  1.00  0.00           H
ATOM   4251  C   SER A 261      65.760  45.240  31.360  1.00  0.00           C
ATOM   4252  O   SER A 261      65.280  44.610  30.430  1.00  0.00           O
ATOM   4253  N   GLY A 262      64.990  46.250  31.840  1.00  0.00           N
ATOM   4254  HN  GLY A 262      65.360  46.820  32.580  1.00  0.00           H
ATOM   4255  CA  GLY A 262      63.630  46.750  31.490  1.00  0.00           C
ATOM   4256  HA1 GLY A 262      63.710  47.170  30.500  1.00  0.00           H
ATOM   4257  HA2 GLY A 262      63.280  47.430  32.250  1.00  0.00           H
ATOM   4258  C   GLY A 262      62.520  45.730  31.300  1.00  0.00           C
ATOM   4259  O   GLY A 262      62.550  44.590  31.800  1.00  0.00           O
ATOM   4260  N   THR A 263      61.400  46.110  30.580  1.00  0.00           N
ATOM   4261  HN  THR A 263      61.400  46.910  29.990  1.00  0.00           H
ATOM   4262  CA  THR A 263      60.160  45.320  30.500  1.00  0.00           C
ATOM   4263  HA  THR A 263      60.120  44.650  31.350  1.00  0.00           H
ATOM   4264  CB  THR A 263      58.900  46.090  30.450  1.00  0.00           C
ATOM   4265  HB  THR A 263      57.950  45.520  30.350  1.00  0.00           H
ATOM   4266  OG1 THR A 263      58.900  47.060  29.410  1.00  0.00           O
ATOM   4267  HG1 THR A 263      57.970  47.300  29.320  1.00  0.00           H
ATOM   4268  CG2 THR A 263      58.710  46.780  31.830  1.00  0.00           C
ATOM   4269 HG21 THR A 263      58.620  46.050  32.670  1.00  0.00           H
ATOM   4270 HG22 THR A 263      57.780  47.370  31.840  1.00  0.00           H
ATOM   4271 HG23 THR A 263      59.590  47.410  32.070  1.00  0.00           H
ATOM   4272  C   THR A 263      60.200  44.260  29.330  1.00  0.00           C
ATOM   4273  O   THR A 263      59.180  43.600  29.070  1.00  0.00           O
ATOM   4274  N   GLN A 264      61.390  44.060  28.690  1.00  0.00           N
ATOM   4275  HN  GLN A 264      62.250  44.400  29.080  1.00  0.00           H
ATOM   4276  CA  GLN A 264      61.540  43.310  27.430  1.00  0.00           C
ATOM   4277  HA  GLN A 264      60.910  43.730  26.650  1.00  0.00           H
ATOM   4278  CB  GLN A 264      62.990  43.260  27.070  1.00  0.00           C
ATOM   4279  HB1 GLN A 264      63.120  42.450  26.330  1.00  0.00           H
ATOM   4280  HB2 GLN A 264      63.620  42.850  27.890  1.00  0.00           H
ATOM   4281  CG  GLN A 264      63.600  44.450  26.350  1.00  0.00           C
ATOM   4282  HG1 GLN A 264      64.300  44.020  25.590  1.00  0.00           H
ATOM   4283  HG2 GLN A 264      64.130  45.090  27.080  1.00  0.00           H
ATOM   4284  CD  GLN A 264      62.550  45.410  25.720  1.00  0.00           C
ATOM   4285  OE1 GLN A 264      62.160  46.490  26.140  1.00  0.00           O
ATOM   4286  NE2 GLN A 264      62.110  45.000  24.470  1.00  0.00           N
ATOM   4287 HE21 GLN A 264      61.460  45.540  23.940  1.00  0.00           H
ATOM   4288 HE22 GLN A 264      62.590  44.200  24.110  1.00  0.00           H
ATOM   4289  C   GLN A 264      61.120  41.840  27.640  1.00  0.00           C
ATOM   4290  O   GLN A 264      60.330  41.310  26.860  1.00  0.00           O
ATOM   4291  N   ASN A 265      61.540  41.280  28.850  1.00  0.00           N
ATOM   4292  HN  ASN A 265      61.990  41.810  29.580  1.00  0.00           H
ATOM   4293  CA  ASN A 265      61.140  39.960  29.250  1.00  0.00           C
ATOM   4294  HA  ASN A 265      60.700  39.510  28.370  1.00  0.00           H
ATOM   4295  CB  ASN A 265      62.340  39.030  29.630  1.00  0.00           C
ATOM   4296  HB1 ASN A 265      62.910  39.460  30.490  1.00  0.00           H
ATOM   4297  HB2 ASN A 265      62.970  39.010  28.720  1.00  0.00           H
ATOM   4298  CG  ASN A 265      62.020  37.650  30.160  1.00  0.00           C
ATOM   4299  OD1 ASN A 265      61.360  37.470  31.130  1.00  0.00           O
ATOM   4300  ND2 ASN A 265      62.390  36.610  29.330  1.00  0.00           N
ATOM   4301 HD21 ASN A 265      62.690  36.790  28.400  1.00  0.00           H
ATOM   4302 HD22 ASN A 265      62.190  35.660  29.570  1.00  0.00           H
ATOM   4303  C   ASN A 265      60.130  40.170  30.350  1.00  0.00           C
ATOM   4304  O   ASN A 265      60.440  40.730  31.370  1.00  0.00           O
ATOM   4305  N   CYS A 266      58.890  39.770  30.190  1.00  0.00           N
ATOM   4306  HN  CYS A 266      58.590  39.240  29.400  1.00  0.00           H
ATOM   4307  CA  CYS A 266      57.860  39.860  31.270  1.00  0.00           C
ATOM   4308  HA  CYS A 266      58.120  40.650  31.950  1.00  0.00           H
ATOM   4309  CB  CYS A 266      56.450  40.080  30.590  1.00  0.00           C
ATOM   4310  HB1 CYS A 266      55.660  39.720  31.280  1.00  0.00           H
ATOM   4311  HB2 CYS A 266      56.450  39.280  29.820  1.00  0.00           H
ATOM   4312  SG  CYS A 266      56.090  41.800  29.980  1.00  0.00           S
ATOM   4313  C   CYS A 266      57.730  38.610  32.130  1.00  0.00           C
ATOM   4314  O   CYS A 266      56.960  38.550  33.110  1.00  0.00           O
ATOM   4315  N   GLU A 267      58.480  37.600  31.740  1.00  0.00           N
ATOM   4316  HN  GLU A 267      59.120  37.700  30.990  1.00  0.00           H
ATOM   4317  CA  GLU A 267      58.430  36.360  32.500  1.00  0.00           C
ATOM   4318  HA  GLU A 267      57.460  36.150  32.930  1.00  0.00           H
ATOM   4319  CB  GLU A 267      58.960  35.260  31.580  1.00  0.00           C
ATOM   4320  HB1 GLU A 267      58.830  34.370  32.240  1.00  0.00           H
ATOM   4321  HB2 GLU A 267      60.040  35.360  31.340  1.00  0.00           H
ATOM   4322  CG  GLU A 267      58.180  35.020  30.220  1.00  0.00           C
ATOM   4323  HG1 GLU A 267      58.200  35.910  29.550  1.00  0.00           H
ATOM   4324  HG2 GLU A 267      57.120  34.830  30.470  1.00  0.00           H
ATOM   4325  CD  GLU A 267      58.580  33.700  29.440  1.00  0.00           C
ATOM   4326  OE1 GLU A 267      57.660  32.830  29.210  1.00  0.00           O
ATOM   4327  OE2 GLU A 267      59.750  33.500  29.150  1.00  0.00           O
ATOM   4328  C   GLU A 267      59.340  36.390  33.720  1.00  0.00           C
ATOM   4329  O   GLU A 267      58.990  35.830  34.760  1.00  0.00           O
ATOM   4330  N   VAL A 268      60.420  37.250  33.800  1.00  0.00           N
ATOM   4331  HN  VAL A 268      60.710  37.650  32.930  1.00  0.00           H
ATOM   4332  CA  VAL A 268      61.060  37.570  35.120  1.00  0.00           C
ATOM   4333  HA  VAL A 268      61.290  36.680  35.700  1.00  0.00           H
ATOM   4334  CB  VAL A 268      62.440  38.310  34.800  1.00  0.00           C
ATOM   4335  HB  VAL A 268      62.250  39.170  34.140  1.00  0.00           H
ATOM   4336  CG1 VAL A 268      63.170  38.750  36.060  1.00  0.00           C
ATOM   4337 HG11 VAL A 268      64.160  39.200  35.780  1.00  0.00           H
ATOM   4338 HG12 VAL A 268      63.310  37.970  36.840  1.00  0.00           H
ATOM   4339 HG13 VAL A 268      62.580  39.480  36.640  1.00  0.00           H
ATOM   4340  CG2 VAL A 268      63.420  37.390  34.070  1.00  0.00           C
ATOM   4341 HG21 VAL A 268      63.860  36.640  34.770  1.00  0.00           H
ATOM   4342 HG22 VAL A 268      64.210  37.950  33.540  1.00  0.00           H
ATOM   4343 HG23 VAL A 268      62.850  36.900  33.260  1.00  0.00           H
ATOM   4344  C   VAL A 268      60.170  38.360  36.040  1.00  0.00           C
ATOM   4345  O   VAL A 268      60.010  37.950  37.220  1.00  0.00           O
ATOM   4346  N   TYR A 269      59.370  39.350  35.530  1.00  0.00           N
ATOM   4347  HN  TYR A 269      59.470  39.710  34.610  1.00  0.00           H
ATOM   4348  CA  TYR A 269      58.420  40.010  36.380  1.00  0.00           C
ATOM   4349  HA  TYR A 269      59.040  40.330  37.200  1.00  0.00           H
ATOM   4350  CB  TYR A 269      57.870  41.250  35.690  1.00  0.00           C
ATOM   4351  HB1 TYR A 269      57.040  41.790  36.210  1.00  0.00           H
ATOM   4352  HB2 TYR A 269      57.520  40.820  34.720  1.00  0.00           H
ATOM   4353  CG  TYR A 269      59.000  42.220  35.520  1.00  0.00           C
ATOM   4354  CD1 TYR A 269      59.390  43.120  36.500  1.00  0.00           C
ATOM   4355  HD1 TYR A 269      59.060  43.200  37.530  1.00  0.00           H
ATOM   4356  CE1 TYR A 269      60.260  44.140  36.160  1.00  0.00           C
ATOM   4357  HE1 TYR A 269      60.590  44.840  36.900  1.00  0.00           H
ATOM   4358  CZ  TYR A 269      60.910  44.100  34.890  1.00  0.00           C
ATOM   4359  OH  TYR A 269      61.830  45.050  34.550  1.00  0.00           O
ATOM   4360  HH  TYR A 269      62.250  44.660  33.790  1.00  0.00           H
ATOM   4361  CD2 TYR A 269      59.510  42.280  34.210  1.00  0.00           C
ATOM   4362  HD2 TYR A 269      59.180  41.560  33.480  1.00  0.00           H
ATOM   4363  CE2 TYR A 269      60.510  43.230  33.900  1.00  0.00           C
ATOM   4364  HE2 TYR A 269      60.920  43.180  32.900  1.00  0.00           H
ATOM   4365  C   TYR A 269      57.270  39.210  36.940  1.00  0.00           C
ATOM   4366  O   TYR A 269      56.650  39.710  37.880  1.00  0.00           O
ATOM   4367  N   ARG A 270      56.910  38.020  36.500  1.00  0.00           N
ATOM   4368  HN  ARG A 270      57.380  37.710  35.680  1.00  0.00           H
ATOM   4369  CA  ARG A 270      55.680  37.440  36.990  1.00  0.00           C
ATOM   4370  HA  ARG A 270      54.910  38.200  37.100  1.00  0.00           H
ATOM   4371  CB  ARG A 270      55.140  36.340  36.050  1.00  0.00           C
ATOM   4372  HB1 ARG A 270      55.180  36.850  35.060  1.00  0.00           H
ATOM   4373  HB2 ARG A 270      54.080  36.220  36.370  1.00  0.00           H
ATOM   4374  CG  ARG A 270      55.830  35.000  35.990  1.00  0.00           C
ATOM   4375  HG1 ARG A 270      55.700  34.490  36.970  1.00  0.00           H
ATOM   4376  HG2 ARG A 270      56.910  35.160  35.800  1.00  0.00           H
ATOM   4377  CD  ARG A 270      55.370  33.960  34.900  1.00  0.00           C
ATOM   4378  HD1 ARG A 270      55.640  34.460  33.950  1.00  0.00           H
ATOM   4379  HD2 ARG A 270      54.290  33.690  34.880  1.00  0.00           H
ATOM   4380  NE  ARG A 270      56.250  32.760  34.990  1.00  0.00           N
ATOM   4381  HE  ARG A 270      57.250  32.830  34.990  1.00  0.00           H
ATOM   4382  CZ  ARG A 270      55.920  31.450  35.110  1.00  0.00           C
ATOM   4383  NH1 ARG A 270      54.680  31.010  35.190  1.00  0.00           N
ATOM   4384 HH11 ARG A 270      54.050  31.630  34.720  1.00  0.00           H
ATOM   4385 HH12 ARG A 270      54.520  30.020  35.180  1.00  0.00           H
ATOM   4386  NH2 ARG A 270      56.860  30.530  35.240  1.00  0.00           N
ATOM   4387 HH21 ARG A 270      56.630  29.560  35.350  1.00  0.00           H
ATOM   4388 HH22 ARG A 270      57.810  30.730  35.000  1.00  0.00           H
ATOM   4389  C   ARG A 270      55.680  36.870  38.370  1.00  0.00           C
ATOM   4390  O   ARG A 270      54.730  36.930  39.140  1.00  0.00           O
ATOM   4391  N   SER A 271      56.830  36.240  38.690  1.00  0.00           N
ATOM   4392  HN  SER A 271      57.620  36.100  38.100  1.00  0.00           H
ATOM   4393  CA  SER A 271      57.200  35.860  40.090  1.00  0.00           C
ATOM   4394  HA  SER A 271      56.410  35.280  40.550  1.00  0.00           H
ATOM   4395  CB  SER A 271      58.500  35.110  40.140  1.00  0.00           C
ATOM   4396  HB1 SER A 271      58.410  34.110  39.670  1.00  0.00           H
ATOM   4397  HB2 SER A 271      58.920  34.870  41.140  1.00  0.00           H
ATOM   4398  OG  SER A 271      59.630  35.720  39.460  1.00  0.00           O
ATOM   4399  HG1 SER A 271      60.410  35.240  39.740  1.00  0.00           H
ATOM   4400  C   SER A 271      57.320  37.000  41.030  1.00  0.00           C
ATOM   4401  O   SER A 271      56.700  36.950  42.100  1.00  0.00           O
ATOM   4402  N   VAL A 272      58.030  38.080  40.650  1.00  0.00           N
ATOM   4403  HN  VAL A 272      58.610  38.010  39.840  1.00  0.00           H
ATOM   4404  CA  VAL A 272      57.980  39.210  41.560  1.00  0.00           C
ATOM   4405  HA  VAL A 272      58.230  38.720  42.490  1.00  0.00           H
ATOM   4406  CB  VAL A 272      59.200  40.160  41.390  1.00  0.00           C
ATOM   4407  HB  VAL A 272      58.870  41.170  41.710  1.00  0.00           H
ATOM   4408  CG1 VAL A 272      60.450  39.680  42.200  1.00  0.00           C
ATOM   4409 HG11 VAL A 272      60.190  39.580  43.270  1.00  0.00           H
ATOM   4410 HG12 VAL A 272      61.300  40.370  42.060  1.00  0.00           H
ATOM   4411 HG13 VAL A 272      60.740  38.670  41.850  1.00  0.00           H
ATOM   4412  CG2 VAL A 272      59.460  40.300  39.880  1.00  0.00           C
ATOM   4413 HG21 VAL A 272      60.170  41.160  39.820  1.00  0.00           H
ATOM   4414 HG22 VAL A 272      58.510  40.390  39.320  1.00  0.00           H
ATOM   4415 HG23 VAL A 272      60.140  39.500  39.530  1.00  0.00           H
ATOM   4416  C   VAL A 272      56.580  39.920  41.800  1.00  0.00           C
ATOM   4417  O   VAL A 272      56.240  40.280  42.960  1.00  0.00           O
ATOM   4418  N   ASP A 273      55.680  40.140  40.790  1.00  0.00           N
ATOM   4419  HN  ASP A 273      55.900  39.880  39.850  1.00  0.00           H
ATOM   4420  CA  ASP A 273      54.370  40.660  40.940  1.00  0.00           C
ATOM   4421  HA  ASP A 273      54.450  41.610  41.430  1.00  0.00           H
ATOM   4422  CB  ASP A 273      53.720  40.990  39.600  1.00  0.00           C
ATOM   4423  HB1 ASP A 273      53.510  40.070  39.020  1.00  0.00           H
ATOM   4424  HB2 ASP A 273      54.430  41.670  39.080  1.00  0.00           H
ATOM   4425  CG  ASP A 273      52.450  41.850  39.730  1.00  0.00           C
ATOM   4426  OD1 ASP A 273      51.530  41.820  38.870  1.00  0.00           O
ATOM   4427  OD2 ASP A 273      52.400  42.710  40.670  1.00  0.00           O
ATOM   4428  C   ASP A 273      53.560  39.660  41.850  1.00  0.00           C
ATOM   4429  O   ASP A 273      52.840  40.100  42.730  1.00  0.00           O
ATOM   4430  N   LEU A 274      53.750  38.350  41.690  1.00  0.00           N
ATOM   4431  HN  LEU A 274      54.300  37.980  40.940  1.00  0.00           H
ATOM   4432  CA  LEU A 274      53.200  37.320  42.550  1.00  0.00           C
ATOM   4433  HA  LEU A 274      52.150  37.550  42.660  1.00  0.00           H
ATOM   4434  CB  LEU A 274      53.550  35.850  42.190  1.00  0.00           C
ATOM   4435  HB1 LEU A 274      54.610  35.660  41.910  1.00  0.00           H
ATOM   4436  HB2 LEU A 274      53.050  35.700  41.210  1.00  0.00           H
ATOM   4437  CG  LEU A 274      52.930  34.750  43.090  1.00  0.00           C
ATOM   4438  HG  LEU A 274      53.590  34.770  43.980  1.00  0.00           H
ATOM   4439  CD1 LEU A 274      51.410  35.010  43.300  1.00  0.00           C
ATOM   4440 HD11 LEU A 274      50.860  34.980  42.340  1.00  0.00           H
ATOM   4441 HD12 LEU A 274      51.400  36.030  43.750  1.00  0.00           H
ATOM   4442 HD13 LEU A 274      50.880  34.370  44.040  1.00  0.00           H
ATOM   4443  CD2 LEU A 274      53.070  33.300  42.540  1.00  0.00           C
ATOM   4444 HD21 LEU A 274      52.520  32.610  43.220  1.00  0.00           H
ATOM   4445 HD22 LEU A 274      54.140  33.100  42.340  1.00  0.00           H
ATOM   4446 HD23 LEU A 274      52.640  33.330  41.520  1.00  0.00           H
ATOM   4447  C   LEU A 274      53.760  37.460  43.990  1.00  0.00           C
ATOM   4448  O   LEU A 274      53.040  37.480  44.960  1.00  0.00           O
ATOM   4449  N   ALA A 275      55.070  37.720  44.150  1.00  0.00           N
ATOM   4450  HN  ALA A 275      55.680  37.700  43.370  1.00  0.00           H
ATOM   4451  CA  ALA A 275      55.710  37.960  45.450  1.00  0.00           C
ATOM   4452  HA  ALA A 275      55.420  37.090  46.030  1.00  0.00           H
ATOM   4453  CB  ALA A 275      57.260  38.040  45.420  1.00  0.00           C
ATOM   4454  HB1 ALA A 275      57.700  38.170  46.430  1.00  0.00           H
ATOM   4455  HB2 ALA A 275      57.670  38.790  44.700  1.00  0.00           H
ATOM   4456  HB3 ALA A 275      57.690  37.090  45.030  1.00  0.00           H
ATOM   4457  C   ALA A 275      55.140  39.180  46.140  1.00  0.00           C
ATOM   4458  O   ALA A 275      54.760  39.180  47.310  1.00  0.00           O
ATOM   4459  N   PHE A 276      55.180  40.310  45.440  1.00  0.00           N
ATOM   4460  HN  PHE A 276      55.560  40.380  44.530  1.00  0.00           H
ATOM   4461  CA  PHE A 276      54.600  41.540  45.940  1.00  0.00           C
ATOM   4462  HA  PHE A 276      55.190  41.930  46.760  1.00  0.00           H
ATOM   4463  CB  PHE A 276      54.840  42.620  44.760  1.00  0.00           C
ATOM   4464  HB1 PHE A 276      54.320  42.390  43.800  1.00  0.00           H
ATOM   4465  HB2 PHE A 276      55.910  42.790  44.540  1.00  0.00           H
ATOM   4466  CG  PHE A 276      54.350  44.010  45.280  1.00  0.00           C
ATOM   4467  CD1 PHE A 276      55.160  44.880  46.040  1.00  0.00           C
ATOM   4468  HD1 PHE A 276      56.180  44.620  46.300  1.00  0.00           H
ATOM   4469  CE1 PHE A 276      54.690  46.130  46.410  1.00  0.00           C
ATOM   4470  HE1 PHE A 276      55.410  46.810  46.850  1.00  0.00           H
ATOM   4471  CZ  PHE A 276      53.380  46.580  46.120  1.00  0.00           C
ATOM   4472  HZ  PHE A 276      53.080  47.550  46.470  1.00  0.00           H
ATOM   4473  CD2 PHE A 276      53.090  44.510  44.890  1.00  0.00           C
ATOM   4474  HD2 PHE A 276      52.520  44.030  44.100  1.00  0.00           H
ATOM   4475  CE2 PHE A 276      52.540  45.760  45.410  1.00  0.00           C
ATOM   4476  HE2 PHE A 276      51.560  46.140  45.160  1.00  0.00           H
ATOM   4477  C   PHE A 276      53.150  41.430  46.340  1.00  0.00           C
ATOM   4478  O   PHE A 276      52.780  41.840  47.480  1.00  0.00           O
ATOM   4479  N   PHE A 277      52.330  40.820  45.510  1.00  0.00           N
ATOM   4480  HN  PHE A 277      52.550  40.440  44.610  1.00  0.00           H
ATOM   4481  CA  PHE A 277      51.020  40.530  45.890  1.00  0.00           C
ATOM   4482  HA  PHE A 277      50.530  41.490  45.950  1.00  0.00           H
ATOM   4483  CB  PHE A 277      50.380  39.810  44.660  1.00  0.00           C
ATOM   4484  HB1 PHE A 277      51.000  38.930  44.410  1.00  0.00           H
ATOM   4485  HB2 PHE A 277      50.410  40.470  43.770  1.00  0.00           H
ATOM   4486  CG  PHE A 277      48.920  39.310  44.820  1.00  0.00           C
ATOM   4487  CD1 PHE A 277      47.850  40.240  44.810  1.00  0.00           C
ATOM   4488  HD1 PHE A 277      48.050  41.310  44.730  1.00  0.00           H
ATOM   4489  CE1 PHE A 277      46.500  39.840  44.930  1.00  0.00           C
ATOM   4490  HE1 PHE A 277      45.720  40.580  44.840  1.00  0.00           H
ATOM   4491  CZ  PHE A 277      46.240  38.470  45.040  1.00  0.00           C
ATOM   4492  HZ  PHE A 277      45.230  38.100  45.140  1.00  0.00           H
ATOM   4493  CD2 PHE A 277      48.550  37.940  44.880  1.00  0.00           C
ATOM   4494  HD2 PHE A 277      49.380  37.250  44.780  1.00  0.00           H
ATOM   4495  CE2 PHE A 277      47.230  37.480  45.030  1.00  0.00           C
ATOM   4496  HE2 PHE A 277      47.150  36.410  45.050  1.00  0.00           H
ATOM   4497  C   PHE A 277      50.760  39.680  47.120  1.00  0.00           C
ATOM   4498  O   PHE A 277      50.080  40.230  48.040  1.00  0.00           O
ATOM   4499  N   ILE A 278      51.380  38.520  47.330  1.00  0.00           N
ATOM   4500  HN  ILE A 278      52.060  38.090  46.750  1.00  0.00           H
ATOM   4501  CA  ILE A 278      51.260  37.830  48.630  1.00  0.00           C
ATOM   4502  HA  ILE A 278      50.220  37.570  48.800  1.00  0.00           H
ATOM   4503  CB  ILE A 278      52.090  36.610  48.640  1.00  0.00           C
ATOM   4504  HB  ILE A 278      53.070  36.970  48.230  1.00  0.00           H
ATOM   4505  CG2 ILE A 278      52.380  36.000  50.060  1.00  0.00           C
ATOM   4506 HG21 ILE A 278      53.020  36.650  50.700  1.00  0.00           H
ATOM   4507 HG22 ILE A 278      53.040  35.130  49.880  1.00  0.00           H
ATOM   4508 HG23 ILE A 278      51.480  35.680  50.630  1.00  0.00           H
ATOM   4509  CG1 ILE A 278      51.550  35.570  47.680  1.00  0.00           C
ATOM   4510 HG11 ILE A 278      51.280  36.210  46.820  1.00  0.00           H
ATOM   4511 HG12 ILE A 278      50.640  35.020  48.000  1.00  0.00           H
ATOM   4512  CD  ILE A 278      52.560  34.580  47.120  1.00  0.00           C
ATOM   4513  HD1 ILE A 278      53.480  35.100  46.750  1.00  0.00           H
ATOM   4514  HD2 ILE A 278      52.040  34.000  46.330  1.00  0.00           H
ATOM   4515  HD3 ILE A 278      52.850  33.980  48.010  1.00  0.00           H
ATOM   4516  C   ILE A 278      51.740  38.700  49.770  1.00  0.00           C
ATOM   4517  O   ILE A 278      51.150  38.740  50.870  1.00  0.00           O
ATOM   4518  N   THR A 279      52.840  39.410  49.600  1.00  0.00           N
ATOM   4519  HN  THR A 279      53.410  39.350  48.790  1.00  0.00           H
ATOM   4520  CA  THR A 279      53.400  40.230  50.710  1.00  0.00           C
ATOM   4521  HA  THR A 279      53.170  39.620  51.560  1.00  0.00           H
ATOM   4522  CB  THR A 279      54.880  40.580  50.590  1.00  0.00           C
ATOM   4523  HB  THR A 279      55.170  41.180  51.470  1.00  0.00           H
ATOM   4524  OG1 THR A 279      55.250  41.270  49.430  1.00  0.00           O
ATOM   4525  HG1 THR A 279      55.220  40.670  48.680  1.00  0.00           H
ATOM   4526  CG2 THR A 279      55.600  39.280  50.710  1.00  0.00           C
ATOM   4527 HG21 THR A 279      55.370  38.530  49.920  1.00  0.00           H
ATOM   4528 HG22 THR A 279      55.250  38.910  51.700  1.00  0.00           H
ATOM   4529 HG23 THR A 279      56.700  39.400  50.900  1.00  0.00           H
ATOM   4530  C   THR A 279      52.580  41.450  51.030  1.00  0.00           C
ATOM   4531  O   THR A 279      52.420  41.830  52.220  1.00  0.00           O
ATOM   4532  N   LEU A 280      52.030  42.150  50.050  1.00  0.00           N
ATOM   4533  HN  LEU A 280      52.160  41.810  49.130  1.00  0.00           H
ATOM   4534  CA  LEU A 280      51.110  43.250  50.240  1.00  0.00           C
ATOM   4535  HA  LEU A 280      51.550  43.980  50.910  1.00  0.00           H
ATOM   4536  CB  LEU A 280      50.840  44.100  48.830  1.00  0.00           C
ATOM   4537  HB1 LEU A 280      51.010  43.290  48.090  1.00  0.00           H
ATOM   4538  HB2 LEU A 280      51.630  44.870  48.860  1.00  0.00           H
ATOM   4539  CG  LEU A 280      49.550  44.790  48.590  1.00  0.00           C
ATOM   4540  HG  LEU A 280      48.680  44.110  48.770  1.00  0.00           H
ATOM   4541  CD1 LEU A 280      49.410  46.080  49.490  1.00  0.00           C
ATOM   4542 HD11 LEU A 280      50.220  46.790  49.240  1.00  0.00           H
ATOM   4543 HD12 LEU A 280      49.480  45.790  50.560  1.00  0.00           H
ATOM   4544 HD13 LEU A 280      48.400  46.520  49.360  1.00  0.00           H
ATOM   4545  CD2 LEU A 280      49.470  45.120  47.070  1.00  0.00           C
ATOM   4546 HD21 LEU A 280      49.900  44.270  46.470  1.00  0.00           H
ATOM   4547 HD22 LEU A 280      50.060  46.030  46.860  1.00  0.00           H
ATOM   4548 HD23 LEU A 280      48.460  45.400  46.720  1.00  0.00           H
ATOM   4549  C   LEU A 280      49.850  42.710  50.840  1.00  0.00           C
ATOM   4550  O   LEU A 280      49.180  43.270  51.730  1.00  0.00           O
ATOM   4551  N   SER A 281      49.410  41.460  50.430  1.00  0.00           N
ATOM   4552  HN  SER A 281      50.070  41.010  49.820  1.00  0.00           H
ATOM   4553  CA  SER A 281      48.290  40.840  51.120  1.00  0.00           C
ATOM   4554  HA  SER A 281      47.510  41.600  51.060  1.00  0.00           H
ATOM   4555  CB  SER A 281      47.800  39.500  50.490  1.00  0.00           C
ATOM   4556  HB1 SER A 281      46.830  39.190  50.930  1.00  0.00           H
ATOM   4557  HB2 SER A 281      48.440  38.620  50.690  1.00  0.00           H
ATOM   4558  OG  SER A 281      47.460  39.730  49.100  1.00  0.00           O
ATOM   4559  HG1 SER A 281      48.280  40.000  48.690  1.00  0.00           H
ATOM   4560  C   SER A 281      48.380  40.500  52.600  1.00  0.00           C
ATOM   4561  O   SER A 281      47.440  40.670  53.390  1.00  0.00           O
ATOM   4562  N   PHE A 282      49.530  40.080  53.110  1.00  0.00           N
ATOM   4563  HN  PHE A 282      50.260  39.880  52.460  1.00  0.00           H
ATOM   4564  CA  PHE A 282      49.820  40.020  54.510  1.00  0.00           C
ATOM   4565  HA  PHE A 282      49.170  39.330  55.020  1.00  0.00           H
ATOM   4566  CB  PHE A 282      51.220  39.320  54.760  1.00  0.00           C
ATOM   4567  HB1 PHE A 282      52.020  39.980  54.350  1.00  0.00           H
ATOM   4568  HB2 PHE A 282      51.110  38.320  54.280  1.00  0.00           H
ATOM   4569  CG  PHE A 282      51.560  39.040  56.180  1.00  0.00           C
ATOM   4570  CD1 PHE A 282      51.130  37.890  56.850  1.00  0.00           C
ATOM   4571  HD1 PHE A 282      50.390  37.300  56.330  1.00  0.00           H
ATOM   4572  CE1 PHE A 282      51.480  37.690  58.170  1.00  0.00           C
ATOM   4573  HE1 PHE A 282      51.090  36.860  58.750  1.00  0.00           H
ATOM   4574  CZ  PHE A 282      52.460  38.510  58.720  1.00  0.00           C
ATOM   4575  HZ  PHE A 282      52.610  38.390  59.780  1.00  0.00           H
ATOM   4576  CD2 PHE A 282      52.590  39.800  56.720  1.00  0.00           C
ATOM   4577  HD2 PHE A 282      53.130  40.510  56.110  1.00  0.00           H
ATOM   4578  CE2 PHE A 282      53.120  39.490  58.040  1.00  0.00           C
ATOM   4579  HE2 PHE A 282      53.980  40.040  58.420  1.00  0.00           H
ATOM   4580  C   PHE A 282      49.760  41.390  55.190  1.00  0.00           C
ATOM   4581  O   PHE A 282      49.120  41.570  56.260  1.00  0.00           O
ATOM   4582  N   THR A 283      50.270  42.470  54.580  1.00  0.00           N
ATOM   4583  HN  THR A 283      50.750  42.360  53.720  1.00  0.00           H
ATOM   4584  CA  THR A 283      50.140  43.830  55.140  1.00  0.00           C
ATOM   4585  HA  THR A 283      50.700  43.960  56.050  1.00  0.00           H
ATOM   4586  CB  THR A 283      50.640  44.920  54.210  1.00  0.00           C
ATOM   4587  HB  THR A 283      50.030  45.030  53.280  1.00  0.00           H
ATOM   4588  OG1 THR A 283      52.030  44.570  53.820  1.00  0.00           O
ATOM   4589  HG1 THR A 283      52.470  44.690  54.670  1.00  0.00           H
ATOM   4590  CG2 THR A 283      50.750  46.320  54.940  1.00  0.00           C
ATOM   4591 HG21 THR A 283      51.260  47.050  54.270  1.00  0.00           H
ATOM   4592 HG22 THR A 283      51.390  46.320  55.850  1.00  0.00           H
ATOM   4593 HG23 THR A 283      49.770  46.770  55.180  1.00  0.00           H
ATOM   4594  C   THR A 283      48.650  44.180  55.430  1.00  0.00           C
ATOM   4595  O   THR A 283      48.290  44.610  56.520  1.00  0.00           O
ATOM   4596  N   TYR A 284      47.850  43.940  54.350  1.00  0.00           N
ATOM   4597  HN  TYR A 284      48.270  43.440  53.600  1.00  0.00           H
ATOM   4598  CA  TYR A 284      46.380  44.060  54.260  1.00  0.00           C
ATOM   4599  HA  TYR A 284      46.230  45.120  54.450  1.00  0.00           H
ATOM   4600  CB  TYR A 284      45.840  43.710  52.880  1.00  0.00           C
ATOM   4601  HB1 TYR A 284      45.390  42.720  52.640  1.00  0.00           H
ATOM   4602  HB2 TYR A 284      46.580  43.820  52.050  1.00  0.00           H
ATOM   4603  CG  TYR A 284      44.750  44.710  52.550  1.00  0.00           C
ATOM   4604  CD1 TYR A 284      45.120  45.880  51.810  1.00  0.00           C
ATOM   4605  HD1 TYR A 284      46.080  45.940  51.340  1.00  0.00           H
ATOM   4606  CE1 TYR A 284      44.170  46.880  51.650  1.00  0.00           C
ATOM   4607  HE1 TYR A 284      44.360  47.810  51.130  1.00  0.00           H
ATOM   4608  CZ  TYR A 284      42.870  46.750  52.140  1.00  0.00           C
ATOM   4609  OH  TYR A 284      41.900  47.620  51.790  1.00  0.00           O
ATOM   4610  HH  TYR A 284      41.070  47.390  52.230  1.00  0.00           H
ATOM   4611  CD2 TYR A 284      43.470  44.620  53.060  1.00  0.00           C
ATOM   4612  HD2 TYR A 284      43.140  43.740  53.590  1.00  0.00           H
ATOM   4613  CE2 TYR A 284      42.510  45.590  52.830  1.00  0.00           C
ATOM   4614  HE2 TYR A 284      41.510  45.450  53.210  1.00  0.00           H
ATOM   4615  C   TYR A 284      45.720  43.340  55.380  1.00  0.00           C
ATOM   4616  O   TYR A 284      44.900  43.860  56.070  1.00  0.00           O
ATOM   4617  N   MET A 285      46.100  42.030  55.600  1.00  0.00           N
ATOM   4618  HN  MET A 285      46.820  41.730  54.990  1.00  0.00           H
ATOM   4619  CA  MET A 285      45.540  41.130  56.590  1.00  0.00           C
ATOM   4620  HA  MET A 285      44.520  40.860  56.310  1.00  0.00           H
ATOM   4621  CB  MET A 285      46.300  39.790  56.450  1.00  0.00           C
ATOM   4622  HB1 MET A 285      47.350  39.940  56.780  1.00  0.00           H
ATOM   4623  HB2 MET A 285      46.430  39.470  55.400  1.00  0.00           H
ATOM   4624  CG  MET A 285      45.860  38.550  57.280  1.00  0.00           C
ATOM   4625  HG1 MET A 285      44.890  38.170  56.890  1.00  0.00           H
ATOM   4626  HG2 MET A 285      45.720  38.880  58.320  1.00  0.00           H
ATOM   4627  SD  MET A 285      47.080  37.140  57.170  1.00  0.00           S
ATOM   4628  CE  MET A 285      46.760  36.180  58.720  1.00  0.00           C
ATOM   4629  HE1 MET A 285      46.900  36.870  59.590  1.00  0.00           H
ATOM   4630  HE2 MET A 285      47.440  35.310  58.760  1.00  0.00           H
ATOM   4631  HE3 MET A 285      45.750  35.700  58.700  1.00  0.00           H
ATOM   4632  C   MET A 285      45.750  41.640  58.040  1.00  0.00           C
ATOM   4633  O   MET A 285      44.850  41.610  58.860  1.00  0.00           O
ATOM   4634  N   ASN A 286      47.030  42.020  58.360  1.00  0.00           N
ATOM   4635  HN  ASN A 286      47.660  42.050  57.580  1.00  0.00           H
ATOM   4636  CA  ASN A 286      47.480  42.440  59.700  1.00  0.00           C
ATOM   4637  HA  ASN A 286      47.020  41.810  60.440  1.00  0.00           H
ATOM   4638  CB  ASN A 286      49.060  42.400  59.850  1.00  0.00           C
ATOM   4639  HB1 ASN A 286      49.370  42.730  60.860  1.00  0.00           H
ATOM   4640  HB2 ASN A 286      49.600  42.930  59.040  1.00  0.00           H
ATOM   4641  CG  ASN A 286      49.510  40.950  60.020  1.00  0.00           C
ATOM   4642  OD1 ASN A 286      49.900  40.490  61.070  1.00  0.00           O
ATOM   4643  ND2 ASN A 286      49.310  40.180  58.950  1.00  0.00           N
ATOM   4644 HD21 ASN A 286      49.860  39.370  58.860  1.00  0.00           H
ATOM   4645 HD22 ASN A 286      48.650  40.490  58.260  1.00  0.00           H
ATOM   4646  C   ASN A 286      46.950  43.840  59.960  1.00  0.00           C
ATOM   4647  O   ASN A 286      46.580  44.120  61.090  1.00  0.00           O
ATOM   4648  N   SER A 287      46.790  44.690  58.930  1.00  0.00           N
ATOM   4649  HN  SER A 287      47.180  44.420  58.050  1.00  0.00           H
ATOM   4650  CA  SER A 287      46.080  45.970  59.030  1.00  0.00           C
ATOM   4651  HA  SER A 287      46.500  46.640  59.770  1.00  0.00           H
ATOM   4652  CB  SER A 287      46.060  46.780  57.770  1.00  0.00           C
ATOM   4653  HB1 SER A 287      45.450  47.700  57.810  1.00  0.00           H
ATOM   4654  HB2 SER A 287      45.610  46.210  56.940  1.00  0.00           H
ATOM   4655  OG  SER A 287      47.440  47.140  57.420  1.00  0.00           O
ATOM   4656  HG1 SER A 287      47.890  46.310  57.220  1.00  0.00           H
ATOM   4657  C   SER A 287      44.640  45.800  59.490  1.00  0.00           C
ATOM   4658  O   SER A 287      44.290  46.520  60.420  1.00  0.00           O
ATOM   4659  N   MET A 288      44.000  44.860  58.940  1.00  0.00           N
ATOM   4660  HN  MET A 288      44.440  44.300  58.240  1.00  0.00           H
ATOM   4661  CA  MET A 288      42.570  44.680  59.090  1.00  0.00           C
ATOM   4662  HA  MET A 288      42.150  45.670  59.060  1.00  0.00           H
ATOM   4663  CB  MET A 288      42.130  43.810  57.900  1.00  0.00           C
ATOM   4664  HB1 MET A 288      42.870  42.980  57.990  1.00  0.00           H
ATOM   4665  HB2 MET A 288      42.160  44.300  56.900  1.00  0.00           H
ATOM   4666  CG  MET A 288      40.710  43.290  57.940  1.00  0.00           C
ATOM   4667  HG1 MET A 288      40.010  44.110  58.220  1.00  0.00           H
ATOM   4668  HG2 MET A 288      40.710  42.540  58.770  1.00  0.00           H
ATOM   4669  SD  MET A 288      40.120  42.430  56.380  1.00  0.00           S
ATOM   4670  CE  MET A 288      41.610  41.440  56.100  1.00  0.00           C
ATOM   4671  HE1 MET A 288      42.390  41.950  55.500  1.00  0.00           H
ATOM   4672  HE2 MET A 288      41.310  40.680  55.330  1.00  0.00           H
ATOM   4673  HE3 MET A 288      41.930  40.700  56.870  1.00  0.00           H
ATOM   4674  C   MET A 288      42.180  44.190  60.440  1.00  0.00           C
ATOM   4675  O   MET A 288      41.250  44.640  61.080  1.00  0.00           O
ATOM   4676  N   LEU A 289      42.960  43.270  61.070  1.00  0.00           N
ATOM   4677  HN  LEU A 289      43.830  42.940  60.720  1.00  0.00           H
ATOM   4678  CA  LEU A 289      42.620  42.700  62.400  1.00  0.00           C
ATOM   4679  HA  LEU A 289      41.630  42.970  62.730  1.00  0.00           H
ATOM   4680  CB  LEU A 289      42.680  41.150  62.500  1.00  0.00           C
ATOM   4681  HB1 LEU A 289      42.520  40.820  63.550  1.00  0.00           H
ATOM   4682  HB2 LEU A 289      43.640  40.680  62.200  1.00  0.00           H
ATOM   4683  CG  LEU A 289      41.660  40.300  61.670  1.00  0.00           C
ATOM   4684  HG  LEU A 289      42.010  40.270  60.620  1.00  0.00           H
ATOM   4685  CD1 LEU A 289      41.510  38.870  62.200  1.00  0.00           C
ATOM   4686 HD11 LEU A 289      41.250  38.700  63.270  1.00  0.00           H
ATOM   4687 HD12 LEU A 289      42.460  38.300  62.180  1.00  0.00           H
ATOM   4688 HD13 LEU A 289      40.790  38.270  61.590  1.00  0.00           H
ATOM   4689  CD2 LEU A 289      40.270  40.930  61.680  1.00  0.00           C
ATOM   4690 HD21 LEU A 289      39.690  41.000  62.630  1.00  0.00           H
ATOM   4691 HD22 LEU A 289      39.570  40.440  60.970  1.00  0.00           H
ATOM   4692 HD23 LEU A 289      40.330  41.990  61.360  1.00  0.00           H
ATOM   4693  C   LEU A 289      43.490  43.190  63.560  1.00  0.00           C
ATOM   4694  O   LEU A 289      42.960  43.430  64.630  1.00  0.00           O
ATOM   4695  N   ASP A 290      44.830  43.410  63.370  1.00  0.00           N
ATOM   4696  HN  ASP A 290      45.200  43.440  62.440  1.00  0.00           H
ATOM   4697  CA  ASP A 290      45.810  43.550  64.470  1.00  0.00           C
ATOM   4698  HA  ASP A 290      45.510  42.730  65.100  1.00  0.00           H
ATOM   4699  CB  ASP A 290      47.290  43.420  63.980  1.00  0.00           C
ATOM   4700  HB1 ASP A 290      47.710  43.460  65.010  1.00  0.00           H
ATOM   4701  HB2 ASP A 290      47.750  44.230  63.400  1.00  0.00           H
ATOM   4702  CG  ASP A 290      47.710  42.050  63.490  1.00  0.00           C
ATOM   4703  OD1 ASP A 290      47.040  41.080  63.240  1.00  0.00           O
ATOM   4704  OD2 ASP A 290      49.100  41.950  63.390  1.00  0.00           O
ATOM   4705  HD2 ASP A 290      49.360  41.180  62.890  1.00  0.00           H
ATOM   4706  C   ASP A 290      45.600  44.750  65.380  1.00  0.00           C
ATOM   4707  O   ASP A 290      45.670  44.470  66.580  1.00  0.00           O
ATOM   4708  N   PRO A 291      45.300  45.950  64.980  1.00  0.00           N
ATOM   4709  CD  PRO A 291      45.460  46.400  63.540  1.00  0.00           C
ATOM   4710  HD1 PRO A 291      44.530  46.270  62.930  1.00  0.00           H
ATOM   4711  HD2 PRO A 291      46.400  45.970  63.140  1.00  0.00           H
ATOM   4712  CA  PRO A 291      44.890  47.030  65.890  1.00  0.00           C
ATOM   4713  HA  PRO A 291      45.720  47.140  66.580  1.00  0.00           H
ATOM   4714  CB  PRO A 291      44.770  48.230  64.910  1.00  0.00           C
ATOM   4715  HB1 PRO A 291      45.080  49.200  65.350  1.00  0.00           H
ATOM   4716  HB2 PRO A 291      43.760  48.160  64.480  1.00  0.00           H
ATOM   4717  CG  PRO A 291      45.670  47.850  63.630  1.00  0.00           C
ATOM   4718  HG1 PRO A 291      45.250  48.370  62.750  1.00  0.00           H
ATOM   4719  HG2 PRO A 291      46.690  48.260  63.860  1.00  0.00           H
ATOM   4720  C   PRO A 291      43.700  46.900  66.880  1.00  0.00           C
ATOM   4721  O   PRO A 291      43.690  47.580  67.870  1.00  0.00           O
ATOM   4722  N   VAL A 292      42.780  45.930  66.730  1.00  0.00           N
ATOM   4723  HN  VAL A 292      42.870  45.360  65.910  1.00  0.00           H
ATOM   4724  CA  VAL A 292      41.670  45.770  67.590  1.00  0.00           C
ATOM   4725  HA  VAL A 292      41.250  46.750  67.690  1.00  0.00           H
ATOM   4726  CB  VAL A 292      40.690  44.720  67.110  1.00  0.00           C
ATOM   4727  HB  VAL A 292      41.290  43.830  66.840  1.00  0.00           H
ATOM   4728  CG1 VAL A 292      39.480  44.470  67.980  1.00  0.00           C
ATOM   4729 HG11 VAL A 292      38.850  45.380  68.070  1.00  0.00           H
ATOM   4730 HG12 VAL A 292      39.660  44.200  69.040  1.00  0.00           H
ATOM   4731 HG13 VAL A 292      38.780  43.740  67.510  1.00  0.00           H
ATOM   4732  CG2 VAL A 292      40.080  45.190  65.790  1.00  0.00           C
ATOM   4733 HG21 VAL A 292      39.470  44.440  65.260  1.00  0.00           H
ATOM   4734 HG22 VAL A 292      40.910  45.470  65.110  1.00  0.00           H
ATOM   4735 HG23 VAL A 292      39.410  46.040  66.050  1.00  0.00           H
ATOM   4736  C   VAL A 292      41.990  45.290  69.060  1.00  0.00           C
ATOM   4737  O   VAL A 292      41.320  45.830  70.010  1.00  0.00           O
ATOM   4738  N   VAL A 293      43.120  44.520  69.190  1.00  0.00           N
ATOM   4739  HN  VAL A 293      43.650  44.140  68.440  1.00  0.00           H
ATOM   4740  CA  VAL A 293      43.610  44.140  70.500  1.00  0.00           C
ATOM   4741  HA  VAL A 293      42.720  44.080  71.110  1.00  0.00           H
ATOM   4742  CB  VAL A 293      44.100  42.710  70.550  1.00  0.00           C
ATOM   4743  HB  VAL A 293      44.550  42.630  71.560  1.00  0.00           H
ATOM   4744  CG1 VAL A 293      42.840  41.820  70.410  1.00  0.00           C
ATOM   4745 HG11 VAL A 293      42.270  41.980  69.470  1.00  0.00           H
ATOM   4746 HG12 VAL A 293      42.150  42.000  71.270  1.00  0.00           H
ATOM   4747 HG13 VAL A 293      43.140  40.750  70.440  1.00  0.00           H
ATOM   4748  CG2 VAL A 293      45.250  42.420  69.580  1.00  0.00           C
ATOM   4749 HG21 VAL A 293      44.940  42.290  68.520  1.00  0.00           H
ATOM   4750 HG22 VAL A 293      45.810  41.460  69.740  1.00  0.00           H
ATOM   4751 HG23 VAL A 293      45.940  43.280  69.570  1.00  0.00           H
ATOM   4752  C   VAL A 293      44.600  45.230  70.990  1.00  0.00           C
ATOM   4753  O   VAL A 293      44.840  45.460  72.190  1.00  0.00           O
ATOM   4754  N   TYR A 294      45.190  45.980  70.080  1.00  0.00           N
ATOM   4755  HN  TYR A 294      45.010  45.790  69.120  1.00  0.00           H
ATOM   4756  CA  TYR A 294      46.150  46.970  70.290  1.00  0.00           C
ATOM   4757  HA  TYR A 294      46.970  46.530  70.850  1.00  0.00           H
ATOM   4758  CB  TYR A 294      46.820  47.390  68.940  1.00  0.00           C
ATOM   4759  HB1 TYR A 294      45.980  47.850  68.350  1.00  0.00           H
ATOM   4760  HB2 TYR A 294      47.200  46.460  68.480  1.00  0.00           H
ATOM   4761  CG  TYR A 294      48.000  48.320  69.140  1.00  0.00           C
ATOM   4762  CD1 TYR A 294      48.020  49.680  68.750  1.00  0.00           C
ATOM   4763  HD1 TYR A 294      47.130  50.030  68.270  1.00  0.00           H
ATOM   4764  CE1 TYR A 294      49.100  50.540  69.120  1.00  0.00           C
ATOM   4765  HE1 TYR A 294      48.980  51.610  68.930  1.00  0.00           H
ATOM   4766  CZ  TYR A 294      50.180  50.050  69.840  1.00  0.00           C
ATOM   4767  OH  TYR A 294      51.260  50.920  70.060  1.00  0.00           O
ATOM   4768  HH  TYR A 294      51.590  50.690  70.930  1.00  0.00           H
ATOM   4769  CD2 TYR A 294      49.170  47.790  69.820  1.00  0.00           C
ATOM   4770  HD2 TYR A 294      49.290  46.770  70.160  1.00  0.00           H
ATOM   4771  CE2 TYR A 294      50.230  48.700  70.080  1.00  0.00           C
ATOM   4772  HE2 TYR A 294      51.130  48.270  70.500  1.00  0.00           H
ATOM   4773  C   TYR A 294      45.620  48.200  71.130  1.00  0.00           C
ATOM   4774  O   TYR A 294      46.350  48.680  72.000  1.00  0.00           O
ATOM   4775  N   TYR A 295      44.390  48.590  70.880  1.00  0.00           N
ATOM   4776  HN  TYR A 295      43.970  48.240  70.040  1.00  0.00           H
ATOM   4777  CA  TYR A 295      43.830  49.830  71.450  1.00  0.00           C
ATOM   4778  HA  TYR A 295      44.400  50.730  71.270  1.00  0.00           H
ATOM   4779  CB  TYR A 295      42.420  50.070  70.730  1.00  0.00           C
ATOM   4780  HB1 TYR A 295      41.840  50.930  71.110  1.00  0.00           H
ATOM   4781  HB2 TYR A 295      41.900  49.110  70.910  1.00  0.00           H
ATOM   4782  CG  TYR A 295      42.450  50.150  69.210  1.00  0.00           C
ATOM   4783  CD1 TYR A 295      41.480  49.530  68.480  1.00  0.00           C
ATOM   4784  HD1 TYR A 295      40.740  48.870  68.920  1.00  0.00           H
ATOM   4785  CE1 TYR A 295      41.500  49.570  67.060  1.00  0.00           C
ATOM   4786  HE1 TYR A 295      40.720  48.980  66.590  1.00  0.00           H
ATOM   4787  CZ  TYR A 295      42.310  50.460  66.430  1.00  0.00           C
ATOM   4788  OH  TYR A 295      42.240  50.570  65.030  1.00  0.00           O
ATOM   4789  HH  TYR A 295      41.640  49.880  64.750  1.00  0.00           H
ATOM   4790  CD2 TYR A 295      43.410  50.970  68.520  1.00  0.00           C
ATOM   4791  HD2 TYR A 295      44.190  51.430  69.110  1.00  0.00           H
ATOM   4792  CE2 TYR A 295      43.220  51.180  67.140  1.00  0.00           C
ATOM   4793  HE2 TYR A 295      43.970  51.740  66.590  1.00  0.00           H
ATOM   4794  C   TYR A 295      43.520  49.740  72.900  1.00  0.00           C
ATOM   4795  O   TYR A 295      43.460  50.730  73.590  1.00  0.00           O
ATOM   4796  N   PHE A 296      43.230  48.530  73.310  1.00  0.00           N
ATOM   4797  HN  PHE A 296      43.230  47.800  72.620  1.00  0.00           H
ATOM   4798  CA  PHE A 296      42.810  48.260  74.660  1.00  0.00           C
ATOM   4799  HA  PHE A 296      42.840  49.160  75.250  1.00  0.00           H
ATOM   4800  CB  PHE A 296      41.380  47.670  74.630  1.00  0.00           C
ATOM   4801  HB1 PHE A 296      40.950  47.400  75.610  1.00  0.00           H
ATOM   4802  HB2 PHE A 296      41.440  46.710  74.080  1.00  0.00           H
ATOM   4803  CG  PHE A 296      40.400  48.600  73.960  1.00  0.00           C
ATOM   4804  CD1 PHE A 296      39.840  48.200  72.750  1.00  0.00           C
ATOM   4805  HD1 PHE A 296      39.990  47.250  72.250  1.00  0.00           H
ATOM   4806  CE1 PHE A 296      39.070  49.120  71.990  1.00  0.00           C
ATOM   4807  HE1 PHE A 296      38.470  48.780  71.150  1.00  0.00           H
ATOM   4808  CZ  PHE A 296      38.780  50.430  72.420  1.00  0.00           C
ATOM   4809  HZ  PHE A 296      38.090  51.070  71.890  1.00  0.00           H
ATOM   4810  CD2 PHE A 296      40.150  49.920  74.410  1.00  0.00           C
ATOM   4811  HD2 PHE A 296      40.610  50.290  75.310  1.00  0.00           H
ATOM   4812  CE2 PHE A 296      39.320  50.780  73.660  1.00  0.00           C
ATOM   4813  HE2 PHE A 296      39.130  51.800  73.970  1.00  0.00           H
ATOM   4814  C   PHE A 296      43.680  47.350  75.400  1.00  0.00           C
ATOM   4815  O   PHE A 296      43.350  46.940  76.520  1.00  0.00           O
ATOM   4816  N   SER A 297      44.940  47.020  74.970  1.00  0.00           N
ATOM   4817  HN  SER A 297      45.260  47.360  74.080  1.00  0.00           H
ATOM   4818  CA  SER A 297      45.970  46.280  75.770  1.00  0.00           C
ATOM   4819  HA  SER A 297      45.530  45.800  76.630  1.00  0.00           H
ATOM   4820  CB  SER A 297      46.790  45.120  74.990  1.00  0.00           C
ATOM   4821  HB1 SER A 297      46.180  44.210  74.800  1.00  0.00           H
ATOM   4822  HB2 SER A 297      47.630  44.880  75.670  1.00  0.00           H
ATOM   4823  OG  SER A 297      47.250  45.560  73.700  1.00  0.00           O
ATOM   4824  HG1 SER A 297      46.520  45.430  73.090  1.00  0.00           H
ATOM   4825  C   SER A 297      46.970  47.200  76.310  1.00  0.00           C
ATOM   4826  O   SER A 297      47.350  48.190  75.650  1.00  0.00           O
ATOM   4827  N   SER A 298      47.310  46.980  77.600  1.00  0.00           N
ATOM   4828  HN  SER A 298      47.050  46.150  78.090  1.00  0.00           H
ATOM   4829  CA  SER A 298      48.190  47.900  78.270  1.00  0.00           C
ATOM   4830  HA  SER A 298      47.780  48.880  78.130  1.00  0.00           H
ATOM   4831  CB  SER A 298      48.320  47.680  79.740  1.00  0.00           C
ATOM   4832  HB1 SER A 298      47.470  48.050  80.350  1.00  0.00           H
ATOM   4833  HB2 SER A 298      49.280  48.180  80.020  1.00  0.00           H
ATOM   4834  OG  SER A 298      48.480  46.310  80.040  1.00  0.00           O
ATOM   4835  HG1 SER A 298      47.600  45.950  80.040  1.00  0.00           H
ATOM   4836  C   SER A 298      49.640  47.980  77.660  1.00  0.00           C
ATOM   4837  O   SER A 298      50.220  47.010  77.190  1.00  0.00           O
ATOM   4838  N   PRO A 299      50.230  49.080  77.600  1.00  0.00           N
ATOM   4839  CD  PRO A 299      49.630  50.400  77.720  1.00  0.00           C
ATOM   4840  HD1 PRO A 299      49.300  50.580  78.760  1.00  0.00           H
ATOM   4841  HD2 PRO A 299      48.820  50.500  76.960  1.00  0.00           H
ATOM   4842  CA  PRO A 299      51.710  49.250  77.420  1.00  0.00           C
ATOM   4843  HA  PRO A 299      52.040  49.170  76.390  1.00  0.00           H
ATOM   4844  CB  PRO A 299      51.990  50.740  77.830  1.00  0.00           C
ATOM   4845  HB1 PRO A 299      52.910  51.160  77.360  1.00  0.00           H
ATOM   4846  HB2 PRO A 299      52.150  50.890  78.920  1.00  0.00           H
ATOM   4847  CG  PRO A 299      50.720  51.360  77.410  1.00  0.00           C
ATOM   4848  HG1 PRO A 299      50.550  52.380  77.820  1.00  0.00           H
ATOM   4849  HG2 PRO A 299      50.720  51.470  76.310  1.00  0.00           H
ATOM   4850  C   PRO A 299      52.580  48.350  78.200  1.00  0.00           C
ATOM   4851  O   PRO A 299      52.220  47.930  79.270  1.00  0.00           O
ATOM   4852  N   SER A 300      53.760  48.060  77.700  1.00  0.00           N
ATOM   4853  HN  SER A 300      54.150  48.480  76.890  1.00  0.00           H
ATOM   4854  CA  SER A 300      54.590  47.070  78.280  1.00  0.00           C
ATOM   4855  HA  SER A 300      54.000  46.160  78.400  1.00  0.00           H
ATOM   4856  CB  SER A 300      55.730  46.520  77.370  1.00  0.00           C
ATOM   4857  HB1 SER A 300      56.280  45.640  77.760  1.00  0.00           H
ATOM   4858  HB2 SER A 300      56.520  47.230  77.100  1.00  0.00           H
ATOM   4859  OG  SER A 300      55.090  46.000  76.160  1.00  0.00           O
ATOM   4860  HG1 SER A 300      54.710  45.200  76.520  1.00  0.00           H
ATOM   4861  C   SER A 300      55.070  47.240  79.680  1.00  0.00           C
ATOM   4862  O   SER A 300      55.300  48.350  80.120  1.00  0.00           O
ATOM   4863  NT  SER A 300      55.160  46.180  80.450  1.00  0.00           N
ATOM   4864  HNT SER A 300      54.810  45.280  80.200  1.00  0.00           H
ATOM   4865  CAT SER A 300      55.550  46.130  81.820  1.00  0.00           C
ATOM   4866  HT1 SER A 300      55.330  45.150  82.310  1.00  0.00           H
ATOM   4867  HT2 SER A 300      55.060  46.900  82.470  1.00  0.00           H
ATOM   4868  HT3 SER A 300      56.630  46.380  81.880  1.00  0.00           H
ATOM   4869  N1  GSK B 301      46.570  49.000  44.510  1.00  0.00           N
ATOM   4870  C1  GSK B 301      47.010  50.370  44.570  1.00  0.00           C
ATOM   4871  O1  GSK B 301      47.220  51.000  43.540  1.00  0.00           O
ATOM   4872  C2  GSK B 301      46.380  48.480  45.840  1.00  0.00           C
ATOM   4873  C3  GSK B 301      46.650  49.160  47.070  1.00  0.00           C
ATOM   4874  C4  GSK B 301      46.140  47.120  47.470  1.00  0.00           C
ATOM   4875  C5  GSK B 301      46.550  48.310  43.210  1.00  0.00           C
ATOM   4876  C6  GSK B 301      45.310  48.600  42.390  1.00  0.00           C
ATOM   4877  C7  GSK B 301      44.070  47.740  42.820  1.00  0.00           C
ATOM   4878  C8  GSK B 301      42.700  48.340  42.500  1.00  0.00           C
ATOM   4879  C9  GSK B 301      42.120  49.470  43.340  1.00  0.00           C
ATOM   4880  C10 GSK B 301      47.040  50.530  47.090  1.00  0.00           C
ATOM   4881  N2  GSK B 301      46.470  48.240  48.120  1.00  0.00           N
ATOM   4882  N3  GSK B 301      46.060  47.180  46.140  1.00  0.00           N
ATOM   4883  N4  GSK B 301      47.120  51.020  45.830  1.00  0.00           N
ATOM   4884  O2  GSK B 301      47.380  51.190  48.090  1.00  0.00           O
ATOM   4885 CL   GSK B 301      45.730  45.660  48.330  1.00  0.00          Cl
ATOM   4886  H1  GSK B 301      46.550  47.240  43.480  1.00  0.00           H
ATOM   4887  H2  GSK B 301      47.470  48.570  42.630  1.00  0.00           H
ATOM   4888  H3  GSK B 301      45.520  48.380  41.330  1.00  0.00           H
ATOM   4889  H4  GSK B 301      45.150  49.690  42.550  1.00  0.00           H
ATOM   4890  H5  GSK B 301      44.290  47.410  43.850  1.00  0.00           H
ATOM   4891  H6  GSK B 301      44.230  46.860  42.160  1.00  0.00           H
ATOM   4892  H7  GSK B 301      41.910  47.560  42.430  1.00  0.00           H
ATOM   4893  H8  GSK B 301      42.830  48.760  41.480  1.00  0.00           H
ATOM   4894  H9  GSK B 301      42.940  50.120  43.710  1.00  0.00           H
ATOM   4895  H10 GSK B 301      41.630  49.080  44.250  1.00  0.00           H
ATOM   4896  H11 GSK B 301      41.390  50.010  42.680  1.00  0.00           H
ATOM   4897  H12 GSK B 301      46.200  48.550  49.030  1.00  0.00           H
ATOM   4898  H13 GSK B 301      47.480  51.950  45.750  1.00  0.00           H
ATOM   4899  LP1 GSK B 301      45.340  44.270  49.140  1.00  0.00            
TER
ENDMDL
