# Supplementary material for: Structural basis of hydroxycarboxylic acid receptor signaling mechanisms through ligand binding
Source: Nat Commun. 2023 Sep 22;14:5899. doi: 10.1038/s41467-023-41650-7 (PMC10516952; doi:10.1038/s41467-023-41650-7)
Supplement: Supplementary file 4 — Source Data [file 41467_2023_41650_MOESM4_ESM.zip › source file/molecular dynamics simulations trajectories/with_gsk_run3/with_gsk_run3_100ns.pdb]

REMARK    GENERATED BY TRJCONV
TITLE     Title t= 100000.00000 step= 50000000
REMARK    THIS IS A SIMULATION BOX
CRYST1   95.202   95.202  113.122  90.00  90.00  90.00 P 1           1
MODEL        1
ATOM      1  CAY HSD A   9      54.230  39.990  30.470  1.00  0.00           C
ATOM      2  HY1 HSD A   9      54.510  40.920  31.030  1.00  0.00           H
ATOM      3  HY2 HSD A   9      55.110  39.320  30.380  1.00  0.00           H
ATOM      4  HY3 HSD A   9      53.540  39.380  31.100  1.00  0.00           H
ATOM      5  CY  HSD A   9      53.650  40.370  29.150  1.00  0.00           C
ATOM      6  OY  HSD A   9      54.100  39.840  28.150  1.00  0.00           O
ATOM      7  N   HSD A   9      52.710  41.300  29.130  1.00  0.00           N
ATOM      8  HN  HSD A   9      52.360  41.670  29.990  1.00  0.00           H
ATOM      9  CA  HSD A   9      52.230  41.970  27.930  1.00  0.00           C
ATOM     10  HA  HSD A   9      52.680  41.630  27.020  1.00  0.00           H
ATOM     11  CB  HSD A   9      50.690  41.790  27.770  1.00  0.00           C
ATOM     12  HB1 HSD A   9      50.220  42.080  28.750  1.00  0.00           H
ATOM     13  HB2 HSD A   9      50.370  40.760  27.550  1.00  0.00           H
ATOM     14  ND1 HSD A   9      49.590  41.920  25.430  1.00  0.00           N
ATOM     15  HD1 HSD A   9      49.660  40.960  25.140  1.00  0.00           H
ATOM     16  CG  HSD A   9      50.060  42.520  26.650  1.00  0.00           C
ATOM     17  CE1 HSD A   9      48.770  42.830  24.850  1.00  0.00           C
ATOM     18  HE1 HSD A   9      48.430  42.880  23.800  1.00  0.00           H
ATOM     19  NE2 HSD A   9      48.740  43.980  25.570  1.00  0.00           N
ATOM     20  CD2 HSD A   9      49.510  43.780  26.670  1.00  0.00           C
ATOM     21  HD2 HSD A   9      49.450  44.580  27.410  1.00  0.00           H
ATOM     22  C   HSD A   9      52.700  43.400  27.940  1.00  0.00           C
ATOM     23  O   HSD A   9      52.480  44.080  28.980  1.00  0.00           O
ATOM     24  N   PHE A  10      53.270  43.950  26.840  1.00  0.00           N
ATOM     25  HN  PHE A  10      53.340  43.300  26.090  1.00  0.00           H
ATOM     26  CA  PHE A  10      53.660  45.370  26.670  1.00  0.00           C
ATOM     27  HA  PHE A  10      54.260  45.590  27.540  1.00  0.00           H
ATOM     28  CB  PHE A  10      54.360  45.460  25.290  1.00  0.00           C
ATOM     29  HB1 PHE A  10      53.570  45.380  24.530  1.00  0.00           H
ATOM     30  HB2 PHE A  10      54.950  44.520  25.300  1.00  0.00           H
ATOM     31  CG  PHE A  10      55.260  46.670  25.190  1.00  0.00           C
ATOM     32  CD1 PHE A  10      54.900  47.810  24.480  1.00  0.00           C
ATOM     33  HD1 PHE A  10      53.890  47.880  24.110  1.00  0.00           H
ATOM     34  CE1 PHE A  10      55.700  48.910  24.310  1.00  0.00           C
ATOM     35  HE1 PHE A  10      55.270  49.770  23.810  1.00  0.00           H
ATOM     36  CZ  PHE A  10      57.010  48.820  24.870  1.00  0.00           C
ATOM     37  HZ  PHE A  10      57.700  49.650  24.750  1.00  0.00           H
ATOM     38  CD2 PHE A  10      56.560  46.680  25.780  1.00  0.00           C
ATOM     39  HD2 PHE A  10      56.910  45.760  26.220  1.00  0.00           H
ATOM     40  CE2 PHE A  10      57.470  47.690  25.580  1.00  0.00           C
ATOM     41  HE2 PHE A  10      58.470  47.510  25.950  1.00  0.00           H
ATOM     42  C   PHE A  10      52.410  46.200  26.720  1.00  0.00           C
ATOM     43  O   PHE A  10      51.350  45.910  26.140  1.00  0.00           O
ATOM     44  N   LEU A  11      52.490  47.310  27.460  1.00  0.00           N
ATOM     45  HN  LEU A  11      53.330  47.610  27.910  1.00  0.00           H
ATOM     46  CA  LEU A  11      51.420  48.320  27.720  1.00  0.00           C
ATOM     47  HA  LEU A  11      50.710  48.340  26.930  1.00  0.00           H
ATOM     48  CB  LEU A  11      50.810  47.830  29.100  1.00  0.00           C
ATOM     49  HB1 LEU A  11      51.540  48.030  29.920  1.00  0.00           H
ATOM     50  HB2 LEU A  11      50.600  46.750  29.030  1.00  0.00           H
ATOM     51  CG  LEU A  11      49.510  48.640  29.450  1.00  0.00           C
ATOM     52  HG  LEU A  11      49.760  49.700  29.610  1.00  0.00           H
ATOM     53  CD1 LEU A  11      48.460  48.500  28.300  1.00  0.00           C
ATOM     54 HD11 LEU A  11      48.130  47.440  28.300  1.00  0.00           H
ATOM     55 HD12 LEU A  11      48.780  48.740  27.260  1.00  0.00           H
ATOM     56 HD13 LEU A  11      47.560  49.080  28.630  1.00  0.00           H
ATOM     57  CD2 LEU A  11      48.960  48.210  30.780  1.00  0.00           C
ATOM     58 HD21 LEU A  11      49.710  48.300  31.600  1.00  0.00           H
ATOM     59 HD22 LEU A  11      48.770  47.110  30.750  1.00  0.00           H
ATOM     60 HD23 LEU A  11      47.990  48.730  30.960  1.00  0.00           H
ATOM     61  C   LEU A  11      52.190  49.700  27.860  1.00  0.00           C
ATOM     62  O   LEU A  11      53.280  49.780  28.440  1.00  0.00           O
ATOM     63  N   GLU A  12      51.580  50.790  27.420  1.00  0.00           N
ATOM     64  HN  GLU A  12      50.670  50.730  27.020  1.00  0.00           H
ATOM     65  CA  GLU A  12      52.040  52.200  27.540  1.00  0.00           C
ATOM     66  HA  GLU A  12      53.030  52.140  27.980  1.00  0.00           H
ATOM     67  CB  GLU A  12      52.230  52.930  26.160  1.00  0.00           C
ATOM     68  HB1 GLU A  12      52.640  53.940  26.380  1.00  0.00           H
ATOM     69  HB2 GLU A  12      51.280  53.130  25.620  1.00  0.00           H
ATOM     70  CG  GLU A  12      53.340  52.240  25.330  1.00  0.00           C
ATOM     71  HG1 GLU A  12      53.030  51.180  25.230  1.00  0.00           H
ATOM     72  HG2 GLU A  12      54.270  52.270  25.950  1.00  0.00           H
ATOM     73  CD  GLU A  12      53.510  52.850  23.940  1.00  0.00           C
ATOM     74  OE1 GLU A  12      52.480  52.890  23.180  1.00  0.00           O
ATOM     75  OE2 GLU A  12      54.650  53.090  23.470  1.00  0.00           O
ATOM     76  C   GLU A  12      51.100  52.970  28.480  1.00  0.00           C
ATOM     77  O   GLU A  12      49.890  53.110  28.180  1.00  0.00           O
ATOM     78  N   ILE A  13      51.700  53.460  29.580  1.00  0.00           N
ATOM     79  HN  ILE A  13      52.670  53.300  29.790  1.00  0.00           H
ATOM     80  CA  ILE A  13      50.960  54.120  30.580  1.00  0.00           C
ATOM     81  HA  ILE A  13      49.970  54.370  30.240  1.00  0.00           H
ATOM     82  CB  ILE A  13      50.900  53.310  31.890  1.00  0.00           C
ATOM     83  HB  ILE A  13      51.910  53.190  32.340  1.00  0.00           H
ATOM     84  CG2 ILE A  13      49.980  54.010  32.870  1.00  0.00           C
ATOM     85 HG21 ILE A  13      50.210  55.100  32.950  1.00  0.00           H
ATOM     86 HG22 ILE A  13      50.110  53.590  33.880  1.00  0.00           H
ATOM     87 HG23 ILE A  13      48.990  53.760  32.420  1.00  0.00           H
ATOM     88  CG1 ILE A  13      50.520  51.830  31.670  1.00  0.00           C
ATOM     89 HG11 ILE A  13      51.220  51.250  31.030  1.00  0.00           H
ATOM     90 HG12 ILE A  13      49.570  51.980  31.110  1.00  0.00           H
ATOM     91  CD  ILE A  13      50.320  51.090  33.030  1.00  0.00           C
ATOM     92  HD1 ILE A  13      51.090  51.440  33.740  1.00  0.00           H
ATOM     93  HD2 ILE A  13      50.500  49.990  32.980  1.00  0.00           H
ATOM     94  HD3 ILE A  13      49.320  51.160  33.520  1.00  0.00           H
ATOM     95  C   ILE A  13      51.650  55.440  30.900  1.00  0.00           C
ATOM     96  O   ILE A  13      52.810  55.480  31.390  1.00  0.00           O
ATOM     97  N   ASP A  14      50.900  56.610  30.690  1.00  0.00           N
ATOM     98  HN  ASP A  14      49.950  56.560  30.410  1.00  0.00           H
ATOM     99  CA  ASP A  14      51.450  57.980  30.810  1.00  0.00           C
ATOM    100  HA  ASP A  14      50.900  58.480  30.040  1.00  0.00           H
ATOM    101  CB  ASP A  14      51.020  58.630  32.200  1.00  0.00           C
ATOM    102  HB1 ASP A  14      51.460  59.640  32.360  1.00  0.00           H
ATOM    103  HB2 ASP A  14      51.340  57.930  33.000  1.00  0.00           H
ATOM    104  CG  ASP A  14      49.490  58.810  32.390  1.00  0.00           C
ATOM    105  OD1 ASP A  14      48.650  58.710  31.450  1.00  0.00           O
ATOM    106  OD2 ASP A  14      49.150  59.230  33.560  1.00  0.00           O
ATOM    107  C   ASP A  14      52.820  58.270  30.280  1.00  0.00           C
ATOM    108  O   ASP A  14      53.620  58.980  30.950  1.00  0.00           O
ATOM    109  N   LYS A  15      53.090  57.810  29.060  1.00  0.00           N
ATOM    110  HN  LYS A  15      52.410  57.500  28.400  1.00  0.00           H
ATOM    111  CA  LYS A  15      54.480  57.890  28.540  1.00  0.00           C
ATOM    112  HA  LYS A  15      54.260  57.470  27.570  1.00  0.00           H
ATOM    113  CB  LYS A  15      55.020  59.310  28.200  1.00  0.00           C
ATOM    114  HB1 LYS A  15      55.950  59.160  27.590  1.00  0.00           H
ATOM    115  HB2 LYS A  15      55.290  59.870  29.110  1.00  0.00           H
ATOM    116  CG  LYS A  15      53.990  60.260  27.420  1.00  0.00           C
ATOM    117  HG1 LYS A  15      54.460  61.260  27.330  1.00  0.00           H
ATOM    118  HG2 LYS A  15      53.130  60.410  28.100  1.00  0.00           H
ATOM    119  CD  LYS A  15      53.570  59.770  26.060  1.00  0.00           C
ATOM    120  HD1 LYS A  15      52.870  58.930  26.230  1.00  0.00           H
ATOM    121  HD2 LYS A  15      54.450  59.320  25.530  1.00  0.00           H
ATOM    122  CE  LYS A  15      52.990  60.710  25.080  1.00  0.00           C
ATOM    123  HE1 LYS A  15      52.550  60.200  24.200  1.00  0.00           H
ATOM    124  HE2 LYS A  15      53.750  61.380  24.630  1.00  0.00           H
ATOM    125  NZ  LYS A  15      51.900  61.490  25.720  1.00  0.00           N
ATOM    126  HZ1 LYS A  15      51.060  60.890  25.840  1.00  0.00           H
ATOM    127  HZ2 LYS A  15      51.510  62.360  25.290  1.00  0.00           H
ATOM    128  HZ3 LYS A  15      52.130  61.820  26.670  1.00  0.00           H
ATOM    129  C   LYS A  15      55.500  56.900  29.080  1.00  0.00           C
ATOM    130  O   LYS A  15      56.710  57.040  28.850  1.00  0.00           O
ATOM    131  N   LYS A  16      55.130  55.780  29.850  1.00  0.00           N
ATOM    132  HN  LYS A  16      54.190  55.770  30.180  1.00  0.00           H
ATOM    133  CA  LYS A  16      56.120  54.750  30.180  1.00  0.00           C
ATOM    134  HA  LYS A  16      57.120  55.040  29.870  1.00  0.00           H
ATOM    135  CB  LYS A  16      56.180  54.430  31.710  1.00  0.00           C
ATOM    136  HB1 LYS A  16      56.870  53.600  31.970  1.00  0.00           H
ATOM    137  HB2 LYS A  16      55.150  54.050  31.900  1.00  0.00           H
ATOM    138  CG  LYS A  16      56.620  55.570  32.570  1.00  0.00           C
ATOM    139  HG1 LYS A  16      56.640  55.210  33.620  1.00  0.00           H
ATOM    140  HG2 LYS A  16      55.940  56.430  32.470  1.00  0.00           H
ATOM    141  CD  LYS A  16      58.030  56.070  32.120  1.00  0.00           C
ATOM    142  HD1 LYS A  16      57.920  56.450  31.080  1.00  0.00           H
ATOM    143  HD2 LYS A  16      58.690  55.180  32.170  1.00  0.00           H
ATOM    144  CE  LYS A  16      58.590  57.250  32.920  1.00  0.00           C
ATOM    145  HE1 LYS A  16      59.150  56.810  33.770  1.00  0.00           H
ATOM    146  HE2 LYS A  16      57.830  57.960  33.280  1.00  0.00           H
ATOM    147  NZ  LYS A  16      59.600  57.930  32.110  1.00  0.00           N
ATOM    148  HZ1 LYS A  16      60.150  58.620  32.640  1.00  0.00           H
ATOM    149  HZ2 LYS A  16      59.130  58.500  31.380  1.00  0.00           H
ATOM    150  HZ3 LYS A  16      60.200  57.280  31.560  1.00  0.00           H
ATOM    151  C   LYS A  16      55.870  53.460  29.470  1.00  0.00           C
ATOM    152  O   LYS A  16      54.790  52.890  29.490  1.00  0.00           O
ATOM    153  N   ASN A  17      56.910  52.840  28.900  1.00  0.00           N
ATOM    154  HN  ASN A  17      57.780  53.300  28.710  1.00  0.00           H
ATOM    155  CA  ASN A  17      56.840  51.410  28.550  1.00  0.00           C
ATOM    156  HA  ASN A  17      56.030  51.190  27.890  1.00  0.00           H
ATOM    157  CB  ASN A  17      58.060  50.830  27.810  1.00  0.00           C
ATOM    158  HB1 ASN A  17      57.890  49.770  27.540  1.00  0.00           H
ATOM    159  HB2 ASN A  17      58.930  50.730  28.500  1.00  0.00           H
ATOM    160  CG  ASN A  17      58.470  51.530  26.520  1.00  0.00           C
ATOM    161  OD1 ASN A  17      57.740  52.280  25.900  1.00  0.00           O
ATOM    162  ND2 ASN A  17      59.810  51.430  26.210  1.00  0.00           N
ATOM    163 HD21 ASN A  17      60.260  51.910  25.450  1.00  0.00           H
ATOM    164 HD22 ASN A  17      60.220  50.660  26.680  1.00  0.00           H
ATOM    165  C   ASN A  17      56.680  50.620  29.890  1.00  0.00           C
ATOM    166  O   ASN A  17      57.540  50.860  30.790  1.00  0.00           O
ATOM    167  N   CYS A  18      55.630  49.860  29.950  1.00  0.00           N
ATOM    168  HN  CYS A  18      54.900  49.930  29.270  1.00  0.00           H
ATOM    169  CA  CYS A  18      55.430  48.990  31.080  1.00  0.00           C
ATOM    170  HA  CYS A  18      56.350  48.910  31.640  1.00  0.00           H
ATOM    171  CB  CYS A  18      54.260  49.520  31.980  1.00  0.00           C
ATOM    172  HB1 CYS A  18      54.150  48.880  32.870  1.00  0.00           H
ATOM    173  HB2 CYS A  18      53.310  49.480  31.410  1.00  0.00           H
ATOM    174  SG  CYS A  18      54.460  51.240  32.490  1.00  0.00           S
ATOM    175  C   CYS A  18      55.070  47.560  30.650  1.00  0.00           C
ATOM    176  O   CYS A  18      54.370  47.230  29.690  1.00  0.00           O
ATOM    177  N   CYS A  19      55.550  46.640  31.470  1.00  0.00           N
ATOM    178  HN  CYS A  19      56.030  46.880  32.310  1.00  0.00           H
ATOM    179  CA  CYS A  19      55.480  45.200  31.150  1.00  0.00           C
ATOM    180  HA  CYS A  19      55.070  45.060  30.160  1.00  0.00           H
ATOM    181  CB  CYS A  19      56.820  44.540  31.420  1.00  0.00           C
ATOM    182  HB1 CYS A  19      56.630  43.510  31.770  1.00  0.00           H
ATOM    183  HB2 CYS A  19      57.390  45.100  32.200  1.00  0.00           H
ATOM    184  SG  CYS A  19      57.850  44.660  29.910  1.00  0.00           S
ATOM    185  C   CYS A  19      54.530  44.630  32.170  1.00  0.00           C
ATOM    186  O   CYS A  19      54.850  44.530  33.300  1.00  0.00           O
ATOM    187  N   VAL A  20      53.260  44.240  31.760  1.00  0.00           N
ATOM    188  HN  VAL A  20      52.960  44.330  30.810  1.00  0.00           H
ATOM    189  CA  VAL A  20      52.140  43.850  32.650  1.00  0.00           C
ATOM    190  HA  VAL A  20      52.510  43.920  33.660  1.00  0.00           H
ATOM    191  CB  VAL A  20      50.910  44.790  32.570  1.00  0.00           C
ATOM    192  HB  VAL A  20      50.470  44.540  31.570  1.00  0.00           H
ATOM    193  CG1 VAL A  20      49.860  44.580  33.680  1.00  0.00           C
ATOM    194 HG11 VAL A  20      48.960  45.240  33.610  1.00  0.00           H
ATOM    195 HG12 VAL A  20      50.240  44.900  34.660  1.00  0.00           H
ATOM    196 HG13 VAL A  20      49.440  43.550  33.780  1.00  0.00           H
ATOM    197  CG2 VAL A  20      51.460  46.210  32.610  1.00  0.00           C
ATOM    198 HG21 VAL A  20      52.240  46.270  33.410  1.00  0.00           H
ATOM    199 HG22 VAL A  20      50.760  47.060  32.710  1.00  0.00           H
ATOM    200 HG23 VAL A  20      51.930  46.320  31.610  1.00  0.00           H
ATOM    201  C   VAL A  20      51.710  42.430  32.550  1.00  0.00           C
ATOM    202  O   VAL A  20      51.560  41.820  31.510  1.00  0.00           O
ATOM    203  N   PHE A  21      51.540  41.750  33.680  1.00  0.00           N
ATOM    204  HN  PHE A  21      51.770  42.190  34.550  1.00  0.00           H
ATOM    205  CA  PHE A  21      51.060  40.350  33.690  1.00  0.00           C
ATOM    206  HA  PHE A  21      50.610  40.000  32.780  1.00  0.00           H
ATOM    207  CB  PHE A  21      52.210  39.440  34.080  1.00  0.00           C
ATOM    208  HB1 PHE A  21      52.620  39.650  35.080  1.00  0.00           H
ATOM    209  HB2 PHE A  21      53.010  39.650  33.330  1.00  0.00           H
ATOM    210  CG  PHE A  21      52.010  37.940  34.000  1.00  0.00           C
ATOM    211  CD1 PHE A  21      51.760  37.240  32.790  1.00  0.00           C
ATOM    212  HD1 PHE A  21      51.930  37.720  31.840  1.00  0.00           H
ATOM    213  CE1 PHE A  21      51.240  35.950  32.750  1.00  0.00           C
ATOM    214  HE1 PHE A  21      50.980  35.420  31.860  1.00  0.00           H
ATOM    215  CZ  PHE A  21      51.170  35.300  33.980  1.00  0.00           C
ATOM    216  HZ  PHE A  21      50.880  34.260  33.950  1.00  0.00           H
ATOM    217  CD2 PHE A  21      51.980  37.220  35.210  1.00  0.00           C
ATOM    218  HD2 PHE A  21      52.200  37.710  36.150  1.00  0.00           H
ATOM    219  CE2 PHE A  21      51.560  35.850  35.170  1.00  0.00           C
ATOM    220  HE2 PHE A  21      51.620  35.270  36.080  1.00  0.00           H
ATOM    221  C   PHE A  21      49.900  40.300  34.680  1.00  0.00           C
ATOM    222  O   PHE A  21      49.820  41.170  35.560  1.00  0.00           O
ATOM    223  N   ARG A  22      49.000  39.380  34.570  1.00  0.00           N
ATOM    224  HN  ARG A  22      48.870  38.990  33.670  1.00  0.00           H
ATOM    225  CA  ARG A  22      47.950  39.040  35.560  1.00  0.00           C
ATOM    226  HA  ARG A  22      48.320  39.030  36.580  1.00  0.00           H
ATOM    227  CB  ARG A  22      46.670  39.980  35.620  1.00  0.00           C
ATOM    228  HB1 ARG A  22      47.070  41.010  35.760  1.00  0.00           H
ATOM    229  HB2 ARG A  22      46.120  39.920  36.590  1.00  0.00           H
ATOM    230  CG  ARG A  22      45.680  39.940  34.460  1.00  0.00           C
ATOM    231  HG1 ARG A  22      44.960  40.790  34.600  1.00  0.00           H
ATOM    232  HG2 ARG A  22      44.990  39.080  34.590  1.00  0.00           H
ATOM    233  CD  ARG A  22      46.370  40.090  33.020  1.00  0.00           C
ATOM    234  HD1 ARG A  22      46.980  39.240  32.640  1.00  0.00           H
ATOM    235  HD2 ARG A  22      46.990  40.990  33.240  1.00  0.00           H
ATOM    236  NE  ARG A  22      45.270  40.400  32.050  1.00  0.00           N
ATOM    237  HE  ARG A  22      44.890  39.580  31.650  1.00  0.00           H
ATOM    238  CZ  ARG A  22      44.660  41.550  31.910  1.00  0.00           C
ATOM    239  NH1 ARG A  22      45.020  42.660  32.570  1.00  0.00           N
ATOM    240 HH11 ARG A  22      44.250  43.300  32.430  1.00  0.00           H
ATOM    241 HH12 ARG A  22      45.500  42.590  33.440  1.00  0.00           H
ATOM    242  NH2 ARG A  22      43.730  41.600  31.000  1.00  0.00           N
ATOM    243 HH21 ARG A  22      43.680  40.860  30.340  1.00  0.00           H
ATOM    244 HH22 ARG A  22      43.550  42.530  30.680  1.00  0.00           H
ATOM    245  C   ARG A  22      47.530  37.600  35.170  1.00  0.00           C
ATOM    246  O   ARG A  22      47.680  37.230  34.000  1.00  0.00           O
ATOM    247  N   ASP A  23      47.190  36.830  36.260  1.00  0.00           N
ATOM    248  HN  ASP A  23      46.970  37.170  37.170  1.00  0.00           H
ATOM    249  CA  ASP A  23      46.910  35.440  36.020  1.00  0.00           C
ATOM    250  HA  ASP A  23      46.350  35.300  35.110  1.00  0.00           H
ATOM    251  CB  ASP A  23      48.300  34.640  35.950  1.00  0.00           C
ATOM    252  HB1 ASP A  23      48.940  34.910  36.820  1.00  0.00           H
ATOM    253  HB2 ASP A  23      48.780  35.050  35.040  1.00  0.00           H
ATOM    254  CG  ASP A  23      48.180  33.170  35.810  1.00  0.00           C
ATOM    255  OD1 ASP A  23      49.140  32.390  35.990  1.00  0.00           O
ATOM    256  OD2 ASP A  23      47.140  32.780  35.150  1.00  0.00           O
ATOM    257  C   ASP A  23      45.890  34.940  37.100  1.00  0.00           C
ATOM    258  O   ASP A  23      45.460  35.720  37.960  1.00  0.00           O
ATOM    259  N   ASP A  24      45.380  33.710  36.950  1.00  0.00           N
ATOM    260  HN  ASP A  24      45.810  33.160  36.230  1.00  0.00           H
ATOM    261  CA  ASP A  24      44.260  33.160  37.600  1.00  0.00           C
ATOM    262  HA  ASP A  24      43.470  33.900  37.660  1.00  0.00           H
ATOM    263  CB  ASP A  24      43.670  31.970  36.780  1.00  0.00           C
ATOM    264  HB1 ASP A  24      42.730  31.680  37.300  1.00  0.00           H
ATOM    265  HB2 ASP A  24      44.380  31.110  36.720  1.00  0.00           H
ATOM    266  CG  ASP A  24      43.130  32.350  35.390  1.00  0.00           C
ATOM    267  OD1 ASP A  24      42.890  31.380  34.670  1.00  0.00           O
ATOM    268  OD2 ASP A  24      43.100  33.530  34.940  1.00  0.00           O
ATOM    269  C   ASP A  24      44.500  32.770  39.020  1.00  0.00           C
ATOM    270  O   ASP A  24      43.600  32.600  39.790  1.00  0.00           O
ATOM    271  N   PHE A  25      45.770  32.630  39.500  1.00  0.00           N
ATOM    272  HN  PHE A  25      46.540  32.690  38.870  1.00  0.00           H
ATOM    273  CA  PHE A  25      46.100  32.560  40.920  1.00  0.00           C
ATOM    274  HA  PHE A  25      45.650  31.630  41.250  1.00  0.00           H
ATOM    275  CB  PHE A  25      47.610  32.530  41.000  1.00  0.00           C
ATOM    276  HB1 PHE A  25      48.030  33.550  40.840  1.00  0.00           H
ATOM    277  HB2 PHE A  25      48.040  31.890  40.200  1.00  0.00           H
ATOM    278  CG  PHE A  25      48.070  32.080  42.400  1.00  0.00           C
ATOM    279  CD1 PHE A  25      48.280  30.670  42.560  1.00  0.00           C
ATOM    280  HD1 PHE A  25      48.000  30.050  41.720  1.00  0.00           H
ATOM    281  CE1 PHE A  25      48.890  30.210  43.770  1.00  0.00           C
ATOM    282  HE1 PHE A  25      49.020  29.150  43.950  1.00  0.00           H
ATOM    283  CZ  PHE A  25      49.090  31.130  44.810  1.00  0.00           C
ATOM    284  HZ  PHE A  25      49.350  30.760  45.780  1.00  0.00           H
ATOM    285  CD2 PHE A  25      48.590  32.940  43.400  1.00  0.00           C
ATOM    286  HD2 PHE A  25      48.740  34.000  43.220  1.00  0.00           H
ATOM    287  CE2 PHE A  25      49.210  32.530  44.560  1.00  0.00           C
ATOM    288  HE2 PHE A  25      49.530  33.210  45.330  1.00  0.00           H
ATOM    289  C   PHE A  25      45.460  33.780  41.700  1.00  0.00           C
ATOM    290  O   PHE A  25      45.110  33.630  42.850  1.00  0.00           O
ATOM    291  N   ILE A  26      45.320  34.940  41.030  1.00  0.00           N
ATOM    292  HN  ILE A  26      45.400  35.030  40.050  1.00  0.00           H
ATOM    293  CA  ILE A  26      44.820  36.120  41.770  1.00  0.00           C
ATOM    294  HA  ILE A  26      45.400  36.220  42.680  1.00  0.00           H
ATOM    295  CB  ILE A  26      44.990  37.410  40.920  1.00  0.00           C
ATOM    296  HB  ILE A  26      44.680  37.290  39.870  1.00  0.00           H
ATOM    297  CG2 ILE A  26      44.060  38.600  41.430  1.00  0.00           C
ATOM    298 HG21 ILE A  26      44.100  39.480  40.760  1.00  0.00           H
ATOM    299 HG22 ILE A  26      44.440  38.750  42.470  1.00  0.00           H
ATOM    300 HG23 ILE A  26      42.980  38.350  41.470  1.00  0.00           H
ATOM    301  CG1 ILE A  26      46.480  37.710  40.740  1.00  0.00           C
ATOM    302 HG11 ILE A  26      46.370  38.630  40.120  1.00  0.00           H
ATOM    303 HG12 ILE A  26      46.970  36.990  40.040  1.00  0.00           H
ATOM    304  CD  ILE A  26      47.350  38.070  41.970  1.00  0.00           C
ATOM    305  HD1 ILE A  26      47.260  37.240  42.710  1.00  0.00           H
ATOM    306  HD2 ILE A  26      46.910  38.970  42.440  1.00  0.00           H
ATOM    307  HD3 ILE A  26      48.430  38.160  41.730  1.00  0.00           H
ATOM    308  C   ILE A  26      43.410  35.900  42.300  1.00  0.00           C
ATOM    309  O   ILE A  26      43.120  36.220  43.440  1.00  0.00           O
ATOM    310  N   VAL A  27      42.500  35.320  41.420  1.00  0.00           N
ATOM    311  HN  VAL A  27      42.870  35.210  40.500  1.00  0.00           H
ATOM    312  CA  VAL A  27      41.080  35.240  41.580  1.00  0.00           C
ATOM    313  HA  VAL A  27      40.800  36.220  41.930  1.00  0.00           H
ATOM    314  CB  VAL A  27      40.330  34.820  40.230  1.00  0.00           C
ATOM    315  HB  VAL A  27      40.470  33.730  40.080  1.00  0.00           H
ATOM    316  CG1 VAL A  27      38.860  35.010  40.230  1.00  0.00           C
ATOM    317 HG11 VAL A  27      38.430  34.360  41.020  1.00  0.00           H
ATOM    318 HG12 VAL A  27      38.360  34.720  39.280  1.00  0.00           H
ATOM    319 HG13 VAL A  27      38.550  36.070  40.400  1.00  0.00           H
ATOM    320  CG2 VAL A  27      41.190  35.340  39.040  1.00  0.00           C
ATOM    321 HG21 VAL A  27      40.600  35.180  38.120  1.00  0.00           H
ATOM    322 HG22 VAL A  27      42.120  34.740  38.980  1.00  0.00           H
ATOM    323 HG23 VAL A  27      41.390  36.430  39.060  1.00  0.00           H
ATOM    324  C   VAL A  27      40.760  34.200  42.630  1.00  0.00           C
ATOM    325  O   VAL A  27      39.780  34.340  43.360  1.00  0.00           O
ATOM    326  N   LYS A  28      41.560  33.120  42.710  1.00  0.00           N
ATOM    327  HN  LYS A  28      42.340  33.040  42.090  1.00  0.00           H
ATOM    328  CA  LYS A  28      41.290  32.000  43.520  1.00  0.00           C
ATOM    329  HA  LYS A  28      40.230  31.800  43.570  1.00  0.00           H
ATOM    330  CB  LYS A  28      41.980  30.700  42.960  1.00  0.00           C
ATOM    331  HB1 LYS A  28      41.940  29.800  43.610  1.00  0.00           H
ATOM    332  HB2 LYS A  28      43.070  30.910  43.000  1.00  0.00           H
ATOM    333  CG  LYS A  28      41.520  30.260  41.590  1.00  0.00           C
ATOM    334  HG1 LYS A  28      41.760  31.030  40.840  1.00  0.00           H
ATOM    335  HG2 LYS A  28      40.410  30.220  41.550  1.00  0.00           H
ATOM    336  CD  LYS A  28      42.060  28.890  41.170  1.00  0.00           C
ATOM    337  HD1 LYS A  28      41.450  28.590  40.290  1.00  0.00           H
ATOM    338  HD2 LYS A  28      41.760  28.140  41.930  1.00  0.00           H
ATOM    339  CE  LYS A  28      43.500  28.800  40.750  1.00  0.00           C
ATOM    340  HE1 LYS A  28      44.130  28.760  41.670  1.00  0.00           H
ATOM    341  HE2 LYS A  28      43.860  29.690  40.190  1.00  0.00           H
ATOM    342  NZ  LYS A  28      43.760  27.520  40.000  1.00  0.00           N
ATOM    343  HZ1 LYS A  28      44.770  27.290  39.900  1.00  0.00           H
ATOM    344  HZ2 LYS A  28      43.400  27.660  39.030  1.00  0.00           H
ATOM    345  HZ3 LYS A  28      43.280  26.700  40.410  1.00  0.00           H
ATOM    346  C   LYS A  28      41.810  32.130  44.940  1.00  0.00           C
ATOM    347  O   LYS A  28      41.290  31.590  45.940  1.00  0.00           O
ATOM    348  N   VAL A  29      42.900  32.990  45.110  1.00  0.00           N
ATOM    349  HN  VAL A  29      43.340  33.380  44.300  1.00  0.00           H
ATOM    350  CA  VAL A  29      43.630  33.120  46.330  1.00  0.00           C
ATOM    351  HA  VAL A  29      43.380  32.360  47.050  1.00  0.00           H
ATOM    352  CB  VAL A  29      45.140  32.970  46.080  1.00  0.00           C
ATOM    353  HB  VAL A  29      45.600  33.720  45.400  1.00  0.00           H
ATOM    354  CG1 VAL A  29      46.110  33.130  47.330  1.00  0.00           C
ATOM    355 HG11 VAL A  29      45.810  32.330  48.040  1.00  0.00           H
ATOM    356 HG12 VAL A  29      46.120  34.180  47.670  1.00  0.00           H
ATOM    357 HG13 VAL A  29      47.140  32.930  46.980  1.00  0.00           H
ATOM    358  CG2 VAL A  29      45.340  31.570  45.410  1.00  0.00           C
ATOM    359 HG21 VAL A  29      46.370  31.200  45.320  1.00  0.00           H
ATOM    360 HG22 VAL A  29      44.990  31.560  44.360  1.00  0.00           H
ATOM    361 HG23 VAL A  29      44.870  30.790  46.050  1.00  0.00           H
ATOM    362  C   VAL A  29      43.510  34.440  47.040  1.00  0.00           C
ATOM    363  O   VAL A  29      43.330  34.560  48.270  1.00  0.00           O
ATOM    364  N   LEU A  30      43.590  35.620  46.300  1.00  0.00           N
ATOM    365  HN  LEU A  30      43.920  35.780  45.380  1.00  0.00           H
ATOM    366  CA  LEU A  30      43.320  36.910  47.010  1.00  0.00           C
ATOM    367  HA  LEU A  30      43.850  36.890  47.940  1.00  0.00           H
ATOM    368  CB  LEU A  30      43.830  38.130  46.260  1.00  0.00           C
ATOM    369  HB1 LEU A  30      43.510  39.080  46.720  1.00  0.00           H
ATOM    370  HB2 LEU A  30      43.450  38.170  45.220  1.00  0.00           H
ATOM    371  CG  LEU A  30      45.340  38.260  46.300  1.00  0.00           C
ATOM    372  HG  LEU A  30      45.820  37.480  45.670  1.00  0.00           H
ATOM    373  CD1 LEU A  30      45.640  39.550  45.550  1.00  0.00           C
ATOM    374 HD11 LEU A  30      44.940  40.340  45.900  1.00  0.00           H
ATOM    375 HD12 LEU A  30      45.440  39.440  44.460  1.00  0.00           H
ATOM    376 HD13 LEU A  30      46.690  39.920  45.600  1.00  0.00           H
ATOM    377  CD2 LEU A  30      46.190  38.270  47.620  1.00  0.00           C
ATOM    378 HD21 LEU A  30      46.320  37.270  48.070  1.00  0.00           H
ATOM    379 HD22 LEU A  30      45.690  38.950  48.340  1.00  0.00           H
ATOM    380 HD23 LEU A  30      47.170  38.780  47.530  1.00  0.00           H
ATOM    381  C   LEU A  30      41.940  37.220  47.590  1.00  0.00           C
ATOM    382  O   LEU A  30      41.780  37.630  48.710  1.00  0.00           O
ATOM    383  N   PRO A  31      40.800  37.090  46.960  1.00  0.00           N
ATOM    384  CD  PRO A  31      40.590  37.200  45.540  1.00  0.00           C
ATOM    385  HD1 PRO A  31      40.650  36.190  45.070  1.00  0.00           H
ATOM    386  HD2 PRO A  31      41.290  37.890  45.010  1.00  0.00           H
ATOM    387  CA  PRO A  31      39.520  37.250  47.640  1.00  0.00           C
ATOM    388  HA  PRO A  31      39.700  38.220  48.060  1.00  0.00           H
ATOM    389  CB  PRO A  31      38.520  37.250  46.520  1.00  0.00           C
ATOM    390  HB1 PRO A  31      37.600  37.750  46.900  1.00  0.00           H
ATOM    391  HB2 PRO A  31      38.200  36.190  46.380  1.00  0.00           H
ATOM    392  CG  PRO A  31      39.220  37.730  45.290  1.00  0.00           C
ATOM    393  HG1 PRO A  31      38.820  37.430  44.300  1.00  0.00           H
ATOM    394  HG2 PRO A  31      39.220  38.830  45.200  1.00  0.00           H
ATOM    395  C   PRO A  31      39.130  36.350  48.820  1.00  0.00           C
ATOM    396  O   PRO A  31      38.320  36.860  49.630  1.00  0.00           O
ATOM    397  N   PRO A  32      39.490  35.100  49.090  1.00  0.00           N
ATOM    398  CD  PRO A  32      39.920  34.140  48.100  1.00  0.00           C
ATOM    399  HD1 PRO A  32      40.850  34.470  47.610  1.00  0.00           H
ATOM    400  HD2 PRO A  32      39.120  33.870  47.380  1.00  0.00           H
ATOM    401  CA  PRO A  32      39.300  34.420  50.360  1.00  0.00           C
ATOM    402  HA  PRO A  32      38.340  34.730  50.760  1.00  0.00           H
ATOM    403  CB  PRO A  32      39.490  32.960  50.050  1.00  0.00           C
ATOM    404  HB1 PRO A  32      38.520  32.460  49.830  1.00  0.00           H
ATOM    405  HB2 PRO A  32      39.940  32.320  50.840  1.00  0.00           H
ATOM    406  CG  PRO A  32      40.360  32.830  48.810  1.00  0.00           C
ATOM    407  HG1 PRO A  32      41.430  32.790  49.130  1.00  0.00           H
ATOM    408  HG2 PRO A  32      40.270  31.960  48.120  1.00  0.00           H
ATOM    409  C   PRO A  32      40.320  34.980  51.340  1.00  0.00           C
ATOM    410  O   PRO A  32      39.880  35.130  52.490  1.00  0.00           O
ATOM    411  N   VAL A  33      41.610  35.280  51.050  1.00  0.00           N
ATOM    412  HN  VAL A  33      41.830  35.040  50.100  1.00  0.00           H
ATOM    413  CA  VAL A  33      42.550  35.870  51.930  1.00  0.00           C
ATOM    414  HA  VAL A  33      42.550  35.190  52.760  1.00  0.00           H
ATOM    415  CB  VAL A  33      43.910  35.890  51.230  1.00  0.00           C
ATOM    416  HB  VAL A  33      43.820  36.230  50.180  1.00  0.00           H
ATOM    417  CG1 VAL A  33      45.000  36.600  52.050  1.00  0.00           C
ATOM    418 HG11 VAL A  33      45.870  36.660  51.370  1.00  0.00           H
ATOM    419 HG12 VAL A  33      45.180  36.040  53.000  1.00  0.00           H
ATOM    420 HG13 VAL A  33      44.750  37.650  52.310  1.00  0.00           H
ATOM    421  CG2 VAL A  33      44.400  34.370  51.150  1.00  0.00           C
ATOM    422 HG21 VAL A  33      44.490  33.970  52.180  1.00  0.00           H
ATOM    423 HG22 VAL A  33      45.380  34.300  50.620  1.00  0.00           H
ATOM    424 HG23 VAL A  33      43.620  33.740  50.690  1.00  0.00           H
ATOM    425  C   VAL A  33      42.160  37.190  52.450  1.00  0.00           C
ATOM    426  O   VAL A  33      42.100  37.440  53.650  1.00  0.00           O
ATOM    427  N   LEU A  34      41.750  38.060  51.550  1.00  0.00           N
ATOM    428  HN  LEU A  34      41.680  37.780  50.600  1.00  0.00           H
ATOM    429  CA  LEU A  34      41.160  39.340  51.870  1.00  0.00           C
ATOM    430  HA  LEU A  34      41.770  39.820  52.620  1.00  0.00           H
ATOM    431  CB  LEU A  34      41.150  40.300  50.680  1.00  0.00           C
ATOM    432  HB1 LEU A  34      40.670  41.270  50.910  1.00  0.00           H
ATOM    433  HB2 LEU A  34      40.450  39.770  50.000  1.00  0.00           H
ATOM    434  CG  LEU A  34      42.470  40.380  49.920  1.00  0.00           C
ATOM    435  HG  LEU A  34      43.040  39.480  49.600  1.00  0.00           H
ATOM    436  CD1 LEU A  34      42.260  41.300  48.680  1.00  0.00           C
ATOM    437 HD11 LEU A  34      41.790  40.680  47.890  1.00  0.00           H
ATOM    438 HD12 LEU A  34      43.260  41.650  48.320  1.00  0.00           H
ATOM    439 HD13 LEU A  34      41.620  42.180  48.910  1.00  0.00           H
ATOM    440  CD2 LEU A  34      43.560  40.960  50.770  1.00  0.00           C
ATOM    441 HD21 LEU A  34      43.790  40.300  51.630  1.00  0.00           H
ATOM    442 HD22 LEU A  34      43.110  41.880  51.200  1.00  0.00           H
ATOM    443 HD23 LEU A  34      44.480  41.220  50.200  1.00  0.00           H
ATOM    444  C   LEU A  34      39.740  39.230  52.390  1.00  0.00           C
ATOM    445  O   LEU A  34      39.290  40.050  53.170  1.00  0.00           O
ATOM    446  N   GLY A  35      38.960  38.180  52.040  1.00  0.00           N
ATOM    447  HN  GLY A  35      39.280  37.670  51.240  1.00  0.00           H
ATOM    448  CA  GLY A  35      37.630  38.120  52.610  1.00  0.00           C
ATOM    449  HA1 GLY A  35      37.100  37.320  52.110  1.00  0.00           H
ATOM    450  HA2 GLY A  35      37.040  39.000  52.420  1.00  0.00           H
ATOM    451  C   GLY A  35      37.590  37.810  54.140  1.00  0.00           C
ATOM    452  O   GLY A  35      36.890  38.440  54.930  1.00  0.00           O
ATOM    453  N   LEU A  36      38.450  36.910  54.590  1.00  0.00           N
ATOM    454  HN  LEU A  36      39.000  36.290  54.030  1.00  0.00           H
ATOM    455  CA  LEU A  36      38.660  36.730  56.010  1.00  0.00           C
ATOM    456  HA  LEU A  36      37.790  36.340  56.500  1.00  0.00           H
ATOM    457  CB  LEU A  36      39.610  35.400  56.140  1.00  0.00           C
ATOM    458  HB1 LEU A  36      40.450  35.540  55.430  1.00  0.00           H
ATOM    459  HB2 LEU A  36      38.990  34.560  55.770  1.00  0.00           H
ATOM    460  CG  LEU A  36      40.170  35.220  57.600  1.00  0.00           C
ATOM    461  HG  LEU A  36      40.590  36.170  57.960  1.00  0.00           H
ATOM    462  CD1 LEU A  36      38.880  34.800  58.380  1.00  0.00           C
ATOM    463 HD11 LEU A  36      38.050  35.520  58.500  1.00  0.00           H
ATOM    464 HD12 LEU A  36      39.280  34.570  59.400  1.00  0.00           H
ATOM    465 HD13 LEU A  36      38.540  33.850  57.940  1.00  0.00           H
ATOM    466  CD2 LEU A  36      41.340  34.260  57.760  1.00  0.00           C
ATOM    467 HD21 LEU A  36      41.500  34.260  58.870  1.00  0.00           H
ATOM    468 HD22 LEU A  36      42.290  34.570  57.270  1.00  0.00           H
ATOM    469 HD23 LEU A  36      41.170  33.230  57.370  1.00  0.00           H
ATOM    470  C   LEU A  36      39.170  37.940  56.750  1.00  0.00           C
ATOM    471  O   LEU A  36      38.570  38.250  57.800  1.00  0.00           O
ATOM    472  N   GLU A  37      40.150  38.630  56.240  1.00  0.00           N
ATOM    473  HN  GLU A  37      40.510  38.330  55.370  1.00  0.00           H
ATOM    474  CA  GLU A  37      40.640  39.900  56.800  1.00  0.00           C
ATOM    475  HA  GLU A  37      40.850  39.820  57.860  1.00  0.00           H
ATOM    476  CB  GLU A  37      42.050  40.190  56.240  1.00  0.00           C
ATOM    477  HB1 GLU A  37      42.480  41.060  56.770  1.00  0.00           H
ATOM    478  HB2 GLU A  37      42.090  40.220  55.130  1.00  0.00           H
ATOM    479  CG  GLU A  37      43.150  39.080  56.680  1.00  0.00           C
ATOM    480  HG1 GLU A  37      42.940  38.050  56.330  1.00  0.00           H
ATOM    481  HG2 GLU A  37      43.210  39.080  57.790  1.00  0.00           H
ATOM    482  CD  GLU A  37      44.510  39.390  55.970  1.00  0.00           C
ATOM    483  OE1 GLU A  37      44.600  39.800  54.830  1.00  0.00           O
ATOM    484  OE2 GLU A  37      45.680  39.030  56.670  1.00  0.00           O
ATOM    485  HE2 GLU A  37      46.390  39.210  56.040  1.00  0.00           H
ATOM    486  C   GLU A  37      39.570  41.060  56.770  1.00  0.00           C
ATOM    487  O   GLU A  37      39.380  41.800  57.770  1.00  0.00           O
ATOM    488  N   PHE A  38      38.760  41.140  55.690  1.00  0.00           N
ATOM    489  HN  PHE A  38      39.050  40.640  54.880  1.00  0.00           H
ATOM    490  CA  PHE A  38      37.570  41.940  55.710  1.00  0.00           C
ATOM    491  HA  PHE A  38      37.860  42.970  55.910  1.00  0.00           H
ATOM    492  CB  PHE A  38      36.710  41.830  54.360  1.00  0.00           C
ATOM    493  HB1 PHE A  38      36.610  40.770  54.050  1.00  0.00           H
ATOM    494  HB2 PHE A  38      37.340  42.340  53.610  1.00  0.00           H
ATOM    495  CG  PHE A  38      35.320  42.480  54.430  1.00  0.00           C
ATOM    496  CD1 PHE A  38      35.170  43.850  54.490  1.00  0.00           C
ATOM    497  HD1 PHE A  38      35.980  44.490  54.790  1.00  0.00           H
ATOM    498  CE1 PHE A  38      33.920  44.470  54.210  1.00  0.00           C
ATOM    499  HE1 PHE A  38      33.740  45.540  54.200  1.00  0.00           H
ATOM    500  CZ  PHE A  38      32.850  43.620  53.950  1.00  0.00           C
ATOM    501  HZ  PHE A  38      31.910  44.080  53.700  1.00  0.00           H
ATOM    502  CD2 PHE A  38      34.240  41.690  54.090  1.00  0.00           C
ATOM    503  HD2 PHE A  38      34.310  40.620  54.110  1.00  0.00           H
ATOM    504  CE2 PHE A  38      33.040  42.210  53.830  1.00  0.00           C
ATOM    505  HE2 PHE A  38      32.240  41.530  53.590  1.00  0.00           H
ATOM    506  C   PHE A  38      36.660  41.730  56.980  1.00  0.00           C
ATOM    507  O   PHE A  38      36.390  42.670  57.740  1.00  0.00           O
ATOM    508  N   ILE A  39      36.150  40.470  57.090  1.00  0.00           N
ATOM    509  HN  ILE A  39      36.320  39.820  56.350  1.00  0.00           H
ATOM    510  CA  ILE A  39      34.980  40.290  57.970  1.00  0.00           C
ATOM    511  HA  ILE A  39      34.300  41.080  57.670  1.00  0.00           H
ATOM    512  CB  ILE A  39      34.190  38.980  57.740  1.00  0.00           C
ATOM    513  HB  ILE A  39      33.850  38.950  56.680  1.00  0.00           H
ATOM    514  CG2 ILE A  39      35.060  37.740  58.020  1.00  0.00           C
ATOM    515 HG21 ILE A  39      34.670  36.750  57.720  1.00  0.00           H
ATOM    516 HG22 ILE A  39      35.430  37.720  59.070  1.00  0.00           H
ATOM    517 HG23 ILE A  39      35.960  37.910  57.390  1.00  0.00           H
ATOM    518  CG1 ILE A  39      32.830  38.860  58.520  1.00  0.00           C
ATOM    519 HG11 ILE A  39      33.030  38.790  59.610  1.00  0.00           H
ATOM    520 HG12 ILE A  39      32.390  37.890  58.200  1.00  0.00           H
ATOM    521  CD  ILE A  39      31.880  40.010  58.110  1.00  0.00           C
ATOM    522  HD1 ILE A  39      31.620  39.980  57.030  1.00  0.00           H
ATOM    523  HD2 ILE A  39      32.220  41.010  58.400  1.00  0.00           H
ATOM    524  HD3 ILE A  39      30.910  39.810  58.620  1.00  0.00           H
ATOM    525  C   ILE A  39      35.240  40.670  59.430  1.00  0.00           C
ATOM    526  O   ILE A  39      34.690  41.620  60.030  1.00  0.00           O
ATOM    527  N   PHE A  40      36.340  40.100  59.980  1.00  0.00           N
ATOM    528  HN  PHE A  40      36.960  39.590  59.400  1.00  0.00           H
ATOM    529  CA  PHE A  40      36.890  40.240  61.320  1.00  0.00           C
ATOM    530  HA  PHE A  40      36.040  40.120  61.980  1.00  0.00           H
ATOM    531  CB  PHE A  40      37.960  39.190  61.680  1.00  0.00           C
ATOM    532  HB1 PHE A  40      38.580  39.610  62.510  1.00  0.00           H
ATOM    533  HB2 PHE A  40      38.610  38.960  60.820  1.00  0.00           H
ATOM    534  CG  PHE A  40      37.420  37.910  62.260  1.00  0.00           C
ATOM    535  CD1 PHE A  40      37.000  36.870  61.400  1.00  0.00           C
ATOM    536  HD1 PHE A  40      36.920  36.970  60.330  1.00  0.00           H
ATOM    537  CE1 PHE A  40      36.580  35.670  61.950  1.00  0.00           C
ATOM    538  HE1 PHE A  40      36.220  34.960  61.200  1.00  0.00           H
ATOM    539  CZ  PHE A  40      36.550  35.440  63.310  1.00  0.00           C
ATOM    540  HZ  PHE A  40      36.150  34.530  63.720  1.00  0.00           H
ATOM    541  CD2 PHE A  40      37.580  37.620  63.660  1.00  0.00           C
ATOM    542  HD2 PHE A  40      38.070  38.340  64.290  1.00  0.00           H
ATOM    543  CE2 PHE A  40      37.190  36.410  64.210  1.00  0.00           C
ATOM    544  HE2 PHE A  40      37.250  36.190  65.280  1.00  0.00           H
ATOM    545  C   PHE A  40      37.420  41.650  61.570  1.00  0.00           C
ATOM    546  O   PHE A  40      37.190  42.260  62.610  1.00  0.00           O
ATOM    547  N   GLY A  41      38.200  42.170  60.610  1.00  0.00           N
ATOM    548  HN  GLY A  41      38.330  41.690  59.750  1.00  0.00           H
ATOM    549  CA  GLY A  41      38.760  43.530  60.650  1.00  0.00           C
ATOM    550  HA1 GLY A  41      39.510  43.650  59.880  1.00  0.00           H
ATOM    551  HA2 GLY A  41      39.200  43.740  61.610  1.00  0.00           H
ATOM    552  C   GLY A  41      37.760  44.620  60.570  1.00  0.00           C
ATOM    553  O   GLY A  41      37.900  45.640  61.260  1.00  0.00           O
ATOM    554  N   LEU A  42      36.730  44.460  59.740  1.00  0.00           N
ATOM    555  HN  LEU A  42      36.560  43.670  59.150  1.00  0.00           H
ATOM    556  CA  LEU A  42      35.680  45.450  59.760  1.00  0.00           C
ATOM    557  HA  LEU A  42      36.250  46.370  59.820  1.00  0.00           H
ATOM    558  CB  LEU A  42      34.920  45.450  58.410  1.00  0.00           C
ATOM    559  HB1 LEU A  42      34.410  44.460  58.440  1.00  0.00           H
ATOM    560  HB2 LEU A  42      35.670  45.450  57.590  1.00  0.00           H
ATOM    561  CG  LEU A  42      33.940  46.670  58.300  1.00  0.00           C
ATOM    562  HG  LEU A  42      33.370  46.650  59.250  1.00  0.00           H
ATOM    563  CD1 LEU A  42      34.810  47.960  58.060  1.00  0.00           C
ATOM    564 HD11 LEU A  42      35.230  48.350  59.000  1.00  0.00           H
ATOM    565 HD12 LEU A  42      34.210  48.720  57.520  1.00  0.00           H
ATOM    566 HD13 LEU A  42      35.580  47.590  57.350  1.00  0.00           H
ATOM    567  CD2 LEU A  42      32.940  46.570  57.180  1.00  0.00           C
ATOM    568 HD21 LEU A  42      33.550  46.510  56.250  1.00  0.00           H
ATOM    569 HD22 LEU A  42      32.100  47.290  57.260  1.00  0.00           H
ATOM    570 HD23 LEU A  42      32.540  45.550  57.360  1.00  0.00           H
ATOM    571  C   LEU A  42      34.790  45.410  61.070  1.00  0.00           C
ATOM    572  O   LEU A  42      34.550  46.460  61.690  1.00  0.00           O
ATOM    573  N   LEU A  43      34.270  44.260  61.490  1.00  0.00           N
ATOM    574  HN  LEU A  43      34.440  43.460  60.920  1.00  0.00           H
ATOM    575  CA  LEU A  43      33.450  44.180  62.710  1.00  0.00           C
ATOM    576  HA  LEU A  43      32.750  45.000  62.630  1.00  0.00           H
ATOM    577  CB  LEU A  43      32.670  42.840  62.540  1.00  0.00           C
ATOM    578  HB1 LEU A  43      31.930  42.790  63.380  1.00  0.00           H
ATOM    579  HB2 LEU A  43      33.370  41.990  62.660  1.00  0.00           H
ATOM    580  CG  LEU A  43      31.870  42.700  61.240  1.00  0.00           C
ATOM    581  HG  LEU A  43      32.560  42.700  60.370  1.00  0.00           H
ATOM    582  CD1 LEU A  43      31.120  41.360  61.290  1.00  0.00           C
ATOM    583 HD11 LEU A  43      31.830  40.510  61.380  1.00  0.00           H
ATOM    584 HD12 LEU A  43      30.480  41.070  60.430  1.00  0.00           H
ATOM    585 HD13 LEU A  43      30.420  41.350  62.150  1.00  0.00           H
ATOM    586  CD2 LEU A  43      30.880  43.850  60.900  1.00  0.00           C
ATOM    587 HD21 LEU A  43      30.160  43.610  60.080  1.00  0.00           H
ATOM    588 HD22 LEU A  43      31.430  44.790  60.690  1.00  0.00           H
ATOM    589 HD23 LEU A  43      30.300  44.190  61.780  1.00  0.00           H
ATOM    590  C   LEU A  43      34.310  44.320  64.010  1.00  0.00           C
ATOM    591  O   LEU A  43      33.740  44.630  65.060  1.00  0.00           O
ATOM    592  N   GLY A  44      35.600  44.060  63.980  1.00  0.00           N
ATOM    593  HN  GLY A  44      35.860  43.680  63.100  1.00  0.00           H
ATOM    594  CA  GLY A  44      36.470  44.200  65.110  1.00  0.00           C
ATOM    595  HA1 GLY A  44      37.440  43.720  65.020  1.00  0.00           H
ATOM    596  HA2 GLY A  44      35.910  43.940  66.000  1.00  0.00           H
ATOM    597  C   GLY A  44      36.850  45.700  65.330  1.00  0.00           C
ATOM    598  O   GLY A  44      36.840  46.200  66.420  1.00  0.00           O
ATOM    599  N   ASN A  45      37.230  46.500  64.250  1.00  0.00           N
ATOM    600  HN  ASN A  45      37.240  46.120  63.320  1.00  0.00           H
ATOM    601  CA  ASN A  45      37.290  48.030  64.450  1.00  0.00           C
ATOM    602  HA  ASN A  45      37.890  48.110  65.330  1.00  0.00           H
ATOM    603  CB  ASN A  45      37.910  48.740  63.230  1.00  0.00           C
ATOM    604  HB1 ASN A  45      37.810  49.850  63.210  1.00  0.00           H
ATOM    605  HB2 ASN A  45      37.320  48.360  62.360  1.00  0.00           H
ATOM    606  CG  ASN A  45      39.360  48.360  63.200  1.00  0.00           C
ATOM    607  OD1 ASN A  45      40.260  49.150  63.640  1.00  0.00           O
ATOM    608  ND2 ASN A  45      39.830  47.320  62.560  1.00  0.00           N
ATOM    609 HD21 ASN A  45      40.730  47.430  62.160  1.00  0.00           H
ATOM    610 HD22 ASN A  45      39.210  46.590  62.290  1.00  0.00           H
ATOM    611  C   ASN A  45      35.930  48.570  64.810  1.00  0.00           C
ATOM    612  O   ASN A  45      35.830  49.510  65.660  1.00  0.00           O
ATOM    613  N   GLY A  46      34.830  47.960  64.230  1.00  0.00           N
ATOM    614  HN  GLY A  46      34.920  47.290  63.500  1.00  0.00           H
ATOM    615  CA  GLY A  46      33.440  48.280  64.610  1.00  0.00           C
ATOM    616  HA1 GLY A  46      32.760  47.540  64.200  1.00  0.00           H
ATOM    617  HA2 GLY A  46      33.210  49.290  64.300  1.00  0.00           H
ATOM    618  C   GLY A  46      33.200  48.150  66.110  1.00  0.00           C
ATOM    619  O   GLY A  46      32.620  48.910  66.820  1.00  0.00           O
ATOM    620  N   LEU A  47      33.680  47.080  66.660  1.00  0.00           N
ATOM    621  HN  LEU A  47      34.000  46.370  66.050  1.00  0.00           H
ATOM    622  CA  LEU A  47      33.730  46.910  68.090  1.00  0.00           C
ATOM    623  HA  LEU A  47      32.760  47.060  68.530  1.00  0.00           H
ATOM    624  CB  LEU A  47      34.120  45.400  68.320  1.00  0.00           C
ATOM    625  HB1 LEU A  47      35.140  45.120  67.980  1.00  0.00           H
ATOM    626  HB2 LEU A  47      33.580  44.720  67.630  1.00  0.00           H
ATOM    627  CG  LEU A  47      34.060  44.880  69.770  1.00  0.00           C
ATOM    628  HG  LEU A  47      34.840  45.340  70.420  1.00  0.00           H
ATOM    629  CD1 LEU A  47      32.730  45.000  70.450  1.00  0.00           C
ATOM    630 HD11 LEU A  47      32.780  44.960  71.560  1.00  0.00           H
ATOM    631 HD12 LEU A  47      32.060  44.180  70.130  1.00  0.00           H
ATOM    632 HD13 LEU A  47      32.230  45.950  70.150  1.00  0.00           H
ATOM    633  CD2 LEU A  47      34.430  43.410  69.830  1.00  0.00           C
ATOM    634 HD21 LEU A  47      35.430  43.310  69.380  1.00  0.00           H
ATOM    635 HD22 LEU A  47      33.700  42.840  69.210  1.00  0.00           H
ATOM    636 HD23 LEU A  47      34.520  43.160  70.910  1.00  0.00           H
ATOM    637  C   LEU A  47      34.640  47.880  68.850  1.00  0.00           C
ATOM    638  O   LEU A  47      34.230  48.510  69.820  1.00  0.00           O
ATOM    639  N   ALA A  48      35.790  48.210  68.410  1.00  0.00           N
ATOM    640  HN  ALA A  48      36.120  47.950  67.500  1.00  0.00           H
ATOM    641  CA  ALA A  48      36.610  49.100  69.160  1.00  0.00           C
ATOM    642  HA  ALA A  48      36.710  48.780  70.190  1.00  0.00           H
ATOM    643  CB  ALA A  48      38.000  48.980  68.640  1.00  0.00           C
ATOM    644  HB1 ALA A  48      38.320  47.920  68.760  1.00  0.00           H
ATOM    645  HB2 ALA A  48      38.670  49.700  69.150  1.00  0.00           H
ATOM    646  HB3 ALA A  48      38.050  49.100  67.530  1.00  0.00           H
ATOM    647  C   ALA A  48      36.220  50.610  69.210  1.00  0.00           C
ATOM    648  O   ALA A  48      36.460  51.340  70.200  1.00  0.00           O
ATOM    649  N   LEU A  49      35.670  51.090  68.090  1.00  0.00           N
ATOM    650  HN  LEU A  49      35.530  50.640  67.220  1.00  0.00           H
ATOM    651  CA  LEU A  49      35.160  52.480  67.990  1.00  0.00           C
ATOM    652  HA  LEU A  49      35.830  53.220  68.390  1.00  0.00           H
ATOM    653  CB  LEU A  49      34.700  52.810  66.540  1.00  0.00           C
ATOM    654  HB1 LEU A  49      34.220  53.820  66.540  1.00  0.00           H
ATOM    655  HB2 LEU A  49      33.960  52.010  66.380  1.00  0.00           H
ATOM    656  CG  LEU A  49      35.820  52.740  65.510  1.00  0.00           C
ATOM    657  HG  LEU A  49      36.340  51.780  65.660  1.00  0.00           H
ATOM    658  CD1 LEU A  49      35.200  52.790  64.040  1.00  0.00           C
ATOM    659 HD11 LEU A  49      34.590  53.720  63.990  1.00  0.00           H
ATOM    660 HD12 LEU A  49      34.540  51.890  63.930  1.00  0.00           H
ATOM    661 HD13 LEU A  49      35.950  52.700  63.230  1.00  0.00           H
ATOM    662  CD2 LEU A  49      36.920  53.870  65.660  1.00  0.00           C
ATOM    663 HD21 LEU A  49      37.460  53.740  66.620  1.00  0.00           H
ATOM    664 HD22 LEU A  49      36.450  54.860  65.510  1.00  0.00           H
ATOM    665 HD23 LEU A  49      37.620  53.790  64.800  1.00  0.00           H
ATOM    666  C   LEU A  49      34.000  52.690  68.830  1.00  0.00           C
ATOM    667  O   LEU A  49      33.910  53.790  69.390  1.00  0.00           O
ATOM    668  N   TRP A  50      33.130  51.680  69.040  1.00  0.00           N
ATOM    669  HN  TRP A  50      33.140  50.810  68.550  1.00  0.00           H
ATOM    670  CA  TRP A  50      32.070  51.790  70.020  1.00  0.00           C
ATOM    671  HA  TRP A  50      31.530  52.700  69.800  1.00  0.00           H
ATOM    672  CB  TRP A  50      31.230  50.480  70.030  1.00  0.00           C
ATOM    673  HB1 TRP A  50      31.880  49.610  70.290  1.00  0.00           H
ATOM    674  HB2 TRP A  50      30.920  50.400  68.960  1.00  0.00           H
ATOM    675  CG  TRP A  50      30.020  50.450  70.950  1.00  0.00           C
ATOM    676  CD1 TRP A  50      30.110  50.200  72.280  1.00  0.00           C
ATOM    677  HD1 TRP A  50      31.020  49.790  72.700  1.00  0.00           H
ATOM    678  NE1 TRP A  50      28.840  50.280  72.810  1.00  0.00           N
ATOM    679  HE1 TRP A  50      28.480  50.120  73.700  1.00  0.00           H
ATOM    680  CE2 TRP A  50      27.970  50.690  71.810  1.00  0.00           C
ATOM    681  CD2 TRP A  50      28.730  50.830  70.660  1.00  0.00           C
ATOM    682  CE3 TRP A  50      28.160  51.470  69.510  1.00  0.00           C
ATOM    683  HE3 TRP A  50      28.810  51.790  68.710  1.00  0.00           H
ATOM    684  CZ3 TRP A  50      26.830  51.730  69.550  1.00  0.00           C
ATOM    685  HZ3 TRP A  50      26.280  52.240  68.770  1.00  0.00           H
ATOM    686  CZ2 TRP A  50      26.570  50.950  71.860  1.00  0.00           C
ATOM    687  HZ2 TRP A  50      26.050  50.730  72.760  1.00  0.00           H
ATOM    688  CH2 TRP A  50      26.020  51.390  70.600  1.00  0.00           C
ATOM    689  HH2 TRP A  50      24.940  51.460  70.520  1.00  0.00           H
ATOM    690  C   TRP A  50      32.590  52.040  71.480  1.00  0.00           C
ATOM    691  O   TRP A  50      31.990  52.820  72.240  1.00  0.00           O
ATOM    692  N   ILE A  51      33.700  51.380  71.810  1.00  0.00           N
ATOM    693  HN  ILE A  51      34.080  50.740  71.150  1.00  0.00           H
ATOM    694  CA  ILE A  51      34.350  51.360  73.190  1.00  0.00           C
ATOM    695  HA  ILE A  51      33.510  51.190  73.830  1.00  0.00           H
ATOM    696  CB  ILE A  51      35.310  50.130  73.310  1.00  0.00           C
ATOM    697  HB  ILE A  51      36.160  50.130  72.590  1.00  0.00           H
ATOM    698  CG2 ILE A  51      35.900  50.250  74.760  1.00  0.00           C
ATOM    699 HG21 ILE A  51      36.510  49.330  74.780  1.00  0.00           H
ATOM    700 HG22 ILE A  51      35.040  50.240  75.470  1.00  0.00           H
ATOM    701 HG23 ILE A  51      36.590  51.090  74.980  1.00  0.00           H
ATOM    702  CG1 ILE A  51      34.570  48.730  73.160  1.00  0.00           C
ATOM    703 HG11 ILE A  51      34.310  48.580  72.090  1.00  0.00           H
ATOM    704 HG12 ILE A  51      33.680  48.790  73.840  1.00  0.00           H
ATOM    705  CD  ILE A  51      35.330  47.500  73.600  1.00  0.00           C
ATOM    706  HD1 ILE A  51      35.520  47.590  74.690  1.00  0.00           H
ATOM    707  HD2 ILE A  51      36.300  47.410  73.070  1.00  0.00           H
ATOM    708  HD3 ILE A  51      34.810  46.520  73.420  1.00  0.00           H
ATOM    709  C   ILE A  51      34.940  52.650  73.510  1.00  0.00           C
ATOM    710  O   ILE A  51      34.750  53.120  74.620  1.00  0.00           O
ATOM    711  N   PHE A  52      35.620  53.360  72.530  1.00  0.00           N
ATOM    712  HN  PHE A  52      36.090  52.830  71.830  1.00  0.00           H
ATOM    713  CA  PHE A  52      35.980  54.710  72.910  1.00  0.00           C
ATOM    714  HA  PHE A  52      36.510  54.730  73.850  1.00  0.00           H
ATOM    715  CB  PHE A  52      36.710  55.390  71.700  1.00  0.00           C
ATOM    716  HB1 PHE A  52      36.920  56.450  71.960  1.00  0.00           H
ATOM    717  HB2 PHE A  52      36.060  55.310  70.800  1.00  0.00           H
ATOM    718  CG  PHE A  52      38.030  54.760  71.340  1.00  0.00           C
ATOM    719  CD1 PHE A  52      39.160  55.170  72.060  1.00  0.00           C
ATOM    720  HD1 PHE A  52      39.060  55.770  72.940  1.00  0.00           H
ATOM    721  CE1 PHE A  52      40.470  54.680  71.710  1.00  0.00           C
ATOM    722  HE1 PHE A  52      41.310  55.050  72.290  1.00  0.00           H
ATOM    723  CZ  PHE A  52      40.650  53.870  70.600  1.00  0.00           C
ATOM    724  HZ  PHE A  52      41.620  53.550  70.270  1.00  0.00           H
ATOM    725  CD2 PHE A  52      38.270  54.040  70.190  1.00  0.00           C
ATOM    726  HD2 PHE A  52      37.460  53.900  69.490  1.00  0.00           H
ATOM    727  CE2 PHE A  52      39.570  53.570  69.750  1.00  0.00           C
ATOM    728  HE2 PHE A  52      39.620  52.970  68.860  1.00  0.00           H
ATOM    729  C   PHE A  52      34.790  55.640  73.170  1.00  0.00           C
ATOM    730  O   PHE A  52      34.820  56.290  74.220  1.00  0.00           O
ATOM    731  N   CYS A  53      33.780  55.650  72.340  1.00  0.00           N
ATOM    732  HN  CYS A  53      33.850  55.000  71.590  1.00  0.00           H
ATOM    733  CA  CYS A  53      32.610  56.520  72.310  1.00  0.00           C
ATOM    734  HA  CYS A  53      33.020  57.510  72.430  1.00  0.00           H
ATOM    735  CB  CYS A  53      31.860  56.590  70.970  1.00  0.00           C
ATOM    736  HB1 CYS A  53      31.010  57.310  70.970  1.00  0.00           H
ATOM    737  HB2 CYS A  53      31.460  55.600  70.710  1.00  0.00           H
ATOM    738  SG  CYS A  53      32.940  56.920  69.460  1.00  0.00           S
ATOM    739  HG1 CYS A  53      33.740  55.880  69.270  1.00  0.00           H
ATOM    740  C   CYS A  53      31.600  56.400  73.400  1.00  0.00           C
ATOM    741  O   CYS A  53      31.170  57.410  74.010  1.00  0.00           O
ATOM    742  N   PHE A  54      31.210  55.160  73.760  1.00  0.00           N
ATOM    743  HN  PHE A  54      31.720  54.350  73.480  1.00  0.00           H
ATOM    744  CA  PHE A  54      30.110  54.890  74.560  1.00  0.00           C
ATOM    745  HA  PHE A  54      29.560  55.770  74.810  1.00  0.00           H
ATOM    746  CB  PHE A  54      29.180  54.030  73.700  1.00  0.00           C
ATOM    747  HB1 PHE A  54      28.240  53.780  74.240  1.00  0.00           H
ATOM    748  HB2 PHE A  54      29.580  53.030  73.440  1.00  0.00           H
ATOM    749  CG  PHE A  54      28.760  54.770  72.500  1.00  0.00           C
ATOM    750  CD1 PHE A  54      28.970  54.160  71.270  1.00  0.00           C
ATOM    751  HD1 PHE A  54      29.620  53.290  71.220  1.00  0.00           H
ATOM    752  CE1 PHE A  54      28.590  54.800  70.100  1.00  0.00           C
ATOM    753  HE1 PHE A  54      28.920  54.480  69.130  1.00  0.00           H
ATOM    754  CZ  PHE A  54      27.930  56.020  70.170  1.00  0.00           C
ATOM    755  HZ  PHE A  54      27.700  56.500  69.220  1.00  0.00           H
ATOM    756  CD2 PHE A  54      27.960  55.960  72.600  1.00  0.00           C
ATOM    757  HD2 PHE A  54      27.710  56.430  73.530  1.00  0.00           H
ATOM    758  CE2 PHE A  54      27.540  56.550  71.370  1.00  0.00           C
ATOM    759  HE2 PHE A  54      26.860  57.390  71.400  1.00  0.00           H
ATOM    760  C   PHE A  54      30.470  54.070  75.830  1.00  0.00           C
ATOM    761  O   PHE A  54      29.610  53.650  76.560  1.00  0.00           O
ATOM    762  N   HSD A  55      31.760  53.950  76.140  1.00  0.00           N
ATOM    763  HN  HSD A  55      32.470  54.540  75.750  1.00  0.00           H
ATOM    764  CA  HSD A  55      32.220  53.170  77.300  1.00  0.00           C
ATOM    765  HA  HSD A  55      31.350  53.100  77.940  1.00  0.00           H
ATOM    766  CB  HSD A  55      32.820  51.810  77.010  1.00  0.00           C
ATOM    767  HB1 HSD A  55      33.760  51.870  76.410  1.00  0.00           H
ATOM    768  HB2 HSD A  55      32.170  51.200  76.340  1.00  0.00           H
ATOM    769  ND1 HSD A  55      32.140  50.160  78.810  1.00  0.00           N
ATOM    770  HD1 HSD A  55      31.170  50.190  78.600  1.00  0.00           H
ATOM    771  CG  HSD A  55      33.130  50.930  78.300  1.00  0.00           C
ATOM    772  CE1 HSD A  55      32.730  49.290  79.680  1.00  0.00           C
ATOM    773  HE1 HSD A  55      32.100  48.610  80.240  1.00  0.00           H
ATOM    774  NE2 HSD A  55      34.050  49.450  79.740  1.00  0.00           N
ATOM    775  CD2 HSD A  55      34.300  50.440  78.820  1.00  0.00           C
ATOM    776  HD2 HSD A  55      35.250  50.570  78.310  1.00  0.00           H
ATOM    777  C   HSD A  55      33.320  53.840  78.130  1.00  0.00           C
ATOM    778  O   HSD A  55      33.140  53.940  79.340  1.00  0.00           O
ATOM    779  N   LEU A  56      34.490  54.290  77.550  1.00  0.00           N
ATOM    780  HN  LEU A  56      34.630  54.020  76.600  1.00  0.00           H
ATOM    781  CA  LEU A  56      35.370  55.290  78.110  1.00  0.00           C
ATOM    782  HA  LEU A  56      35.580  54.950  79.110  1.00  0.00           H
ATOM    783  CB  LEU A  56      36.740  55.400  77.260  1.00  0.00           C
ATOM    784  HB1 LEU A  56      37.500  56.080  77.700  1.00  0.00           H
ATOM    785  HB2 LEU A  56      36.520  55.730  76.220  1.00  0.00           H
ATOM    786  CG  LEU A  56      37.410  53.970  77.080  1.00  0.00           C
ATOM    787  HG  LEU A  56      36.580  53.340  76.690  1.00  0.00           H
ATOM    788  CD1 LEU A  56      38.600  54.110  76.170  1.00  0.00           C
ATOM    789 HD11 LEU A  56      39.180  53.160  76.120  1.00  0.00           H
ATOM    790 HD12 LEU A  56      39.210  54.930  76.570  1.00  0.00           H
ATOM    791 HD13 LEU A  56      38.320  54.400  75.130  1.00  0.00           H
ATOM    792  CD2 LEU A  56      37.950  53.490  78.430  1.00  0.00           C
ATOM    793 HD21 LEU A  56      38.710  54.200  78.860  1.00  0.00           H
ATOM    794 HD22 LEU A  56      38.430  52.500  78.300  1.00  0.00           H
ATOM    795 HD23 LEU A  56      37.100  53.320  79.120  1.00  0.00           H
ATOM    796  C   LEU A  56      34.710  56.680  78.120  1.00  0.00           C
ATOM    797  O   LEU A  56      33.890  57.090  77.270  1.00  0.00           O
ATOM    798  N   LYS A  57      35.160  57.550  79.170  1.00  0.00           N
ATOM    799  HN  LYS A  57      35.900  57.290  79.790  1.00  0.00           H
ATOM    800  CA  LYS A  57      34.630  58.880  79.490  1.00  0.00           C
ATOM    801  HA  LYS A  57      33.910  59.150  78.740  1.00  0.00           H
ATOM    802  CB  LYS A  57      33.850  58.940  80.850  1.00  0.00           C
ATOM    803  HB1 LYS A  57      34.050  59.830  81.480  1.00  0.00           H
ATOM    804  HB2 LYS A  57      34.430  58.210  81.440  1.00  0.00           H
ATOM    805  CG  LYS A  57      32.340  58.620  80.790  1.00  0.00           C
ATOM    806  HG1 LYS A  57      31.870  59.340  80.080  1.00  0.00           H
ATOM    807  HG2 LYS A  57      31.900  58.680  81.800  1.00  0.00           H
ATOM    808  CD  LYS A  57      32.060  57.220  80.280  1.00  0.00           C
ATOM    809  HD1 LYS A  57      32.600  56.610  81.050  1.00  0.00           H
ATOM    810  HD2 LYS A  57      32.520  57.010  79.300  1.00  0.00           H
ATOM    811  CE  LYS A  57      30.630  56.760  80.240  1.00  0.00           C
ATOM    812  HE1 LYS A  57      30.080  56.950  81.180  1.00  0.00           H
ATOM    813  HE2 LYS A  57      30.460  55.670  80.080  1.00  0.00           H
ATOM    814  NZ  LYS A  57      30.050  57.610  79.150  1.00  0.00           N
ATOM    815  HZ1 LYS A  57      29.030  57.430  79.180  1.00  0.00           H
ATOM    816  HZ2 LYS A  57      30.310  57.330  78.190  1.00  0.00           H
ATOM    817  HZ3 LYS A  57      30.180  58.630  79.330  1.00  0.00           H
ATOM    818  C   LYS A  57      35.590  60.010  79.490  1.00  0.00           C
ATOM    819  O   LYS A  57      35.380  61.120  79.090  1.00  0.00           O
ATOM    820  N   SER A  58      36.820  59.720  80.030  1.00  0.00           N
ATOM    821  HN  SER A  58      36.950  58.820  80.440  1.00  0.00           H
ATOM    822  CA  SER A  58      37.950  60.690  80.030  1.00  0.00           C
ATOM    823  HA  SER A  58      37.490  61.670  79.980  1.00  0.00           H
ATOM    824  CB  SER A  58      38.940  60.450  81.210  1.00  0.00           C
ATOM    825  HB1 SER A  58      39.190  59.380  81.190  1.00  0.00           H
ATOM    826  HB2 SER A  58      38.290  60.650  82.100  1.00  0.00           H
ATOM    827  OG  SER A  58      40.070  61.320  81.170  1.00  0.00           O
ATOM    828  HG1 SER A  58      39.770  62.180  80.860  1.00  0.00           H
ATOM    829  C   SER A  58      38.690  60.530  78.780  1.00  0.00           C
ATOM    830  O   SER A  58      38.960  59.390  78.400  1.00  0.00           O
ATOM    831  N   TRP A  59      38.990  61.660  78.090  1.00  0.00           N
ATOM    832  HN  TRP A  59      38.960  62.520  78.570  1.00  0.00           H
ATOM    833  CA  TRP A  59      39.730  61.760  76.900  1.00  0.00           C
ATOM    834  HA  TRP A  59      39.900  60.770  76.510  1.00  0.00           H
ATOM    835  CB  TRP A  59      38.890  62.520  75.900  1.00  0.00           C
ATOM    836  HB1 TRP A  59      39.610  62.830  75.110  1.00  0.00           H
ATOM    837  HB2 TRP A  59      38.440  63.470  76.290  1.00  0.00           H
ATOM    838  CG  TRP A  59      37.750  61.780  75.250  1.00  0.00           C
ATOM    839  CD1 TRP A  59      36.470  61.710  75.640  1.00  0.00           C
ATOM    840  HD1 TRP A  59      36.010  62.100  76.550  1.00  0.00           H
ATOM    841  NE1 TRP A  59      35.790  60.870  74.880  1.00  0.00           N
ATOM    842  HE1 TRP A  59      34.830  60.670  74.900  1.00  0.00           H
ATOM    843  CE2 TRP A  59      36.580  60.420  73.860  1.00  0.00           C
ATOM    844  CD2 TRP A  59      37.850  60.960  74.060  1.00  0.00           C
ATOM    845  CE3 TRP A  59      38.840  60.660  73.110  1.00  0.00           C
ATOM    846  HE3 TRP A  59      39.830  61.050  73.300  1.00  0.00           H
ATOM    847  CZ3 TRP A  59      38.600  59.790  72.090  1.00  0.00           C
ATOM    848  HZ3 TRP A  59      39.450  59.750  71.420  1.00  0.00           H
ATOM    849  CZ2 TRP A  59      36.340  59.480  72.890  1.00  0.00           C
ATOM    850  HZ2 TRP A  59      35.390  58.970  72.860  1.00  0.00           H
ATOM    851  CH2 TRP A  59      37.410  59.250  71.970  1.00  0.00           C
ATOM    852  HH2 TRP A  59      37.240  58.600  71.130  1.00  0.00           H
ATOM    853  C   TRP A  59      41.060  62.420  77.090  1.00  0.00           C
ATOM    854  O   TRP A  59      41.140  63.430  77.730  1.00  0.00           O
ATOM    855  N   LYS A  60      42.130  61.890  76.460  1.00  0.00           N
ATOM    856  HN  LYS A  60      41.990  61.180  75.770  1.00  0.00           H
ATOM    857  CA  LYS A  60      43.420  62.440  76.670  1.00  0.00           C
ATOM    858  HA  LYS A  60      43.270  63.480  76.920  1.00  0.00           H
ATOM    859  CB  LYS A  60      44.320  61.740  77.670  1.00  0.00           C
ATOM    860  HB1 LYS A  60      45.210  62.340  77.960  1.00  0.00           H
ATOM    861  HB2 LYS A  60      44.600  60.730  77.290  1.00  0.00           H
ATOM    862  CG  LYS A  60      43.620  61.440  79.020  1.00  0.00           C
ATOM    863  HG1 LYS A  60      42.720  60.840  78.810  1.00  0.00           H
ATOM    864  HG2 LYS A  60      43.370  62.380  79.570  1.00  0.00           H
ATOM    865  CD  LYS A  60      44.490  60.700  80.040  1.00  0.00           C
ATOM    866  HD1 LYS A  60      45.260  61.300  80.560  1.00  0.00           H
ATOM    867  HD2 LYS A  60      45.080  60.000  79.380  1.00  0.00           H
ATOM    868  CE  LYS A  60      43.680  59.810  81.030  1.00  0.00           C
ATOM    869  HE1 LYS A  60      44.290  59.130  81.660  1.00  0.00           H
ATOM    870  HE2 LYS A  60      42.950  59.240  80.430  1.00  0.00           H
ATOM    871  NZ  LYS A  60      42.870  60.710  81.980  1.00  0.00           N
ATOM    872  HZ1 LYS A  60      42.490  61.630  81.700  1.00  0.00           H
ATOM    873  HZ2 LYS A  60      43.470  60.960  82.800  1.00  0.00           H
ATOM    874  HZ3 LYS A  60      42.040  60.220  82.400  1.00  0.00           H
ATOM    875  C   LYS A  60      44.100  62.300  75.410  1.00  0.00           C
ATOM    876  O   LYS A  60      43.570  61.570  74.570  1.00  0.00           O
ATOM    877  N   SER A  61      45.280  62.950  75.170  1.00  0.00           N
ATOM    878  HN  SER A  61      45.670  63.580  75.850  1.00  0.00           H
ATOM    879  CA  SER A  61      45.910  63.010  73.840  1.00  0.00           C
ATOM    880  HA  SER A  61      45.250  63.550  73.180  1.00  0.00           H
ATOM    881  CB  SER A  61      47.370  63.660  73.820  1.00  0.00           C
ATOM    882  HB1 SER A  61      47.360  64.690  74.220  1.00  0.00           H
ATOM    883  HB2 SER A  61      47.610  63.770  72.740  1.00  0.00           H
ATOM    884  OG  SER A  61      48.260  62.910  74.660  1.00  0.00           O
ATOM    885  HG1 SER A  61      48.730  62.320  74.060  1.00  0.00           H
ATOM    886  C   SER A  61      46.100  61.670  73.150  1.00  0.00           C
ATOM    887  O   SER A  61      45.910  61.520  71.910  1.00  0.00           O
ATOM    888  N   SER A  62      46.550  60.610  73.860  1.00  0.00           N
ATOM    889  HN  SER A  62      46.870  60.770  74.780  1.00  0.00           H
ATOM    890  CA  SER A  62      46.780  59.280  73.360  1.00  0.00           C
ATOM    891  HA  SER A  62      47.390  59.400  72.480  1.00  0.00           H
ATOM    892  CB  SER A  62      47.500  58.380  74.340  1.00  0.00           C
ATOM    893  HB1 SER A  62      48.560  58.690  74.320  1.00  0.00           H
ATOM    894  HB2 SER A  62      47.520  57.320  74.020  1.00  0.00           H
ATOM    895  OG  SER A  62      46.910  58.510  75.630  1.00  0.00           O
ATOM    896  HG1 SER A  62      47.270  59.330  75.990  1.00  0.00           H
ATOM    897  C   SER A  62      45.590  58.550  72.850  1.00  0.00           C
ATOM    898  O   SER A  62      45.620  57.990  71.800  1.00  0.00           O
ATOM    899  N   ARG A  63      44.460  58.650  73.550  1.00  0.00           N
ATOM    900  HN  ARG A  63      44.400  58.970  74.490  1.00  0.00           H
ATOM    901  CA  ARG A  63      43.210  58.130  73.150  1.00  0.00           C
ATOM    902  HA  ARG A  63      43.500  57.090  73.070  1.00  0.00           H
ATOM    903  CB  ARG A  63      42.070  58.330  74.250  1.00  0.00           C
ATOM    904  HB1 ARG A  63      41.260  57.590  74.050  1.00  0.00           H
ATOM    905  HB2 ARG A  63      41.650  59.360  74.260  1.00  0.00           H
ATOM    906  CG  ARG A  63      42.430  57.930  75.720  1.00  0.00           C
ATOM    907  HG1 ARG A  63      43.100  58.700  76.160  1.00  0.00           H
ATOM    908  HG2 ARG A  63      43.010  56.980  75.590  1.00  0.00           H
ATOM    909  CD  ARG A  63      41.270  57.650  76.700  1.00  0.00           C
ATOM    910  HD1 ARG A  63      40.610  56.890  76.240  1.00  0.00           H
ATOM    911  HD2 ARG A  63      40.700  58.580  76.870  1.00  0.00           H
ATOM    912  NE  ARG A  63      41.830  57.240  78.000  1.00  0.00           N
ATOM    913  HE  ARG A  63      42.810  57.160  78.090  1.00  0.00           H
ATOM    914  CZ  ARG A  63      41.030  56.690  78.880  1.00  0.00           C
ATOM    915  NH1 ARG A  63      39.760  56.860  78.940  1.00  0.00           N
ATOM    916 HH11 ARG A  63      39.360  57.700  78.570  1.00  0.00           H
ATOM    917 HH12 ARG A  63      39.180  56.390  79.610  1.00  0.00           H
ATOM    918  NH2 ARG A  63      41.660  55.800  79.660  1.00  0.00           N
ATOM    919 HH21 ARG A  63      42.650  55.750  79.630  1.00  0.00           H
ATOM    920 HH22 ARG A  63      41.040  55.260  80.240  1.00  0.00           H
ATOM    921  C   ARG A  63      42.690  58.680  71.840  1.00  0.00           C
ATOM    922  O   ARG A  63      42.150  57.950  71.040  1.00  0.00           O
ATOM    923  N   ILE A  64      42.950  59.940  71.640  1.00  0.00           N
ATOM    924  HN  ILE A  64      43.350  60.480  72.380  1.00  0.00           H
ATOM    925  CA  ILE A  64      42.670  60.650  70.390  1.00  0.00           C
ATOM    926  HA  ILE A  64      41.620  60.490  70.180  1.00  0.00           H
ATOM    927  CB  ILE A  64      42.850  62.200  70.620  1.00  0.00           C
ATOM    928  HB  ILE A  64      43.700  62.310  71.310  1.00  0.00           H
ATOM    929  CG2 ILE A  64      43.090  63.090  69.330  1.00  0.00           C
ATOM    930 HG21 ILE A  64      42.820  64.120  69.650  1.00  0.00           H
ATOM    931 HG22 ILE A  64      42.410  62.840  68.490  1.00  0.00           H
ATOM    932 HG23 ILE A  64      44.160  63.120  69.070  1.00  0.00           H
ATOM    933  CG1 ILE A  64      41.660  62.600  71.510  1.00  0.00           C
ATOM    934 HG11 ILE A  64      41.380  61.920  72.340  1.00  0.00           H
ATOM    935 HG12 ILE A  64      40.750  62.570  70.870  1.00  0.00           H
ATOM    936  CD  ILE A  64      41.660  64.020  72.340  1.00  0.00           C
ATOM    937  HD1 ILE A  64      41.290  64.810  71.650  1.00  0.00           H
ATOM    938  HD2 ILE A  64      42.620  64.230  72.850  1.00  0.00           H
ATOM    939  HD3 ILE A  64      40.960  63.900  73.200  1.00  0.00           H
ATOM    940  C   ILE A  64      43.500  60.030  69.250  1.00  0.00           C
ATOM    941  O   ILE A  64      42.960  59.690  68.200  1.00  0.00           O
ATOM    942  N   PHE A  65      44.850  59.800  69.410  1.00  0.00           N
ATOM    943  HN  PHE A  65      45.210  60.000  70.310  1.00  0.00           H
ATOM    944  CA  PHE A  65      45.720  59.180  68.410  1.00  0.00           C
ATOM    945  HA  PHE A  65      45.460  59.740  67.530  1.00  0.00           H
ATOM    946  CB  PHE A  65      47.200  59.390  68.940  1.00  0.00           C
ATOM    947  HB1 PHE A  65      47.800  58.910  68.130  1.00  0.00           H
ATOM    948  HB2 PHE A  65      47.170  58.900  69.940  1.00  0.00           H
ATOM    949  CG  PHE A  65      47.710  60.850  69.020  1.00  0.00           C
ATOM    950  CD1 PHE A  65      47.130  61.900  68.290  1.00  0.00           C
ATOM    951  HD1 PHE A  65      46.310  61.700  67.610  1.00  0.00           H
ATOM    952  CE1 PHE A  65      47.600  63.240  68.350  1.00  0.00           C
ATOM    953  HE1 PHE A  65      47.180  63.940  67.630  1.00  0.00           H
ATOM    954  CZ  PHE A  65      48.530  63.550  69.310  1.00  0.00           C
ATOM    955  HZ  PHE A  65      48.990  64.540  69.270  1.00  0.00           H
ATOM    956  CD2 PHE A  65      48.610  61.240  70.080  1.00  0.00           C
ATOM    957  HD2 PHE A  65      49.110  60.540  70.730  1.00  0.00           H
ATOM    958  CE2 PHE A  65      49.000  62.590  70.160  1.00  0.00           C
ATOM    959  HE2 PHE A  65      49.750  62.930  70.860  1.00  0.00           H
ATOM    960  C   PHE A  65      45.340  57.730  68.030  1.00  0.00           C
ATOM    961  O   PHE A  65      45.240  57.300  66.840  1.00  0.00           O
ATOM    962  N   LEU A  66      45.060  56.930  69.110  1.00  0.00           N
ATOM    963  HN  LEU A  66      45.210  57.260  70.040  1.00  0.00           H
ATOM    964  CA  LEU A  66      44.540  55.610  69.090  1.00  0.00           C
ATOM    965  HA  LEU A  66      45.230  54.970  68.560  1.00  0.00           H
ATOM    966  CB  LEU A  66      44.280  55.210  70.600  1.00  0.00           C
ATOM    967  HB1 LEU A  66      43.740  54.250  70.760  1.00  0.00           H
ATOM    968  HB2 LEU A  66      43.570  55.910  71.110  1.00  0.00           H
ATOM    969  CG  LEU A  66      45.530  54.880  71.380  1.00  0.00           C
ATOM    970  HG  LEU A  66      46.330  55.640  71.270  1.00  0.00           H
ATOM    971  CD1 LEU A  66      45.300  54.830  72.920  1.00  0.00           C
ATOM    972 HD11 LEU A  66      44.270  54.400  73.050  1.00  0.00           H
ATOM    973 HD12 LEU A  66      45.080  55.820  73.360  1.00  0.00           H
ATOM    974 HD13 LEU A  66      46.020  54.240  73.520  1.00  0.00           H
ATOM    975  CD2 LEU A  66      46.100  53.530  70.910  1.00  0.00           C
ATOM    976 HD21 LEU A  66      46.150  53.430  69.820  1.00  0.00           H
ATOM    977 HD22 LEU A  66      45.430  52.720  71.270  1.00  0.00           H
ATOM    978 HD23 LEU A  66      47.030  53.260  71.440  1.00  0.00           H
ATOM    979  C   LEU A  66      43.200  55.440  68.370  1.00  0.00           C
ATOM    980  O   LEU A  66      42.960  54.540  67.550  1.00  0.00           O
ATOM    981  N   PHE A  67      42.260  56.370  68.600  1.00  0.00           N
ATOM    982  HN  PHE A  67      42.230  57.000  69.380  1.00  0.00           H
ATOM    983  CA  PHE A  67      41.040  56.590  67.860  1.00  0.00           C
ATOM    984  HA  PHE A  67      40.340  55.770  67.920  1.00  0.00           H
ATOM    985  CB  PHE A  67      40.320  57.800  68.570  1.00  0.00           C
ATOM    986  HB1 PHE A  67      40.850  58.770  68.440  1.00  0.00           H
ATOM    987  HB2 PHE A  67      40.150  57.630  69.640  1.00  0.00           H
ATOM    988  CG  PHE A  67      38.930  57.950  67.960  1.00  0.00           C
ATOM    989  CD1 PHE A  67      37.870  57.200  68.470  1.00  0.00           C
ATOM    990  HD1 PHE A  67      38.050  56.490  69.260  1.00  0.00           H
ATOM    991  CE1 PHE A  67      36.540  57.330  68.030  1.00  0.00           C
ATOM    992  HE1 PHE A  67      35.760  56.710  68.410  1.00  0.00           H
ATOM    993  CZ  PHE A  67      36.340  58.320  67.000  1.00  0.00           C
ATOM    994  HZ  PHE A  67      35.290  58.560  66.850  1.00  0.00           H
ATOM    995  CD2 PHE A  67      38.660  58.910  66.970  1.00  0.00           C
ATOM    996  HD2 PHE A  67      39.440  59.500  66.490  1.00  0.00           H
ATOM    997  CE2 PHE A  67      37.390  59.140  66.490  1.00  0.00           C
ATOM    998  HE2 PHE A  67      37.140  59.960  65.830  1.00  0.00           H
ATOM    999  C   PHE A  67      41.230  56.960  66.340  1.00  0.00           C
ATOM   1000  O   PHE A  67      40.570  56.450  65.410  1.00  0.00           O
ATOM   1001  N   ASN A  68      42.170  57.790  66.080  1.00  0.00           N
ATOM   1002  HN  ASN A  68      42.520  58.350  66.830  1.00  0.00           H
ATOM   1003  CA  ASN A  68      42.620  58.080  64.670  1.00  0.00           C
ATOM   1004  HA  ASN A  68      41.760  58.240  64.040  1.00  0.00           H
ATOM   1005  CB  ASN A  68      43.610  59.180  64.560  1.00  0.00           C
ATOM   1006  HB1 ASN A  68      44.010  59.170  63.520  1.00  0.00           H
ATOM   1007  HB2 ASN A  68      44.390  59.350  65.340  1.00  0.00           H
ATOM   1008  CG  ASN A  68      42.880  60.550  64.550  1.00  0.00           C
ATOM   1009  OD1 ASN A  68      42.620  61.260  63.580  1.00  0.00           O
ATOM   1010  ND2 ASN A  68      42.670  60.990  65.860  1.00  0.00           N
ATOM   1011 HD21 ASN A  68      42.830  60.390  66.650  1.00  0.00           H
ATOM   1012 HD22 ASN A  68      42.340  61.920  66.000  1.00  0.00           H
ATOM   1013  C   ASN A  68      43.200  56.880  64.010  1.00  0.00           C
ATOM   1014  O   ASN A  68      43.060  56.650  62.780  1.00  0.00           O
ATOM   1015  N   LEU A  69      43.850  55.970  64.780  1.00  0.00           N
ATOM   1016  HN  LEU A  69      44.100  56.270  65.700  1.00  0.00           H
ATOM   1017  CA  LEU A  69      44.320  54.770  64.240  1.00  0.00           C
ATOM   1018  HA  LEU A  69      44.770  55.030  63.290  1.00  0.00           H
ATOM   1019  CB  LEU A  69      45.330  54.070  65.160  1.00  0.00           C
ATOM   1020  HB1 LEU A  69      44.920  53.970  66.180  1.00  0.00           H
ATOM   1021  HB2 LEU A  69      46.190  54.770  65.280  1.00  0.00           H
ATOM   1022  CG  LEU A  69      45.940  52.710  64.720  1.00  0.00           C
ATOM   1023  HG  LEU A  69      45.120  51.970  64.590  1.00  0.00           H
ATOM   1024  CD1 LEU A  69      46.590  52.900  63.320  1.00  0.00           C
ATOM   1025 HD11 LEU A  69      47.090  51.960  63.000  1.00  0.00           H
ATOM   1026 HD12 LEU A  69      47.310  53.730  63.410  1.00  0.00           H
ATOM   1027 HD13 LEU A  69      45.790  53.100  62.560  1.00  0.00           H
ATOM   1028  CD2 LEU A  69      46.900  52.030  65.670  1.00  0.00           C
ATOM   1029 HD21 LEU A  69      46.400  51.680  66.590  1.00  0.00           H
ATOM   1030 HD22 LEU A  69      47.850  52.560  65.860  1.00  0.00           H
ATOM   1031 HD23 LEU A  69      47.240  51.040  65.270  1.00  0.00           H
ATOM   1032  C   LEU A  69      43.200  53.790  63.870  1.00  0.00           C
ATOM   1033  O   LEU A  69      43.190  53.280  62.720  1.00  0.00           O
ATOM   1034  N   ALA A  70      42.330  53.510  64.890  1.00  0.00           N
ATOM   1035  HN  ALA A  70      42.460  53.990  65.750  1.00  0.00           H
ATOM   1036  CA  ALA A  70      41.160  52.720  64.640  1.00  0.00           C
ATOM   1037  HA  ALA A  70      41.450  51.750  64.270  1.00  0.00           H
ATOM   1038  CB  ALA A  70      40.340  52.820  65.990  1.00  0.00           C
ATOM   1039  HB1 ALA A  70      40.180  53.890  66.250  1.00  0.00           H
ATOM   1040  HB2 ALA A  70      40.990  52.430  66.800  1.00  0.00           H
ATOM   1041  HB3 ALA A  70      39.340  52.340  65.980  1.00  0.00           H
ATOM   1042  C   ALA A  70      40.260  53.260  63.510  1.00  0.00           C
ATOM   1043  O   ALA A  70      39.860  52.410  62.630  1.00  0.00           O
ATOM   1044  N   VAL A  71      39.990  54.540  63.410  1.00  0.00           N
ATOM   1045  HN  VAL A  71      40.190  55.200  64.120  1.00  0.00           H
ATOM   1046  CA  VAL A  71      39.340  55.140  62.180  1.00  0.00           C
ATOM   1047  HA  VAL A  71      38.400  54.670  61.970  1.00  0.00           H
ATOM   1048  CB  VAL A  71      39.160  56.660  62.390  1.00  0.00           C
ATOM   1049  HB  VAL A  71      40.170  57.030  62.680  1.00  0.00           H
ATOM   1050  CG1 VAL A  71      38.640  57.330  61.060  1.00  0.00           C
ATOM   1051 HG11 VAL A  71      37.720  56.820  60.690  1.00  0.00           H
ATOM   1052 HG12 VAL A  71      39.400  57.230  60.270  1.00  0.00           H
ATOM   1053 HG13 VAL A  71      38.370  58.410  61.070  1.00  0.00           H
ATOM   1054  CG2 VAL A  71      38.110  56.940  63.470  1.00  0.00           C
ATOM   1055 HG21 VAL A  71      38.060  58.010  63.770  1.00  0.00           H
ATOM   1056 HG22 VAL A  71      38.280  56.300  64.360  1.00  0.00           H
ATOM   1057 HG23 VAL A  71      37.150  56.460  63.190  1.00  0.00           H
ATOM   1058  C   VAL A  71      40.100  54.810  60.890  1.00  0.00           C
ATOM   1059  O   VAL A  71      39.580  54.280  59.890  1.00  0.00           O
ATOM   1060  N   ALA A  72      41.430  55.000  60.950  1.00  0.00           N
ATOM   1061  HN  ALA A  72      41.810  55.210  61.850  1.00  0.00           H
ATOM   1062  CA  ALA A  72      42.340  54.660  59.780  1.00  0.00           C
ATOM   1063  HA  ALA A  72      41.940  55.260  58.990  1.00  0.00           H
ATOM   1064  CB  ALA A  72      43.750  55.240  59.910  1.00  0.00           C
ATOM   1065  HB1 ALA A  72      43.650  56.320  60.140  1.00  0.00           H
ATOM   1066  HB2 ALA A  72      44.380  55.200  59.010  1.00  0.00           H
ATOM   1067  HB3 ALA A  72      44.200  54.730  60.800  1.00  0.00           H
ATOM   1068  C   ALA A  72      42.380  53.250  59.280  1.00  0.00           C
ATOM   1069  O   ALA A  72      42.020  52.910  58.150  1.00  0.00           O
ATOM   1070  N   ASP A  73      42.520  52.380  60.290  1.00  0.00           N
ATOM   1071  HN  ASP A  73      42.660  52.780  61.190  1.00  0.00           H
ATOM   1072  CA  ASP A  73      42.390  50.900  60.070  1.00  0.00           C
ATOM   1073  HA  ASP A  73      43.130  50.570  59.350  1.00  0.00           H
ATOM   1074  CB  ASP A  73      42.640  50.110  61.350  1.00  0.00           C
ATOM   1075  HB1 ASP A  73      42.390  49.040  61.230  1.00  0.00           H
ATOM   1076  HB2 ASP A  73      42.040  50.440  62.230  1.00  0.00           H
ATOM   1077  CG  ASP A  73      44.150  50.290  61.680  1.00  0.00           C
ATOM   1078  OD1 ASP A  73      44.950  51.010  61.170  1.00  0.00           O
ATOM   1079  OD2 ASP A  73      44.460  49.410  62.770  1.00  0.00           O
ATOM   1080  HD2 ASP A  73      45.420  49.400  62.940  1.00  0.00           H
ATOM   1081  C   ASP A  73      41.030  50.430  59.490  1.00  0.00           C
ATOM   1082  O   ASP A  73      40.900  49.730  58.490  1.00  0.00           O
ATOM   1083  N   PHE A  74      39.880  51.020  60.030  1.00  0.00           N
ATOM   1084  HN  PHE A  74      39.950  51.650  60.800  1.00  0.00           H
ATOM   1085  CA  PHE A  74      38.570  50.780  59.430  1.00  0.00           C
ATOM   1086  HA  PHE A  74      38.380  49.710  59.530  1.00  0.00           H
ATOM   1087  CB  PHE A  74      37.650  51.530  60.340  1.00  0.00           C
ATOM   1088  HB1 PHE A  74      37.920  52.610  60.420  1.00  0.00           H
ATOM   1089  HB2 PHE A  74      37.800  51.230  61.400  1.00  0.00           H
ATOM   1090  CG  PHE A  74      36.190  51.410  60.060  1.00  0.00           C
ATOM   1091  CD1 PHE A  74      35.400  50.750  60.960  1.00  0.00           C
ATOM   1092  HD1 PHE A  74      35.800  50.210  61.790  1.00  0.00           H
ATOM   1093  CE1 PHE A  74      33.960  50.720  60.770  1.00  0.00           C
ATOM   1094  HE1 PHE A  74      33.340  50.150  61.460  1.00  0.00           H
ATOM   1095  CZ  PHE A  74      33.340  51.550  59.840  1.00  0.00           C
ATOM   1096  HZ  PHE A  74      32.280  51.720  59.810  1.00  0.00           H
ATOM   1097  CD2 PHE A  74      35.590  52.190  59.030  1.00  0.00           C
ATOM   1098  HD2 PHE A  74      36.130  52.860  58.370  1.00  0.00           H
ATOM   1099  CE2 PHE A  74      34.190  52.250  58.940  1.00  0.00           C
ATOM   1100  HE2 PHE A  74      33.780  52.810  58.110  1.00  0.00           H
ATOM   1101  C   PHE A  74      38.470  51.230  57.990  1.00  0.00           C
ATOM   1102  O   PHE A  74      38.000  50.490  57.110  1.00  0.00           O
ATOM   1103  N   LEU A  75      38.960  52.440  57.630  1.00  0.00           N
ATOM   1104  HN  LEU A  75      39.510  52.910  58.320  1.00  0.00           H
ATOM   1105  CA  LEU A  75      38.970  52.940  56.300  1.00  0.00           C
ATOM   1106  HA  LEU A  75      37.980  52.820  55.890  1.00  0.00           H
ATOM   1107  CB  LEU A  75      39.400  54.400  56.220  1.00  0.00           C
ATOM   1108  HB1 LEU A  75      39.490  54.740  55.160  1.00  0.00           H
ATOM   1109  HB2 LEU A  75      40.350  54.580  56.790  1.00  0.00           H
ATOM   1110  CG  LEU A  75      38.380  55.400  56.730  1.00  0.00           C
ATOM   1111  HG  LEU A  75      38.000  55.150  57.740  1.00  0.00           H
ATOM   1112  CD1 LEU A  75      39.150  56.770  57.010  1.00  0.00           C
ATOM   1113 HD11 LEU A  75      38.440  57.440  57.520  1.00  0.00           H
ATOM   1114 HD12 LEU A  75      39.480  57.170  56.020  1.00  0.00           H
ATOM   1115 HD13 LEU A  75      40.060  56.570  57.620  1.00  0.00           H
ATOM   1116  CD2 LEU A  75      37.130  55.540  55.870  1.00  0.00           C
ATOM   1117 HD21 LEU A  75      36.350  54.850  56.230  1.00  0.00           H
ATOM   1118 HD22 LEU A  75      37.410  55.340  54.810  1.00  0.00           H
ATOM   1119 HD23 LEU A  75      36.720  56.580  55.920  1.00  0.00           H
ATOM   1120  C   LEU A  75      39.800  52.080  55.360  1.00  0.00           C
ATOM   1121  O   LEU A  75      39.460  51.860  54.190  1.00  0.00           O
ATOM   1122  N   LEU A  76      40.990  51.630  55.840  1.00  0.00           N
ATOM   1123  HN  LEU A  76      41.170  51.880  56.800  1.00  0.00           H
ATOM   1124  CA  LEU A  76      41.850  50.730  55.140  1.00  0.00           C
ATOM   1125  HA  LEU A  76      41.990  51.130  54.150  1.00  0.00           H
ATOM   1126  CB  LEU A  76      43.230  50.690  56.040  1.00  0.00           C
ATOM   1127  HB1 LEU A  76      42.950  50.230  57.000  1.00  0.00           H
ATOM   1128  HB2 LEU A  76      43.500  51.750  56.250  1.00  0.00           H
ATOM   1129  CG  LEU A  76      44.460  49.930  55.520  1.00  0.00           C
ATOM   1130  HG  LEU A  76      44.160  48.870  55.610  1.00  0.00           H
ATOM   1131  CD1 LEU A  76      44.870  50.340  54.090  1.00  0.00           C
ATOM   1132 HD11 LEU A  76      43.980  49.980  53.520  1.00  0.00           H
ATOM   1133 HD12 LEU A  76      45.720  49.750  53.700  1.00  0.00           H
ATOM   1134 HD13 LEU A  76      45.140  51.420  54.040  1.00  0.00           H
ATOM   1135  CD2 LEU A  76      45.730  50.200  56.380  1.00  0.00           C
ATOM   1136 HD21 LEU A  76      46.510  49.560  55.910  1.00  0.00           H
ATOM   1137 HD22 LEU A  76      45.530  49.770  57.370  1.00  0.00           H
ATOM   1138 HD23 LEU A  76      46.060  51.260  56.470  1.00  0.00           H
ATOM   1139  C   LEU A  76      41.270  49.350  54.910  1.00  0.00           C
ATOM   1140  O   LEU A  76      41.580  48.700  53.920  1.00  0.00           O
ATOM   1141  N   ILE A  77      40.350  48.950  55.820  1.00  0.00           N
ATOM   1142  HN  ILE A  77      40.200  49.370  56.720  1.00  0.00           H
ATOM   1143  CA  ILE A  77      39.580  47.690  55.630  1.00  0.00           C
ATOM   1144  HA  ILE A  77      40.260  46.980  55.210  1.00  0.00           H
ATOM   1145  CB  ILE A  77      39.130  47.140  56.890  1.00  0.00           C
ATOM   1146  HB  ILE A  77      38.500  47.880  57.410  1.00  0.00           H
ATOM   1147  CG2 ILE A  77      38.230  45.900  56.510  1.00  0.00           C
ATOM   1148 HG21 ILE A  77      37.290  46.370  56.150  1.00  0.00           H
ATOM   1149 HG22 ILE A  77      38.000  45.230  57.360  1.00  0.00           H
ATOM   1150 HG23 ILE A  77      38.800  45.420  55.690  1.00  0.00           H
ATOM   1151  CG1 ILE A  77      40.300  46.670  57.770  1.00  0.00           C
ATOM   1152 HG11 ILE A  77      40.100  46.650  58.860  1.00  0.00           H
ATOM   1153 HG12 ILE A  77      41.100  47.450  57.720  1.00  0.00           H
ATOM   1154  CD  ILE A  77      41.000  45.380  57.300  1.00  0.00           C
ATOM   1155  HD1 ILE A  77      41.310  45.440  56.240  1.00  0.00           H
ATOM   1156  HD2 ILE A  77      40.360  44.490  57.430  1.00  0.00           H
ATOM   1157  HD3 ILE A  77      41.950  45.270  57.870  1.00  0.00           H
ATOM   1158  C   ILE A  77      38.460  47.900  54.660  1.00  0.00           C
ATOM   1159  O   ILE A  77      38.190  46.970  53.820  1.00  0.00           O
ATOM   1160  N   ILE A  78      37.890  49.110  54.560  1.00  0.00           N
ATOM   1161  HN  ILE A  78      38.180  49.820  55.210  1.00  0.00           H
ATOM   1162  CA  ILE A  78      36.770  49.340  53.680  1.00  0.00           C
ATOM   1163  HA  ILE A  78      36.070  48.520  53.810  1.00  0.00           H
ATOM   1164  CB  ILE A  78      35.920  50.590  54.060  1.00  0.00           C
ATOM   1165  HB  ILE A  78      36.160  50.890  55.100  1.00  0.00           H
ATOM   1166  CG2 ILE A  78      36.180  51.840  53.210  1.00  0.00           C
ATOM   1167 HG21 ILE A  78      37.240  52.160  53.200  1.00  0.00           H
ATOM   1168 HG22 ILE A  78      35.620  52.710  53.630  1.00  0.00           H
ATOM   1169 HG23 ILE A  78      35.800  51.690  52.170  1.00  0.00           H
ATOM   1170  CG1 ILE A  78      34.400  50.250  54.000  1.00  0.00           C
ATOM   1171 HG11 ILE A  78      34.240  49.150  54.070  1.00  0.00           H
ATOM   1172 HG12 ILE A  78      33.850  50.560  53.090  1.00  0.00           H
ATOM   1173  CD  ILE A  78      33.620  51.080  55.060  1.00  0.00           C
ATOM   1174  HD1 ILE A  78      33.980  50.840  56.090  1.00  0.00           H
ATOM   1175  HD2 ILE A  78      32.560  50.720  55.090  1.00  0.00           H
ATOM   1176  HD3 ILE A  78      33.680  52.180  54.980  1.00  0.00           H
ATOM   1177  C   ILE A  78      37.130  49.330  52.210  1.00  0.00           C
ATOM   1178  O   ILE A  78      36.290  49.060  51.380  1.00  0.00           O
ATOM   1179  N   CYS A  79      38.400  49.460  51.880  1.00  0.00           N
ATOM   1180  HN  CYS A  79      39.050  49.510  52.640  1.00  0.00           H
ATOM   1181  CA  CYS A  79      38.990  49.170  50.520  1.00  0.00           C
ATOM   1182  HA  CYS A  79      38.550  49.880  49.840  1.00  0.00           H
ATOM   1183  CB  CYS A  79      40.530  49.430  50.480  1.00  0.00           C
ATOM   1184  HB1 CYS A  79      40.970  49.160  49.500  1.00  0.00           H
ATOM   1185  HB2 CYS A  79      41.050  48.800  51.230  1.00  0.00           H
ATOM   1186  SG  CYS A  79      40.780  51.160  50.920  1.00  0.00           S
ATOM   1187  HG1 CYS A  79      40.480  51.710  49.750  1.00  0.00           H
ATOM   1188  C   CYS A  79      38.790  47.810  49.930  1.00  0.00           C
ATOM   1189  O   CYS A  79      38.640  47.690  48.680  1.00  0.00           O
ATOM   1190  N   LEU A  80      38.900  46.750  50.790  1.00  0.00           N
ATOM   1191  HN  LEU A  80      38.980  46.870  51.770  1.00  0.00           H
ATOM   1192  CA  LEU A  80      38.890  45.360  50.340  1.00  0.00           C
ATOM   1193  HA  LEU A  80      39.770  45.130  49.770  1.00  0.00           H
ATOM   1194  CB  LEU A  80      39.010  44.520  51.650  1.00  0.00           C
ATOM   1195  HB1 LEU A  80      38.910  43.460  51.310  1.00  0.00           H
ATOM   1196  HB2 LEU A  80      38.100  44.690  52.250  1.00  0.00           H
ATOM   1197  CG  LEU A  80      40.340  44.630  52.400  1.00  0.00           C
ATOM   1198  HG  LEU A  80      40.540  45.690  52.650  1.00  0.00           H
ATOM   1199  CD1 LEU A  80      40.190  43.730  53.660  1.00  0.00           C
ATOM   1200 HD11 LEU A  80      40.240  42.650  53.400  1.00  0.00           H
ATOM   1201 HD12 LEU A  80      39.230  43.960  54.150  1.00  0.00           H
ATOM   1202 HD13 LEU A  80      41.020  43.920  54.380  1.00  0.00           H
ATOM   1203  CD2 LEU A  80      41.600  44.090  51.570  1.00  0.00           C
ATOM   1204 HD21 LEU A  80      41.260  43.120  51.160  1.00  0.00           H
ATOM   1205 HD22 LEU A  80      42.460  43.950  52.250  1.00  0.00           H
ATOM   1206 HD23 LEU A  80      41.770  44.660  50.630  1.00  0.00           H
ATOM   1207  C   LEU A  80      37.750  44.820  49.440  1.00  0.00           C
ATOM   1208  O   LEU A  80      38.130  44.160  48.460  1.00  0.00           O
ATOM   1209  N   PRO A  81      36.390  45.090  49.600  1.00  0.00           N
ATOM   1210  CD  PRO A  81      35.840  45.810  50.700  1.00  0.00           C
ATOM   1211  HD1 PRO A  81      35.770  46.820  50.250  1.00  0.00           H
ATOM   1212  HD2 PRO A  81      36.380  45.730  51.670  1.00  0.00           H
ATOM   1213  CA  PRO A  81      35.370  44.560  48.790  1.00  0.00           C
ATOM   1214  HA  PRO A  81      35.550  43.490  48.680  1.00  0.00           H
ATOM   1215  CB  PRO A  81      34.080  44.990  49.540  1.00  0.00           C
ATOM   1216  HB1 PRO A  81      33.400  44.120  49.600  1.00  0.00           H
ATOM   1217  HB2 PRO A  81      33.530  45.820  49.050  1.00  0.00           H
ATOM   1218  CG  PRO A  81      34.440  45.310  50.950  1.00  0.00           C
ATOM   1219  HG1 PRO A  81      33.800  46.190  51.170  1.00  0.00           H
ATOM   1220  HG2 PRO A  81      34.300  44.420  51.590  1.00  0.00           H
ATOM   1221  C   PRO A  81      35.400  44.990  47.340  1.00  0.00           C
ATOM   1222  O   PRO A  81      34.980  44.210  46.510  1.00  0.00           O
ATOM   1223  N   PHE A  82      35.830  46.200  47.060  1.00  0.00           N
ATOM   1224  HN  PHE A  82      35.790  46.890  47.780  1.00  0.00           H
ATOM   1225  CA  PHE A  82      36.240  46.830  45.800  1.00  0.00           C
ATOM   1226  HA  PHE A  82      35.450  46.630  45.090  1.00  0.00           H
ATOM   1227  CB  PHE A  82      36.500  48.340  46.030  1.00  0.00           C
ATOM   1228  HB1 PHE A  82      36.930  48.780  45.120  1.00  0.00           H
ATOM   1229  HB2 PHE A  82      37.340  48.570  46.740  1.00  0.00           H
ATOM   1230  CG  PHE A  82      35.360  49.150  46.560  1.00  0.00           C
ATOM   1231  CD1 PHE A  82      34.650  49.870  45.600  1.00  0.00           C
ATOM   1232  HD1 PHE A  82      34.910  49.740  44.560  1.00  0.00           H
ATOM   1233  CE1 PHE A  82      33.560  50.600  45.950  1.00  0.00           C
ATOM   1234  HE1 PHE A  82      33.070  51.220  45.200  1.00  0.00           H
ATOM   1235  CZ  PHE A  82      33.130  50.620  47.240  1.00  0.00           C
ATOM   1236  HZ  PHE A  82      32.370  51.320  47.550  1.00  0.00           H
ATOM   1237  CD2 PHE A  82      35.050  49.270  47.900  1.00  0.00           C
ATOM   1238  HD2 PHE A  82      35.560  48.740  48.690  1.00  0.00           H
ATOM   1239  CE2 PHE A  82      33.980  50.090  48.250  1.00  0.00           C
ATOM   1240  HE2 PHE A  82      33.750  50.180  49.290  1.00  0.00           H
ATOM   1241  C   PHE A  82      37.450  46.090  45.160  1.00  0.00           C
ATOM   1242  O   PHE A  82      37.420  45.720  44.010  1.00  0.00           O
ATOM   1243  N   LEU A  83      38.400  45.830  46.020  1.00  0.00           N
ATOM   1244  HN  LEU A  83      38.500  46.250  46.910  1.00  0.00           H
ATOM   1245  CA  LEU A  83      39.510  45.040  45.560  1.00  0.00           C
ATOM   1246  HA  LEU A  83      39.810  45.450  44.610  1.00  0.00           H
ATOM   1247  CB  LEU A  83      40.710  44.920  46.630  1.00  0.00           C
ATOM   1248  HB1 LEU A  83      41.300  44.040  46.290  1.00  0.00           H
ATOM   1249  HB2 LEU A  83      40.300  44.560  47.610  1.00  0.00           H
ATOM   1250  CG  LEU A  83      41.580  46.230  46.810  1.00  0.00           C
ATOM   1251  HG  LEU A  83      41.060  47.160  47.130  1.00  0.00           H
ATOM   1252  CD1 LEU A  83      42.690  45.910  47.830  1.00  0.00           C
ATOM   1253 HD11 LEU A  83      42.290  45.830  48.870  1.00  0.00           H
ATOM   1254 HD12 LEU A  83      43.380  46.770  47.930  1.00  0.00           H
ATOM   1255 HD13 LEU A  83      43.260  45.000  47.560  1.00  0.00           H
ATOM   1256  CD2 LEU A  83      42.170  46.480  45.440  1.00  0.00           C
ATOM   1257 HD21 LEU A  83      42.720  45.610  45.010  1.00  0.00           H
ATOM   1258 HD22 LEU A  83      42.920  47.300  45.410  1.00  0.00           H
ATOM   1259 HD23 LEU A  83      41.340  46.610  44.710  1.00  0.00           H
ATOM   1260  C   LEU A  83      39.090  43.610  45.110  1.00  0.00           C
ATOM   1261  O   LEU A  83      39.360  43.140  43.950  1.00  0.00           O
ATOM   1262  N   MET A  84      38.270  42.950  45.950  1.00  0.00           N
ATOM   1263  HN  MET A  84      37.960  43.290  46.840  1.00  0.00           H
ATOM   1264  CA  MET A  84      37.600  41.740  45.720  1.00  0.00           C
ATOM   1265  HA  MET A  84      38.390  41.030  45.520  1.00  0.00           H
ATOM   1266  CB  MET A  84      36.920  41.210  46.990  1.00  0.00           C
ATOM   1267  HB1 MET A  84      36.460  40.200  46.840  1.00  0.00           H
ATOM   1268  HB2 MET A  84      36.090  41.890  47.250  1.00  0.00           H
ATOM   1269  CG  MET A  84      38.010  40.950  48.080  1.00  0.00           C
ATOM   1270  HG1 MET A  84      38.560  41.840  48.460  1.00  0.00           H
ATOM   1271  HG2 MET A  84      38.890  40.450  47.620  1.00  0.00           H
ATOM   1272  SD  MET A  84      37.480  39.910  49.470  1.00  0.00           S
ATOM   1273  CE  MET A  84      36.530  41.200  50.350  1.00  0.00           C
ATOM   1274  HE1 MET A  84      37.200  41.790  51.000  1.00  0.00           H
ATOM   1275  HE2 MET A  84      35.760  40.750  51.010  1.00  0.00           H
ATOM   1276  HE3 MET A  84      36.050  41.900  49.620  1.00  0.00           H
ATOM   1277  C   MET A  84      36.660  41.590  44.550  1.00  0.00           C
ATOM   1278  O   MET A  84      36.590  40.530  43.870  1.00  0.00           O
ATOM   1279  N   ASP A  85      35.880  42.660  44.180  1.00  0.00           N
ATOM   1280  HN  ASP A  85      35.810  43.470  44.750  1.00  0.00           H
ATOM   1281  CA  ASP A  85      35.140  42.630  42.910  1.00  0.00           C
ATOM   1282  HA  ASP A  85      34.510  41.760  42.850  1.00  0.00           H
ATOM   1283  CB  ASP A  85      34.330  44.030  42.910  1.00  0.00           C
ATOM   1284  HB1 ASP A  85      35.020  44.870  43.140  1.00  0.00           H
ATOM   1285  HB2 ASP A  85      33.510  43.990  43.660  1.00  0.00           H
ATOM   1286  CG  ASP A  85      33.620  44.260  41.590  1.00  0.00           C
ATOM   1287  OD1 ASP A  85      33.700  45.470  41.120  1.00  0.00           O
ATOM   1288  OD2 ASP A  85      32.980  43.350  41.010  1.00  0.00           O
ATOM   1289  C   ASP A  85      36.160  42.680  41.780  1.00  0.00           C
ATOM   1290  O   ASP A  85      36.060  41.860  40.840  1.00  0.00           O
ATOM   1291  N   ASN A  86      37.240  43.550  41.850  1.00  0.00           N
ATOM   1292  HN  ASN A  86      37.560  44.090  42.630  1.00  0.00           H
ATOM   1293  CA  ASN A  86      38.190  43.720  40.760  1.00  0.00           C
ATOM   1294  HA  ASN A  86      37.620  43.960  39.880  1.00  0.00           H
ATOM   1295  CB  ASN A  86      39.070  44.940  41.170  1.00  0.00           C
ATOM   1296  HB1 ASN A  86      39.470  44.870  42.210  1.00  0.00           H
ATOM   1297  HB2 ASN A  86      38.290  45.740  41.100  1.00  0.00           H
ATOM   1298  CG  ASN A  86      40.270  45.180  40.320  1.00  0.00           C
ATOM   1299  OD1 ASN A  86      40.150  46.000  39.380  1.00  0.00           O
ATOM   1300  ND2 ASN A  86      41.400  44.550  40.640  1.00  0.00           N
ATOM   1301 HD21 ASN A  86      42.160  44.670  40.010  1.00  0.00           H
ATOM   1302 HD22 ASN A  86      41.510  43.970  41.450  1.00  0.00           H
ATOM   1303  C   ASN A  86      38.920  42.390  40.330  1.00  0.00           C
ATOM   1304  O   ASN A  86      39.130  42.110  39.150  1.00  0.00           O
ATOM   1305  N   TYR A  87      39.300  41.600  41.360  1.00  0.00           N
ATOM   1306  HN  TYR A  87      39.210  41.930  42.300  1.00  0.00           H
ATOM   1307  CA  TYR A  87      39.860  40.290  41.200  1.00  0.00           C
ATOM   1308  HA  TYR A  87      40.740  40.370  40.570  1.00  0.00           H
ATOM   1309  CB  TYR A  87      40.420  39.810  42.610  1.00  0.00           C
ATOM   1310  HB1 TYR A  87      40.720  38.730  42.560  1.00  0.00           H
ATOM   1311  HB2 TYR A  87      39.580  39.950  43.320  1.00  0.00           H
ATOM   1312  CG  TYR A  87      41.570  40.670  43.090  1.00  0.00           C
ATOM   1313  CD1 TYR A  87      41.790  40.870  44.490  1.00  0.00           C
ATOM   1314  HD1 TYR A  87      41.120  40.350  45.170  1.00  0.00           H
ATOM   1315  CE1 TYR A  87      42.830  41.620  44.960  1.00  0.00           C
ATOM   1316  HE1 TYR A  87      42.760  41.850  46.020  1.00  0.00           H
ATOM   1317  CZ  TYR A  87      43.680  42.280  44.030  1.00  0.00           C
ATOM   1318  OH  TYR A  87      44.570  43.240  44.560  1.00  0.00           O
ATOM   1319  HH  TYR A  87      45.040  43.610  43.820  1.00  0.00           H
ATOM   1320  CD2 TYR A  87      42.500  41.250  42.180  1.00  0.00           C
ATOM   1321  HD2 TYR A  87      42.500  41.100  41.110  1.00  0.00           H
ATOM   1322  CE2 TYR A  87      43.530  42.120  42.650  1.00  0.00           C
ATOM   1323  HE2 TYR A  87      44.140  42.700  41.980  1.00  0.00           H
ATOM   1324  C   TYR A  87      38.880  39.270  40.660  1.00  0.00           C
ATOM   1325  O   TYR A  87      39.190  38.510  39.760  1.00  0.00           O
ATOM   1326  N   VAL A  88      37.650  39.240  41.140  1.00  0.00           N
ATOM   1327  HN  VAL A  88      37.420  39.860  41.880  1.00  0.00           H
ATOM   1328  CA  VAL A  88      36.650  38.380  40.530  1.00  0.00           C
ATOM   1329  HA  VAL A  88      36.930  37.340  40.500  1.00  0.00           H
ATOM   1330  CB  VAL A  88      35.400  38.410  41.450  1.00  0.00           C
ATOM   1331  HB  VAL A  88      35.080  39.460  41.600  1.00  0.00           H
ATOM   1332  CG1 VAL A  88      34.130  37.660  41.020  1.00  0.00           C
ATOM   1333 HG11 VAL A  88      33.850  38.150  40.060  1.00  0.00           H
ATOM   1334 HG12 VAL A  88      33.340  37.720  41.780  1.00  0.00           H
ATOM   1335 HG13 VAL A  88      34.370  36.580  40.880  1.00  0.00           H
ATOM   1336  CG2 VAL A  88      35.870  37.940  42.850  1.00  0.00           C
ATOM   1337 HG21 VAL A  88      36.840  38.290  43.250  1.00  0.00           H
ATOM   1338 HG22 VAL A  88      35.860  36.820  42.800  1.00  0.00           H
ATOM   1339 HG23 VAL A  88      35.120  38.190  43.630  1.00  0.00           H
ATOM   1340  C   VAL A  88      36.340  38.820  39.140  1.00  0.00           C
ATOM   1341  O   VAL A  88      36.070  37.990  38.260  1.00  0.00           O
ATOM   1342  N   ARG A  89      36.470  40.090  38.820  1.00  0.00           N
ATOM   1343  HN  ARG A  89      36.640  40.840  39.450  1.00  0.00           H
ATOM   1344  CA  ARG A  89      36.230  40.570  37.460  1.00  0.00           C
ATOM   1345  HA  ARG A  89      35.580  39.910  36.900  1.00  0.00           H
ATOM   1346  CB  ARG A  89      35.550  42.020  37.500  1.00  0.00           C
ATOM   1347  HB1 ARG A  89      35.500  42.290  36.430  1.00  0.00           H
ATOM   1348  HB2 ARG A  89      36.220  42.640  38.140  1.00  0.00           H
ATOM   1349  CG  ARG A  89      34.220  42.150  38.230  1.00  0.00           C
ATOM   1350  HG1 ARG A  89      33.810  43.160  38.020  1.00  0.00           H
ATOM   1351  HG2 ARG A  89      34.500  42.040  39.300  1.00  0.00           H
ATOM   1352  CD  ARG A  89      33.170  41.110  38.050  1.00  0.00           C
ATOM   1353  HD1 ARG A  89      33.590  40.090  38.170  1.00  0.00           H
ATOM   1354  HD2 ARG A  89      32.710  41.220  37.050  1.00  0.00           H
ATOM   1355  NE  ARG A  89      32.130  41.320  39.160  1.00  0.00           N
ATOM   1356  HE  ARG A  89      32.430  42.020  39.810  1.00  0.00           H
ATOM   1357  CZ  ARG A  89      30.990  40.680  39.340  1.00  0.00           C
ATOM   1358  NH1 ARG A  89      30.650  39.700  38.520  1.00  0.00           N
ATOM   1359 HH11 ARG A  89      31.310  39.450  37.820  1.00  0.00           H
ATOM   1360 HH12 ARG A  89      29.680  39.430  38.460  1.00  0.00           H
ATOM   1361  NH2 ARG A  89      30.140  40.940  40.320  1.00  0.00           N
ATOM   1362 HH21 ARG A  89      29.510  40.200  40.520  1.00  0.00           H
ATOM   1363 HH22 ARG A  89      30.430  41.650  40.970  1.00  0.00           H
ATOM   1364  C   ARG A  89      37.540  40.590  36.600  1.00  0.00           C
ATOM   1365  O   ARG A  89      37.660  41.040  35.460  1.00  0.00           O
ATOM   1366  N   ARG A  90      38.650  39.980  37.160  1.00  0.00           N
ATOM   1367  HN  ARG A  90      38.500  39.420  37.970  1.00  0.00           H
ATOM   1368  CA  ARG A  90      39.960  39.910  36.540  1.00  0.00           C
ATOM   1369  HA  ARG A  90      40.550  39.430  37.300  1.00  0.00           H
ATOM   1370  CB  ARG A  90      39.930  38.860  35.370  1.00  0.00           C
ATOM   1371  HB1 ARG A  90      40.970  38.840  34.990  1.00  0.00           H
ATOM   1372  HB2 ARG A  90      39.230  39.210  34.590  1.00  0.00           H
ATOM   1373  CG  ARG A  90      39.600  37.370  35.700  1.00  0.00           C
ATOM   1374  HG1 ARG A  90      40.360  36.980  36.400  1.00  0.00           H
ATOM   1375  HG2 ARG A  90      39.660  36.780  34.760  1.00  0.00           H
ATOM   1376  CD  ARG A  90      38.200  37.110  36.230  1.00  0.00           C
ATOM   1377  HD1 ARG A  90      37.340  37.520  35.670  1.00  0.00           H
ATOM   1378  HD2 ARG A  90      38.150  37.510  37.270  1.00  0.00           H
ATOM   1379  NE  ARG A  90      38.040  35.590  36.330  1.00  0.00           N
ATOM   1380  HE  ARG A  90      38.830  34.990  36.210  1.00  0.00           H
ATOM   1381  CZ  ARG A  90      37.040  34.860  36.770  1.00  0.00           C
ATOM   1382  NH1 ARG A  90      35.990  35.430  37.350  1.00  0.00           N
ATOM   1383 HH11 ARG A  90      35.260  34.830  37.670  1.00  0.00           H
ATOM   1384 HH12 ARG A  90      36.080  36.420  37.490  1.00  0.00           H
ATOM   1385  NH2 ARG A  90      37.180  33.610  36.800  1.00  0.00           N
ATOM   1386 HH21 ARG A  90      37.780  33.220  36.100  1.00  0.00           H
ATOM   1387 HH22 ARG A  90      36.340  33.060  36.850  1.00  0.00           H
ATOM   1388  C   ARG A  90      40.710  41.150  36.120  1.00  0.00           C
ATOM   1389  O   ARG A  90      41.460  41.170  35.200  1.00  0.00           O
ATOM   1390  N   TRP A  91      40.600  42.170  36.920  1.00  0.00           N
ATOM   1391  HN  TRP A  91      40.010  42.180  37.730  1.00  0.00           H
ATOM   1392  CA  TRP A  91      41.260  43.420  36.600  1.00  0.00           C
ATOM   1393  HA  TRP A  91      41.150  44.070  37.450  1.00  0.00           H
ATOM   1394  CB  TRP A  91      42.840  43.490  36.440  1.00  0.00           C
ATOM   1395  HB1 TRP A  91      43.150  44.520  36.150  1.00  0.00           H
ATOM   1396  HB2 TRP A  91      43.090  42.780  35.620  1.00  0.00           H
ATOM   1397  CG  TRP A  91      43.550  43.090  37.690  1.00  0.00           C
ATOM   1398  CD1 TRP A  91      44.050  41.840  37.970  1.00  0.00           C
ATOM   1399  HD1 TRP A  91      43.940  40.980  37.300  1.00  0.00           H
ATOM   1400  NE1 TRP A  91      44.930  41.950  39.020  1.00  0.00           N
ATOM   1401  HE1 TRP A  91      45.670  41.320  39.130  1.00  0.00           H
ATOM   1402  CE2 TRP A  91      44.970  43.190  39.410  1.00  0.00           C
ATOM   1403  CD2 TRP A  91      44.060  43.990  38.660  1.00  0.00           C
ATOM   1404  CE3 TRP A  91      44.030  45.320  38.940  1.00  0.00           C
ATOM   1405  HE3 TRP A  91      43.290  45.940  38.480  1.00  0.00           H
ATOM   1406  CZ3 TRP A  91      44.760  45.870  39.950  1.00  0.00           C
ATOM   1407  HZ3 TRP A  91      44.660  46.940  40.100  1.00  0.00           H
ATOM   1408  CZ2 TRP A  91      45.770  43.680  40.480  1.00  0.00           C
ATOM   1409  HZ2 TRP A  91      46.470  43.060  41.010  1.00  0.00           H
ATOM   1410  CH2 TRP A  91      45.610  45.060  40.700  1.00  0.00           C
ATOM   1411  HH2 TRP A  91      46.130  45.410  41.580  1.00  0.00           H
ATOM   1412  C   TRP A  91      40.440  44.180  35.590  1.00  0.00           C
ATOM   1413  O   TRP A  91      41.080  45.000  34.950  1.00  0.00           O
ATOM   1414  N   ASP A  92      39.120  43.960  35.580  1.00  0.00           N
ATOM   1415  HN  ASP A  92      38.730  43.240  36.150  1.00  0.00           H
ATOM   1416  CA  ASP A  92      38.220  44.830  34.820  1.00  0.00           C
ATOM   1417  HA  ASP A  92      38.840  45.470  34.200  1.00  0.00           H
ATOM   1418  CB  ASP A  92      37.260  43.990  34.030  1.00  0.00           C
ATOM   1419  HB1 ASP A  92      36.660  43.330  34.690  1.00  0.00           H
ATOM   1420  HB2 ASP A  92      37.840  43.340  33.350  1.00  0.00           H
ATOM   1421  CG  ASP A  92      36.450  45.020  33.140  1.00  0.00           C
ATOM   1422  OD1 ASP A  92      35.280  44.560  32.800  1.00  0.00           O
ATOM   1423  OD2 ASP A  92      36.930  46.110  32.830  1.00  0.00           O
ATOM   1424  C   ASP A  92      37.460  45.710  35.890  1.00  0.00           C
ATOM   1425  O   ASP A  92      36.520  45.240  36.500  1.00  0.00           O
ATOM   1426  N   TRP A  93      37.860  47.010  36.040  1.00  0.00           N
ATOM   1427  HN  TRP A  93      38.750  47.240  35.670  1.00  0.00           H
ATOM   1428  CA  TRP A  93      37.270  48.070  36.860  1.00  0.00           C
ATOM   1429  HA  TRP A  93      36.910  47.470  37.690  1.00  0.00           H
ATOM   1430  CB  TRP A  93      38.350  49.150  37.130  1.00  0.00           C
ATOM   1431  HB1 TRP A  93      38.720  49.660  36.210  1.00  0.00           H
ATOM   1432  HB2 TRP A  93      39.090  48.550  37.700  1.00  0.00           H
ATOM   1433  CG  TRP A  93      37.970  50.230  38.120  1.00  0.00           C
ATOM   1434  CD1 TRP A  93      37.780  51.560  37.900  1.00  0.00           C
ATOM   1435  HD1 TRP A  93      37.730  51.950  36.880  1.00  0.00           H
ATOM   1436  NE1 TRP A  93      37.410  52.260  39.040  1.00  0.00           N
ATOM   1437  HE1 TRP A  93      37.560  53.220  39.160  1.00  0.00           H
ATOM   1438  CE2 TRP A  93      37.460  51.360  40.070  1.00  0.00           C
ATOM   1439  CD2 TRP A  93      37.850  50.080  39.540  1.00  0.00           C
ATOM   1440  CE3 TRP A  93      37.950  49.050  40.440  1.00  0.00           C
ATOM   1441  HE3 TRP A  93      38.180  48.110  39.960  1.00  0.00           H
ATOM   1442  CZ3 TRP A  93      37.760  49.150  41.800  1.00  0.00           C
ATOM   1443  HZ3 TRP A  93      38.060  48.370  42.480  1.00  0.00           H
ATOM   1444  CZ2 TRP A  93      37.130  51.470  41.420  1.00  0.00           C
ATOM   1445  HZ2 TRP A  93      36.850  52.450  41.800  1.00  0.00           H
ATOM   1446  CH2 TRP A  93      37.400  50.400  42.360  1.00  0.00           C
ATOM   1447  HH2 TRP A  93      37.200  50.580  43.410  1.00  0.00           H
ATOM   1448  C   TRP A  93      36.130  48.570  36.050  1.00  0.00           C
ATOM   1449  O   TRP A  93      36.300  49.090  34.950  1.00  0.00           O
ATOM   1450  N   LYS A  94      34.950  48.350  36.590  1.00  0.00           N
ATOM   1451  HN  LYS A  94      34.890  47.870  37.470  1.00  0.00           H
ATOM   1452  CA  LYS A  94      33.760  48.790  35.870  1.00  0.00           C
ATOM   1453  HA  LYS A  94      34.020  48.620  34.830  1.00  0.00           H
ATOM   1454  CB  LYS A  94      32.490  48.100  36.460  1.00  0.00           C
ATOM   1455  HB1 LYS A  94      31.670  48.490  35.820  1.00  0.00           H
ATOM   1456  HB2 LYS A  94      32.240  48.380  37.500  1.00  0.00           H
ATOM   1457  CG  LYS A  94      32.550  46.530  36.290  1.00  0.00           C
ATOM   1458  HG1 LYS A  94      31.650  45.990  36.660  1.00  0.00           H
ATOM   1459  HG2 LYS A  94      33.270  46.110  37.020  1.00  0.00           H
ATOM   1460  CD  LYS A  94      33.010  45.990  34.940  1.00  0.00           C
ATOM   1461  HD1 LYS A  94      34.060  46.190  34.650  1.00  0.00           H
ATOM   1462  HD2 LYS A  94      32.300  46.450  34.240  1.00  0.00           H
ATOM   1463  CE  LYS A  94      32.880  44.450  34.850  1.00  0.00           C
ATOM   1464  HE1 LYS A  94      31.990  44.090  35.410  1.00  0.00           H
ATOM   1465  HE2 LYS A  94      33.700  43.900  35.360  1.00  0.00           H
ATOM   1466  NZ  LYS A  94      32.800  44.040  33.470  1.00  0.00           N
ATOM   1467  HZ1 LYS A  94      32.510  43.050  33.470  1.00  0.00           H
ATOM   1468  HZ2 LYS A  94      33.740  44.220  33.050  1.00  0.00           H
ATOM   1469  HZ3 LYS A  94      32.210  44.690  32.910  1.00  0.00           H
ATOM   1470  C   LYS A  94      33.460  50.260  35.910  1.00  0.00           C
ATOM   1471  O   LYS A  94      33.210  50.790  34.820  1.00  0.00           O
ATOM   1472  N   PHE A  95      33.610  50.900  37.040  1.00  0.00           N
ATOM   1473  HN  PHE A  95      33.830  50.430  37.880  1.00  0.00           H
ATOM   1474  CA  PHE A  95      33.460  52.360  37.130  1.00  0.00           C
ATOM   1475  HA  PHE A  95      32.440  52.650  36.930  1.00  0.00           H
ATOM   1476  CB  PHE A  95      33.730  52.840  38.590  1.00  0.00           C
ATOM   1477  HB1 PHE A  95      33.480  53.920  38.690  1.00  0.00           H
ATOM   1478  HB2 PHE A  95      34.820  52.710  38.740  1.00  0.00           H
ATOM   1479  CG  PHE A  95      32.900  52.020  39.560  1.00  0.00           C
ATOM   1480  CD1 PHE A  95      31.600  51.520  39.310  1.00  0.00           C
ATOM   1481  HD1 PHE A  95      31.060  51.800  38.420  1.00  0.00           H
ATOM   1482  CE1 PHE A  95      31.000  50.650  40.280  1.00  0.00           C
ATOM   1483  HE1 PHE A  95      29.970  50.360  40.130  1.00  0.00           H
ATOM   1484  CZ  PHE A  95      31.620  50.320  41.470  1.00  0.00           C
ATOM   1485  HZ  PHE A  95      31.150  49.710  42.230  1.00  0.00           H
ATOM   1486  CD2 PHE A  95      33.500  51.660  40.760  1.00  0.00           C
ATOM   1487  HD2 PHE A  95      34.470  52.060  41.020  1.00  0.00           H
ATOM   1488  CE2 PHE A  95      32.920  50.760  41.710  1.00  0.00           C
ATOM   1489  HE2 PHE A  95      33.430  50.490  42.610  1.00  0.00           H
ATOM   1490  C   PHE A  95      34.330  53.200  36.170  1.00  0.00           C
ATOM   1491  O   PHE A  95      35.390  52.790  35.700  1.00  0.00           O
ATOM   1492  N   GLY A  96      33.900  54.450  35.970  1.00  0.00           N
ATOM   1493  HN  GLY A  96      32.960  54.670  36.200  1.00  0.00           H
ATOM   1494  CA  GLY A  96      34.600  55.490  35.200  1.00  0.00           C
ATOM   1495  HA1 GLY A  96      34.030  56.390  35.400  1.00  0.00           H
ATOM   1496  HA2 GLY A  96      34.590  55.200  34.160  1.00  0.00           H
ATOM   1497  C   GLY A  96      35.990  55.790  35.720  1.00  0.00           C
ATOM   1498  O   GLY A  96      36.550  55.400  36.780  1.00  0.00           O
ATOM   1499  N   ASP A  97      36.570  56.740  35.000  1.00  0.00           N
ATOM   1500  HN  ASP A  97      36.100  57.330  34.330  1.00  0.00           H
ATOM   1501  CA  ASP A  97      37.890  57.360  35.320  1.00  0.00           C
ATOM   1502  HA  ASP A  97      38.560  56.510  35.300  1.00  0.00           H
ATOM   1503  CB  ASP A  97      38.210  58.370  34.150  1.00  0.00           C
ATOM   1504  HB1 ASP A  97      37.350  59.070  34.110  1.00  0.00           H
ATOM   1505  HB2 ASP A  97      38.110  57.860  33.160  1.00  0.00           H
ATOM   1506  CG  ASP A  97      39.370  59.260  34.230  1.00  0.00           C
ATOM   1507  OD1 ASP A  97      39.400  60.250  33.450  1.00  0.00           O
ATOM   1508  OD2 ASP A  97      40.310  58.980  35.000  1.00  0.00           O
ATOM   1509  C   ASP A  97      38.120  58.020  36.740  1.00  0.00           C
ATOM   1510  O   ASP A  97      38.960  57.590  37.560  1.00  0.00           O
ATOM   1511  N   ILE A  98      37.250  58.960  37.190  1.00  0.00           N
ATOM   1512  HN  ILE A  98      36.530  59.270  36.570  1.00  0.00           H
ATOM   1513  CA  ILE A  98      37.270  59.520  38.570  1.00  0.00           C
ATOM   1514  HA  ILE A  98      38.310  59.820  38.630  1.00  0.00           H
ATOM   1515  CB  ILE A  98      36.410  60.780  38.730  1.00  0.00           C
ATOM   1516  HB  ILE A  98      35.440  60.560  38.240  1.00  0.00           H
ATOM   1517  CG2 ILE A  98      36.200  61.310  40.160  1.00  0.00           C
ATOM   1518 HG21 ILE A  98      35.670  62.290  40.200  1.00  0.00           H
ATOM   1519 HG22 ILE A  98      37.180  61.420  40.660  1.00  0.00           H
ATOM   1520 HG23 ILE A  98      35.580  60.600  40.750  1.00  0.00           H
ATOM   1521  CG1 ILE A  98      37.070  61.930  37.820  1.00  0.00           C
ATOM   1522 HG11 ILE A  98      37.160  61.560  36.780  1.00  0.00           H
ATOM   1523 HG12 ILE A  98      38.080  62.130  38.210  1.00  0.00           H
ATOM   1524  CD  ILE A  98      36.300  63.280  37.700  1.00  0.00           C
ATOM   1525  HD1 ILE A  98      36.100  63.790  38.670  1.00  0.00           H
ATOM   1526  HD2 ILE A  98      35.320  63.200  37.190  1.00  0.00           H
ATOM   1527  HD3 ILE A  98      36.870  63.990  37.070  1.00  0.00           H
ATOM   1528  C   ILE A  98      37.120  58.590  39.780  1.00  0.00           C
ATOM   1529  O   ILE A  98      37.970  58.680  40.630  1.00  0.00           O
ATOM   1530  N   PRO A  99      36.150  57.660  39.960  1.00  0.00           N
ATOM   1531  CD  PRO A  99      34.980  57.490  39.090  1.00  0.00           C
ATOM   1532  HD1 PRO A  99      35.240  57.050  38.100  1.00  0.00           H
ATOM   1533  HD2 PRO A  99      34.420  58.440  39.000  1.00  0.00           H
ATOM   1534  CA  PRO A  99      36.200  56.520  40.890  1.00  0.00           C
ATOM   1535  HA  PRO A  99      36.020  56.960  41.860  1.00  0.00           H
ATOM   1536  CB  PRO A  99      35.110  55.600  40.610  1.00  0.00           C
ATOM   1537  HB1 PRO A  99      34.620  55.190  41.510  1.00  0.00           H
ATOM   1538  HB2 PRO A  99      35.390  54.710  40.010  1.00  0.00           H
ATOM   1539  CG  PRO A  99      34.080  56.490  39.900  1.00  0.00           C
ATOM   1540  HG1 PRO A  99      33.360  55.840  39.370  1.00  0.00           H
ATOM   1541  HG2 PRO A  99      33.420  57.130  40.530  1.00  0.00           H
ATOM   1542  C   PRO A  99      37.630  55.790  40.980  1.00  0.00           C
ATOM   1543  O   PRO A  99      37.970  55.500  42.100  1.00  0.00           O
ATOM   1544  N   CYS A 100      38.320  55.590  39.840  1.00  0.00           N
ATOM   1545  HN  CYS A 100      37.980  56.040  39.020  1.00  0.00           H
ATOM   1546  CA  CYS A 100      39.650  54.930  39.860  1.00  0.00           C
ATOM   1547  HA  CYS A 100      39.590  54.020  40.430  1.00  0.00           H
ATOM   1548  CB  CYS A 100      40.010  54.590  38.400  1.00  0.00           C
ATOM   1549  HB1 CYS A 100      40.150  55.500  37.770  1.00  0.00           H
ATOM   1550  HB2 CYS A 100      39.240  53.970  37.890  1.00  0.00           H
ATOM   1551  SG  CYS A 100      41.520  53.620  38.190  1.00  0.00           S
ATOM   1552  C   CYS A 100      40.620  55.790  40.560  1.00  0.00           C
ATOM   1553  O   CYS A 100      41.270  55.270  41.440  1.00  0.00           O
ATOM   1554  N   ARG A 101      40.540  57.130  40.320  1.00  0.00           N
ATOM   1555  HN  ARG A 101      40.050  57.440  39.520  1.00  0.00           H
ATOM   1556  CA  ARG A 101      41.380  58.070  41.000  1.00  0.00           C
ATOM   1557  HA  ARG A 101      42.390  57.890  40.670  1.00  0.00           H
ATOM   1558  CB  ARG A 101      41.010  59.470  40.460  1.00  0.00           C
ATOM   1559  HB1 ARG A 101      41.750  60.230  40.810  1.00  0.00           H
ATOM   1560  HB2 ARG A 101      40.090  59.840  40.950  1.00  0.00           H
ATOM   1561  CG  ARG A 101      41.140  59.650  38.940  1.00  0.00           C
ATOM   1562  HG1 ARG A 101      40.540  58.930  38.350  1.00  0.00           H
ATOM   1563  HG2 ARG A 101      42.110  59.330  38.510  1.00  0.00           H
ATOM   1564  CD  ARG A 101      40.810  61.050  38.550  1.00  0.00           C
ATOM   1565  HD1 ARG A 101      41.670  61.690  38.850  1.00  0.00           H
ATOM   1566  HD2 ARG A 101      39.950  61.450  39.120  1.00  0.00           H
ATOM   1567  NE  ARG A 101      40.510  61.140  37.070  1.00  0.00           N
ATOM   1568  HE  ARG A 101      40.400  60.250  36.620  1.00  0.00           H
ATOM   1569  CZ  ARG A 101      40.660  62.270  36.410  1.00  0.00           C
ATOM   1570  NH1 ARG A 101      40.930  63.410  37.050  1.00  0.00           N
ATOM   1571 HH11 ARG A 101      41.290  63.450  37.990  1.00  0.00           H
ATOM   1572 HH12 ARG A 101      41.080  64.160  36.400  1.00  0.00           H
ATOM   1573  NH2 ARG A 101      40.570  62.220  35.130  1.00  0.00           N
ATOM   1574 HH21 ARG A 101      41.070  62.930  34.650  1.00  0.00           H
ATOM   1575 HH22 ARG A 101      40.430  61.300  34.750  1.00  0.00           H
ATOM   1576  C   ARG A 101      41.140  58.110  42.460  1.00  0.00           C
ATOM   1577  O   ARG A 101      42.090  58.330  43.180  1.00  0.00           O
ATOM   1578  N   LEU A 102      39.890  58.080  42.840  1.00  0.00           N
ATOM   1579  HN  LEU A 102      39.190  58.040  42.120  1.00  0.00           H
ATOM   1580  CA  LEU A 102      39.460  57.850  44.200  1.00  0.00           C
ATOM   1581  HA  LEU A 102      39.920  58.590  44.850  1.00  0.00           H
ATOM   1582  CB  LEU A 102      37.880  57.930  44.330  1.00  0.00           C
ATOM   1583  HB1 LEU A 102      37.440  57.230  45.080  1.00  0.00           H
ATOM   1584  HB2 LEU A 102      37.400  57.620  43.380  1.00  0.00           H
ATOM   1585  CG  LEU A 102      37.330  59.300  44.770  1.00  0.00           C
ATOM   1586  HG  LEU A 102      37.450  59.990  43.920  1.00  0.00           H
ATOM   1587  CD1 LEU A 102      35.790  59.330  44.990  1.00  0.00           C
ATOM   1588 HD11 LEU A 102      35.490  60.390  45.110  1.00  0.00           H
ATOM   1589 HD12 LEU A 102      35.520  58.680  45.850  1.00  0.00           H
ATOM   1590 HD13 LEU A 102      35.320  58.950  44.060  1.00  0.00           H
ATOM   1591  CD2 LEU A 102      38.000  59.880  46.060  1.00  0.00           C
ATOM   1592 HD21 LEU A 102      39.020  60.290  45.870  1.00  0.00           H
ATOM   1593 HD22 LEU A 102      37.970  59.130  46.880  1.00  0.00           H
ATOM   1594 HD23 LEU A 102      37.440  60.770  46.440  1.00  0.00           H
ATOM   1595  C   LEU A 102      39.770  56.480  44.930  1.00  0.00           C
ATOM   1596  O   LEU A 102      40.200  56.410  46.080  1.00  0.00           O
ATOM   1597  N   MET A 103      39.600  55.370  44.260  1.00  0.00           N
ATOM   1598  HN  MET A 103      39.110  55.460  43.400  1.00  0.00           H
ATOM   1599  CA  MET A 103      40.120  54.120  44.740  1.00  0.00           C
ATOM   1600  HA  MET A 103      39.800  53.830  45.730  1.00  0.00           H
ATOM   1601  CB  MET A 103      39.680  52.990  43.800  1.00  0.00           C
ATOM   1602  HB1 MET A 103      40.230  53.140  42.850  1.00  0.00           H
ATOM   1603  HB2 MET A 103      38.590  52.810  43.620  1.00  0.00           H
ATOM   1604  CG  MET A 103      40.140  51.570  44.390  1.00  0.00           C
ATOM   1605  HG1 MET A 103      41.220  51.420  44.600  1.00  0.00           H
ATOM   1606  HG2 MET A 103      40.050  50.760  43.640  1.00  0.00           H
ATOM   1607  SD  MET A 103      39.200  51.150  45.920  1.00  0.00           S
ATOM   1608  CE  MET A 103      40.120  49.650  46.320  1.00  0.00           C
ATOM   1609  HE1 MET A 103      39.560  48.730  46.050  1.00  0.00           H
ATOM   1610  HE2 MET A 103      40.240  49.500  47.410  1.00  0.00           H
ATOM   1611  HE3 MET A 103      41.140  49.560  45.880  1.00  0.00           H
ATOM   1612  C   MET A 103      41.660  54.090  44.820  1.00  0.00           C
ATOM   1613  O   MET A 103      42.180  53.670  45.830  1.00  0.00           O
ATOM   1614  N   LEU A 104      42.420  54.670  43.880  1.00  0.00           N
ATOM   1615  HN  LEU A 104      42.010  54.950  43.000  1.00  0.00           H
ATOM   1616  CA  LEU A 104      43.840  54.940  44.080  1.00  0.00           C
ATOM   1617  HA  LEU A 104      44.310  54.000  44.340  1.00  0.00           H
ATOM   1618  CB  LEU A 104      44.440  55.520  42.780  1.00  0.00           C
ATOM   1619  HB1 LEU A 104      45.410  56.020  43.000  1.00  0.00           H
ATOM   1620  HB2 LEU A 104      43.740  56.270  42.370  1.00  0.00           H
ATOM   1621  CG  LEU A 104      44.660  54.500  41.630  1.00  0.00           C
ATOM   1622  HG  LEU A 104      43.760  53.860  41.730  1.00  0.00           H
ATOM   1623  CD1 LEU A 104      44.650  55.090  40.270  1.00  0.00           C
ATOM   1624 HD11 LEU A 104      44.860  54.320  39.500  1.00  0.00           H
ATOM   1625 HD12 LEU A 104      45.350  55.940  40.150  1.00  0.00           H
ATOM   1626 HD13 LEU A 104      43.710  55.580  39.910  1.00  0.00           H
ATOM   1627  CD2 LEU A 104      45.930  53.710  41.940  1.00  0.00           C
ATOM   1628 HD21 LEU A 104      46.830  54.330  42.100  1.00  0.00           H
ATOM   1629 HD22 LEU A 104      46.190  52.900  41.230  1.00  0.00           H
ATOM   1630 HD23 LEU A 104      45.950  53.220  42.940  1.00  0.00           H
ATOM   1631  C   LEU A 104      44.170  55.820  45.270  1.00  0.00           C
ATOM   1632  O   LEU A 104      45.050  55.500  46.090  1.00  0.00           O
ATOM   1633  N   PHE A 105      43.510  57.000  45.370  1.00  0.00           N
ATOM   1634  HN  PHE A 105      42.810  57.190  44.680  1.00  0.00           H
ATOM   1635  CA  PHE A 105      43.550  57.960  46.520  1.00  0.00           C
ATOM   1636  HA  PHE A 105      44.580  58.260  46.700  1.00  0.00           H
ATOM   1637  CB  PHE A 105      42.740  59.300  46.280  1.00  0.00           C
ATOM   1638  HB1 PHE A 105      41.730  59.000  45.960  1.00  0.00           H
ATOM   1639  HB2 PHE A 105      43.080  59.880  45.380  1.00  0.00           H
ATOM   1640  CG  PHE A 105      42.680  60.390  47.340  1.00  0.00           C
ATOM   1641  CD1 PHE A 105      43.890  61.100  47.640  1.00  0.00           C
ATOM   1642  HD1 PHE A 105      44.830  60.880  47.150  1.00  0.00           H
ATOM   1643  CE1 PHE A 105      43.800  62.190  48.570  1.00  0.00           C
ATOM   1644  HE1 PHE A 105      44.700  62.750  48.790  1.00  0.00           H
ATOM   1645  CZ  PHE A 105      42.700  62.430  49.330  1.00  0.00           C
ATOM   1646  HZ  PHE A 105      42.740  63.280  49.980  1.00  0.00           H
ATOM   1647  CD2 PHE A 105      41.520  60.610  48.160  1.00  0.00           C
ATOM   1648  HD2 PHE A 105      40.650  59.960  48.100  1.00  0.00           H
ATOM   1649  CE2 PHE A 105      41.570  61.600  49.160  1.00  0.00           C
ATOM   1650  HE2 PHE A 105      40.760  61.680  49.860  1.00  0.00           H
ATOM   1651  C   PHE A 105      43.250  57.300  47.860  1.00  0.00           C
ATOM   1652  O   PHE A 105      44.140  57.390  48.720  1.00  0.00           O
ATOM   1653  N   MET A 106      42.170  56.550  48.070  1.00  0.00           N
ATOM   1654  HN  MET A 106      41.440  56.520  47.390  1.00  0.00           H
ATOM   1655  CA  MET A 106      41.800  55.820  49.280  1.00  0.00           C
ATOM   1656  HA  MET A 106      41.570  56.510  50.070  1.00  0.00           H
ATOM   1657  CB  MET A 106      40.480  55.170  49.070  1.00  0.00           C
ATOM   1658  HB1 MET A 106      40.300  54.300  49.740  1.00  0.00           H
ATOM   1659  HB2 MET A 106      40.470  54.780  48.030  1.00  0.00           H
ATOM   1660  CG  MET A 106      39.240  56.080  49.220  1.00  0.00           C
ATOM   1661  HG1 MET A 106      38.540  55.560  48.540  1.00  0.00           H
ATOM   1662  HG2 MET A 106      39.260  57.100  48.760  1.00  0.00           H
ATOM   1663  SD  MET A 106      38.450  56.090  50.930  1.00  0.00           S
ATOM   1664  CE  MET A 106      39.410  57.320  51.750  1.00  0.00           C
ATOM   1665  HE1 MET A 106      40.290  56.870  52.260  1.00  0.00           H
ATOM   1666  HE2 MET A 106      38.980  57.810  52.640  1.00  0.00           H
ATOM   1667  HE3 MET A 106      39.670  58.130  51.030  1.00  0.00           H
ATOM   1668  C   MET A 106      42.860  54.910  49.800  1.00  0.00           C
ATOM   1669  O   MET A 106      43.390  55.040  50.880  1.00  0.00           O
ATOM   1670  N   LEU A 107      43.420  53.930  48.940  1.00  0.00           N
ATOM   1671  HN  LEU A 107      43.110  53.740  48.010  1.00  0.00           H
ATOM   1672  CA  LEU A 107      44.650  53.130  49.350  1.00  0.00           C
ATOM   1673  HA  LEU A 107      44.550  52.480  50.210  1.00  0.00           H
ATOM   1674  CB  LEU A 107      44.910  52.090  48.220  1.00  0.00           C
ATOM   1675  HB1 LEU A 107      45.850  51.500  48.250  1.00  0.00           H
ATOM   1676  HB2 LEU A 107      44.960  52.790  47.360  1.00  0.00           H
ATOM   1677  CG  LEU A 107      43.780  51.040  48.050  1.00  0.00           C
ATOM   1678  HG  LEU A 107      42.790  51.510  48.200  1.00  0.00           H
ATOM   1679  CD1 LEU A 107      43.890  50.510  46.590  1.00  0.00           C
ATOM   1680 HD11 LEU A 107      43.700  51.340  45.880  1.00  0.00           H
ATOM   1681 HD12 LEU A 107      43.100  49.730  46.460  1.00  0.00           H
ATOM   1682 HD13 LEU A 107      44.910  50.160  46.390  1.00  0.00           H
ATOM   1683  CD2 LEU A 107      43.920  49.970  49.000  1.00  0.00           C
ATOM   1684 HD21 LEU A 107      44.880  49.450  48.840  1.00  0.00           H
ATOM   1685 HD22 LEU A 107      43.070  49.260  48.830  1.00  0.00           H
ATOM   1686 HD23 LEU A 107      43.840  50.350  50.040  1.00  0.00           H
ATOM   1687  C   LEU A 107      45.850  53.980  49.630  1.00  0.00           C
ATOM   1688  O   LEU A 107      46.570  53.900  50.590  1.00  0.00           O
ATOM   1689  N   ALA A 108      46.140  55.070  48.870  1.00  0.00           N
ATOM   1690  HN  ALA A 108      45.530  55.340  48.120  1.00  0.00           H
ATOM   1691  CA  ALA A 108      47.270  55.970  49.160  1.00  0.00           C
ATOM   1692  HA  ALA A 108      48.120  55.320  49.340  1.00  0.00           H
ATOM   1693  CB  ALA A 108      47.390  56.830  47.860  1.00  0.00           C
ATOM   1694  HB1 ALA A 108      47.310  56.220  46.940  1.00  0.00           H
ATOM   1695  HB2 ALA A 108      48.350  57.380  47.760  1.00  0.00           H
ATOM   1696  HB3 ALA A 108      46.550  57.560  47.730  1.00  0.00           H
ATOM   1697  C   ALA A 108      47.150  56.810  50.490  1.00  0.00           C
ATOM   1698  O   ALA A 108      48.110  56.870  51.290  1.00  0.00           O
ATOM   1699  N   MET A 109      45.990  57.480  50.790  1.00  0.00           N
ATOM   1700  HN  MET A 109      45.350  57.590  50.040  1.00  0.00           H
ATOM   1701  CA  MET A 109      45.690  58.110  52.070  1.00  0.00           C
ATOM   1702  HA  MET A 109      46.560  58.730  52.220  1.00  0.00           H
ATOM   1703  CB  MET A 109      44.540  59.130  51.980  1.00  0.00           C
ATOM   1704  HB1 MET A 109      43.700  58.490  51.620  1.00  0.00           H
ATOM   1705  HB2 MET A 109      44.780  59.900  51.210  1.00  0.00           H
ATOM   1706  CG  MET A 109      44.070  59.700  53.310  1.00  0.00           C
ATOM   1707  HG1 MET A 109      44.940  60.150  53.830  1.00  0.00           H
ATOM   1708  HG2 MET A 109      43.720  58.800  53.850  1.00  0.00           H
ATOM   1709  SD  MET A 109      42.600  60.860  53.350  1.00  0.00           S
ATOM   1710  CE  MET A 109      41.300  59.700  52.640  1.00  0.00           C
ATOM   1711  HE1 MET A 109      41.660  59.300  51.660  1.00  0.00           H
ATOM   1712  HE2 MET A 109      40.290  60.130  52.470  1.00  0.00           H
ATOM   1713  HE3 MET A 109      41.160  58.780  53.240  1.00  0.00           H
ATOM   1714  C   MET A 109      45.510  57.160  53.190  1.00  0.00           C
ATOM   1715  O   MET A 109      46.170  57.320  54.190  1.00  0.00           O
ATOM   1716  N   ASN A 110      44.710  56.080  53.050  1.00  0.00           N
ATOM   1717  HN  ASN A 110      44.090  55.920  52.290  1.00  0.00           H
ATOM   1718  CA  ASN A 110      44.540  55.040  54.070  1.00  0.00           C
ATOM   1719  HA  ASN A 110      44.280  55.500  55.010  1.00  0.00           H
ATOM   1720  CB  ASN A 110      43.370  53.980  53.750  1.00  0.00           C
ATOM   1721  HB1 ASN A 110      43.230  53.220  54.540  1.00  0.00           H
ATOM   1722  HB2 ASN A 110      43.640  53.360  52.870  1.00  0.00           H
ATOM   1723  CG  ASN A 110      42.020  54.630  53.590  1.00  0.00           C
ATOM   1724  OD1 ASN A 110      41.860  55.790  53.790  1.00  0.00           O
ATOM   1725  ND2 ASN A 110      41.040  53.850  52.990  1.00  0.00           N
ATOM   1726 HD21 ASN A 110      41.030  52.850  52.980  1.00  0.00           H
ATOM   1727 HD22 ASN A 110      40.290  54.370  52.580  1.00  0.00           H
ATOM   1728  C   ASN A 110      45.790  54.280  54.440  1.00  0.00           C
ATOM   1729  O   ASN A 110      45.980  54.000  55.620  1.00  0.00           O
ATOM   1730  N   ARG A 111      46.710  53.890  53.580  1.00  0.00           N
ATOM   1731  HN  ARG A 111      46.680  54.000  52.590  1.00  0.00           H
ATOM   1732  CA  ARG A 111      47.930  53.180  54.030  1.00  0.00           C
ATOM   1733  HA  ARG A 111      47.570  52.380  54.660  1.00  0.00           H
ATOM   1734  CB  ARG A 111      48.650  52.600  52.720  1.00  0.00           C
ATOM   1735  HB1 ARG A 111      49.720  52.440  52.980  1.00  0.00           H
ATOM   1736  HB2 ARG A 111      48.650  53.490  52.050  1.00  0.00           H
ATOM   1737  CG  ARG A 111      48.020  51.360  52.030  1.00  0.00           C
ATOM   1738  HG1 ARG A 111      46.930  51.560  51.900  1.00  0.00           H
ATOM   1739  HG2 ARG A 111      48.190  50.400  52.570  1.00  0.00           H
ATOM   1740  CD  ARG A 111      48.540  51.200  50.550  1.00  0.00           C
ATOM   1741  HD1 ARG A 111      48.010  52.040  50.070  1.00  0.00           H
ATOM   1742  HD2 ARG A 111      48.210  50.240  50.080  1.00  0.00           H
ATOM   1743  NE  ARG A 111      50.010  51.200  50.480  1.00  0.00           N
ATOM   1744  HE  ARG A 111      50.370  50.630  51.220  1.00  0.00           H
ATOM   1745  CZ  ARG A 111      50.670  52.200  49.910  1.00  0.00           C
ATOM   1746  NH1 ARG A 111      50.090  52.840  48.890  1.00  0.00           N
ATOM   1747 HH11 ARG A 111      50.450  53.640  48.410  1.00  0.00           H
ATOM   1748 HH12 ARG A 111      49.290  52.350  48.570  1.00  0.00           H
ATOM   1749  NH2 ARG A 111      51.870  52.660  50.320  1.00  0.00           N
ATOM   1750 HH21 ARG A 111      52.230  52.500  51.240  1.00  0.00           H
ATOM   1751 HH22 ARG A 111      52.420  53.200  49.680  1.00  0.00           H
ATOM   1752  C   ARG A 111      48.840  53.970  54.830  1.00  0.00           C
ATOM   1753  O   ARG A 111      49.300  53.670  55.930  1.00  0.00           O
ATOM   1754  N   GLN A 112      49.080  55.200  54.270  1.00  0.00           N
ATOM   1755  HN  GLN A 112      48.560  55.260  53.430  1.00  0.00           H
ATOM   1756  CA  GLN A 112      49.910  56.230  54.770  1.00  0.00           C
ATOM   1757  HA  GLN A 112      50.880  55.790  54.930  1.00  0.00           H
ATOM   1758  CB  GLN A 112      50.020  57.510  53.800  1.00  0.00           C
ATOM   1759  HB1 GLN A 112      50.330  58.450  54.310  1.00  0.00           H
ATOM   1760  HB2 GLN A 112      49.070  57.770  53.290  1.00  0.00           H
ATOM   1761  CG  GLN A 112      51.180  57.310  52.710  1.00  0.00           C
ATOM   1762  HG1 GLN A 112      52.110  57.590  53.250  1.00  0.00           H
ATOM   1763  HG2 GLN A 112      50.950  58.040  51.910  1.00  0.00           H
ATOM   1764  CD  GLN A 112      51.440  55.850  52.260  1.00  0.00           C
ATOM   1765  OE1 GLN A 112      52.470  55.200  52.650  1.00  0.00           O
ATOM   1766  NE2 GLN A 112      50.590  55.290  51.370  1.00  0.00           N
ATOM   1767 HE21 GLN A 112      50.930  54.530  50.820  1.00  0.00           H
ATOM   1768 HE22 GLN A 112      49.790  55.830  51.150  1.00  0.00           H
ATOM   1769  C   GLN A 112      49.530  56.790  56.130  1.00  0.00           C
ATOM   1770  O   GLN A 112      50.260  56.830  57.120  1.00  0.00           O
ATOM   1771  N   GLY A 113      48.180  56.990  56.240  1.00  0.00           N
ATOM   1772  HN  GLY A 113      47.560  56.800  55.480  1.00  0.00           H
ATOM   1773  CA  GLY A 113      47.610  57.520  57.430  1.00  0.00           C
ATOM   1774  HA1 GLY A 113      46.610  57.870  57.260  1.00  0.00           H
ATOM   1775  HA2 GLY A 113      48.270  58.250  57.910  1.00  0.00           H
ATOM   1776  C   GLY A 113      47.540  56.430  58.500  1.00  0.00           C
ATOM   1777  O   GLY A 113      47.750  56.710  59.650  1.00  0.00           O
ATOM   1778  N   SER A 114      47.330  55.100  58.160  1.00  0.00           N
ATOM   1779  HN  SER A 114      47.090  54.800  57.230  1.00  0.00           H
ATOM   1780  CA  SER A 114      47.400  54.010  59.180  1.00  0.00           C
ATOM   1781  HA  SER A 114      46.650  54.240  59.920  1.00  0.00           H
ATOM   1782  CB  SER A 114      46.980  52.630  58.660  1.00  0.00           C
ATOM   1783  HB1 SER A 114      47.580  52.520  57.730  1.00  0.00           H
ATOM   1784  HB2 SER A 114      45.970  52.620  58.190  1.00  0.00           H
ATOM   1785  OG  SER A 114      47.160  51.450  59.520  1.00  0.00           O
ATOM   1786  HG1 SER A 114      46.410  51.390  60.110  1.00  0.00           H
ATOM   1787  C   SER A 114      48.770  53.910  59.840  1.00  0.00           C
ATOM   1788  O   SER A 114      49.000  53.770  61.000  1.00  0.00           O
ATOM   1789  N   ILE A 115      49.820  53.990  59.020  1.00  0.00           N
ATOM   1790  HN  ILE A 115      49.610  54.050  58.050  1.00  0.00           H
ATOM   1791  CA  ILE A 115      51.180  53.960  59.350  1.00  0.00           C
ATOM   1792  HA  ILE A 115      51.400  53.070  59.910  1.00  0.00           H
ATOM   1793  CB  ILE A 115      52.150  53.850  58.140  1.00  0.00           C
ATOM   1794  HB  ILE A 115      51.880  54.610  57.390  1.00  0.00           H
ATOM   1795  CG2 ILE A 115      53.600  54.020  58.620  1.00  0.00           C
ATOM   1796 HG21 ILE A 115      53.910  54.990  59.060  1.00  0.00           H
ATOM   1797 HG22 ILE A 115      54.380  53.770  57.870  1.00  0.00           H
ATOM   1798 HG23 ILE A 115      53.750  53.350  59.490  1.00  0.00           H
ATOM   1799  CG1 ILE A 115      52.010  52.450  57.470  1.00  0.00           C
ATOM   1800 HG11 ILE A 115      50.950  52.130  57.320  1.00  0.00           H
ATOM   1801 HG12 ILE A 115      52.420  51.720  58.200  1.00  0.00           H
ATOM   1802  CD  ILE A 115      52.690  52.280  56.080  1.00  0.00           C
ATOM   1803  HD1 ILE A 115      52.450  51.300  55.620  1.00  0.00           H
ATOM   1804  HD2 ILE A 115      53.800  52.350  56.120  1.00  0.00           H
ATOM   1805  HD3 ILE A 115      52.330  53.070  55.380  1.00  0.00           H
ATOM   1806  C   ILE A 115      51.540  55.170  60.150  1.00  0.00           C
ATOM   1807  O   ILE A 115      52.130  55.090  61.240  1.00  0.00           O
ATOM   1808  N   ILE A 116      51.090  56.350  59.760  1.00  0.00           N
ATOM   1809  HN  ILE A 116      50.580  56.420  58.900  1.00  0.00           H
ATOM   1810  CA  ILE A 116      51.230  57.540  60.530  1.00  0.00           C
ATOM   1811  HA  ILE A 116      52.290  57.550  60.740  1.00  0.00           H
ATOM   1812  CB  ILE A 116      50.820  58.870  59.790  1.00  0.00           C
ATOM   1813  HB  ILE A 116      49.770  58.790  59.400  1.00  0.00           H
ATOM   1814  CG2 ILE A 116      50.750  60.050  60.760  1.00  0.00           C
ATOM   1815 HG21 ILE A 116      50.550  60.980  60.190  1.00  0.00           H
ATOM   1816 HG22 ILE A 116      51.700  60.110  61.320  1.00  0.00           H
ATOM   1817 HG23 ILE A 116      50.010  59.830  61.560  1.00  0.00           H
ATOM   1818  CG1 ILE A 116      51.790  59.150  58.640  1.00  0.00           C
ATOM   1819 HG11 ILE A 116      51.990  58.160  58.180  1.00  0.00           H
ATOM   1820 HG12 ILE A 116      52.750  59.610  59.000  1.00  0.00           H
ATOM   1821  CD  ILE A 116      51.190  60.080  57.510  1.00  0.00           C
ATOM   1822  HD1 ILE A 116      51.200  61.080  58.000  1.00  0.00           H
ATOM   1823  HD2 ILE A 116      50.160  59.830  57.190  1.00  0.00           H
ATOM   1824  HD3 ILE A 116      51.840  59.860  56.640  1.00  0.00           H
ATOM   1825  C   ILE A 116      50.740  57.570  61.940  1.00  0.00           C
ATOM   1826  O   ILE A 116      51.490  57.980  62.830  1.00  0.00           O
ATOM   1827  N   PHE A 117      49.500  57.090  62.180  1.00  0.00           N
ATOM   1828  HN  PHE A 117      48.880  56.770  61.460  1.00  0.00           H
ATOM   1829  CA  PHE A 117      48.920  57.130  63.560  1.00  0.00           C
ATOM   1830  HA  PHE A 117      49.320  57.900  64.190  1.00  0.00           H
ATOM   1831  CB  PHE A 117      47.410  57.480  63.410  1.00  0.00           C
ATOM   1832  HB1 PHE A 117      46.960  57.270  64.410  1.00  0.00           H
ATOM   1833  HB2 PHE A 117      46.970  56.860  62.600  1.00  0.00           H
ATOM   1834  CG  PHE A 117      47.360  58.940  63.010  1.00  0.00           C
ATOM   1835  CD1 PHE A 117      47.240  59.950  64.050  1.00  0.00           C
ATOM   1836  HD1 PHE A 117      47.310  59.760  65.110  1.00  0.00           H
ATOM   1837  CE1 PHE A 117      46.730  61.240  63.690  1.00  0.00           C
ATOM   1838  HE1 PHE A 117      46.640  61.800  64.620  1.00  0.00           H
ATOM   1839  CZ  PHE A 117      46.370  61.570  62.440  1.00  0.00           C
ATOM   1840  HZ  PHE A 117      45.960  62.550  62.260  1.00  0.00           H
ATOM   1841  CD2 PHE A 117      47.110  59.360  61.710  1.00  0.00           C
ATOM   1842  HD2 PHE A 117      47.100  58.710  60.860  1.00  0.00           H
ATOM   1843  CE2 PHE A 117      46.550  60.570  61.410  1.00  0.00           C
ATOM   1844  HE2 PHE A 117      46.400  60.780  60.360  1.00  0.00           H
ATOM   1845  C   PHE A 117      49.290  55.880  64.380  1.00  0.00           C
ATOM   1846  O   PHE A 117      49.300  55.930  65.630  1.00  0.00           O
ATOM   1847  N   LEU A 118      49.790  54.810  63.710  1.00  0.00           N
ATOM   1848  HN  LEU A 118      49.660  54.690  62.730  1.00  0.00           H
ATOM   1849  CA  LEU A 118      50.530  53.710  64.380  1.00  0.00           C
ATOM   1850  HA  LEU A 118      49.880  53.430  65.190  1.00  0.00           H
ATOM   1851  CB  LEU A 118      50.800  52.610  63.430  1.00  0.00           C
ATOM   1852  HB1 LEU A 118      51.400  53.050  62.600  1.00  0.00           H
ATOM   1853  HB2 LEU A 118      49.890  52.200  62.960  1.00  0.00           H
ATOM   1854  CG  LEU A 118      51.550  51.380  64.030  1.00  0.00           C
ATOM   1855  HG  LEU A 118      52.390  51.740  64.670  1.00  0.00           H
ATOM   1856  CD1 LEU A 118      50.580  50.470  64.850  1.00  0.00           C
ATOM   1857 HD11 LEU A 118      49.900  49.990  64.110  1.00  0.00           H
ATOM   1858 HD12 LEU A 118      49.970  51.100  65.540  1.00  0.00           H
ATOM   1859 HD13 LEU A 118      51.210  49.750  65.380  1.00  0.00           H
ATOM   1860  CD2 LEU A 118      52.270  50.520  62.950  1.00  0.00           C
ATOM   1861 HD21 LEU A 118      51.510  50.120  62.260  1.00  0.00           H
ATOM   1862 HD22 LEU A 118      52.750  49.700  63.520  1.00  0.00           H
ATOM   1863 HD23 LEU A 118      53.070  51.100  62.440  1.00  0.00           H
ATOM   1864  C   LEU A 118      51.810  54.300  65.040  1.00  0.00           C
ATOM   1865  O   LEU A 118      52.060  54.030  66.210  1.00  0.00           O
ATOM   1866  N   THR A 119      52.520  55.140  64.230  1.00  0.00           N
ATOM   1867  HN  THR A 119      52.190  55.400  63.330  1.00  0.00           H
ATOM   1868  CA  THR A 119      53.910  55.570  64.480  1.00  0.00           C
ATOM   1869  HA  THR A 119      54.380  54.790  65.060  1.00  0.00           H
ATOM   1870  CB  THR A 119      54.680  55.880  63.220  1.00  0.00           C
ATOM   1871  HB  THR A 119      54.220  56.680  62.600  1.00  0.00           H
ATOM   1872  OG1 THR A 119      54.670  54.770  62.380  1.00  0.00           O
ATOM   1873  HG1 THR A 119      53.780  54.730  62.020  1.00  0.00           H
ATOM   1874  CG2 THR A 119      56.080  56.260  63.510  1.00  0.00           C
ATOM   1875 HG21 THR A 119      56.180  57.200  64.080  1.00  0.00           H
ATOM   1876 HG22 THR A 119      56.510  56.390  62.490  1.00  0.00           H
ATOM   1877 HG23 THR A 119      56.590  55.440  64.070  1.00  0.00           H
ATOM   1878  C   THR A 119      54.020  56.730  65.430  1.00  0.00           C
ATOM   1879  O   THR A 119      54.960  56.870  66.210  1.00  0.00           O
ATOM   1880  N   VAL A 120      52.950  57.580  65.520  1.00  0.00           N
ATOM   1881  HN  VAL A 120      52.320  57.610  64.740  1.00  0.00           H
ATOM   1882  CA  VAL A 120      52.640  58.400  66.680  1.00  0.00           C
ATOM   1883  HA  VAL A 120      53.460  59.080  66.810  1.00  0.00           H
ATOM   1884  CB  VAL A 120      51.430  59.270  66.430  1.00  0.00           C
ATOM   1885  HB  VAL A 120      50.600  58.650  66.020  1.00  0.00           H
ATOM   1886  CG1 VAL A 120      51.030  60.050  67.750  1.00  0.00           C
ATOM   1887 HG11 VAL A 120      51.900  60.550  68.220  1.00  0.00           H
ATOM   1888 HG12 VAL A 120      50.580  59.330  68.450  1.00  0.00           H
ATOM   1889 HG13 VAL A 120      50.280  60.860  67.570  1.00  0.00           H
ATOM   1890  CG2 VAL A 120      51.700  60.300  65.390  1.00  0.00           C
ATOM   1891 HG21 VAL A 120      50.810  60.970  65.390  1.00  0.00           H
ATOM   1892 HG22 VAL A 120      51.730  59.860  64.370  1.00  0.00           H
ATOM   1893 HG23 VAL A 120      52.620  60.890  65.620  1.00  0.00           H
ATOM   1894  C   VAL A 120      52.520  57.660  68.010  1.00  0.00           C
ATOM   1895  O   VAL A 120      53.160  57.980  69.040  1.00  0.00           O
ATOM   1896  N   VAL A 121      51.720  56.620  68.050  1.00  0.00           N
ATOM   1897  HN  VAL A 121      51.260  56.250  67.240  1.00  0.00           H
ATOM   1898  CA  VAL A 121      51.400  55.840  69.200  1.00  0.00           C
ATOM   1899  HA  VAL A 121      51.220  56.540  70.010  1.00  0.00           H
ATOM   1900  CB  VAL A 121      50.110  55.030  69.050  1.00  0.00           C
ATOM   1901  HB  VAL A 121      50.030  54.700  67.990  1.00  0.00           H
ATOM   1902  CG1 VAL A 121      49.790  53.870  69.960  1.00  0.00           C
ATOM   1903 HG11 VAL A 121      48.860  53.470  69.480  1.00  0.00           H
ATOM   1904 HG12 VAL A 121      49.610  54.320  70.950  1.00  0.00           H
ATOM   1905 HG13 VAL A 121      50.590  53.100  69.910  1.00  0.00           H
ATOM   1906  CG2 VAL A 121      48.910  56.060  69.170  1.00  0.00           C
ATOM   1907 HG21 VAL A 121      49.030  56.840  68.400  1.00  0.00           H
ATOM   1908 HG22 VAL A 121      48.980  56.550  70.160  1.00  0.00           H
ATOM   1909 HG23 VAL A 121      47.880  55.640  69.130  1.00  0.00           H
ATOM   1910  C   VAL A 121      52.580  55.060  69.790  1.00  0.00           C
ATOM   1911  O   VAL A 121      52.860  55.020  70.950  1.00  0.00           O
ATOM   1912  N   ALA A 122      53.360  54.610  68.750  1.00  0.00           N
ATOM   1913  HN  ALA A 122      53.020  54.490  67.820  1.00  0.00           H
ATOM   1914  CA  ALA A 122      54.620  53.940  68.940  1.00  0.00           C
ATOM   1915  HA  ALA A 122      54.390  53.140  69.610  1.00  0.00           H
ATOM   1916  CB  ALA A 122      55.230  53.410  67.680  1.00  0.00           C
ATOM   1917  HB1 ALA A 122      56.060  52.700  67.880  1.00  0.00           H
ATOM   1918  HB2 ALA A 122      55.740  54.180  67.060  1.00  0.00           H
ATOM   1919  HB3 ALA A 122      54.490  52.790  67.130  1.00  0.00           H
ATOM   1920  C   ALA A 122      55.710  54.800  69.660  1.00  0.00           C
ATOM   1921  O   ALA A 122      56.490  54.250  70.450  1.00  0.00           O
ATOM   1922  N   VAL A 123      55.770  56.120  69.280  1.00  0.00           N
ATOM   1923  HN  VAL A 123      55.190  56.450  68.520  1.00  0.00           H
ATOM   1924  CA  VAL A 123      56.680  56.990  69.970  1.00  0.00           C
ATOM   1925  HA  VAL A 123      57.600  56.470  70.140  1.00  0.00           H
ATOM   1926  CB  VAL A 123      57.070  58.130  69.030  1.00  0.00           C
ATOM   1927  HB  VAL A 123      56.220  58.740  68.690  1.00  0.00           H
ATOM   1928  CG1 VAL A 123      58.170  59.040  69.650  1.00  0.00           C
ATOM   1929 HG11 VAL A 123      58.630  59.760  68.940  1.00  0.00           H
ATOM   1930 HG12 VAL A 123      58.990  58.440  70.080  1.00  0.00           H
ATOM   1931 HG13 VAL A 123      57.750  59.540  70.550  1.00  0.00           H
ATOM   1932  CG2 VAL A 123      57.730  57.490  67.770  1.00  0.00           C
ATOM   1933 HG21 VAL A 123      57.910  58.320  67.060  1.00  0.00           H
ATOM   1934 HG22 VAL A 123      57.220  56.690  67.190  1.00  0.00           H
ATOM   1935 HG23 VAL A 123      58.590  56.830  68.020  1.00  0.00           H
ATOM   1936  C   VAL A 123      56.080  57.470  71.300  1.00  0.00           C
ATOM   1937  O   VAL A 123      56.690  57.670  72.310  1.00  0.00           O
ATOM   1938  N   ASP A 124      54.690  57.530  71.350  1.00  0.00           N
ATOM   1939  HN  ASP A 124      54.070  57.460  70.580  1.00  0.00           H
ATOM   1940  CA  ASP A 124      54.030  57.820  72.600  1.00  0.00           C
ATOM   1941  HA  ASP A 124      54.410  58.780  72.940  1.00  0.00           H
ATOM   1942  CB  ASP A 124      52.480  58.090  72.410  1.00  0.00           C
ATOM   1943  HB1 ASP A 124      52.070  57.130  72.030  1.00  0.00           H
ATOM   1944  HB2 ASP A 124      52.300  58.840  71.610  1.00  0.00           H
ATOM   1945  CG  ASP A 124      51.690  58.380  73.690  1.00  0.00           C
ATOM   1946  OD1 ASP A 124      51.670  59.560  74.170  1.00  0.00           O
ATOM   1947  OD2 ASP A 124      51.040  57.430  74.180  1.00  0.00           O
ATOM   1948  C   ASP A 124      54.250  56.880  73.690  1.00  0.00           C
ATOM   1949  O   ASP A 124      54.370  57.280  74.850  1.00  0.00           O
ATOM   1950  N   ARG A 125      54.290  55.530  73.360  1.00  0.00           N
ATOM   1951  HN  ARG A 125      54.140  55.270  72.420  1.00  0.00           H
ATOM   1952  CA  ARG A 125      54.590  54.400  74.290  1.00  0.00           C
ATOM   1953  HA  ARG A 125      53.900  54.550  75.110  1.00  0.00           H
ATOM   1954  CB  ARG A 125      54.120  53.030  73.650  1.00  0.00           C
ATOM   1955  HB1 ARG A 125      54.640  52.190  74.150  1.00  0.00           H
ATOM   1956  HB2 ARG A 125      54.200  53.050  72.540  1.00  0.00           H
ATOM   1957  CG  ARG A 125      52.680  52.550  73.950  1.00  0.00           C
ATOM   1958  HG1 ARG A 125      52.380  52.530  75.020  1.00  0.00           H
ATOM   1959  HG2 ARG A 125      52.650  51.500  73.570  1.00  0.00           H
ATOM   1960  CD  ARG A 125      51.580  53.410  73.160  1.00  0.00           C
ATOM   1961  HD1 ARG A 125      51.640  53.200  72.070  1.00  0.00           H
ATOM   1962  HD2 ARG A 125      51.820  54.490  73.300  1.00  0.00           H
ATOM   1963  NE  ARG A 125      50.290  53.040  73.740  1.00  0.00           N
ATOM   1964  HE  ARG A 125      49.830  52.210  73.410  1.00  0.00           H
ATOM   1965  CZ  ARG A 125      49.760  53.700  74.760  1.00  0.00           C
ATOM   1966  NH1 ARG A 125      50.100  54.920  75.130  1.00  0.00           N
ATOM   1967 HH11 ARG A 125      50.580  55.480  74.440  1.00  0.00           H
ATOM   1968 HH12 ARG A 125      49.510  55.240  75.860  1.00  0.00           H
ATOM   1969  NH2 ARG A 125      48.610  53.250  75.260  1.00  0.00           N
ATOM   1970 HH21 ARG A 125      48.160  52.500  74.790  1.00  0.00           H
ATOM   1971 HH22 ARG A 125      48.090  53.930  75.760  1.00  0.00           H
ATOM   1972  C   ARG A 125      56.000  54.370  74.810  1.00  0.00           C
ATOM   1973  O   ARG A 125      56.270  54.170  76.040  1.00  0.00           O
ATOM   1974  N   TYR A 126      57.050  54.710  73.890  1.00  0.00           N
ATOM   1975  HN  TYR A 126      56.790  54.900  72.950  1.00  0.00           H
ATOM   1976  CA  TYR A 126      58.470  54.900  74.320  1.00  0.00           C
ATOM   1977  HA  TYR A 126      58.900  54.080  74.890  1.00  0.00           H
ATOM   1978  CB  TYR A 126      59.290  55.110  73.000  1.00  0.00           C
ATOM   1979  HB1 TYR A 126      58.700  55.800  72.370  1.00  0.00           H
ATOM   1980  HB2 TYR A 126      59.440  54.190  72.380  1.00  0.00           H
ATOM   1981  CG  TYR A 126      60.690  55.790  73.200  1.00  0.00           C
ATOM   1982  CD1 TYR A 126      61.720  54.970  73.750  1.00  0.00           C
ATOM   1983  HD1 TYR A 126      61.480  53.940  73.950  1.00  0.00           H
ATOM   1984  CE1 TYR A 126      62.950  55.560  73.970  1.00  0.00           C
ATOM   1985  HE1 TYR A 126      63.790  55.090  74.450  1.00  0.00           H
ATOM   1986  CZ  TYR A 126      63.230  56.880  73.590  1.00  0.00           C
ATOM   1987  OH  TYR A 126      64.570  57.330  73.740  1.00  0.00           O
ATOM   1988  HH  TYR A 126      64.530  58.280  73.890  1.00  0.00           H
ATOM   1989  CD2 TYR A 126      60.900  57.140  72.890  1.00  0.00           C
ATOM   1990  HD2 TYR A 126      60.110  57.720  72.430  1.00  0.00           H
ATOM   1991  CE2 TYR A 126      62.220  57.630  73.090  1.00  0.00           C
ATOM   1992  HE2 TYR A 126      62.500  58.620  72.800  1.00  0.00           H
ATOM   1993  C   TYR A 126      58.630  55.980  75.390  1.00  0.00           C
ATOM   1994  O   TYR A 126      59.190  55.760  76.490  1.00  0.00           O
ATOM   1995  N   PHE A 127      58.040  57.230  75.050  1.00  0.00           N
ATOM   1996  HN  PHE A 127      57.640  57.320  74.150  1.00  0.00           H
ATOM   1997  CA  PHE A 127      58.100  58.370  76.020  1.00  0.00           C
ATOM   1998  HA  PHE A 127      59.150  58.440  76.270  1.00  0.00           H
ATOM   1999  CB  PHE A 127      57.580  59.750  75.450  1.00  0.00           C
ATOM   2000  HB1 PHE A 127      57.620  60.590  76.180  1.00  0.00           H
ATOM   2001  HB2 PHE A 127      56.560  59.620  75.040  1.00  0.00           H
ATOM   2002  CG  PHE A 127      58.480  60.250  74.250  1.00  0.00           C
ATOM   2003  CD1 PHE A 127      57.950  60.690  73.070  1.00  0.00           C
ATOM   2004  HD1 PHE A 127      56.900  60.640  72.850  1.00  0.00           H
ATOM   2005  CE1 PHE A 127      58.700  61.380  72.100  1.00  0.00           C
ATOM   2006  HE1 PHE A 127      58.270  61.770  71.180  1.00  0.00           H
ATOM   2007  CZ  PHE A 127      60.100  61.490  72.290  1.00  0.00           C
ATOM   2008  HZ  PHE A 127      60.710  61.980  71.550  1.00  0.00           H
ATOM   2009  CD2 PHE A 127      59.870  60.370  74.400  1.00  0.00           C
ATOM   2010  HD2 PHE A 127      60.320  60.120  75.350  1.00  0.00           H
ATOM   2011  CE2 PHE A 127      60.660  60.880  73.370  1.00  0.00           C
ATOM   2012  HE2 PHE A 127      61.700  61.050  73.610  1.00  0.00           H
ATOM   2013  C   PHE A 127      57.410  58.140  77.360  1.00  0.00           C
ATOM   2014  O   PHE A 127      57.890  58.430  78.410  1.00  0.00           O
ATOM   2015  N   ARG A 128      56.190  57.490  77.370  1.00  0.00           N
ATOM   2016  HN  ARG A 128      55.700  57.270  76.540  1.00  0.00           H
ATOM   2017  CA  ARG A 128      55.650  56.930  78.670  1.00  0.00           C
ATOM   2018  HA  ARG A 128      55.790  57.690  79.420  1.00  0.00           H
ATOM   2019  CB  ARG A 128      54.180  56.450  78.600  1.00  0.00           C
ATOM   2020  HB1 ARG A 128      53.800  56.220  79.620  1.00  0.00           H
ATOM   2021  HB2 ARG A 128      54.160  55.530  77.980  1.00  0.00           H
ATOM   2022  CG  ARG A 128      53.280  57.520  77.980  1.00  0.00           C
ATOM   2023  HG1 ARG A 128      53.710  57.850  77.000  1.00  0.00           H
ATOM   2024  HG2 ARG A 128      53.310  58.390  78.660  1.00  0.00           H
ATOM   2025  CD  ARG A 128      51.850  56.870  77.680  1.00  0.00           C
ATOM   2026  HD1 ARG A 128      51.340  56.610  78.630  1.00  0.00           H
ATOM   2027  HD2 ARG A 128      51.760  55.960  77.040  1.00  0.00           H
ATOM   2028  NE  ARG A 128      51.010  57.890  76.930  1.00  0.00           N
ATOM   2029  HE  ARG A 128      50.900  57.710  75.950  1.00  0.00           H
ATOM   2030  CZ  ARG A 128      50.390  58.920  77.460  1.00  0.00           C
ATOM   2031  NH1 ARG A 128      50.270  59.230  78.750  1.00  0.00           N
ATOM   2032 HH11 ARG A 128      50.420  58.510  79.420  1.00  0.00           H
ATOM   2033 HH12 ARG A 128      49.650  59.950  79.030  1.00  0.00           H
ATOM   2034  NH2 ARG A 128      49.930  59.760  76.560  1.00  0.00           N
ATOM   2035 HH21 ARG A 128      50.430  59.680  75.700  1.00  0.00           H
ATOM   2036 HH22 ARG A 128      49.450  60.590  76.830  1.00  0.00           H
ATOM   2037  C   ARG A 128      56.460  55.910  79.390  1.00  0.00           C
ATOM   2038  O   ARG A 128      56.340  55.890  80.610  1.00  0.00           O
ATOM   2039  N   VAL A 129      57.140  54.980  78.690  1.00  0.00           N
ATOM   2040  HN  VAL A 129      57.020  54.940  77.700  1.00  0.00           H
ATOM   2041  CA  VAL A 129      58.120  54.150  79.330  1.00  0.00           C
ATOM   2042  HA  VAL A 129      57.640  53.620  80.150  1.00  0.00           H
ATOM   2043  CB  VAL A 129      58.380  52.970  78.400  1.00  0.00           C
ATOM   2044  HB  VAL A 129      58.770  53.360  77.430  1.00  0.00           H
ATOM   2045  CG1 VAL A 129      59.450  52.090  79.080  1.00  0.00           C
ATOM   2046 HG11 VAL A 129      60.390  52.630  79.280  1.00  0.00           H
ATOM   2047 HG12 VAL A 129      59.790  51.190  78.530  1.00  0.00           H
ATOM   2048 HG13 VAL A 129      59.030  51.740  80.060  1.00  0.00           H
ATOM   2049  CG2 VAL A 129      57.080  52.050  78.330  1.00  0.00           C
ATOM   2050 HG21 VAL A 129      56.180  52.580  77.930  1.00  0.00           H
ATOM   2051 HG22 VAL A 129      56.850  51.690  79.360  1.00  0.00           H
ATOM   2052 HG23 VAL A 129      57.140  51.140  77.690  1.00  0.00           H
ATOM   2053  C   VAL A 129      59.360  54.840  79.900  1.00  0.00           C
ATOM   2054  O   VAL A 129      59.830  54.540  80.980  1.00  0.00           O
ATOM   2055  N   VAL A 130      59.970  55.760  79.170  1.00  0.00           N
ATOM   2056  HN  VAL A 130      59.540  55.860  78.270  1.00  0.00           H
ATOM   2057  CA  VAL A 130      61.050  56.640  79.630  1.00  0.00           C
ATOM   2058  HA  VAL A 130      61.890  56.070  80.000  1.00  0.00           H
ATOM   2059  CB  VAL A 130      61.580  57.480  78.510  1.00  0.00           C
ATOM   2060  HB  VAL A 130      60.670  57.930  78.040  1.00  0.00           H
ATOM   2061  CG1 VAL A 130      62.490  58.640  78.900  1.00  0.00           C
ATOM   2062 HG11 VAL A 130      62.100  59.410  79.620  1.00  0.00           H
ATOM   2063 HG12 VAL A 130      62.690  59.200  77.960  1.00  0.00           H
ATOM   2064 HG13 VAL A 130      63.450  58.230  79.270  1.00  0.00           H
ATOM   2065  CG2 VAL A 130      62.290  56.560  77.510  1.00  0.00           C
ATOM   2066 HG21 VAL A 130      61.800  55.570  77.360  1.00  0.00           H
ATOM   2067 HG22 VAL A 130      63.220  56.240  78.020  1.00  0.00           H
ATOM   2068 HG23 VAL A 130      62.450  56.970  76.500  1.00  0.00           H
ATOM   2069  C   VAL A 130      60.640  57.530  80.730  1.00  0.00           C
ATOM   2070  O   VAL A 130      61.250  57.600  81.770  1.00  0.00           O
ATOM   2071  N   HSD A 131      59.510  58.220  80.640  1.00  0.00           N
ATOM   2072  HN  HSD A 131      58.950  58.020  79.850  1.00  0.00           H
ATOM   2073  CA  HSD A 131      59.090  59.300  81.610  1.00  0.00           C
ATOM   2074  HA  HSD A 131      58.910  58.740  82.530  1.00  0.00           H
ATOM   2075  CB  HSD A 131      60.110  60.470  81.750  1.00  0.00           C
ATOM   2076  HB1 HSD A 131      60.570  60.720  80.770  1.00  0.00           H
ATOM   2077  HB2 HSD A 131      60.990  60.180  82.360  1.00  0.00           H
ATOM   2078  ND1 HSD A 131      59.320  61.890  83.800  1.00  0.00           N
ATOM   2079  HD1 HSD A 131      59.350  61.170  84.510  1.00  0.00           H
ATOM   2080  CG  HSD A 131      59.600  61.680  82.450  1.00  0.00           C
ATOM   2081  CE1 HSD A 131      58.990  63.200  83.980  1.00  0.00           C
ATOM   2082  HE1 HSD A 131      58.860  63.630  84.970  1.00  0.00           H
ATOM   2083  NE2 HSD A 131      59.000  63.890  82.870  1.00  0.00           N
ATOM   2084  CD2 HSD A 131      59.420  62.960  81.900  1.00  0.00           C
ATOM   2085  HD2 HSD A 131      59.480  63.120  80.820  1.00  0.00           H
ATOM   2086  C   HSD A 131      57.690  59.860  81.150  1.00  0.00           C
ATOM   2087  O   HSD A 131      57.680  60.710  80.300  1.00  0.00           O
ATOM   2088  N   PRO A 132      56.520  59.580  81.630  1.00  0.00           N
ATOM   2089  CD  PRO A 132      56.400  58.770  82.830  1.00  0.00           C
ATOM   2090  HD1 PRO A 132      57.060  58.980  83.700  1.00  0.00           H
ATOM   2091  HD2 PRO A 132      56.710  57.740  82.550  1.00  0.00           H
ATOM   2092  CA  PRO A 132      55.160  59.800  80.960  1.00  0.00           C
ATOM   2093  HA  PRO A 132      55.200  59.540  79.920  1.00  0.00           H
ATOM   2094  CB  PRO A 132      54.240  58.880  81.710  1.00  0.00           C
ATOM   2095  HB1 PRO A 132      54.300  57.820  81.390  1.00  0.00           H
ATOM   2096  HB2 PRO A 132      53.170  59.190  81.620  1.00  0.00           H
ATOM   2097  CG  PRO A 132      54.840  58.820  83.150  1.00  0.00           C
ATOM   2098  HG1 PRO A 132      54.510  59.640  83.820  1.00  0.00           H
ATOM   2099  HG2 PRO A 132      54.650  57.850  83.660  1.00  0.00           H
ATOM   2100  C   PRO A 132      54.680  61.280  81.000  1.00  0.00           C
ATOM   2101  O   PRO A 132      53.510  61.430  80.670  1.00  0.00           O
ATOM   2102  N   HSD A 133      55.520  62.200  81.470  1.00  0.00           N
ATOM   2103  HN  HSD A 133      56.400  62.030  81.890  1.00  0.00           H
ATOM   2104  CA  HSD A 133      55.200  63.640  81.410  1.00  0.00           C
ATOM   2105  HA  HSD A 133      54.130  63.710  81.300  1.00  0.00           H
ATOM   2106  CB  HSD A 133      55.560  64.330  82.740  1.00  0.00           C
ATOM   2107  HB1 HSD A 133      55.350  65.420  82.600  1.00  0.00           H
ATOM   2108  HB2 HSD A 133      56.640  64.190  82.980  1.00  0.00           H
ATOM   2109  ND1 HSD A 133      55.380  64.490  85.250  1.00  0.00           N
ATOM   2110  HD1 HSD A 133      56.050  65.230  85.350  1.00  0.00           H
ATOM   2111  CG  HSD A 133      54.950  63.960  84.050  1.00  0.00           C
ATOM   2112  CE1 HSD A 133      54.800  63.750  86.230  1.00  0.00           C
ATOM   2113  HE1 HSD A 133      54.750  64.110  87.260  1.00  0.00           H
ATOM   2114  NE2 HSD A 133      54.070  62.780  85.770  1.00  0.00           N
ATOM   2115  CD2 HSD A 133      54.150  62.890  84.430  1.00  0.00           C
ATOM   2116  HD2 HSD A 133      53.670  62.070  83.930  1.00  0.00           H
ATOM   2117  C   HSD A 133      55.980  64.280  80.260  1.00  0.00           C
ATOM   2118  O   HSD A 133      56.030  65.520  80.180  1.00  0.00           O
ATOM   2119  N   HSD A 134      56.490  63.500  79.290  1.00  0.00           N
ATOM   2120  HN  HSD A 134      56.450  62.510  79.310  1.00  0.00           H
ATOM   2121  CA  HSD A 134      57.050  64.160  78.070  1.00  0.00           C
ATOM   2122  HA  HSD A 134      57.610  65.050  78.300  1.00  0.00           H
ATOM   2123  CB  HSD A 134      57.900  63.190  77.280  1.00  0.00           C
ATOM   2124  HB1 HSD A 134      57.910  63.400  76.190  1.00  0.00           H
ATOM   2125  HB2 HSD A 134      57.490  62.170  77.390  1.00  0.00           H
ATOM   2126  ND1 HSD A 134      60.150  64.280  77.790  1.00  0.00           N
ATOM   2127  HD1 HSD A 134      59.890  65.180  77.460  1.00  0.00           H
ATOM   2128  CG  HSD A 134      59.340  63.190  77.740  1.00  0.00           C
ATOM   2129  CE1 HSD A 134      61.340  63.900  78.330  1.00  0.00           C
ATOM   2130  HE1 HSD A 134      62.130  64.650  78.340  1.00  0.00           H
ATOM   2131  NE2 HSD A 134      61.400  62.600  78.570  1.00  0.00           N
ATOM   2132  CD2 HSD A 134      60.140  62.160  78.190  1.00  0.00           C
ATOM   2133  HD2 HSD A 134      59.850  61.120  78.250  1.00  0.00           H
ATOM   2134  C   HSD A 134      56.020  64.790  77.190  1.00  0.00           C
ATOM   2135  O   HSD A 134      54.800  64.680  77.370  1.00  0.00           O
ATOM   2136  N   ALA A 135      56.500  65.620  76.300  1.00  0.00           N
ATOM   2137  HN  ALA A 135      57.450  65.690  76.020  1.00  0.00           H
ATOM   2138  CA  ALA A 135      55.700  66.600  75.600  1.00  0.00           C
ATOM   2139  HA  ALA A 135      55.270  67.280  76.330  1.00  0.00           H
ATOM   2140  CB  ALA A 135      56.470  67.380  74.590  1.00  0.00           C
ATOM   2141  HB1 ALA A 135      55.850  68.070  73.970  1.00  0.00           H
ATOM   2142  HB2 ALA A 135      57.040  66.780  73.850  1.00  0.00           H
ATOM   2143  HB3 ALA A 135      57.210  68.000  75.130  1.00  0.00           H
ATOM   2144  C   ALA A 135      54.500  65.970  74.880  1.00  0.00           C
ATOM   2145  O   ALA A 135      53.330  66.380  74.960  1.00  0.00           O
ATOM   2146  N   LEU A 136      54.750  64.900  74.090  1.00  0.00           N
ATOM   2147  HN  LEU A 136      55.680  64.580  74.200  1.00  0.00           H
ATOM   2148  CA  LEU A 136      53.810  64.230  73.290  1.00  0.00           C
ATOM   2149  HA  LEU A 136      53.360  64.890  72.590  1.00  0.00           H
ATOM   2150  CB  LEU A 136      54.530  63.050  72.600  1.00  0.00           C
ATOM   2151  HB1 LEU A 136      55.020  62.370  73.320  1.00  0.00           H
ATOM   2152  HB2 LEU A 136      55.240  63.400  71.820  1.00  0.00           H
ATOM   2153  CG  LEU A 136      53.700  62.010  71.790  1.00  0.00           C
ATOM   2154  HG  LEU A 136      52.990  61.520  72.490  1.00  0.00           H
ATOM   2155  CD1 LEU A 136      52.780  62.730  70.760  1.00  0.00           C
ATOM   2156 HD11 LEU A 136      51.970  63.340  71.220  1.00  0.00           H
ATOM   2157 HD12 LEU A 136      52.210  61.910  70.260  1.00  0.00           H
ATOM   2158 HD13 LEU A 136      53.370  63.300  70.010  1.00  0.00           H
ATOM   2159  CD2 LEU A 136      54.490  60.940  70.990  1.00  0.00           C
ATOM   2160 HD21 LEU A 136      53.800  60.190  70.550  1.00  0.00           H
ATOM   2161 HD22 LEU A 136      55.020  60.320  71.750  1.00  0.00           H
ATOM   2162 HD23 LEU A 136      55.150  61.300  70.170  1.00  0.00           H
ATOM   2163  C   LEU A 136      52.630  63.690  74.110  1.00  0.00           C
ATOM   2164  O   LEU A 136      51.460  63.740  73.700  1.00  0.00           O
ATOM   2165  N   ASN A 137      52.850  63.240  75.330  1.00  0.00           N
ATOM   2166  HN  ASN A 137      53.740  63.310  75.770  1.00  0.00           H
ATOM   2167  CA  ASN A 137      52.000  62.490  76.250  1.00  0.00           C
ATOM   2168  HA  ASN A 137      51.500  61.650  75.790  1.00  0.00           H
ATOM   2169  CB  ASN A 137      52.930  61.920  77.340  1.00  0.00           C
ATOM   2170  HB1 ASN A 137      52.420  61.360  78.140  1.00  0.00           H
ATOM   2171  HB2 ASN A 137      53.520  62.700  77.880  1.00  0.00           H
ATOM   2172  CG  ASN A 137      53.890  60.870  76.850  1.00  0.00           C
ATOM   2173  OD1 ASN A 137      55.020  60.910  77.290  1.00  0.00           O
ATOM   2174  ND2 ASN A 137      53.580  60.000  75.930  1.00  0.00           N
ATOM   2175 HD21 ASN A 137      54.330  59.430  75.580  1.00  0.00           H
ATOM   2176 HD22 ASN A 137      52.760  60.140  75.380  1.00  0.00           H
ATOM   2177  C   ASN A 137      50.940  63.380  76.950  1.00  0.00           C
ATOM   2178  O   ASN A 137      50.040  62.760  77.540  1.00  0.00           O
ATOM   2179  N   LYS A 138      51.180  64.720  77.050  1.00  0.00           N
ATOM   2180  HN  LYS A 138      52.000  65.120  76.660  1.00  0.00           H
ATOM   2181  CA  LYS A 138      50.450  65.570  77.980  1.00  0.00           C
ATOM   2182  HA  LYS A 138      49.570  65.000  78.240  1.00  0.00           H
ATOM   2183  CB  LYS A 138      51.200  65.850  79.270  1.00  0.00           C
ATOM   2184  HB1 LYS A 138      50.720  66.720  79.770  1.00  0.00           H
ATOM   2185  HB2 LYS A 138      52.240  66.050  78.950  1.00  0.00           H
ATOM   2186  CG  LYS A 138      51.300  64.740  80.340  1.00  0.00           C
ATOM   2187  HG1 LYS A 138      51.960  64.040  79.780  1.00  0.00           H
ATOM   2188  HG2 LYS A 138      50.310  64.320  80.640  1.00  0.00           H
ATOM   2189  CD  LYS A 138      52.010  65.180  81.640  1.00  0.00           C
ATOM   2190  HD1 LYS A 138      53.000  65.570  81.360  1.00  0.00           H
ATOM   2191  HD2 LYS A 138      52.080  64.240  82.240  1.00  0.00           H
ATOM   2192  CE  LYS A 138      51.210  66.280  82.400  1.00  0.00           C
ATOM   2193  HE1 LYS A 138      50.110  66.120  82.440  1.00  0.00           H
ATOM   2194  HE2 LYS A 138      51.390  67.230  81.860  1.00  0.00           H
ATOM   2195  NZ  LYS A 138      51.750  66.420  83.730  1.00  0.00           N
ATOM   2196  HZ1 LYS A 138      52.760  66.640  83.630  1.00  0.00           H
ATOM   2197  HZ2 LYS A 138      51.800  65.460  84.120  1.00  0.00           H
ATOM   2198  HZ3 LYS A 138      51.210  66.960  84.440  1.00  0.00           H
ATOM   2199  C   LYS A 138      49.830  66.730  77.340  1.00  0.00           C
ATOM   2200  O   LYS A 138      49.290  67.660  77.940  1.00  0.00           O
ATOM   2201  N   ILE A 139      49.850  66.760  76.000  1.00  0.00           N
ATOM   2202  HN  ILE A 139      50.100  65.980  75.430  1.00  0.00           H
ATOM   2203  CA  ILE A 139      49.350  67.730  75.120  1.00  0.00           C
ATOM   2204  HA  ILE A 139      49.650  68.740  75.400  1.00  0.00           H
ATOM   2205  CB  ILE A 139      49.870  67.570  73.680  1.00  0.00           C
ATOM   2206  HB  ILE A 139      50.970  67.410  73.680  1.00  0.00           H
ATOM   2207  CG2 ILE A 139      49.080  66.330  73.100  1.00  0.00           C
ATOM   2208 HG21 ILE A 139      48.070  66.750  72.880  1.00  0.00           H
ATOM   2209 HG22 ILE A 139      49.140  65.490  73.820  1.00  0.00           H
ATOM   2210 HG23 ILE A 139      49.520  65.860  72.190  1.00  0.00           H
ATOM   2211  CG1 ILE A 139      49.690  68.800  72.800  1.00  0.00           C
ATOM   2212 HG11 ILE A 139      48.640  69.180  72.750  1.00  0.00           H
ATOM   2213 HG12 ILE A 139      49.890  68.560  71.740  1.00  0.00           H
ATOM   2214  CD  ILE A 139      50.710  69.960  73.080  1.00  0.00           C
ATOM   2215  HD1 ILE A 139      50.780  70.230  74.140  1.00  0.00           H
ATOM   2216  HD2 ILE A 139      50.490  70.920  72.570  1.00  0.00           H
ATOM   2217  HD3 ILE A 139      51.720  69.680  72.710  1.00  0.00           H
ATOM   2218  C   ILE A 139      47.820  67.750  75.270  1.00  0.00           C
ATOM   2219  O   ILE A 139      47.230  66.700  75.620  1.00  0.00           O
ATOM   2220  N   SER A 140      47.190  68.930  75.110  1.00  0.00           N
ATOM   2221  HN  SER A 140      47.650  69.760  74.800  1.00  0.00           H
ATOM   2222  CA  SER A 140      45.720  69.150  75.240  1.00  0.00           C
ATOM   2223  HA  SER A 140      45.420  68.640  76.140  1.00  0.00           H
ATOM   2224  CB  SER A 140      45.210  70.620  75.340  1.00  0.00           C
ATOM   2225  HB1 SER A 140      45.900  71.050  76.100  1.00  0.00           H
ATOM   2226  HB2 SER A 140      44.170  70.740  75.720  1.00  0.00           H
ATOM   2227  OG  SER A 140      45.360  71.310  74.110  1.00  0.00           O
ATOM   2228  HG1 SER A 140      45.470  72.250  74.260  1.00  0.00           H
ATOM   2229  C   SER A 140      44.860  68.460  74.220  1.00  0.00           C
ATOM   2230  O   SER A 140      45.360  68.150  73.110  1.00  0.00           O
ATOM   2231  N   ASN A 141      43.550  68.210  74.550  1.00  0.00           N
ATOM   2232  HN  ASN A 141      43.200  68.600  75.400  1.00  0.00           H
ATOM   2233  CA  ASN A 141      42.660  67.570  73.610  1.00  0.00           C
ATOM   2234  HA  ASN A 141      43.250  66.730  73.260  1.00  0.00           H
ATOM   2235  CB  ASN A 141      41.370  67.070  74.320  1.00  0.00           C
ATOM   2236  HB1 ASN A 141      40.710  66.500  73.630  1.00  0.00           H
ATOM   2237  HB2 ASN A 141      40.690  67.840  74.750  1.00  0.00           H
ATOM   2238  CG  ASN A 141      41.670  66.130  75.500  1.00  0.00           C
ATOM   2239  OD1 ASN A 141      42.830  65.700  75.690  1.00  0.00           O
ATOM   2240  ND2 ASN A 141      40.670  65.810  76.330  1.00  0.00           N
ATOM   2241 HD21 ASN A 141      40.900  65.200  77.100  1.00  0.00           H
ATOM   2242 HD22 ASN A 141      39.730  66.070  76.110  1.00  0.00           H
ATOM   2243  C   ASN A 141      42.300  68.460  72.380  1.00  0.00           C
ATOM   2244  O   ASN A 141      42.150  67.920  71.250  1.00  0.00           O
ATOM   2245  N   ARG A 142      42.260  69.770  72.530  1.00  0.00           N
ATOM   2246  HN  ARG A 142      42.340  70.210  73.430  1.00  0.00           H
ATOM   2247  CA  ARG A 142      42.100  70.700  71.440  1.00  0.00           C
ATOM   2248  HA  ARG A 142      41.380  70.190  70.820  1.00  0.00           H
ATOM   2249  CB  ARG A 142      41.670  72.190  71.750  1.00  0.00           C
ATOM   2250  HB1 ARG A 142      40.630  72.160  72.120  1.00  0.00           H
ATOM   2251  HB2 ARG A 142      41.690  72.720  70.770  1.00  0.00           H
ATOM   2252  CG  ARG A 142      42.670  72.930  72.660  1.00  0.00           C
ATOM   2253  HG1 ARG A 142      43.600  73.150  72.110  1.00  0.00           H
ATOM   2254  HG2 ARG A 142      42.870  72.160  73.450  1.00  0.00           H
ATOM   2255  CD  ARG A 142      41.970  74.200  73.190  1.00  0.00           C
ATOM   2256  HD1 ARG A 142      41.060  73.870  73.740  1.00  0.00           H
ATOM   2257  HD2 ARG A 142      41.640  74.880  72.380  1.00  0.00           H
ATOM   2258  NE  ARG A 142      42.840  74.970  74.080  1.00  0.00           N
ATOM   2259  HE  ARG A 142      43.800  74.700  74.160  1.00  0.00           H
ATOM   2260  CZ  ARG A 142      42.430  75.940  74.860  1.00  0.00           C
ATOM   2261  NH1 ARG A 142      41.260  76.480  74.890  1.00  0.00           N
ATOM   2262 HH11 ARG A 142      40.490  76.120  74.350  1.00  0.00           H
ATOM   2263 HH12 ARG A 142      41.150  77.430  75.180  1.00  0.00           H
ATOM   2264  NH2 ARG A 142      43.310  76.510  75.600  1.00  0.00           N
ATOM   2265 HH21 ARG A 142      44.300  76.410  75.450  1.00  0.00           H
ATOM   2266 HH22 ARG A 142      43.040  77.280  76.180  1.00  0.00           H
ATOM   2267  C   ARG A 142      43.360  70.740  70.550  1.00  0.00           C
ATOM   2268  O   ARG A 142      43.310  70.660  69.330  1.00  0.00           O
ATOM   2269  N   THR A 143      44.500  70.740  71.210  1.00  0.00           N
ATOM   2270  HN  THR A 143      44.510  70.950  72.180  1.00  0.00           H
ATOM   2271  CA  THR A 143      45.780  70.610  70.450  1.00  0.00           C
ATOM   2272  HA  THR A 143      45.790  71.290  69.600  1.00  0.00           H
ATOM   2273  CB  THR A 143      46.990  71.100  71.180  1.00  0.00           C
ATOM   2274  HB  THR A 143      47.220  70.440  72.030  1.00  0.00           H
ATOM   2275  OG1 THR A 143      46.620  72.380  71.660  1.00  0.00           O
ATOM   2276  HG1 THR A 143      46.070  72.280  72.450  1.00  0.00           H
ATOM   2277  CG2 THR A 143      48.180  71.210  70.270  1.00  0.00           C
ATOM   2278 HG21 THR A 143      47.990  71.870  69.400  1.00  0.00           H
ATOM   2279 HG22 THR A 143      48.560  70.240  69.870  1.00  0.00           H
ATOM   2280 HG23 THR A 143      49.060  71.510  70.890  1.00  0.00           H
ATOM   2281  C   THR A 143      45.960  69.380  69.690  1.00  0.00           C
ATOM   2282  O   THR A 143      46.280  69.290  68.510  1.00  0.00           O
ATOM   2283  N   ALA A 144      45.580  68.250  70.310  1.00  0.00           N
ATOM   2284  HN  ALA A 144      45.410  68.330  71.280  1.00  0.00           H
ATOM   2285  CA  ALA A 144      45.470  66.910  69.680  1.00  0.00           C
ATOM   2286  HA  ALA A 144      46.420  66.570  69.270  1.00  0.00           H
ATOM   2287  CB  ALA A 144      45.020  66.050  70.860  1.00  0.00           C
ATOM   2288  HB1 ALA A 144      45.800  65.600  71.530  1.00  0.00           H
ATOM   2289  HB2 ALA A 144      44.590  65.140  70.380  1.00  0.00           H
ATOM   2290  HB3 ALA A 144      44.340  66.670  71.480  1.00  0.00           H
ATOM   2291  C   ALA A 144      44.460  66.910  68.490  1.00  0.00           C
ATOM   2292  O   ALA A 144      44.760  66.500  67.380  1.00  0.00           O
ATOM   2293  N   ALA A 145      43.170  67.370  68.730  1.00  0.00           N
ATOM   2294  HN  ALA A 145      42.890  67.660  69.640  1.00  0.00           H
ATOM   2295  CA  ALA A 145      42.220  67.730  67.650  1.00  0.00           C
ATOM   2296  HA  ALA A 145      41.830  66.770  67.320  1.00  0.00           H
ATOM   2297  CB  ALA A 145      41.040  68.540  68.170  1.00  0.00           C
ATOM   2298  HB1 ALA A 145      41.030  68.250  69.250  1.00  0.00           H
ATOM   2299  HB2 ALA A 145      40.110  68.440  67.580  1.00  0.00           H
ATOM   2300  HB3 ALA A 145      41.230  69.620  68.060  1.00  0.00           H
ATOM   2301  C   ALA A 145      42.780  68.370  66.400  1.00  0.00           C
ATOM   2302  O   ALA A 145      42.680  67.840  65.330  1.00  0.00           O
ATOM   2303  N   ILE A 146      43.440  69.500  66.640  1.00  0.00           N
ATOM   2304  HN  ILE A 146      43.480  69.860  67.570  1.00  0.00           H
ATOM   2305  CA  ILE A 146      44.180  70.320  65.680  1.00  0.00           C
ATOM   2306  HA  ILE A 146      43.500  70.680  64.920  1.00  0.00           H
ATOM   2307  CB  ILE A 146      44.690  71.670  66.280  1.00  0.00           C
ATOM   2308  HB  ILE A 146      45.030  71.460  67.320  1.00  0.00           H
ATOM   2309  CG2 ILE A 146      45.800  72.320  65.480  1.00  0.00           C
ATOM   2310 HG21 ILE A 146      46.730  71.720  65.570  1.00  0.00           H
ATOM   2311 HG22 ILE A 146      46.100  73.280  65.960  1.00  0.00           H
ATOM   2312 HG23 ILE A 146      45.430  72.580  64.470  1.00  0.00           H
ATOM   2313  CG1 ILE A 146      43.600  72.680  66.560  1.00  0.00           C
ATOM   2314 HG11 ILE A 146      43.820  73.400  67.370  1.00  0.00           H
ATOM   2315 HG12 ILE A 146      42.660  72.250  66.980  1.00  0.00           H
ATOM   2316  CD  ILE A 146      43.170  73.600  65.340  1.00  0.00           C
ATOM   2317  HD1 ILE A 146      42.100  73.890  65.450  1.00  0.00           H
ATOM   2318  HD2 ILE A 146      43.210  73.080  64.350  1.00  0.00           H
ATOM   2319  HD3 ILE A 146      43.850  74.470  65.270  1.00  0.00           H
ATOM   2320  C   ILE A 146      45.290  69.530  64.980  1.00  0.00           C
ATOM   2321  O   ILE A 146      45.440  69.500  63.760  1.00  0.00           O
ATOM   2322  N   ILE A 147      46.210  68.940  65.780  1.00  0.00           N
ATOM   2323  HN  ILE A 147      46.140  69.100  66.760  1.00  0.00           H
ATOM   2324  CA  ILE A 147      47.390  68.110  65.330  1.00  0.00           C
ATOM   2325  HA  ILE A 147      47.960  68.680  64.620  1.00  0.00           H
ATOM   2326  CB  ILE A 147      48.290  67.660  66.510  1.00  0.00           C
ATOM   2327  HB  ILE A 147      47.510  67.490  67.280  1.00  0.00           H
ATOM   2328  CG2 ILE A 147      49.160  66.350  66.240  1.00  0.00           C
ATOM   2329 HG21 ILE A 147      49.740  66.480  65.300  1.00  0.00           H
ATOM   2330 HG22 ILE A 147      48.480  65.470  66.140  1.00  0.00           H
ATOM   2331 HG23 ILE A 147      49.970  66.240  67.000  1.00  0.00           H
ATOM   2332  CG1 ILE A 147      49.110  68.870  66.940  1.00  0.00           C
ATOM   2333 HG11 ILE A 147      49.440  68.930  68.000  1.00  0.00           H
ATOM   2334 HG12 ILE A 147      48.500  69.790  66.930  1.00  0.00           H
ATOM   2335  CD  ILE A 147      50.360  69.040  66.110  1.00  0.00           C
ATOM   2336  HD1 ILE A 147      50.770  70.070  66.150  1.00  0.00           H
ATOM   2337  HD2 ILE A 147      50.270  68.770  65.030  1.00  0.00           H
ATOM   2338  HD3 ILE A 147      51.080  68.300  66.490  1.00  0.00           H
ATOM   2339  C   ILE A 147      46.940  66.850  64.540  1.00  0.00           C
ATOM   2340  O   ILE A 147      47.480  66.570  63.490  1.00  0.00           O
ATOM   2341  N   SER A 148      45.810  66.230  64.980  1.00  0.00           N
ATOM   2342  HN  SER A 148      45.340  66.570  65.790  1.00  0.00           H
ATOM   2343  CA  SER A 148      45.280  65.090  64.220  1.00  0.00           C
ATOM   2344  HA  SER A 148      45.990  64.300  64.080  1.00  0.00           H
ATOM   2345  CB  SER A 148      44.150  64.270  64.880  1.00  0.00           C
ATOM   2346  HB1 SER A 148      43.920  63.360  64.300  1.00  0.00           H
ATOM   2347  HB2 SER A 148      43.160  64.780  64.990  1.00  0.00           H
ATOM   2348  OG  SER A 148      44.500  63.760  66.130  1.00  0.00           O
ATOM   2349  HG1 SER A 148      44.710  64.580  66.570  1.00  0.00           H
ATOM   2350  C   SER A 148      44.890  65.480  62.800  1.00  0.00           C
ATOM   2351  O   SER A 148      45.290  64.830  61.850  1.00  0.00           O
ATOM   2352  N   CYS A 149      44.160  66.580  62.540  1.00  0.00           N
ATOM   2353  HN  CYS A 149      43.660  66.990  63.290  1.00  0.00           H
ATOM   2354  CA  CYS A 149      43.960  67.100  61.240  1.00  0.00           C
ATOM   2355  HA  CYS A 149      43.670  66.260  60.630  1.00  0.00           H
ATOM   2356  CB  CYS A 149      42.960  68.280  61.310  1.00  0.00           C
ATOM   2357  HB1 CYS A 149      42.790  68.780  60.320  1.00  0.00           H
ATOM   2358  HB2 CYS A 149      43.460  69.020  61.970  1.00  0.00           H
ATOM   2359  SG  CYS A 149      41.350  67.730  61.950  1.00  0.00           S
ATOM   2360  HG1 CYS A 149      40.880  68.960  62.160  1.00  0.00           H
ATOM   2361  C   CYS A 149      45.240  67.560  60.560  1.00  0.00           C
ATOM   2362  O   CYS A 149      45.400  67.240  59.380  1.00  0.00           O
ATOM   2363  N   LEU A 150      46.190  68.230  61.310  1.00  0.00           N
ATOM   2364  HN  LEU A 150      46.050  68.470  62.270  1.00  0.00           H
ATOM   2365  CA  LEU A 150      47.490  68.670  60.720  1.00  0.00           C
ATOM   2366  HA  LEU A 150      47.200  69.440  60.010  1.00  0.00           H
ATOM   2367  CB  LEU A 150      48.440  69.310  61.750  1.00  0.00           C
ATOM   2368  HB1 LEU A 150      48.820  68.510  62.420  1.00  0.00           H
ATOM   2369  HB2 LEU A 150      47.990  70.130  62.350  1.00  0.00           H
ATOM   2370  CG  LEU A 150      49.760  69.890  61.150  1.00  0.00           C
ATOM   2371  HG  LEU A 150      50.410  69.010  60.970  1.00  0.00           H
ATOM   2372  CD1 LEU A 150      49.680  70.760  59.790  1.00  0.00           C
ATOM   2373 HD11 LEU A 150      50.720  71.000  59.480  1.00  0.00           H
ATOM   2374 HD12 LEU A 150      49.190  71.730  59.950  1.00  0.00           H
ATOM   2375 HD13 LEU A 150      49.240  70.160  58.950  1.00  0.00           H
ATOM   2376  CD2 LEU A 150      50.500  70.860  62.200  1.00  0.00           C
ATOM   2377 HD21 LEU A 150      49.840  71.750  62.380  1.00  0.00           H
ATOM   2378 HD22 LEU A 150      51.430  71.360  61.870  1.00  0.00           H
ATOM   2379 HD23 LEU A 150      50.840  70.390  63.150  1.00  0.00           H
ATOM   2380  C   LEU A 150      48.240  67.530  60.000  1.00  0.00           C
ATOM   2381  O   LEU A 150      48.750  67.700  58.860  1.00  0.00           O
ATOM   2382  N   LEU A 151      48.250  66.310  60.670  1.00  0.00           N
ATOM   2383  HN  LEU A 151      48.030  66.190  61.640  1.00  0.00           H
ATOM   2384  CA  LEU A 151      48.750  65.110  60.110  1.00  0.00           C
ATOM   2385  HA  LEU A 151      49.720  65.290  59.690  1.00  0.00           H
ATOM   2386  CB  LEU A 151      48.970  63.990  61.150  1.00  0.00           C
ATOM   2387  HB1 LEU A 151      49.200  63.020  60.660  1.00  0.00           H
ATOM   2388  HB2 LEU A 151      48.040  63.860  61.750  1.00  0.00           H
ATOM   2389  CG  LEU A 151      50.180  64.290  62.060  1.00  0.00           C
ATOM   2390  HG  LEU A 151      50.160  65.350  62.410  1.00  0.00           H
ATOM   2391  CD1 LEU A 151      50.150  63.400  63.350  1.00  0.00           C
ATOM   2392 HD11 LEU A 151      49.210  63.560  63.920  1.00  0.00           H
ATOM   2393 HD12 LEU A 151      51.080  63.660  63.900  1.00  0.00           H
ATOM   2394 HD13 LEU A 151      50.210  62.430  62.820  1.00  0.00           H
ATOM   2395  CD2 LEU A 151      51.540  64.200  61.280  1.00  0.00           C
ATOM   2396 HD21 LEU A 151      52.340  64.490  62.000  1.00  0.00           H
ATOM   2397 HD22 LEU A 151      51.500  64.900  60.430  1.00  0.00           H
ATOM   2398 HD23 LEU A 151      51.710  63.140  60.990  1.00  0.00           H
ATOM   2399  C   LEU A 151      47.890  64.650  58.910  1.00  0.00           C
ATOM   2400  O   LEU A 151      48.410  64.340  57.840  1.00  0.00           O
ATOM   2401  N   TRP A 152      46.530  64.570  58.980  1.00  0.00           N
ATOM   2402  HN  TRP A 152      46.000  64.870  59.780  1.00  0.00           H
ATOM   2403  CA  TRP A 152      45.750  64.330  57.820  1.00  0.00           C
ATOM   2404  HA  TRP A 152      46.100  63.360  57.530  1.00  0.00           H
ATOM   2405  CB  TRP A 152      44.270  64.150  58.260  1.00  0.00           C
ATOM   2406  HB1 TRP A 152      43.600  64.090  57.370  1.00  0.00           H
ATOM   2407  HB2 TRP A 152      43.950  65.050  58.820  1.00  0.00           H
ATOM   2408  CG  TRP A 152      43.850  62.920  59.080  1.00  0.00           C
ATOM   2409  CD1 TRP A 152      43.450  62.870  60.410  1.00  0.00           C
ATOM   2410  HD1 TRP A 152      43.240  63.720  61.050  1.00  0.00           H
ATOM   2411  NE1 TRP A 152      43.270  61.550  60.830  1.00  0.00           N
ATOM   2412  HE1 TRP A 152      43.070  61.230  61.740  1.00  0.00           H
ATOM   2413  CE2 TRP A 152      43.730  60.710  59.800  1.00  0.00           C
ATOM   2414  CD2 TRP A 152      44.010  61.540  58.680  1.00  0.00           C
ATOM   2415  CE3 TRP A 152      44.320  60.970  57.410  1.00  0.00           C
ATOM   2416  HE3 TRP A 152      44.540  61.490  56.500  1.00  0.00           H
ATOM   2417  CZ3 TRP A 152      44.270  59.600  57.260  1.00  0.00           C
ATOM   2418  HZ3 TRP A 152      44.420  59.100  56.310  1.00  0.00           H
ATOM   2419  CZ2 TRP A 152      43.810  59.340  59.690  1.00  0.00           C
ATOM   2420  HZ2 TRP A 152      43.400  58.710  60.480  1.00  0.00           H
ATOM   2421  CH2 TRP A 152      43.940  58.800  58.370  1.00  0.00           C
ATOM   2422  HH2 TRP A 152      43.720  57.770  58.110  1.00  0.00           H
ATOM   2423  C   TRP A 152      45.950  65.280  56.650  1.00  0.00           C
ATOM   2424  O   TRP A 152      46.160  64.830  55.540  1.00  0.00           O
ATOM   2425  N   GLY A 153      46.120  66.620  56.850  1.00  0.00           N
ATOM   2426  HN  GLY A 153      45.880  67.010  57.740  1.00  0.00           H
ATOM   2427  CA  GLY A 153      46.390  67.480  55.670  1.00  0.00           C
ATOM   2428  HA1 GLY A 153      46.430  68.520  55.970  1.00  0.00           H
ATOM   2429  HA2 GLY A 153      45.470  67.280  55.130  1.00  0.00           H
ATOM   2430  C   GLY A 153      47.590  67.280  54.910  1.00  0.00           C
ATOM   2431  O   GLY A 153      47.480  67.310  53.680  1.00  0.00           O
ATOM   2432  N   ILE A 154      48.670  66.900  55.570  1.00  0.00           N
ATOM   2433  HN  ILE A 154      48.640  66.880  56.560  1.00  0.00           H
ATOM   2434  CA  ILE A 154      49.990  66.460  55.100  1.00  0.00           C
ATOM   2435  HA  ILE A 154      50.450  67.180  54.430  1.00  0.00           H
ATOM   2436  CB  ILE A 154      51.100  66.390  56.190  1.00  0.00           C
ATOM   2437  HB  ILE A 154      50.760  65.720  57.010  1.00  0.00           H
ATOM   2438  CG2 ILE A 154      52.460  65.860  55.590  1.00  0.00           C
ATOM   2439 HG21 ILE A 154      53.200  65.640  56.380  1.00  0.00           H
ATOM   2440 HG22 ILE A 154      52.790  66.550  54.790  1.00  0.00           H
ATOM   2441 HG23 ILE A 154      52.250  64.860  55.140  1.00  0.00           H
ATOM   2442  CG1 ILE A 154      51.380  67.830  56.820  1.00  0.00           C
ATOM   2443 HG11 ILE A 154      50.380  68.310  56.790  1.00  0.00           H
ATOM   2444 HG12 ILE A 154      51.990  68.390  56.070  1.00  0.00           H
ATOM   2445  CD  ILE A 154      52.000  67.720  58.200  1.00  0.00           C
ATOM   2446  HD1 ILE A 154      52.090  68.750  58.620  1.00  0.00           H
ATOM   2447  HD2 ILE A 154      53.040  67.350  58.210  1.00  0.00           H
ATOM   2448  HD3 ILE A 154      51.390  67.210  58.970  1.00  0.00           H
ATOM   2449  C   ILE A 154      49.850  65.200  54.290  1.00  0.00           C
ATOM   2450  O   ILE A 154      50.340  65.130  53.170  1.00  0.00           O
ATOM   2451  N   THR A 155      49.060  64.250  54.770  1.00  0.00           N
ATOM   2452  HN  THR A 155      48.610  64.330  55.660  1.00  0.00           H
ATOM   2453  CA  THR A 155      48.710  62.980  54.090  1.00  0.00           C
ATOM   2454  HA  THR A 155      49.610  62.450  53.800  1.00  0.00           H
ATOM   2455  CB  THR A 155      47.910  62.050  54.930  1.00  0.00           C
ATOM   2456  HB  THR A 155      46.880  62.410  55.160  1.00  0.00           H
ATOM   2457  OG1 THR A 155      48.550  61.810  56.190  1.00  0.00           O
ATOM   2458  HG1 THR A 155      48.870  62.650  56.520  1.00  0.00           H
ATOM   2459  CG2 THR A 155      47.970  60.680  54.240  1.00  0.00           C
ATOM   2460 HG21 THR A 155      47.410  60.740  53.290  1.00  0.00           H
ATOM   2461 HG22 THR A 155      47.520  59.930  54.910  1.00  0.00           H
ATOM   2462 HG23 THR A 155      49.040  60.420  54.070  1.00  0.00           H
ATOM   2463  C   THR A 155      48.060  63.300  52.800  1.00  0.00           C
ATOM   2464  O   THR A 155      48.400  62.780  51.730  1.00  0.00           O
ATOM   2465  N   ILE A 156      47.100  64.180  52.860  1.00  0.00           N
ATOM   2466  HN  ILE A 156      46.830  64.570  53.750  1.00  0.00           H
ATOM   2467  CA  ILE A 156      46.260  64.610  51.760  1.00  0.00           C
ATOM   2468  HA  ILE A 156      45.940  63.730  51.230  1.00  0.00           H
ATOM   2469  CB  ILE A 156      44.980  65.360  52.140  1.00  0.00           C
ATOM   2470  HB  ILE A 156      45.270  66.150  52.850  1.00  0.00           H
ATOM   2471  CG2 ILE A 156      44.310  66.110  50.940  1.00  0.00           C
ATOM   2472 HG21 ILE A 156      43.490  66.760  51.320  1.00  0.00           H
ATOM   2473 HG22 ILE A 156      43.770  65.350  50.330  1.00  0.00           H
ATOM   2474 HG23 ILE A 156      44.990  66.720  50.300  1.00  0.00           H
ATOM   2475  CG1 ILE A 156      44.000  64.330  52.830  1.00  0.00           C
ATOM   2476 HG11 ILE A 156      44.610  63.520  53.310  1.00  0.00           H
ATOM   2477 HG12 ILE A 156      43.670  63.690  51.990  1.00  0.00           H
ATOM   2478  CD  ILE A 156      42.960  64.940  53.690  1.00  0.00           C
ATOM   2479  HD1 ILE A 156      43.450  65.690  54.340  1.00  0.00           H
ATOM   2480  HD2 ILE A 156      42.540  64.180  54.380  1.00  0.00           H
ATOM   2481  HD3 ILE A 156      42.210  65.410  53.020  1.00  0.00           H
ATOM   2482  C   ILE A 156      47.150  65.320  50.730  1.00  0.00           C
ATOM   2483  O   ILE A 156      47.020  65.080  49.530  1.00  0.00           O
ATOM   2484  N   GLY A 157      48.200  66.160  51.110  1.00  0.00           N
ATOM   2485  HN  GLY A 157      48.430  66.250  52.080  1.00  0.00           H
ATOM   2486  CA  GLY A 157      49.120  66.710  50.090  1.00  0.00           C
ATOM   2487  HA1 GLY A 157      49.750  67.440  50.560  1.00  0.00           H
ATOM   2488  HA2 GLY A 157      48.530  67.050  49.260  1.00  0.00           H
ATOM   2489  C   GLY A 157      50.060  65.650  49.570  1.00  0.00           C
ATOM   2490  O   GLY A 157      50.460  65.720  48.400  1.00  0.00           O
ATOM   2491  N   LEU A 158      50.410  64.590  50.350  1.00  0.00           N
ATOM   2492  HN  LEU A 158      50.150  64.590  51.320  1.00  0.00           H
ATOM   2493  CA  LEU A 158      51.180  63.430  49.910  1.00  0.00           C
ATOM   2494  HA  LEU A 158      52.020  63.950  49.480  1.00  0.00           H
ATOM   2495  CB  LEU A 158      51.570  62.520  51.040  1.00  0.00           C
ATOM   2496  HB1 LEU A 158      50.620  62.140  51.490  1.00  0.00           H
ATOM   2497  HB2 LEU A 158      52.160  63.100  51.780  1.00  0.00           H
ATOM   2498  CG  LEU A 158      52.390  61.290  50.670  1.00  0.00           C
ATOM   2499  HG  LEU A 158      51.700  60.680  50.050  1.00  0.00           H
ATOM   2500  CD1 LEU A 158      53.750  61.680  50.060  1.00  0.00           C
ATOM   2501 HD11 LEU A 158      53.970  62.640  50.570  1.00  0.00           H
ATOM   2502 HD12 LEU A 158      53.740  61.910  48.970  1.00  0.00           H
ATOM   2503 HD13 LEU A 158      54.560  60.960  50.280  1.00  0.00           H
ATOM   2504  CD2 LEU A 158      52.620  60.490  51.970  1.00  0.00           C
ATOM   2505 HD21 LEU A 158      53.300  61.000  52.670  1.00  0.00           H
ATOM   2506 HD22 LEU A 158      53.020  59.460  51.890  1.00  0.00           H
ATOM   2507 HD23 LEU A 158      51.630  60.340  52.450  1.00  0.00           H
ATOM   2508  C   LEU A 158      50.490  62.620  48.820  1.00  0.00           C
ATOM   2509  O   LEU A 158      51.110  61.960  48.040  1.00  0.00           O
ATOM   2510  N   THR A 159      49.180  62.760  48.690  1.00  0.00           N
ATOM   2511  HN  THR A 159      48.690  63.360  49.320  1.00  0.00           H
ATOM   2512  CA  THR A 159      48.410  61.890  47.800  1.00  0.00           C
ATOM   2513  HA  THR A 159      49.050  61.380  47.080  1.00  0.00           H
ATOM   2514  CB  THR A 159      47.740  60.660  48.480  1.00  0.00           C
ATOM   2515  HB  THR A 159      47.140  60.140  47.710  1.00  0.00           H
ATOM   2516  OG1 THR A 159      46.870  61.040  49.520  1.00  0.00           O
ATOM   2517  HG1 THR A 159      47.370  61.540  50.170  1.00  0.00           H
ATOM   2518  CG2 THR A 159      48.780  59.730  49.110  1.00  0.00           C
ATOM   2519 HG21 THR A 159      49.320  59.230  48.270  1.00  0.00           H
ATOM   2520 HG22 THR A 159      48.210  58.990  49.710  1.00  0.00           H
ATOM   2521 HG23 THR A 159      49.510  60.250  49.770  1.00  0.00           H
ATOM   2522  C   THR A 159      47.430  62.640  46.820  1.00  0.00           C
ATOM   2523  O   THR A 159      46.830  62.050  45.980  1.00  0.00           O
ATOM   2524  N   VAL A 160      47.350  63.940  46.770  1.00  0.00           N
ATOM   2525  HN  VAL A 160      47.900  64.380  47.480  1.00  0.00           H
ATOM   2526  CA  VAL A 160      46.490  64.830  45.960  1.00  0.00           C
ATOM   2527  HA  VAL A 160      45.530  64.350  45.850  1.00  0.00           H
ATOM   2528  CB  VAL A 160      46.280  66.330  46.450  1.00  0.00           C
ATOM   2529  HB  VAL A 160      45.950  66.350  47.510  1.00  0.00           H
ATOM   2530  CG1 VAL A 160      47.680  67.060  46.490  1.00  0.00           C
ATOM   2531 HG11 VAL A 160      48.060  67.040  45.430  1.00  0.00           H
ATOM   2532 HG12 VAL A 160      48.440  66.590  47.130  1.00  0.00           H
ATOM   2533 HG13 VAL A 160      47.480  68.080  46.860  1.00  0.00           H
ATOM   2534  CG2 VAL A 160      45.290  67.130  45.590  1.00  0.00           C
ATOM   2535 HG21 VAL A 160      44.260  66.720  45.490  1.00  0.00           H
ATOM   2536 HG22 VAL A 160      45.670  67.150  44.540  1.00  0.00           H
ATOM   2537 HG23 VAL A 160      45.210  68.180  45.960  1.00  0.00           H
ATOM   2538  C   VAL A 160      46.830  64.780  44.440  1.00  0.00           C
ATOM   2539  O   VAL A 160      45.920  64.930  43.620  1.00  0.00           O
ATOM   2540  N   HSD A 161      48.040  64.420  43.990  1.00  0.00           N
ATOM   2541  HN  HSD A 161      48.700  64.290  44.730  1.00  0.00           H
ATOM   2542  CA  HSD A 161      48.410  64.210  42.630  1.00  0.00           C
ATOM   2543  HA  HSD A 161      48.290  65.150  42.090  1.00  0.00           H
ATOM   2544  CB  HSD A 161      49.940  63.890  42.630  1.00  0.00           C
ATOM   2545  HB1 HSD A 161      50.490  64.660  43.240  1.00  0.00           H
ATOM   2546  HB2 HSD A 161      50.360  64.090  41.620  1.00  0.00           H
ATOM   2547  ND1 HSD A 161      50.750  61.580  42.270  1.00  0.00           N
ATOM   2548  HD1 HSD A 161      50.860  61.780  41.300  1.00  0.00           H
ATOM   2549  CG  HSD A 161      50.310  62.550  43.160  1.00  0.00           C
ATOM   2550  CE1 HSD A 161      51.000  60.480  43.030  1.00  0.00           C
ATOM   2551  HE1 HSD A 161      51.290  59.500  42.630  1.00  0.00           H
ATOM   2552  NE2 HSD A 161      50.710  60.680  44.330  1.00  0.00           N
ATOM   2553  CD2 HSD A 161      50.420  62.010  44.420  1.00  0.00           C
ATOM   2554  HD2 HSD A 161      50.220  62.500  45.370  1.00  0.00           H
ATOM   2555  C   HSD A 161      47.600  63.170  41.820  1.00  0.00           C
ATOM   2556  O   HSD A 161      47.410  63.220  40.570  1.00  0.00           O
ATOM   2557  N   LEU A 162      47.110  62.140  42.540  1.00  0.00           N
ATOM   2558  HN  LEU A 162      47.250  62.170  43.530  1.00  0.00           H
ATOM   2559  CA  LEU A 162      46.400  61.010  41.990  1.00  0.00           C
ATOM   2560  HA  LEU A 162      47.040  60.610  41.230  1.00  0.00           H
ATOM   2561  CB  LEU A 162      46.290  59.890  43.050  1.00  0.00           C
ATOM   2562  HB1 LEU A 162      45.660  59.090  42.610  1.00  0.00           H
ATOM   2563  HB2 LEU A 162      45.850  60.190  44.010  1.00  0.00           H
ATOM   2564  CG  LEU A 162      47.610  59.380  43.440  1.00  0.00           C
ATOM   2565  HG  LEU A 162      48.350  60.180  43.620  1.00  0.00           H
ATOM   2566  CD1 LEU A 162      47.450  58.600  44.730  1.00  0.00           C
ATOM   2567 HD11 LEU A 162      46.970  57.620  44.520  1.00  0.00           H
ATOM   2568 HD12 LEU A 162      46.710  59.140  45.350  1.00  0.00           H
ATOM   2569 HD13 LEU A 162      48.400  58.450  45.300  1.00  0.00           H
ATOM   2570  CD2 LEU A 162      48.190  58.380  42.420  1.00  0.00           C
ATOM   2571 HD21 LEU A 162      49.220  58.090  42.760  1.00  0.00           H
ATOM   2572 HD22 LEU A 162      48.220  58.900  41.430  1.00  0.00           H
ATOM   2573 HD23 LEU A 162      47.660  57.400  42.400  1.00  0.00           H
ATOM   2574  C   LEU A 162      45.020  61.380  41.400  1.00  0.00           C
ATOM   2575  O   LEU A 162      44.540  60.870  40.430  1.00  0.00           O
ATOM   2576  N   LEU A 163      44.440  62.480  41.980  1.00  0.00           N
ATOM   2577  HN  LEU A 163      44.850  62.890  42.790  1.00  0.00           H
ATOM   2578  CA  LEU A 163      43.250  63.070  41.490  1.00  0.00           C
ATOM   2579  HA  LEU A 163      42.520  62.290  41.360  1.00  0.00           H
ATOM   2580  CB  LEU A 163      42.620  64.000  42.540  1.00  0.00           C
ATOM   2581  HB1 LEU A 163      41.640  64.350  42.160  1.00  0.00           H
ATOM   2582  HB2 LEU A 163      43.240  64.920  42.670  1.00  0.00           H
ATOM   2583  CG  LEU A 163      42.430  63.410  43.960  1.00  0.00           C
ATOM   2584  HG  LEU A 163      43.390  63.100  44.420  1.00  0.00           H
ATOM   2585  CD1 LEU A 163      41.840  64.400  44.910  1.00  0.00           C
ATOM   2586 HD11 LEU A 163      40.880  64.820  44.520  1.00  0.00           H
ATOM   2587 HD12 LEU A 163      42.490  65.290  44.960  1.00  0.00           H
ATOM   2588 HD13 LEU A 163      41.620  64.060  45.950  1.00  0.00           H
ATOM   2589  CD2 LEU A 163      41.510  62.160  43.790  1.00  0.00           C
ATOM   2590 HD21 LEU A 163      41.200  61.670  44.740  1.00  0.00           H
ATOM   2591 HD22 LEU A 163      41.980  61.290  43.290  1.00  0.00           H
ATOM   2592 HD23 LEU A 163      40.610  62.500  43.260  1.00  0.00           H
ATOM   2593  C   LEU A 163      43.400  63.930  40.140  1.00  0.00           C
ATOM   2594  O   LEU A 163      42.430  64.170  39.420  1.00  0.00           O
ATOM   2595  N   LYS A 164      44.680  64.290  39.780  1.00  0.00           N
ATOM   2596  HN  LYS A 164      45.480  63.990  40.300  1.00  0.00           H
ATOM   2597  CA  LYS A 164      44.930  65.340  38.770  1.00  0.00           C
ATOM   2598  HA  LYS A 164      44.040  65.890  38.510  1.00  0.00           H
ATOM   2599  CB  LYS A 164      45.880  66.250  39.450  1.00  0.00           C
ATOM   2600  HB1 LYS A 164      46.320  67.040  38.810  1.00  0.00           H
ATOM   2601  HB2 LYS A 164      46.750  65.560  39.630  1.00  0.00           H
ATOM   2602  CG  LYS A 164      45.360  66.930  40.720  1.00  0.00           C
ATOM   2603  HG1 LYS A 164      46.110  67.680  41.050  1.00  0.00           H
ATOM   2604  HG2 LYS A 164      45.190  66.150  41.490  1.00  0.00           H
ATOM   2605  CD  LYS A 164      43.950  67.610  40.570  1.00  0.00           C
ATOM   2606  HD1 LYS A 164      43.700  67.830  41.630  1.00  0.00           H
ATOM   2607  HD2 LYS A 164      43.200  66.860  40.220  1.00  0.00           H
ATOM   2608  CE  LYS A 164      43.990  69.030  39.820  1.00  0.00           C
ATOM   2609  HE1 LYS A 164      44.420  68.830  38.820  1.00  0.00           H
ATOM   2610  HE2 LYS A 164      44.540  69.820  40.380  1.00  0.00           H
ATOM   2611  NZ  LYS A 164      42.650  69.520  39.630  1.00  0.00           N
ATOM   2612  HZ1 LYS A 164      41.990  69.620  40.430  1.00  0.00           H
ATOM   2613  HZ2 LYS A 164      42.200  68.850  38.970  1.00  0.00           H
ATOM   2614  HZ3 LYS A 164      42.760  70.420  39.120  1.00  0.00           H
ATOM   2615  C   LYS A 164      45.370  64.700  37.490  1.00  0.00           C
ATOM   2616  O   LYS A 164      45.500  65.380  36.430  1.00  0.00           O
ATOM   2617  N   LYS A 165      45.390  63.410  37.420  1.00  0.00           N
ATOM   2618  HN  LYS A 165      45.000  62.950  38.220  1.00  0.00           H
ATOM   2619  CA  LYS A 165      45.640  62.620  36.200  1.00  0.00           C
ATOM   2620  HA  LYS A 165      45.770  63.300  35.380  1.00  0.00           H
ATOM   2621  CB  LYS A 165      46.920  61.650  36.320  1.00  0.00           C
ATOM   2622  HB1 LYS A 165      46.950  61.080  35.370  1.00  0.00           H
ATOM   2623  HB2 LYS A 165      46.730  60.950  37.160  1.00  0.00           H
ATOM   2624  CG  LYS A 165      48.240  62.420  36.560  1.00  0.00           C
ATOM   2625  HG1 LYS A 165      49.020  61.620  36.540  1.00  0.00           H
ATOM   2626  HG2 LYS A 165      48.250  62.910  37.550  1.00  0.00           H
ATOM   2627  CD  LYS A 165      48.630  63.430  35.450  1.00  0.00           C
ATOM   2628  HD1 LYS A 165      49.590  63.920  35.710  1.00  0.00           H
ATOM   2629  HD2 LYS A 165      47.780  64.140  35.320  1.00  0.00           H
ATOM   2630  CE  LYS A 165      48.820  62.910  34.020  1.00  0.00           C
ATOM   2631  HE1 LYS A 165      49.060  63.780  33.380  1.00  0.00           H
ATOM   2632  HE2 LYS A 165      47.900  62.390  33.690  1.00  0.00           H
ATOM   2633  NZ  LYS A 165      49.930  61.970  34.000  1.00  0.00           N
ATOM   2634  HZ1 LYS A 165      49.650  60.980  34.100  1.00  0.00           H
ATOM   2635  HZ2 LYS A 165      50.680  62.140  34.700  1.00  0.00           H
ATOM   2636  HZ3 LYS A 165      50.420  62.040  33.090  1.00  0.00           H
ATOM   2637  C   LYS A 165      44.420  61.720  35.830  1.00  0.00           C
ATOM   2638  O   LYS A 165      43.760  61.200  36.710  1.00  0.00           O
ATOM   2639  N   LYS A 166      44.140  61.540  34.570  1.00  0.00           N
ATOM   2640  HN  LYS A 166      44.640  62.050  33.870  1.00  0.00           H
ATOM   2641  CA  LYS A 166      43.300  60.400  34.150  1.00  0.00           C
ATOM   2642  HA  LYS A 166      42.380  60.380  34.710  1.00  0.00           H
ATOM   2643  CB  LYS A 166      43.000  60.600  32.670  1.00  0.00           C
ATOM   2644  HB1 LYS A 166      43.920  61.020  32.210  1.00  0.00           H
ATOM   2645  HB2 LYS A 166      42.110  61.280  32.650  1.00  0.00           H
ATOM   2646  CG  LYS A 166      42.480  59.420  31.810  1.00  0.00           C
ATOM   2647  HG1 LYS A 166      41.610  58.960  32.330  1.00  0.00           H
ATOM   2648  HG2 LYS A 166      43.330  58.710  31.710  1.00  0.00           H
ATOM   2649  CD  LYS A 166      42.140  59.780  30.310  1.00  0.00           C
ATOM   2650  HD1 LYS A 166      41.960  58.770  29.880  1.00  0.00           H
ATOM   2651  HD2 LYS A 166      43.060  60.110  29.790  1.00  0.00           H
ATOM   2652  CE  LYS A 166      41.000  60.730  30.040  1.00  0.00           C
ATOM   2653  HE1 LYS A 166      40.750  60.870  28.960  1.00  0.00           H
ATOM   2654  HE2 LYS A 166      41.220  61.720  30.500  1.00  0.00           H
ATOM   2655  NZ  LYS A 166      39.660  60.350  30.750  1.00  0.00           N
ATOM   2656  HZ1 LYS A 166      39.250  59.440  30.460  1.00  0.00           H
ATOM   2657  HZ2 LYS A 166      38.900  60.980  30.450  1.00  0.00           H
ATOM   2658  HZ3 LYS A 166      39.690  60.390  31.790  1.00  0.00           H
ATOM   2659  C   LYS A 166      43.970  59.010  34.340  1.00  0.00           C
ATOM   2660  O   LYS A 166      45.190  58.920  34.270  1.00  0.00           O
ATOM   2661  N   MET A 167      43.140  58.030  34.670  1.00  0.00           N
ATOM   2662  HN  MET A 167      42.180  58.300  34.670  1.00  0.00           H
ATOM   2663  CA  MET A 167      43.510  56.750  35.270  1.00  0.00           C
ATOM   2664  HA  MET A 167      44.570  56.810  35.430  1.00  0.00           H
ATOM   2665  CB  MET A 167      42.960  56.610  36.660  1.00  0.00           C
ATOM   2666  HB1 MET A 167      43.080  55.620  37.150  1.00  0.00           H
ATOM   2667  HB2 MET A 167      41.930  57.000  36.810  1.00  0.00           H
ATOM   2668  CG  MET A 167      43.830  57.560  37.630  1.00  0.00           C
ATOM   2669  HG1 MET A 167      43.390  57.290  38.610  1.00  0.00           H
ATOM   2670  HG2 MET A 167      43.450  58.580  37.410  1.00  0.00           H
ATOM   2671  SD  MET A 167      45.620  57.340  37.690  1.00  0.00           S
ATOM   2672  CE  MET A 167      45.920  58.330  39.180  1.00  0.00           C
ATOM   2673  HE1 MET A 167      45.600  59.390  39.030  1.00  0.00           H
ATOM   2674  HE2 MET A 167      46.980  58.190  39.480  1.00  0.00           H
ATOM   2675  HE3 MET A 167      45.300  58.080  40.060  1.00  0.00           H
ATOM   2676  C   MET A 167      43.390  55.570  34.440  1.00  0.00           C
ATOM   2677  O   MET A 167      44.440  54.990  34.150  1.00  0.00           O
ATOM   2678  N   PRO A 168      42.180  55.120  34.080  1.00  0.00           N
ATOM   2679  CD  PRO A 168      40.780  55.590  34.460  1.00  0.00           C
ATOM   2680  HD1 PRO A 168      40.580  56.480  33.820  1.00  0.00           H
ATOM   2681  HD2 PRO A 168      40.660  55.950  35.510  1.00  0.00           H
ATOM   2682  CA  PRO A 168      42.070  53.830  33.340  1.00  0.00           C
ATOM   2683  HA  PRO A 168      42.180  53.060  34.090  1.00  0.00           H
ATOM   2684  CB  PRO A 168      40.560  53.950  32.870  1.00  0.00           C
ATOM   2685  HB1 PRO A 168      40.290  52.950  32.490  1.00  0.00           H
ATOM   2686  HB2 PRO A 168      40.500  54.800  32.150  1.00  0.00           H
ATOM   2687  CG  PRO A 168      39.880  54.450  34.130  1.00  0.00           C
ATOM   2688  HG1 PRO A 168      38.840  54.740  33.890  1.00  0.00           H
ATOM   2689  HG2 PRO A 168      39.870  53.680  34.940  1.00  0.00           H
ATOM   2690  C   PRO A 168      42.970  53.560  32.080  1.00  0.00           C
ATOM   2691  O   PRO A 168      42.940  54.450  31.240  1.00  0.00           O
ATOM   2692  N   ILE A 169      43.640  52.350  31.900  1.00  0.00           N
ATOM   2693  HN  ILE A 169      43.750  51.670  32.620  1.00  0.00           H
ATOM   2694  CA  ILE A 169      44.240  51.950  30.710  1.00  0.00           C
ATOM   2695  HA  ILE A 169      44.040  52.690  29.960  1.00  0.00           H
ATOM   2696  CB  ILE A 169      45.750  51.900  30.860  1.00  0.00           C
ATOM   2697  HB  ILE A 169      46.050  52.870  31.300  1.00  0.00           H
ATOM   2698  CG2 ILE A 169      46.220  50.800  31.810  1.00  0.00           C
ATOM   2699 HG21 ILE A 169      47.330  50.740  31.800  1.00  0.00           H
ATOM   2700 HG22 ILE A 169      45.740  49.880  31.390  1.00  0.00           H
ATOM   2701 HG23 ILE A 169      46.010  50.970  32.890  1.00  0.00           H
ATOM   2702  CG1 ILE A 169      46.540  51.860  29.510  1.00  0.00           C
ATOM   2703 HG11 ILE A 169      46.320  50.870  29.050  1.00  0.00           H
ATOM   2704 HG12 ILE A 169      47.610  51.920  29.820  1.00  0.00           H
ATOM   2705  CD  ILE A 169      46.340  53.100  28.520  1.00  0.00           C
ATOM   2706  HD1 ILE A 169      46.230  54.040  29.110  1.00  0.00           H
ATOM   2707  HD2 ILE A 169      45.480  52.930  27.850  1.00  0.00           H
ATOM   2708  HD3 ILE A 169      47.150  53.200  27.770  1.00  0.00           H
ATOM   2709  C   ILE A 169      43.590  50.670  30.250  1.00  0.00           C
ATOM   2710  O   ILE A 169      43.200  49.840  31.050  1.00  0.00           O
ATOM   2711  N   GLN A 170      43.410  50.430  28.970  1.00  0.00           N
ATOM   2712  HN  GLN A 170      43.690  50.990  28.180  1.00  0.00           H
ATOM   2713  CA  GLN A 170      42.900  49.190  28.510  1.00  0.00           C
ATOM   2714  HA  GLN A 170      42.120  48.820  29.140  1.00  0.00           H
ATOM   2715  CB  GLN A 170      42.140  49.470  27.180  1.00  0.00           C
ATOM   2716  HB1 GLN A 170      42.780  50.150  26.580  1.00  0.00           H
ATOM   2717  HB2 GLN A 170      41.250  50.100  27.390  1.00  0.00           H
ATOM   2718  CG  GLN A 170      41.770  48.270  26.280  1.00  0.00           C
ATOM   2719  HG1 GLN A 170      42.740  47.830  25.960  1.00  0.00           H
ATOM   2720  HG2 GLN A 170      41.210  48.550  25.360  1.00  0.00           H
ATOM   2721  CD  GLN A 170      40.800  47.240  27.010  1.00  0.00           C
ATOM   2722  OE1 GLN A 170      41.230  46.210  27.530  1.00  0.00           O
ATOM   2723  NE2 GLN A 170      39.550  47.700  27.180  1.00  0.00           N
ATOM   2724 HE21 GLN A 170      39.300  48.640  26.940  1.00  0.00           H
ATOM   2725 HE22 GLN A 170      39.070  47.090  27.800  1.00  0.00           H
ATOM   2726  C   GLN A 170      43.930  48.080  28.470  1.00  0.00           C
ATOM   2727  O   GLN A 170      45.090  48.390  28.310  1.00  0.00           O
ATOM   2728  N   ASN A 171      43.590  46.810  28.770  1.00  0.00           N
ATOM   2729  HN  ASN A 171      42.620  46.620  28.680  1.00  0.00           H
ATOM   2730  CA  ASN A 171      44.560  45.770  28.730  1.00  0.00           C
ATOM   2731  HA  ASN A 171      45.100  46.050  27.830  1.00  0.00           H
ATOM   2732  CB  ASN A 171      45.530  45.750  29.900  1.00  0.00           C
ATOM   2733  HB1 ASN A 171      44.860  45.540  30.760  1.00  0.00           H
ATOM   2734  HB2 ASN A 171      45.880  46.800  29.980  1.00  0.00           H
ATOM   2735  CG  ASN A 171      46.660  44.790  29.800  1.00  0.00           C
ATOM   2736  OD1 ASN A 171      46.960  44.190  28.760  1.00  0.00           O
ATOM   2737  ND2 ASN A 171      47.330  44.470  30.940  1.00  0.00           N
ATOM   2738 HD21 ASN A 171      47.780  43.580  31.060  1.00  0.00           H
ATOM   2739 HD22 ASN A 171      46.990  44.870  31.790  1.00  0.00           H
ATOM   2740  C   ASN A 171      43.810  44.430  28.570  1.00  0.00           C
ATOM   2741  O   ASN A 171      43.130  43.970  29.510  1.00  0.00           O
ATOM   2742  N   GLY A 172      43.840  43.820  27.350  1.00  0.00           N
ATOM   2743  HN  GLY A 172      44.490  44.220  26.720  1.00  0.00           H
ATOM   2744  CA  GLY A 172      43.130  42.620  26.920  1.00  0.00           C
ATOM   2745  HA1 GLY A 172      43.640  41.830  27.450  1.00  0.00           H
ATOM   2746  HA2 GLY A 172      43.090  42.440  25.860  1.00  0.00           H
ATOM   2747  C   GLY A 172      41.690  42.440  27.290  1.00  0.00           C
ATOM   2748  O   GLY A 172      41.360  41.360  27.770  1.00  0.00           O
ATOM   2749  N   GLY A 173      40.790  43.430  27.080  1.00  0.00           N
ATOM   2750  HN  GLY A 173      41.360  44.250  26.950  1.00  0.00           H
ATOM   2751  CA  GLY A 173      39.380  43.380  27.350  1.00  0.00           C
ATOM   2752  HA1 GLY A 173      39.030  42.380  27.140  1.00  0.00           H
ATOM   2753  HA2 GLY A 173      39.010  44.100  26.630  1.00  0.00           H
ATOM   2754  C   GLY A 173      38.860  43.680  28.700  1.00  0.00           C
ATOM   2755  O   GLY A 173      37.720  43.250  29.000  1.00  0.00           O
ATOM   2756  N   ALA A 174      39.680  44.320  29.520  1.00  0.00           N
ATOM   2757  HN  ALA A 174      40.590  44.590  29.210  1.00  0.00           H
ATOM   2758  CA  ALA A 174      39.420  44.570  30.890  1.00  0.00           C
ATOM   2759  HA  ALA A 174      38.360  44.620  31.080  1.00  0.00           H
ATOM   2760  CB  ALA A 174      39.980  43.450  31.730  1.00  0.00           C
ATOM   2761  HB1 ALA A 174      40.990  43.200  31.350  1.00  0.00           H
ATOM   2762  HB2 ALA A 174      39.400  42.540  31.480  1.00  0.00           H
ATOM   2763  HB3 ALA A 174      40.110  43.540  32.830  1.00  0.00           H
ATOM   2764  C   ALA A 174      40.040  45.850  31.370  1.00  0.00           C
ATOM   2765  O   ALA A 174      41.240  46.100  31.100  1.00  0.00           O
ATOM   2766  N   ASN A 175      39.360  46.780  32.040  1.00  0.00           N
ATOM   2767  HN  ASN A 175      38.420  46.630  32.360  1.00  0.00           H
ATOM   2768  CA  ASN A 175      39.910  48.120  32.240  1.00  0.00           C
ATOM   2769  HA  ASN A 175      40.550  48.410  31.420  1.00  0.00           H
ATOM   2770  CB  ASN A 175      38.770  49.180  32.380  1.00  0.00           C
ATOM   2771  HB1 ASN A 175      39.290  50.150  32.470  1.00  0.00           H
ATOM   2772  HB2 ASN A 175      38.050  48.990  33.210  1.00  0.00           H
ATOM   2773  CG  ASN A 175      38.030  49.250  31.040  1.00  0.00           C
ATOM   2774  OD1 ASN A 175      38.310  48.680  29.980  1.00  0.00           O
ATOM   2775  ND2 ASN A 175      36.990  50.090  31.100  1.00  0.00           N
ATOM   2776 HD21 ASN A 175      36.430  50.150  30.270  1.00  0.00           H
ATOM   2777 HD22 ASN A 175      36.980  50.600  31.960  1.00  0.00           H
ATOM   2778  C   ASN A 175      40.740  48.300  33.550  1.00  0.00           C
ATOM   2779  O   ASN A 175      40.270  48.020  34.660  1.00  0.00           O
ATOM   2780  N   LEU A 176      42.020  48.680  33.460  1.00  0.00           N
ATOM   2781  HN  LEU A 176      42.370  49.110  32.630  1.00  0.00           H
ATOM   2782  CA  LEU A 176      42.960  48.630  34.610  1.00  0.00           C
ATOM   2783  HA  LEU A 176      42.730  47.940  35.400  1.00  0.00           H
ATOM   2784  CB  LEU A 176      44.360  48.360  34.050  1.00  0.00           C
ATOM   2785  HB1 LEU A 176      44.710  49.230  33.450  1.00  0.00           H
ATOM   2786  HB2 LEU A 176      44.370  47.450  33.400  1.00  0.00           H
ATOM   2787  CG  LEU A 176      45.450  48.030  35.100  1.00  0.00           C
ATOM   2788  HG  LEU A 176      45.690  48.790  35.870  1.00  0.00           H
ATOM   2789  CD1 LEU A 176      45.080  46.880  36.150  1.00  0.00           C
ATOM   2790 HD11 LEU A 176      44.370  47.240  36.920  1.00  0.00           H
ATOM   2791 HD12 LEU A 176      46.030  46.600  36.640  1.00  0.00           H
ATOM   2792 HD13 LEU A 176      44.580  46.020  35.650  1.00  0.00           H
ATOM   2793  CD2 LEU A 176      46.820  47.580  34.460  1.00  0.00           C
ATOM   2794 HD21 LEU A 176      47.540  47.100  35.160  1.00  0.00           H
ATOM   2795 HD22 LEU A 176      47.310  48.480  34.020  1.00  0.00           H
ATOM   2796 HD23 LEU A 176      46.650  46.820  33.660  1.00  0.00           H
ATOM   2797  C   LEU A 176      42.990  49.910  35.440  1.00  0.00           C
ATOM   2798  O   LEU A 176      43.150  51.000  34.940  1.00  0.00           O
ATOM   2799  N   CYS A 177      42.810  49.730  36.730  1.00  0.00           N
ATOM   2800  HN  CYS A 177      42.580  48.860  37.150  1.00  0.00           H
ATOM   2801  CA  CYS A 177      42.940  50.770  37.730  1.00  0.00           C
ATOM   2802  HA  CYS A 177      43.190  51.660  37.170  1.00  0.00           H
ATOM   2803  CB  CYS A 177      41.610  50.830  38.500  1.00  0.00           C
ATOM   2804  HB1 CYS A 177      41.600  49.810  38.950  1.00  0.00           H
ATOM   2805  HB2 CYS A 177      40.760  50.890  37.780  1.00  0.00           H
ATOM   2806  SG  CYS A 177      41.480  52.250  39.570  1.00  0.00           S
ATOM   2807  C   CYS A 177      44.180  50.320  38.460  1.00  0.00           C
ATOM   2808  O   CYS A 177      44.100  49.340  39.220  1.00  0.00           O
ATOM   2809  N   SER A 178      45.330  51.020  38.290  1.00  0.00           N
ATOM   2810  HN  SER A 178      45.380  51.550  37.450  1.00  0.00           H
ATOM   2811  CA  SER A 178      46.560  50.680  39.000  1.00  0.00           C
ATOM   2812  HA  SER A 178      46.290  50.290  39.970  1.00  0.00           H
ATOM   2813  CB  SER A 178      47.300  49.500  38.300  1.00  0.00           C
ATOM   2814  HB1 SER A 178      47.640  49.640  37.250  1.00  0.00           H
ATOM   2815  HB2 SER A 178      46.540  48.710  38.200  1.00  0.00           H
ATOM   2816  OG  SER A 178      48.390  48.950  39.130  1.00  0.00           O
ATOM   2817  HG1 SER A 178      48.770  48.310  38.520  1.00  0.00           H
ATOM   2818  C   SER A 178      47.540  51.850  39.100  1.00  0.00           C
ATOM   2819  O   SER A 178      47.600  52.650  38.160  1.00  0.00           O
ATOM   2820  N   SER A 179      48.400  52.000  40.100  1.00  0.00           N
ATOM   2821  HN  SER A 179      48.160  51.580  40.980  1.00  0.00           H
ATOM   2822  CA  SER A 179      49.570  52.890  40.060  1.00  0.00           C
ATOM   2823  HA  SER A 179      49.630  53.330  39.080  1.00  0.00           H
ATOM   2824  CB  SER A 179      49.490  54.050  41.060  1.00  0.00           C
ATOM   2825  HB1 SER A 179      48.530  54.490  40.690  1.00  0.00           H
ATOM   2826  HB2 SER A 179      50.200  54.890  40.900  1.00  0.00           H
ATOM   2827  OG  SER A 179      49.610  53.580  42.350  1.00  0.00           O
ATOM   2828  HG1 SER A 179      49.030  52.810  42.390  1.00  0.00           H
ATOM   2829  C   SER A 179      50.890  52.170  40.310  1.00  0.00           C
ATOM   2830  O   SER A 179      51.980  52.730  40.350  1.00  0.00           O
ATOM   2831  N   PHE A 180      50.720  50.840  40.520  1.00  0.00           N
ATOM   2832  HN  PHE A 180      49.810  50.450  40.460  1.00  0.00           H
ATOM   2833  CA  PHE A 180      51.780  49.930  40.910  1.00  0.00           C
ATOM   2834  HA  PHE A 180      52.660  50.530  41.140  1.00  0.00           H
ATOM   2835  CB  PHE A 180      51.350  48.990  42.090  1.00  0.00           C
ATOM   2836  HB1 PHE A 180      52.220  48.330  42.270  1.00  0.00           H
ATOM   2837  HB2 PHE A 180      50.390  48.490  41.820  1.00  0.00           H
ATOM   2838  CG  PHE A 180      51.070  49.680  43.390  1.00  0.00           C
ATOM   2839  CD1 PHE A 180      51.430  51.020  43.670  1.00  0.00           C
ATOM   2840  HD1 PHE A 180      51.840  51.640  42.880  1.00  0.00           H
ATOM   2841  CE1 PHE A 180      51.450  51.570  44.980  1.00  0.00           C
ATOM   2842  HE1 PHE A 180      51.420  52.630  45.130  1.00  0.00           H
ATOM   2843  CZ  PHE A 180      51.120  50.700  46.080  1.00  0.00           C
ATOM   2844  HZ  PHE A 180      51.340  51.100  47.060  1.00  0.00           H
ATOM   2845  CD2 PHE A 180      50.760  48.820  44.540  1.00  0.00           C
ATOM   2846  HD2 PHE A 180      50.680  47.750  44.460  1.00  0.00           H
ATOM   2847  CE2 PHE A 180      50.880  49.370  45.860  1.00  0.00           C
ATOM   2848  HE2 PHE A 180      50.770  48.790  46.760  1.00  0.00           H
ATOM   2849  C   PHE A 180      52.350  49.120  39.790  1.00  0.00           C
ATOM   2850  O   PHE A 180      53.180  48.240  40.040  1.00  0.00           O
ATOM   2851  N   SER A 181      52.000  49.340  38.520  1.00  0.00           N
ATOM   2852  HN  SER A 181      51.430  50.100  38.210  1.00  0.00           H
ATOM   2853  CA  SER A 181      52.650  48.690  37.420  1.00  0.00           C
ATOM   2854  HA  SER A 181      52.580  47.620  37.580  1.00  0.00           H
ATOM   2855  CB  SER A 181      52.020  48.940  36.050  1.00  0.00           C
ATOM   2856  HB1 SER A 181      52.400  48.220  35.300  1.00  0.00           H
ATOM   2857  HB2 SER A 181      52.310  49.960  35.710  1.00  0.00           H
ATOM   2858  OG  SER A 181      50.540  48.870  36.100  1.00  0.00           O
ATOM   2859  HG1 SER A 181      50.270  48.170  36.720  1.00  0.00           H
ATOM   2860  C   SER A 181      54.180  48.800  37.390  1.00  0.00           C
ATOM   2861  O   SER A 181      54.750  49.730  37.880  1.00  0.00           O
ATOM   2862  N   ILE A 182      54.830  47.890  36.670  1.00  0.00           N
ATOM   2863  HN  ILE A 182      54.230  47.170  36.360  1.00  0.00           H
ATOM   2864  CA  ILE A 182      56.220  47.730  36.410  1.00  0.00           C
ATOM   2865  HA  ILE A 182      56.720  48.180  37.250  1.00  0.00           H
ATOM   2866  CB  ILE A 182      56.600  46.320  36.260  1.00  0.00           C
ATOM   2867  HB  ILE A 182      56.180  45.890  35.340  1.00  0.00           H
ATOM   2868  CG2 ILE A 182      58.100  46.320  36.160  1.00  0.00           C
ATOM   2869 HG21 ILE A 182      58.440  45.260  36.110  1.00  0.00           H
ATOM   2870 HG22 ILE A 182      58.520  46.870  37.030  1.00  0.00           H
ATOM   2871 HG23 ILE A 182      58.520  46.850  35.280  1.00  0.00           H
ATOM   2872  CG1 ILE A 182      56.230  45.440  37.570  1.00  0.00           C
ATOM   2873 HG11 ILE A 182      55.150  45.610  37.770  1.00  0.00           H
ATOM   2874 HG12 ILE A 182      56.730  45.740  38.500  1.00  0.00           H
ATOM   2875  CD  ILE A 182      56.420  43.970  37.410  1.00  0.00           C
ATOM   2876  HD1 ILE A 182      57.470  43.670  37.600  1.00  0.00           H
ATOM   2877  HD2 ILE A 182      56.120  43.660  36.380  1.00  0.00           H
ATOM   2878  HD3 ILE A 182      55.850  43.380  38.150  1.00  0.00           H
ATOM   2879  C   ILE A 182      56.610  48.420  35.070  1.00  0.00           C
ATOM   2880  O   ILE A 182      56.230  47.940  33.980  1.00  0.00           O
ATOM   2881  N   CYS A 183      57.410  49.480  35.060  1.00  0.00           N
ATOM   2882  HN  CYS A 183      57.760  49.720  35.960  1.00  0.00           H
ATOM   2883  CA  CYS A 183      57.590  50.440  34.030  1.00  0.00           C
ATOM   2884  HA  CYS A 183      57.270  50.020  33.090  1.00  0.00           H
ATOM   2885  CB  CYS A 183      56.760  51.610  34.500  1.00  0.00           C
ATOM   2886  HB1 CYS A 183      56.990  52.530  33.930  1.00  0.00           H
ATOM   2887  HB2 CYS A 183      57.130  51.950  35.480  1.00  0.00           H
ATOM   2888  SG  CYS A 183      54.960  51.300  34.430  1.00  0.00           S
ATOM   2889  C   CYS A 183      59.080  50.800  34.030  1.00  0.00           C
ATOM   2890  O   CYS A 183      59.700  50.990  35.050  1.00  0.00           O
ATOM   2891  N   HSD A 184      59.640  50.920  32.810  1.00  0.00           N
ATOM   2892  HN  HSD A 184      59.030  50.770  32.030  1.00  0.00           H
ATOM   2893  CA  HSD A 184      60.990  51.500  32.610  1.00  0.00           C
ATOM   2894  HA  HSD A 184      61.650  50.830  33.140  1.00  0.00           H
ATOM   2895  CB  HSD A 184      61.500  51.540  31.120  1.00  0.00           C
ATOM   2896  HB1 HSD A 184      61.250  50.560  30.670  1.00  0.00           H
ATOM   2897  HB2 HSD A 184      62.620  51.590  31.080  1.00  0.00           H
ATOM   2898  ND1 HSD A 184      61.550  53.100  29.020  1.00  0.00           N
ATOM   2899  HD1 HSD A 184      62.390  52.830  28.560  1.00  0.00           H
ATOM   2900  CG  HSD A 184      60.920  52.560  30.240  1.00  0.00           C
ATOM   2901  CE1 HSD A 184      60.620  53.960  28.450  1.00  0.00           C
ATOM   2902  HE1 HSD A 184      60.860  54.390  27.470  1.00  0.00           H
ATOM   2903  NE2 HSD A 184      59.500  54.010  29.200  1.00  0.00           N
ATOM   2904  CD2 HSD A 184      59.730  53.240  30.300  1.00  0.00           C
ATOM   2905  HD2 HSD A 184      58.980  53.230  31.090  1.00  0.00           H
ATOM   2906  C   HSD A 184      61.330  52.840  33.250  1.00  0.00           C
ATOM   2907  O   HSD A 184      60.480  53.660  33.440  1.00  0.00           O
ATOM   2908  N   THR A 185      62.590  53.090  33.640  1.00  0.00           N
ATOM   2909  HN  THR A 185      63.330  52.430  33.480  1.00  0.00           H
ATOM   2910  CA  THR A 185      63.060  54.350  34.250  1.00  0.00           C
ATOM   2911  HA  THR A 185      64.130  54.200  34.270  1.00  0.00           H
ATOM   2912  CB  THR A 185      63.030  55.590  33.360  1.00  0.00           C
ATOM   2913  HB  THR A 185      63.600  56.480  33.700  1.00  0.00           H
ATOM   2914  OG1 THR A 185      61.740  56.110  33.190  1.00  0.00           O
ATOM   2915  HG1 THR A 185      61.210  55.370  33.530  1.00  0.00           H
ATOM   2916  CG2 THR A 185      63.650  55.250  31.970  1.00  0.00           C
ATOM   2917 HG21 THR A 185      63.240  54.380  31.390  1.00  0.00           H
ATOM   2918 HG22 THR A 185      64.600  54.780  32.300  1.00  0.00           H
ATOM   2919 HG23 THR A 185      63.710  56.190  31.390  1.00  0.00           H
ATOM   2920  C   THR A 185      62.580  54.690  35.650  1.00  0.00           C
ATOM   2921  O   THR A 185      61.350  54.750  35.950  1.00  0.00           O
ATOM   2922  N   PHE A 186      63.550  54.870  36.600  1.00  0.00           N
ATOM   2923  HN  PHE A 186      64.530  54.800  36.440  1.00  0.00           H
ATOM   2924  CA  PHE A 186      63.200  55.220  37.870  1.00  0.00           C
ATOM   2925  HA  PHE A 186      62.540  54.440  38.240  1.00  0.00           H
ATOM   2926  CB  PHE A 186      64.530  55.300  38.610  1.00  0.00           C
ATOM   2927  HB1 PHE A 186      65.160  56.200  38.390  1.00  0.00           H
ATOM   2928  HB2 PHE A 186      65.110  54.410  38.310  1.00  0.00           H
ATOM   2929  CG  PHE A 186      64.250  55.230  40.080  1.00  0.00           C
ATOM   2930  CD1 PHE A 186      63.680  54.060  40.680  1.00  0.00           C
ATOM   2931  HD1 PHE A 186      63.310  53.190  40.140  1.00  0.00           H
ATOM   2932  CE1 PHE A 186      63.510  54.000  42.100  1.00  0.00           C
ATOM   2933  HE1 PHE A 186      63.070  53.180  42.660  1.00  0.00           H
ATOM   2934  CZ  PHE A 186      63.820  55.090  42.880  1.00  0.00           C
ATOM   2935  HZ  PHE A 186      63.570  55.040  43.930  1.00  0.00           H
ATOM   2936  CD2 PHE A 186      64.450  56.370  40.910  1.00  0.00           C
ATOM   2937  HD2 PHE A 186      65.030  57.220  40.590  1.00  0.00           H
ATOM   2938  CE2 PHE A 186      64.240  56.320  42.310  1.00  0.00           C
ATOM   2939  HE2 PHE A 186      64.620  57.080  42.980  1.00  0.00           H
ATOM   2940  C   PHE A 186      62.430  56.550  38.000  1.00  0.00           C
ATOM   2941  O   PHE A 186      62.560  57.530  37.270  1.00  0.00           O
ATOM   2942  N   GLN A 187      61.510  56.600  38.970  1.00  0.00           N
ATOM   2943  HN  GLN A 187      61.620  56.010  39.770  1.00  0.00           H
ATOM   2944  CA  GLN A 187      60.520  57.660  39.100  1.00  0.00           C
ATOM   2945  HA  GLN A 187      60.970  58.570  38.720  1.00  0.00           H
ATOM   2946  CB  GLN A 187      59.200  57.110  38.410  1.00  0.00           C
ATOM   2947  HB1 GLN A 187      58.370  57.760  38.740  1.00  0.00           H
ATOM   2948  HB2 GLN A 187      59.070  56.090  38.840  1.00  0.00           H
ATOM   2949  CG  GLN A 187      59.240  57.270  36.890  1.00  0.00           C
ATOM   2950  HG1 GLN A 187      60.170  56.770  36.530  1.00  0.00           H
ATOM   2951  HG2 GLN A 187      59.190  58.360  36.710  1.00  0.00           H
ATOM   2952  CD  GLN A 187      57.950  56.650  36.310  1.00  0.00           C
ATOM   2953  OE1 GLN A 187      57.130  57.430  35.850  1.00  0.00           O
ATOM   2954  NE2 GLN A 187      57.790  55.310  36.360  1.00  0.00           N
ATOM   2955 HE21 GLN A 187      58.510  54.680  36.660  1.00  0.00           H
ATOM   2956 HE22 GLN A 187      56.970  54.900  35.990  1.00  0.00           H
ATOM   2957  C   GLN A 187      60.220  57.840  40.450  1.00  0.00           C
ATOM   2958  O   GLN A 187      60.450  57.030  41.290  1.00  0.00           O
ATOM   2959  N   TRP A 188      59.800  59.050  40.780  1.00  0.00           N
ATOM   2960  HN  TRP A 188      59.650  59.750  40.080  1.00  0.00           H
ATOM   2961  CA  TRP A 188      59.620  59.520  42.190  1.00  0.00           C
ATOM   2962  HA  TRP A 188      60.590  59.380  42.640  1.00  0.00           H
ATOM   2963  CB  TRP A 188      59.270  61.080  42.270  1.00  0.00           C
ATOM   2964  HB1 TRP A 188      60.090  61.540  41.680  1.00  0.00           H
ATOM   2965  HB2 TRP A 188      59.370  61.390  43.340  1.00  0.00           H
ATOM   2966  CG  TRP A 188      57.870  61.480  41.780  1.00  0.00           C
ATOM   2967  CD1 TRP A 188      57.540  62.020  40.570  1.00  0.00           C
ATOM   2968  HD1 TRP A 188      58.310  62.350  39.890  1.00  0.00           H
ATOM   2969  NE1 TRP A 188      56.190  62.290  40.500  1.00  0.00           N
ATOM   2970  HE1 TRP A 188      55.650  62.370  39.690  1.00  0.00           H
ATOM   2971  CE2 TRP A 188      55.620  61.960  41.680  1.00  0.00           C
ATOM   2972  CD2 TRP A 188      56.680  61.490  42.510  1.00  0.00           C
ATOM   2973  CE3 TRP A 188      56.380  61.130  43.800  1.00  0.00           C
ATOM   2974  HE3 TRP A 188      57.150  60.640  44.360  1.00  0.00           H
ATOM   2975  CZ3 TRP A 188      55.170  61.470  44.330  1.00  0.00           C
ATOM   2976  HZ3 TRP A 188      54.980  61.250  45.370  1.00  0.00           H
ATOM   2977  CZ2 TRP A 188      54.350  62.250  42.160  1.00  0.00           C
ATOM   2978  HZ2 TRP A 188      53.530  62.700  41.620  1.00  0.00           H
ATOM   2979  CH2 TRP A 188      54.110  62.010  43.540  1.00  0.00           C
ATOM   2980  HH2 TRP A 188      53.200  62.290  44.040  1.00  0.00           H
ATOM   2981  C   TRP A 188      58.710  58.680  43.120  1.00  0.00           C
ATOM   2982  O   TRP A 188      58.960  58.560  44.330  1.00  0.00           O
ATOM   2983  N   HSE A 189      57.580  58.180  42.530  1.00  0.00           N
ATOM   2984  HN  HSE A 189      57.450  58.310  41.550  1.00  0.00           H
ATOM   2985  CA  HSE A 189      56.750  57.240  43.220  1.00  0.00           C
ATOM   2986  HA  HSE A 189      56.370  57.770  44.080  1.00  0.00           H
ATOM   2987  CB  HSE A 189      55.440  56.860  42.440  1.00  0.00           C
ATOM   2988  HB1 HSE A 189      55.000  57.850  42.170  1.00  0.00           H
ATOM   2989  HB2 HSE A 189      54.700  56.360  43.090  1.00  0.00           H
ATOM   2990  ND1 HSE A 189      56.530  56.470  40.330  1.00  0.00           N
ATOM   2991  CG  HSE A 189      55.660  56.040  41.270  1.00  0.00           C
ATOM   2992  CE1 HSE A 189      56.120  55.970  39.200  1.00  0.00           C
ATOM   2993  HE1 HSE A 189      56.750  55.850  38.320  1.00  0.00           H
ATOM   2994  NE2 HSE A 189      55.120  55.080  39.370  1.00  0.00           N
ATOM   2995  HE2 HSE A 189      54.710  54.450  38.720  1.00  0.00           H
ATOM   2996  CD2 HSE A 189      54.770  55.150  40.710  1.00  0.00           C
ATOM   2997  HD2 HSE A 189      53.940  54.570  41.090  1.00  0.00           H
ATOM   2998  C   HSE A 189      57.410  55.980  43.730  1.00  0.00           C
ATOM   2999  O   HSE A 189      57.110  55.460  44.820  1.00  0.00           O
ATOM   3000  N   GLU A 190      58.180  55.290  42.900  1.00  0.00           N
ATOM   3001  HN  GLU A 190      58.220  55.360  41.910  1.00  0.00           H
ATOM   3002  CA  GLU A 190      58.920  54.150  43.330  1.00  0.00           C
ATOM   3003  HA  GLU A 190      58.200  53.450  43.730  1.00  0.00           H
ATOM   3004  CB  GLU A 190      59.820  53.450  42.220  1.00  0.00           C
ATOM   3005  HB1 GLU A 190      60.460  52.690  42.730  1.00  0.00           H
ATOM   3006  HB2 GLU A 190      60.490  54.240  41.830  1.00  0.00           H
ATOM   3007  CG  GLU A 190      58.950  52.940  41.040  1.00  0.00           C
ATOM   3008  HG1 GLU A 190      59.570  52.980  40.110  1.00  0.00           H
ATOM   3009  HG2 GLU A 190      58.140  53.630  40.740  1.00  0.00           H
ATOM   3010  CD  GLU A 190      58.480  51.450  41.310  1.00  0.00           C
ATOM   3011  OE1 GLU A 190      58.490  50.850  42.470  1.00  0.00           O
ATOM   3012  OE2 GLU A 190      57.960  50.830  40.340  1.00  0.00           O
ATOM   3013  C   GLU A 190      59.790  54.460  44.510  1.00  0.00           C
ATOM   3014  O   GLU A 190      59.830  53.780  45.550  1.00  0.00           O
ATOM   3015  N   ALA A 191      60.530  55.580  44.350  1.00  0.00           N
ATOM   3016  HN  ALA A 191      60.430  56.000  43.460  1.00  0.00           H
ATOM   3017  CA  ALA A 191      61.310  56.190  45.350  1.00  0.00           C
ATOM   3018  HA  ALA A 191      62.030  55.420  45.630  1.00  0.00           H
ATOM   3019  CB  ALA A 191      62.060  57.410  44.740  1.00  0.00           C
ATOM   3020  HB1 ALA A 191      62.970  57.770  45.250  1.00  0.00           H
ATOM   3021  HB2 ALA A 191      61.430  58.320  44.830  1.00  0.00           H
ATOM   3022  HB3 ALA A 191      62.390  57.230  43.700  1.00  0.00           H
ATOM   3023  C   ALA A 191      60.580  56.440  46.690  1.00  0.00           C
ATOM   3024  O   ALA A 191      61.090  56.060  47.710  1.00  0.00           O
ATOM   3025  N   MET A 192      59.340  56.940  46.640  1.00  0.00           N
ATOM   3026  HN  MET A 192      59.050  57.140  45.710  1.00  0.00           H
ATOM   3027  CA  MET A 192      58.410  57.120  47.810  1.00  0.00           C
ATOM   3028  HA  MET A 192      58.950  57.700  48.540  1.00  0.00           H
ATOM   3029  CB  MET A 192      57.120  57.840  47.410  1.00  0.00           C
ATOM   3030  HB1 MET A 192      56.390  57.850  48.240  1.00  0.00           H
ATOM   3031  HB2 MET A 192      56.640  57.270  46.580  1.00  0.00           H
ATOM   3032  CG  MET A 192      57.250  59.320  47.020  1.00  0.00           C
ATOM   3033  HG1 MET A 192      56.320  59.670  46.520  1.00  0.00           H
ATOM   3034  HG2 MET A 192      58.050  59.360  46.240  1.00  0.00           H
ATOM   3035  SD  MET A 192      57.710  60.350  48.420  1.00  0.00           S
ATOM   3036  CE  MET A 192      57.800  61.880  47.490  1.00  0.00           C
ATOM   3037  HE1 MET A 192      58.070  62.780  48.080  1.00  0.00           H
ATOM   3038  HE2 MET A 192      56.730  62.000  47.180  1.00  0.00           H
ATOM   3039  HE3 MET A 192      58.570  61.680  46.720  1.00  0.00           H
ATOM   3040  C   MET A 192      58.020  55.840  48.570  1.00  0.00           C
ATOM   3041  O   MET A 192      57.970  55.840  49.780  1.00  0.00           O
ATOM   3042  N   PHE A 193      57.820  54.790  47.800  1.00  0.00           N
ATOM   3043  HN  PHE A 193      57.920  54.940  46.820  1.00  0.00           H
ATOM   3044  CA  PHE A 193      57.380  53.480  48.450  1.00  0.00           C
ATOM   3045  HA  PHE A 193      56.460  53.570  49.030  1.00  0.00           H
ATOM   3046  CB  PHE A 193      57.150  52.500  47.280  1.00  0.00           C
ATOM   3047  HB1 PHE A 193      58.050  52.460  46.630  1.00  0.00           H
ATOM   3048  HB2 PHE A 193      56.290  52.890  46.700  1.00  0.00           H
ATOM   3049  CG  PHE A 193      56.720  51.100  47.660  1.00  0.00           C
ATOM   3050  CD1 PHE A 193      55.380  50.830  47.940  1.00  0.00           C
ATOM   3051  HD1 PHE A 193      54.670  51.620  48.100  1.00  0.00           H
ATOM   3052  CE1 PHE A 193      54.940  49.510  48.080  1.00  0.00           C
ATOM   3053  HE1 PHE A 193      53.900  49.250  48.190  1.00  0.00           H
ATOM   3054  CZ  PHE A 193      55.840  48.470  47.980  1.00  0.00           C
ATOM   3055  HZ  PHE A 193      55.520  47.440  48.100  1.00  0.00           H
ATOM   3056  CD2 PHE A 193      57.580  49.980  47.530  1.00  0.00           C
ATOM   3057  HD2 PHE A 193      58.620  50.230  47.380  1.00  0.00           H
ATOM   3058  CE2 PHE A 193      57.190  48.680  47.650  1.00  0.00           C
ATOM   3059  HE2 PHE A 193      57.890  47.860  47.750  1.00  0.00           H
ATOM   3060  C   PHE A 193      58.600  52.980  49.290  1.00  0.00           C
ATOM   3061  O   PHE A 193      58.360  52.460  50.420  1.00  0.00           O
ATOM   3062  N   LEU A 194      59.870  53.160  48.840  1.00  0.00           N
ATOM   3063  HN  LEU A 194      59.970  53.470  47.890  1.00  0.00           H
ATOM   3064  CA  LEU A 194      61.000  52.840  49.700  1.00  0.00           C
ATOM   3065  HA  LEU A 194      60.960  51.760  49.860  1.00  0.00           H
ATOM   3066  CB  LEU A 194      62.310  53.010  48.970  1.00  0.00           C
ATOM   3067  HB1 LEU A 194      63.240  52.810  49.540  1.00  0.00           H
ATOM   3068  HB2 LEU A 194      62.290  54.070  48.630  1.00  0.00           H
ATOM   3069  CG  LEU A 194      62.440  52.110  47.740  1.00  0.00           C
ATOM   3070  HG  LEU A 194      61.530  52.240  47.120  1.00  0.00           H
ATOM   3071  CD1 LEU A 194      63.440  52.750  46.760  1.00  0.00           C
ATOM   3072 HD11 LEU A 194      63.460  53.870  46.680  1.00  0.00           H
ATOM   3073 HD12 LEU A 194      63.290  52.250  45.780  1.00  0.00           H
ATOM   3074 HD13 LEU A 194      64.420  52.420  47.160  1.00  0.00           H
ATOM   3075  CD2 LEU A 194      62.860  50.630  47.990  1.00  0.00           C
ATOM   3076 HD21 LEU A 194      63.080  50.120  47.040  1.00  0.00           H
ATOM   3077 HD22 LEU A 194      62.010  50.180  48.560  1.00  0.00           H
ATOM   3078 HD23 LEU A 194      63.800  50.630  48.560  1.00  0.00           H
ATOM   3079  C   LEU A 194      61.010  53.590  51.010  1.00  0.00           C
ATOM   3080  O   LEU A 194      61.270  53.040  52.050  1.00  0.00           O
ATOM   3081  N   LEU A 195      60.610  54.890  50.920  1.00  0.00           N
ATOM   3082  HN  LEU A 195      60.390  55.290  50.030  1.00  0.00           H
ATOM   3083  CA  LEU A 195      60.540  55.650  52.130  1.00  0.00           C
ATOM   3084  HA  LEU A 195      61.490  55.520  52.630  1.00  0.00           H
ATOM   3085  CB  LEU A 195      60.480  57.190  51.700  1.00  0.00           C
ATOM   3086  HB1 LEU A 195      60.180  57.780  52.590  1.00  0.00           H
ATOM   3087  HB2 LEU A 195      59.680  57.180  50.930  1.00  0.00           H
ATOM   3088  CG  LEU A 195      61.810  57.850  51.170  1.00  0.00           C
ATOM   3089  HG  LEU A 195      62.360  57.080  50.600  1.00  0.00           H
ATOM   3090  CD1 LEU A 195      61.530  59.020  50.240  1.00  0.00           C
ATOM   3091 HD11 LEU A 195      60.900  58.650  49.400  1.00  0.00           H
ATOM   3092 HD12 LEU A 195      62.390  59.580  49.800  1.00  0.00           H
ATOM   3093 HD13 LEU A 195      60.990  59.860  50.740  1.00  0.00           H
ATOM   3094  CD2 LEU A 195      62.770  58.220  52.230  1.00  0.00           C
ATOM   3095 HD21 LEU A 195      62.280  58.960  52.890  1.00  0.00           H
ATOM   3096 HD22 LEU A 195      63.660  58.750  51.840  1.00  0.00           H
ATOM   3097 HD23 LEU A 195      63.190  57.370  52.810  1.00  0.00           H
ATOM   3098  C   LEU A 195      59.420  55.360  53.140  1.00  0.00           C
ATOM   3099  O   LEU A 195      59.660  55.580  54.310  1.00  0.00           O
ATOM   3100  N   GLU A 196      58.250  54.840  52.650  1.00  0.00           N
ATOM   3101  HN  GLU A 196      58.080  54.850  51.660  1.00  0.00           H
ATOM   3102  CA  GLU A 196      57.100  54.500  53.460  1.00  0.00           C
ATOM   3103  HA  GLU A 196      57.090  55.210  54.280  1.00  0.00           H
ATOM   3104  CB  GLU A 196      55.850  54.450  52.610  1.00  0.00           C
ATOM   3105  HB1 GLU A 196      54.940  54.140  53.160  1.00  0.00           H
ATOM   3106  HB2 GLU A 196      56.010  53.760  51.750  1.00  0.00           H
ATOM   3107  CG  GLU A 196      55.540  55.860  52.060  1.00  0.00           C
ATOM   3108  HG1 GLU A 196      56.540  56.310  51.860  1.00  0.00           H
ATOM   3109  HG2 GLU A 196      54.910  56.440  52.770  1.00  0.00           H
ATOM   3110  CD  GLU A 196      54.790  55.810  50.780  1.00  0.00           C
ATOM   3111  OE1 GLU A 196      54.190  54.830  50.260  1.00  0.00           O
ATOM   3112  OE2 GLU A 196      54.670  56.990  50.150  1.00  0.00           O
ATOM   3113  HE2 GLU A 196      54.050  56.990  49.410  1.00  0.00           H
ATOM   3114  C   GLU A 196      57.230  53.150  54.140  1.00  0.00           C
ATOM   3115  O   GLU A 196      56.580  52.820  55.090  1.00  0.00           O
ATOM   3116  N   PHE A 197      58.310  52.380  53.740  1.00  0.00           N
ATOM   3117  HN  PHE A 197      58.870  52.630  52.950  1.00  0.00           H
ATOM   3118  CA  PHE A 197      58.730  51.250  54.490  1.00  0.00           C
ATOM   3119  HA  PHE A 197      57.920  50.890  55.110  1.00  0.00           H
ATOM   3120  CB  PHE A 197      59.200  50.120  53.600  1.00  0.00           C
ATOM   3121  HB1 PHE A 197      59.850  50.560  52.820  1.00  0.00           H
ATOM   3122  HB2 PHE A 197      58.290  49.770  53.080  1.00  0.00           H
ATOM   3123  CG  PHE A 197      59.750  48.960  54.320  1.00  0.00           C
ATOM   3124  CD1 PHE A 197      59.220  48.490  55.520  1.00  0.00           C
ATOM   3125  HD1 PHE A 197      58.420  49.010  56.030  1.00  0.00           H
ATOM   3126  CE1 PHE A 197      59.780  47.380  56.200  1.00  0.00           C
ATOM   3127  HE1 PHE A 197      59.270  46.970  57.060  1.00  0.00           H
ATOM   3128  CZ  PHE A 197      60.590  46.560  55.470  1.00  0.00           C
ATOM   3129  HZ  PHE A 197      60.980  45.620  55.820  1.00  0.00           H
ATOM   3130  CD2 PHE A 197      60.820  48.230  53.750  1.00  0.00           C
ATOM   3131  HD2 PHE A 197      61.190  48.530  52.790  1.00  0.00           H
ATOM   3132  CE2 PHE A 197      61.190  46.980  54.230  1.00  0.00           C
ATOM   3133  HE2 PHE A 197      61.920  46.370  53.710  1.00  0.00           H
ATOM   3134  C   PHE A 197      59.910  51.650  55.470  1.00  0.00           C
ATOM   3135  O   PHE A 197      59.720  51.460  56.700  1.00  0.00           O
ATOM   3136  N   PHE A 198      61.050  52.080  54.940  1.00  0.00           N
ATOM   3137  HN  PHE A 198      61.210  52.160  53.970  1.00  0.00           H
ATOM   3138  CA  PHE A 198      62.280  52.070  55.740  1.00  0.00           C
ATOM   3139  HA  PHE A 198      62.490  51.060  56.060  1.00  0.00           H
ATOM   3140  CB  PHE A 198      63.490  52.440  54.820  1.00  0.00           C
ATOM   3141  HB1 PHE A 198      64.350  52.600  55.510  1.00  0.00           H
ATOM   3142  HB2 PHE A 198      63.400  53.340  54.170  1.00  0.00           H
ATOM   3143  CG  PHE A 198      63.880  51.240  53.910  1.00  0.00           C
ATOM   3144  CD1 PHE A 198      63.820  51.410  52.530  1.00  0.00           C
ATOM   3145  HD1 PHE A 198      63.450  52.290  52.040  1.00  0.00           H
ATOM   3146  CE1 PHE A 198      64.220  50.360  51.730  1.00  0.00           C
ATOM   3147  HE1 PHE A 198      64.380  50.480  50.670  1.00  0.00           H
ATOM   3148  CZ  PHE A 198      64.550  49.110  52.260  1.00  0.00           C
ATOM   3149  HZ  PHE A 198      65.020  48.380  51.610  1.00  0.00           H
ATOM   3150  CD2 PHE A 198      64.240  49.980  54.470  1.00  0.00           C
ATOM   3151  HD2 PHE A 198      64.300  49.780  55.540  1.00  0.00           H
ATOM   3152  CE2 PHE A 198      64.560  48.920  53.640  1.00  0.00           C
ATOM   3153  HE2 PHE A 198      64.930  47.990  54.040  1.00  0.00           H
ATOM   3154  C   PHE A 198      62.350  52.970  56.980  1.00  0.00           C
ATOM   3155  O   PHE A 198      62.890  52.570  58.030  1.00  0.00           O
ATOM   3156  N   LEU A 199      61.810  54.220  56.810  1.00  0.00           N
ATOM   3157  HN  LEU A 199      61.260  54.320  55.990  1.00  0.00           H
ATOM   3158  CA  LEU A 199      61.710  55.270  57.770  1.00  0.00           C
ATOM   3159  HA  LEU A 199      62.670  55.430  58.240  1.00  0.00           H
ATOM   3160  CB  LEU A 199      61.220  56.660  57.280  1.00  0.00           C
ATOM   3161  HB1 LEU A 199      61.120  57.440  58.060  1.00  0.00           H
ATOM   3162  HB2 LEU A 199      60.260  56.610  56.710  1.00  0.00           H
ATOM   3163  CG  LEU A 199      62.360  57.320  56.380  1.00  0.00           C
ATOM   3164  HG  LEU A 199      62.750  56.570  55.680  1.00  0.00           H
ATOM   3165  CD1 LEU A 199      61.740  58.570  55.700  1.00  0.00           C
ATOM   3166 HD11 LEU A 199      60.920  58.210  55.040  1.00  0.00           H
ATOM   3167 HD12 LEU A 199      62.450  59.170  55.090  1.00  0.00           H
ATOM   3168 HD13 LEU A 199      61.320  59.270  56.470  1.00  0.00           H
ATOM   3169  CD2 LEU A 199      63.530  57.820  57.100  1.00  0.00           C
ATOM   3170 HD21 LEU A 199      64.230  58.480  56.540  1.00  0.00           H
ATOM   3171 HD22 LEU A 199      64.210  57.060  57.550  1.00  0.00           H
ATOM   3172 HD23 LEU A 199      63.100  58.380  57.960  1.00  0.00           H
ATOM   3173  C   LEU A 199      60.810  54.910  59.010  1.00  0.00           C
ATOM   3174  O   LEU A 199      61.340  55.080  60.100  1.00  0.00           O
ATOM   3175  N   PRO A 200      59.580  54.420  58.890  1.00  0.00           N
ATOM   3176  CD  PRO A 200      58.680  54.600  57.760  1.00  0.00           C
ATOM   3177  HD1 PRO A 200      59.030  54.180  56.790  1.00  0.00           H
ATOM   3178  HD2 PRO A 200      58.350  55.650  57.580  1.00  0.00           H
ATOM   3179  CA  PRO A 200      58.960  54.030  60.110  1.00  0.00           C
ATOM   3180  HA  PRO A 200      58.960  54.680  60.970  1.00  0.00           H
ATOM   3181  CB  PRO A 200      57.470  53.910  59.670  1.00  0.00           C
ATOM   3182  HB1 PRO A 200      56.870  54.770  60.030  1.00  0.00           H
ATOM   3183  HB2 PRO A 200      57.050  52.960  60.060  1.00  0.00           H
ATOM   3184  CG  PRO A 200      57.470  53.840  58.150  1.00  0.00           C
ATOM   3185  HG1 PRO A 200      57.400  52.780  57.830  1.00  0.00           H
ATOM   3186  HG2 PRO A 200      56.560  54.360  57.770  1.00  0.00           H
ATOM   3187  C   PRO A 200      59.480  52.680  60.640  1.00  0.00           C
ATOM   3188  O   PRO A 200      59.500  52.440  61.910  1.00  0.00           O
ATOM   3189  N   LEU A 201      60.020  51.800  59.800  1.00  0.00           N
ATOM   3190  HN  LEU A 201      59.960  52.030  58.830  1.00  0.00           H
ATOM   3191  CA  LEU A 201      60.720  50.650  60.270  1.00  0.00           C
ATOM   3192  HA  LEU A 201      59.910  50.040  60.630  1.00  0.00           H
ATOM   3193  CB  LEU A 201      61.170  49.800  59.090  1.00  0.00           C
ATOM   3194  HB1 LEU A 201      61.840  50.420  58.460  1.00  0.00           H
ATOM   3195  HB2 LEU A 201      60.230  49.570  58.550  1.00  0.00           H
ATOM   3196  CG  LEU A 201      62.050  48.500  59.440  1.00  0.00           C
ATOM   3197  HG  LEU A 201      62.820  48.820  60.170  1.00  0.00           H
ATOM   3198  CD1 LEU A 201      61.340  47.290  60.040  1.00  0.00           C
ATOM   3199 HD11 LEU A 201      62.050  46.490  60.330  1.00  0.00           H
ATOM   3200 HD12 LEU A 201      60.570  46.880  59.330  1.00  0.00           H
ATOM   3201 HD13 LEU A 201      60.690  47.470  60.930  1.00  0.00           H
ATOM   3202  CD2 LEU A 201      62.920  48.220  58.230  1.00  0.00           C
ATOM   3203 HD21 LEU A 201      63.580  47.380  58.530  1.00  0.00           H
ATOM   3204 HD22 LEU A 201      63.530  49.100  57.910  1.00  0.00           H
ATOM   3205 HD23 LEU A 201      62.320  47.800  57.400  1.00  0.00           H
ATOM   3206  C   LEU A 201      61.880  50.900  61.240  1.00  0.00           C
ATOM   3207  O   LEU A 201      61.920  50.310  62.280  1.00  0.00           O
ATOM   3208  N   GLY A 202      62.820  51.810  60.950  1.00  0.00           N
ATOM   3209  HN  GLY A 202      62.740  52.180  60.030  1.00  0.00           H
ATOM   3210  CA  GLY A 202      63.640  52.390  61.990  1.00  0.00           C
ATOM   3211  HA1 GLY A 202      64.060  53.280  61.540  1.00  0.00           H
ATOM   3212  HA2 GLY A 202      64.410  51.660  62.190  1.00  0.00           H
ATOM   3213  C   GLY A 202      63.120  52.830  63.340  1.00  0.00           C
ATOM   3214  O   GLY A 202      63.690  52.480  64.400  1.00  0.00           O
ATOM   3215  N   ILE A 203      62.010  53.580  63.350  1.00  0.00           N
ATOM   3216  HN  ILE A 203      61.610  53.880  62.490  1.00  0.00           H
ATOM   3217  CA  ILE A 203      61.350  54.010  64.590  1.00  0.00           C
ATOM   3218  HA  ILE A 203      62.020  54.540  65.260  1.00  0.00           H
ATOM   3219  CB  ILE A 203      60.440  55.190  64.410  1.00  0.00           C
ATOM   3220  HB  ILE A 203      59.550  54.860  63.820  1.00  0.00           H
ATOM   3221  CG2 ILE A 203      59.990  55.780  65.750  1.00  0.00           C
ATOM   3222 HG21 ILE A 203      59.470  55.120  66.480  1.00  0.00           H
ATOM   3223 HG22 ILE A 203      59.200  56.530  65.570  1.00  0.00           H
ATOM   3224 HG23 ILE A 203      60.810  56.170  66.390  1.00  0.00           H
ATOM   3225  CG1 ILE A 203      61.040  56.310  63.550  1.00  0.00           C
ATOM   3226 HG11 ILE A 203      60.090  56.840  63.290  1.00  0.00           H
ATOM   3227 HG12 ILE A 203      61.430  55.940  62.570  1.00  0.00           H
ATOM   3228  CD  ILE A 203      62.060  57.220  64.300  1.00  0.00           C
ATOM   3229  HD1 ILE A 203      63.010  56.650  64.430  1.00  0.00           H
ATOM   3230  HD2 ILE A 203      61.770  57.700  65.260  1.00  0.00           H
ATOM   3231  HD3 ILE A 203      62.350  57.970  63.540  1.00  0.00           H
ATOM   3232  C   ILE A 203      60.750  52.950  65.390  1.00  0.00           C
ATOM   3233  O   ILE A 203      60.730  52.970  66.660  1.00  0.00           O
ATOM   3234  N   ILE A 204      60.080  52.010  64.700  1.00  0.00           N
ATOM   3235  HN  ILE A 204      59.990  52.080  63.700  1.00  0.00           H
ATOM   3236  CA  ILE A 204      59.410  50.870  65.300  1.00  0.00           C
ATOM   3237  HA  ILE A 204      58.830  51.170  66.160  1.00  0.00           H
ATOM   3238  CB  ILE A 204      58.570  50.120  64.250  1.00  0.00           C
ATOM   3239  HB  ILE A 204      59.190  50.010  63.330  1.00  0.00           H
ATOM   3240  CG2 ILE A 204      58.350  48.610  64.710  1.00  0.00           C
ATOM   3241 HG21 ILE A 204      57.400  48.270  64.250  1.00  0.00           H
ATOM   3242 HG22 ILE A 204      58.270  48.570  65.820  1.00  0.00           H
ATOM   3243 HG23 ILE A 204      59.180  47.940  64.410  1.00  0.00           H
ATOM   3244  CG1 ILE A 204      57.280  50.860  63.830  1.00  0.00           C
ATOM   3245 HG11 ILE A 204      56.910  50.530  62.840  1.00  0.00           H
ATOM   3246 HG12 ILE A 204      57.630  51.880  63.580  1.00  0.00           H
ATOM   3247  CD  ILE A 204      56.140  50.890  64.780  1.00  0.00           C
ATOM   3248  HD1 ILE A 204      55.790  49.870  65.060  1.00  0.00           H
ATOM   3249  HD2 ILE A 204      55.270  51.440  64.350  1.00  0.00           H
ATOM   3250  HD3 ILE A 204      56.480  51.440  65.670  1.00  0.00           H
ATOM   3251  C   ILE A 204      60.440  49.980  65.950  1.00  0.00           C
ATOM   3252  O   ILE A 204      60.390  49.510  67.100  1.00  0.00           O
ATOM   3253  N   LEU A 205      61.590  49.760  65.350  1.00  0.00           N
ATOM   3254  HN  LEU A 205      61.630  50.010  64.380  1.00  0.00           H
ATOM   3255  CA  LEU A 205      62.630  48.870  65.860  1.00  0.00           C
ATOM   3256  HA  LEU A 205      62.160  48.060  66.400  1.00  0.00           H
ATOM   3257  CB  LEU A 205      63.450  48.260  64.720  1.00  0.00           C
ATOM   3258  HB1 LEU A 205      64.280  47.620  65.110  1.00  0.00           H
ATOM   3259  HB2 LEU A 205      63.870  49.050  64.060  1.00  0.00           H
ATOM   3260  CG  LEU A 205      62.660  47.310  63.820  1.00  0.00           C
ATOM   3261  HG  LEU A 205      61.780  47.870  63.450  1.00  0.00           H
ATOM   3262  CD1 LEU A 205      63.530  46.780  62.640  1.00  0.00           C
ATOM   3263 HD11 LEU A 205      62.890  46.170  61.970  1.00  0.00           H
ATOM   3264 HD12 LEU A 205      64.320  46.070  62.930  1.00  0.00           H
ATOM   3265 HD13 LEU A 205      63.920  47.640  62.070  1.00  0.00           H
ATOM   3266  CD2 LEU A 205      62.190  46.030  64.580  1.00  0.00           C
ATOM   3267 HD21 LEU A 205      61.350  46.230  65.290  1.00  0.00           H
ATOM   3268 HD22 LEU A 205      62.980  45.530  65.170  1.00  0.00           H
ATOM   3269 HD23 LEU A 205      61.810  45.250  63.890  1.00  0.00           H
ATOM   3270  C   LEU A 205      63.530  49.610  66.800  1.00  0.00           C
ATOM   3271  O   LEU A 205      63.960  48.880  67.700  1.00  0.00           O
ATOM   3272  N   PHE A 206      63.830  50.870  66.680  1.00  0.00           N
ATOM   3273  HN  PHE A 206      63.600  51.320  65.820  1.00  0.00           H
ATOM   3274  CA  PHE A 206      64.400  51.690  67.790  1.00  0.00           C
ATOM   3275  HA  PHE A 206      65.340  51.220  68.010  1.00  0.00           H
ATOM   3276  CB  PHE A 206      64.960  53.050  67.260  1.00  0.00           C
ATOM   3277  HB1 PHE A 206      64.150  53.690  66.830  1.00  0.00           H
ATOM   3278  HB2 PHE A 206      65.690  52.920  66.430  1.00  0.00           H
ATOM   3279  CG  PHE A 206      65.570  53.960  68.270  1.00  0.00           C
ATOM   3280  CD1 PHE A 206      66.890  53.750  68.640  1.00  0.00           C
ATOM   3281  HD1 PHE A 206      67.340  52.840  68.270  1.00  0.00           H
ATOM   3282  CE1 PHE A 206      67.550  54.650  69.440  1.00  0.00           C
ATOM   3283  HE1 PHE A 206      68.610  54.700  69.650  1.00  0.00           H
ATOM   3284  CZ  PHE A 206      66.770  55.720  70.050  1.00  0.00           C
ATOM   3285  HZ  PHE A 206      67.300  56.540  70.510  1.00  0.00           H
ATOM   3286  CD2 PHE A 206      64.860  55.050  68.760  1.00  0.00           C
ATOM   3287  HD2 PHE A 206      63.840  55.340  68.550  1.00  0.00           H
ATOM   3288  CE2 PHE A 206      65.520  55.950  69.650  1.00  0.00           C
ATOM   3289  HE2 PHE A 206      64.990  56.780  70.090  1.00  0.00           H
ATOM   3290  C   PHE A 206      63.560  51.900  69.090  1.00  0.00           C
ATOM   3291  O   PHE A 206      64.080  51.660  70.160  1.00  0.00           O
ATOM   3292  N   CYS A 207      62.250  52.100  69.030  1.00  0.00           N
ATOM   3293  HN  CYS A 207      61.780  52.320  68.180  1.00  0.00           H
ATOM   3294  CA  CYS A 207      61.370  52.020  70.120  1.00  0.00           C
ATOM   3295  HA  CYS A 207      61.700  52.790  70.800  1.00  0.00           H
ATOM   3296  CB  CYS A 207      59.890  52.470  69.910  1.00  0.00           C
ATOM   3297  HB1 CYS A 207      59.470  52.250  70.920  1.00  0.00           H
ATOM   3298  HB2 CYS A 207      59.420  51.860  69.120  1.00  0.00           H
ATOM   3299  SG  CYS A 207      59.800  54.180  69.490  1.00  0.00           S
ATOM   3300  HG1 CYS A 207      60.230  54.080  68.250  1.00  0.00           H
ATOM   3301  C   CYS A 207      61.300  50.630  70.740  1.00  0.00           C
ATOM   3302  O   CYS A 207      61.270  50.520  71.970  1.00  0.00           O
ATOM   3303  N   SER A 208      61.390  49.550  69.900  1.00  0.00           N
ATOM   3304  HN  SER A 208      61.360  49.610  68.900  1.00  0.00           H
ATOM   3305  CA  SER A 208      61.500  48.200  70.440  1.00  0.00           C
ATOM   3306  HA  SER A 208      60.600  48.080  71.040  1.00  0.00           H
ATOM   3307  CB  SER A 208      61.450  47.190  69.310  1.00  0.00           C
ATOM   3308  HB1 SER A 208      61.640  46.160  69.670  1.00  0.00           H
ATOM   3309  HB2 SER A 208      62.330  47.290  68.640  1.00  0.00           H
ATOM   3310  OG  SER A 208      60.220  47.250  68.560  1.00  0.00           O
ATOM   3311  HG1 SER A 208      60.260  48.100  68.090  1.00  0.00           H
ATOM   3312  C   SER A 208      62.710  47.920  71.320  1.00  0.00           C
ATOM   3313  O   SER A 208      62.650  47.360  72.410  1.00  0.00           O
ATOM   3314  N   ALA A 209      63.870  48.350  70.810  1.00  0.00           N
ATOM   3315  HN  ALA A 209      63.870  48.860  69.950  1.00  0.00           H
ATOM   3316  CA  ALA A 209      65.090  48.240  71.640  1.00  0.00           C
ATOM   3317  HA  ALA A 209      65.190  47.280  72.140  1.00  0.00           H
ATOM   3318  CB  ALA A 209      66.330  48.460  70.870  1.00  0.00           C
ATOM   3319  HB1 ALA A 209      66.440  49.490  70.460  1.00  0.00           H
ATOM   3320  HB2 ALA A 209      66.400  47.760  70.010  1.00  0.00           H
ATOM   3321  HB3 ALA A 209      67.110  48.230  71.630  1.00  0.00           H
ATOM   3322  C   ALA A 209      65.030  49.140  72.870  1.00  0.00           C
ATOM   3323  O   ALA A 209      65.230  48.730  74.020  1.00  0.00           O
ATOM   3324  N   ARG A 210      64.660  50.440  72.690  1.00  0.00           N
ATOM   3325  HN  ARG A 210      64.540  50.830  71.790  1.00  0.00           H
ATOM   3326  CA  ARG A 210      64.840  51.410  73.740  1.00  0.00           C
ATOM   3327  HA  ARG A 210      65.760  51.220  74.270  1.00  0.00           H
ATOM   3328  CB  ARG A 210      65.000  52.870  73.220  1.00  0.00           C
ATOM   3329  HB1 ARG A 210      65.110  53.390  74.200  1.00  0.00           H
ATOM   3330  HB2 ARG A 210      64.070  53.110  72.670  1.00  0.00           H
ATOM   3331  CG  ARG A 210      66.320  53.390  72.450  1.00  0.00           C
ATOM   3332  HG1 ARG A 210      66.190  54.480  72.280  1.00  0.00           H
ATOM   3333  HG2 ARG A 210      66.340  52.960  71.430  1.00  0.00           H
ATOM   3334  CD  ARG A 210      67.520  53.050  73.260  1.00  0.00           C
ATOM   3335  HD1 ARG A 210      67.650  51.950  73.350  1.00  0.00           H
ATOM   3336  HD2 ARG A 210      67.430  53.420  74.300  1.00  0.00           H
ATOM   3337  NE  ARG A 210      68.640  53.620  72.450  1.00  0.00           N
ATOM   3338  HE  ARG A 210      68.990  53.160  71.630  1.00  0.00           H
ATOM   3339  CZ  ARG A 210      69.200  54.760  72.690  1.00  0.00           C
ATOM   3340  NH1 ARG A 210      68.840  55.520  73.680  1.00  0.00           N
ATOM   3341 HH11 ARG A 210      68.190  55.060  74.290  1.00  0.00           H
ATOM   3342 HH12 ARG A 210      69.400  56.280  74.000  1.00  0.00           H
ATOM   3343  NH2 ARG A 210      70.200  55.100  71.910  1.00  0.00           N
ATOM   3344 HH21 ARG A 210      70.570  54.360  71.350  1.00  0.00           H
ATOM   3345 HH22 ARG A 210      70.680  55.900  72.290  1.00  0.00           H
ATOM   3346  C   ARG A 210      63.750  51.310  74.870  1.00  0.00           C
ATOM   3347  O   ARG A 210      64.030  51.540  76.020  1.00  0.00           O
ATOM   3348  N   ILE A 211      62.520  50.870  74.510  1.00  0.00           N
ATOM   3349  HN  ILE A 211      62.220  50.720  73.570  1.00  0.00           H
ATOM   3350  CA  ILE A 211      61.570  50.450  75.490  1.00  0.00           C
ATOM   3351  HA  ILE A 211      61.400  51.220  76.230  1.00  0.00           H
ATOM   3352  CB  ILE A 211      60.130  50.140  74.940  1.00  0.00           C
ATOM   3353  HB  ILE A 211      60.310  49.400  74.140  1.00  0.00           H
ATOM   3354  CG2 ILE A 211      59.180  49.470  75.980  1.00  0.00           C
ATOM   3355 HG21 ILE A 211      58.120  49.470  75.660  1.00  0.00           H
ATOM   3356 HG22 ILE A 211      59.190  50.030  76.930  1.00  0.00           H
ATOM   3357 HG23 ILE A 211      59.550  48.440  76.190  1.00  0.00           H
ATOM   3358  CG1 ILE A 211      59.650  51.510  74.440  1.00  0.00           C
ATOM   3359 HG11 ILE A 211      60.380  52.040  73.800  1.00  0.00           H
ATOM   3360 HG12 ILE A 211      59.410  52.060  75.370  1.00  0.00           H
ATOM   3361  CD  ILE A 211      58.300  51.470  73.610  1.00  0.00           C
ATOM   3362  HD1 ILE A 211      57.440  51.150  74.240  1.00  0.00           H
ATOM   3363  HD2 ILE A 211      58.420  50.760  72.770  1.00  0.00           H
ATOM   3364  HD3 ILE A 211      58.050  52.430  73.120  1.00  0.00           H
ATOM   3365  C   ILE A 211      62.030  49.170  76.280  1.00  0.00           C
ATOM   3366  O   ILE A 211      61.950  49.190  77.500  1.00  0.00           O
ATOM   3367  N   ILE A 212      62.560  48.170  75.570  1.00  0.00           N
ATOM   3368  HN  ILE A 212      62.690  48.220  74.570  1.00  0.00           H
ATOM   3369  CA  ILE A 212      62.970  46.960  76.250  1.00  0.00           C
ATOM   3370  HA  ILE A 212      62.260  46.680  77.020  1.00  0.00           H
ATOM   3371  CB  ILE A 212      63.120  45.760  75.400  1.00  0.00           C
ATOM   3372  HB  ILE A 212      63.780  46.010  74.540  1.00  0.00           H
ATOM   3373  CG2 ILE A 212      63.760  44.560  76.100  1.00  0.00           C
ATOM   3374 HG21 ILE A 212      63.430  43.700  75.500  1.00  0.00           H
ATOM   3375 HG22 ILE A 212      63.260  44.490  77.080  1.00  0.00           H
ATOM   3376 HG23 ILE A 212      64.860  44.660  76.230  1.00  0.00           H
ATOM   3377  CG1 ILE A 212      61.740  45.360  74.730  1.00  0.00           C
ATOM   3378 HG11 ILE A 212      61.130  46.250  74.480  1.00  0.00           H
ATOM   3379 HG12 ILE A 212      61.060  44.830  75.430  1.00  0.00           H
ATOM   3380  CD  ILE A 212      61.950  44.390  73.490  1.00  0.00           C
ATOM   3381  HD1 ILE A 212      62.490  43.430  73.630  1.00  0.00           H
ATOM   3382  HD2 ILE A 212      62.440  44.910  72.640  1.00  0.00           H
ATOM   3383  HD3 ILE A 212      60.900  44.160  73.190  1.00  0.00           H
ATOM   3384  C   ILE A 212      64.250  47.140  77.130  1.00  0.00           C
ATOM   3385  O   ILE A 212      64.340  46.630  78.230  1.00  0.00           O
ATOM   3386  N   TRP A 213      65.180  48.000  76.700  1.00  0.00           N
ATOM   3387  HN  TRP A 213      65.260  48.370  75.770  1.00  0.00           H
ATOM   3388  CA  TRP A 213      66.220  48.370  77.670  1.00  0.00           C
ATOM   3389  HA  TRP A 213      66.740  47.510  78.050  1.00  0.00           H
ATOM   3390  CB  TRP A 213      67.190  49.340  77.010  1.00  0.00           C
ATOM   3391  HB1 TRP A 213      66.700  50.320  76.800  1.00  0.00           H
ATOM   3392  HB2 TRP A 213      67.330  48.850  76.020  1.00  0.00           H
ATOM   3393  CG  TRP A 213      68.480  49.690  77.740  1.00  0.00           C
ATOM   3394  CD1 TRP A 213      69.670  49.070  77.580  1.00  0.00           C
ATOM   3395  HD1 TRP A 213      69.850  48.240  76.910  1.00  0.00           H
ATOM   3396  NE1 TRP A 213      70.630  49.650  78.280  1.00  0.00           N
ATOM   3397  HE1 TRP A 213      71.600  49.690  78.150  1.00  0.00           H
ATOM   3398  CE2 TRP A 213      70.130  50.710  79.000  1.00  0.00           C
ATOM   3399  CD2 TRP A 213      68.770  50.830  78.580  1.00  0.00           C
ATOM   3400  CE3 TRP A 213      67.950  51.770  79.240  1.00  0.00           C
ATOM   3401  HE3 TRP A 213      66.870  51.720  79.200  1.00  0.00           H
ATOM   3402  CZ3 TRP A 213      68.570  52.680  80.140  1.00  0.00           C
ATOM   3403  HZ3 TRP A 213      67.970  53.490  80.550  1.00  0.00           H
ATOM   3404  CZ2 TRP A 213      70.730  51.570  79.890  1.00  0.00           C
ATOM   3405  HZ2 TRP A 213      71.730  51.360  80.220  1.00  0.00           H
ATOM   3406  CH2 TRP A 213      69.970  52.600  80.440  1.00  0.00           C
ATOM   3407  HH2 TRP A 213      70.460  53.270  81.130  1.00  0.00           H
ATOM   3408  C   TRP A 213      65.680  49.070  78.950  1.00  0.00           C
ATOM   3409  O   TRP A 213      66.230  48.780  79.990  1.00  0.00           O
ATOM   3410  N   SER A 214      64.800  50.120  78.810  1.00  0.00           N
ATOM   3411  HN  SER A 214      64.560  50.390  77.890  1.00  0.00           H
ATOM   3412  CA  SER A 214      64.170  50.880  79.840  1.00  0.00           C
ATOM   3413  HA  SER A 214      64.970  51.280  80.440  1.00  0.00           H
ATOM   3414  CB  SER A 214      63.300  52.030  79.300  1.00  0.00           C
ATOM   3415  HB1 SER A 214      62.770  52.560  80.140  1.00  0.00           H
ATOM   3416  HB2 SER A 214      62.490  51.690  78.620  1.00  0.00           H
ATOM   3417  OG  SER A 214      64.020  52.940  78.540  1.00  0.00           O
ATOM   3418  HG1 SER A 214      64.330  52.630  77.680  1.00  0.00           H
ATOM   3419  C   SER A 214      63.350  50.060  80.730  1.00  0.00           C
ATOM   3420  O   SER A 214      63.300  50.280  81.990  1.00  0.00           O
ATOM   3421  N   LEU A 215      62.690  49.010  80.250  1.00  0.00           N
ATOM   3422  HN  LEU A 215      62.750  48.910  79.260  1.00  0.00           H
ATOM   3423  CA  LEU A 215      61.860  48.140  81.100  1.00  0.00           C
ATOM   3424  HA  LEU A 215      61.370  48.690  81.890  1.00  0.00           H
ATOM   3425  CB  LEU A 215      60.900  47.350  80.240  1.00  0.00           C
ATOM   3426  HB1 LEU A 215      60.570  46.420  80.760  1.00  0.00           H
ATOM   3427  HB2 LEU A 215      61.390  46.960  79.330  1.00  0.00           H
ATOM   3428  CG  LEU A 215      59.620  48.020  79.740  1.00  0.00           C
ATOM   3429  HG  LEU A 215      59.880  49.010  79.320  1.00  0.00           H
ATOM   3430  CD1 LEU A 215      59.030  47.150  78.700  1.00  0.00           C
ATOM   3431 HD11 LEU A 215      58.190  47.750  78.300  1.00  0.00           H
ATOM   3432 HD12 LEU A 215      58.840  46.170  79.190  1.00  0.00           H
ATOM   3433 HD13 LEU A 215      59.730  47.000  77.840  1.00  0.00           H
ATOM   3434  CD2 LEU A 215      58.660  48.130  80.850  1.00  0.00           C
ATOM   3435 HD21 LEU A 215      58.560  47.100  81.260  1.00  0.00           H
ATOM   3436 HD22 LEU A 215      57.690  48.460  80.400  1.00  0.00           H
ATOM   3437 HD23 LEU A 215      59.080  48.840  81.590  1.00  0.00           H
ATOM   3438  C   LEU A 215      62.770  47.220  81.900  1.00  0.00           C
ATOM   3439  O   LEU A 215      62.540  47.020  83.110  1.00  0.00           O
ATOM   3440  N   ARG A 216      63.880  46.760  81.380  1.00  0.00           N
ATOM   3441  HN  ARG A 216      64.080  46.710  80.410  1.00  0.00           H
ATOM   3442  CA  ARG A 216      64.890  46.050  82.140  1.00  0.00           C
ATOM   3443  HA  ARG A 216      64.370  45.220  82.590  1.00  0.00           H
ATOM   3444  CB  ARG A 216      65.910  45.420  81.250  1.00  0.00           C
ATOM   3445  HB1 ARG A 216      66.660  44.880  81.860  1.00  0.00           H
ATOM   3446  HB2 ARG A 216      66.390  46.290  80.750  1.00  0.00           H
ATOM   3447  CG  ARG A 216      65.350  44.490  80.120  1.00  0.00           C
ATOM   3448  HG1 ARG A 216      66.040  44.730  79.300  1.00  0.00           H
ATOM   3449  HG2 ARG A 216      64.340  44.760  79.760  1.00  0.00           H
ATOM   3450  CD  ARG A 216      65.320  42.970  80.700  1.00  0.00           C
ATOM   3451  HD1 ARG A 216      64.870  42.300  79.950  1.00  0.00           H
ATOM   3452  HD2 ARG A 216      64.730  42.820  81.630  1.00  0.00           H
ATOM   3453  NE  ARG A 216      66.710  42.400  80.890  1.00  0.00           N
ATOM   3454  HE  ARG A 216      67.460  43.050  80.780  1.00  0.00           H
ATOM   3455  CZ  ARG A 216      67.040  41.170  81.200  1.00  0.00           C
ATOM   3456  NH1 ARG A 216      66.170  40.200  81.390  1.00  0.00           N
ATOM   3457 HH11 ARG A 216      65.220  40.380  81.660  1.00  0.00           H
ATOM   3458 HH12 ARG A 216      66.520  39.300  81.650  1.00  0.00           H
ATOM   3459  NH2 ARG A 216      68.340  40.920  81.320  1.00  0.00           N
ATOM   3460 HH21 ARG A 216      68.960  41.700  81.250  1.00  0.00           H
ATOM   3461 HH22 ARG A 216      68.610  40.040  81.700  1.00  0.00           H
ATOM   3462  C   ARG A 216      65.520  46.770  83.320  1.00  0.00           C
ATOM   3463  O   ARG A 216      66.120  46.090  84.200  1.00  0.00           O
ATOM   3464  N   GLN A 217      65.370  48.100  83.470  1.00  0.00           N
ATOM   3465  HN  GLN A 217      64.760  48.610  82.880  1.00  0.00           H
ATOM   3466  CA  GLN A 217      66.010  48.810  84.510  1.00  0.00           C
ATOM   3467  HA  GLN A 217      66.830  48.230  84.900  1.00  0.00           H
ATOM   3468  CB  GLN A 217      66.400  50.260  84.030  1.00  0.00           C
ATOM   3469  HB1 GLN A 217      66.800  50.810  84.920  1.00  0.00           H
ATOM   3470  HB2 GLN A 217      65.500  50.820  83.710  1.00  0.00           H
ATOM   3471  CG  GLN A 217      67.490  50.330  82.920  1.00  0.00           C
ATOM   3472  HG1 GLN A 217      68.160  51.210  83.090  1.00  0.00           H
ATOM   3473  HG2 GLN A 217      67.030  50.480  81.930  1.00  0.00           H
ATOM   3474  CD  GLN A 217      68.470  49.120  82.820  1.00  0.00           C
ATOM   3475  OE1 GLN A 217      69.350  48.910  83.690  1.00  0.00           O
ATOM   3476  NE2 GLN A 217      68.280  48.230  81.860  1.00  0.00           N
ATOM   3477 HE21 GLN A 217      68.930  47.480  81.790  1.00  0.00           H
ATOM   3478 HE22 GLN A 217      67.610  48.460  81.140  1.00  0.00           H
ATOM   3479  C   GLN A 217      64.930  49.060  85.760  1.00  0.00           C
ATOM   3480  O   GLN A 217      65.200  49.460  86.880  1.00  0.00           O
ATOM   3481  N   ARG A 218      63.650  48.610  85.510  1.00  0.00           N
ATOM   3482  HN  ARG A 218      63.430  48.040  84.730  1.00  0.00           H
ATOM   3483  CA  ARG A 218      62.660  48.650  86.570  1.00  0.00           C
ATOM   3484  HA  ARG A 218      62.810  49.540  87.160  1.00  0.00           H
ATOM   3485  CB  ARG A 218      61.190  48.650  86.100  1.00  0.00           C
ATOM   3486  HB1 ARG A 218      60.600  48.860  87.020  1.00  0.00           H
ATOM   3487  HB2 ARG A 218      60.930  47.640  85.720  1.00  0.00           H
ATOM   3488  CG  ARG A 218      60.820  49.730  84.970  1.00  0.00           C
ATOM   3489  HG1 ARG A 218      61.390  49.400  84.070  1.00  0.00           H
ATOM   3490  HG2 ARG A 218      61.220  50.710  85.310  1.00  0.00           H
ATOM   3491  CD  ARG A 218      59.360  49.800  84.530  1.00  0.00           C
ATOM   3492  HD1 ARG A 218      58.770  49.990  85.460  1.00  0.00           H
ATOM   3493  HD2 ARG A 218      58.990  48.870  84.050  1.00  0.00           H
ATOM   3494  NE  ARG A 218      59.150  50.900  83.540  1.00  0.00           N
ATOM   3495  HE  ARG A 218      59.910  51.480  83.240  1.00  0.00           H
ATOM   3496  CZ  ARG A 218      57.990  51.450  83.270  1.00  0.00           C
ATOM   3497  NH1 ARG A 218      56.850  51.050  83.670  1.00  0.00           N
ATOM   3498 HH11 ARG A 218      56.710  50.240  84.220  1.00  0.00           H
ATOM   3499 HH12 ARG A 218      56.160  51.770  83.750  1.00  0.00           H
ATOM   3500  NH2 ARG A 218      57.910  52.440  82.400  1.00  0.00           N
ATOM   3501 HH21 ARG A 218      58.600  52.880  81.830  1.00  0.00           H
ATOM   3502 HH22 ARG A 218      56.990  52.820  82.310  1.00  0.00           H
ATOM   3503  C   ARG A 218      62.930  47.480  87.560  1.00  0.00           C
ATOM   3504  O   ARG A 218      63.550  46.510  87.200  1.00  0.00           O
ATOM   3505  N   GLN A 219      62.500  47.670  88.840  1.00  0.00           N
ATOM   3506  HN  GLN A 219      62.240  48.610  89.020  1.00  0.00           H
ATOM   3507  CA  GLN A 219      62.440  46.610  89.820  1.00  0.00           C
ATOM   3508  HA  GLN A 219      63.450  46.240  89.970  1.00  0.00           H
ATOM   3509  CB  GLN A 219      61.820  47.140  91.120  1.00  0.00           C
ATOM   3510  HB1 GLN A 219      61.890  46.300  91.850  1.00  0.00           H
ATOM   3511  HB2 GLN A 219      60.780  47.430  90.890  1.00  0.00           H
ATOM   3512  CG  GLN A 219      62.510  48.360  91.810  1.00  0.00           C
ATOM   3513  HG1 GLN A 219      62.180  48.550  92.850  1.00  0.00           H
ATOM   3514  HG2 GLN A 219      62.220  49.320  91.330  1.00  0.00           H
ATOM   3515  CD  GLN A 219      64.020  48.140  91.570  1.00  0.00           C
ATOM   3516  OE1 GLN A 219      64.560  48.860  90.720  1.00  0.00           O
ATOM   3517  NE2 GLN A 219      64.600  47.270  92.340  1.00  0.00           N
ATOM   3518 HE21 GLN A 219      65.480  46.910  92.070  1.00  0.00           H
ATOM   3519 HE22 GLN A 219      64.310  46.920  93.230  1.00  0.00           H
ATOM   3520  C   GLN A 219      61.640  45.400  89.420  1.00  0.00           C
ATOM   3521  O   GLN A 219      60.490  45.510  88.960  1.00  0.00           O
ATOM   3522  N   MET A 220      62.240  44.230  89.760  1.00  0.00           N
ATOM   3523  HN  MET A 220      63.200  44.230  90.050  1.00  0.00           H
ATOM   3524  CA  MET A 220      61.870  42.860  89.530  1.00  0.00           C
ATOM   3525  HA  MET A 220      62.730  42.260  89.800  1.00  0.00           H
ATOM   3526  CB  MET A 220      60.550  42.400  90.190  1.00  0.00           C
ATOM   3527  HB1 MET A 220      60.250  41.390  89.830  1.00  0.00           H
ATOM   3528  HB2 MET A 220      59.710  43.030  89.840  1.00  0.00           H
ATOM   3529  CG  MET A 220      60.540  42.380  91.730  1.00  0.00           C
ATOM   3530  HG1 MET A 220      59.460  42.160  91.970  1.00  0.00           H
ATOM   3531  HG2 MET A 220      60.750  43.410  92.090  1.00  0.00           H
ATOM   3532  SD  MET A 220      61.820  41.340  92.550  1.00  0.00           S
ATOM   3533  CE  MET A 220      61.000  39.790  92.180  1.00  0.00           C
ATOM   3534  HE1 MET A 220      61.220  39.070  93.000  1.00  0.00           H
ATOM   3535  HE2 MET A 220      61.550  39.360  91.310  1.00  0.00           H
ATOM   3536  HE3 MET A 220      59.910  39.890  92.020  1.00  0.00           H
ATOM   3537  C   MET A 220      61.620  42.600  88.030  1.00  0.00           C
ATOM   3538  O   MET A 220      60.530  42.280  87.620  1.00  0.00           O
ATOM   3539  N   ASP A 221      62.660  42.670  87.200  1.00  0.00           N
ATOM   3540  HN  ASP A 221      63.510  42.850  87.690  1.00  0.00           H
ATOM   3541  CA  ASP A 221      62.760  42.570  85.720  1.00  0.00           C
ATOM   3542  HA  ASP A 221      62.090  43.360  85.380  1.00  0.00           H
ATOM   3543  CB  ASP A 221      64.180  42.910  85.230  1.00  0.00           C
ATOM   3544  HB1 ASP A 221      64.600  43.810  85.750  1.00  0.00           H
ATOM   3545  HB2 ASP A 221      64.170  43.150  84.140  1.00  0.00           H
ATOM   3546  CG  ASP A 221      65.250  41.840  85.440  1.00  0.00           C
ATOM   3547  OD1 ASP A 221      65.030  41.020  86.330  1.00  0.00           O
ATOM   3548  OD2 ASP A 221      66.310  41.850  84.720  1.00  0.00           O
ATOM   3549  C   ASP A 221      62.130  41.240  85.170  1.00  0.00           C
ATOM   3550  O   ASP A 221      61.620  41.260  84.030  1.00  0.00           O
ATOM   3551  N   ARG A 222      62.040  40.190  85.960  1.00  0.00           N
ATOM   3552  HN  ARG A 222      62.380  40.320  86.900  1.00  0.00           H
ATOM   3553  CA  ARG A 222      61.490  38.910  85.630  1.00  0.00           C
ATOM   3554  HA  ARG A 222      61.390  38.830  84.570  1.00  0.00           H
ATOM   3555  CB  ARG A 222      62.400  37.720  86.010  1.00  0.00           C
ATOM   3556  HB1 ARG A 222      61.800  36.800  85.790  1.00  0.00           H
ATOM   3557  HB2 ARG A 222      62.630  37.730  87.090  1.00  0.00           H
ATOM   3558  CG  ARG A 222      63.640  37.680  85.150  1.00  0.00           C
ATOM   3559  HG1 ARG A 222      64.160  38.660  85.220  1.00  0.00           H
ATOM   3560  HG2 ARG A 222      63.270  37.660  84.100  1.00  0.00           H
ATOM   3561  CD  ARG A 222      64.470  36.380  85.350  1.00  0.00           C
ATOM   3562  HD1 ARG A 222      63.890  35.450  85.110  1.00  0.00           H
ATOM   3563  HD2 ARG A 222      64.750  36.450  86.420  1.00  0.00           H
ATOM   3564  NE  ARG A 222      65.740  36.480  84.420  1.00  0.00           N
ATOM   3565  HE  ARG A 222      65.870  37.390  84.030  1.00  0.00           H
ATOM   3566  CZ  ARG A 222      66.900  35.910  84.550  1.00  0.00           C
ATOM   3567  NH1 ARG A 222      67.130  34.800  85.270  1.00  0.00           N
ATOM   3568 HH11 ARG A 222      66.300  34.240  85.360  1.00  0.00           H
ATOM   3569 HH12 ARG A 222      68.090  34.530  85.340  1.00  0.00           H
ATOM   3570  NH2 ARG A 222      68.000  36.420  84.010  1.00  0.00           N
ATOM   3571 HH21 ARG A 222      67.900  37.050  83.250  1.00  0.00           H
ATOM   3572 HH22 ARG A 222      68.810  35.850  83.920  1.00  0.00           H
ATOM   3573  C   ARG A 222      60.060  38.650  86.180  1.00  0.00           C
ATOM   3574  O   ARG A 222      59.540  37.560  86.120  1.00  0.00           O
ATOM   3575  N   HSD A 223      59.400  39.690  86.750  1.00  0.00           N
ATOM   3576  HN  HSD A 223      59.840  40.570  86.840  1.00  0.00           H
ATOM   3577  CA  HSD A 223      57.970  39.640  87.130  1.00  0.00           C
ATOM   3578  HA  HSD A 223      57.750  38.640  87.510  1.00  0.00           H
ATOM   3579  CB  HSD A 223      57.670  40.670  88.240  1.00  0.00           C
ATOM   3580  HB1 HSD A 223      58.200  41.620  88.030  1.00  0.00           H
ATOM   3581  HB2 HSD A 223      58.120  40.270  89.170  1.00  0.00           H
ATOM   3582  ND1 HSD A 223      55.270  40.360  89.050  1.00  0.00           N
ATOM   3583  HD1 HSD A 223      55.500  39.440  89.360  1.00  0.00           H
ATOM   3584  CG  HSD A 223      56.220  41.130  88.520  1.00  0.00           C
ATOM   3585  CE1 HSD A 223      54.080  40.910  88.860  1.00  0.00           C
ATOM   3586  HE1 HSD A 223      53.180  40.420  89.230  1.00  0.00           H
ATOM   3587  NE2 HSD A 223      54.210  42.080  88.380  1.00  0.00           N
ATOM   3588  CD2 HSD A 223      55.570  42.250  88.170  1.00  0.00           C
ATOM   3589  HD2 HSD A 223      55.910  43.070  87.560  1.00  0.00           H
ATOM   3590  C   HSD A 223      56.890  39.850  85.980  1.00  0.00           C
ATOM   3591  O   HSD A 223      57.330  40.360  84.990  1.00  0.00           O
ATOM   3592  N   ALA A 224      55.640  39.390  86.160  1.00  0.00           N
ATOM   3593  HN  ALA A 224      55.320  39.040  87.030  1.00  0.00           H
ATOM   3594  CA  ALA A 224      54.690  39.260  85.010  1.00  0.00           C
ATOM   3595  HA  ALA A 224      55.080  38.600  84.240  1.00  0.00           H
ATOM   3596  CB  ALA A 224      53.420  38.600  85.540  1.00  0.00           C
ATOM   3597  HB1 ALA A 224      53.630  37.650  86.090  1.00  0.00           H
ATOM   3598  HB2 ALA A 224      52.720  38.350  84.710  1.00  0.00           H
ATOM   3599  HB3 ALA A 224      52.820  39.280  86.180  1.00  0.00           H
ATOM   3600  C   ALA A 224      54.470  40.520  84.250  1.00  0.00           C
ATOM   3601  O   ALA A 224      54.580  40.560  83.010  1.00  0.00           O
ATOM   3602  N   LYS A 225      54.180  41.650  84.960  1.00  0.00           N
ATOM   3603  HN  LYS A 225      54.280  41.710  85.940  1.00  0.00           H
ATOM   3604  CA  LYS A 225      54.110  42.870  84.170  1.00  0.00           C
ATOM   3605  HA  LYS A 225      53.300  42.680  83.480  1.00  0.00           H
ATOM   3606  CB  LYS A 225      53.560  43.980  84.990  1.00  0.00           C
ATOM   3607  HB1 LYS A 225      53.410  44.880  84.350  1.00  0.00           H
ATOM   3608  HB2 LYS A 225      54.300  44.160  85.790  1.00  0.00           H
ATOM   3609  CG  LYS A 225      52.250  43.720  85.830  1.00  0.00           C
ATOM   3610  HG1 LYS A 225      52.350  42.930  86.610  1.00  0.00           H
ATOM   3611  HG2 LYS A 225      51.490  43.400  85.070  1.00  0.00           H
ATOM   3612  CD  LYS A 225      51.720  44.980  86.540  1.00  0.00           C
ATOM   3613  HD1 LYS A 225      50.660  44.760  86.770  1.00  0.00           H
ATOM   3614  HD2 LYS A 225      51.590  45.830  85.830  1.00  0.00           H
ATOM   3615  CE  LYS A 225      52.580  45.470  87.680  1.00  0.00           C
ATOM   3616  HE1 LYS A 225      52.110  46.390  88.070  1.00  0.00           H
ATOM   3617  HE2 LYS A 225      53.540  45.820  87.270  1.00  0.00           H
ATOM   3618  NZ  LYS A 225      52.700  44.480  88.740  1.00  0.00           N
ATOM   3619  HZ1 LYS A 225      52.960  44.900  89.650  1.00  0.00           H
ATOM   3620  HZ2 LYS A 225      53.350  43.690  88.550  1.00  0.00           H
ATOM   3621  HZ3 LYS A 225      51.730  44.130  88.860  1.00  0.00           H
ATOM   3622  C   LYS A 225      55.320  43.340  83.310  1.00  0.00           C
ATOM   3623  O   LYS A 225      55.070  43.960  82.240  1.00  0.00           O
ATOM   3624  N   ILE A 226      56.630  43.110  83.680  1.00  0.00           N
ATOM   3625  HN  ILE A 226      56.890  42.730  84.570  1.00  0.00           H
ATOM   3626  CA  ILE A 226      57.770  43.370  82.800  1.00  0.00           C
ATOM   3627  HA  ILE A 226      57.620  44.310  82.310  1.00  0.00           H
ATOM   3628  CB  ILE A 226      59.090  43.380  83.490  1.00  0.00           C
ATOM   3629  HB  ILE A 226      59.350  42.360  83.860  1.00  0.00           H
ATOM   3630  CG2 ILE A 226      60.180  43.940  82.530  1.00  0.00           C
ATOM   3631 HG21 ILE A 226      60.460  43.120  81.820  1.00  0.00           H
ATOM   3632 HG22 ILE A 226      61.130  44.090  83.080  1.00  0.00           H
ATOM   3633 HG23 ILE A 226      59.780  44.810  81.970  1.00  0.00           H
ATOM   3634  CG1 ILE A 226      59.000  44.320  84.700  1.00  0.00           C
ATOM   3635 HG11 ILE A 226      60.060  44.390  85.050  1.00  0.00           H
ATOM   3636 HG12 ILE A 226      58.400  43.860  85.530  1.00  0.00           H
ATOM   3637  CD  ILE A 226      58.510  45.690  84.440  1.00  0.00           C
ATOM   3638  HD1 ILE A 226      58.230  46.200  85.390  1.00  0.00           H
ATOM   3639  HD2 ILE A 226      57.520  45.590  83.930  1.00  0.00           H
ATOM   3640  HD3 ILE A 226      59.250  46.380  83.970  1.00  0.00           H
ATOM   3641  C   ILE A 226      57.830  42.410  81.570  1.00  0.00           C
ATOM   3642  O   ILE A 226      58.060  42.940  80.480  1.00  0.00           O
ATOM   3643  N   LYS A 227      57.490  41.100  81.650  1.00  0.00           N
ATOM   3644  HN  LYS A 227      57.130  40.720  82.500  1.00  0.00           H
ATOM   3645  CA  LYS A 227      57.390  40.150  80.550  1.00  0.00           C
ATOM   3646  HA  LYS A 227      58.370  40.170  80.090  1.00  0.00           H
ATOM   3647  CB  LYS A 227      57.050  38.670  81.030  1.00  0.00           C
ATOM   3648  HB1 LYS A 227      56.720  38.130  80.110  1.00  0.00           H
ATOM   3649  HB2 LYS A 227      56.220  38.830  81.740  1.00  0.00           H
ATOM   3650  CG  LYS A 227      58.100  37.960  81.900  1.00  0.00           C
ATOM   3651  HG1 LYS A 227      58.440  38.720  82.620  1.00  0.00           H
ATOM   3652  HG2 LYS A 227      59.030  37.830  81.300  1.00  0.00           H
ATOM   3653  CD  LYS A 227      57.650  36.710  82.610  1.00  0.00           C
ATOM   3654  HD1 LYS A 227      57.030  36.070  81.960  1.00  0.00           H
ATOM   3655  HD2 LYS A 227      56.950  37.050  83.400  1.00  0.00           H
ATOM   3656  CE  LYS A 227      58.770  35.940  83.320  1.00  0.00           C
ATOM   3657  HE1 LYS A 227      59.410  36.680  83.850  1.00  0.00           H
ATOM   3658  HE2 LYS A 227      59.400  35.460  82.530  1.00  0.00           H
ATOM   3659  NZ  LYS A 227      58.300  34.860  84.180  1.00  0.00           N
ATOM   3660  HZ1 LYS A 227      57.700  34.180  83.680  1.00  0.00           H
ATOM   3661  HZ2 LYS A 227      57.740  35.160  85.010  1.00  0.00           H
ATOM   3662  HZ3 LYS A 227      59.140  34.450  84.630  1.00  0.00           H
ATOM   3663  C   LYS A 227      56.350  40.440  79.460  1.00  0.00           C
ATOM   3664  O   LYS A 227      56.540  40.240  78.230  1.00  0.00           O
ATOM   3665  N   ARG A 228      55.160  40.870  79.900  1.00  0.00           N
ATOM   3666  HN  ARG A 228      54.970  40.890  80.880  1.00  0.00           H
ATOM   3667  CA  ARG A 228      54.060  41.370  79.150  1.00  0.00           C
ATOM   3668  HA  ARG A 228      53.800  40.520  78.540  1.00  0.00           H
ATOM   3669  CB  ARG A 228      52.860  41.600  80.070  1.00  0.00           C
ATOM   3670  HB1 ARG A 228      52.060  42.170  79.530  1.00  0.00           H
ATOM   3671  HB2 ARG A 228      53.130  42.350  80.840  1.00  0.00           H
ATOM   3672  CG  ARG A 228      52.240  40.400  80.820  1.00  0.00           C
ATOM   3673  HG1 ARG A 228      52.980  39.820  81.390  1.00  0.00           H
ATOM   3674  HG2 ARG A 228      51.860  39.610  80.140  1.00  0.00           H
ATOM   3675  CD  ARG A 228      51.110  40.900  81.810  1.00  0.00           C
ATOM   3676  HD1 ARG A 228      50.290  41.300  81.180  1.00  0.00           H
ATOM   3677  HD2 ARG A 228      51.550  41.650  82.500  1.00  0.00           H
ATOM   3678  NE  ARG A 228      50.810  39.650  82.530  1.00  0.00           N
ATOM   3679  HE  ARG A 228      51.300  38.830  82.230  1.00  0.00           H
ATOM   3680  CZ  ARG A 228      50.180  39.570  83.660  1.00  0.00           C
ATOM   3681  NH1 ARG A 228      49.380  40.520  84.120  1.00  0.00           N
ATOM   3682 HH11 ARG A 228      49.110  41.280  83.520  1.00  0.00           H
ATOM   3683 HH12 ARG A 228      48.850  40.380  84.960  1.00  0.00           H
ATOM   3684  NH2 ARG A 228      50.230  38.450  84.400  1.00  0.00           N
ATOM   3685 HH21 ARG A 228      50.880  37.730  84.140  1.00  0.00           H
ATOM   3686 HH22 ARG A 228      49.430  38.270  84.990  1.00  0.00           H
ATOM   3687  C   ARG A 228      54.290  42.580  78.270  1.00  0.00           C
ATOM   3688  O   ARG A 228      54.080  42.580  76.990  1.00  0.00           O
ATOM   3689  N   ALA A 229      54.990  43.600  78.830  1.00  0.00           N
ATOM   3690  HN  ALA A 229      55.200  43.560  79.800  1.00  0.00           H
ATOM   3691  CA  ALA A 229      55.550  44.680  78.070  1.00  0.00           C
ATOM   3692  HA  ALA A 229      54.720  45.100  77.520  1.00  0.00           H
ATOM   3693  CB  ALA A 229      56.170  45.720  79.000  1.00  0.00           C
ATOM   3694  HB1 ALA A 229      55.350  46.110  79.630  1.00  0.00           H
ATOM   3695  HB2 ALA A 229      56.570  46.590  78.420  1.00  0.00           H
ATOM   3696  HB3 ALA A 229      57.020  45.370  79.620  1.00  0.00           H
ATOM   3697  C   ALA A 229      56.540  44.240  76.980  1.00  0.00           C
ATOM   3698  O   ALA A 229      56.510  44.730  75.870  1.00  0.00           O
ATOM   3699  N   ILE A 230      57.480  43.340  77.320  1.00  0.00           N
ATOM   3700  HN  ILE A 230      57.570  43.100  78.290  1.00  0.00           H
ATOM   3701  CA  ILE A 230      58.380  42.640  76.390  1.00  0.00           C
ATOM   3702  HA  ILE A 230      58.850  43.440  75.820  1.00  0.00           H
ATOM   3703  CB  ILE A 230      59.450  41.810  77.110  1.00  0.00           C
ATOM   3704  HB  ILE A 230      59.020  41.290  77.990  1.00  0.00           H
ATOM   3705  CG2 ILE A 230      60.040  40.670  76.190  1.00  0.00           C
ATOM   3706 HG21 ILE A 230      60.390  41.070  75.220  1.00  0.00           H
ATOM   3707 HG22 ILE A 230      59.300  39.870  76.020  1.00  0.00           H
ATOM   3708 HG23 ILE A 230      60.910  40.300  76.760  1.00  0.00           H
ATOM   3709  CG1 ILE A 230      60.640  42.660  77.430  1.00  0.00           C
ATOM   3710 HG11 ILE A 230      60.270  43.670  77.150  1.00  0.00           H
ATOM   3711 HG12 ILE A 230      61.470  42.450  76.740  1.00  0.00           H
ATOM   3712  CD  ILE A 230      61.100  42.570  78.820  1.00  0.00           C
ATOM   3713  HD1 ILE A 230      61.460  41.530  79.000  1.00  0.00           H
ATOM   3714  HD2 ILE A 230      60.370  42.800  79.610  1.00  0.00           H
ATOM   3715  HD3 ILE A 230      61.960  43.260  78.940  1.00  0.00           H
ATOM   3716  C   ILE A 230      57.680  41.830  75.320  1.00  0.00           C
ATOM   3717  O   ILE A 230      58.100  41.850  74.190  1.00  0.00           O
ATOM   3718  N   THR A 231      56.540  41.160  75.690  1.00  0.00           N
ATOM   3719  HN  THR A 231      56.190  41.200  76.620  1.00  0.00           H
ATOM   3720  CA  THR A 231      55.790  40.270  74.750  1.00  0.00           C
ATOM   3721  HA  THR A 231      56.470  39.640  74.170  1.00  0.00           H
ATOM   3722  CB  THR A 231      54.810  39.380  75.470  1.00  0.00           C
ATOM   3723  HB  THR A 231      54.160  40.030  76.100  1.00  0.00           H
ATOM   3724  OG1 THR A 231      55.430  38.330  76.270  1.00  0.00           O
ATOM   3725  HG1 THR A 231      55.790  38.740  77.050  1.00  0.00           H
ATOM   3726  CG2 THR A 231      53.860  38.490  74.510  1.00  0.00           C
ATOM   3727 HG21 THR A 231      53.310  39.180  73.830  1.00  0.00           H
ATOM   3728 HG22 THR A 231      53.220  37.820  75.130  1.00  0.00           H
ATOM   3729 HG23 THR A 231      54.490  37.840  73.850  1.00  0.00           H
ATOM   3730  C   THR A 231      55.110  41.110  73.770  1.00  0.00           C
ATOM   3731  O   THR A 231      55.150  40.920  72.610  1.00  0.00           O
ATOM   3732  N   PHE A 232      54.430  42.210  74.250  1.00  0.00           N
ATOM   3733  HN  PHE A 232      54.270  42.330  75.230  1.00  0.00           H
ATOM   3734  CA  PHE A 232      53.740  43.200  73.470  1.00  0.00           C
ATOM   3735  HA  PHE A 232      52.950  42.720  72.910  1.00  0.00           H
ATOM   3736  CB  PHE A 232      53.190  44.280  74.430  1.00  0.00           C
ATOM   3737  HB1 PHE A 232      54.040  44.830  74.880  1.00  0.00           H
ATOM   3738  HB2 PHE A 232      52.600  43.840  75.270  1.00  0.00           H
ATOM   3739  CG  PHE A 232      52.200  45.300  73.800  1.00  0.00           C
ATOM   3740  CD1 PHE A 232      50.790  45.140  73.890  1.00  0.00           C
ATOM   3741  HD1 PHE A 232      50.360  44.290  74.390  1.00  0.00           H
ATOM   3742  CE1 PHE A 232      49.890  46.170  73.440  1.00  0.00           C
ATOM   3743  HE1 PHE A 232      48.820  46.070  73.560  1.00  0.00           H
ATOM   3744  CZ  PHE A 232      50.390  47.160  72.730  1.00  0.00           C
ATOM   3745  HZ  PHE A 232      49.740  47.970  72.420  1.00  0.00           H
ATOM   3746  CD2 PHE A 232      52.690  46.410  73.090  1.00  0.00           C
ATOM   3747  HD2 PHE A 232      53.760  46.530  73.100  1.00  0.00           H
ATOM   3748  CE2 PHE A 232      51.820  47.350  72.550  1.00  0.00           C
ATOM   3749  HE2 PHE A 232      52.260  48.250  72.130  1.00  0.00           H
ATOM   3750  C   PHE A 232      54.600  43.940  72.490  1.00  0.00           C
ATOM   3751  O   PHE A 232      54.250  43.980  71.310  1.00  0.00           O
ATOM   3752  N   ILE A 233      55.760  44.450  72.930  1.00  0.00           N
ATOM   3753  HN  ILE A 233      55.940  44.380  73.910  1.00  0.00           H
ATOM   3754  CA  ILE A 233      56.750  44.970  72.040  1.00  0.00           C
ATOM   3755  HA  ILE A 233      56.320  45.800  71.480  1.00  0.00           H
ATOM   3756  CB  ILE A 233      57.880  45.580  72.850  1.00  0.00           C
ATOM   3757  HB  ILE A 233      58.240  44.880  73.640  1.00  0.00           H
ATOM   3758  CG2 ILE A 233      59.060  45.810  71.930  1.00  0.00           C
ATOM   3759 HG21 ILE A 233      59.500  44.840  71.570  1.00  0.00           H
ATOM   3760 HG22 ILE A 233      59.900  46.290  72.470  1.00  0.00           H
ATOM   3761 HG23 ILE A 233      58.820  46.400  71.030  1.00  0.00           H
ATOM   3762  CG1 ILE A 233      57.480  46.850  73.560  1.00  0.00           C
ATOM   3763 HG11 ILE A 233      58.370  47.220  74.090  1.00  0.00           H
ATOM   3764 HG12 ILE A 233      56.690  46.570  74.310  1.00  0.00           H
ATOM   3765  CD  ILE A 233      56.970  47.940  72.610  1.00  0.00           C
ATOM   3766  HD1 ILE A 233      57.530  48.180  71.680  1.00  0.00           H
ATOM   3767  HD2 ILE A 233      56.920  48.930  73.110  1.00  0.00           H
ATOM   3768  HD3 ILE A 233      55.930  47.730  72.260  1.00  0.00           H
ATOM   3769  C   ILE A 233      57.270  44.000  71.000  1.00  0.00           C
ATOM   3770  O   ILE A 233      57.170  44.240  69.790  1.00  0.00           O
ATOM   3771  N   MET A 234      57.650  42.810  71.430  1.00  0.00           N
ATOM   3772  HN  MET A 234      57.740  42.730  72.420  1.00  0.00           H
ATOM   3773  CA  MET A 234      58.150  41.830  70.470  1.00  0.00           C
ATOM   3774  HA  MET A 234      58.800  42.380  69.820  1.00  0.00           H
ATOM   3775  CB  MET A 234      59.060  40.750  71.080  1.00  0.00           C
ATOM   3776  HB1 MET A 234      59.250  39.810  70.540  1.00  0.00           H
ATOM   3777  HB2 MET A 234      58.550  40.400  72.000  1.00  0.00           H
ATOM   3778  CG  MET A 234      60.430  41.260  71.710  1.00  0.00           C
ATOM   3779  HG1 MET A 234      60.950  40.360  72.120  1.00  0.00           H
ATOM   3780  HG2 MET A 234      60.240  42.080  72.430  1.00  0.00           H
ATOM   3781  SD  MET A 234      61.580  42.050  70.600  1.00  0.00           S
ATOM   3782  CE  MET A 234      61.530  40.830  69.360  1.00  0.00           C
ATOM   3783  HE1 MET A 234      60.490  40.540  69.050  1.00  0.00           H
ATOM   3784  HE2 MET A 234      62.020  39.900  69.730  1.00  0.00           H
ATOM   3785  HE3 MET A 234      62.030  41.200  68.450  1.00  0.00           H
ATOM   3786  C   MET A 234      57.170  41.270  69.480  1.00  0.00           C
ATOM   3787  O   MET A 234      57.460  41.100  68.340  1.00  0.00           O
ATOM   3788  N   VAL A 235      55.870  41.020  69.880  1.00  0.00           N
ATOM   3789  HN  VAL A 235      55.630  41.190  70.840  1.00  0.00           H
ATOM   3790  CA  VAL A 235      54.760  40.680  68.980  1.00  0.00           C
ATOM   3791  HA  VAL A 235      55.030  39.850  68.340  1.00  0.00           H
ATOM   3792  CB  VAL A 235      53.460  40.250  69.750  1.00  0.00           C
ATOM   3793  HB  VAL A 235      53.130  40.940  70.550  1.00  0.00           H
ATOM   3794  CG1 VAL A 235      52.260  39.930  68.760  1.00  0.00           C
ATOM   3795 HG11 VAL A 235      51.620  40.820  68.570  1.00  0.00           H
ATOM   3796 HG12 VAL A 235      51.610  39.190  69.290  1.00  0.00           H
ATOM   3797 HG13 VAL A 235      52.580  39.520  67.780  1.00  0.00           H
ATOM   3798  CG2 VAL A 235      53.720  38.920  70.480  1.00  0.00           C
ATOM   3799 HG21 VAL A 235      54.490  39.120  71.260  1.00  0.00           H
ATOM   3800 HG22 VAL A 235      54.220  38.170  69.840  1.00  0.00           H
ATOM   3801 HG23 VAL A 235      52.830  38.520  71.000  1.00  0.00           H
ATOM   3802  C   VAL A 235      54.560  41.830  67.920  1.00  0.00           C
ATOM   3803  O   VAL A 235      54.350  41.570  66.740  1.00  0.00           O
ATOM   3804  N   VAL A 236      54.550  43.110  68.350  1.00  0.00           N
ATOM   3805  HN  VAL A 236      54.750  43.320  69.300  1.00  0.00           H
ATOM   3806  CA  VAL A 236      54.300  44.230  67.460  1.00  0.00           C
ATOM   3807  HA  VAL A 236      53.430  44.030  66.840  1.00  0.00           H
ATOM   3808  CB  VAL A 236      54.000  45.470  68.190  1.00  0.00           C
ATOM   3809  HB  VAL A 236      54.670  45.760  69.040  1.00  0.00           H
ATOM   3810  CG1 VAL A 236      53.970  46.680  67.240  1.00  0.00           C
ATOM   3811 HG11 VAL A 236      53.710  47.600  67.810  1.00  0.00           H
ATOM   3812 HG12 VAL A 236      53.260  46.660  66.380  1.00  0.00           H
ATOM   3813 HG13 VAL A 236      54.940  46.980  66.800  1.00  0.00           H
ATOM   3814  CG2 VAL A 236      52.620  45.350  68.810  1.00  0.00           C
ATOM   3815 HG21 VAL A 236      52.470  44.520  69.530  1.00  0.00           H
ATOM   3816 HG22 VAL A 236      51.800  45.410  68.070  1.00  0.00           H
ATOM   3817 HG23 VAL A 236      52.550  46.180  69.550  1.00  0.00           H
ATOM   3818  C   VAL A 236      55.460  44.380  66.500  1.00  0.00           C
ATOM   3819  O   VAL A 236      55.330  44.640  65.340  1.00  0.00           O
ATOM   3820  N   ALA A 237      56.680  44.040  66.930  1.00  0.00           N
ATOM   3821  HN  ALA A 237      56.960  43.870  67.870  1.00  0.00           H
ATOM   3822  CA  ALA A 237      57.880  44.060  66.080  1.00  0.00           C
ATOM   3823  HA  ALA A 237      57.850  45.010  65.580  1.00  0.00           H
ATOM   3824  CB  ALA A 237      59.110  43.960  66.960  1.00  0.00           C
ATOM   3825  HB1 ALA A 237      60.020  43.770  66.360  1.00  0.00           H
ATOM   3826  HB2 ALA A 237      59.110  43.120  67.680  1.00  0.00           H
ATOM   3827  HB3 ALA A 237      59.240  44.900  67.560  1.00  0.00           H
ATOM   3828  C   ALA A 237      57.760  42.870  65.110  1.00  0.00           C
ATOM   3829  O   ALA A 237      58.090  43.060  63.950  1.00  0.00           O
ATOM   3830  N   ILE A 238      57.310  41.660  65.500  1.00  0.00           N
ATOM   3831  HN  ILE A 238      56.930  41.490  66.400  1.00  0.00           H
ATOM   3832  CA  ILE A 238      57.280  40.460  64.620  1.00  0.00           C
ATOM   3833  HA  ILE A 238      58.230  40.380  64.110  1.00  0.00           H
ATOM   3834  CB  ILE A 238      57.010  39.110  65.410  1.00  0.00           C
ATOM   3835  HB  ILE A 238      56.220  39.310  66.170  1.00  0.00           H
ATOM   3836  CG2 ILE A 238      56.520  37.920  64.550  1.00  0.00           C
ATOM   3837 HG21 ILE A 238      57.360  37.640  63.870  1.00  0.00           H
ATOM   3838 HG22 ILE A 238      55.670  38.130  63.870  1.00  0.00           H
ATOM   3839 HG23 ILE A 238      56.280  37.070  65.230  1.00  0.00           H
ATOM   3840  CG1 ILE A 238      58.210  38.640  66.280  1.00  0.00           C
ATOM   3841 HG11 ILE A 238      58.720  39.560  66.640  1.00  0.00           H
ATOM   3842 HG12 ILE A 238      58.930  38.000  65.720  1.00  0.00           H
ATOM   3843  CD  ILE A 238      57.750  37.870  67.480  1.00  0.00           C
ATOM   3844  HD1 ILE A 238      57.040  37.070  67.170  1.00  0.00           H
ATOM   3845  HD2 ILE A 238      57.140  38.410  68.240  1.00  0.00           H
ATOM   3846  HD3 ILE A 238      58.630  37.510  68.060  1.00  0.00           H
ATOM   3847  C   ILE A 238      56.330  40.580  63.420  1.00  0.00           C
ATOM   3848  O   ILE A 238      56.690  40.350  62.240  1.00  0.00           O
ATOM   3849  N   VAL A 239      55.090  40.920  63.710  1.00  0.00           N
ATOM   3850  HN  VAL A 239      54.840  41.050  64.680  1.00  0.00           H
ATOM   3851  CA  VAL A 239      54.060  41.360  62.830  1.00  0.00           C
ATOM   3852  HA  VAL A 239      53.960  40.620  62.050  1.00  0.00           H
ATOM   3853  CB  VAL A 239      52.720  41.530  63.440  1.00  0.00           C
ATOM   3854  HB  VAL A 239      52.680  42.260  64.280  1.00  0.00           H
ATOM   3855  CG1 VAL A 239      51.630  41.890  62.470  1.00  0.00           C
ATOM   3856 HG11 VAL A 239      51.790  42.960  62.270  1.00  0.00           H
ATOM   3857 HG12 VAL A 239      50.550  41.810  62.750  1.00  0.00           H
ATOM   3858 HG13 VAL A 239      51.780  41.410  61.470  1.00  0.00           H
ATOM   3859  CG2 VAL A 239      52.390  40.140  63.940  1.00  0.00           C
ATOM   3860 HG21 VAL A 239      51.520  40.080  64.630  1.00  0.00           H
ATOM   3861 HG22 VAL A 239      53.190  39.730  64.580  1.00  0.00           H
ATOM   3862 HG23 VAL A 239      52.170  39.470  63.080  1.00  0.00           H
ATOM   3863  C   VAL A 239      54.480  42.620  62.040  1.00  0.00           C
ATOM   3864  O   VAL A 239      54.250  42.620  60.840  1.00  0.00           O
ATOM   3865  N   PHE A 240      55.070  43.690  62.590  1.00  0.00           N
ATOM   3866  HN  PHE A 240      55.030  43.720  63.590  1.00  0.00           H
ATOM   3867  CA  PHE A 240      55.610  44.770  61.800  1.00  0.00           C
ATOM   3868  HA  PHE A 240      54.740  45.130  61.250  1.00  0.00           H
ATOM   3869  CB  PHE A 240      55.980  45.990  62.660  1.00  0.00           C
ATOM   3870  HB1 PHE A 240      56.960  45.730  63.130  1.00  0.00           H
ATOM   3871  HB2 PHE A 240      55.290  46.250  63.500  1.00  0.00           H
ATOM   3872  CG  PHE A 240      56.080  47.240  61.850  1.00  0.00           C
ATOM   3873  CD1 PHE A 240      57.270  47.630  61.300  1.00  0.00           C
ATOM   3874  HD1 PHE A 240      58.140  47.060  61.600  1.00  0.00           H
ATOM   3875  CE1 PHE A 240      57.320  48.690  60.380  1.00  0.00           C
ATOM   3876  HE1 PHE A 240      58.150  48.820  59.720  1.00  0.00           H
ATOM   3877  CZ  PHE A 240      56.090  49.370  60.150  1.00  0.00           C
ATOM   3878  HZ  PHE A 240      55.910  50.090  59.370  1.00  0.00           H
ATOM   3879  CD2 PHE A 240      54.900  47.980  61.600  1.00  0.00           C
ATOM   3880  HD2 PHE A 240      53.970  47.610  61.990  1.00  0.00           H
ATOM   3881  CE2 PHE A 240      54.960  49.040  60.710  1.00  0.00           C
ATOM   3882  HE2 PHE A 240      54.000  49.510  60.540  1.00  0.00           H
ATOM   3883  C   PHE A 240      56.650  44.410  60.770  1.00  0.00           C
ATOM   3884  O   PHE A 240      56.580  44.950  59.700  1.00  0.00           O
ATOM   3885  N   VAL A 241      57.600  43.550  61.110  1.00  0.00           N
ATOM   3886  HN  VAL A 241      57.820  43.300  62.040  1.00  0.00           H
ATOM   3887  CA  VAL A 241      58.500  43.020  60.130  1.00  0.00           C
ATOM   3888  HA  VAL A 241      59.000  43.850  59.670  1.00  0.00           H
ATOM   3889  CB  VAL A 241      59.680  42.270  60.700  1.00  0.00           C
ATOM   3890  HB  VAL A 241      59.290  41.640  61.530  1.00  0.00           H
ATOM   3891  CG1 VAL A 241      60.470  41.350  59.780  1.00  0.00           C
ATOM   3892 HG11 VAL A 241      61.020  41.930  59.010  1.00  0.00           H
ATOM   3893 HG12 VAL A 241      59.880  40.550  59.290  1.00  0.00           H
ATOM   3894 HG13 VAL A 241      61.310  40.920  60.360  1.00  0.00           H
ATOM   3895  CG2 VAL A 241      60.630  43.310  61.310  1.00  0.00           C
ATOM   3896 HG21 VAL A 241      60.950  44.080  60.580  1.00  0.00           H
ATOM   3897 HG22 VAL A 241      61.510  42.860  61.820  1.00  0.00           H
ATOM   3898 HG23 VAL A 241      59.980  43.870  62.010  1.00  0.00           H
ATOM   3899  C   VAL A 241      57.820  42.250  59.000  1.00  0.00           C
ATOM   3900  O   VAL A 241      58.200  42.400  57.820  1.00  0.00           O
ATOM   3901  N   ILE A 242      56.900  41.250  59.330  1.00  0.00           N
ATOM   3902  HN  ILE A 242      56.780  41.100  60.310  1.00  0.00           H
ATOM   3903  CA  ILE A 242      56.370  40.350  58.340  1.00  0.00           C
ATOM   3904  HA  ILE A 242      57.180  39.940  57.760  1.00  0.00           H
ATOM   3905  CB  ILE A 242      55.680  39.090  59.010  1.00  0.00           C
ATOM   3906  HB  ILE A 242      54.930  39.500  59.730  1.00  0.00           H
ATOM   3907  CG2 ILE A 242      54.780  38.370  57.960  1.00  0.00           C
ATOM   3908 HG21 ILE A 242      53.830  38.910  57.750  1.00  0.00           H
ATOM   3909 HG22 ILE A 242      54.650  37.310  58.280  1.00  0.00           H
ATOM   3910 HG23 ILE A 242      55.310  38.190  57.000  1.00  0.00           H
ATOM   3911  CG1 ILE A 242      56.680  38.140  59.650  1.00  0.00           C
ATOM   3912 HG11 ILE A 242      57.140  38.850  60.360  1.00  0.00           H
ATOM   3913 HG12 ILE A 242      57.430  37.730  58.930  1.00  0.00           H
ATOM   3914  CD  ILE A 242      56.100  37.000  60.430  1.00  0.00           C
ATOM   3915  HD1 ILE A 242      56.880  36.490  61.040  1.00  0.00           H
ATOM   3916  HD2 ILE A 242      55.560  36.240  59.830  1.00  0.00           H
ATOM   3917  HD3 ILE A 242      55.250  37.470  60.970  1.00  0.00           H
ATOM   3918  C   ILE A 242      55.550  41.140  57.360  1.00  0.00           C
ATOM   3919  O   ILE A 242      55.520  40.880  56.190  1.00  0.00           O
ATOM   3920  N   CYS A 243      54.790  42.080  57.810  1.00  0.00           N
ATOM   3921  HN  CYS A 243      54.780  42.220  58.800  1.00  0.00           H
ATOM   3922  CA  CYS A 243      54.010  43.020  57.000  1.00  0.00           C
ATOM   3923  HA  CYS A 243      53.220  42.440  56.550  1.00  0.00           H
ATOM   3924  CB  CYS A 243      53.390  44.140  57.870  1.00  0.00           C
ATOM   3925  HB1 CYS A 243      52.990  44.980  57.270  1.00  0.00           H
ATOM   3926  HB2 CYS A 243      54.230  44.530  58.470  1.00  0.00           H
ATOM   3927  SG  CYS A 243      52.010  43.570  59.030  1.00  0.00           S
ATOM   3928  HG1 CYS A 243      52.820  42.630  59.510  1.00  0.00           H
ATOM   3929  C   CYS A 243      54.700  43.790  55.870  1.00  0.00           C
ATOM   3930  O   CYS A 243      54.130  43.760  54.820  1.00  0.00           O
ATOM   3931  N   PHE A 244      55.850  44.380  56.070  1.00  0.00           N
ATOM   3932  HN  PHE A 244      56.380  44.220  56.890  1.00  0.00           H
ATOM   3933  CA  PHE A 244      56.320  45.370  55.120  1.00  0.00           C
ATOM   3934  HA  PHE A 244      55.580  45.490  54.350  1.00  0.00           H
ATOM   3935  CB  PHE A 244      56.480  46.780  55.850  1.00  0.00           C
ATOM   3936  HB1 PHE A 244      56.940  47.510  55.140  1.00  0.00           H
ATOM   3937  HB2 PHE A 244      57.020  46.630  56.800  1.00  0.00           H
ATOM   3938  CG  PHE A 244      55.130  47.360  56.130  1.00  0.00           C
ATOM   3939  CD1 PHE A 244      54.350  48.000  55.130  1.00  0.00           C
ATOM   3940  HD1 PHE A 244      54.750  48.040  54.130  1.00  0.00           H
ATOM   3941  CE1 PHE A 244      53.080  48.530  55.370  1.00  0.00           C
ATOM   3942  HE1 PHE A 244      52.590  49.080  54.590  1.00  0.00           H
ATOM   3943  CZ  PHE A 244      52.630  48.500  56.690  1.00  0.00           C
ATOM   3944  HZ  PHE A 244      51.670  48.910  56.980  1.00  0.00           H
ATOM   3945  CD2 PHE A 244      54.640  47.400  57.450  1.00  0.00           C
ATOM   3946  HD2 PHE A 244      55.370  47.010  58.150  1.00  0.00           H
ATOM   3947  CE2 PHE A 244      53.340  47.880  57.710  1.00  0.00           C
ATOM   3948  HE2 PHE A 244      53.000  47.860  58.730  1.00  0.00           H
ATOM   3949  C   PHE A 244      57.600  45.110  54.420  1.00  0.00           C
ATOM   3950  O   PHE A 244      57.870  45.680  53.420  1.00  0.00           O
ATOM   3951  N   LEU A 245      58.370  44.150  54.930  1.00  0.00           N
ATOM   3952  HN  LEU A 245      58.130  43.780  55.830  1.00  0.00           H
ATOM   3953  CA  LEU A 245      59.550  43.590  54.240  1.00  0.00           C
ATOM   3954  HA  LEU A 245      60.230  44.430  54.140  1.00  0.00           H
ATOM   3955  CB  LEU A 245      60.380  42.580  55.090  1.00  0.00           C
ATOM   3956  HB1 LEU A 245      59.810  41.670  55.370  1.00  0.00           H
ATOM   3957  HB2 LEU A 245      60.550  43.070  56.070  1.00  0.00           H
ATOM   3958  CG  LEU A 245      61.810  42.200  54.620  1.00  0.00           C
ATOM   3959  HG  LEU A 245      61.720  41.670  53.650  1.00  0.00           H
ATOM   3960  CD1 LEU A 245      62.700  43.390  54.320  1.00  0.00           C
ATOM   3961 HD11 LEU A 245      63.650  42.960  53.930  1.00  0.00           H
ATOM   3962 HD12 LEU A 245      62.720  44.140  55.120  1.00  0.00           H
ATOM   3963 HD13 LEU A 245      62.290  43.970  53.460  1.00  0.00           H
ATOM   3964  CD2 LEU A 245      62.580  41.410  55.700  1.00  0.00           C
ATOM   3965 HD21 LEU A 245      62.670  42.020  56.620  1.00  0.00           H
ATOM   3966 HD22 LEU A 245      63.590  41.300  55.230  1.00  0.00           H
ATOM   3967 HD23 LEU A 245      62.290  40.360  55.910  1.00  0.00           H
ATOM   3968  C   LEU A 245      59.210  42.970  52.890  1.00  0.00           C
ATOM   3969  O   LEU A 245      59.820  43.420  51.940  1.00  0.00           O
ATOM   3970  N   PRO A 246      58.210  42.050  52.680  1.00  0.00           N
ATOM   3971  CD  PRO A 246      57.430  41.480  53.780  1.00  0.00           C
ATOM   3972  HD1 PRO A 246      56.350  41.720  53.780  1.00  0.00           H
ATOM   3973  HD2 PRO A 246      57.810  41.690  54.800  1.00  0.00           H
ATOM   3974  CA  PRO A 246      58.330  41.160  51.570  1.00  0.00           C
ATOM   3975  HA  PRO A 246      59.350  40.840  51.480  1.00  0.00           H
ATOM   3976  CB  PRO A 246      57.350  40.020  51.930  1.00  0.00           C
ATOM   3977  HB1 PRO A 246      57.630  39.060  51.450  1.00  0.00           H
ATOM   3978  HB2 PRO A 246      56.320  40.190  51.540  1.00  0.00           H
ATOM   3979  CG  PRO A 246      57.370  40.010  53.500  1.00  0.00           C
ATOM   3980  HG1 PRO A 246      56.470  39.560  53.980  1.00  0.00           H
ATOM   3981  HG2 PRO A 246      58.350  39.530  53.700  1.00  0.00           H
ATOM   3982  C   PRO A 246      58.030  41.770  50.250  1.00  0.00           C
ATOM   3983  O   PRO A 246      58.620  41.420  49.190  1.00  0.00           O
ATOM   3984  N   SER A 247      57.100  42.720  50.170  1.00  0.00           N
ATOM   3985  HN  SER A 247      56.510  42.950  50.940  1.00  0.00           H
ATOM   3986  CA  SER A 247      56.870  43.490  48.930  1.00  0.00           C
ATOM   3987  HA  SER A 247      56.540  42.790  48.170  1.00  0.00           H
ATOM   3988  CB  SER A 247      55.730  44.510  48.990  1.00  0.00           C
ATOM   3989  HB1 SER A 247      54.750  44.010  49.050  1.00  0.00           H
ATOM   3990  HB2 SER A 247      55.740  45.140  48.070  1.00  0.00           H
ATOM   3991  OG  SER A 247      55.820  45.300  50.160  1.00  0.00           O
ATOM   3992  HG1 SER A 247      55.340  44.800  50.830  1.00  0.00           H
ATOM   3993  C   SER A 247      58.110  44.250  48.400  1.00  0.00           C
ATOM   3994  O   SER A 247      58.240  44.600  47.190  1.00  0.00           O
ATOM   3995  N   VAL A 248      58.910  44.750  49.320  1.00  0.00           N
ATOM   3996  HN  VAL A 248      58.530  44.890  50.230  1.00  0.00           H
ATOM   3997  CA  VAL A 248      60.010  45.570  48.950  1.00  0.00           C
ATOM   3998  HA  VAL A 248      59.800  46.210  48.120  1.00  0.00           H
ATOM   3999  CB  VAL A 248      60.320  46.430  50.230  1.00  0.00           C
ATOM   4000  HB  VAL A 248      60.360  45.730  51.090  1.00  0.00           H
ATOM   4001  CG1 VAL A 248      61.720  47.140  50.190  1.00  0.00           C
ATOM   4002 HG11 VAL A 248      62.000  47.430  51.220  1.00  0.00           H
ATOM   4003 HG12 VAL A 248      61.610  48.060  49.570  1.00  0.00           H
ATOM   4004 HG13 VAL A 248      62.370  46.330  49.800  1.00  0.00           H
ATOM   4005  CG2 VAL A 248      59.280  47.530  50.510  1.00  0.00           C
ATOM   4006 HG21 VAL A 248      59.510  47.880  51.540  1.00  0.00           H
ATOM   4007 HG22 VAL A 248      58.260  47.100  50.630  1.00  0.00           H
ATOM   4008 HG23 VAL A 248      59.340  48.420  49.840  1.00  0.00           H
ATOM   4009  C   VAL A 248      61.160  44.720  48.490  1.00  0.00           C
ATOM   4010  O   VAL A 248      61.780  45.070  47.490  1.00  0.00           O
ATOM   4011  N   VAL A 249      61.360  43.550  49.110  1.00  0.00           N
ATOM   4012  HN  VAL A 249      60.720  43.430  49.860  1.00  0.00           H
ATOM   4013  CA  VAL A 249      62.210  42.480  48.560  1.00  0.00           C
ATOM   4014  HA  VAL A 249      63.220  42.830  48.430  1.00  0.00           H
ATOM   4015  CB  VAL A 249      62.210  41.350  49.560  1.00  0.00           C
ATOM   4016  HB  VAL A 249      61.180  41.180  49.930  1.00  0.00           H
ATOM   4017  CG1 VAL A 249      62.710  39.970  48.880  1.00  0.00           C
ATOM   4018 HG11 VAL A 249      62.790  39.190  49.660  1.00  0.00           H
ATOM   4019 HG12 VAL A 249      63.690  40.150  48.390  1.00  0.00           H
ATOM   4020 HG13 VAL A 249      61.890  39.560  48.260  1.00  0.00           H
ATOM   4021  CG2 VAL A 249      63.230  41.660  50.700  1.00  0.00           C
ATOM   4022 HG21 VAL A 249      62.920  42.400  51.470  1.00  0.00           H
ATOM   4023 HG22 VAL A 249      64.260  41.780  50.320  1.00  0.00           H
ATOM   4024 HG23 VAL A 249      63.110  40.660  51.200  1.00  0.00           H
ATOM   4025  C   VAL A 249      61.800  42.000  47.150  1.00  0.00           C
ATOM   4026  O   VAL A 249      62.590  41.720  46.210  1.00  0.00           O
ATOM   4027  N   VAL A 250      60.520  41.940  46.910  1.00  0.00           N
ATOM   4028  HN  VAL A 250      59.800  42.030  47.590  1.00  0.00           H
ATOM   4029  CA  VAL A 250      60.140  41.750  45.530  1.00  0.00           C
ATOM   4030  HA  VAL A 250      60.820  41.010  45.150  1.00  0.00           H
ATOM   4031  CB  VAL A 250      58.710  41.150  45.460  1.00  0.00           C
ATOM   4032  HB  VAL A 250      58.100  41.790  46.130  1.00  0.00           H
ATOM   4033  CG1 VAL A 250      58.110  41.040  43.980  1.00  0.00           C
ATOM   4034 HG11 VAL A 250      57.110  40.560  43.960  1.00  0.00           H
ATOM   4035 HG12 VAL A 250      58.770  40.400  43.370  1.00  0.00           H
ATOM   4036 HG13 VAL A 250      57.990  42.090  43.610  1.00  0.00           H
ATOM   4037  CG2 VAL A 250      58.690  39.720  46.120  1.00  0.00           C
ATOM   4038 HG21 VAL A 250      57.650  39.330  46.170  1.00  0.00           H
ATOM   4039 HG22 VAL A 250      59.060  39.780  47.170  1.00  0.00           H
ATOM   4040 HG23 VAL A 250      59.290  38.990  45.540  1.00  0.00           H
ATOM   4041  C   VAL A 250      60.490  42.920  44.600  1.00  0.00           C
ATOM   4042  O   VAL A 250      60.880  42.790  43.420  1.00  0.00           O
ATOM   4043  N   ARG A 251      60.320  44.140  45.110  1.00  0.00           N
ATOM   4044  HN  ARG A 251      59.880  44.270  46.010  1.00  0.00           H
ATOM   4045  CA  ARG A 251      60.590  45.350  44.340  1.00  0.00           C
ATOM   4046  HA  ARG A 251      60.080  45.150  43.410  1.00  0.00           H
ATOM   4047  CB  ARG A 251      60.150  46.600  45.100  1.00  0.00           C
ATOM   4048  HB1 ARG A 251      61.030  46.950  45.680  1.00  0.00           H
ATOM   4049  HB2 ARG A 251      59.450  46.310  45.910  1.00  0.00           H
ATOM   4050  CG  ARG A 251      59.540  47.640  44.110  1.00  0.00           C
ATOM   4051  HG1 ARG A 251      59.970  47.570  43.100  1.00  0.00           H
ATOM   4052  HG2 ARG A 251      59.650  48.640  44.600  1.00  0.00           H
ATOM   4053  CD  ARG A 251      57.980  47.450  43.900  1.00  0.00           C
ATOM   4054  HD1 ARG A 251      57.480  47.980  44.740  1.00  0.00           H
ATOM   4055  HD2 ARG A 251      57.620  46.400  43.810  1.00  0.00           H
ATOM   4056  NE  ARG A 251      57.590  48.150  42.660  1.00  0.00           N
ATOM   4057  HE  ARG A 251      58.130  48.960  42.410  1.00  0.00           H
ATOM   4058  CZ  ARG A 251      56.500  48.050  41.920  1.00  0.00           C
ATOM   4059  NH1 ARG A 251      55.500  47.310  42.290  1.00  0.00           N
ATOM   4060 HH11 ARG A 251      55.490  46.700  43.080  1.00  0.00           H
ATOM   4061 HH12 ARG A 251      54.910  47.030  41.530  1.00  0.00           H
ATOM   4062  NH2 ARG A 251      56.300  48.740  40.720  1.00  0.00           N
ATOM   4063 HH21 ARG A 251      56.970  49.460  40.600  1.00  0.00           H
ATOM   4064 HH22 ARG A 251      55.440  48.820  40.200  1.00  0.00           H
ATOM   4065  C   ARG A 251      62.090  45.630  43.860  1.00  0.00           C
ATOM   4066  O   ARG A 251      62.490  45.880  42.760  1.00  0.00           O
ATOM   4067  N   ILE A 252      62.970  45.330  44.790  1.00  0.00           N
ATOM   4068  HN  ILE A 252      62.690  45.260  45.750  1.00  0.00           H
ATOM   4069  CA  ILE A 252      64.390  45.240  44.410  1.00  0.00           C
ATOM   4070  HA  ILE A 252      64.600  46.130  43.850  1.00  0.00           H
ATOM   4071  CB  ILE A 252      65.370  45.390  45.570  1.00  0.00           C
ATOM   4072  HB  ILE A 252      66.410  45.420  45.200  1.00  0.00           H
ATOM   4073  CG2 ILE A 252      65.140  46.770  46.270  1.00  0.00           C
ATOM   4074 HG21 ILE A 252      64.110  46.880  46.620  1.00  0.00           H
ATOM   4075 HG22 ILE A 252      65.420  47.600  45.590  1.00  0.00           H
ATOM   4076 HG23 ILE A 252      65.770  46.920  47.170  1.00  0.00           H
ATOM   4077  CG1 ILE A 252      65.200  44.180  46.570  1.00  0.00           C
ATOM   4078 HG11 ILE A 252      65.650  43.310  46.040  1.00  0.00           H
ATOM   4079 HG12 ILE A 252      64.130  43.950  46.770  1.00  0.00           H
ATOM   4080  CD  ILE A 252      65.930  44.290  47.930  1.00  0.00           C
ATOM   4081  HD1 ILE A 252      65.780  43.370  48.550  1.00  0.00           H
ATOM   4082  HD2 ILE A 252      65.380  45.070  48.520  1.00  0.00           H
ATOM   4083  HD3 ILE A 252      66.990  44.590  47.840  1.00  0.00           H
ATOM   4084  C   ILE A 252      64.770  44.130  43.450  1.00  0.00           C
ATOM   4085  O   ILE A 252      65.640  44.410  42.610  1.00  0.00           O
ATOM   4086  N   ARG A 253      64.140  42.960  43.410  1.00  0.00           N
ATOM   4087  HN  ARG A 253      63.480  42.870  44.140  1.00  0.00           H
ATOM   4088  CA  ARG A 253      64.440  41.980  42.410  1.00  0.00           C
ATOM   4089  HA  ARG A 253      65.510  41.950  42.300  1.00  0.00           H
ATOM   4090  CB  ARG A 253      63.800  40.580  42.860  1.00  0.00           C
ATOM   4091  HB1 ARG A 253      62.770  40.720  43.260  1.00  0.00           H
ATOM   4092  HB2 ARG A 253      64.380  40.030  43.630  1.00  0.00           H
ATOM   4093  CG  ARG A 253      63.770  39.450  41.770  1.00  0.00           C
ATOM   4094  HG1 ARG A 253      63.060  39.680  40.960  1.00  0.00           H
ATOM   4095  HG2 ARG A 253      63.340  38.540  42.250  1.00  0.00           H
ATOM   4096  CD  ARG A 253      65.220  39.100  41.220  1.00  0.00           C
ATOM   4097  HD1 ARG A 253      66.050  38.740  41.860  1.00  0.00           H
ATOM   4098  HD2 ARG A 253      65.650  40.020  40.800  1.00  0.00           H
ATOM   4099  NE  ARG A 253      64.890  38.130  40.110  1.00  0.00           N
ATOM   4100  HE  ARG A 253      64.050  37.630  40.290  1.00  0.00           H
ATOM   4101  CZ  ARG A 253      65.580  37.650  39.120  1.00  0.00           C
ATOM   4102  NH1 ARG A 253      66.870  37.860  39.060  1.00  0.00           N
ATOM   4103 HH11 ARG A 253      67.280  38.400  39.800  1.00  0.00           H
ATOM   4104 HH12 ARG A 253      67.350  37.410  38.300  1.00  0.00           H
ATOM   4105  NH2 ARG A 253      65.010  36.770  38.280  1.00  0.00           N
ATOM   4106 HH21 ARG A 253      64.090  36.410  38.380  1.00  0.00           H
ATOM   4107 HH22 ARG A 253      65.610  36.310  37.630  1.00  0.00           H
ATOM   4108  C   ARG A 253      63.900  42.390  41.010  1.00  0.00           C
ATOM   4109  O   ARG A 253      64.570  42.390  40.000  1.00  0.00           O
ATOM   4110  N   ILE A 254      62.700  43.110  41.030  1.00  0.00           N
ATOM   4111  HN  ILE A 254      62.100  43.200  41.820  1.00  0.00           H
ATOM   4112  CA  ILE A 254      62.190  43.880  39.860  1.00  0.00           C
ATOM   4113  HA  ILE A 254      61.920  43.190  39.060  1.00  0.00           H
ATOM   4114  CB  ILE A 254      60.820  44.510  40.170  1.00  0.00           C
ATOM   4115  HB  ILE A 254      60.800  45.010  41.170  1.00  0.00           H
ATOM   4116  CG2 ILE A 254      60.370  45.510  39.080  1.00  0.00           C
ATOM   4117 HG21 ILE A 254      60.790  45.380  38.070  1.00  0.00           H
ATOM   4118 HG22 ILE A 254      60.620  46.570  39.320  1.00  0.00           H
ATOM   4119 HG23 ILE A 254      59.260  45.450  38.950  1.00  0.00           H
ATOM   4120  CG1 ILE A 254      59.700  43.420  40.130  1.00  0.00           C
ATOM   4121 HG11 ILE A 254      60.190  42.550  40.640  1.00  0.00           H
ATOM   4122 HG12 ILE A 254      59.480  43.140  39.070  1.00  0.00           H
ATOM   4123  CD  ILE A 254      58.510  43.650  41.130  1.00  0.00           C
ATOM   4124  HD1 ILE A 254      57.630  44.110  40.610  1.00  0.00           H
ATOM   4125  HD2 ILE A 254      58.870  44.190  42.020  1.00  0.00           H
ATOM   4126  HD3 ILE A 254      58.170  42.640  41.460  1.00  0.00           H
ATOM   4127  C   ILE A 254      63.120  45.000  39.230  1.00  0.00           C
ATOM   4128  O   ILE A 254      63.410  45.080  38.050  1.00  0.00           O
ATOM   4129  N   PHE A 255      63.680  45.860  40.060  1.00  0.00           N
ATOM   4130  HN  PHE A 255      63.380  45.770  41.010  1.00  0.00           H
ATOM   4131  CA  PHE A 255      64.640  46.860  39.600  1.00  0.00           C
ATOM   4132  HA  PHE A 255      64.240  47.430  38.770  1.00  0.00           H
ATOM   4133  CB  PHE A 255      65.110  47.840  40.610  1.00  0.00           C
ATOM   4134  HB1 PHE A 255      65.910  48.490  40.200  1.00  0.00           H
ATOM   4135  HB2 PHE A 255      65.580  47.250  41.410  1.00  0.00           H
ATOM   4136  CG  PHE A 255      64.030  48.660  41.170  1.00  0.00           C
ATOM   4137  CD1 PHE A 255      63.950  48.720  42.570  1.00  0.00           C
ATOM   4138  HD1 PHE A 255      64.790  48.390  43.150  1.00  0.00           H
ATOM   4139  CE1 PHE A 255      62.850  49.400  43.190  1.00  0.00           C
ATOM   4140  HE1 PHE A 255      62.720  49.350  44.260  1.00  0.00           H
ATOM   4141  CZ  PHE A 255      61.860  49.910  42.400  1.00  0.00           C
ATOM   4142  HZ  PHE A 255      61.080  50.420  42.950  1.00  0.00           H
ATOM   4143  CD2 PHE A 255      62.940  49.130  40.410  1.00  0.00           C
ATOM   4144  HD2 PHE A 255      62.960  49.130  39.330  1.00  0.00           H
ATOM   4145  CE2 PHE A 255      61.880  49.850  41.050  1.00  0.00           C
ATOM   4146  HE2 PHE A 255      61.010  50.150  40.490  1.00  0.00           H
ATOM   4147  C   PHE A 255      65.950  46.260  39.030  1.00  0.00           C
ATOM   4148  O   PHE A 255      66.440  46.810  38.050  1.00  0.00           O
ATOM   4149  N   TRP A 256      66.500  45.110  39.590  1.00  0.00           N
ATOM   4150  HN  TRP A 256      65.970  44.770  40.360  1.00  0.00           H
ATOM   4151  CA  TRP A 256      67.620  44.390  39.010  1.00  0.00           C
ATOM   4152  HA  TRP A 256      68.430  45.100  38.860  1.00  0.00           H
ATOM   4153  CB  TRP A 256      68.100  43.190  39.920  1.00  0.00           C
ATOM   4154  HB1 TRP A 256      67.290  42.440  39.890  1.00  0.00           H
ATOM   4155  HB2 TRP A 256      68.170  43.550  40.970  1.00  0.00           H
ATOM   4156  CG  TRP A 256      69.360  42.460  39.530  1.00  0.00           C
ATOM   4157  CD1 TRP A 256      69.390  41.280  38.940  1.00  0.00           C
ATOM   4158  HD1 TRP A 256      68.580  40.570  38.790  1.00  0.00           H
ATOM   4159  NE1 TRP A 256      70.600  41.170  38.270  1.00  0.00           N
ATOM   4160  HE1 TRP A 256      70.950  40.380  37.810  1.00  0.00           H
ATOM   4161  CE2 TRP A 256      71.420  42.170  38.580  1.00  0.00           C
ATOM   4162  CD2 TRP A 256      70.690  43.030  39.390  1.00  0.00           C
ATOM   4163  CE3 TRP A 256      71.210  44.270  39.700  1.00  0.00           C
ATOM   4164  HE3 TRP A 256      70.560  44.890  40.300  1.00  0.00           H
ATOM   4165  CZ3 TRP A 256      72.580  44.560  39.440  1.00  0.00           C
ATOM   4166  HZ3 TRP A 256      73.110  45.450  39.750  1.00  0.00           H
ATOM   4167  CZ2 TRP A 256      72.760  42.440  38.240  1.00  0.00           C
ATOM   4168  HZ2 TRP A 256      73.410  41.810  37.660  1.00  0.00           H
ATOM   4169  CH2 TRP A 256      73.280  43.620  38.690  1.00  0.00           C
ATOM   4170  HH2 TRP A 256      74.350  43.750  38.710  1.00  0.00           H
ATOM   4171  C   TRP A 256      67.300  43.860  37.630  1.00  0.00           C
ATOM   4172  O   TRP A 256      68.000  44.010  36.680  1.00  0.00           O
ATOM   4173  N   LEU A 257      66.140  43.220  37.480  1.00  0.00           N
ATOM   4174  HN  LEU A 257      65.480  43.130  38.230  1.00  0.00           H
ATOM   4175  CA  LEU A 257      65.560  42.910  36.110  1.00  0.00           C
ATOM   4176  HA  LEU A 257      66.230  42.170  35.710  1.00  0.00           H
ATOM   4177  CB  LEU A 257      64.110  42.220  36.290  1.00  0.00           C
ATOM   4178  HB1 LEU A 257      63.580  42.060  35.320  1.00  0.00           H
ATOM   4179  HB2 LEU A 257      63.410  42.810  36.920  1.00  0.00           H
ATOM   4180  CG  LEU A 257      64.230  40.850  36.980  1.00  0.00           C
ATOM   4181  HG  LEU A 257      64.850  40.850  37.900  1.00  0.00           H
ATOM   4182  CD1 LEU A 257      62.800  40.430  37.500  1.00  0.00           C
ATOM   4183 HD11 LEU A 257      62.950  39.620  38.250  1.00  0.00           H
ATOM   4184 HD12 LEU A 257      62.020  40.240  36.740  1.00  0.00           H
ATOM   4185 HD13 LEU A 257      62.380  41.270  38.100  1.00  0.00           H
ATOM   4186  CD2 LEU A 257      64.680  39.730  36.070  1.00  0.00           C
ATOM   4187 HD21 LEU A 257      65.680  39.910  35.640  1.00  0.00           H
ATOM   4188 HD22 LEU A 257      63.970  39.640  35.220  1.00  0.00           H
ATOM   4189 HD23 LEU A 257      64.800  38.740  36.560  1.00  0.00           H
ATOM   4190  C   LEU A 257      65.360  44.040  35.100  1.00  0.00           C
ATOM   4191  O   LEU A 257      65.650  43.750  33.960  1.00  0.00           O
ATOM   4192  N   LEU A 258      64.930  45.220  35.570  1.00  0.00           N
ATOM   4193  HN  LEU A 258      64.750  45.430  36.530  1.00  0.00           H
ATOM   4194  CA  LEU A 258      64.980  46.390  34.760  1.00  0.00           C
ATOM   4195  HA  LEU A 258      64.530  46.200  33.800  1.00  0.00           H
ATOM   4196  CB  LEU A 258      64.180  47.530  35.440  1.00  0.00           C
ATOM   4197  HB1 LEU A 258      64.450  48.530  35.040  1.00  0.00           H
ATOM   4198  HB2 LEU A 258      64.350  47.420  36.540  1.00  0.00           H
ATOM   4199  CG  LEU A 258      62.670  47.210  35.290  1.00  0.00           C
ATOM   4200  HG  LEU A 258      62.340  46.170  35.460  1.00  0.00           H
ATOM   4201  CD1 LEU A 258      61.930  48.150  36.340  1.00  0.00           C
ATOM   4202 HD11 LEU A 258      60.870  47.950  36.090  1.00  0.00           H
ATOM   4203 HD12 LEU A 258      62.150  49.220  36.160  1.00  0.00           H
ATOM   4204 HD13 LEU A 258      62.090  47.740  37.360  1.00  0.00           H
ATOM   4205  CD2 LEU A 258      62.160  47.650  33.840  1.00  0.00           C
ATOM   4206 HD21 LEU A 258      61.050  47.610  33.710  1.00  0.00           H
ATOM   4207 HD22 LEU A 258      62.720  47.020  33.130  1.00  0.00           H
ATOM   4208 HD23 LEU A 258      62.560  48.670  33.650  1.00  0.00           H
ATOM   4209  C   LEU A 258      66.320  46.870  34.420  1.00  0.00           C
ATOM   4210  O   LEU A 258      66.530  47.410  33.290  1.00  0.00           O
ATOM   4211  N   HSD A 259      67.260  46.880  35.400  1.00  0.00           N
ATOM   4212  HN  HSD A 259      67.020  46.520  36.300  1.00  0.00           H
ATOM   4213  CA  HSD A 259      68.600  47.320  35.340  1.00  0.00           C
ATOM   4214  HA  HSD A 259      68.630  48.270  34.840  1.00  0.00           H
ATOM   4215  CB  HSD A 259      69.280  47.380  36.770  1.00  0.00           C
ATOM   4216  HB1 HSD A 259      69.170  46.420  37.310  1.00  0.00           H
ATOM   4217  HB2 HSD A 259      68.780  48.130  37.420  1.00  0.00           H
ATOM   4218  ND1 HSD A 259      71.270  48.920  36.460  1.00  0.00           N
ATOM   4219  HD1 HSD A 259      70.760  49.740  36.180  1.00  0.00           H
ATOM   4220  CG  HSD A 259      70.740  47.670  36.720  1.00  0.00           C
ATOM   4221  CE1 HSD A 259      72.610  48.850  36.320  1.00  0.00           C
ATOM   4222  HE1 HSD A 259      73.300  49.600  35.960  1.00  0.00           H
ATOM   4223  NE2 HSD A 259      73.030  47.580  36.430  1.00  0.00           N
ATOM   4224  CD2 HSD A 259      71.870  46.850  36.700  1.00  0.00           C
ATOM   4225  HD2 HSD A 259      71.940  45.770  36.680  1.00  0.00           H
ATOM   4226  C   HSD A 259      69.390  46.450  34.360  1.00  0.00           C
ATOM   4227  O   HSD A 259      70.240  47.030  33.640  1.00  0.00           O
ATOM   4228  N   THR A 260      69.110  45.140  34.250  1.00  0.00           N
ATOM   4229  HN  THR A 260      68.500  44.820  34.960  1.00  0.00           H
ATOM   4230  CA  THR A 260      69.750  44.330  33.280  1.00  0.00           C
ATOM   4231  HA  THR A 260      70.700  44.780  33.030  1.00  0.00           H
ATOM   4232  CB  THR A 260      70.140  42.940  33.960  1.00  0.00           C
ATOM   4233  HB  THR A 260      70.730  42.290  33.270  1.00  0.00           H
ATOM   4234  OG1 THR A 260      69.040  42.150  34.430  1.00  0.00           O
ATOM   4235  HG1 THR A 260      69.260  42.070  35.360  1.00  0.00           H
ATOM   4236  CG2 THR A 260      70.970  43.170  35.130  1.00  0.00           C
ATOM   4237 HG21 THR A 260      71.410  42.190  35.410  1.00  0.00           H
ATOM   4238 HG22 THR A 260      70.490  43.670  36.000  1.00  0.00           H
ATOM   4239 HG23 THR A 260      71.870  43.780  34.880  1.00  0.00           H
ATOM   4240  C   THR A 260      68.970  44.020  31.960  1.00  0.00           C
ATOM   4241  O   THR A 260      69.640  43.890  30.980  1.00  0.00           O
ATOM   4242  N   SER A 261      67.630  44.040  31.880  1.00  0.00           N
ATOM   4243  HN  SER A 261      67.140  44.040  32.750  1.00  0.00           H
ATOM   4244  CA  SER A 261      66.980  43.720  30.640  1.00  0.00           C
ATOM   4245  HA  SER A 261      67.730  43.490  29.900  1.00  0.00           H
ATOM   4246  CB  SER A 261      66.100  42.500  30.930  1.00  0.00           C
ATOM   4247  HB1 SER A 261      65.230  42.710  31.600  1.00  0.00           H
ATOM   4248  HB2 SER A 261      66.700  41.690  31.380  1.00  0.00           H
ATOM   4249  OG  SER A 261      65.610  41.780  29.840  1.00  0.00           O
ATOM   4250  HG1 SER A 261      64.810  42.240  29.580  1.00  0.00           H
ATOM   4251  C   SER A 261      66.090  44.800  30.010  1.00  0.00           C
ATOM   4252  O   SER A 261      65.750  44.750  28.820  1.00  0.00           O
ATOM   4253  N   GLY A 262      65.660  45.880  30.760  1.00  0.00           N
ATOM   4254  HN  GLY A 262      66.000  45.940  31.680  1.00  0.00           H
ATOM   4255  CA  GLY A 262      64.720  46.880  30.300  1.00  0.00           C
ATOM   4256  HA1 GLY A 262      65.040  47.290  29.360  1.00  0.00           H
ATOM   4257  HA2 GLY A 262      64.680  47.670  31.030  1.00  0.00           H
ATOM   4258  C   GLY A 262      63.310  46.450  30.130  1.00  0.00           C
ATOM   4259  O   GLY A 262      62.810  45.500  30.720  1.00  0.00           O
ATOM   4260  N   THR A 263      62.480  47.030  29.230  1.00  0.00           N
ATOM   4261  HN  THR A 263      62.710  47.880  28.770  1.00  0.00           H
ATOM   4262  CA  THR A 263      61.230  46.490  28.910  1.00  0.00           C
ATOM   4263  HA  THR A 263      60.800  45.760  29.580  1.00  0.00           H
ATOM   4264  CB  THR A 263      60.100  47.540  28.910  1.00  0.00           C
ATOM   4265  HB  THR A 263      59.160  47.110  28.500  1.00  0.00           H
ATOM   4266  OG1 THR A 263      60.500  48.760  28.240  1.00  0.00           O
ATOM   4267  HG1 THR A 263      60.670  48.590  27.320  1.00  0.00           H
ATOM   4268  CG2 THR A 263      59.600  47.930  30.370  1.00  0.00           C
ATOM   4269 HG21 THR A 263      58.690  48.570  30.370  1.00  0.00           H
ATOM   4270 HG22 THR A 263      60.470  48.460  30.810  1.00  0.00           H
ATOM   4271 HG23 THR A 263      59.520  46.960  30.900  1.00  0.00           H
ATOM   4272  C   THR A 263      61.310  45.760  27.630  1.00  0.00           C
ATOM   4273  O   THR A 263      60.320  45.400  26.960  1.00  0.00           O
ATOM   4274  N   GLN A 264      62.560  45.430  27.150  1.00  0.00           N
ATOM   4275  HN  GLN A 264      63.380  45.590  27.690  1.00  0.00           H
ATOM   4276  CA  GLN A 264      62.870  44.810  25.860  1.00  0.00           C
ATOM   4277  HA  GLN A 264      62.520  45.490  25.080  1.00  0.00           H
ATOM   4278  CB  GLN A 264      64.410  44.740  25.690  1.00  0.00           C
ATOM   4279  HB1 GLN A 264      64.600  44.290  24.690  1.00  0.00           H
ATOM   4280  HB2 GLN A 264      64.830  44.080  26.460  1.00  0.00           H
ATOM   4281  CG  GLN A 264      65.120  46.120  25.680  1.00  0.00           C
ATOM   4282  HG1 GLN A 264      66.180  45.840  25.510  1.00  0.00           H
ATOM   4283  HG2 GLN A 264      65.030  46.610  26.670  1.00  0.00           H
ATOM   4284  CD  GLN A 264      64.560  47.040  24.630  1.00  0.00           C
ATOM   4285  OE1 GLN A 264      64.260  46.650  23.520  1.00  0.00           O
ATOM   4286  NE2 GLN A 264      64.490  48.360  24.970  1.00  0.00           N
ATOM   4287 HE21 GLN A 264      64.280  49.100  24.330  1.00  0.00           H
ATOM   4288 HE22 GLN A 264      64.690  48.590  25.920  1.00  0.00           H
ATOM   4289  C   GLN A 264      62.260  43.370  25.640  1.00  0.00           C
ATOM   4290  O   GLN A 264      61.840  43.060  24.560  1.00  0.00           O
ATOM   4291  N   ASN A 265      62.090  42.580  26.710  1.00  0.00           N
ATOM   4292  HN  ASN A 265      62.610  42.840  27.520  1.00  0.00           H
ATOM   4293  CA  ASN A 265      61.250  41.380  26.900  1.00  0.00           C
ATOM   4294  HA  ASN A 265      60.630  41.280  26.020  1.00  0.00           H
ATOM   4295  CB  ASN A 265      62.230  40.150  26.870  1.00  0.00           C
ATOM   4296  HB1 ASN A 265      62.950  40.270  27.720  1.00  0.00           H
ATOM   4297  HB2 ASN A 265      62.750  40.220  25.890  1.00  0.00           H
ATOM   4298  CG  ASN A 265      61.630  38.780  26.940  1.00  0.00           C
ATOM   4299  OD1 ASN A 265      60.470  38.470  26.680  1.00  0.00           O
ATOM   4300  ND2 ASN A 265      62.460  37.790  27.310  1.00  0.00           N
ATOM   4301 HD21 ASN A 265      62.080  36.890  27.520  1.00  0.00           H
ATOM   4302 HD22 ASN A 265      63.450  37.830  27.460  1.00  0.00           H
ATOM   4303  C   ASN A 265      60.430  41.350  28.230  1.00  0.00           C
ATOM   4304  O   ASN A 265      61.000  41.370  29.320  1.00  0.00           O
ATOM   4305  N   CYS A 266      59.100  41.250  28.130  1.00  0.00           N
ATOM   4306  HN  CYS A 266      58.610  41.020  27.310  1.00  0.00           H
ATOM   4307  CA  CYS A 266      58.320  41.320  29.270  1.00  0.00           C
ATOM   4308  HA  CYS A 266      58.770  41.880  30.070  1.00  0.00           H
ATOM   4309  CB  CYS A 266      56.870  42.000  28.870  1.00  0.00           C
ATOM   4310  HB1 CYS A 266      56.200  41.840  29.740  1.00  0.00           H
ATOM   4311  HB2 CYS A 266      56.360  41.420  28.070  1.00  0.00           H
ATOM   4312  SG  CYS A 266      56.940  43.740  28.350  1.00  0.00           S
ATOM   4313  C   CYS A 266      58.100  40.050  30.040  1.00  0.00           C
ATOM   4314  O   CYS A 266      57.360  40.010  31.030  1.00  0.00           O
ATOM   4315  N   GLU A 267      58.640  38.890  29.550  1.00  0.00           N
ATOM   4316  HN  GLU A 267      59.180  38.950  28.710  1.00  0.00           H
ATOM   4317  CA  GLU A 267      58.430  37.550  30.150  1.00  0.00           C
ATOM   4318  HA  GLU A 267      57.370  37.390  30.200  1.00  0.00           H
ATOM   4319  CB  GLU A 267      59.110  36.510  29.250  1.00  0.00           C
ATOM   4320  HB1 GLU A 267      59.060  35.500  29.710  1.00  0.00           H
ATOM   4321  HB2 GLU A 267      60.150  36.770  28.950  1.00  0.00           H
ATOM   4322  CG  GLU A 267      58.320  36.370  28.020  1.00  0.00           C
ATOM   4323  HG1 GLU A 267      58.330  37.240  27.330  1.00  0.00           H
ATOM   4324  HG2 GLU A 267      57.260  36.270  28.330  1.00  0.00           H
ATOM   4325  CD  GLU A 267      58.650  35.150  27.200  1.00  0.00           C
ATOM   4326  OE1 GLU A 267      59.670  34.470  27.470  1.00  0.00           O
ATOM   4327  OE2 GLU A 267      57.850  34.800  26.250  1.00  0.00           O
ATOM   4328  C   GLU A 267      59.040  37.530  31.550  1.00  0.00           C
ATOM   4329  O   GLU A 267      58.650  36.830  32.440  1.00  0.00           O
ATOM   4330  N   VAL A 268      60.180  38.300  31.740  1.00  0.00           N
ATOM   4331  HN  VAL A 268      60.390  38.860  30.950  1.00  0.00           H
ATOM   4332  CA  VAL A 268      61.140  38.240  32.860  1.00  0.00           C
ATOM   4333  HA  VAL A 268      61.360  37.220  33.130  1.00  0.00           H
ATOM   4334  CB  VAL A 268      62.570  38.740  32.500  1.00  0.00           C
ATOM   4335  HB  VAL A 268      63.250  38.780  33.380  1.00  0.00           H
ATOM   4336  CG1 VAL A 268      63.200  37.670  31.470  1.00  0.00           C
ATOM   4337 HG11 VAL A 268      63.420  36.690  31.950  1.00  0.00           H
ATOM   4338 HG12 VAL A 268      64.170  37.980  31.040  1.00  0.00           H
ATOM   4339 HG13 VAL A 268      62.420  37.490  30.710  1.00  0.00           H
ATOM   4340  CG2 VAL A 268      62.530  40.090  31.760  1.00  0.00           C
ATOM   4341 HG21 VAL A 268      63.300  40.780  32.120  1.00  0.00           H
ATOM   4342 HG22 VAL A 268      61.580  40.680  31.800  1.00  0.00           H
ATOM   4343 HG23 VAL A 268      62.670  39.930  30.670  1.00  0.00           H
ATOM   4344  C   VAL A 268      60.570  38.860  34.110  1.00  0.00           C
ATOM   4345  O   VAL A 268      61.090  38.570  35.190  1.00  0.00           O
ATOM   4346  N   TYR A 269      59.440  39.560  34.070  1.00  0.00           N
ATOM   4347  HN  TYR A 269      59.090  39.940  33.220  1.00  0.00           H
ATOM   4348  CA  TYR A 269      58.790  40.090  35.240  1.00  0.00           C
ATOM   4349  HA  TYR A 269      59.460  40.130  36.090  1.00  0.00           H
ATOM   4350  CB  TYR A 269      58.210  41.580  34.970  1.00  0.00           C
ATOM   4351  HB1 TYR A 269      57.770  41.980  35.910  1.00  0.00           H
ATOM   4352  HB2 TYR A 269      57.470  41.500  34.150  1.00  0.00           H
ATOM   4353  CG  TYR A 269      59.420  42.420  34.590  1.00  0.00           C
ATOM   4354  CD1 TYR A 269      60.310  42.940  35.520  1.00  0.00           C
ATOM   4355  HD1 TYR A 269      60.100  42.750  36.570  1.00  0.00           H
ATOM   4356  CE1 TYR A 269      61.470  43.600  35.150  1.00  0.00           C
ATOM   4357  HE1 TYR A 269      62.120  44.000  35.910  1.00  0.00           H
ATOM   4358  CZ  TYR A 269      61.660  43.940  33.800  1.00  0.00           C
ATOM   4359  OH  TYR A 269      62.810  44.520  33.260  1.00  0.00           O
ATOM   4360  HH  TYR A 269      62.670  44.960  32.430  1.00  0.00           H
ATOM   4361  CD2 TYR A 269      59.610  42.690  33.270  1.00  0.00           C
ATOM   4362  HD2 TYR A 269      58.930  42.340  32.500  1.00  0.00           H
ATOM   4363  CE2 TYR A 269      60.720  43.470  32.810  1.00  0.00           C
ATOM   4364  HE2 TYR A 269      60.840  43.620  31.740  1.00  0.00           H
ATOM   4365  C   TYR A 269      57.630  39.210  35.720  1.00  0.00           C
ATOM   4366  O   TYR A 269      57.100  39.480  36.830  1.00  0.00           O
ATOM   4367  N   ARG A 270      57.180  38.200  34.940  1.00  0.00           N
ATOM   4368  HN  ARG A 270      57.770  37.900  34.190  1.00  0.00           H
ATOM   4369  CA  ARG A 270      55.860  37.580  35.190  1.00  0.00           C
ATOM   4370  HA  ARG A 270      55.160  38.390  35.080  1.00  0.00           H
ATOM   4371  CB  ARG A 270      55.530  36.510  34.100  1.00  0.00           C
ATOM   4372  HB1 ARG A 270      54.480  36.180  34.150  1.00  0.00           H
ATOM   4373  HB2 ARG A 270      56.240  35.660  34.200  1.00  0.00           H
ATOM   4374  CG  ARG A 270      55.440  37.070  32.610  1.00  0.00           C
ATOM   4375  HG1 ARG A 270      56.410  37.550  32.340  1.00  0.00           H
ATOM   4376  HG2 ARG A 270      54.580  37.760  32.560  1.00  0.00           H
ATOM   4377  CD  ARG A 270      55.220  35.910  31.600  1.00  0.00           C
ATOM   4378  HD1 ARG A 270      54.960  36.320  30.600  1.00  0.00           H
ATOM   4379  HD2 ARG A 270      54.370  35.320  31.980  1.00  0.00           H
ATOM   4380  NE  ARG A 270      56.460  35.020  31.530  1.00  0.00           N
ATOM   4381  HE  ARG A 270      57.250  35.240  32.100  1.00  0.00           H
ATOM   4382  CZ  ARG A 270      56.660  34.030  30.730  1.00  0.00           C
ATOM   4383  NH1 ARG A 270      56.030  33.880  29.530  1.00  0.00           N
ATOM   4384 HH11 ARG A 270      55.100  34.260  29.630  1.00  0.00           H
ATOM   4385 HH12 ARG A 270      56.300  33.070  29.010  1.00  0.00           H
ATOM   4386  NH2 ARG A 270      57.690  33.230  30.880  1.00  0.00           N
ATOM   4387 HH21 ARG A 270      57.960  32.540  30.200  1.00  0.00           H
ATOM   4388 HH22 ARG A 270      58.300  33.440  31.650  1.00  0.00           H
ATOM   4389  C   ARG A 270      55.710  36.930  36.530  1.00  0.00           C
ATOM   4390  O   ARG A 270      54.760  37.220  37.220  1.00  0.00           O
ATOM   4391  N   SER A 271      56.690  36.120  37.040  1.00  0.00           N
ATOM   4392  HN  SER A 271      57.540  36.030  36.540  1.00  0.00           H
ATOM   4393  CA  SER A 271      56.610  35.660  38.470  1.00  0.00           C
ATOM   4394  HA  SER A 271      55.660  35.180  38.670  1.00  0.00           H
ATOM   4395  CB  SER A 271      57.720  34.670  38.850  1.00  0.00           C
ATOM   4396  HB1 SER A 271      57.420  34.220  39.830  1.00  0.00           H
ATOM   4397  HB2 SER A 271      58.690  35.210  38.910  1.00  0.00           H
ATOM   4398  OG  SER A 271      57.680  33.640  37.870  1.00  0.00           O
ATOM   4399  HG1 SER A 271      58.160  33.890  37.070  1.00  0.00           H
ATOM   4400  C   SER A 271      56.590  36.730  39.560  1.00  0.00           C
ATOM   4401  O   SER A 271      55.850  36.580  40.510  1.00  0.00           O
ATOM   4402  N   VAL A 272      57.480  37.770  39.380  1.00  0.00           N
ATOM   4403  HN  VAL A 272      58.100  37.870  38.600  1.00  0.00           H
ATOM   4404  CA  VAL A 272      57.600  38.870  40.320  1.00  0.00           C
ATOM   4405  HA  VAL A 272      57.510  38.460  41.310  1.00  0.00           H
ATOM   4406  CB  VAL A 272      59.000  39.530  40.330  1.00  0.00           C
ATOM   4407  HB  VAL A 272      58.920  40.410  41.000  1.00  0.00           H
ATOM   4408  CG1 VAL A 272      59.930  38.500  40.970  1.00  0.00           C
ATOM   4409 HG11 VAL A 272      60.880  39.040  41.180  1.00  0.00           H
ATOM   4410 HG12 VAL A 272      60.110  37.700  40.230  1.00  0.00           H
ATOM   4411 HG13 VAL A 272      59.500  38.060  41.900  1.00  0.00           H
ATOM   4412  CG2 VAL A 272      59.420  39.960  38.980  1.00  0.00           C
ATOM   4413 HG21 VAL A 272      58.800  40.760  38.510  1.00  0.00           H
ATOM   4414 HG22 VAL A 272      59.530  39.150  38.240  1.00  0.00           H
ATOM   4415 HG23 VAL A 272      60.450  40.350  39.110  1.00  0.00           H
ATOM   4416  C   VAL A 272      56.430  39.870  40.270  1.00  0.00           C
ATOM   4417  O   VAL A 272      56.070  40.320  41.340  1.00  0.00           O
ATOM   4418  N   ASP A 273      55.770  40.160  39.140  1.00  0.00           N
ATOM   4419  HN  ASP A 273      56.040  39.790  38.260  1.00  0.00           H
ATOM   4420  CA  ASP A 273      54.570  40.970  39.090  1.00  0.00           C
ATOM   4421  HA  ASP A 273      54.780  41.910  39.580  1.00  0.00           H
ATOM   4422  CB  ASP A 273      54.240  41.160  37.600  1.00  0.00           C
ATOM   4423  HB1 ASP A 273      53.860  40.180  37.240  1.00  0.00           H
ATOM   4424  HB2 ASP A 273      55.140  41.590  37.110  1.00  0.00           H
ATOM   4425  CG  ASP A 273      53.140  42.180  37.450  1.00  0.00           C
ATOM   4426  OD1 ASP A 273      52.470  42.530  38.420  1.00  0.00           O
ATOM   4427  OD2 ASP A 273      52.940  42.740  36.310  1.00  0.00           O
ATOM   4428  C   ASP A 273      53.470  40.340  39.850  1.00  0.00           C
ATOM   4429  O   ASP A 273      52.770  40.880  40.740  1.00  0.00           O
ATOM   4430  N   LEU A 274      53.260  39.050  39.600  1.00  0.00           N
ATOM   4431  HN  LEU A 274      53.800  38.640  38.870  1.00  0.00           H
ATOM   4432  CA  LEU A 274      52.270  38.210  40.270  1.00  0.00           C
ATOM   4433  HA  LEU A 274      51.300  38.670  40.250  1.00  0.00           H
ATOM   4434  CB  LEU A 274      52.160  36.870  39.510  1.00  0.00           C
ATOM   4435  HB1 LEU A 274      53.050  36.290  39.840  1.00  0.00           H
ATOM   4436  HB2 LEU A 274      52.350  36.980  38.420  1.00  0.00           H
ATOM   4437  CG  LEU A 274      50.770  36.280  39.620  1.00  0.00           C
ATOM   4438  HG  LEU A 274      50.370  36.380  40.660  1.00  0.00           H
ATOM   4439  CD1 LEU A 274      49.840  37.110  38.660  1.00  0.00           C
ATOM   4440 HD11 LEU A 274      49.900  38.210  38.760  1.00  0.00           H
ATOM   4441 HD12 LEU A 274      48.760  36.910  38.880  1.00  0.00           H
ATOM   4442 HD13 LEU A 274      50.040  36.740  37.630  1.00  0.00           H
ATOM   4443  CD2 LEU A 274      50.900  34.860  39.250  1.00  0.00           C
ATOM   4444 HD21 LEU A 274      49.930  34.320  39.290  1.00  0.00           H
ATOM   4445 HD22 LEU A 274      51.480  34.250  39.970  1.00  0.00           H
ATOM   4446 HD23 LEU A 274      51.350  34.880  38.240  1.00  0.00           H
ATOM   4447  C   LEU A 274      52.490  38.050  41.800  1.00  0.00           C
ATOM   4448  O   LEU A 274      51.670  38.340  42.630  1.00  0.00           O
ATOM   4449  N   ALA A 275      53.800  37.780  42.230  1.00  0.00           N
ATOM   4450  HN  ALA A 275      54.470  37.290  41.670  1.00  0.00           H
ATOM   4451  CA  ALA A 275      54.210  37.780  43.590  1.00  0.00           C
ATOM   4452  HA  ALA A 275      53.440  37.160  44.020  1.00  0.00           H
ATOM   4453  CB  ALA A 275      55.550  37.080  43.830  1.00  0.00           C
ATOM   4454  HB1 ALA A 275      56.010  37.110  44.830  1.00  0.00           H
ATOM   4455  HB2 ALA A 275      56.240  37.460  43.050  1.00  0.00           H
ATOM   4456  HB3 ALA A 275      55.490  36.000  43.600  1.00  0.00           H
ATOM   4457  C   ALA A 275      54.290  39.140  44.260  1.00  0.00           C
ATOM   4458  O   ALA A 275      54.140  39.090  45.460  1.00  0.00           O
ATOM   4459  N   PHE A 276      54.250  40.270  43.510  1.00  0.00           N
ATOM   4460  HN  PHE A 276      54.140  40.320  42.530  1.00  0.00           H
ATOM   4461  CA  PHE A 276      54.180  41.530  44.310  1.00  0.00           C
ATOM   4462  HA  PHE A 276      54.950  41.450  45.070  1.00  0.00           H
ATOM   4463  CB  PHE A 276      54.600  42.660  43.370  1.00  0.00           C
ATOM   4464  HB1 PHE A 276      53.970  42.490  42.470  1.00  0.00           H
ATOM   4465  HB2 PHE A 276      55.630  42.530  42.970  1.00  0.00           H
ATOM   4466  CG  PHE A 276      54.420  44.020  44.040  1.00  0.00           C
ATOM   4467  CD1 PHE A 276      55.480  44.610  44.800  1.00  0.00           C
ATOM   4468  HD1 PHE A 276      56.420  44.070  44.820  1.00  0.00           H
ATOM   4469  CE1 PHE A 276      55.370  45.840  45.390  1.00  0.00           C
ATOM   4470  HE1 PHE A 276      56.270  46.200  45.850  1.00  0.00           H
ATOM   4471  CZ  PHE A 276      54.080  46.440  45.500  1.00  0.00           C
ATOM   4472  HZ  PHE A 276      53.770  47.360  45.960  1.00  0.00           H
ATOM   4473  CD2 PHE A 276      53.160  44.610  44.080  1.00  0.00           C
ATOM   4474  HD2 PHE A 276      52.310  44.060  43.700  1.00  0.00           H
ATOM   4475  CE2 PHE A 276      52.990  45.780  44.910  1.00  0.00           C
ATOM   4476  HE2 PHE A 276      52.020  46.250  44.900  1.00  0.00           H
ATOM   4477  C   PHE A 276      52.830  41.680  45.060  1.00  0.00           C
ATOM   4478  O   PHE A 276      52.900  42.010  46.240  1.00  0.00           O
ATOM   4479  N   PHE A 277      51.660  41.430  44.500  1.00  0.00           N
ATOM   4480  HN  PHE A 277      51.700  41.060  43.580  1.00  0.00           H
ATOM   4481  CA  PHE A 277      50.360  41.510  45.200  1.00  0.00           C
ATOM   4482  HA  PHE A 277      50.380  42.450  45.730  1.00  0.00           H
ATOM   4483  CB  PHE A 277      49.200  41.410  44.200  1.00  0.00           C
ATOM   4484  HB1 PHE A 277      48.220  41.220  44.670  1.00  0.00           H
ATOM   4485  HB2 PHE A 277      49.410  40.570  43.510  1.00  0.00           H
ATOM   4486  CG  PHE A 277      49.100  42.680  43.410  1.00  0.00           C
ATOM   4487  CD1 PHE A 277      49.200  42.570  42.020  1.00  0.00           C
ATOM   4488  HD1 PHE A 277      49.300  41.580  41.590  1.00  0.00           H
ATOM   4489  CE1 PHE A 277      49.040  43.700  41.210  1.00  0.00           C
ATOM   4490  HE1 PHE A 277      48.990  43.620  40.140  1.00  0.00           H
ATOM   4491  CZ  PHE A 277      48.870  44.850  41.840  1.00  0.00           C
ATOM   4492  HZ  PHE A 277      48.770  45.770  41.280  1.00  0.00           H
ATOM   4493  CD2 PHE A 277      48.780  43.920  43.990  1.00  0.00           C
ATOM   4494  HD2 PHE A 277      48.630  44.000  45.050  1.00  0.00           H
ATOM   4495  CE2 PHE A 277      48.680  45.020  43.250  1.00  0.00           C
ATOM   4496  HE2 PHE A 277      48.530  45.940  43.790  1.00  0.00           H
ATOM   4497  C   PHE A 277      50.170  40.510  46.240  1.00  0.00           C
ATOM   4498  O   PHE A 277      49.550  40.700  47.300  1.00  0.00           O
ATOM   4499  N   ILE A 278      50.750  39.310  46.050  1.00  0.00           N
ATOM   4500  HN  ILE A 278      51.120  39.080  45.160  1.00  0.00           H
ATOM   4501  CA  ILE A 278      50.920  38.290  47.100  1.00  0.00           C
ATOM   4502  HA  ILE A 278      50.040  38.040  47.680  1.00  0.00           H
ATOM   4503  CB  ILE A 278      51.330  36.910  46.520  1.00  0.00           C
ATOM   4504  HB  ILE A 278      52.240  36.880  45.870  1.00  0.00           H
ATOM   4505  CG2 ILE A 278      51.630  35.810  47.610  1.00  0.00           C
ATOM   4506 HG21 ILE A 278      52.550  36.000  48.210  1.00  0.00           H
ATOM   4507 HG22 ILE A 278      51.810  34.800  47.190  1.00  0.00           H
ATOM   4508 HG23 ILE A 278      50.670  35.830  48.180  1.00  0.00           H
ATOM   4509  CG1 ILE A 278      50.330  36.410  45.440  1.00  0.00           C
ATOM   4510 HG11 ILE A 278      50.620  35.380  45.140  1.00  0.00           H
ATOM   4511 HG12 ILE A 278      50.510  37.090  44.580  1.00  0.00           H
ATOM   4512  CD  ILE A 278      48.830  36.370  45.870  1.00  0.00           C
ATOM   4513  HD1 ILE A 278      48.450  37.410  45.970  1.00  0.00           H
ATOM   4514  HD2 ILE A 278      48.650  35.830  46.820  1.00  0.00           H
ATOM   4515  HD3 ILE A 278      48.150  35.780  45.210  1.00  0.00           H
ATOM   4516  C   ILE A 278      51.810  38.700  48.220  1.00  0.00           C
ATOM   4517  O   ILE A 278      51.410  38.540  49.370  1.00  0.00           O
ATOM   4518  N   THR A 279      52.950  39.340  47.960  1.00  0.00           N
ATOM   4519  HN  THR A 279      53.130  39.690  47.040  1.00  0.00           H
ATOM   4520  CA  THR A 279      53.870  39.610  49.030  1.00  0.00           C
ATOM   4521  HA  THR A 279      53.740  38.750  49.660  1.00  0.00           H
ATOM   4522  CB  THR A 279      55.280  39.450  48.530  1.00  0.00           C
ATOM   4523  HB  THR A 279      55.800  39.850  49.430  1.00  0.00           H
ATOM   4524  OG1 THR A 279      55.600  40.290  47.430  1.00  0.00           O
ATOM   4525  HG1 THR A 279      55.360  39.840  46.620  1.00  0.00           H
ATOM   4526  CG2 THR A 279      55.670  37.980  48.000  1.00  0.00           C
ATOM   4527 HG21 THR A 279      54.920  37.460  47.370  1.00  0.00           H
ATOM   4528 HG22 THR A 279      55.780  37.410  48.940  1.00  0.00           H
ATOM   4529 HG23 THR A 279      56.660  37.960  47.490  1.00  0.00           H
ATOM   4530  C   THR A 279      53.600  40.990  49.700  1.00  0.00           C
ATOM   4531  O   THR A 279      54.160  41.330  50.740  1.00  0.00           O
ATOM   4532  N   LEU A 280      52.690  41.780  49.100  1.00  0.00           N
ATOM   4533  HN  LEU A 280      52.370  41.590  48.180  1.00  0.00           H
ATOM   4534  CA  LEU A 280      52.140  43.000  49.670  1.00  0.00           C
ATOM   4535  HA  LEU A 280      52.860  43.540  50.260  1.00  0.00           H
ATOM   4536  CB  LEU A 280      51.630  43.870  48.590  1.00  0.00           C
ATOM   4537  HB1 LEU A 280      50.790  43.300  48.130  1.00  0.00           H
ATOM   4538  HB2 LEU A 280      52.440  43.920  47.840  1.00  0.00           H
ATOM   4539  CG  LEU A 280      51.230  45.240  48.860  1.00  0.00           C
ATOM   4540  HG  LEU A 280      50.530  45.290  49.710  1.00  0.00           H
ATOM   4541  CD1 LEU A 280      52.420  46.180  49.200  1.00  0.00           C
ATOM   4542 HD11 LEU A 280      52.880  46.030  50.190  1.00  0.00           H
ATOM   4543 HD12 LEU A 280      52.090  47.240  49.070  1.00  0.00           H
ATOM   4544 HD13 LEU A 280      53.250  45.970  48.460  1.00  0.00           H
ATOM   4545  CD2 LEU A 280      50.480  45.900  47.660  1.00  0.00           C
ATOM   4546 HD21 LEU A 280      51.230  46.170  46.880  1.00  0.00           H
ATOM   4547 HD22 LEU A 280      50.050  46.880  47.920  1.00  0.00           H
ATOM   4548 HD23 LEU A 280      49.720  45.240  47.200  1.00  0.00           H
ATOM   4549  C   LEU A 280      50.890  42.770  50.610  1.00  0.00           C
ATOM   4550  O   LEU A 280      50.590  43.530  51.570  1.00  0.00           O
ATOM   4551  N   SER A 281      50.240  41.590  50.370  1.00  0.00           N
ATOM   4552  HN  SER A 281      50.630  40.960  49.700  1.00  0.00           H
ATOM   4553  CA  SER A 281      49.030  41.120  51.150  1.00  0.00           C
ATOM   4554  HA  SER A 281      48.340  41.930  50.940  1.00  0.00           H
ATOM   4555  CB  SER A 281      48.390  39.730  50.680  1.00  0.00           C
ATOM   4556  HB1 SER A 281      48.130  39.810  49.610  1.00  0.00           H
ATOM   4557  HB2 SER A 281      47.460  39.420  51.210  1.00  0.00           H
ATOM   4558  OG  SER A 281      49.300  38.620  50.880  1.00  0.00           O
ATOM   4559  HG1 SER A 281      50.040  38.700  50.270  1.00  0.00           H
ATOM   4560  C   SER A 281      49.200  41.090  52.700  1.00  0.00           C
ATOM   4561  O   SER A 281      48.250  41.270  53.450  1.00  0.00           O
ATOM   4562  N   PHE A 282      50.430  40.740  53.180  1.00  0.00           N
ATOM   4563  HN  PHE A 282      51.030  40.460  52.440  1.00  0.00           H
ATOM   4564  CA  PHE A 282      50.940  40.580  54.580  1.00  0.00           C
ATOM   4565  HA  PHE A 282      50.310  39.860  55.070  1.00  0.00           H
ATOM   4566  CB  PHE A 282      52.450  40.050  54.770  1.00  0.00           C
ATOM   4567  HB1 PHE A 282      52.590  39.940  55.860  1.00  0.00           H
ATOM   4568  HB2 PHE A 282      53.270  40.670  54.340  1.00  0.00           H
ATOM   4569  CG  PHE A 282      52.400  38.720  53.960  1.00  0.00           C
ATOM   4570  CD1 PHE A 282      53.180  38.500  52.730  1.00  0.00           C
ATOM   4571  HD1 PHE A 282      53.830  39.230  52.290  1.00  0.00           H
ATOM   4572  CE1 PHE A 282      53.040  37.300  52.110  1.00  0.00           C
ATOM   4573  HE1 PHE A 282      53.660  37.140  51.250  1.00  0.00           H
ATOM   4574  CZ  PHE A 282      52.200  36.270  52.620  1.00  0.00           C
ATOM   4575  HZ  PHE A 282      52.110  35.260  52.230  1.00  0.00           H
ATOM   4576  CD2 PHE A 282      51.540  37.750  54.470  1.00  0.00           C
ATOM   4577  HD2 PHE A 282      50.930  37.980  55.330  1.00  0.00           H
ATOM   4578  CE2 PHE A 282      51.430  36.520  53.830  1.00  0.00           C
ATOM   4579  HE2 PHE A 282      50.750  35.820  54.300  1.00  0.00           H
ATOM   4580  C   PHE A 282      50.770  41.870  55.350  1.00  0.00           C
ATOM   4581  O   PHE A 282      50.560  41.960  56.580  1.00  0.00           O
ATOM   4582  N   THR A 283      50.760  43.030  54.630  1.00  0.00           N
ATOM   4583  HN  THR A 283      51.130  42.960  53.700  1.00  0.00           H
ATOM   4584  CA  THR A 283      50.530  44.420  55.190  1.00  0.00           C
ATOM   4585  HA  THR A 283      51.320  44.650  55.900  1.00  0.00           H
ATOM   4586  CB  THR A 283      50.500  45.520  54.050  1.00  0.00           C
ATOM   4587  HB  THR A 283      50.340  46.580  54.350  1.00  0.00           H
ATOM   4588  OG1 THR A 283      49.460  45.280  53.100  1.00  0.00           O
ATOM   4589  HG1 THR A 283      49.860  44.660  52.480  1.00  0.00           H
ATOM   4590  CG2 THR A 283      51.910  45.470  53.430  1.00  0.00           C
ATOM   4591 HG21 THR A 283      52.180  44.540  52.900  1.00  0.00           H
ATOM   4592 HG22 THR A 283      52.680  45.690  54.190  1.00  0.00           H
ATOM   4593 HG23 THR A 283      51.950  46.300  52.690  1.00  0.00           H
ATOM   4594  C   THR A 283      49.310  44.590  56.110  1.00  0.00           C
ATOM   4595  O   THR A 283      49.320  45.140  57.200  1.00  0.00           O
ATOM   4596  N   TYR A 284      48.170  43.930  55.760  1.00  0.00           N
ATOM   4597  HN  TYR A 284      48.230  43.270  55.010  1.00  0.00           H
ATOM   4598  CA  TYR A 284      46.890  43.930  56.410  1.00  0.00           C
ATOM   4599  HA  TYR A 284      46.750  44.950  56.720  1.00  0.00           H
ATOM   4600  CB  TYR A 284      45.780  43.350  55.560  1.00  0.00           C
ATOM   4601  HB1 TYR A 284      44.920  42.900  56.100  1.00  0.00           H
ATOM   4602  HB2 TYR A 284      46.300  42.620  54.910  1.00  0.00           H
ATOM   4603  CG  TYR A 284      45.130  44.360  54.640  1.00  0.00           C
ATOM   4604  CD1 TYR A 284      44.310  45.380  55.190  1.00  0.00           C
ATOM   4605  HD1 TYR A 284      44.190  45.410  56.260  1.00  0.00           H
ATOM   4606  CE1 TYR A 284      43.760  46.390  54.300  1.00  0.00           C
ATOM   4607  HE1 TYR A 284      43.100  47.110  54.740  1.00  0.00           H
ATOM   4608  CZ  TYR A 284      44.170  46.480  53.000  1.00  0.00           C
ATOM   4609  OH  TYR A 284      43.890  47.520  52.130  1.00  0.00           O
ATOM   4610  HH  TYR A 284      43.220  48.030  52.590  1.00  0.00           H
ATOM   4611  CD2 TYR A 284      45.390  44.360  53.260  1.00  0.00           C
ATOM   4612  HD2 TYR A 284      45.980  43.600  52.740  1.00  0.00           H
ATOM   4613  CE2 TYR A 284      44.950  45.380  52.480  1.00  0.00           C
ATOM   4614  HE2 TYR A 284      44.950  45.250  51.410  1.00  0.00           H
ATOM   4615  C   TYR A 284      46.980  43.160  57.760  1.00  0.00           C
ATOM   4616  O   TYR A 284      46.090  43.310  58.590  1.00  0.00           O
ATOM   4617  N   MET A 285      48.020  42.360  57.990  1.00  0.00           N
ATOM   4618  HN  MET A 285      48.730  42.250  57.300  1.00  0.00           H
ATOM   4619  CA  MET A 285      48.300  41.700  59.330  1.00  0.00           C
ATOM   4620  HA  MET A 285      47.350  41.210  59.470  1.00  0.00           H
ATOM   4621  CB  MET A 285      49.410  40.610  59.340  1.00  0.00           C
ATOM   4622  HB1 MET A 285      49.490  40.230  60.380  1.00  0.00           H
ATOM   4623  HB2 MET A 285      50.430  40.980  59.120  1.00  0.00           H
ATOM   4624  CG  MET A 285      49.050  39.350  58.430  1.00  0.00           C
ATOM   4625  HG1 MET A 285      48.720  39.610  57.400  1.00  0.00           H
ATOM   4626  HG2 MET A 285      48.270  38.780  58.990  1.00  0.00           H
ATOM   4627  SD  MET A 285      50.430  38.130  58.380  1.00  0.00           S
ATOM   4628  CE  MET A 285      50.040  37.210  59.950  1.00  0.00           C
ATOM   4629  HE1 MET A 285      50.940  36.690  60.330  1.00  0.00           H
ATOM   4630  HE2 MET A 285      49.140  36.560  59.860  1.00  0.00           H
ATOM   4631  HE3 MET A 285      49.650  37.960  60.680  1.00  0.00           H
ATOM   4632  C   MET A 285      48.460  42.680  60.500  1.00  0.00           C
ATOM   4633  O   MET A 285      48.090  42.320  61.600  1.00  0.00           O
ATOM   4634  N   ASN A 286      48.940  43.850  60.240  1.00  0.00           N
ATOM   4635  HN  ASN A 286      49.040  43.950  59.250  1.00  0.00           H
ATOM   4636  CA  ASN A 286      49.060  45.000  61.080  1.00  0.00           C
ATOM   4637  HA  ASN A 286      49.620  44.670  61.950  1.00  0.00           H
ATOM   4638  CB  ASN A 286      49.880  46.140  60.360  1.00  0.00           C
ATOM   4639  HB1 ASN A 286      49.400  46.400  59.390  1.00  0.00           H
ATOM   4640  HB2 ASN A 286      50.850  45.770  59.970  1.00  0.00           H
ATOM   4641  CG  ASN A 286      50.180  47.370  61.170  1.00  0.00           C
ATOM   4642  OD1 ASN A 286      50.110  48.470  60.590  1.00  0.00           O
ATOM   4643  ND2 ASN A 286      50.460  47.230  62.480  1.00  0.00           N
ATOM   4644 HD21 ASN A 286      50.820  48.050  62.910  1.00  0.00           H
ATOM   4645 HD22 ASN A 286      50.520  46.310  62.870  1.00  0.00           H
ATOM   4646  C   ASN A 286      47.660  45.470  61.510  1.00  0.00           C
ATOM   4647  O   ASN A 286      47.390  45.690  62.660  1.00  0.00           O
ATOM   4648  N   SER A 287      46.720  45.670  60.540  1.00  0.00           N
ATOM   4649  HN  SER A 287      46.930  45.620  59.570  1.00  0.00           H
ATOM   4650  CA  SER A 287      45.330  45.790  60.850  1.00  0.00           C
ATOM   4651  HA  SER A 287      45.230  46.590  61.560  1.00  0.00           H
ATOM   4652  CB  SER A 287      44.510  46.150  59.660  1.00  0.00           C
ATOM   4653  HB1 SER A 287      43.470  46.280  60.000  1.00  0.00           H
ATOM   4654  HB2 SER A 287      44.440  45.330  58.920  1.00  0.00           H
ATOM   4655  OG  SER A 287      44.790  47.480  59.140  1.00  0.00           O
ATOM   4656  HG1 SER A 287      45.610  47.450  58.640  1.00  0.00           H
ATOM   4657  C   SER A 287      44.670  44.700  61.640  1.00  0.00           C
ATOM   4658  O   SER A 287      43.690  45.060  62.310  1.00  0.00           O
ATOM   4659  N   MET A 288      45.060  43.420  61.600  1.00  0.00           N
ATOM   4660  HN  MET A 288      45.720  43.050  60.960  1.00  0.00           H
ATOM   4661  CA  MET A 288      44.410  42.370  62.360  1.00  0.00           C
ATOM   4662  HA  MET A 288      43.370  42.630  62.360  1.00  0.00           H
ATOM   4663  CB  MET A 288      44.840  41.020  61.760  1.00  0.00           C
ATOM   4664  HB1 MET A 288      44.460  40.310  62.520  1.00  0.00           H
ATOM   4665  HB2 MET A 288      45.920  40.760  61.660  1.00  0.00           H
ATOM   4666  CG  MET A 288      44.350  40.780  60.280  1.00  0.00           C
ATOM   4667  HG1 MET A 288      44.730  39.790  59.960  1.00  0.00           H
ATOM   4668  HG2 MET A 288      44.830  41.550  59.620  1.00  0.00           H
ATOM   4669  SD  MET A 288      42.560  40.860  60.050  1.00  0.00           S
ATOM   4670  CE  MET A 288      42.310  42.560  59.650  1.00  0.00           C
ATOM   4671  HE1 MET A 288      43.020  42.890  58.860  1.00  0.00           H
ATOM   4672  HE2 MET A 288      42.310  43.280  60.500  1.00  0.00           H
ATOM   4673  HE3 MET A 288      41.290  42.710  59.220  1.00  0.00           H
ATOM   4674  C   MET A 288      44.900  42.520  63.790  1.00  0.00           C
ATOM   4675  O   MET A 288      44.190  42.360  64.770  1.00  0.00           O
ATOM   4676  N   LEU A 289      46.210  42.870  63.940  1.00  0.00           N
ATOM   4677  HN  LEU A 289      46.830  43.060  63.170  1.00  0.00           H
ATOM   4678  CA  LEU A 289      46.880  42.950  65.180  1.00  0.00           C
ATOM   4679  HA  LEU A 289      46.690  42.100  65.810  1.00  0.00           H
ATOM   4680  CB  LEU A 289      48.450  43.030  65.030  1.00  0.00           C
ATOM   4681  HB1 LEU A 289      48.690  43.870  64.350  1.00  0.00           H
ATOM   4682  HB2 LEU A 289      48.780  42.150  64.450  1.00  0.00           H
ATOM   4683  CG  LEU A 289      49.150  43.000  66.370  1.00  0.00           C
ATOM   4684  HG  LEU A 289      48.870  43.830  67.050  1.00  0.00           H
ATOM   4685  CD1 LEU A 289      48.810  41.660  67.100  1.00  0.00           C
ATOM   4686 HD11 LEU A 289      49.340  40.850  66.560  1.00  0.00           H
ATOM   4687 HD12 LEU A 289      47.720  41.580  67.260  1.00  0.00           H
ATOM   4688 HD13 LEU A 289      49.310  41.770  68.090  1.00  0.00           H
ATOM   4689  CD2 LEU A 289      50.730  43.110  66.220  1.00  0.00           C
ATOM   4690 HD21 LEU A 289      51.360  43.010  67.130  1.00  0.00           H
ATOM   4691 HD22 LEU A 289      51.000  44.140  65.930  1.00  0.00           H
ATOM   4692 HD23 LEU A 289      51.060  42.380  65.450  1.00  0.00           H
ATOM   4693  C   LEU A 289      46.400  44.150  66.000  1.00  0.00           C
ATOM   4694  O   LEU A 289      46.260  43.970  67.250  1.00  0.00           O
ATOM   4695  N   ASP A 290      46.090  45.280  65.340  1.00  0.00           N
ATOM   4696  HN  ASP A 290      46.130  45.410  64.360  1.00  0.00           H
ATOM   4697  CA  ASP A 290      45.570  46.470  66.000  1.00  0.00           C
ATOM   4698  HA  ASP A 290      46.380  46.740  66.670  1.00  0.00           H
ATOM   4699  CB  ASP A 290      45.470  47.690  65.010  1.00  0.00           C
ATOM   4700  HB1 ASP A 290      45.010  48.550  65.540  1.00  0.00           H
ATOM   4701  HB2 ASP A 290      44.910  47.390  64.100  1.00  0.00           H
ATOM   4702  CG  ASP A 290      46.900  48.060  64.700  1.00  0.00           C
ATOM   4703  OD1 ASP A 290      47.920  48.020  65.360  1.00  0.00           O
ATOM   4704  OD2 ASP A 290      46.890  48.590  63.460  1.00  0.00           O
ATOM   4705  HD2 ASP A 290      47.720  48.980  63.160  1.00  0.00           H
ATOM   4706  C   ASP A 290      44.420  46.170  66.980  1.00  0.00           C
ATOM   4707  O   ASP A 290      44.590  46.540  68.140  1.00  0.00           O
ATOM   4708  N   PRO A 291      43.340  45.550  66.630  1.00  0.00           N
ATOM   4709  CD  PRO A 291      42.920  45.290  65.350  1.00  0.00           C
ATOM   4710  HD1 PRO A 291      43.020  44.200  65.170  1.00  0.00           H
ATOM   4711  HD2 PRO A 291      43.470  45.840  64.560  1.00  0.00           H
ATOM   4712  CA  PRO A 291      42.150  45.570  67.550  1.00  0.00           C
ATOM   4713  HA  PRO A 291      41.930  46.550  67.950  1.00  0.00           H
ATOM   4714  CB  PRO A 291      40.990  45.100  66.620  1.00  0.00           C
ATOM   4715  HB1 PRO A 291      40.130  45.750  66.880  1.00  0.00           H
ATOM   4716  HB2 PRO A 291      40.700  44.040  66.700  1.00  0.00           H
ATOM   4717  CG  PRO A 291      41.440  45.550  65.240  1.00  0.00           C
ATOM   4718  HG1 PRO A 291      40.980  45.020  64.370  1.00  0.00           H
ATOM   4719  HG2 PRO A 291      41.450  46.650  65.120  1.00  0.00           H
ATOM   4720  C   PRO A 291      42.350  44.700  68.750  1.00  0.00           C
ATOM   4721  O   PRO A 291      41.860  44.990  69.810  1.00  0.00           O
ATOM   4722  N   VAL A 292      43.080  43.520  68.610  1.00  0.00           N
ATOM   4723  HN  VAL A 292      43.470  43.400  67.700  1.00  0.00           H
ATOM   4724  CA  VAL A 292      43.110  42.470  69.640  1.00  0.00           C
ATOM   4725  HA  VAL A 292      42.170  42.490  70.170  1.00  0.00           H
ATOM   4726  CB  VAL A 292      43.290  41.010  69.180  1.00  0.00           C
ATOM   4727  HB  VAL A 292      42.400  40.650  68.630  1.00  0.00           H
ATOM   4728  CG1 VAL A 292      44.250  41.040  67.920  1.00  0.00           C
ATOM   4729 HG11 VAL A 292      45.280  41.250  68.280  1.00  0.00           H
ATOM   4730 HG12 VAL A 292      44.030  41.760  67.100  1.00  0.00           H
ATOM   4731 HG13 VAL A 292      44.550  40.050  67.500  1.00  0.00           H
ATOM   4732  CG2 VAL A 292      43.760  40.000  70.290  1.00  0.00           C
ATOM   4733 HG21 VAL A 292      43.610  38.980  69.860  1.00  0.00           H
ATOM   4734 HG22 VAL A 292      43.140  40.180  71.190  1.00  0.00           H
ATOM   4735 HG23 VAL A 292      44.830  40.160  70.510  1.00  0.00           H
ATOM   4736  C   VAL A 292      44.170  42.770  70.680  1.00  0.00           C
ATOM   4737  O   VAL A 292      43.960  42.560  71.890  1.00  0.00           O
ATOM   4738  N   VAL A 293      45.380  43.320  70.250  1.00  0.00           N
ATOM   4739  HN  VAL A 293      45.430  43.630  69.310  1.00  0.00           H
ATOM   4740  CA  VAL A 293      46.470  43.570  71.220  1.00  0.00           C
ATOM   4741  HA  VAL A 293      46.230  43.120  72.180  1.00  0.00           H
ATOM   4742  CB  VAL A 293      47.720  42.960  70.600  1.00  0.00           C
ATOM   4743  HB  VAL A 293      47.650  43.260  69.520  1.00  0.00           H
ATOM   4744  CG1 VAL A 293      49.070  43.430  71.140  1.00  0.00           C
ATOM   4745 HG11 VAL A 293      49.970  42.940  70.710  1.00  0.00           H
ATOM   4746 HG12 VAL A 293      49.140  43.240  72.240  1.00  0.00           H
ATOM   4747 HG13 VAL A 293      49.160  44.520  70.970  1.00  0.00           H
ATOM   4748  CG2 VAL A 293      47.620  41.420  70.620  1.00  0.00           C
ATOM   4749 HG21 VAL A 293      46.770  41.030  70.020  1.00  0.00           H
ATOM   4750 HG22 VAL A 293      47.400  40.990  71.610  1.00  0.00           H
ATOM   4751 HG23 VAL A 293      48.550  40.890  70.370  1.00  0.00           H
ATOM   4752  C   VAL A 293      46.550  45.030  71.450  1.00  0.00           C
ATOM   4753  O   VAL A 293      46.680  45.430  72.640  1.00  0.00           O
ATOM   4754  N   TYR A 294      46.540  45.800  70.380  1.00  0.00           N
ATOM   4755  HN  TYR A 294      46.200  45.480  69.500  1.00  0.00           H
ATOM   4756  CA  TYR A 294      47.260  47.110  70.390  1.00  0.00           C
ATOM   4757  HA  TYR A 294      48.160  46.940  70.970  1.00  0.00           H
ATOM   4758  CB  TYR A 294      47.650  47.480  68.930  1.00  0.00           C
ATOM   4759  HB1 TYR A 294      46.790  47.910  68.360  1.00  0.00           H
ATOM   4760  HB2 TYR A 294      48.040  46.630  68.330  1.00  0.00           H
ATOM   4761  CG  TYR A 294      48.840  48.430  68.880  1.00  0.00           C
ATOM   4762  CD1 TYR A 294      48.640  49.680  68.270  1.00  0.00           C
ATOM   4763  HD1 TYR A 294      47.690  49.930  67.830  1.00  0.00           H
ATOM   4764  CE1 TYR A 294      49.720  50.570  68.170  1.00  0.00           C
ATOM   4765  HE1 TYR A 294      49.580  51.480  67.620  1.00  0.00           H
ATOM   4766  CZ  TYR A 294      51.000  50.230  68.590  1.00  0.00           C
ATOM   4767  OH  TYR A 294      52.130  50.960  68.210  1.00  0.00           O
ATOM   4768  HH  TYR A 294      51.810  51.570  67.530  1.00  0.00           H
ATOM   4769  CD2 TYR A 294      50.140  48.140  69.390  1.00  0.00           C
ATOM   4770  HD2 TYR A 294      50.180  47.170  69.870  1.00  0.00           H
ATOM   4771  CE2 TYR A 294      51.250  48.980  69.190  1.00  0.00           C
ATOM   4772  HE2 TYR A 294      52.180  48.570  69.560  1.00  0.00           H
ATOM   4773  C   TYR A 294      46.400  48.280  70.900  1.00  0.00           C
ATOM   4774  O   TYR A 294      47.080  49.210  71.480  1.00  0.00           O
ATOM   4775  N   TYR A 295      45.090  48.220  70.820  1.00  0.00           N
ATOM   4776  HN  TYR A 295      44.550  47.490  70.390  1.00  0.00           H
ATOM   4777  CA  TYR A 295      44.360  49.420  71.240  1.00  0.00           C
ATOM   4778  HA  TYR A 295      44.970  50.250  70.910  1.00  0.00           H
ATOM   4779  CB  TYR A 295      42.990  49.380  70.610  1.00  0.00           C
ATOM   4780  HB1 TYR A 295      42.400  50.180  71.090  1.00  0.00           H
ATOM   4781  HB2 TYR A 295      42.530  48.390  70.810  1.00  0.00           H
ATOM   4782  CG  TYR A 295      42.940  49.620  69.100  1.00  0.00           C
ATOM   4783  CD1 TYR A 295      41.890  49.070  68.350  1.00  0.00           C
ATOM   4784  HD1 TYR A 295      41.090  48.590  68.880  1.00  0.00           H
ATOM   4785  CE1 TYR A 295      41.670  49.270  66.970  1.00  0.00           C
ATOM   4786  HE1 TYR A 295      40.770  48.850  66.550  1.00  0.00           H
ATOM   4787  CZ  TYR A 295      42.640  49.940  66.290  1.00  0.00           C
ATOM   4788  OH  TYR A 295      42.500  49.960  64.860  1.00  0.00           O
ATOM   4789  HH  TYR A 295      41.610  49.700  64.630  1.00  0.00           H
ATOM   4790  CD2 TYR A 295      43.830  50.400  68.380  1.00  0.00           C
ATOM   4791  HD2 TYR A 295      44.610  50.920  68.920  1.00  0.00           H
ATOM   4792  CE2 TYR A 295      43.750  50.440  66.970  1.00  0.00           C
ATOM   4793  HE2 TYR A 295      44.520  50.970  66.430  1.00  0.00           H
ATOM   4794  C   TYR A 295      44.190  49.580  72.780  1.00  0.00           C
ATOM   4795  O   TYR A 295      44.600  50.630  73.270  1.00  0.00           O
ATOM   4796  N   PHE A 296      43.650  48.600  73.510  1.00  0.00           N
ATOM   4797  HN  PHE A 296      43.440  47.710  73.130  1.00  0.00           H
ATOM   4798  CA  PHE A 296      43.240  48.650  74.920  1.00  0.00           C
ATOM   4799  HA  PHE A 296      43.370  49.650  75.290  1.00  0.00           H
ATOM   4800  CB  PHE A 296      41.710  48.310  75.120  1.00  0.00           C
ATOM   4801  HB1 PHE A 296      41.450  48.580  76.160  1.00  0.00           H
ATOM   4802  HB2 PHE A 296      41.440  47.240  74.940  1.00  0.00           H
ATOM   4803  CG  PHE A 296      40.850  49.090  74.210  1.00  0.00           C
ATOM   4804  CD1 PHE A 296      40.750  50.430  74.460  1.00  0.00           C
ATOM   4805  HD1 PHE A 296      41.360  50.870  75.240  1.00  0.00           H
ATOM   4806  CE1 PHE A 296      39.910  51.260  73.750  1.00  0.00           C
ATOM   4807  HE1 PHE A 296      39.960  52.330  73.910  1.00  0.00           H
ATOM   4808  CZ  PHE A 296      39.220  50.740  72.700  1.00  0.00           C
ATOM   4809  HZ  PHE A 296      38.590  51.410  72.130  1.00  0.00           H
ATOM   4810  CD2 PHE A 296      40.040  48.580  73.160  1.00  0.00           C
ATOM   4811  HD2 PHE A 296      40.030  47.520  72.990  1.00  0.00           H
ATOM   4812  CE2 PHE A 296      39.260  49.390  72.300  1.00  0.00           C
ATOM   4813  HE2 PHE A 296      38.630  48.990  71.520  1.00  0.00           H
ATOM   4814  C   PHE A 296      44.210  47.860  75.780  1.00  0.00           C
ATOM   4815  O   PHE A 296      43.840  47.520  76.920  1.00  0.00           O
ATOM   4816  N   SER A 297      45.460  47.660  75.260  1.00  0.00           N
ATOM   4817  HN  SER A 297      45.700  47.690  74.290  1.00  0.00           H
ATOM   4818  CA  SER A 297      46.570  47.260  76.160  1.00  0.00           C
ATOM   4819  HA  SER A 297      46.430  47.600  77.170  1.00  0.00           H
ATOM   4820  CB  SER A 297      46.860  45.750  76.240  1.00  0.00           C
ATOM   4821  HB1 SER A 297      47.280  45.350  75.300  1.00  0.00           H
ATOM   4822  HB2 SER A 297      45.880  45.270  76.450  1.00  0.00           H
ATOM   4823  OG  SER A 297      47.720  45.380  77.320  1.00  0.00           O
ATOM   4824  HG1 SER A 297      47.810  44.420  77.320  1.00  0.00           H
ATOM   4825  C   SER A 297      47.830  48.060  75.570  1.00  0.00           C
ATOM   4826  O   SER A 297      47.810  48.570  74.470  1.00  0.00           O
ATOM   4827  N   SER A 298      48.930  48.170  76.390  1.00  0.00           N
ATOM   4828  HN  SER A 298      49.050  47.660  77.230  1.00  0.00           H
ATOM   4829  CA  SER A 298      50.050  49.110  76.250  1.00  0.00           C
ATOM   4830  HA  SER A 298      50.260  49.250  75.200  1.00  0.00           H
ATOM   4831  CB  SER A 298      49.750  50.380  77.080  1.00  0.00           C
ATOM   4832  HB1 SER A 298      49.810  50.040  78.140  1.00  0.00           H
ATOM   4833  HB2 SER A 298      48.730  50.730  76.820  1.00  0.00           H
ATOM   4834  OG  SER A 298      50.670  51.440  76.750  1.00  0.00           O
ATOM   4835  HG1 SER A 298      50.340  52.180  77.250  1.00  0.00           H
ATOM   4836  C   SER A 298      51.250  48.360  76.850  1.00  0.00           C
ATOM   4837  O   SER A 298      51.010  47.670  77.900  1.00  0.00           O
ATOM   4838  N   PRO A 299      52.470  48.470  76.410  1.00  0.00           N
ATOM   4839  CD  PRO A 299      52.900  49.490  75.420  1.00  0.00           C
ATOM   4840  HD1 PRO A 299      52.510  50.490  75.690  1.00  0.00           H
ATOM   4841  HD2 PRO A 299      52.640  49.110  74.400  1.00  0.00           H
ATOM   4842  CA  PRO A 299      53.650  47.890  77.080  1.00  0.00           C
ATOM   4843  HA  PRO A 299      53.440  46.880  77.370  1.00  0.00           H
ATOM   4844  CB  PRO A 299      54.750  48.080  76.090  1.00  0.00           C
ATOM   4845  HB1 PRO A 299      54.560  47.390  75.230  1.00  0.00           H
ATOM   4846  HB2 PRO A 299      55.790  48.020  76.440  1.00  0.00           H
ATOM   4847  CG  PRO A 299      54.390  49.510  75.450  1.00  0.00           C
ATOM   4848  HG1 PRO A 299      54.750  50.220  76.230  1.00  0.00           H
ATOM   4849  HG2 PRO A 299      54.930  49.720  74.490  1.00  0.00           H
ATOM   4850  C   PRO A 299      54.030  48.610  78.390  1.00  0.00           C
ATOM   4851  O   PRO A 299      55.190  48.790  78.610  1.00  0.00           O
ATOM   4852  N   SER A 300      53.030  49.150  79.150  1.00  0.00           N
ATOM   4853  HN  SER A 300      52.080  48.850  79.030  1.00  0.00           H
ATOM   4854  CA  SER A 300      53.130  50.000  80.300  1.00  0.00           C
ATOM   4855  HA  SER A 300      52.180  49.910  80.790  1.00  0.00           H
ATOM   4856  CB  SER A 300      54.150  49.510  81.420  1.00  0.00           C
ATOM   4857  HB1 SER A 300      54.200  50.200  82.290  1.00  0.00           H
ATOM   4858  HB2 SER A 300      55.200  49.380  81.100  1.00  0.00           H
ATOM   4859  OG  SER A 300      53.710  48.300  82.150  1.00  0.00           O
ATOM   4860  HG1 SER A 300      53.610  47.520  81.590  1.00  0.00           H
ATOM   4861  C   SER A 300      53.390  51.410  79.880  1.00  0.00           C
ATOM   4862  O   SER A 300      53.980  52.180  80.560  1.00  0.00           O
ATOM   4863  NT  SER A 300      52.850  51.860  78.720  1.00  0.00           N
ATOM   4864  HNT SER A 300      52.320  51.190  78.200  1.00  0.00           H
ATOM   4865  CAT SER A 300      53.050  53.230  78.210  1.00  0.00           C
ATOM   4866  HT1 SER A 300      52.720  53.240  77.150  1.00  0.00           H
ATOM   4867  HT2 SER A 300      54.130  53.430  78.340  1.00  0.00           H
ATOM   4868  HT3 SER A 300      52.540  54.050  78.770  1.00  0.00           H
ATOM   4869  N1  GSK B 301      47.270  49.480  43.950  1.00  0.00           N
ATOM   4870  C1  GSK B 301      47.840  50.790  43.840  1.00  0.00           C
ATOM   4871  O1  GSK B 301      48.080  51.350  42.750  1.00  0.00           O
ATOM   4872  C2  GSK B 301      47.040  48.840  45.150  1.00  0.00           C
ATOM   4873  C3  GSK B 301      47.400  49.500  46.400  1.00  0.00           C
ATOM   4874  C4  GSK B 301      46.820  47.430  46.680  1.00  0.00           C
ATOM   4875  C5  GSK B 301      46.800  48.840  42.690  1.00  0.00           C
ATOM   4876  C6  GSK B 301      45.330  49.190  42.270  1.00  0.00           C
ATOM   4877  C7  GSK B 301      44.270  48.800  43.320  1.00  0.00           C
ATOM   4878  C8  GSK B 301      42.840  49.170  42.900  1.00  0.00           C
ATOM   4879  C9  GSK B 301      42.330  48.290  41.840  1.00  0.00           C
ATOM   4880  C10 GSK B 301      47.990  50.790  46.380  1.00  0.00           C
ATOM   4881  N2  GSK B 301      47.140  48.530  47.360  1.00  0.00           N
ATOM   4882  N3  GSK B 301      46.680  47.530  45.400  1.00  0.00           N
ATOM   4883  N4  GSK B 301      48.170  51.350  45.060  1.00  0.00           N
ATOM   4884  O2  GSK B 301      48.290  51.460  47.450  1.00  0.00           O
ATOM   4885 CL   GSK B 301      46.530  45.900  47.450  1.00  0.00          Cl
ATOM   4886  H1  GSK B 301      47.000  47.770  42.960  1.00  0.00           H
ATOM   4887  H2  GSK B 301      47.530  49.130  41.900  1.00  0.00           H
ATOM   4888  H3  GSK B 301      45.120  48.770  41.270  1.00  0.00           H
ATOM   4889  H4  GSK B 301      45.280  50.300  42.190  1.00  0.00           H
ATOM   4890  H5  GSK B 301      44.500  49.310  44.280  1.00  0.00           H
ATOM   4891  H6  GSK B 301      44.310  47.700  43.510  1.00  0.00           H
ATOM   4892  H7  GSK B 301      42.880  50.220  42.550  1.00  0.00           H
ATOM   4893  H8  GSK B 301      42.190  49.230  43.800  1.00  0.00           H
ATOM   4894  H9  GSK B 301      42.960  48.340  40.940  1.00  0.00           H
ATOM   4895  H10 GSK B 301      41.330  48.570  41.470  1.00  0.00           H
ATOM   4896  H11 GSK B 301      42.170  47.210  42.070  1.00  0.00           H
ATOM   4897  H12 GSK B 301      46.960  48.710  48.340  1.00  0.00           H
ATOM   4898  H13 GSK B 301      48.280  52.350  45.120  1.00  0.00           H
ATOM   4899  LP1 GSK B 301      46.250  44.460  48.180  1.00  0.00            
TER
ENDMDL
