# Supplementary material for: Structural basis of hydroxycarboxylic acid receptor signaling mechanisms through ligand binding
Source: Nat Commun. 2023 Sep 22;14:5899. doi: 10.1038/s41467-023-41650-7 (PMC10516952; doi:10.1038/s41467-023-41650-7)
Supplement: Supplementary file 4 — Source Data [file 41467_2023_41650_MOESM4_ESM.zip › source file/molecular dynamics simulations trajectories/with_gsk_run3/with_gsk_run3_200ns.pdb]

REMARK    GENERATED BY TRJCONV
TITLE     Title t= 200000.00000 step= 100000000
REMARK    THIS IS A SIMULATION BOX
CRYST1   95.975   95.975  111.397  90.00  90.00  90.00 P 1           1
MODEL        1
ATOM      1  CAY HSD A   9      53.900  39.770  31.430  1.00  0.00           C
ATOM      2  HY1 HSD A   9      54.110  38.680  31.490  1.00  0.00           H
ATOM      3  HY2 HSD A   9      52.840  39.990  31.660  1.00  0.00           H
ATOM      4  HY3 HSD A   9      54.540  40.360  32.110  1.00  0.00           H
ATOM      5  CY  HSD A   9      54.040  40.210  30.010  1.00  0.00           C
ATOM      6  OY  HSD A   9      54.750  39.630  29.240  1.00  0.00           O
ATOM      7  N   HSD A   9      53.210  41.180  29.620  1.00  0.00           N
ATOM      8  HN  HSD A   9      52.580  41.520  30.320  1.00  0.00           H
ATOM      9  CA  HSD A   9      53.050  41.540  28.190  1.00  0.00           C
ATOM     10  HA  HSD A   9      53.640  40.980  27.490  1.00  0.00           H
ATOM     11  CB  HSD A   9      51.570  41.150  27.830  1.00  0.00           C
ATOM     12  HB1 HSD A   9      51.510  41.280  26.720  1.00  0.00           H
ATOM     13  HB2 HSD A   9      50.920  41.750  28.510  1.00  0.00           H
ATOM     14  ND1 HSD A   9      51.640  38.650  27.620  1.00  0.00           N
ATOM     15  HD1 HSD A   9      52.190  38.620  26.780  1.00  0.00           H
ATOM     16  CG  HSD A   9      51.310  39.730  28.290  1.00  0.00           C
ATOM     17  CE1 HSD A   9      51.190  37.560  28.320  1.00  0.00           C
ATOM     18  HE1 HSD A   9      51.450  36.580  27.940  1.00  0.00           H
ATOM     19  NE2 HSD A   9      50.530  37.970  29.420  1.00  0.00           N
ATOM     20  CD2 HSD A   9      50.590  39.340  29.400  1.00  0.00           C
ATOM     21  HD2 HSD A   9      50.250  39.910  30.250  1.00  0.00           H
ATOM     22  C   HSD A   9      53.290  43.030  28.020  1.00  0.00           C
ATOM     23  O   HSD A   9      52.990  43.880  28.860  1.00  0.00           O
ATOM     24  N   PHE A  10      53.880  43.460  26.830  1.00  0.00           N
ATOM     25  HN  PHE A  10      54.340  42.840  26.210  1.00  0.00           H
ATOM     26  CA  PHE A  10      54.010  44.890  26.420  1.00  0.00           C
ATOM     27  HA  PHE A  10      54.650  45.160  27.250  1.00  0.00           H
ATOM     28  CB  PHE A  10      54.950  45.100  25.210  1.00  0.00           C
ATOM     29  HB1 PHE A  10      54.490  44.500  24.400  1.00  0.00           H
ATOM     30  HB2 PHE A  10      55.960  44.650  25.240  1.00  0.00           H
ATOM     31  CG  PHE A  10      54.980  46.520  24.850  1.00  0.00           C
ATOM     32  CD1 PHE A  10      54.060  47.070  23.930  1.00  0.00           C
ATOM     33  HD1 PHE A  10      53.280  46.410  23.550  1.00  0.00           H
ATOM     34  CE1 PHE A  10      54.000  48.470  23.690  1.00  0.00           C
ATOM     35  HE1 PHE A  10      53.270  48.760  22.940  1.00  0.00           H
ATOM     36  CZ  PHE A  10      54.940  49.310  24.220  1.00  0.00           C
ATOM     37  HZ  PHE A  10      54.880  50.350  23.920  1.00  0.00           H
ATOM     38  CD2 PHE A  10      55.940  47.400  25.380  1.00  0.00           C
ATOM     39  HD2 PHE A  10      56.730  46.890  25.910  1.00  0.00           H
ATOM     40  CE2 PHE A  10      55.910  48.810  25.120  1.00  0.00           C
ATOM     41  HE2 PHE A  10      56.720  49.470  25.420  1.00  0.00           H
ATOM     42  C   PHE A  10      52.710  45.780  26.370  1.00  0.00           C
ATOM     43  O   PHE A  10      51.740  45.470  25.640  1.00  0.00           O
ATOM     44  N   LEU A  11      52.610  46.890  27.150  1.00  0.00           N
ATOM     45  HN  LEU A  11      53.240  47.070  27.900  1.00  0.00           H
ATOM     46  CA  LEU A  11      51.540  47.890  26.970  1.00  0.00           C
ATOM     47  HA  LEU A  11      51.110  47.770  25.990  1.00  0.00           H
ATOM     48  CB  LEU A  11      50.440  47.650  28.020  1.00  0.00           C
ATOM     49  HB1 LEU A  11      50.850  47.840  29.020  1.00  0.00           H
ATOM     50  HB2 LEU A  11      50.150  46.570  28.130  1.00  0.00           H
ATOM     51  CG  LEU A  11      49.080  48.420  27.890  1.00  0.00           C
ATOM     52  HG  LEU A  11      49.220  49.520  27.840  1.00  0.00           H
ATOM     53  CD1 LEU A  11      48.260  48.260  26.570  1.00  0.00           C
ATOM     54 HD11 LEU A  11      48.890  48.550  25.700  1.00  0.00           H
ATOM     55 HD12 LEU A  11      47.310  48.820  26.550  1.00  0.00           H
ATOM     56 HD13 LEU A  11      48.010  47.200  26.390  1.00  0.00           H
ATOM     57  CD2 LEU A  11      48.090  48.190  29.060  1.00  0.00           C
ATOM     58 HD21 LEU A  11      47.210  48.860  28.950  1.00  0.00           H
ATOM     59 HD22 LEU A  11      48.640  48.380  30.010  1.00  0.00           H
ATOM     60 HD23 LEU A  11      47.880  47.090  29.070  1.00  0.00           H
ATOM     61  C   LEU A  11      52.140  49.300  27.020  1.00  0.00           C
ATOM     62  O   LEU A  11      52.820  49.650  27.990  1.00  0.00           O
ATOM     63  N   GLU A  12      51.730  50.190  26.020  1.00  0.00           N
ATOM     64  HN  GLU A  12      51.120  49.890  25.290  1.00  0.00           H
ATOM     65  CA  GLU A  12      52.090  51.580  26.020  1.00  0.00           C
ATOM     66  HA  GLU A  12      53.020  51.630  26.590  1.00  0.00           H
ATOM     67  CB  GLU A  12      52.290  52.100  24.560  1.00  0.00           C
ATOM     68  HB1 GLU A  12      51.330  52.350  24.060  1.00  0.00           H
ATOM     69  HB2 GLU A  12      52.760  51.240  24.050  1.00  0.00           H
ATOM     70  CG  GLU A  12      53.150  53.400  24.450  1.00  0.00           C
ATOM     71  HG1 GLU A  12      54.230  53.260  24.620  1.00  0.00           H
ATOM     72  HG2 GLU A  12      52.830  54.090  25.270  1.00  0.00           H
ATOM     73  CD  GLU A  12      52.980  54.050  23.100  1.00  0.00           C
ATOM     74  OE1 GLU A  12      52.690  55.270  23.100  1.00  0.00           O
ATOM     75  OE2 GLU A  12      53.020  53.330  22.060  1.00  0.00           O
ATOM     76  C   GLU A  12      51.050  52.360  26.790  1.00  0.00           C
ATOM     77  O   GLU A  12      49.940  52.400  26.330  1.00  0.00           O
ATOM     78  N   ILE A  13      51.460  53.020  27.920  1.00  0.00           N
ATOM     79  HN  ILE A  13      52.450  53.100  28.070  1.00  0.00           H
ATOM     80  CA  ILE A  13      50.510  53.730  28.750  1.00  0.00           C
ATOM     81  HA  ILE A  13      49.530  53.810  28.320  1.00  0.00           H
ATOM     82  CB  ILE A  13      50.260  52.970  30.090  1.00  0.00           C
ATOM     83  HB  ILE A  13      51.240  52.890  30.630  1.00  0.00           H
ATOM     84  CG2 ILE A  13      49.170  53.740  30.920  1.00  0.00           C
ATOM     85 HG21 ILE A  13      48.280  54.070  30.340  1.00  0.00           H
ATOM     86 HG22 ILE A  13      49.520  54.720  31.300  1.00  0.00           H
ATOM     87 HG23 ILE A  13      48.850  53.110  31.770  1.00  0.00           H
ATOM     88  CG1 ILE A  13      49.840  51.460  29.940  1.00  0.00           C
ATOM     89 HG11 ILE A  13      50.480  50.900  29.230  1.00  0.00           H
ATOM     90 HG12 ILE A  13      48.770  51.440  29.600  1.00  0.00           H
ATOM     91  CD  ILE A  13      50.080  50.760  31.270  1.00  0.00           C
ATOM     92  HD1 ILE A  13      49.980  49.660  31.170  1.00  0.00           H
ATOM     93  HD2 ILE A  13      49.280  51.060  31.990  1.00  0.00           H
ATOM     94  HD3 ILE A  13      51.060  51.030  31.730  1.00  0.00           H
ATOM     95  C   ILE A  13      50.910  55.110  29.030  1.00  0.00           C
ATOM     96  O   ILE A  13      51.950  55.420  29.640  1.00  0.00           O
ATOM     97  N   ASP A  14      50.060  56.060  28.540  1.00  0.00           N
ATOM     98  HN  ASP A  14      49.140  55.920  28.190  1.00  0.00           H
ATOM     99  CA  ASP A  14      50.350  57.550  28.520  1.00  0.00           C
ATOM    100  HA  ASP A  14      49.840  57.830  27.600  1.00  0.00           H
ATOM    101  CB  ASP A  14      49.650  58.180  29.720  1.00  0.00           C
ATOM    102  HB1 ASP A  14      49.870  59.270  29.720  1.00  0.00           H
ATOM    103  HB2 ASP A  14      50.080  57.670  30.600  1.00  0.00           H
ATOM    104  CG  ASP A  14      48.170  57.940  29.660  1.00  0.00           C
ATOM    105  OD1 ASP A  14      47.610  57.320  28.690  1.00  0.00           O
ATOM    106  OD2 ASP A  14      47.420  58.370  30.580  1.00  0.00           O
ATOM    107  C   ASP A  14      51.790  57.920  28.380  1.00  0.00           C
ATOM    108  O   ASP A  14      52.370  58.620  29.250  1.00  0.00           O
ATOM    109  N   LYS A  15      52.310  57.550  27.200  1.00  0.00           N
ATOM    110  HN  LYS A  15      51.690  57.050  26.580  1.00  0.00           H
ATOM    111  CA  LYS A  15      53.620  57.940  26.770  1.00  0.00           C
ATOM    112  HA  LYS A  15      53.660  57.780  25.700  1.00  0.00           H
ATOM    113  CB  LYS A  15      54.080  59.380  27.020  1.00  0.00           C
ATOM    114  HB1 LYS A  15      55.060  59.450  26.500  1.00  0.00           H
ATOM    115  HB2 LYS A  15      54.280  59.510  28.110  1.00  0.00           H
ATOM    116  CG  LYS A  15      53.150  60.500  26.460  1.00  0.00           C
ATOM    117  HG1 LYS A  15      53.640  61.480  26.640  1.00  0.00           H
ATOM    118  HG2 LYS A  15      52.270  60.460  27.130  1.00  0.00           H
ATOM    119  CD  LYS A  15      52.870  60.360  24.970  1.00  0.00           C
ATOM    120  HD1 LYS A  15      52.460  59.330  24.900  1.00  0.00           H
ATOM    121  HD2 LYS A  15      53.740  60.390  24.290  1.00  0.00           H
ATOM    122  CE  LYS A  15      51.730  61.300  24.560  1.00  0.00           C
ATOM    123  HE1 LYS A  15      52.090  62.350  24.630  1.00  0.00           H
ATOM    124  HE2 LYS A  15      50.950  61.200  25.330  1.00  0.00           H
ATOM    125  NZ  LYS A  15      51.080  61.120  23.280  1.00  0.00           N
ATOM    126  HZ1 LYS A  15      51.840  60.980  22.580  1.00  0.00           H
ATOM    127  HZ2 LYS A  15      50.530  61.970  23.020  1.00  0.00           H
ATOM    128  HZ3 LYS A  15      50.420  60.320  23.240  1.00  0.00           H
ATOM    129  C   LYS A  15      54.750  57.070  27.350  1.00  0.00           C
ATOM    130  O   LYS A  15      55.920  57.260  27.030  1.00  0.00           O
ATOM    131  N   LYS A  16      54.460  56.120  28.280  1.00  0.00           N
ATOM    132  HN  LYS A  16      53.530  55.870  28.560  1.00  0.00           H
ATOM    133  CA  LYS A  16      55.490  55.220  28.800  1.00  0.00           C
ATOM    134  HA  LYS A  16      56.480  55.500  28.500  1.00  0.00           H
ATOM    135  CB  LYS A  16      55.500  55.170  30.380  1.00  0.00           C
ATOM    136  HB1 LYS A  16      56.150  54.330  30.730  1.00  0.00           H
ATOM    137  HB2 LYS A  16      54.500  55.120  30.850  1.00  0.00           H
ATOM    138  CG  LYS A  16      56.320  56.370  30.850  1.00  0.00           C
ATOM    139  HG1 LYS A  16      55.980  57.260  30.310  1.00  0.00           H
ATOM    140  HG2 LYS A  16      57.340  56.360  30.400  1.00  0.00           H
ATOM    141  CD  LYS A  16      56.240  56.490  32.380  1.00  0.00           C
ATOM    142  HD1 LYS A  16      56.530  55.560  32.900  1.00  0.00           H
ATOM    143  HD2 LYS A  16      55.180  56.720  32.590  1.00  0.00           H
ATOM    144  CE  LYS A  16      57.090  57.600  32.940  1.00  0.00           C
ATOM    145  HE1 LYS A  16      58.150  57.500  32.620  1.00  0.00           H
ATOM    146  HE2 LYS A  16      57.010  57.360  34.030  1.00  0.00           H
ATOM    147  NZ  LYS A  16      56.520  58.870  32.590  1.00  0.00           N
ATOM    148  HZ1 LYS A  16      56.590  58.970  31.560  1.00  0.00           H
ATOM    149  HZ2 LYS A  16      56.990  59.710  33.000  1.00  0.00           H
ATOM    150  HZ3 LYS A  16      55.550  58.810  32.960  1.00  0.00           H
ATOM    151  C   LYS A  16      55.370  53.850  28.270  1.00  0.00           C
ATOM    152  O   LYS A  16      54.290  53.250  28.190  1.00  0.00           O
ATOM    153  N   ASN A  17      56.470  53.200  27.990  1.00  0.00           N
ATOM    154  HN  ASN A  17      57.310  53.720  28.070  1.00  0.00           H
ATOM    155  CA  ASN A  17      56.450  51.750  27.870  1.00  0.00           C
ATOM    156  HA  ASN A  17      55.700  51.370  27.190  1.00  0.00           H
ATOM    157  CB  ASN A  17      57.810  51.350  27.250  1.00  0.00           C
ATOM    158  HB1 ASN A  17      57.990  50.270  27.070  1.00  0.00           H
ATOM    159  HB2 ASN A  17      58.630  51.460  28.000  1.00  0.00           H
ATOM    160  CG  ASN A  17      58.050  51.950  25.850  1.00  0.00           C
ATOM    161  OD1 ASN A  17      57.090  52.510  25.240  1.00  0.00           O
ATOM    162  ND2 ASN A  17      59.290  51.830  25.320  1.00  0.00           N
ATOM    163 HD21 ASN A  17      59.540  52.440  24.570  1.00  0.00           H
ATOM    164 HD22 ASN A  17      59.960  51.370  25.910  1.00  0.00           H
ATOM    165  C   ASN A  17      56.270  51.070  29.230  1.00  0.00           C
ATOM    166  O   ASN A  17      56.810  51.540  30.170  1.00  0.00           O
ATOM    167  N   CYS A  18      55.380  50.040  29.330  1.00  0.00           N
ATOM    168  HN  CYS A  18      54.710  49.860  28.610  1.00  0.00           H
ATOM    169  CA  CYS A  18      55.130  49.410  30.630  1.00  0.00           C
ATOM    170  HA  CYS A  18      56.030  49.480  31.220  1.00  0.00           H
ATOM    171  CB  CYS A  18      53.820  49.980  31.400  1.00  0.00           C
ATOM    172  HB1 CYS A  18      53.800  49.450  32.380  1.00  0.00           H
ATOM    173  HB2 CYS A  18      52.900  49.730  30.840  1.00  0.00           H
ATOM    174  SG  CYS A  18      54.050  51.780  31.720  1.00  0.00           S
ATOM    175  C   CYS A  18      54.930  47.910  30.300  1.00  0.00           C
ATOM    176  O   CYS A  18      54.540  47.490  29.250  1.00  0.00           O
ATOM    177  N   CYS A  19      55.120  47.020  31.280  1.00  0.00           N
ATOM    178  HN  CYS A  19      55.520  47.460  32.070  1.00  0.00           H
ATOM    179  CA  CYS A  19      54.750  45.630  31.240  1.00  0.00           C
ATOM    180  HA  CYS A  19      54.480  45.440  30.220  1.00  0.00           H
ATOM    181  CB  CYS A  19      55.970  44.780  31.760  1.00  0.00           C
ATOM    182  HB1 CYS A  19      55.590  43.730  31.750  1.00  0.00           H
ATOM    183  HB2 CYS A  19      56.180  45.010  32.820  1.00  0.00           H
ATOM    184  SG  CYS A  19      57.460  44.880  30.750  1.00  0.00           S
ATOM    185  C   CYS A  19      53.530  45.330  32.120  1.00  0.00           C
ATOM    186  O   CYS A  19      53.470  45.780  33.280  1.00  0.00           O
ATOM    187  N   VAL A  20      52.600  44.630  31.540  1.00  0.00           N
ATOM    188  HN  VAL A  20      52.660  44.250  30.620  1.00  0.00           H
ATOM    189  CA  VAL A  20      51.340  44.440  32.230  1.00  0.00           C
ATOM    190  HA  VAL A  20      51.450  44.880  33.210  1.00  0.00           H
ATOM    191  CB  VAL A  20      50.130  45.140  31.630  1.00  0.00           C
ATOM    192  HB  VAL A  20      50.090  44.970  30.520  1.00  0.00           H
ATOM    193  CG1 VAL A  20      48.790  44.700  32.320  1.00  0.00           C
ATOM    194 HG11 VAL A  20      48.550  43.640  32.140  1.00  0.00           H
ATOM    195 HG12 VAL A  20      47.880  45.180  31.900  1.00  0.00           H
ATOM    196 HG13 VAL A  20      48.820  44.910  33.410  1.00  0.00           H
ATOM    197  CG2 VAL A  20      50.350  46.710  31.880  1.00  0.00           C
ATOM    198 HG21 VAL A  20      51.250  47.040  31.290  1.00  0.00           H
ATOM    199 HG22 VAL A  20      50.500  46.890  32.960  1.00  0.00           H
ATOM    200 HG23 VAL A  20      49.440  47.230  31.510  1.00  0.00           H
ATOM    201  C   VAL A  20      51.020  42.950  32.430  1.00  0.00           C
ATOM    202  O   VAL A  20      51.130  42.190  31.430  1.00  0.00           O
ATOM    203  N   PHE A  21      50.780  42.450  33.650  1.00  0.00           N
ATOM    204  HN  PHE A  21      50.820  42.970  34.510  1.00  0.00           H
ATOM    205  CA  PHE A  21      50.340  41.040  33.870  1.00  0.00           C
ATOM    206  HA  PHE A  21      50.280  40.580  32.890  1.00  0.00           H
ATOM    207  CB  PHE A  21      51.410  40.190  34.690  1.00  0.00           C
ATOM    208  HB1 PHE A  21      51.630  40.570  35.710  1.00  0.00           H
ATOM    209  HB2 PHE A  21      52.320  40.280  34.060  1.00  0.00           H
ATOM    210  CG  PHE A  21      51.090  38.710  34.860  1.00  0.00           C
ATOM    211  CD1 PHE A  21      50.720  37.970  33.680  1.00  0.00           C
ATOM    212  HD1 PHE A  21      50.510  38.410  32.730  1.00  0.00           H
ATOM    213  CE1 PHE A  21      50.350  36.610  33.880  1.00  0.00           C
ATOM    214  HE1 PHE A  21      50.110  36.090  32.980  1.00  0.00           H
ATOM    215  CZ  PHE A  21      50.650  36.020  35.100  1.00  0.00           C
ATOM    216  HZ  PHE A  21      50.380  34.960  35.150  1.00  0.00           H
ATOM    217  CD2 PHE A  21      51.380  38.100  36.060  1.00  0.00           C
ATOM    218  HD2 PHE A  21      51.860  38.670  36.840  1.00  0.00           H
ATOM    219  CE2 PHE A  21      51.210  36.730  36.180  1.00  0.00           C
ATOM    220  HE2 PHE A  21      51.420  36.340  37.160  1.00  0.00           H
ATOM    221  C   PHE A  21      48.950  40.910  34.530  1.00  0.00           C
ATOM    222  O   PHE A  21      48.650  41.550  35.580  1.00  0.00           O
ATOM    223  N   ARG A  22      48.040  40.140  33.960  1.00  0.00           N
ATOM    224  HN  ARG A  22      48.190  39.500  33.210  1.00  0.00           H
ATOM    225  CA  ARG A  22      46.620  40.240  34.190  1.00  0.00           C
ATOM    226  HA  ARG A  22      46.370  40.430  35.220  1.00  0.00           H
ATOM    227  CB  ARG A  22      45.930  41.470  33.360  1.00  0.00           C
ATOM    228  HB1 ARG A  22      46.400  42.360  33.840  1.00  0.00           H
ATOM    229  HB2 ARG A  22      44.850  41.300  33.590  1.00  0.00           H
ATOM    230  CG  ARG A  22      46.380  41.520  31.940  1.00  0.00           C
ATOM    231  HG1 ARG A  22      47.370  41.070  31.660  1.00  0.00           H
ATOM    232  HG2 ARG A  22      46.420  42.600  31.660  1.00  0.00           H
ATOM    233  CD  ARG A  22      45.410  40.920  30.940  1.00  0.00           C
ATOM    234  HD1 ARG A  22      45.170  39.880  31.270  1.00  0.00           H
ATOM    235  HD2 ARG A  22      45.770  41.100  29.910  1.00  0.00           H
ATOM    236  NE  ARG A  22      44.120  41.650  31.170  1.00  0.00           N
ATOM    237  HE  ARG A  22      44.110  42.620  31.370  1.00  0.00           H
ATOM    238  CZ  ARG A  22      42.980  41.120  31.160  1.00  0.00           C
ATOM    239  NH1 ARG A  22      42.710  40.080  30.400  1.00  0.00           N
ATOM    240 HH11 ARG A  22      41.770  40.150  30.080  1.00  0.00           H
ATOM    241 HH12 ARG A  22      43.400  39.910  29.690  1.00  0.00           H
ATOM    242  NH2 ARG A  22      41.940  41.640  31.730  1.00  0.00           N
ATOM    243 HH21 ARG A  22      41.990  42.570  32.110  1.00  0.00           H
ATOM    244 HH22 ARG A  22      41.060  41.190  31.660  1.00  0.00           H
ATOM    245  C   ARG A  22      45.960  38.860  33.870  1.00  0.00           C
ATOM    246  O   ARG A  22      44.860  38.720  33.430  1.00  0.00           O
ATOM    247  N   ASP A  23      46.600  37.740  34.290  1.00  0.00           N
ATOM    248  HN  ASP A  23      47.480  37.790  34.750  1.00  0.00           H
ATOM    249  CA  ASP A  23      46.130  36.370  34.210  1.00  0.00           C
ATOM    250  HA  ASP A  23      45.360  36.270  33.460  1.00  0.00           H
ATOM    251  CB  ASP A  23      47.250  35.250  33.830  1.00  0.00           C
ATOM    252  HB1 ASP A  23      46.720  34.290  33.980  1.00  0.00           H
ATOM    253  HB2 ASP A  23      48.160  35.370  34.460  1.00  0.00           H
ATOM    254  CG  ASP A  23      47.680  35.370  32.430  1.00  0.00           C
ATOM    255  OD1 ASP A  23      47.450  36.380  31.730  1.00  0.00           O
ATOM    256  OD2 ASP A  23      48.280  34.400  31.880  1.00  0.00           O
ATOM    257  C   ASP A  23      45.360  36.040  35.480  1.00  0.00           C
ATOM    258  O   ASP A  23      45.320  36.750  36.450  1.00  0.00           O
ATOM    259  N   ASP A  24      44.570  34.930  35.500  1.00  0.00           N
ATOM    260  HN  ASP A  24      44.520  34.310  34.720  1.00  0.00           H
ATOM    261  CA  ASP A  24      43.540  34.730  36.510  1.00  0.00           C
ATOM    262  HA  ASP A  24      43.320  35.700  36.930  1.00  0.00           H
ATOM    263  CB  ASP A  24      42.280  34.120  35.850  1.00  0.00           C
ATOM    264  HB1 ASP A  24      42.020  34.680  34.940  1.00  0.00           H
ATOM    265  HB2 ASP A  24      41.370  34.100  36.490  1.00  0.00           H
ATOM    266  CG  ASP A  24      42.450  32.710  35.320  1.00  0.00           C
ATOM    267  OD1 ASP A  24      41.550  31.920  35.470  1.00  0.00           O
ATOM    268  OD2 ASP A  24      43.530  32.430  34.770  1.00  0.00           O
ATOM    269  C   ASP A  24      43.970  33.940  37.760  1.00  0.00           C
ATOM    270  O   ASP A  24      43.220  33.650  38.690  1.00  0.00           O
ATOM    271  N   PHE A  25      45.230  33.720  37.960  1.00  0.00           N
ATOM    272  HN  PHE A  25      45.960  33.930  37.320  1.00  0.00           H
ATOM    273  CA  PHE A  25      45.860  33.030  39.080  1.00  0.00           C
ATOM    274  HA  PHE A  25      45.500  32.010  39.060  1.00  0.00           H
ATOM    275  CB  PHE A  25      47.340  32.820  38.820  1.00  0.00           C
ATOM    276  HB1 PHE A  25      47.880  32.290  39.630  1.00  0.00           H
ATOM    277  HB2 PHE A  25      47.810  33.830  38.900  1.00  0.00           H
ATOM    278  CG  PHE A  25      47.810  32.220  37.460  1.00  0.00           C
ATOM    279  CD1 PHE A  25      48.900  32.810  36.640  1.00  0.00           C
ATOM    280  HD1 PHE A  25      49.370  33.680  37.060  1.00  0.00           H
ATOM    281  CE1 PHE A  25      49.360  32.060  35.570  1.00  0.00           C
ATOM    282  HE1 PHE A  25      50.090  32.530  34.920  1.00  0.00           H
ATOM    283  CZ  PHE A  25      48.650  30.900  35.130  1.00  0.00           C
ATOM    284  HZ  PHE A  25      48.970  30.500  34.170  1.00  0.00           H
ATOM    285  CD2 PHE A  25      47.230  31.100  37.080  1.00  0.00           C
ATOM    286  HD2 PHE A  25      46.460  30.740  37.750  1.00  0.00           H
ATOM    287  CE2 PHE A  25      47.640  30.430  35.880  1.00  0.00           C
ATOM    288  HE2 PHE A  25      47.080  29.540  35.650  1.00  0.00           H
ATOM    289  C   PHE A  25      45.520  33.610  40.470  1.00  0.00           C
ATOM    290  O   PHE A  25      45.180  32.870  41.410  1.00  0.00           O
ATOM    291  N   ILE A  26      45.510  34.950  40.510  1.00  0.00           N
ATOM    292  HN  ILE A  26      45.720  35.390  39.640  1.00  0.00           H
ATOM    293  CA  ILE A  26      45.290  35.910  41.570  1.00  0.00           C
ATOM    294  HA  ILE A  26      45.910  35.660  42.410  1.00  0.00           H
ATOM    295  CB  ILE A  26      45.430  37.360  41.090  1.00  0.00           C
ATOM    296  HB  ILE A  26      46.340  37.450  40.460  1.00  0.00           H
ATOM    297  CG2 ILE A  26      44.300  37.770  40.100  1.00  0.00           C
ATOM    298 HG21 ILE A  26      43.330  37.730  40.650  1.00  0.00           H
ATOM    299 HG22 ILE A  26      44.290  37.040  39.250  1.00  0.00           H
ATOM    300 HG23 ILE A  26      44.540  38.770  39.710  1.00  0.00           H
ATOM    301  CG1 ILE A  26      45.550  38.480  42.180  1.00  0.00           C
ATOM    302 HG11 ILE A  26      45.460  38.070  43.210  1.00  0.00           H
ATOM    303 HG12 ILE A  26      44.670  39.100  41.960  1.00  0.00           H
ATOM    304  CD  ILE A  26      46.880  39.330  42.090  1.00  0.00           C
ATOM    305  HD1 ILE A  26      46.800  40.160  42.820  1.00  0.00           H
ATOM    306  HD2 ILE A  26      47.140  39.580  41.040  1.00  0.00           H
ATOM    307  HD3 ILE A  26      47.720  38.670  42.400  1.00  0.00           H
ATOM    308  C   ILE A  26      43.910  35.570  42.260  1.00  0.00           C
ATOM    309  O   ILE A  26      43.790  35.680  43.480  1.00  0.00           O
ATOM    310  N   VAL A  27      42.930  35.010  41.530  1.00  0.00           N
ATOM    311  HN  VAL A  27      43.060  34.840  40.570  1.00  0.00           H
ATOM    312  CA  VAL A  27      41.610  34.520  42.000  1.00  0.00           C
ATOM    313  HA  VAL A  27      41.130  35.300  42.580  1.00  0.00           H
ATOM    314  CB  VAL A  27      40.740  34.230  40.800  1.00  0.00           C
ATOM    315  HB  VAL A  27      41.250  33.480  40.170  1.00  0.00           H
ATOM    316  CG1 VAL A  27      39.420  33.530  41.210  1.00  0.00           C
ATOM    317 HG11 VAL A  27      39.590  32.590  41.770  1.00  0.00           H
ATOM    318 HG12 VAL A  27      38.860  33.350  40.260  1.00  0.00           H
ATOM    319 HG13 VAL A  27      38.770  34.250  41.740  1.00  0.00           H
ATOM    320  CG2 VAL A  27      40.400  35.430  39.950  1.00  0.00           C
ATOM    321 HG21 VAL A  27      39.650  35.040  39.230  1.00  0.00           H
ATOM    322 HG22 VAL A  27      41.330  35.890  39.560  1.00  0.00           H
ATOM    323 HG23 VAL A  27      39.860  36.200  40.540  1.00  0.00           H
ATOM    324  C   VAL A  27      41.720  33.260  42.920  1.00  0.00           C
ATOM    325  O   VAL A  27      40.980  33.180  43.820  1.00  0.00           O
ATOM    326  N   LYS A  28      42.600  32.270  42.670  1.00  0.00           N
ATOM    327  HN  LYS A  28      43.240  32.420  41.930  1.00  0.00           H
ATOM    328  CA  LYS A  28      42.810  31.070  43.540  1.00  0.00           C
ATOM    329  HA  LYS A  28      41.850  30.630  43.740  1.00  0.00           H
ATOM    330  CB  LYS A  28      43.660  29.960  42.810  1.00  0.00           C
ATOM    331  HB1 LYS A  28      43.930  29.160  43.540  1.00  0.00           H
ATOM    332  HB2 LYS A  28      44.590  30.450  42.440  1.00  0.00           H
ATOM    333  CG  LYS A  28      43.020  29.530  41.490  1.00  0.00           C
ATOM    334  HG1 LYS A  28      42.890  30.350  40.760  1.00  0.00           H
ATOM    335  HG2 LYS A  28      42.080  28.980  41.670  1.00  0.00           H
ATOM    336  CD  LYS A  28      43.850  28.480  40.700  1.00  0.00           C
ATOM    337  HD1 LYS A  28      43.470  27.460  40.910  1.00  0.00           H
ATOM    338  HD2 LYS A  28      44.900  28.500  41.060  1.00  0.00           H
ATOM    339  CE  LYS A  28      43.890  28.830  39.180  1.00  0.00           C
ATOM    340  HE1 LYS A  28      44.410  29.810  39.150  1.00  0.00           H
ATOM    341  HE2 LYS A  28      42.860  29.000  38.780  1.00  0.00           H
ATOM    342  NZ  LYS A  28      44.640  27.890  38.310  1.00  0.00           N
ATOM    343  HZ1 LYS A  28      45.590  27.760  38.710  1.00  0.00           H
ATOM    344  HZ2 LYS A  28      44.700  28.240  37.330  1.00  0.00           H
ATOM    345  HZ3 LYS A  28      44.160  26.970  38.270  1.00  0.00           H
ATOM    346  C   LYS A  28      43.520  31.530  44.850  1.00  0.00           C
ATOM    347  O   LYS A  28      43.550  30.820  45.880  1.00  0.00           O
ATOM    348  N   VAL A  29      44.220  32.720  44.840  1.00  0.00           N
ATOM    349  HN  VAL A  29      44.080  33.340  44.070  1.00  0.00           H
ATOM    350  CA  VAL A  29      45.110  33.170  45.870  1.00  0.00           C
ATOM    351  HA  VAL A  29      45.240  32.290  46.480  1.00  0.00           H
ATOM    352  CB  VAL A  29      46.510  33.760  45.450  1.00  0.00           C
ATOM    353  HB  VAL A  29      46.420  34.770  44.980  1.00  0.00           H
ATOM    354  CG1 VAL A  29      47.370  33.950  46.680  1.00  0.00           C
ATOM    355 HG11 VAL A  29      46.840  34.480  47.500  1.00  0.00           H
ATOM    356 HG12 VAL A  29      48.220  34.620  46.420  1.00  0.00           H
ATOM    357 HG13 VAL A  29      47.750  33.000  47.080  1.00  0.00           H
ATOM    358  CG2 VAL A  29      47.140  32.750  44.540  1.00  0.00           C
ATOM    359 HG21 VAL A  29      46.660  32.590  43.550  1.00  0.00           H
ATOM    360 HG22 VAL A  29      47.200  31.750  45.000  1.00  0.00           H
ATOM    361 HG23 VAL A  29      48.170  33.020  44.200  1.00  0.00           H
ATOM    362  C   VAL A  29      44.420  34.170  46.760  1.00  0.00           C
ATOM    363  O   VAL A  29      44.110  33.860  47.920  1.00  0.00           O
ATOM    364  N   LEU A  30      44.080  35.330  46.300  1.00  0.00           N
ATOM    365  HN  LEU A  30      43.950  35.390  45.310  1.00  0.00           H
ATOM    366  CA  LEU A  30      43.680  36.500  47.050  1.00  0.00           C
ATOM    367  HA  LEU A  30      44.210  36.410  47.990  1.00  0.00           H
ATOM    368  CB  LEU A  30      44.240  37.790  46.360  1.00  0.00           C
ATOM    369  HB1 LEU A  30      43.680  38.590  46.890  1.00  0.00           H
ATOM    370  HB2 LEU A  30      43.870  37.770  45.310  1.00  0.00           H
ATOM    371  CG  LEU A  30      45.730  38.060  46.540  1.00  0.00           C
ATOM    372  HG  LEU A  30      46.350  37.320  45.980  1.00  0.00           H
ATOM    373  CD1 LEU A  30      46.170  39.400  46.100  1.00  0.00           C
ATOM    374 HD11 LEU A  30      45.620  40.260  46.550  1.00  0.00           H
ATOM    375 HD12 LEU A  30      46.300  39.590  45.010  1.00  0.00           H
ATOM    376 HD13 LEU A  30      47.170  39.550  46.570  1.00  0.00           H
ATOM    377  CD2 LEU A  30      46.220  37.790  47.980  1.00  0.00           C
ATOM    378 HD21 LEU A  30      45.380  38.010  48.670  1.00  0.00           H
ATOM    379 HD22 LEU A  30      47.130  38.410  48.110  1.00  0.00           H
ATOM    380 HD23 LEU A  30      46.470  36.730  48.170  1.00  0.00           H
ATOM    381  C   LEU A  30      42.290  36.700  47.600  1.00  0.00           C
ATOM    382  O   LEU A  30      42.160  37.180  48.720  1.00  0.00           O
ATOM    383  N   PRO A  31      41.190  36.200  46.990  1.00  0.00           N
ATOM    384  CD  PRO A  31      41.000  35.990  45.590  1.00  0.00           C
ATOM    385  HD1 PRO A  31      41.170  34.920  45.380  1.00  0.00           H
ATOM    386  HD2 PRO A  31      41.750  36.610  45.050  1.00  0.00           H
ATOM    387  CA  PRO A  31      39.870  36.530  47.530  1.00  0.00           C
ATOM    388  HA  PRO A  31      39.750  37.600  47.640  1.00  0.00           H
ATOM    389  CB  PRO A  31      38.810  36.060  46.460  1.00  0.00           C
ATOM    390  HB1 PRO A  31      37.950  36.730  46.660  1.00  0.00           H
ATOM    391  HB2 PRO A  31      38.550  35.000  46.650  1.00  0.00           H
ATOM    392  CG  PRO A  31      39.580  36.420  45.260  1.00  0.00           C
ATOM    393  HG1 PRO A  31      39.150  35.890  44.390  1.00  0.00           H
ATOM    394  HG2 PRO A  31      39.550  37.520  45.130  1.00  0.00           H
ATOM    395  C   PRO A  31      39.540  35.890  48.880  1.00  0.00           C
ATOM    396  O   PRO A  31      39.080  36.640  49.700  1.00  0.00           O
ATOM    397  N   PRO A  32      39.810  34.670  49.240  1.00  0.00           N
ATOM    398  CD  PRO A  32      40.130  33.460  48.420  1.00  0.00           C
ATOM    399  HD1 PRO A  32      41.240  33.480  48.360  1.00  0.00           H
ATOM    400  HD2 PRO A  32      39.730  33.390  47.390  1.00  0.00           H
ATOM    401  CA  PRO A  32      39.820  34.290  50.710  1.00  0.00           C
ATOM    402  HA  PRO A  32      38.890  34.510  51.210  1.00  0.00           H
ATOM    403  CB  PRO A  32      40.090  32.710  50.710  1.00  0.00           C
ATOM    404  HB1 PRO A  32      39.470  32.200  51.480  1.00  0.00           H
ATOM    405  HB2 PRO A  32      41.190  32.540  50.770  1.00  0.00           H
ATOM    406  CG  PRO A  32      39.610  32.380  49.280  1.00  0.00           C
ATOM    407  HG1 PRO A  32      40.140  31.420  49.050  1.00  0.00           H
ATOM    408  HG2 PRO A  32      38.500  32.360  49.310  1.00  0.00           H
ATOM    409  C   PRO A  32      40.750  35.010  51.710  1.00  0.00           C
ATOM    410  O   PRO A  32      40.320  35.260  52.830  1.00  0.00           O
ATOM    411  N   VAL A  33      41.900  35.380  51.220  1.00  0.00           N
ATOM    412  HN  VAL A  33      42.050  35.060  50.290  1.00  0.00           H
ATOM    413  CA  VAL A  33      42.790  36.240  51.960  1.00  0.00           C
ATOM    414  HA  VAL A  33      43.000  35.840  52.950  1.00  0.00           H
ATOM    415  CB  VAL A  33      44.150  36.310  51.220  1.00  0.00           C
ATOM    416  HB  VAL A  33      43.870  36.790  50.250  1.00  0.00           H
ATOM    417  CG1 VAL A  33      45.140  37.310  51.890  1.00  0.00           C
ATOM    418 HG11 VAL A  33      45.560  36.820  52.800  1.00  0.00           H
ATOM    419 HG12 VAL A  33      44.680  38.270  52.210  1.00  0.00           H
ATOM    420 HG13 VAL A  33      46.010  37.470  51.230  1.00  0.00           H
ATOM    421  CG2 VAL A  33      44.790  34.850  51.090  1.00  0.00           C
ATOM    422 HG21 VAL A  33      45.700  35.010  50.460  1.00  0.00           H
ATOM    423 HG22 VAL A  33      44.090  34.110  50.650  1.00  0.00           H
ATOM    424 HG23 VAL A  33      45.020  34.530  52.120  1.00  0.00           H
ATOM    425  C   VAL A  33      42.240  37.670  52.300  1.00  0.00           C
ATOM    426  O   VAL A  33      42.180  38.070  53.500  1.00  0.00           O
ATOM    427  N   LEU A  34      41.660  38.410  51.330  1.00  0.00           N
ATOM    428  HN  LEU A  34      41.630  38.020  50.410  1.00  0.00           H
ATOM    429  CA  LEU A  34      41.030  39.680  51.600  1.00  0.00           C
ATOM    430  HA  LEU A  34      41.660  40.220  52.290  1.00  0.00           H
ATOM    431  CB  LEU A  34      40.610  40.360  50.240  1.00  0.00           C
ATOM    432  HB1 LEU A  34      40.040  41.280  50.510  1.00  0.00           H
ATOM    433  HB2 LEU A  34      39.990  39.640  49.680  1.00  0.00           H
ATOM    434  CG  LEU A  34      41.820  40.670  49.370  1.00  0.00           C
ATOM    435  HG  LEU A  34      42.340  39.730  49.090  1.00  0.00           H
ATOM    436  CD1 LEU A  34      41.440  41.160  47.980  1.00  0.00           C
ATOM    437 HD11 LEU A  34      42.280  41.550  47.360  1.00  0.00           H
ATOM    438 HD12 LEU A  34      40.680  41.960  48.060  1.00  0.00           H
ATOM    439 HD13 LEU A  34      40.960  40.340  47.400  1.00  0.00           H
ATOM    440  CD2 LEU A  34      42.800  41.670  49.920  1.00  0.00           C
ATOM    441 HD21 LEU A  34      42.220  42.610  50.000  1.00  0.00           H
ATOM    442 HD22 LEU A  34      43.580  42.000  49.200  1.00  0.00           H
ATOM    443 HD23 LEU A  34      43.310  41.360  50.850  1.00  0.00           H
ATOM    444  C   LEU A  34      39.680  39.450  52.300  1.00  0.00           C
ATOM    445  O   LEU A  34      39.280  40.330  53.040  1.00  0.00           O
ATOM    446  N   GLY A  35      39.010  38.280  52.070  1.00  0.00           N
ATOM    447  HN  GLY A  35      39.300  37.670  51.350  1.00  0.00           H
ATOM    448  CA  GLY A  35      37.840  37.850  52.890  1.00  0.00           C
ATOM    449  HA1 GLY A  35      37.610  36.870  52.500  1.00  0.00           H
ATOM    450  HA2 GLY A  35      37.160  38.690  52.770  1.00  0.00           H
ATOM    451  C   GLY A  35      38.140  37.680  54.340  1.00  0.00           C
ATOM    452  O   GLY A  35      37.300  38.040  55.130  1.00  0.00           O
ATOM    453  N   LEU A  36      39.230  36.910  54.720  1.00  0.00           N
ATOM    454  HN  LEU A  36      39.930  36.620  54.080  1.00  0.00           H
ATOM    455  CA  LEU A  36      39.750  36.770  56.060  1.00  0.00           C
ATOM    456  HA  LEU A  36      39.040  36.250  56.690  1.00  0.00           H
ATOM    457  CB  LEU A  36      41.040  35.870  56.000  1.00  0.00           C
ATOM    458  HB1 LEU A  36      41.700  36.200  55.170  1.00  0.00           H
ATOM    459  HB2 LEU A  36      40.730  34.840  55.740  1.00  0.00           H
ATOM    460  CG  LEU A  36      41.750  35.790  57.360  1.00  0.00           C
ATOM    461  HG  LEU A  36      41.070  35.960  58.220  1.00  0.00           H
ATOM    462  CD1 LEU A  36      42.250  34.350  57.470  1.00  0.00           C
ATOM    463 HD11 LEU A  36      43.000  34.010  56.730  1.00  0.00           H
ATOM    464 HD12 LEU A  36      41.320  33.750  57.480  1.00  0.00           H
ATOM    465 HD13 LEU A  36      42.760  34.210  58.460  1.00  0.00           H
ATOM    466  CD2 LEU A  36      42.910  36.790  57.470  1.00  0.00           C
ATOM    467 HD21 LEU A  36      43.610  36.920  56.620  1.00  0.00           H
ATOM    468 HD22 LEU A  36      43.500  36.760  58.410  1.00  0.00           H
ATOM    469 HD23 LEU A  36      42.470  37.800  57.670  1.00  0.00           H
ATOM    470  C   LEU A  36      39.960  38.090  56.740  1.00  0.00           C
ATOM    471  O   LEU A  36      39.330  38.490  57.720  1.00  0.00           O
ATOM    472  N   GLU A  37      40.800  38.910  56.100  1.00  0.00           N
ATOM    473  HN  GLU A  37      41.320  38.580  55.320  1.00  0.00           H
ATOM    474  CA  GLU A  37      41.130  40.320  56.440  1.00  0.00           C
ATOM    475  HA  GLU A  37      41.570  40.300  57.420  1.00  0.00           H
ATOM    476  CB  GLU A  37      42.150  40.920  55.400  1.00  0.00           C
ATOM    477  HB1 GLU A  37      42.280  42.020  55.420  1.00  0.00           H
ATOM    478  HB2 GLU A  37      41.710  40.670  54.400  1.00  0.00           H
ATOM    479  CG  GLU A  37      43.590  40.340  55.580  1.00  0.00           C
ATOM    480  HG1 GLU A  37      43.550  39.270  55.890  1.00  0.00           H
ATOM    481  HG2 GLU A  37      44.000  40.930  56.410  1.00  0.00           H
ATOM    482  CD  GLU A  37      44.440  40.490  54.380  1.00  0.00           C
ATOM    483  OE1 GLU A  37      44.150  41.000  53.300  1.00  0.00           O
ATOM    484  OE2 GLU A  37      45.660  39.910  54.480  1.00  0.00           O
ATOM    485  HE2 GLU A  37      46.160  40.440  53.860  1.00  0.00           H
ATOM    486  C   GLU A  37      39.960  41.270  56.520  1.00  0.00           C
ATOM    487  O   GLU A  37      39.820  42.080  57.410  1.00  0.00           O
ATOM    488  N   PHE A  38      38.980  41.110  55.580  1.00  0.00           N
ATOM    489  HN  PHE A  38      39.060  40.380  54.900  1.00  0.00           H
ATOM    490  CA  PHE A  38      37.740  41.870  55.670  1.00  0.00           C
ATOM    491  HA  PHE A  38      38.030  42.910  55.700  1.00  0.00           H
ATOM    492  CB  PHE A  38      36.810  41.650  54.410  1.00  0.00           C
ATOM    493  HB1 PHE A  38      36.620  40.570  54.250  1.00  0.00           H
ATOM    494  HB2 PHE A  38      37.400  42.010  53.540  1.00  0.00           H
ATOM    495  CG  PHE A  38      35.420  42.320  54.420  1.00  0.00           C
ATOM    496  CD1 PHE A  38      35.320  43.720  54.360  1.00  0.00           C
ATOM    497  HD1 PHE A  38      36.220  44.310  54.230  1.00  0.00           H
ATOM    498  CE1 PHE A  38      34.160  44.480  54.480  1.00  0.00           C
ATOM    499  HE1 PHE A  38      33.980  45.540  54.410  1.00  0.00           H
ATOM    500  CZ  PHE A  38      32.960  43.730  54.790  1.00  0.00           C
ATOM    501  HZ  PHE A  38      32.040  44.260  55.020  1.00  0.00           H
ATOM    502  CD2 PHE A  38      34.230  41.610  54.580  1.00  0.00           C
ATOM    503  HD2 PHE A  38      34.240  40.530  54.590  1.00  0.00           H
ATOM    504  CE2 PHE A  38      33.060  42.310  54.830  1.00  0.00           C
ATOM    505  HE2 PHE A  38      32.100  41.810  54.930  1.00  0.00           H
ATOM    506  C   PHE A  38      36.890  41.630  56.900  1.00  0.00           C
ATOM    507  O   PHE A  38      36.460  42.610  57.530  1.00  0.00           O
ATOM    508  N   ILE A  39      36.680  40.380  57.370  1.00  0.00           N
ATOM    509  HN  ILE A  39      37.170  39.670  56.880  1.00  0.00           H
ATOM    510  CA  ILE A  39      35.810  40.030  58.500  1.00  0.00           C
ATOM    511  HA  ILE A  39      34.900  40.590  58.420  1.00  0.00           H
ATOM    512  CB  ILE A  39      35.230  38.610  58.490  1.00  0.00           C
ATOM    513  HB  ILE A  39      34.780  38.430  57.480  1.00  0.00           H
ATOM    514  CG2 ILE A  39      36.350  37.510  58.630  1.00  0.00           C
ATOM    515 HG21 ILE A  39      36.660  37.390  59.690  1.00  0.00           H
ATOM    516 HG22 ILE A  39      37.210  37.700  57.970  1.00  0.00           H
ATOM    517 HG23 ILE A  39      36.030  36.530  58.230  1.00  0.00           H
ATOM    518  CG1 ILE A  39      34.100  38.290  59.470  1.00  0.00           C
ATOM    519 HG11 ILE A  39      34.390  38.630  60.500  1.00  0.00           H
ATOM    520 HG12 ILE A  39      33.810  37.230  59.640  1.00  0.00           H
ATOM    521  CD  ILE A  39      32.790  39.120  59.150  1.00  0.00           C
ATOM    522  HD1 ILE A  39      32.030  38.900  59.930  1.00  0.00           H
ATOM    523  HD2 ILE A  39      32.280  38.910  58.180  1.00  0.00           H
ATOM    524  HD3 ILE A  39      33.120  40.160  59.300  1.00  0.00           H
ATOM    525  C   ILE A  39      36.370  40.580  59.810  1.00  0.00           C
ATOM    526  O   ILE A  39      35.640  41.290  60.490  1.00  0.00           O
ATOM    527  N   PHE A  40      37.680  40.330  60.070  1.00  0.00           N
ATOM    528  HN  PHE A  40      38.140  39.770  59.370  1.00  0.00           H
ATOM    529  CA  PHE A  40      38.270  40.470  61.380  1.00  0.00           C
ATOM    530  HA  PHE A  40      37.480  40.430  62.110  1.00  0.00           H
ATOM    531  CB  PHE A  40      39.350  39.410  61.730  1.00  0.00           C
ATOM    532  HB1 PHE A  40      39.830  39.590  62.720  1.00  0.00           H
ATOM    533  HB2 PHE A  40      40.070  39.470  60.890  1.00  0.00           H
ATOM    534  CG  PHE A  40      38.800  37.960  61.690  1.00  0.00           C
ATOM    535  CD1 PHE A  40      39.060  37.140  60.600  1.00  0.00           C
ATOM    536  HD1 PHE A  40      39.760  37.440  59.840  1.00  0.00           H
ATOM    537  CE1 PHE A  40      38.680  35.740  60.660  1.00  0.00           C
ATOM    538  HE1 PHE A  40      38.980  35.170  59.790  1.00  0.00           H
ATOM    539  CZ  PHE A  40      37.850  35.280  61.700  1.00  0.00           C
ATOM    540  HZ  PHE A  40      37.630  34.220  61.750  1.00  0.00           H
ATOM    541  CD2 PHE A  40      38.080  37.460  62.750  1.00  0.00           C
ATOM    542  HD2 PHE A  40      37.810  38.120  63.550  1.00  0.00           H
ATOM    543  CE2 PHE A  40      37.540  36.160  62.760  1.00  0.00           C
ATOM    544  HE2 PHE A  40      37.060  35.710  63.610  1.00  0.00           H
ATOM    545  C   PHE A  40      38.750  41.900  61.540  1.00  0.00           C
ATOM    546  O   PHE A  40      38.660  42.520  62.590  1.00  0.00           O
ATOM    547  N   GLY A  41      39.190  42.530  60.420  1.00  0.00           N
ATOM    548  HN  GLY A  41      39.380  42.020  59.570  1.00  0.00           H
ATOM    549  CA  GLY A  41      39.570  43.920  60.320  1.00  0.00           C
ATOM    550  HA1 GLY A  41      39.820  44.070  59.280  1.00  0.00           H
ATOM    551  HA2 GLY A  41      40.390  44.050  61.010  1.00  0.00           H
ATOM    552  C   GLY A  41      38.430  44.890  60.600  1.00  0.00           C
ATOM    553  O   GLY A  41      38.540  45.850  61.360  1.00  0.00           O
ATOM    554  N   LEU A  42      37.300  44.710  59.970  1.00  0.00           N
ATOM    555  HN  LEU A  42      37.180  43.950  59.330  1.00  0.00           H
ATOM    556  CA  LEU A  42      36.130  45.470  60.040  1.00  0.00           C
ATOM    557  HA  LEU A  42      36.370  46.520  60.010  1.00  0.00           H
ATOM    558  CB  LEU A  42      35.060  45.210  58.900  1.00  0.00           C
ATOM    559  HB1 LEU A  42      34.840  44.130  58.730  1.00  0.00           H
ATOM    560  HB2 LEU A  42      35.580  45.450  57.950  1.00  0.00           H
ATOM    561  CG  LEU A  42      33.790  46.070  58.890  1.00  0.00           C
ATOM    562  HG  LEU A  42      33.720  46.450  59.940  1.00  0.00           H
ATOM    563  CD1 LEU A  42      34.000  47.290  57.930  1.00  0.00           C
ATOM    564 HD11 LEU A  42      34.740  48.020  58.300  1.00  0.00           H
ATOM    565 HD12 LEU A  42      33.010  47.770  57.710  1.00  0.00           H
ATOM    566 HD13 LEU A  42      34.360  46.910  56.950  1.00  0.00           H
ATOM    567  CD2 LEU A  42      32.550  45.230  58.710  1.00  0.00           C
ATOM    568 HD21 LEU A  42      32.530  44.610  57.780  1.00  0.00           H
ATOM    569 HD22 LEU A  42      31.630  45.850  58.610  1.00  0.00           H
ATOM    570 HD23 LEU A  42      32.340  44.560  59.580  1.00  0.00           H
ATOM    571  C   LEU A  42      35.570  45.420  61.370  1.00  0.00           C
ATOM    572  O   LEU A  42      35.190  46.460  61.980  1.00  0.00           O
ATOM    573  N   LEU A  43      35.300  44.170  61.820  1.00  0.00           N
ATOM    574  HN  LEU A  43      35.310  43.440  61.140  1.00  0.00           H
ATOM    575  CA  LEU A  43      34.710  43.990  63.150  1.00  0.00           C
ATOM    576  HA  LEU A  43      33.850  44.640  63.140  1.00  0.00           H
ATOM    577  CB  LEU A  43      34.280  42.580  63.420  1.00  0.00           C
ATOM    578  HB1 LEU A  43      33.990  42.460  64.480  1.00  0.00           H
ATOM    579  HB2 LEU A  43      35.150  41.900  63.320  1.00  0.00           H
ATOM    580  CG  LEU A  43      33.120  42.000  62.600  1.00  0.00           C
ATOM    581  HG  LEU A  43      33.520  41.840  61.570  1.00  0.00           H
ATOM    582  CD1 LEU A  43      32.730  40.560  63.050  1.00  0.00           C
ATOM    583 HD11 LEU A  43      32.330  40.460  64.080  1.00  0.00           H
ATOM    584 HD12 LEU A  43      33.690  39.970  63.050  1.00  0.00           H
ATOM    585 HD13 LEU A  43      32.080  40.100  62.280  1.00  0.00           H
ATOM    586  CD2 LEU A  43      32.010  43.010  62.610  1.00  0.00           C
ATOM    587 HD21 LEU A  43      31.180  42.470  62.100  1.00  0.00           H
ATOM    588 HD22 LEU A  43      32.250  43.820  61.900  1.00  0.00           H
ATOM    589 HD23 LEU A  43      31.700  43.300  63.640  1.00  0.00           H
ATOM    590  C   LEU A  43      35.550  44.540  64.270  1.00  0.00           C
ATOM    591  O   LEU A  43      35.020  45.270  65.110  1.00  0.00           O
ATOM    592  N   GLY A  44      36.860  44.230  64.240  1.00  0.00           N
ATOM    593  HN  GLY A  44      37.270  43.580  63.610  1.00  0.00           H
ATOM    594  CA  GLY A  44      37.810  44.810  65.190  1.00  0.00           C
ATOM    595  HA1 GLY A  44      38.740  44.490  64.750  1.00  0.00           H
ATOM    596  HA2 GLY A  44      37.590  44.520  66.210  1.00  0.00           H
ATOM    597  C   GLY A  44      37.940  46.220  65.240  1.00  0.00           C
ATOM    598  O   GLY A  44      37.850  46.750  66.320  1.00  0.00           O
ATOM    599  N   ASN A  45      38.230  46.990  64.120  1.00  0.00           N
ATOM    600  HN  ASN A  45      38.260  46.600  63.200  1.00  0.00           H
ATOM    601  CA  ASN A  45      38.360  48.430  64.170  1.00  0.00           C
ATOM    602  HA  ASN A  45      39.060  48.700  64.940  1.00  0.00           H
ATOM    603  CB  ASN A  45      39.000  49.040  62.930  1.00  0.00           C
ATOM    604  HB1 ASN A  45      39.020  50.150  63.020  1.00  0.00           H
ATOM    605  HB2 ASN A  45      38.560  48.780  61.950  1.00  0.00           H
ATOM    606  CG  ASN A  45      40.390  48.430  62.990  1.00  0.00           C
ATOM    607  OD1 ASN A  45      41.100  48.730  63.920  1.00  0.00           O
ATOM    608  ND2 ASN A  45      40.760  47.500  62.070  1.00  0.00           N
ATOM    609 HD21 ASN A  45      41.600  46.990  62.220  1.00  0.00           H
ATOM    610 HD22 ASN A  45      40.130  47.150  61.370  1.00  0.00           H
ATOM    611  C   ASN A  45      37.080  49.170  64.460  1.00  0.00           C
ATOM    612  O   ASN A  45      37.240  50.180  65.100  1.00  0.00           O
ATOM    613  N   GLY A  46      35.890  48.680  64.020  1.00  0.00           N
ATOM    614  HN  GLY A  46      35.910  47.870  63.440  1.00  0.00           H
ATOM    615  CA  GLY A  46      34.580  49.110  64.520  1.00  0.00           C
ATOM    616  HA1 GLY A  46      33.880  48.450  64.030  1.00  0.00           H
ATOM    617  HA2 GLY A  46      34.500  50.190  64.410  1.00  0.00           H
ATOM    618  C   GLY A  46      34.340  48.870  65.960  1.00  0.00           C
ATOM    619  O   GLY A  46      33.880  49.770  66.640  1.00  0.00           O
ATOM    620  N   LEU A  47      34.720  47.680  66.530  1.00  0.00           N
ATOM    621  HN  LEU A  47      35.060  46.890  66.010  1.00  0.00           H
ATOM    622  CA  LEU A  47      34.530  47.410  67.960  1.00  0.00           C
ATOM    623  HA  LEU A  47      33.470  47.570  68.080  1.00  0.00           H
ATOM    624  CB  LEU A  47      34.900  46.040  68.290  1.00  0.00           C
ATOM    625  HB1 LEU A  47      35.990  45.970  68.110  1.00  0.00           H
ATOM    626  HB2 LEU A  47      34.300  45.380  67.620  1.00  0.00           H
ATOM    627  CG  LEU A  47      34.550  45.600  69.820  1.00  0.00           C
ATOM    628  HG  LEU A  47      35.060  46.380  70.420  1.00  0.00           H
ATOM    629  CD1 LEU A  47      33.060  45.590  70.120  1.00  0.00           C
ATOM    630 HD11 LEU A  47      32.520  46.450  69.660  1.00  0.00           H
ATOM    631 HD12 LEU A  47      32.830  45.450  71.200  1.00  0.00           H
ATOM    632 HD13 LEU A  47      32.650  44.660  69.660  1.00  0.00           H
ATOM    633  CD2 LEU A  47      35.170  44.240  70.170  1.00  0.00           C
ATOM    634 HD21 LEU A  47      35.010  44.050  71.250  1.00  0.00           H
ATOM    635 HD22 LEU A  47      36.260  44.260  69.960  1.00  0.00           H
ATOM    636 HD23 LEU A  47      34.590  43.470  69.610  1.00  0.00           H
ATOM    637  C   LEU A  47      35.320  48.540  68.760  1.00  0.00           C
ATOM    638  O   LEU A  47      34.710  49.210  69.580  1.00  0.00           O
ATOM    639  N   ALA A  48      36.540  48.780  68.330  1.00  0.00           N
ATOM    640  HN  ALA A  48      37.000  48.140  67.730  1.00  0.00           H
ATOM    641  CA  ALA A  48      37.350  49.770  68.960  1.00  0.00           C
ATOM    642  HA  ALA A  48      37.260  49.470  69.990  1.00  0.00           H
ATOM    643  CB  ALA A  48      38.750  49.720  68.240  1.00  0.00           C
ATOM    644  HB1 ALA A  48      39.490  50.360  68.770  1.00  0.00           H
ATOM    645  HB2 ALA A  48      38.760  50.140  67.220  1.00  0.00           H
ATOM    646  HB3 ALA A  48      39.120  48.670  68.230  1.00  0.00           H
ATOM    647  C   ALA A  48      36.850  51.170  68.880  1.00  0.00           C
ATOM    648  O   ALA A  48      36.930  51.890  69.860  1.00  0.00           O
ATOM    649  N   LEU A  49      36.190  51.470  67.730  1.00  0.00           N
ATOM    650  HN  LEU A  49      36.160  50.810  66.980  1.00  0.00           H
ATOM    651  CA  LEU A  49      35.500  52.750  67.660  1.00  0.00           C
ATOM    652  HA  LEU A  49      36.130  53.460  68.190  1.00  0.00           H
ATOM    653  CB  LEU A  49      35.240  53.020  66.140  1.00  0.00           C
ATOM    654  HB1 LEU A  49      34.590  53.920  66.030  1.00  0.00           H
ATOM    655  HB2 LEU A  49      34.810  52.110  65.680  1.00  0.00           H
ATOM    656  CG  LEU A  49      36.500  53.280  65.410  1.00  0.00           C
ATOM    657  HG  LEU A  49      37.290  52.530  65.640  1.00  0.00           H
ATOM    658  CD1 LEU A  49      36.300  53.450  63.880  1.00  0.00           C
ATOM    659 HD11 LEU A  49      37.260  53.310  63.320  1.00  0.00           H
ATOM    660 HD12 LEU A  49      35.840  54.420  63.580  1.00  0.00           H
ATOM    661 HD13 LEU A  49      35.570  52.680  63.590  1.00  0.00           H
ATOM    662  CD2 LEU A  49      37.100  54.650  65.880  1.00  0.00           C
ATOM    663 HD21 LEU A  49      38.020  54.870  65.290  1.00  0.00           H
ATOM    664 HD22 LEU A  49      37.320  54.720  66.960  1.00  0.00           H
ATOM    665 HD23 LEU A  49      36.330  55.440  65.720  1.00  0.00           H
ATOM    666  C   LEU A  49      34.310  52.850  68.600  1.00  0.00           C
ATOM    667  O   LEU A  49      34.080  53.920  69.170  1.00  0.00           O
ATOM    668  N   TRP A  50      33.560  51.780  68.700  1.00  0.00           N
ATOM    669  HN  TRP A  50      33.810  50.950  68.190  1.00  0.00           H
ATOM    670  CA  TRP A  50      32.470  51.590  69.760  1.00  0.00           C
ATOM    671  HA  TRP A  50      31.860  52.450  69.580  1.00  0.00           H
ATOM    672  CB  TRP A  50      31.690  50.290  69.480  1.00  0.00           C
ATOM    673  HB1 TRP A  50      32.460  49.590  69.090  1.00  0.00           H
ATOM    674  HB2 TRP A  50      30.990  50.480  68.630  1.00  0.00           H
ATOM    675  CG  TRP A  50      30.990  49.640  70.590  1.00  0.00           C
ATOM    676  CD1 TRP A  50      31.520  48.720  71.400  1.00  0.00           C
ATOM    677  HD1 TRP A  50      32.570  48.460  71.390  1.00  0.00           H
ATOM    678  NE1 TRP A  50      30.530  48.110  72.150  1.00  0.00           N
ATOM    679  HE1 TRP A  50      30.580  47.170  72.390  1.00  0.00           H
ATOM    680  CE2 TRP A  50      29.320  48.780  71.890  1.00  0.00           C
ATOM    681  CD2 TRP A  50      29.570  49.740  70.890  1.00  0.00           C
ATOM    682  CE3 TRP A  50      28.540  50.470  70.330  1.00  0.00           C
ATOM    683  HE3 TRP A  50      28.720  51.290  69.650  1.00  0.00           H
ATOM    684  CZ3 TRP A  50      27.300  50.310  70.920  1.00  0.00           C
ATOM    685  HZ3 TRP A  50      26.440  50.850  70.540  1.00  0.00           H
ATOM    686  CZ2 TRP A  50      28.020  48.520  72.310  1.00  0.00           C
ATOM    687  HZ2 TRP A  50      27.790  47.840  73.120  1.00  0.00           H
ATOM    688  CH2 TRP A  50      27.000  49.330  71.910  1.00  0.00           C
ATOM    689  HH2 TRP A  50      25.960  49.210  72.190  1.00  0.00           H
ATOM    690  C   TRP A  50      32.970  51.800  71.180  1.00  0.00           C
ATOM    691  O   TRP A  50      32.270  52.330  72.080  1.00  0.00           O
ATOM    692  N   ILE A  51      34.140  51.310  71.490  1.00  0.00           N
ATOM    693  HN  ILE A  51      34.660  50.770  70.830  1.00  0.00           H
ATOM    694  CA  ILE A  51      34.880  51.660  72.700  1.00  0.00           C
ATOM    695  HA  ILE A  51      34.260  51.380  73.550  1.00  0.00           H
ATOM    696  CB  ILE A  51      36.150  50.790  72.780  1.00  0.00           C
ATOM    697  HB  ILE A  51      36.910  50.990  71.990  1.00  0.00           H
ATOM    698  CG2 ILE A  51      36.910  51.080  74.160  1.00  0.00           C
ATOM    699 HG21 ILE A  51      37.580  51.970  74.080  1.00  0.00           H
ATOM    700 HG22 ILE A  51      37.580  50.210  74.320  1.00  0.00           H
ATOM    701 HG23 ILE A  51      36.120  51.230  74.930  1.00  0.00           H
ATOM    702  CG1 ILE A  51      35.840  49.230  72.710  1.00  0.00           C
ATOM    703 HG11 ILE A  51      36.790  48.660  72.770  1.00  0.00           H
ATOM    704 HG12 ILE A  51      35.480  49.160  71.660  1.00  0.00           H
ATOM    705  CD  ILE A  51      34.760  48.690  73.650  1.00  0.00           C
ATOM    706  HD1 ILE A  51      33.910  49.420  73.630  1.00  0.00           H
ATOM    707  HD2 ILE A  51      35.060  48.500  74.690  1.00  0.00           H
ATOM    708  HD3 ILE A  51      34.470  47.720  73.190  1.00  0.00           H
ATOM    709  C   ILE A  51      35.110  53.180  72.760  1.00  0.00           C
ATOM    710  O   ILE A  51      34.570  53.810  73.680  1.00  0.00           O
ATOM    711  N   PHE A  52      35.850  53.790  71.800  1.00  0.00           N
ATOM    712  HN  PHE A  52      36.170  53.240  71.040  1.00  0.00           H
ATOM    713  CA  PHE A  52      36.360  55.160  71.800  1.00  0.00           C
ATOM    714  HA  PHE A  52      36.910  55.340  72.720  1.00  0.00           H
ATOM    715  CB  PHE A  52      37.390  55.350  70.600  1.00  0.00           C
ATOM    716  HB1 PHE A  52      37.760  56.400  70.500  1.00  0.00           H
ATOM    717  HB2 PHE A  52      36.900  54.960  69.680  1.00  0.00           H
ATOM    718  CG  PHE A  52      38.650  54.540  70.770  1.00  0.00           C
ATOM    719  CD1 PHE A  52      39.460  54.190  69.670  1.00  0.00           C
ATOM    720  HD1 PHE A  52      39.060  54.460  68.720  1.00  0.00           H
ATOM    721  CE1 PHE A  52      40.690  53.540  69.850  1.00  0.00           C
ATOM    722  HE1 PHE A  52      41.210  53.130  69.000  1.00  0.00           H
ATOM    723  CZ  PHE A  52      41.100  53.240  71.120  1.00  0.00           C
ATOM    724  HZ  PHE A  52      41.970  52.630  71.350  1.00  0.00           H
ATOM    725  CD2 PHE A  52      39.090  54.190  72.060  1.00  0.00           C
ATOM    726  HD2 PHE A  52      38.600  54.620  72.930  1.00  0.00           H
ATOM    727  CE2 PHE A  52      40.370  53.570  72.240  1.00  0.00           C
ATOM    728  HE2 PHE A  52      40.780  53.320  73.200  1.00  0.00           H
ATOM    729  C   PHE A  52      35.230  56.180  71.660  1.00  0.00           C
ATOM    730  O   PHE A  52      35.270  57.190  72.300  1.00  0.00           O
ATOM    731  N   CYS A  53      34.210  55.980  70.840  1.00  0.00           N
ATOM    732  HN  CYS A  53      34.320  55.210  70.210  1.00  0.00           H
ATOM    733  CA  CYS A  53      33.080  56.930  70.670  1.00  0.00           C
ATOM    734  HA  CYS A  53      33.450  57.910  70.430  1.00  0.00           H
ATOM    735  CB  CYS A  53      32.230  56.410  69.470  1.00  0.00           C
ATOM    736  HB1 CYS A  53      31.270  56.970  69.440  1.00  0.00           H
ATOM    737  HB2 CYS A  53      31.930  55.360  69.680  1.00  0.00           H
ATOM    738  SG  CYS A  53      33.200  56.620  67.940  1.00  0.00           S
ATOM    739  HG1 CYS A  53      34.130  55.850  68.470  1.00  0.00           H
ATOM    740  C   CYS A  53      32.120  57.060  71.880  1.00  0.00           C
ATOM    741  O   CYS A  53      31.620  58.130  72.080  1.00  0.00           O
ATOM    742  N   PHE A  54      31.810  55.930  72.560  1.00  0.00           N
ATOM    743  HN  PHE A  54      32.440  55.180  72.370  1.00  0.00           H
ATOM    744  CA  PHE A  54      30.590  55.800  73.260  1.00  0.00           C
ATOM    745  HA  PHE A  54      30.050  56.720  73.460  1.00  0.00           H
ATOM    746  CB  PHE A  54      29.550  54.760  72.510  1.00  0.00           C
ATOM    747  HB1 PHE A  54      28.720  54.680  73.240  1.00  0.00           H
ATOM    748  HB2 PHE A  54      29.980  53.760  72.320  1.00  0.00           H
ATOM    749  CG  PHE A  54      28.940  55.140  71.160  1.00  0.00           C
ATOM    750  CD1 PHE A  54      29.030  54.310  70.070  1.00  0.00           C
ATOM    751  HD1 PHE A  54      29.540  53.380  70.270  1.00  0.00           H
ATOM    752  CE1 PHE A  54      28.390  54.560  68.830  1.00  0.00           C
ATOM    753  HE1 PHE A  54      28.650  53.950  67.980  1.00  0.00           H
ATOM    754  CZ  PHE A  54      27.470  55.600  68.750  1.00  0.00           C
ATOM    755  HZ  PHE A  54      26.880  55.830  67.860  1.00  0.00           H
ATOM    756  CD2 PHE A  54      28.130  56.310  71.020  1.00  0.00           C
ATOM    757  HD2 PHE A  54      28.070  57.080  71.780  1.00  0.00           H
ATOM    758  CE2 PHE A  54      27.400  56.490  69.860  1.00  0.00           C
ATOM    759  HE2 PHE A  54      26.750  57.350  69.810  1.00  0.00           H
ATOM    760  C   PHE A  54      30.840  55.130  74.650  1.00  0.00           C
ATOM    761  O   PHE A  54      30.180  55.520  75.580  1.00  0.00           O
ATOM    762  N   HSD A  55      31.790  54.200  74.840  1.00  0.00           N
ATOM    763  HN  HSD A  55      32.340  53.860  74.070  1.00  0.00           H
ATOM    764  CA  HSD A  55      31.970  53.500  76.060  1.00  0.00           C
ATOM    765  HA  HSD A  55      31.080  53.580  76.670  1.00  0.00           H
ATOM    766  CB  HSD A  55      32.280  51.980  75.980  1.00  0.00           C
ATOM    767  HB1 HSD A  55      32.640  51.460  76.890  1.00  0.00           H
ATOM    768  HB2 HSD A  55      33.170  51.940  75.320  1.00  0.00           H
ATOM    769  ND1 HSD A  55      30.570  51.560  74.210  1.00  0.00           N
ATOM    770  HD1 HSD A  55      31.230  51.650  73.470  1.00  0.00           H
ATOM    771  CG  HSD A  55      31.000  51.400  75.480  1.00  0.00           C
ATOM    772  CE1 HSD A  55      29.300  50.970  74.130  1.00  0.00           C
ATOM    773  HE1 HSD A  55      28.790  50.840  73.170  1.00  0.00           H
ATOM    774  NE2 HSD A  55      28.920  50.480  75.260  1.00  0.00           N
ATOM    775  CD2 HSD A  55      29.890  50.830  76.150  1.00  0.00           C
ATOM    776  HD2 HSD A  55      29.860  50.580  77.220  1.00  0.00           H
ATOM    777  C   HSD A  55      33.170  54.060  76.920  1.00  0.00           C
ATOM    778  O   HSD A  55      33.160  53.920  78.170  1.00  0.00           O
ATOM    779  N   LEU A  56      34.130  54.800  76.360  1.00  0.00           N
ATOM    780  HN  LEU A  56      34.340  54.950  75.400  1.00  0.00           H
ATOM    781  CA  LEU A  56      35.090  55.540  77.150  1.00  0.00           C
ATOM    782  HA  LEU A  56      35.400  55.110  78.090  1.00  0.00           H
ATOM    783  CB  LEU A  56      36.480  55.690  76.460  1.00  0.00           C
ATOM    784  HB1 LEU A  56      37.020  56.320  77.210  1.00  0.00           H
ATOM    785  HB2 LEU A  56      36.300  56.300  75.540  1.00  0.00           H
ATOM    786  CG  LEU A  56      37.120  54.370  76.080  1.00  0.00           C
ATOM    787  HG  LEU A  56      36.550  53.910  75.250  1.00  0.00           H
ATOM    788  CD1 LEU A  56      38.520  54.690  75.500  1.00  0.00           C
ATOM    789 HD11 LEU A  56      38.430  55.400  74.660  1.00  0.00           H
ATOM    790 HD12 LEU A  56      38.950  53.710  75.180  1.00  0.00           H
ATOM    791 HD13 LEU A  56      39.140  55.120  76.310  1.00  0.00           H
ATOM    792  CD2 LEU A  56      37.120  53.320  77.280  1.00  0.00           C
ATOM    793 HD21 LEU A  56      37.770  52.460  76.960  1.00  0.00           H
ATOM    794 HD22 LEU A  56      36.070  53.030  77.450  1.00  0.00           H
ATOM    795 HD23 LEU A  56      37.480  53.760  78.230  1.00  0.00           H
ATOM    796  C   LEU A  56      34.440  56.940  77.390  1.00  0.00           C
ATOM    797  O   LEU A  56      34.130  57.680  76.410  1.00  0.00           O
ATOM    798  N   LYS A  57      34.280  57.350  78.690  1.00  0.00           N
ATOM    799  HN  LYS A  57      34.470  56.770  79.480  1.00  0.00           H
ATOM    800  CA  LYS A  57      33.610  58.630  79.040  1.00  0.00           C
ATOM    801  HA  LYS A  57      32.610  58.680  78.670  1.00  0.00           H
ATOM    802  CB  LYS A  57      33.560  58.730  80.590  1.00  0.00           C
ATOM    803  HB1 LYS A  57      34.520  58.760  81.160  1.00  0.00           H
ATOM    804  HB2 LYS A  57      33.150  57.780  81.020  1.00  0.00           H
ATOM    805  CG  LYS A  57      32.640  59.820  81.070  1.00  0.00           C
ATOM    806  HG1 LYS A  57      33.190  60.720  80.710  1.00  0.00           H
ATOM    807  HG2 LYS A  57      32.630  60.080  82.150  1.00  0.00           H
ATOM    808  CD  LYS A  57      31.170  59.900  80.540  1.00  0.00           C
ATOM    809  HD1 LYS A  57      30.710  58.970  80.950  1.00  0.00           H
ATOM    810  HD2 LYS A  57      31.150  59.850  79.440  1.00  0.00           H
ATOM    811  CE  LYS A  57      30.470  61.230  81.100  1.00  0.00           C
ATOM    812  HE1 LYS A  57      30.940  62.080  80.570  1.00  0.00           H
ATOM    813  HE2 LYS A  57      30.540  61.240  82.210  1.00  0.00           H
ATOM    814  NZ  LYS A  57      29.050  61.250  80.610  1.00  0.00           N
ATOM    815  HZ1 LYS A  57      28.660  60.330  80.310  1.00  0.00           H
ATOM    816  HZ2 LYS A  57      29.080  61.870  79.780  1.00  0.00           H
ATOM    817  HZ3 LYS A  57      28.430  61.770  81.250  1.00  0.00           H
ATOM    818  C   LYS A  57      34.460  59.850  78.530  1.00  0.00           C
ATOM    819  O   LYS A  57      33.930  60.820  78.000  1.00  0.00           O
ATOM    820  N   SER A  58      35.740  59.840  78.630  1.00  0.00           N
ATOM    821  HN  SER A  58      36.220  59.090  79.080  1.00  0.00           H
ATOM    822  CA  SER A  58      36.610  60.970  78.300  1.00  0.00           C
ATOM    823  HA  SER A  58      36.020  61.850  78.150  1.00  0.00           H
ATOM    824  CB  SER A  58      37.400  61.470  79.550  1.00  0.00           C
ATOM    825  HB1 SER A  58      36.780  61.720  80.440  1.00  0.00           H
ATOM    826  HB2 SER A  58      37.940  62.410  79.340  1.00  0.00           H
ATOM    827  OG  SER A  58      38.330  60.460  80.020  1.00  0.00           O
ATOM    828  HG1 SER A  58      37.840  59.640  79.990  1.00  0.00           H
ATOM    829  C   SER A  58      37.530  60.880  77.050  1.00  0.00           C
ATOM    830  O   SER A  58      38.160  59.820  76.760  1.00  0.00           O
ATOM    831  N   TRP A  59      37.700  62.000  76.360  1.00  0.00           N
ATOM    832  HN  TRP A  59      37.180  62.790  76.660  1.00  0.00           H
ATOM    833  CA  TRP A  59      38.780  62.220  75.370  1.00  0.00           C
ATOM    834  HA  TRP A  59      38.950  61.240  74.930  1.00  0.00           H
ATOM    835  CB  TRP A  59      38.540  63.030  74.140  1.00  0.00           C
ATOM    836  HB1 TRP A  59      39.450  63.130  73.510  1.00  0.00           H
ATOM    837  HB2 TRP A  59      38.280  64.050  74.510  1.00  0.00           H
ATOM    838  CG  TRP A  59      37.360  62.520  73.320  1.00  0.00           C
ATOM    839  CD1 TRP A  59      36.080  63.030  73.340  1.00  0.00           C
ATOM    840  HD1 TRP A  59      35.770  63.780  74.050  1.00  0.00           H
ATOM    841  NE1 TRP A  59      35.250  62.310  72.530  1.00  0.00           N
ATOM    842  HE1 TRP A  59      34.290  62.430  72.380  1.00  0.00           H
ATOM    843  CE2 TRP A  59      35.960  61.300  71.900  1.00  0.00           C
ATOM    844  CD2 TRP A  59      37.280  61.430  72.330  1.00  0.00           C
ATOM    845  CE3 TRP A  59      38.230  60.740  71.730  1.00  0.00           C
ATOM    846  HE3 TRP A  59      39.250  60.650  72.080  1.00  0.00           H
ATOM    847  CZ3 TRP A  59      37.810  59.680  70.920  1.00  0.00           C
ATOM    848  HZ3 TRP A  59      38.570  59.040  70.500  1.00  0.00           H
ATOM    849  CZ2 TRP A  59      35.550  60.310  71.020  1.00  0.00           C
ATOM    850  HZ2 TRP A  59      34.480  60.170  70.950  1.00  0.00           H
ATOM    851  CH2 TRP A  59      36.470  59.460  70.570  1.00  0.00           C
ATOM    852  HH2 TRP A  59      36.250  58.720  69.820  1.00  0.00           H
ATOM    853  C   TRP A  59      40.080  62.540  76.060  1.00  0.00           C
ATOM    854  O   TRP A  59      40.170  63.520  76.820  1.00  0.00           O
ATOM    855  N   LYS A  60      41.160  61.770  75.810  1.00  0.00           N
ATOM    856  HN  LYS A  60      41.030  61.160  75.040  1.00  0.00           H
ATOM    857  CA  LYS A  60      42.510  62.220  75.980  1.00  0.00           C
ATOM    858  HA  LYS A  60      42.500  63.200  76.440  1.00  0.00           H
ATOM    859  CB  LYS A  60      43.230  61.150  76.890  1.00  0.00           C
ATOM    860  HB1 LYS A  60      44.290  61.470  76.950  1.00  0.00           H
ATOM    861  HB2 LYS A  60      43.220  60.130  76.450  1.00  0.00           H
ATOM    862  CG  LYS A  60      42.510  60.950  78.160  1.00  0.00           C
ATOM    863  HG1 LYS A  60      42.880  60.080  78.770  1.00  0.00           H
ATOM    864  HG2 LYS A  60      41.470  60.590  78.110  1.00  0.00           H
ATOM    865  CD  LYS A  60      42.740  62.220  79.110  1.00  0.00           C
ATOM    866  HD1 LYS A  60      42.590  63.120  78.490  1.00  0.00           H
ATOM    867  HD2 LYS A  60      43.820  62.240  79.380  1.00  0.00           H
ATOM    868  CE  LYS A  60      41.970  62.270  80.480  1.00  0.00           C
ATOM    869  HE1 LYS A  60      42.350  61.490  81.170  1.00  0.00           H
ATOM    870  HE2 LYS A  60      40.870  62.170  80.320  1.00  0.00           H
ATOM    871  NZ  LYS A  60      42.080  63.610  81.170  1.00  0.00           N
ATOM    872  HZ1 LYS A  60      41.730  63.650  82.140  1.00  0.00           H
ATOM    873  HZ2 LYS A  60      41.600  64.280  80.540  1.00  0.00           H
ATOM    874  HZ3 LYS A  60      43.100  63.810  81.200  1.00  0.00           H
ATOM    875  C   LYS A  60      43.210  62.170  74.580  1.00  0.00           C
ATOM    876  O   LYS A  60      42.830  61.470  73.670  1.00  0.00           O
ATOM    877  N   SER A  61      44.310  62.890  74.440  1.00  0.00           N
ATOM    878  HN  SER A  61      44.570  63.490  75.190  1.00  0.00           H
ATOM    879  CA  SER A  61      45.170  62.990  73.240  1.00  0.00           C
ATOM    880  HA  SER A  61      44.520  63.420  72.480  1.00  0.00           H
ATOM    881  CB  SER A  61      46.350  63.920  73.430  1.00  0.00           C
ATOM    882  HB1 SER A  61      45.970  64.960  73.480  1.00  0.00           H
ATOM    883  HB2 SER A  61      47.110  63.860  72.620  1.00  0.00           H
ATOM    884  OG  SER A  61      47.080  63.630  74.650  1.00  0.00           O
ATOM    885  HG1 SER A  61      47.850  63.120  74.420  1.00  0.00           H
ATOM    886  C   SER A  61      45.720  61.670  72.720  1.00  0.00           C
ATOM    887  O   SER A  61      45.480  61.420  71.540  1.00  0.00           O
ATOM    888  N   SER A  62      46.260  60.740  73.550  1.00  0.00           N
ATOM    889  HN  SER A  62      46.300  61.020  74.510  1.00  0.00           H
ATOM    890  CA  SER A  62      46.510  59.390  73.190  1.00  0.00           C
ATOM    891  HA  SER A  62      47.350  59.390  72.510  1.00  0.00           H
ATOM    892  CB  SER A  62      46.880  58.560  74.490  1.00  0.00           C
ATOM    893  HB1 SER A  62      47.810  59.010  74.890  1.00  0.00           H
ATOM    894  HB2 SER A  62      46.970  57.500  74.170  1.00  0.00           H
ATOM    895  OG  SER A  62      45.900  58.670  75.550  1.00  0.00           O
ATOM    896  HG1 SER A  62      45.570  57.760  75.550  1.00  0.00           H
ATOM    897  C   SER A  62      45.230  58.610  72.550  1.00  0.00           C
ATOM    898  O   SER A  62      45.410  57.840  71.570  1.00  0.00           O
ATOM    899  N   ARG A  63      44.060  58.870  73.150  1.00  0.00           N
ATOM    900  HN  ARG A  63      44.030  59.380  74.010  1.00  0.00           H
ATOM    901  CA  ARG A  63      42.790  58.280  72.620  1.00  0.00           C
ATOM    902  HA  ARG A  63      42.920  57.220  72.450  1.00  0.00           H
ATOM    903  CB  ARG A  63      41.610  58.310  73.680  1.00  0.00           C
ATOM    904  HB1 ARG A  63      40.660  57.900  73.270  1.00  0.00           H
ATOM    905  HB2 ARG A  63      41.400  59.350  73.960  1.00  0.00           H
ATOM    906  CG  ARG A  63      41.850  57.420  74.940  1.00  0.00           C
ATOM    907  HG1 ARG A  63      42.870  57.590  75.340  1.00  0.00           H
ATOM    908  HG2 ARG A  63      41.770  56.350  74.670  1.00  0.00           H
ATOM    909  CD  ARG A  63      40.880  57.860  76.070  1.00  0.00           C
ATOM    910  HD1 ARG A  63      39.840  57.990  75.670  1.00  0.00           H
ATOM    911  HD2 ARG A  63      41.200  58.840  76.480  1.00  0.00           H
ATOM    912  NE  ARG A  63      40.880  56.910  77.240  1.00  0.00           N
ATOM    913  HE  ARG A  63      41.660  56.370  77.510  1.00  0.00           H
ATOM    914  CZ  ARG A  63      40.040  57.010  78.230  1.00  0.00           C
ATOM    915  NH1 ARG A  63      39.020  57.800  78.200  1.00  0.00           N
ATOM    916 HH11 ARG A  63      38.900  58.410  77.420  1.00  0.00           H
ATOM    917 HH12 ARG A  63      38.410  57.780  78.990  1.00  0.00           H
ATOM    918  NH2 ARG A  63      40.180  56.330  79.350  1.00  0.00           N
ATOM    919 HH21 ARG A  63      40.990  55.780  79.560  1.00  0.00           H
ATOM    920 HH22 ARG A  63      39.390  56.280  79.960  1.00  0.00           H
ATOM    921  C   ARG A  63      42.280  58.860  71.290  1.00  0.00           C
ATOM    922  O   ARG A  63      41.660  58.150  70.470  1.00  0.00           O
ATOM    923  N   ILE A  64      42.690  60.180  70.990  1.00  0.00           N
ATOM    924  HN  ILE A  64      43.210  60.740  71.610  1.00  0.00           H
ATOM    925  CA  ILE A  64      42.350  60.870  69.790  1.00  0.00           C
ATOM    926  HA  ILE A  64      41.370  60.580  69.460  1.00  0.00           H
ATOM    927  CB  ILE A  64      42.550  62.370  69.910  1.00  0.00           C
ATOM    928  HB  ILE A  64      43.410  62.670  70.540  1.00  0.00           H
ATOM    929  CG2 ILE A  64      42.490  63.050  68.540  1.00  0.00           C
ATOM    930 HG21 ILE A  64      42.730  64.120  68.700  1.00  0.00           H
ATOM    931 HG22 ILE A  64      41.590  62.920  67.910  1.00  0.00           H
ATOM    932 HG23 ILE A  64      43.440  62.750  68.030  1.00  0.00           H
ATOM    933  CG1 ILE A  64      41.260  62.690  70.810  1.00  0.00           C
ATOM    934 HG11 ILE A  64      41.350  62.130  71.760  1.00  0.00           H
ATOM    935 HG12 ILE A  64      40.260  62.410  70.400  1.00  0.00           H
ATOM    936  CD  ILE A  64      41.050  64.230  71.010  1.00  0.00           C
ATOM    937  HD1 ILE A  64      40.560  64.680  70.120  1.00  0.00           H
ATOM    938  HD2 ILE A  64      42.050  64.710  71.090  1.00  0.00           H
ATOM    939  HD3 ILE A  64      40.450  64.400  71.930  1.00  0.00           H
ATOM    940  C   ILE A  64      43.280  60.360  68.730  1.00  0.00           C
ATOM    941  O   ILE A  64      42.880  60.010  67.630  1.00  0.00           O
ATOM    942  N   PHE A  65      44.620  60.250  69.060  1.00  0.00           N
ATOM    943  HN  PHE A  65      44.940  60.670  69.900  1.00  0.00           H
ATOM    944  CA  PHE A  65      45.500  59.480  68.250  1.00  0.00           C
ATOM    945  HA  PHE A  65      45.420  60.030  67.320  1.00  0.00           H
ATOM    946  CB  PHE A  65      46.920  59.400  68.870  1.00  0.00           C
ATOM    947  HB1 PHE A  65      47.620  58.860  68.210  1.00  0.00           H
ATOM    948  HB2 PHE A  65      46.930  58.950  69.880  1.00  0.00           H
ATOM    949  CG  PHE A  65      47.500  60.810  68.880  1.00  0.00           C
ATOM    950  CD1 PHE A  65      47.340  61.660  67.800  1.00  0.00           C
ATOM    951  HD1 PHE A  65      46.750  61.420  66.940  1.00  0.00           H
ATOM    952  CE1 PHE A  65      47.950  62.970  67.820  1.00  0.00           C
ATOM    953  HE1 PHE A  65      47.950  63.640  66.970  1.00  0.00           H
ATOM    954  CZ  PHE A  65      48.740  63.460  69.000  1.00  0.00           C
ATOM    955  HZ  PHE A  65      49.200  64.430  68.990  1.00  0.00           H
ATOM    956  CD2 PHE A  65      48.400  61.210  69.880  1.00  0.00           C
ATOM    957  HD2 PHE A  65      48.720  60.520  70.650  1.00  0.00           H
ATOM    958  CE2 PHE A  65      48.980  62.470  69.950  1.00  0.00           C
ATOM    959  HE2 PHE A  65      49.590  62.800  70.780  1.00  0.00           H
ATOM    960  C   PHE A  65      45.020  58.070  67.880  1.00  0.00           C
ATOM    961  O   PHE A  65      45.110  57.690  66.700  1.00  0.00           O
ATOM    962  N   LEU A  66      44.510  57.290  68.830  1.00  0.00           N
ATOM    963  HN  LEU A  66      44.700  57.580  69.760  1.00  0.00           H
ATOM    964  CA  LEU A  66      44.120  55.930  68.650  1.00  0.00           C
ATOM    965  HA  LEU A  66      44.880  55.470  68.030  1.00  0.00           H
ATOM    966  CB  LEU A  66      44.000  55.120  69.960  1.00  0.00           C
ATOM    967  HB1 LEU A  66      43.520  54.120  69.810  1.00  0.00           H
ATOM    968  HB2 LEU A  66      43.460  55.760  70.690  1.00  0.00           H
ATOM    969  CG  LEU A  66      45.350  54.760  70.660  1.00  0.00           C
ATOM    970  HG  LEU A  66      45.950  55.700  70.660  1.00  0.00           H
ATOM    971  CD1 LEU A  66      45.070  54.590  72.130  1.00  0.00           C
ATOM    972 HD11 LEU A  66      46.040  54.510  72.660  1.00  0.00           H
ATOM    973 HD12 LEU A  66      44.290  53.830  72.360  1.00  0.00           H
ATOM    974 HD13 LEU A  66      44.650  55.560  72.470  1.00  0.00           H
ATOM    975  CD2 LEU A  66      45.920  53.530  69.950  1.00  0.00           C
ATOM    976 HD21 LEU A  66      46.340  53.760  68.950  1.00  0.00           H
ATOM    977 HD22 LEU A  66      45.160  52.730  69.930  1.00  0.00           H
ATOM    978 HD23 LEU A  66      46.770  53.140  70.550  1.00  0.00           H
ATOM    979  C   LEU A  66      42.780  55.820  67.840  1.00  0.00           C
ATOM    980  O   LEU A  66      42.670  54.910  67.010  1.00  0.00           O
ATOM    981  N   PHE A  67      41.820  56.750  68.080  1.00  0.00           N
ATOM    982  HN  PHE A  67      41.860  57.290  68.910  1.00  0.00           H
ATOM    983  CA  PHE A  67      40.650  56.930  67.250  1.00  0.00           C
ATOM    984  HA  PHE A  67      40.120  56.000  67.300  1.00  0.00           H
ATOM    985  CB  PHE A  67      39.760  58.170  67.820  1.00  0.00           C
ATOM    986  HB1 PHE A  67      40.370  59.110  67.860  1.00  0.00           H
ATOM    987  HB2 PHE A  67      39.540  57.850  68.850  1.00  0.00           H
ATOM    988  CG  PHE A  67      38.510  58.420  66.960  1.00  0.00           C
ATOM    989  CD1 PHE A  67      37.280  57.990  67.380  1.00  0.00           C
ATOM    990  HD1 PHE A  67      37.200  57.410  68.280  1.00  0.00           H
ATOM    991  CE1 PHE A  67      36.110  58.420  66.750  1.00  0.00           C
ATOM    992  HE1 PHE A  67      35.090  58.240  67.050  1.00  0.00           H
ATOM    993  CZ  PHE A  67      36.240  59.020  65.500  1.00  0.00           C
ATOM    994  HZ  PHE A  67      35.450  59.300  64.820  1.00  0.00           H
ATOM    995  CD2 PHE A  67      38.650  59.100  65.790  1.00  0.00           C
ATOM    996  HD2 PHE A  67      39.590  59.480  65.450  1.00  0.00           H
ATOM    997  CE2 PHE A  67      37.500  59.340  65.000  1.00  0.00           C
ATOM    998  HE2 PHE A  67      37.660  59.810  64.050  1.00  0.00           H
ATOM    999  C   PHE A  67      41.090  57.250  65.780  1.00  0.00           C
ATOM   1000  O   PHE A  67      40.620  56.540  64.880  1.00  0.00           O
ATOM   1001  N   ASN A  68      42.090  58.130  65.510  1.00  0.00           N
ATOM   1002  HN  ASN A  68      42.540  58.660  66.230  1.00  0.00           H
ATOM   1003  CA  ASN A  68      42.540  58.270  64.160  1.00  0.00           C
ATOM   1004  HA  ASN A  68      41.660  58.380  63.560  1.00  0.00           H
ATOM   1005  CB  ASN A  68      43.470  59.530  64.030  1.00  0.00           C
ATOM   1006  HB1 ASN A  68      44.090  59.490  63.110  1.00  0.00           H
ATOM   1007  HB2 ASN A  68      44.210  59.570  64.860  1.00  0.00           H
ATOM   1008  CG  ASN A  68      42.770  60.820  63.980  1.00  0.00           C
ATOM   1009  OD1 ASN A  68      42.600  61.340  62.880  1.00  0.00           O
ATOM   1010  ND2 ASN A  68      42.200  61.270  65.140  1.00  0.00           N
ATOM   1011 HD21 ASN A  68      42.360  60.810  66.000  1.00  0.00           H
ATOM   1012 HD22 ASN A  68      41.620  62.090  65.120  1.00  0.00           H
ATOM   1013  C   ASN A  68      43.160  57.050  63.570  1.00  0.00           C
ATOM   1014  O   ASN A  68      42.970  56.600  62.430  1.00  0.00           O
ATOM   1015  N   LEU A  69      43.990  56.310  64.330  1.00  0.00           N
ATOM   1016  HN  LEU A  69      44.250  56.650  65.230  1.00  0.00           H
ATOM   1017  CA  LEU A  69      44.490  55.000  63.870  1.00  0.00           C
ATOM   1018  HA  LEU A  69      44.970  55.220  62.940  1.00  0.00           H
ATOM   1019  CB  LEU A  69      45.460  54.470  64.910  1.00  0.00           C
ATOM   1020  HB1 LEU A  69      44.930  54.490  65.880  1.00  0.00           H
ATOM   1021  HB2 LEU A  69      46.230  55.230  65.150  1.00  0.00           H
ATOM   1022  CG  LEU A  69      46.260  53.160  64.660  1.00  0.00           C
ATOM   1023  HG  LEU A  69      45.490  52.350  64.680  1.00  0.00           H
ATOM   1024  CD1 LEU A  69      46.860  53.080  63.240  1.00  0.00           C
ATOM   1025 HD11 LEU A  69      47.290  52.100  62.980  1.00  0.00           H
ATOM   1026 HD12 LEU A  69      47.600  53.900  63.190  1.00  0.00           H
ATOM   1027 HD13 LEU A  69      46.050  53.310  62.510  1.00  0.00           H
ATOM   1028  CD2 LEU A  69      47.310  52.870  65.670  1.00  0.00           C
ATOM   1029 HD21 LEU A  69      46.880  52.710  66.680  1.00  0.00           H
ATOM   1030 HD22 LEU A  69      48.000  53.740  65.740  1.00  0.00           H
ATOM   1031 HD23 LEU A  69      47.850  51.920  65.420  1.00  0.00           H
ATOM   1032  C   LEU A  69      43.440  53.920  63.570  1.00  0.00           C
ATOM   1033  O   LEU A  69      43.420  53.330  62.450  1.00  0.00           O
ATOM   1034  N   ALA A  70      42.460  53.730  64.460  1.00  0.00           N
ATOM   1035  HN  ALA A  70      42.400  54.190  65.340  1.00  0.00           H
ATOM   1036  CA  ALA A  70      41.380  52.800  64.260  1.00  0.00           C
ATOM   1037  HA  ALA A  70      41.880  51.860  64.140  1.00  0.00           H
ATOM   1038  CB  ALA A  70      40.470  52.840  65.570  1.00  0.00           C
ATOM   1039  HB1 ALA A  70      39.700  52.030  65.540  1.00  0.00           H
ATOM   1040  HB2 ALA A  70      40.120  53.880  65.710  1.00  0.00           H
ATOM   1041  HB3 ALA A  70      41.160  52.540  66.390  1.00  0.00           H
ATOM   1042  C   ALA A  70      40.530  53.020  63.020  1.00  0.00           C
ATOM   1043  O   ALA A  70      40.220  52.110  62.240  1.00  0.00           O
ATOM   1044  N   VAL A  71      40.300  54.270  62.790  1.00  0.00           N
ATOM   1045  HN  VAL A  71      40.670  54.880  63.500  1.00  0.00           H
ATOM   1046  CA  VAL A  71      39.540  54.840  61.590  1.00  0.00           C
ATOM   1047  HA  VAL A  71      38.650  54.220  61.570  1.00  0.00           H
ATOM   1048  CB  VAL A  71      39.170  56.400  61.670  1.00  0.00           C
ATOM   1049  HB  VAL A  71      40.100  56.900  62.040  1.00  0.00           H
ATOM   1050  CG1 VAL A  71      38.600  56.940  60.420  1.00  0.00           C
ATOM   1051 HG11 VAL A  71      38.140  57.940  60.580  1.00  0.00           H
ATOM   1052 HG12 VAL A  71      37.840  56.210  60.080  1.00  0.00           H
ATOM   1053 HG13 VAL A  71      39.380  56.920  59.630  1.00  0.00           H
ATOM   1054  CG2 VAL A  71      38.110  56.590  62.750  1.00  0.00           C
ATOM   1055 HG21 VAL A  71      37.320  55.850  62.510  1.00  0.00           H
ATOM   1056 HG22 VAL A  71      37.780  57.650  62.710  1.00  0.00           H
ATOM   1057 HG23 VAL A  71      38.460  56.320  63.770  1.00  0.00           H
ATOM   1058  C   VAL A  71      40.290  54.580  60.290  1.00  0.00           C
ATOM   1059  O   VAL A  71      39.630  54.080  59.350  1.00  0.00           O
ATOM   1060  N   ALA A  72      41.590  54.670  60.250  1.00  0.00           N
ATOM   1061  HN  ALA A  72      42.100  54.960  61.070  1.00  0.00           H
ATOM   1062  CA  ALA A  72      42.340  54.470  59.070  1.00  0.00           C
ATOM   1063  HA  ALA A  72      41.850  55.010  58.280  1.00  0.00           H
ATOM   1064  CB  ALA A  72      43.750  54.960  59.270  1.00  0.00           C
ATOM   1065  HB1 ALA A  72      43.790  55.900  59.830  1.00  0.00           H
ATOM   1066  HB2 ALA A  72      44.270  55.140  58.300  1.00  0.00           H
ATOM   1067  HB3 ALA A  72      44.440  54.260  59.780  1.00  0.00           H
ATOM   1068  C   ALA A  72      42.260  52.960  58.770  1.00  0.00           C
ATOM   1069  O   ALA A  72      42.000  52.460  57.620  1.00  0.00           O
ATOM   1070  N   ASP A  73      42.520  52.060  59.770  1.00  0.00           N
ATOM   1071  HN  ASP A  73      42.480  52.310  60.730  1.00  0.00           H
ATOM   1072  CA  ASP A  73      42.440  50.610  59.560  1.00  0.00           C
ATOM   1073  HA  ASP A  73      43.060  50.350  58.710  1.00  0.00           H
ATOM   1074  CB  ASP A  73      43.030  49.840  60.710  1.00  0.00           C
ATOM   1075  HB1 ASP A  73      43.010  48.770  60.400  1.00  0.00           H
ATOM   1076  HB2 ASP A  73      42.240  49.930  61.490  1.00  0.00           H
ATOM   1077  CG  ASP A  73      44.420  50.170  61.110  1.00  0.00           C
ATOM   1078  OD1 ASP A  73      45.240  51.050  60.790  1.00  0.00           O
ATOM   1079  OD2 ASP A  73      44.800  49.170  62.030  1.00  0.00           O
ATOM   1080  HD2 ASP A  73      45.740  49.270  62.240  1.00  0.00           H
ATOM   1081  C   ASP A  73      41.050  50.120  59.190  1.00  0.00           C
ATOM   1082  O   ASP A  73      40.910  49.270  58.360  1.00  0.00           O
ATOM   1083  N   PHE A  74      39.990  50.660  59.780  1.00  0.00           N
ATOM   1084  HN  PHE A  74      40.030  51.350  60.490  1.00  0.00           H
ATOM   1085  CA  PHE A  74      38.610  50.470  59.260  1.00  0.00           C
ATOM   1086  HA  PHE A  74      38.380  49.410  59.360  1.00  0.00           H
ATOM   1087  CB  PHE A  74      37.700  51.230  60.240  1.00  0.00           C
ATOM   1088  HB1 PHE A  74      38.040  52.280  60.340  1.00  0.00           H
ATOM   1089  HB2 PHE A  74      37.870  50.830  61.260  1.00  0.00           H
ATOM   1090  CG  PHE A  74      36.220  51.220  60.120  1.00  0.00           C
ATOM   1091  CD1 PHE A  74      35.440  50.090  60.230  1.00  0.00           C
ATOM   1092  HD1 PHE A  74      35.860  49.100  60.270  1.00  0.00           H
ATOM   1093  CE1 PHE A  74      34.050  50.270  60.500  1.00  0.00           C
ATOM   1094  HE1 PHE A  74      33.420  49.440  60.750  1.00  0.00           H
ATOM   1095  CZ  PHE A  74      33.360  51.480  60.420  1.00  0.00           C
ATOM   1096  HZ  PHE A  74      32.360  51.650  60.770  1.00  0.00           H
ATOM   1097  CD2 PHE A  74      35.590  52.490  60.090  1.00  0.00           C
ATOM   1098  HD2 PHE A  74      36.200  53.370  59.980  1.00  0.00           H
ATOM   1099  CE2 PHE A  74      34.170  52.610  60.170  1.00  0.00           C
ATOM   1100  HE2 PHE A  74      33.740  53.600  60.150  1.00  0.00           H
ATOM   1101  C   PHE A  74      38.380  50.830  57.820  1.00  0.00           C
ATOM   1102  O   PHE A  74      37.890  50.020  57.080  1.00  0.00           O
ATOM   1103  N   LEU A  75      38.790  52.040  57.400  1.00  0.00           N
ATOM   1104  HN  LEU A  75      39.230  52.690  58.010  1.00  0.00           H
ATOM   1105  CA  LEU A  75      38.370  52.590  56.120  1.00  0.00           C
ATOM   1106  HA  LEU A  75      37.300  52.450  56.030  1.00  0.00           H
ATOM   1107  CB  LEU A  75      38.560  54.110  56.210  1.00  0.00           C
ATOM   1108  HB1 LEU A  75      39.580  54.390  56.540  1.00  0.00           H
ATOM   1109  HB2 LEU A  75      37.950  54.410  57.090  1.00  0.00           H
ATOM   1110  CG  LEU A  75      38.200  54.920  55.020  1.00  0.00           C
ATOM   1111  HG  LEU A  75      38.840  54.630  54.160  1.00  0.00           H
ATOM   1112  CD1 LEU A  75      36.730  54.730  54.570  1.00  0.00           C
ATOM   1113 HD11 LEU A  75      36.470  55.440  53.760  1.00  0.00           H
ATOM   1114 HD12 LEU A  75      36.090  55.000  55.430  1.00  0.00           H
ATOM   1115 HD13 LEU A  75      36.470  53.680  54.300  1.00  0.00           H
ATOM   1116  CD2 LEU A  75      38.390  56.480  55.300  1.00  0.00           C
ATOM   1117 HD21 LEU A  75      37.890  57.030  54.470  1.00  0.00           H
ATOM   1118 HD22 LEU A  75      39.440  56.830  55.390  1.00  0.00           H
ATOM   1119 HD23 LEU A  75      37.930  56.700  56.280  1.00  0.00           H
ATOM   1120  C   LEU A  75      39.180  51.950  54.970  1.00  0.00           C
ATOM   1121  O   LEU A  75      38.630  51.710  53.900  1.00  0.00           O
ATOM   1122  N   LEU A  76      40.400  51.490  55.260  1.00  0.00           N
ATOM   1123  HN  LEU A  76      40.720  51.640  56.190  1.00  0.00           H
ATOM   1124  CA  LEU A  76      41.230  50.590  54.410  1.00  0.00           C
ATOM   1125  HA  LEU A  76      41.360  51.020  53.430  1.00  0.00           H
ATOM   1126  CB  LEU A  76      42.500  50.280  55.190  1.00  0.00           C
ATOM   1127  HB1 LEU A  76      42.260  49.880  56.190  1.00  0.00           H
ATOM   1128  HB2 LEU A  76      43.030  51.240  55.370  1.00  0.00           H
ATOM   1129  CG  LEU A  76      43.580  49.550  54.360  1.00  0.00           C
ATOM   1130  HG  LEU A  76      43.250  48.490  54.260  1.00  0.00           H
ATOM   1131  CD1 LEU A  76      43.530  50.030  52.890  1.00  0.00           C
ATOM   1132 HD11 LEU A  76      42.510  49.910  52.490  1.00  0.00           H
ATOM   1133 HD12 LEU A  76      44.190  49.260  52.450  1.00  0.00           H
ATOM   1134 HD13 LEU A  76      43.840  51.100  52.850  1.00  0.00           H
ATOM   1135  CD2 LEU A  76      45.010  49.650  54.900  1.00  0.00           C
ATOM   1136 HD21 LEU A  76      45.720  49.260  54.150  1.00  0.00           H
ATOM   1137 HD22 LEU A  76      45.170  49.190  55.900  1.00  0.00           H
ATOM   1138 HD23 LEU A  76      45.270  50.720  55.030  1.00  0.00           H
ATOM   1139  C   LEU A  76      40.440  49.280  54.130  1.00  0.00           C
ATOM   1140  O   LEU A  76      40.230  48.890  53.000  1.00  0.00           O
ATOM   1141  N   ILE A  77      39.900  48.610  55.200  1.00  0.00           N
ATOM   1142  HN  ILE A  77      40.010  49.070  56.080  1.00  0.00           H
ATOM   1143  CA  ILE A  77      39.190  47.310  55.130  1.00  0.00           C
ATOM   1144  HA  ILE A  77      39.690  46.660  54.440  1.00  0.00           H
ATOM   1145  CB  ILE A  77      39.000  46.660  56.560  1.00  0.00           C
ATOM   1146  HB  ILE A  77      38.600  47.530  57.120  1.00  0.00           H
ATOM   1147  CG2 ILE A  77      37.920  45.560  56.510  1.00  0.00           C
ATOM   1148 HG21 ILE A  77      38.200  44.940  55.630  1.00  0.00           H
ATOM   1149 HG22 ILE A  77      36.850  45.850  56.350  1.00  0.00           H
ATOM   1150 HG23 ILE A  77      37.890  44.860  57.370  1.00  0.00           H
ATOM   1151  CG1 ILE A  77      40.220  46.270  57.360  1.00  0.00           C
ATOM   1152 HG11 ILE A  77      39.830  45.910  58.340  1.00  0.00           H
ATOM   1153 HG12 ILE A  77      40.900  47.150  57.380  1.00  0.00           H
ATOM   1154  CD  ILE A  77      40.880  45.070  56.660  1.00  0.00           C
ATOM   1155  HD1 ILE A  77      41.190  45.450  55.660  1.00  0.00           H
ATOM   1156  HD2 ILE A  77      40.120  44.270  56.590  1.00  0.00           H
ATOM   1157  HD3 ILE A  77      41.830  44.640  57.060  1.00  0.00           H
ATOM   1158  C   ILE A  77      37.850  47.400  54.320  1.00  0.00           C
ATOM   1159  O   ILE A  77      37.400  46.440  53.740  1.00  0.00           O
ATOM   1160  N   ILE A  78      37.260  48.570  54.310  1.00  0.00           N
ATOM   1161  HN  ILE A  78      37.560  49.250  54.970  1.00  0.00           H
ATOM   1162  CA  ILE A  78      36.020  48.960  53.570  1.00  0.00           C
ATOM   1163  HA  ILE A  78      35.340  48.180  53.880  1.00  0.00           H
ATOM   1164  CB  ILE A  78      35.480  50.310  54.140  1.00  0.00           C
ATOM   1165  HB  ILE A  78      36.270  51.080  54.190  1.00  0.00           H
ATOM   1166  CG2 ILE A  78      34.200  50.770  53.330  1.00  0.00           C
ATOM   1167 HG21 ILE A  78      33.890  51.760  53.730  1.00  0.00           H
ATOM   1168 HG22 ILE A  78      33.400  50.000  53.480  1.00  0.00           H
ATOM   1169 HG23 ILE A  78      34.370  50.890  52.250  1.00  0.00           H
ATOM   1170  CG1 ILE A  78      34.990  50.100  55.590  1.00  0.00           C
ATOM   1171 HG11 ILE A  78      35.780  49.530  56.130  1.00  0.00           H
ATOM   1172 HG12 ILE A  78      34.100  49.440  55.660  1.00  0.00           H
ATOM   1173  CD  ILE A  78      34.650  51.370  56.290  1.00  0.00           C
ATOM   1174  HD1 ILE A  78      34.320  51.110  57.320  1.00  0.00           H
ATOM   1175  HD2 ILE A  78      33.960  52.070  55.760  1.00  0.00           H
ATOM   1176  HD3 ILE A  78      35.560  51.970  56.470  1.00  0.00           H
ATOM   1177  C   ILE A  78      36.130  48.790  52.070  1.00  0.00           C
ATOM   1178  O   ILE A  78      35.130  48.400  51.400  1.00  0.00           O
ATOM   1179  N   CYS A  79      37.290  49.100  51.470  1.00  0.00           N
ATOM   1180  HN  CYS A  79      38.070  49.270  52.060  1.00  0.00           H
ATOM   1181  CA  CYS A  79      37.460  49.130  50.040  1.00  0.00           C
ATOM   1182  HA  CYS A  79      36.600  49.650  49.620  1.00  0.00           H
ATOM   1183  CB  CYS A  79      38.870  49.850  49.800  1.00  0.00           C
ATOM   1184  HB1 CYS A  79      39.130  49.710  48.730  1.00  0.00           H
ATOM   1185  HB2 CYS A  79      39.540  49.170  50.360  1.00  0.00           H
ATOM   1186  SG  CYS A  79      38.880  51.570  50.480  1.00  0.00           S
ATOM   1187  HG1 CYS A  79      38.530  51.230  51.710  1.00  0.00           H
ATOM   1188  C   CYS A  79      37.680  47.670  49.460  1.00  0.00           C
ATOM   1189  O   CYS A  79      37.500  47.410  48.250  1.00  0.00           O
ATOM   1190  N   LEU A  80      38.120  46.690  50.240  1.00  0.00           N
ATOM   1191  HN  LEU A  80      38.290  47.010  51.170  1.00  0.00           H
ATOM   1192  CA  LEU A  80      38.510  45.370  49.920  1.00  0.00           C
ATOM   1193  HA  LEU A  80      39.280  45.430  49.180  1.00  0.00           H
ATOM   1194  CB  LEU A  80      39.250  44.660  51.150  1.00  0.00           C
ATOM   1195  HB1 LEU A  80      39.590  43.650  50.840  1.00  0.00           H
ATOM   1196  HB2 LEU A  80      38.550  44.480  51.980  1.00  0.00           H
ATOM   1197  CG  LEU A  80      40.470  45.420  51.670  1.00  0.00           C
ATOM   1198  HG  LEU A  80      40.090  46.330  52.180  1.00  0.00           H
ATOM   1199  CD1 LEU A  80      41.080  44.740  52.910  1.00  0.00           C
ATOM   1200 HD11 LEU A  80      41.580  45.500  53.530  1.00  0.00           H
ATOM   1201 HD12 LEU A  80      41.800  43.910  52.720  1.00  0.00           H
ATOM   1202 HD13 LEU A  80      40.320  44.310  53.590  1.00  0.00           H
ATOM   1203  CD2 LEU A  80      41.610  45.780  50.690  1.00  0.00           C
ATOM   1204 HD21 LEU A  80      41.250  46.410  49.850  1.00  0.00           H
ATOM   1205 HD22 LEU A  80      41.960  44.870  50.170  1.00  0.00           H
ATOM   1206 HD23 LEU A  80      42.420  46.240  51.290  1.00  0.00           H
ATOM   1207  C   LEU A  80      37.470  44.330  49.380  1.00  0.00           C
ATOM   1208  O   LEU A  80      37.950  43.390  48.740  1.00  0.00           O
ATOM   1209  N   PRO A  81      36.230  44.370  49.610  1.00  0.00           N
ATOM   1210  CD  PRO A  81      35.590  44.650  50.880  1.00  0.00           C
ATOM   1211  HD1 PRO A  81      35.220  45.690  50.800  1.00  0.00           H
ATOM   1212  HD2 PRO A  81      36.260  44.570  51.750  1.00  0.00           H
ATOM   1213  CA  PRO A  81      35.290  43.590  48.770  1.00  0.00           C
ATOM   1214  HA  PRO A  81      35.640  42.570  48.830  1.00  0.00           H
ATOM   1215  CB  PRO A  81      33.900  43.660  49.550  1.00  0.00           C
ATOM   1216  HB1 PRO A  81      33.460  42.640  49.560  1.00  0.00           H
ATOM   1217  HB2 PRO A  81      33.300  44.440  49.030  1.00  0.00           H
ATOM   1218  CG  PRO A  81      34.310  43.890  51.010  1.00  0.00           C
ATOM   1219  HG1 PRO A  81      33.420  44.390  51.450  1.00  0.00           H
ATOM   1220  HG2 PRO A  81      34.440  42.950  51.580  1.00  0.00           H
ATOM   1221  C   PRO A  81      35.110  44.100  47.380  1.00  0.00           C
ATOM   1222  O   PRO A  81      34.640  43.400  46.520  1.00  0.00           O
ATOM   1223  N   PHE A  82      35.430  45.410  47.020  1.00  0.00           N
ATOM   1224  HN  PHE A  82      35.810  46.150  47.570  1.00  0.00           H
ATOM   1225  CA  PHE A  82      35.430  45.980  45.740  1.00  0.00           C
ATOM   1226  HA  PHE A  82      34.580  45.520  45.240  1.00  0.00           H
ATOM   1227  CB  PHE A  82      35.280  47.560  45.740  1.00  0.00           C
ATOM   1228  HB1 PHE A  82      35.200  47.870  44.680  1.00  0.00           H
ATOM   1229  HB2 PHE A  82      36.120  48.130  46.170  1.00  0.00           H
ATOM   1230  CG  PHE A  82      33.960  47.950  46.450  1.00  0.00           C
ATOM   1231  CD1 PHE A  82      32.760  47.760  45.770  1.00  0.00           C
ATOM   1232  HD1 PHE A  82      32.770  47.330  44.780  1.00  0.00           H
ATOM   1233  CE1 PHE A  82      31.540  47.870  46.460  1.00  0.00           C
ATOM   1234  HE1 PHE A  82      30.570  47.780  45.990  1.00  0.00           H
ATOM   1235  CZ  PHE A  82      31.510  48.310  47.800  1.00  0.00           C
ATOM   1236  HZ  PHE A  82      30.510  48.330  48.180  1.00  0.00           H
ATOM   1237  CD2 PHE A  82      33.930  48.360  47.790  1.00  0.00           C
ATOM   1238  HD2 PHE A  82      34.840  48.630  48.310  1.00  0.00           H
ATOM   1239  CE2 PHE A  82      32.730  48.540  48.460  1.00  0.00           C
ATOM   1240  HE2 PHE A  82      32.780  48.960  49.460  1.00  0.00           H
ATOM   1241  C   PHE A  82      36.690  45.500  45.070  1.00  0.00           C
ATOM   1242  O   PHE A  82      36.710  45.310  43.910  1.00  0.00           O
ATOM   1243  N   LEU A  83      37.830  45.310  45.830  1.00  0.00           N
ATOM   1244  HN  LEU A  83      37.820  45.620  46.780  1.00  0.00           H
ATOM   1245  CA  LEU A  83      38.990  44.760  45.270  1.00  0.00           C
ATOM   1246  HA  LEU A  83      39.150  45.140  44.270  1.00  0.00           H
ATOM   1247  CB  LEU A  83      40.270  45.080  46.220  1.00  0.00           C
ATOM   1248  HB1 LEU A  83      40.020  44.730  47.230  1.00  0.00           H
ATOM   1249  HB2 LEU A  83      40.430  46.170  46.340  1.00  0.00           H
ATOM   1250  CG  LEU A  83      41.570  44.540  45.610  1.00  0.00           C
ATOM   1251  HG  LEU A  83      41.600  43.440  45.490  1.00  0.00           H
ATOM   1252  CD1 LEU A  83      41.900  45.170  44.260  1.00  0.00           C
ATOM   1253 HD11 LEU A  83      41.260  44.730  43.460  1.00  0.00           H
ATOM   1254 HD12 LEU A  83      42.960  45.020  44.000  1.00  0.00           H
ATOM   1255 HD13 LEU A  83      41.850  46.250  44.490  1.00  0.00           H
ATOM   1256  CD2 LEU A  83      42.660  44.810  46.570  1.00  0.00           C
ATOM   1257 HD21 LEU A  83      42.720  45.910  46.690  1.00  0.00           H
ATOM   1258 HD22 LEU A  83      43.510  44.360  46.010  1.00  0.00           H
ATOM   1259 HD23 LEU A  83      42.440  44.320  47.550  1.00  0.00           H
ATOM   1260  C   LEU A  83      38.820  43.260  45.000  1.00  0.00           C
ATOM   1261  O   LEU A  83      39.310  42.650  44.080  1.00  0.00           O
ATOM   1262  N   MET A  84      37.980  42.570  45.870  1.00  0.00           N
ATOM   1263  HN  MET A  84      37.680  42.950  46.740  1.00  0.00           H
ATOM   1264  CA  MET A  84      37.480  41.240  45.520  1.00  0.00           C
ATOM   1265  HA  MET A  84      38.370  40.700  45.210  1.00  0.00           H
ATOM   1266  CB  MET A  84      36.880  40.420  46.660  1.00  0.00           C
ATOM   1267  HB1 MET A  84      36.470  39.490  46.230  1.00  0.00           H
ATOM   1268  HB2 MET A  84      36.010  40.970  47.090  1.00  0.00           H
ATOM   1269  CG  MET A  84      37.810  40.070  47.770  1.00  0.00           C
ATOM   1270  HG1 MET A  84      38.140  40.930  48.400  1.00  0.00           H
ATOM   1271  HG2 MET A  84      38.790  39.740  47.360  1.00  0.00           H
ATOM   1272  SD  MET A  84      37.280  38.760  48.870  1.00  0.00           S
ATOM   1273  CE  MET A  84      36.620  39.770  50.160  1.00  0.00           C
ATOM   1274  HE1 MET A  84      35.870  40.520  49.860  1.00  0.00           H
ATOM   1275  HE2 MET A  84      37.360  40.420  50.660  1.00  0.00           H
ATOM   1276  HE3 MET A  84      36.200  39.120  50.950  1.00  0.00           H
ATOM   1277  C   MET A  84      36.550  41.200  44.280  1.00  0.00           C
ATOM   1278  O   MET A  84      36.590  40.310  43.430  1.00  0.00           O
ATOM   1279  N   ASP A  85      35.750  42.250  44.060  1.00  0.00           N
ATOM   1280  HN  ASP A  85      35.470  42.800  44.850  1.00  0.00           H
ATOM   1281  CA  ASP A  85      34.950  42.430  42.870  1.00  0.00           C
ATOM   1282  HA  ASP A  85      34.480  41.460  42.830  1.00  0.00           H
ATOM   1283  CB  ASP A  85      33.810  43.520  43.090  1.00  0.00           C
ATOM   1284  HB1 ASP A  85      34.240  44.480  43.420  1.00  0.00           H
ATOM   1285  HB2 ASP A  85      33.000  43.300  43.820  1.00  0.00           H
ATOM   1286  CG  ASP A  85      33.100  43.840  41.770  1.00  0.00           C
ATOM   1287  OD1 ASP A  85      33.690  44.650  40.960  1.00  0.00           O
ATOM   1288  OD2 ASP A  85      32.100  43.200  41.380  1.00  0.00           O
ATOM   1289  C   ASP A  85      35.670  42.450  41.610  1.00  0.00           C
ATOM   1290  O   ASP A  85      35.340  41.790  40.640  1.00  0.00           O
ATOM   1291  N   ASN A  86      36.730  43.270  41.600  1.00  0.00           N
ATOM   1292  HN  ASN A  86      36.910  43.840  42.400  1.00  0.00           H
ATOM   1293  CA  ASN A  86      37.600  43.300  40.440  1.00  0.00           C
ATOM   1294  HA  ASN A  86      36.960  43.560  39.610  1.00  0.00           H
ATOM   1295  CB  ASN A  86      38.580  44.490  40.570  1.00  0.00           C
ATOM   1296  HB1 ASN A  86      39.470  44.270  41.210  1.00  0.00           H
ATOM   1297  HB2 ASN A  86      38.010  45.340  41.000  1.00  0.00           H
ATOM   1298  CG  ASN A  86      39.150  44.940  39.290  1.00  0.00           C
ATOM   1299  OD1 ASN A  86      40.370  44.920  39.100  1.00  0.00           O
ATOM   1300  ND2 ASN A  86      38.340  45.340  38.290  1.00  0.00           N
ATOM   1301 HD21 ASN A  86      38.600  45.540  37.350  1.00  0.00           H
ATOM   1302 HD22 ASN A  86      37.340  45.310  38.400  1.00  0.00           H
ATOM   1303  C   ASN A  86      38.310  41.920  40.160  1.00  0.00           C
ATOM   1304  O   ASN A  86      38.320  41.470  39.030  1.00  0.00           O
ATOM   1305  N   TYR A  87      38.850  41.310  41.290  1.00  0.00           N
ATOM   1306  HN  TYR A  87      38.820  41.690  42.210  1.00  0.00           H
ATOM   1307  CA  TYR A  87      39.590  40.040  41.150  1.00  0.00           C
ATOM   1308  HA  TYR A  87      40.380  40.170  40.410  1.00  0.00           H
ATOM   1309  CB  TYR A  87      40.200  39.570  42.440  1.00  0.00           C
ATOM   1310  HB1 TYR A  87      40.420  38.500  42.280  1.00  0.00           H
ATOM   1311  HB2 TYR A  87      39.450  39.610  43.260  1.00  0.00           H
ATOM   1312  CG  TYR A  87      41.450  40.350  42.890  1.00  0.00           C
ATOM   1313  CD1 TYR A  87      42.190  41.250  42.040  1.00  0.00           C
ATOM   1314  HD1 TYR A  87      41.780  41.570  41.090  1.00  0.00           H
ATOM   1315  CE1 TYR A  87      43.400  41.810  42.530  1.00  0.00           C
ATOM   1316  HE1 TYR A  87      43.920  42.490  41.870  1.00  0.00           H
ATOM   1317  CZ  TYR A  87      43.810  41.600  43.820  1.00  0.00           C
ATOM   1318  OH  TYR A  87      44.920  42.200  44.340  1.00  0.00           O
ATOM   1319  HH  TYR A  87      45.050  42.930  43.720  1.00  0.00           H
ATOM   1320  CD2 TYR A  87      41.920  40.200  44.210  1.00  0.00           C
ATOM   1321  HD2 TYR A  87      41.470  39.560  44.960  1.00  0.00           H
ATOM   1322  CE2 TYR A  87      43.080  40.830  44.710  1.00  0.00           C
ATOM   1323  HE2 TYR A  87      43.350  40.640  45.740  1.00  0.00           H
ATOM   1324  C   TYR A  87      38.600  39.000  40.580  1.00  0.00           C
ATOM   1325  O   TYR A  87      38.990  38.260  39.720  1.00  0.00           O
ATOM   1326  N   VAL A  88      37.380  38.960  41.130  1.00  0.00           N
ATOM   1327  HN  VAL A  88      36.970  39.660  41.730  1.00  0.00           H
ATOM   1328  CA  VAL A  88      36.400  38.090  40.560  1.00  0.00           C
ATOM   1329  HA  VAL A  88      36.840  37.120  40.460  1.00  0.00           H
ATOM   1330  CB  VAL A  88      35.260  37.930  41.600  1.00  0.00           C
ATOM   1331  HB  VAL A  88      34.960  38.950  41.920  1.00  0.00           H
ATOM   1332  CG1 VAL A  88      33.990  37.470  40.870  1.00  0.00           C
ATOM   1333 HG11 VAL A  88      33.270  37.120  41.640  1.00  0.00           H
ATOM   1334 HG12 VAL A  88      34.180  36.570  40.250  1.00  0.00           H
ATOM   1335 HG13 VAL A  88      33.510  38.300  40.290  1.00  0.00           H
ATOM   1336  CG2 VAL A  88      35.720  36.950  42.590  1.00  0.00           C
ATOM   1337 HG21 VAL A  88      35.790  35.920  42.190  1.00  0.00           H
ATOM   1338 HG22 VAL A  88      34.990  37.010  43.430  1.00  0.00           H
ATOM   1339 HG23 VAL A  88      36.680  37.290  43.030  1.00  0.00           H
ATOM   1340  C   VAL A  88      35.960  38.360  39.110  1.00  0.00           C
ATOM   1341  O   VAL A  88      35.860  37.480  38.290  1.00  0.00           O
ATOM   1342  N   ARG A  89      35.860  39.640  38.770  1.00  0.00           N
ATOM   1343  HN  ARG A  89      35.860  40.320  39.500  1.00  0.00           H
ATOM   1344  CA  ARG A  89      35.710  40.120  37.410  1.00  0.00           C
ATOM   1345  HA  ARG A  89      34.910  39.490  37.070  1.00  0.00           H
ATOM   1346  CB  ARG A  89      35.220  41.660  37.350  1.00  0.00           C
ATOM   1347  HB1 ARG A  89      35.350  42.110  36.340  1.00  0.00           H
ATOM   1348  HB2 ARG A  89      35.880  42.120  38.110  1.00  0.00           H
ATOM   1349  CG  ARG A  89      33.760  41.910  37.720  1.00  0.00           C
ATOM   1350  HG1 ARG A  89      33.730  41.680  38.810  1.00  0.00           H
ATOM   1351  HG2 ARG A  89      32.990  41.390  37.120  1.00  0.00           H
ATOM   1352  CD  ARG A  89      33.480  43.380  37.530  1.00  0.00           C
ATOM   1353  HD1 ARG A  89      33.360  43.650  36.450  1.00  0.00           H
ATOM   1354  HD2 ARG A  89      34.400  43.860  37.900  1.00  0.00           H
ATOM   1355  NE  ARG A  89      32.420  43.840  38.460  1.00  0.00           N
ATOM   1356  HE  ARG A  89      32.600  43.850  39.450  1.00  0.00           H
ATOM   1357  CZ  ARG A  89      31.130  43.950  38.250  1.00  0.00           C
ATOM   1358  NH1 ARG A  89      30.580  43.930  37.070  1.00  0.00           N
ATOM   1359 HH11 ARG A  89      31.170  43.570  36.340  1.00  0.00           H
ATOM   1360 HH12 ARG A  89      29.590  43.800  36.950  1.00  0.00           H
ATOM   1361  NH2 ARG A  89      30.430  44.250  39.300  1.00  0.00           N
ATOM   1362 HH21 ARG A  89      29.450  44.210  39.130  1.00  0.00           H
ATOM   1363 HH22 ARG A  89      30.910  43.830  40.070  1.00  0.00           H
ATOM   1364  C   ARG A  89      36.810  39.840  36.450  1.00  0.00           C
ATOM   1365  O   ARG A  89      36.800  40.260  35.330  1.00  0.00           O
ATOM   1366  N   ARG A  90      37.870  39.110  36.840  1.00  0.00           N
ATOM   1367  HN  ARG A  90      37.930  38.820  37.800  1.00  0.00           H
ATOM   1368  CA  ARG A  90      39.130  38.810  36.080  1.00  0.00           C
ATOM   1369  HA  ARG A  90      39.720  38.330  36.850  1.00  0.00           H
ATOM   1370  CB  ARG A  90      38.960  37.670  35.100  1.00  0.00           C
ATOM   1371  HB1 ARG A  90      39.780  37.660  34.340  1.00  0.00           H
ATOM   1372  HB2 ARG A  90      38.050  37.850  34.500  1.00  0.00           H
ATOM   1373  CG  ARG A  90      38.760  36.130  35.520  1.00  0.00           C
ATOM   1374  HG1 ARG A  90      39.660  35.700  36.000  1.00  0.00           H
ATOM   1375  HG2 ARG A  90      38.740  35.470  34.630  1.00  0.00           H
ATOM   1376  CD  ARG A  90      37.540  35.920  36.400  1.00  0.00           C
ATOM   1377  HD1 ARG A  90      36.600  36.220  35.900  1.00  0.00           H
ATOM   1378  HD2 ARG A  90      37.700  36.480  37.350  1.00  0.00           H
ATOM   1379  NE  ARG A  90      37.470  34.450  36.740  1.00  0.00           N
ATOM   1380  HE  ARG A  90      38.110  33.700  36.550  1.00  0.00           H
ATOM   1381  CZ  ARG A  90      36.360  33.990  37.340  1.00  0.00           C
ATOM   1382  NH1 ARG A  90      35.470  34.680  37.940  1.00  0.00           N
ATOM   1383 HH11 ARG A  90      34.630  34.420  38.420  1.00  0.00           H
ATOM   1384 HH12 ARG A  90      35.650  35.660  38.020  1.00  0.00           H
ATOM   1385  NH2 ARG A  90      36.210  32.670  37.390  1.00  0.00           N
ATOM   1386 HH21 ARG A  90      36.770  32.150  36.750  1.00  0.00           H
ATOM   1387 HH22 ARG A  90      35.470  32.200  37.890  1.00  0.00           H
ATOM   1388  C   ARG A  90      40.010  40.010  35.450  1.00  0.00           C
ATOM   1389  O   ARG A  90      40.700  39.930  34.530  1.00  0.00           O
ATOM   1390  N   TRP A  91      39.890  41.150  36.280  1.00  0.00           N
ATOM   1391  HN  TRP A  91      39.230  41.090  37.020  1.00  0.00           H
ATOM   1392  CA  TRP A  91      40.730  42.340  36.270  1.00  0.00           C
ATOM   1393  HA  TRP A  91      40.880  42.590  37.310  1.00  0.00           H
ATOM   1394  CB  TRP A  91      42.120  42.210  35.590  1.00  0.00           C
ATOM   1395  HB1 TRP A  91      42.590  43.220  35.550  1.00  0.00           H
ATOM   1396  HB2 TRP A  91      42.090  41.840  34.540  1.00  0.00           H
ATOM   1397  CG  TRP A  91      43.130  41.420  36.310  1.00  0.00           C
ATOM   1398  CD1 TRP A  91      43.470  40.080  36.080  1.00  0.00           C
ATOM   1399  HD1 TRP A  91      43.090  39.420  35.310  1.00  0.00           H
ATOM   1400  NE1 TRP A  91      44.460  39.720  37.000  1.00  0.00           N
ATOM   1401  HE1 TRP A  91      44.870  38.850  37.180  1.00  0.00           H
ATOM   1402  CE2 TRP A  91      44.740  40.730  37.830  1.00  0.00           C
ATOM   1403  CD2 TRP A  91      43.940  41.810  37.470  1.00  0.00           C
ATOM   1404  CE3 TRP A  91      44.170  43.080  37.970  1.00  0.00           C
ATOM   1405  HE3 TRP A  91      43.640  43.950  37.620  1.00  0.00           H
ATOM   1406  CZ3 TRP A  91      45.070  43.220  38.980  1.00  0.00           C
ATOM   1407  HZ3 TRP A  91      45.240  44.180  39.450  1.00  0.00           H
ATOM   1408  CZ2 TRP A  91      45.720  40.920  38.760  1.00  0.00           C
ATOM   1409  HZ2 TRP A  91      46.480  40.190  39.030  1.00  0.00           H
ATOM   1410  CH2 TRP A  91      45.790  42.140  39.460  1.00  0.00           C
ATOM   1411  HH2 TRP A  91      46.600  42.320  40.170  1.00  0.00           H
ATOM   1412  C   TRP A  91      39.930  43.390  35.640  1.00  0.00           C
ATOM   1413  O   TRP A  91      40.520  44.420  35.300  1.00  0.00           O
ATOM   1414  N   ASP A  92      38.590  43.330  35.400  1.00  0.00           N
ATOM   1415  HN  ASP A  92      38.220  42.420  35.580  1.00  0.00           H
ATOM   1416  CA  ASP A  92      37.770  44.240  34.670  1.00  0.00           C
ATOM   1417  HA  ASP A  92      38.480  44.740  34.040  1.00  0.00           H
ATOM   1418  CB  ASP A  92      36.860  43.310  33.740  1.00  0.00           C
ATOM   1419  HB1 ASP A  92      36.180  42.690  34.360  1.00  0.00           H
ATOM   1420  HB2 ASP A  92      37.560  42.680  33.140  1.00  0.00           H
ATOM   1421  CG  ASP A  92      35.980  44.090  32.840  1.00  0.00           C
ATOM   1422  OD1 ASP A  92      34.790  43.770  32.490  1.00  0.00           O
ATOM   1423  OD2 ASP A  92      36.560  44.960  32.160  1.00  0.00           O
ATOM   1424  C   ASP A  92      37.000  45.200  35.490  1.00  0.00           C
ATOM   1425  O   ASP A  92      36.150  44.790  36.300  1.00  0.00           O
ATOM   1426  N   TRP A  93      37.450  46.400  35.410  1.00  0.00           N
ATOM   1427  HN  TRP A  93      38.170  46.540  34.720  1.00  0.00           H
ATOM   1428  CA  TRP A  93      36.870  47.480  36.200  1.00  0.00           C
ATOM   1429  HA  TRP A  93      36.430  47.070  37.100  1.00  0.00           H
ATOM   1430  CB  TRP A  93      37.980  48.330  36.690  1.00  0.00           C
ATOM   1431  HB1 TRP A  93      38.560  48.730  35.830  1.00  0.00           H
ATOM   1432  HB2 TRP A  93      38.710  47.730  37.270  1.00  0.00           H
ATOM   1433  CG  TRP A  93      37.670  49.510  37.510  1.00  0.00           C
ATOM   1434  CD1 TRP A  93      37.470  50.790  37.040  1.00  0.00           C
ATOM   1435  HD1 TRP A  93      37.390  50.980  35.980  1.00  0.00           H
ATOM   1436  NE1 TRP A  93      37.170  51.610  38.080  1.00  0.00           N
ATOM   1437  HE1 TRP A  93      37.110  52.580  38.000  1.00  0.00           H
ATOM   1438  CE2 TRP A  93      37.240  50.930  39.230  1.00  0.00           C
ATOM   1439  CD2 TRP A  93      37.510  49.550  38.930  1.00  0.00           C
ATOM   1440  CE3 TRP A  93      37.740  48.700  39.970  1.00  0.00           C
ATOM   1441  HE3 TRP A  93      38.070  47.680  39.810  1.00  0.00           H
ATOM   1442  CZ3 TRP A  93      37.300  49.000  41.240  1.00  0.00           C
ATOM   1443  HZ3 TRP A  93      37.230  48.310  42.060  1.00  0.00           H
ATOM   1444  CZ2 TRP A  93      36.760  51.240  40.480  1.00  0.00           C
ATOM   1445  HZ2 TRP A  93      36.340  52.210  40.690  1.00  0.00           H
ATOM   1446  CH2 TRP A  93      36.720  50.270  41.440  1.00  0.00           C
ATOM   1447  HH2 TRP A  93      36.220  50.500  42.370  1.00  0.00           H
ATOM   1448  C   TRP A  93      35.850  48.260  35.360  1.00  0.00           C
ATOM   1449  O   TRP A  93      36.070  48.710  34.220  1.00  0.00           O
ATOM   1450  N   LYS A  94      34.680  48.490  35.900  1.00  0.00           N
ATOM   1451  HN  LYS A  94      34.500  48.270  36.870  1.00  0.00           H
ATOM   1452  CA  LYS A  94      33.540  48.930  35.120  1.00  0.00           C
ATOM   1453  HA  LYS A  94      33.620  48.680  34.070  1.00  0.00           H
ATOM   1454  CB  LYS A  94      32.350  48.100  35.590  1.00  0.00           C
ATOM   1455  HB1 LYS A  94      31.500  48.290  34.910  1.00  0.00           H
ATOM   1456  HB2 LYS A  94      31.980  48.370  36.590  1.00  0.00           H
ATOM   1457  CG  LYS A  94      32.630  46.520  35.520  1.00  0.00           C
ATOM   1458  HG1 LYS A  94      31.730  45.980  35.900  1.00  0.00           H
ATOM   1459  HG2 LYS A  94      33.450  46.320  36.240  1.00  0.00           H
ATOM   1460  CD  LYS A  94      33.070  46.020  34.180  1.00  0.00           C
ATOM   1461  HD1 LYS A  94      33.180  44.920  34.250  1.00  0.00           H
ATOM   1462  HD2 LYS A  94      34.130  46.350  34.060  1.00  0.00           H
ATOM   1463  CE  LYS A  94      32.240  46.390  32.870  1.00  0.00           C
ATOM   1464  HE1 LYS A  94      32.210  47.490  32.710  1.00  0.00           H
ATOM   1465  HE2 LYS A  94      31.170  46.120  32.920  1.00  0.00           H
ATOM   1466  NZ  LYS A  94      32.930  45.710  31.730  1.00  0.00           N
ATOM   1467  HZ1 LYS A  94      33.430  44.840  31.960  1.00  0.00           H
ATOM   1468  HZ2 LYS A  94      33.510  46.390  31.180  1.00  0.00           H
ATOM   1469  HZ3 LYS A  94      32.240  45.400  31.010  1.00  0.00           H
ATOM   1470  C   LYS A  94      33.230  50.400  35.350  1.00  0.00           C
ATOM   1471  O   LYS A  94      32.390  51.000  34.710  1.00  0.00           O
ATOM   1472  N   PHE A  95      33.870  50.990  36.320  1.00  0.00           N
ATOM   1473  HN  PHE A  95      34.530  50.540  36.930  1.00  0.00           H
ATOM   1474  CA  PHE A  95      33.560  52.310  36.760  1.00  0.00           C
ATOM   1475  HA  PHE A  95      32.590  52.660  36.450  1.00  0.00           H
ATOM   1476  CB  PHE A  95      33.570  52.450  38.260  1.00  0.00           C
ATOM   1477  HB1 PHE A  95      33.090  53.390  38.590  1.00  0.00           H
ATOM   1478  HB2 PHE A  95      34.540  52.270  38.770  1.00  0.00           H
ATOM   1479  CG  PHE A  95      32.520  51.600  38.910  1.00  0.00           C
ATOM   1480  CD1 PHE A  95      32.790  50.870  40.060  1.00  0.00           C
ATOM   1481  HD1 PHE A  95      33.770  50.860  40.520  1.00  0.00           H
ATOM   1482  CE1 PHE A  95      31.820  50.150  40.820  1.00  0.00           C
ATOM   1483  HE1 PHE A  95      32.130  49.670  41.740  1.00  0.00           H
ATOM   1484  CZ  PHE A  95      30.550  50.000  40.210  1.00  0.00           C
ATOM   1485  HZ  PHE A  95      29.860  49.260  40.590  1.00  0.00           H
ATOM   1486  CD2 PHE A  95      31.250  51.430  38.360  1.00  0.00           C
ATOM   1487  HD2 PHE A  95      30.890  51.900  37.460  1.00  0.00           H
ATOM   1488  CE2 PHE A  95      30.230  50.610  39.040  1.00  0.00           C
ATOM   1489  HE2 PHE A  95      29.250  50.470  38.630  1.00  0.00           H
ATOM   1490  C   PHE A  95      34.490  53.300  36.090  1.00  0.00           C
ATOM   1491  O   PHE A  95      35.560  52.990  35.530  1.00  0.00           O
ATOM   1492  N   GLY A  96      34.060  54.600  36.020  1.00  0.00           N
ATOM   1493  HN  GLY A  96      33.190  54.850  36.420  1.00  0.00           H
ATOM   1494  CA  GLY A  96      34.820  55.660  35.460  1.00  0.00           C
ATOM   1495  HA1 GLY A  96      34.390  56.590  35.810  1.00  0.00           H
ATOM   1496  HA2 GLY A  96      34.810  55.430  34.400  1.00  0.00           H
ATOM   1497  C   GLY A  96      36.280  55.850  35.830  1.00  0.00           C
ATOM   1498  O   GLY A  96      36.790  55.210  36.760  1.00  0.00           O
ATOM   1499  N   ASP A  97      36.940  56.790  35.140  1.00  0.00           N
ATOM   1500  HN  ASP A  97      36.690  57.180  34.260  1.00  0.00           H
ATOM   1501  CA  ASP A  97      38.240  57.390  35.570  1.00  0.00           C
ATOM   1502  HA  ASP A  97      38.870  56.530  35.390  1.00  0.00           H
ATOM   1503  CB  ASP A  97      38.660  58.550  34.610  1.00  0.00           C
ATOM   1504  HB1 ASP A  97      38.080  59.480  34.800  1.00  0.00           H
ATOM   1505  HB2 ASP A  97      38.310  58.200  33.620  1.00  0.00           H
ATOM   1506  CG  ASP A  97      40.180  58.890  34.530  1.00  0.00           C
ATOM   1507  OD1 ASP A  97      40.470  59.670  33.600  1.00  0.00           O
ATOM   1508  OD2 ASP A  97      40.980  58.580  35.470  1.00  0.00           O
ATOM   1509  C   ASP A  97      38.340  57.770  37.050  1.00  0.00           C
ATOM   1510  O   ASP A  97      39.040  57.140  37.800  1.00  0.00           O
ATOM   1511  N   ILE A  98      37.490  58.730  37.520  1.00  0.00           N
ATOM   1512  HN  ILE A  98      36.930  59.220  36.850  1.00  0.00           H
ATOM   1513  CA  ILE A  98      37.480  59.210  38.880  1.00  0.00           C
ATOM   1514  HA  ILE A  98      38.510  59.480  39.060  1.00  0.00           H
ATOM   1515  CB  ILE A  98      36.860  60.510  39.150  1.00  0.00           C
ATOM   1516  HB  ILE A  98      35.770  60.600  38.920  1.00  0.00           H
ATOM   1517  CG2 ILE A  98      36.930  60.770  40.750  1.00  0.00           C
ATOM   1518 HG21 ILE A  98      37.930  60.690  41.220  1.00  0.00           H
ATOM   1519 HG22 ILE A  98      36.160  60.190  41.300  1.00  0.00           H
ATOM   1520 HG23 ILE A  98      36.600  61.820  40.920  1.00  0.00           H
ATOM   1521  CG1 ILE A  98      37.590  61.720  38.480  1.00  0.00           C
ATOM   1522 HG11 ILE A  98      38.560  61.860  38.990  1.00  0.00           H
ATOM   1523 HG12 ILE A  98      36.960  62.600  38.750  1.00  0.00           H
ATOM   1524  CD  ILE A  98      37.740  61.820  36.960  1.00  0.00           C
ATOM   1525  HD1 ILE A  98      36.760  62.010  36.490  1.00  0.00           H
ATOM   1526  HD2 ILE A  98      38.380  60.980  36.610  1.00  0.00           H
ATOM   1527  HD3 ILE A  98      38.410  62.680  36.710  1.00  0.00           H
ATOM   1528  C   ILE A  98      37.130  58.090  39.920  1.00  0.00           C
ATOM   1529  O   ILE A  98      37.880  57.990  40.850  1.00  0.00           O
ATOM   1530  N   PRO A  99      36.150  57.130  39.690  1.00  0.00           N
ATOM   1531  CD  PRO A  99      34.970  57.500  38.910  1.00  0.00           C
ATOM   1532  HD1 PRO A  99      35.180  57.550  37.820  1.00  0.00           H
ATOM   1533  HD2 PRO A  99      34.700  58.570  39.110  1.00  0.00           H
ATOM   1534  CA  PRO A  99      36.040  55.870  40.470  1.00  0.00           C
ATOM   1535  HA  PRO A  99      35.630  56.130  41.420  1.00  0.00           H
ATOM   1536  CB  PRO A  99      34.940  55.140  39.650  1.00  0.00           C
ATOM   1537  HB1 PRO A  99      34.430  54.420  40.310  1.00  0.00           H
ATOM   1538  HB2 PRO A  99      35.410  54.680  38.750  1.00  0.00           H
ATOM   1539  CG  PRO A  99      34.050  56.340  39.230  1.00  0.00           C
ATOM   1540  HG1 PRO A  99      33.390  56.060  38.380  1.00  0.00           H
ATOM   1541  HG2 PRO A  99      33.470  56.670  40.120  1.00  0.00           H
ATOM   1542  C   PRO A  99      37.300  54.990  40.680  1.00  0.00           C
ATOM   1543  O   PRO A  99      37.610  54.530  41.810  1.00  0.00           O
ATOM   1544  N   CYS A 100      38.140  54.800  39.560  1.00  0.00           N
ATOM   1545  HN  CYS A 100      37.880  55.270  38.720  1.00  0.00           H
ATOM   1546  CA  CYS A 100      39.430  54.100  39.600  1.00  0.00           C
ATOM   1547  HA  CYS A 100      39.330  53.140  40.090  1.00  0.00           H
ATOM   1548  CB  CYS A 100      40.010  53.920  38.200  1.00  0.00           C
ATOM   1549  HB1 CYS A 100      40.080  54.900  37.670  1.00  0.00           H
ATOM   1550  HB2 CYS A 100      39.270  53.380  37.570  1.00  0.00           H
ATOM   1551  SG  CYS A 100      41.650  53.160  38.090  1.00  0.00           S
ATOM   1552  C   CYS A 100      40.460  54.880  40.370  1.00  0.00           C
ATOM   1553  O   CYS A 100      41.100  54.420  41.280  1.00  0.00           O
ATOM   1554  N   ARG A 101      40.580  56.290  40.140  1.00  0.00           N
ATOM   1555  HN  ARG A 101      40.300  56.640  39.250  1.00  0.00           H
ATOM   1556  CA  ARG A 101      41.340  57.220  41.020  1.00  0.00           C
ATOM   1557  HA  ARG A 101      42.380  56.910  41.040  1.00  0.00           H
ATOM   1558  CB  ARG A 101      41.300  58.730  40.510  1.00  0.00           C
ATOM   1559  HB1 ARG A 101      42.070  59.170  41.180  1.00  0.00           H
ATOM   1560  HB2 ARG A 101      40.270  59.140  40.650  1.00  0.00           H
ATOM   1561  CG  ARG A 101      41.630  58.820  39.030  1.00  0.00           C
ATOM   1562  HG1 ARG A 101      40.770  58.450  38.440  1.00  0.00           H
ATOM   1563  HG2 ARG A 101      42.590  58.290  38.840  1.00  0.00           H
ATOM   1564  CD  ARG A 101      41.810  60.370  38.670  1.00  0.00           C
ATOM   1565  HD1 ARG A 101      42.700  60.760  39.200  1.00  0.00           H
ATOM   1566  HD2 ARG A 101      40.890  60.900  38.960  1.00  0.00           H
ATOM   1567  NE  ARG A 101      41.860  60.500  37.150  1.00  0.00           N
ATOM   1568  HE  ARG A 101      41.770  59.660  36.610  1.00  0.00           H
ATOM   1569  CZ  ARG A 101      42.050  61.650  36.520  1.00  0.00           C
ATOM   1570  NH1 ARG A 101      42.360  62.760  37.170  1.00  0.00           N
ATOM   1571 HH11 ARG A 101      42.560  62.750  38.140  1.00  0.00           H
ATOM   1572 HH12 ARG A 101      42.630  63.630  36.770  1.00  0.00           H
ATOM   1573  NH2 ARG A 101      41.770  61.720  35.240  1.00  0.00           N
ATOM   1574 HH21 ARG A 101      42.030  62.590  34.830  1.00  0.00           H
ATOM   1575 HH22 ARG A 101      41.550  60.930  34.660  1.00  0.00           H
ATOM   1576  C   ARG A 101      40.950  57.210  42.480  1.00  0.00           C
ATOM   1577  O   ARG A 101      41.880  57.140  43.340  1.00  0.00           O
ATOM   1578  N   LEU A 102      39.690  57.280  42.860  1.00  0.00           N
ATOM   1579  HN  LEU A 102      39.030  57.480  42.150  1.00  0.00           H
ATOM   1580  CA  LEU A 102      39.340  57.300  44.250  1.00  0.00           C
ATOM   1581  HA  LEU A 102      39.960  58.070  44.670  1.00  0.00           H
ATOM   1582  CB  LEU A 102      37.840  57.580  44.290  1.00  0.00           C
ATOM   1583  HB1 LEU A 102      37.430  56.680  43.800  1.00  0.00           H
ATOM   1584  HB2 LEU A 102      37.530  58.470  43.700  1.00  0.00           H
ATOM   1585  CG  LEU A 102      37.120  57.900  45.650  1.00  0.00           C
ATOM   1586  HG  LEU A 102      37.330  57.150  46.430  1.00  0.00           H
ATOM   1587  CD1 LEU A 102      37.630  59.210  46.160  1.00  0.00           C
ATOM   1588 HD11 LEU A 102      36.980  59.380  47.060  1.00  0.00           H
ATOM   1589 HD12 LEU A 102      37.280  59.930  45.390  1.00  0.00           H
ATOM   1590 HD13 LEU A 102      38.700  59.250  46.470  1.00  0.00           H
ATOM   1591  CD2 LEU A 102      35.600  57.950  45.520  1.00  0.00           C
ATOM   1592 HD21 LEU A 102      35.330  58.760  44.810  1.00  0.00           H
ATOM   1593 HD22 LEU A 102      35.190  58.150  46.540  1.00  0.00           H
ATOM   1594 HD23 LEU A 102      35.070  57.010  45.250  1.00  0.00           H
ATOM   1595  C   LEU A 102      39.680  56.030  44.940  1.00  0.00           C
ATOM   1596  O   LEU A 102      40.230  56.030  46.040  1.00  0.00           O
ATOM   1597  N   MET A 103      39.380  54.920  44.270  1.00  0.00           N
ATOM   1598  HN  MET A 103      39.060  54.960  43.320  1.00  0.00           H
ATOM   1599  CA  MET A 103      39.760  53.620  44.780  1.00  0.00           C
ATOM   1600  HA  MET A 103      39.320  53.620  45.760  1.00  0.00           H
ATOM   1601  CB  MET A 103      39.130  52.610  43.810  1.00  0.00           C
ATOM   1602  HB1 MET A 103      39.440  52.960  42.800  1.00  0.00           H
ATOM   1603  HB2 MET A 103      38.030  52.660  43.930  1.00  0.00           H
ATOM   1604  CG  MET A 103      39.410  51.160  44.110  1.00  0.00           C
ATOM   1605  HG1 MET A 103      40.510  51.030  44.290  1.00  0.00           H
ATOM   1606  HG2 MET A 103      39.210  50.590  43.190  1.00  0.00           H
ATOM   1607  SD  MET A 103      38.330  50.400  45.450  1.00  0.00           S
ATOM   1608  CE  MET A 103      38.890  48.710  45.200  1.00  0.00           C
ATOM   1609  HE1 MET A 103      38.160  48.020  45.660  1.00  0.00           H
ATOM   1610  HE2 MET A 103      39.900  48.580  45.640  1.00  0.00           H
ATOM   1611  HE3 MET A 103      38.820  48.390  44.130  1.00  0.00           H
ATOM   1612  C   MET A 103      41.220  53.340  45.060  1.00  0.00           C
ATOM   1613  O   MET A 103      41.670  52.950  46.180  1.00  0.00           O
ATOM   1614  N   LEU A 104      42.060  53.470  43.990  1.00  0.00           N
ATOM   1615  HN  LEU A 104      41.730  53.800  43.120  1.00  0.00           H
ATOM   1616  CA  LEU A 104      43.520  53.530  44.220  1.00  0.00           C
ATOM   1617  HA  LEU A 104      43.660  52.530  44.580  1.00  0.00           H
ATOM   1618  CB  LEU A 104      44.130  53.670  42.850  1.00  0.00           C
ATOM   1619  HB1 LEU A 104      45.230  53.610  43.040  1.00  0.00           H
ATOM   1620  HB2 LEU A 104      43.960  54.610  42.280  1.00  0.00           H
ATOM   1621  CG  LEU A 104      43.710  52.650  41.860  1.00  0.00           C
ATOM   1622  HG  LEU A 104      42.610  52.510  41.790  1.00  0.00           H
ATOM   1623  CD1 LEU A 104      44.340  52.950  40.490  1.00  0.00           C
ATOM   1624 HD11 LEU A 104      45.410  53.160  40.760  1.00  0.00           H
ATOM   1625 HD12 LEU A 104      43.940  53.910  40.100  1.00  0.00           H
ATOM   1626 HD13 LEU A 104      44.220  52.080  39.810  1.00  0.00           H
ATOM   1627  CD2 LEU A 104      44.100  51.160  42.250  1.00  0.00           C
ATOM   1628 HD21 LEU A 104      45.190  51.090  42.460  1.00  0.00           H
ATOM   1629 HD22 LEU A 104      44.000  50.420  41.430  1.00  0.00           H
ATOM   1630 HD23 LEU A 104      43.450  50.770  43.060  1.00  0.00           H
ATOM   1631  C   LEU A 104      44.080  54.620  45.190  1.00  0.00           C
ATOM   1632  O   LEU A 104      44.980  54.300  45.950  1.00  0.00           O
ATOM   1633  N   PHE A 105      43.640  55.950  45.140  1.00  0.00           N
ATOM   1634  HN  PHE A 105      42.950  56.210  44.460  1.00  0.00           H
ATOM   1635  CA  PHE A 105      43.860  56.920  46.240  1.00  0.00           C
ATOM   1636  HA  PHE A 105      44.890  57.210  46.400  1.00  0.00           H
ATOM   1637  CB  PHE A 105      43.150  58.260  45.890  1.00  0.00           C
ATOM   1638  HB1 PHE A 105      42.070  58.030  46.010  1.00  0.00           H
ATOM   1639  HB2 PHE A 105      43.280  58.570  44.840  1.00  0.00           H
ATOM   1640  CG  PHE A 105      43.450  59.400  46.890  1.00  0.00           C
ATOM   1641  CD1 PHE A 105      44.590  60.280  46.620  1.00  0.00           C
ATOM   1642  HD1 PHE A 105      45.090  60.130  45.690  1.00  0.00           H
ATOM   1643  CE1 PHE A 105      44.930  61.300  47.520  1.00  0.00           C
ATOM   1644  HE1 PHE A 105      45.680  62.050  47.350  1.00  0.00           H
ATOM   1645  CZ  PHE A 105      44.150  61.530  48.630  1.00  0.00           C
ATOM   1646  HZ  PHE A 105      44.430  62.310  49.330  1.00  0.00           H
ATOM   1647  CD2 PHE A 105      42.680  59.680  48.070  1.00  0.00           C
ATOM   1648  HD2 PHE A 105      41.810  59.130  48.390  1.00  0.00           H
ATOM   1649  CE2 PHE A 105      43.050  60.710  48.950  1.00  0.00           C
ATOM   1650  HE2 PHE A 105      42.560  60.770  49.910  1.00  0.00           H
ATOM   1651  C   PHE A 105      43.490  56.370  47.660  1.00  0.00           C
ATOM   1652  O   PHE A 105      44.240  56.510  48.620  1.00  0.00           O
ATOM   1653  N   MET A 106      42.300  55.700  47.840  1.00  0.00           N
ATOM   1654  HN  MET A 106      41.660  55.650  47.080  1.00  0.00           H
ATOM   1655  CA  MET A 106      41.940  55.070  49.080  1.00  0.00           C
ATOM   1656  HA  MET A 106      42.100  55.780  49.880  1.00  0.00           H
ATOM   1657  CB  MET A 106      40.490  54.750  49.040  1.00  0.00           C
ATOM   1658  HB1 MET A 106      40.230  54.130  49.930  1.00  0.00           H
ATOM   1659  HB2 MET A 106      40.190  54.240  48.100  1.00  0.00           H
ATOM   1660  CG  MET A 106      39.550  55.990  49.150  1.00  0.00           C
ATOM   1661  HG1 MET A 106      38.590  55.650  48.710  1.00  0.00           H
ATOM   1662  HG2 MET A 106      40.030  56.730  48.460  1.00  0.00           H
ATOM   1663  SD  MET A 106      39.430  56.550  50.870  1.00  0.00           S
ATOM   1664  CE  MET A 106      39.250  58.320  50.720  1.00  0.00           C
ATOM   1665  HE1 MET A 106      39.030  58.790  51.710  1.00  0.00           H
ATOM   1666  HE2 MET A 106      38.430  58.570  50.000  1.00  0.00           H
ATOM   1667  HE3 MET A 106      40.250  58.710  50.460  1.00  0.00           H
ATOM   1668  C   MET A 106      42.810  53.940  49.590  1.00  0.00           C
ATOM   1669  O   MET A 106      43.200  53.840  50.780  1.00  0.00           O
ATOM   1670  N   LEU A 107      43.240  53.060  48.650  1.00  0.00           N
ATOM   1671  HN  LEU A 107      42.900  53.030  47.710  1.00  0.00           H
ATOM   1672  CA  LEU A 107      44.230  52.040  49.030  1.00  0.00           C
ATOM   1673  HA  LEU A 107      43.880  51.480  49.880  1.00  0.00           H
ATOM   1674  CB  LEU A 107      44.310  51.060  47.850  1.00  0.00           C
ATOM   1675  HB1 LEU A 107      45.200  50.420  48.010  1.00  0.00           H
ATOM   1676  HB2 LEU A 107      44.460  51.630  46.910  1.00  0.00           H
ATOM   1677  CG  LEU A 107      43.070  50.230  47.540  1.00  0.00           C
ATOM   1678  HG  LEU A 107      42.240  50.970  47.500  1.00  0.00           H
ATOM   1679  CD1 LEU A 107      43.200  49.690  46.150  1.00  0.00           C
ATOM   1680 HD11 LEU A 107      43.400  50.610  45.580  1.00  0.00           H
ATOM   1681 HD12 LEU A 107      42.230  49.270  45.790  1.00  0.00           H
ATOM   1682 HD13 LEU A 107      44.010  48.930  46.080  1.00  0.00           H
ATOM   1683  CD2 LEU A 107      42.770  49.070  48.410  1.00  0.00           C
ATOM   1684 HD21 LEU A 107      43.650  48.390  48.490  1.00  0.00           H
ATOM   1685 HD22 LEU A 107      41.860  48.550  48.070  1.00  0.00           H
ATOM   1686 HD23 LEU A 107      42.550  49.430  49.430  1.00  0.00           H
ATOM   1687  C   LEU A 107      45.610  52.590  49.370  1.00  0.00           C
ATOM   1688  O   LEU A 107      46.190  52.060  50.290  1.00  0.00           O
ATOM   1689  N   ALA A 108      45.930  53.800  48.800  1.00  0.00           N
ATOM   1690  HN  ALA A 108      45.520  54.110  47.940  1.00  0.00           H
ATOM   1691  CA  ALA A 108      47.100  54.470  49.150  1.00  0.00           C
ATOM   1692  HA  ALA A 108      47.860  53.720  49.280  1.00  0.00           H
ATOM   1693  CB  ALA A 108      47.390  55.380  47.960  1.00  0.00           C
ATOM   1694  HB1 ALA A 108      46.490  55.950  47.660  1.00  0.00           H
ATOM   1695  HB2 ALA A 108      47.510  54.710  47.080  1.00  0.00           H
ATOM   1696  HB3 ALA A 108      48.310  55.980  48.180  1.00  0.00           H
ATOM   1697  C   ALA A 108      47.040  55.360  50.450  1.00  0.00           C
ATOM   1698  O   ALA A 108      47.930  55.350  51.280  1.00  0.00           O
ATOM   1699  N   MET A 109      45.980  56.190  50.600  1.00  0.00           N
ATOM   1700  HN  MET A 109      45.300  56.260  49.880  1.00  0.00           H
ATOM   1701  CA  MET A 109      45.740  57.040  51.690  1.00  0.00           C
ATOM   1702  HA  MET A 109      46.510  57.790  51.740  1.00  0.00           H
ATOM   1703  CB  MET A 109      44.410  57.720  51.280  1.00  0.00           C
ATOM   1704  HB1 MET A 109      43.720  56.860  51.190  1.00  0.00           H
ATOM   1705  HB2 MET A 109      44.600  58.210  50.300  1.00  0.00           H
ATOM   1706  CG  MET A 109      43.710  58.690  52.230  1.00  0.00           C
ATOM   1707  HG1 MET A 109      43.370  58.170  53.160  1.00  0.00           H
ATOM   1708  HG2 MET A 109      42.840  59.140  51.710  1.00  0.00           H
ATOM   1709  SD  MET A 109      44.740  60.070  52.780  1.00  0.00           S
ATOM   1710  CE  MET A 109      43.450  60.910  53.740  1.00  0.00           C
ATOM   1711  HE1 MET A 109      42.870  61.500  53.010  1.00  0.00           H
ATOM   1712  HE2 MET A 109      43.800  61.810  54.280  1.00  0.00           H
ATOM   1713  HE3 MET A 109      42.860  60.170  54.330  1.00  0.00           H
ATOM   1714  C   MET A 109      45.660  56.350  53.000  1.00  0.00           C
ATOM   1715  O   MET A 109      46.440  56.590  53.930  1.00  0.00           O
ATOM   1716  N   ASN A 110      44.720  55.400  53.230  1.00  0.00           N
ATOM   1717  HN  ASN A 110      44.170  55.090  52.470  1.00  0.00           H
ATOM   1718  CA  ASN A 110      44.420  54.780  54.460  1.00  0.00           C
ATOM   1719  HA  ASN A 110      44.200  55.510  55.220  1.00  0.00           H
ATOM   1720  CB  ASN A 110      43.110  53.920  54.210  1.00  0.00           C
ATOM   1721  HB1 ASN A 110      42.760  53.470  55.170  1.00  0.00           H
ATOM   1722  HB2 ASN A 110      43.420  53.160  53.460  1.00  0.00           H
ATOM   1723  CG  ASN A 110      42.040  54.820  53.770  1.00  0.00           C
ATOM   1724  OD1 ASN A 110      42.020  56.040  54.100  1.00  0.00           O
ATOM   1725  ND2 ASN A 110      41.090  54.300  52.950  1.00  0.00           N
ATOM   1726 HD21 ASN A 110      41.200  53.340  52.690  1.00  0.00           H
ATOM   1727 HD22 ASN A 110      40.400  54.900  52.590  1.00  0.00           H
ATOM   1728  C   ASN A 110      45.590  53.990  54.930  1.00  0.00           C
ATOM   1729  O   ASN A 110      45.980  53.980  56.110  1.00  0.00           O
ATOM   1730  N   ARG A 111      46.290  53.270  54.060  1.00  0.00           N
ATOM   1731  HN  ARG A 111      46.040  53.230  53.090  1.00  0.00           H
ATOM   1732  CA  ARG A 111      47.410  52.460  54.420  1.00  0.00           C
ATOM   1733  HA  ARG A 111      47.180  51.790  55.230  1.00  0.00           H
ATOM   1734  CB  ARG A 111      47.840  51.590  53.100  1.00  0.00           C
ATOM   1735  HB1 ARG A 111      48.180  52.350  52.370  1.00  0.00           H
ATOM   1736  HB2 ARG A 111      46.910  51.180  52.660  1.00  0.00           H
ATOM   1737  CG  ARG A 111      48.830  50.510  53.500  1.00  0.00           C
ATOM   1738  HG1 ARG A 111      48.230  49.860  54.150  1.00  0.00           H
ATOM   1739  HG2 ARG A 111      49.590  51.050  54.110  1.00  0.00           H
ATOM   1740  CD  ARG A 111      49.440  49.830  52.280  1.00  0.00           C
ATOM   1741  HD1 ARG A 111      48.670  49.570  51.510  1.00  0.00           H
ATOM   1742  HD2 ARG A 111      49.930  48.880  52.550  1.00  0.00           H
ATOM   1743  NE  ARG A 111      50.490  50.770  51.730  1.00  0.00           N
ATOM   1744  HE  ARG A 111      51.340  50.890  52.220  1.00  0.00           H
ATOM   1745  CZ  ARG A 111      50.410  51.340  50.530  1.00  0.00           C
ATOM   1746  NH1 ARG A 111      49.300  51.190  49.810  1.00  0.00           N
ATOM   1747 HH11 ARG A 111      49.300  51.810  49.030  1.00  0.00           H
ATOM   1748 HH12 ARG A 111      48.610  50.500  50.020  1.00  0.00           H
ATOM   1749  NH2 ARG A 111      51.380  52.140  50.170  1.00  0.00           N
ATOM   1750 HH21 ARG A 111      52.110  52.270  50.820  1.00  0.00           H
ATOM   1751 HH22 ARG A 111      51.140  52.940  49.610  1.00  0.00           H
ATOM   1752  C   ARG A 111      48.660  53.290  54.860  1.00  0.00           C
ATOM   1753  O   ARG A 111      49.320  53.060  55.870  1.00  0.00           O
ATOM   1754  N   GLN A 112      48.950  54.470  54.180  1.00  0.00           N
ATOM   1755  HN  GLN A 112      48.410  54.740  53.390  1.00  0.00           H
ATOM   1756  CA  GLN A 112      50.010  55.370  54.640  1.00  0.00           C
ATOM   1757  HA  GLN A 112      50.970  54.910  54.800  1.00  0.00           H
ATOM   1758  CB  GLN A 112      50.090  56.500  53.580  1.00  0.00           C
ATOM   1759  HB1 GLN A 112      49.160  57.080  53.480  1.00  0.00           H
ATOM   1760  HB2 GLN A 112      50.040  56.010  52.570  1.00  0.00           H
ATOM   1761  CG  GLN A 112      51.400  57.350  53.680  1.00  0.00           C
ATOM   1762  HG1 GLN A 112      51.410  58.060  54.530  1.00  0.00           H
ATOM   1763  HG2 GLN A 112      51.380  57.840  52.680  1.00  0.00           H
ATOM   1764  CD  GLN A 112      52.590  56.470  53.810  1.00  0.00           C
ATOM   1765  OE1 GLN A 112      52.650  55.400  53.140  1.00  0.00           O
ATOM   1766  NE2 GLN A 112      53.570  56.800  54.720  1.00  0.00           N
ATOM   1767 HE21 GLN A 112      54.350  56.190  54.850  1.00  0.00           H
ATOM   1768 HE22 GLN A 112      53.430  57.550  55.340  1.00  0.00           H
ATOM   1769  C   GLN A 112      49.760  56.020  55.950  1.00  0.00           C
ATOM   1770  O   GLN A 112      50.590  56.100  56.870  1.00  0.00           O
ATOM   1771  N   GLY A 113      48.550  56.460  56.140  1.00  0.00           N
ATOM   1772  HN  GLY A 113      47.820  56.370  55.470  1.00  0.00           H
ATOM   1773  CA  GLY A 113      48.240  57.220  57.340  1.00  0.00           C
ATOM   1774  HA1 GLY A 113      47.270  57.640  57.210  1.00  0.00           H
ATOM   1775  HA2 GLY A 113      49.050  57.890  57.620  1.00  0.00           H
ATOM   1776  C   GLY A 113      48.100  56.300  58.590  1.00  0.00           C
ATOM   1777  O   GLY A 113      48.460  56.620  59.670  1.00  0.00           O
ATOM   1778  N   SER A 114      47.680  55.080  58.300  1.00  0.00           N
ATOM   1779  HN  SER A 114      47.210  54.890  57.440  1.00  0.00           H
ATOM   1780  CA  SER A 114      47.770  53.890  59.210  1.00  0.00           C
ATOM   1781  HA  SER A 114      47.120  54.180  60.020  1.00  0.00           H
ATOM   1782  CB  SER A 114      47.160  52.590  58.690  1.00  0.00           C
ATOM   1783  HB1 SER A 114      47.750  52.190  57.850  1.00  0.00           H
ATOM   1784  HB2 SER A 114      46.090  52.620  58.390  1.00  0.00           H
ATOM   1785  OG  SER A 114      47.390  51.490  59.540  1.00  0.00           O
ATOM   1786  HG1 SER A 114      46.660  51.530  60.160  1.00  0.00           H
ATOM   1787  C   SER A 114      49.230  53.660  59.700  1.00  0.00           C
ATOM   1788  O   SER A 114      49.470  53.470  60.860  1.00  0.00           O
ATOM   1789  N   ILE A 115      50.340  53.660  58.820  1.00  0.00           N
ATOM   1790  HN  ILE A 115      50.140  53.520  57.860  1.00  0.00           H
ATOM   1791  CA  ILE A 115      51.760  53.660  59.210  1.00  0.00           C
ATOM   1792  HA  ILE A 115      51.880  52.840  59.910  1.00  0.00           H
ATOM   1793  CB  ILE A 115      52.790  53.430  58.140  1.00  0.00           C
ATOM   1794  HB  ILE A 115      52.980  54.340  57.530  1.00  0.00           H
ATOM   1795  CG2 ILE A 115      54.170  53.080  58.730  1.00  0.00           C
ATOM   1796 HG21 ILE A 115      54.590  53.950  59.270  1.00  0.00           H
ATOM   1797 HG22 ILE A 115      54.860  52.870  57.900  1.00  0.00           H
ATOM   1798 HG23 ILE A 115      54.220  52.230  59.430  1.00  0.00           H
ATOM   1799  CG1 ILE A 115      52.340  52.310  57.180  1.00  0.00           C
ATOM   1800 HG11 ILE A 115      51.270  52.340  56.900  1.00  0.00           H
ATOM   1801 HG12 ILE A 115      52.490  51.370  57.760  1.00  0.00           H
ATOM   1802  CD  ILE A 115      53.190  52.360  55.850  1.00  0.00           C
ATOM   1803  HD1 ILE A 115      53.130  53.390  55.430  1.00  0.00           H
ATOM   1804  HD2 ILE A 115      52.810  51.690  55.060  1.00  0.00           H
ATOM   1805  HD3 ILE A 115      54.270  52.120  55.990  1.00  0.00           H
ATOM   1806  C   ILE A 115      52.140  54.870  60.080  1.00  0.00           C
ATOM   1807  O   ILE A 115      52.760  54.680  61.110  1.00  0.00           O
ATOM   1808  N   ILE A 116      51.680  56.050  59.650  1.00  0.00           N
ATOM   1809  HN  ILE A 116      51.120  56.010  58.820  1.00  0.00           H
ATOM   1810  CA  ILE A 116      51.970  57.300  60.350  1.00  0.00           C
ATOM   1811  HA  ILE A 116      53.020  57.260  60.600  1.00  0.00           H
ATOM   1812  CB  ILE A 116      51.740  58.560  59.570  1.00  0.00           C
ATOM   1813  HB  ILE A 116      50.650  58.630  59.420  1.00  0.00           H
ATOM   1814  CG2 ILE A 116      52.160  59.830  60.360  1.00  0.00           C
ATOM   1815 HG21 ILE A 116      52.010  60.790  59.830  1.00  0.00           H
ATOM   1816 HG22 ILE A 116      53.200  59.830  60.760  1.00  0.00           H
ATOM   1817 HG23 ILE A 116      51.610  59.980  61.320  1.00  0.00           H
ATOM   1818  CG1 ILE A 116      52.370  58.560  58.100  1.00  0.00           C
ATOM   1819 HG11 ILE A 116      52.550  57.570  57.630  1.00  0.00           H
ATOM   1820 HG12 ILE A 116      53.390  58.980  58.270  1.00  0.00           H
ATOM   1821  CD  ILE A 116      51.680  59.560  57.110  1.00  0.00           C
ATOM   1822  HD1 ILE A 116      50.680  59.170  56.820  1.00  0.00           H
ATOM   1823  HD2 ILE A 116      52.100  59.700  56.090  1.00  0.00           H
ATOM   1824  HD3 ILE A 116      51.450  60.560  57.540  1.00  0.00           H
ATOM   1825  C   ILE A 116      51.320  57.350  61.760  1.00  0.00           C
ATOM   1826  O   ILE A 116      51.940  57.530  62.800  1.00  0.00           O
ATOM   1827  N   PHE A 117      50.040  57.010  61.840  1.00  0.00           N
ATOM   1828  HN  PHE A 117      49.570  56.720  61.000  1.00  0.00           H
ATOM   1829  CA  PHE A 117      49.320  56.890  63.140  1.00  0.00           C
ATOM   1830  HA  PHE A 117      49.660  57.750  63.720  1.00  0.00           H
ATOM   1831  CB  PHE A 117      47.760  56.910  63.050  1.00  0.00           C
ATOM   1832  HB1 PHE A 117      47.310  56.510  63.990  1.00  0.00           H
ATOM   1833  HB2 PHE A 117      47.460  56.340  62.150  1.00  0.00           H
ATOM   1834  CG  PHE A 117      47.410  58.370  62.940  1.00  0.00           C
ATOM   1835  CD1 PHE A 117      47.240  59.210  64.100  1.00  0.00           C
ATOM   1836  HD1 PHE A 117      47.430  58.760  65.070  1.00  0.00           H
ATOM   1837  CE1 PHE A 117      46.750  60.490  64.010  1.00  0.00           C
ATOM   1838  HE1 PHE A 117      46.670  61.030  64.930  1.00  0.00           H
ATOM   1839  CZ  PHE A 117      46.390  61.030  62.800  1.00  0.00           C
ATOM   1840  HZ  PHE A 117      45.950  62.020  62.800  1.00  0.00           H
ATOM   1841  CD2 PHE A 117      47.100  59.030  61.690  1.00  0.00           C
ATOM   1842  HD2 PHE A 117      47.090  58.510  60.730  1.00  0.00           H
ATOM   1843  CE2 PHE A 117      46.520  60.300  61.620  1.00  0.00           C
ATOM   1844  HE2 PHE A 117      46.140  60.680  60.680  1.00  0.00           H
ATOM   1845  C   PHE A 117      49.800  55.710  64.040  1.00  0.00           C
ATOM   1846  O   PHE A 117      49.840  55.850  65.280  1.00  0.00           O
ATOM   1847  N   LEU A 118      50.350  54.600  63.480  1.00  0.00           N
ATOM   1848  HN  LEU A 118      50.260  54.280  62.530  1.00  0.00           H
ATOM   1849  CA  LEU A 118      50.910  53.530  64.280  1.00  0.00           C
ATOM   1850  HA  LEU A 118      50.200  53.420  65.080  1.00  0.00           H
ATOM   1851  CB  LEU A 118      50.940  52.270  63.350  1.00  0.00           C
ATOM   1852  HB1 LEU A 118      51.380  52.670  62.420  1.00  0.00           H
ATOM   1853  HB2 LEU A 118      49.880  52.110  63.090  1.00  0.00           H
ATOM   1854  CG  LEU A 118      51.730  51.040  63.880  1.00  0.00           C
ATOM   1855  HG  LEU A 118      51.990  51.220  64.930  1.00  0.00           H
ATOM   1856  CD1 LEU A 118      50.910  49.690  63.830  1.00  0.00           C
ATOM   1857 HD11 LEU A 118      51.570  48.990  64.380  1.00  0.00           H
ATOM   1858 HD12 LEU A 118      50.820  49.230  62.830  1.00  0.00           H
ATOM   1859 HD13 LEU A 118      49.960  49.710  64.400  1.00  0.00           H
ATOM   1860  CD2 LEU A 118      53.010  50.830  63.030  1.00  0.00           C
ATOM   1861 HD21 LEU A 118      52.670  50.670  61.990  1.00  0.00           H
ATOM   1862 HD22 LEU A 118      53.630  50.010  63.460  1.00  0.00           H
ATOM   1863 HD23 LEU A 118      53.640  51.730  62.920  1.00  0.00           H
ATOM   1864  C   LEU A 118      52.200  53.970  64.950  1.00  0.00           C
ATOM   1865  O   LEU A 118      52.460  53.700  66.140  1.00  0.00           O
ATOM   1866  N   THR A 119      53.030  54.730  64.200  1.00  0.00           N
ATOM   1867  HN  THR A 119      52.710  54.900  63.260  1.00  0.00           H
ATOM   1868  CA  THR A 119      54.270  55.340  64.590  1.00  0.00           C
ATOM   1869  HA  THR A 119      55.010  54.610  64.920  1.00  0.00           H
ATOM   1870  CB  THR A 119      54.980  55.920  63.320  1.00  0.00           C
ATOM   1871  HB  THR A 119      54.280  56.710  62.970  1.00  0.00           H
ATOM   1872  OG1 THR A 119      55.190  54.980  62.270  1.00  0.00           O
ATOM   1873  HG1 THR A 119      54.330  54.670  62.010  1.00  0.00           H
ATOM   1874  CG2 THR A 119      56.310  56.470  63.680  1.00  0.00           C
ATOM   1875 HG21 THR A 119      56.740  56.810  62.720  1.00  0.00           H
ATOM   1876 HG22 THR A 119      57.080  55.740  64.020  1.00  0.00           H
ATOM   1877 HG23 THR A 119      56.290  57.310  64.410  1.00  0.00           H
ATOM   1878  C   THR A 119      54.230  56.420  65.690  1.00  0.00           C
ATOM   1879  O   THR A 119      54.920  56.450  66.740  1.00  0.00           O
ATOM   1880  N   VAL A 120      53.250  57.340  65.510  1.00  0.00           N
ATOM   1881  HN  VAL A 120      52.740  57.380  64.660  1.00  0.00           H
ATOM   1882  CA  VAL A 120      52.980  58.400  66.450  1.00  0.00           C
ATOM   1883  HA  VAL A 120      53.920  58.890  66.630  1.00  0.00           H
ATOM   1884  CB  VAL A 120      51.890  59.410  65.920  1.00  0.00           C
ATOM   1885  HB  VAL A 120      50.970  58.790  65.810  1.00  0.00           H
ATOM   1886  CG1 VAL A 120      51.540  60.480  66.880  1.00  0.00           C
ATOM   1887 HG11 VAL A 120      50.790  60.070  67.590  1.00  0.00           H
ATOM   1888 HG12 VAL A 120      51.070  61.350  66.370  1.00  0.00           H
ATOM   1889 HG13 VAL A 120      52.420  60.860  67.450  1.00  0.00           H
ATOM   1890  CG2 VAL A 120      52.310  60.060  64.580  1.00  0.00           C
ATOM   1891 HG21 VAL A 120      53.010  60.900  64.740  1.00  0.00           H
ATOM   1892 HG22 VAL A 120      51.370  60.390  64.070  1.00  0.00           H
ATOM   1893 HG23 VAL A 120      52.830  59.390  63.850  1.00  0.00           H
ATOM   1894  C   VAL A 120      52.540  57.830  67.840  1.00  0.00           C
ATOM   1895  O   VAL A 120      52.930  58.270  68.900  1.00  0.00           O
ATOM   1896  N   VAL A 121      51.630  56.790  67.840  1.00  0.00           N
ATOM   1897  HN  VAL A 121      51.240  56.510  66.970  1.00  0.00           H
ATOM   1898  CA  VAL A 121      51.180  56.090  69.040  1.00  0.00           C
ATOM   1899  HA  VAL A 121      50.860  56.770  69.800  1.00  0.00           H
ATOM   1900  CB  VAL A 121      50.060  55.210  68.660  1.00  0.00           C
ATOM   1901  HB  VAL A 121      50.180  54.580  67.760  1.00  0.00           H
ATOM   1902  CG1 VAL A 121      49.490  54.530  69.930  1.00  0.00           C
ATOM   1903 HG11 VAL A 121      49.300  55.220  70.780  1.00  0.00           H
ATOM   1904 HG12 VAL A 121      50.120  53.700  70.300  1.00  0.00           H
ATOM   1905 HG13 VAL A 121      48.540  54.050  69.610  1.00  0.00           H
ATOM   1906  CG2 VAL A 121      48.840  56.070  68.150  1.00  0.00           C
ATOM   1907 HG21 VAL A 121      48.450  56.680  68.990  1.00  0.00           H
ATOM   1908 HG22 VAL A 121      47.990  55.430  67.840  1.00  0.00           H
ATOM   1909 HG23 VAL A 121      49.160  56.780  67.350  1.00  0.00           H
ATOM   1910  C   VAL A 121      52.250  55.270  69.710  1.00  0.00           C
ATOM   1911  O   VAL A 121      52.200  55.190  70.950  1.00  0.00           O
ATOM   1912  N   ALA A 122      53.210  54.670  68.960  1.00  0.00           N
ATOM   1913  HN  ALA A 122      53.220  54.630  67.980  1.00  0.00           H
ATOM   1914  CA  ALA A 122      54.400  54.140  69.580  1.00  0.00           C
ATOM   1915  HA  ALA A 122      54.080  53.450  70.360  1.00  0.00           H
ATOM   1916  CB  ALA A 122      55.310  53.520  68.570  1.00  0.00           C
ATOM   1917  HB1 ALA A 122      56.290  53.180  68.970  1.00  0.00           H
ATOM   1918  HB2 ALA A 122      55.580  54.180  67.710  1.00  0.00           H
ATOM   1919  HB3 ALA A 122      54.780  52.560  68.420  1.00  0.00           H
ATOM   1920  C   ALA A 122      55.310  55.240  70.160  1.00  0.00           C
ATOM   1921  O   ALA A 122      55.840  55.070  71.250  1.00  0.00           O
ATOM   1922  N   VAL A 123      55.570  56.380  69.470  1.00  0.00           N
ATOM   1923  HN  VAL A 123      55.220  56.560  68.560  1.00  0.00           H
ATOM   1924  CA  VAL A 123      56.200  57.500  70.140  1.00  0.00           C
ATOM   1925  HA  VAL A 123      57.130  57.080  70.490  1.00  0.00           H
ATOM   1926  CB  VAL A 123      56.540  58.640  69.150  1.00  0.00           C
ATOM   1927  HB  VAL A 123      55.560  58.900  68.680  1.00  0.00           H
ATOM   1928  CG1 VAL A 123      56.890  59.970  69.820  1.00  0.00           C
ATOM   1929 HG11 VAL A 123      56.150  60.360  70.540  1.00  0.00           H
ATOM   1930 HG12 VAL A 123      57.110  60.630  68.950  1.00  0.00           H
ATOM   1931 HG13 VAL A 123      57.890  59.910  70.310  1.00  0.00           H
ATOM   1932  CG2 VAL A 123      57.580  58.170  68.190  1.00  0.00           C
ATOM   1933 HG21 VAL A 123      57.900  58.960  67.470  1.00  0.00           H
ATOM   1934 HG22 VAL A 123      57.290  57.300  67.560  1.00  0.00           H
ATOM   1935 HG23 VAL A 123      58.440  57.850  68.810  1.00  0.00           H
ATOM   1936  C   VAL A 123      55.440  58.120  71.440  1.00  0.00           C
ATOM   1937  O   VAL A 123      56.040  58.410  72.470  1.00  0.00           O
ATOM   1938  N   ASP A 124      54.110  58.320  71.410  1.00  0.00           N
ATOM   1939  HN  ASP A 124      53.600  58.190  70.570  1.00  0.00           H
ATOM   1940  CA  ASP A 124      53.410  58.460  72.630  1.00  0.00           C
ATOM   1941  HA  ASP A 124      53.650  59.370  73.150  1.00  0.00           H
ATOM   1942  CB  ASP A 124      51.830  58.550  72.360  1.00  0.00           C
ATOM   1943  HB1 ASP A 124      51.600  57.640  71.780  1.00  0.00           H
ATOM   1944  HB2 ASP A 124      51.500  59.390  71.700  1.00  0.00           H
ATOM   1945  CG  ASP A 124      51.020  58.710  73.620  1.00  0.00           C
ATOM   1946  OD1 ASP A 124      50.480  57.690  74.120  1.00  0.00           O
ATOM   1947  OD2 ASP A 124      50.880  59.840  74.140  1.00  0.00           O
ATOM   1948  C   ASP A 124      53.630  57.390  73.730  1.00  0.00           C
ATOM   1949  O   ASP A 124      54.030  57.670  74.870  1.00  0.00           O
ATOM   1950  N   ARG A 125      53.540  56.070  73.450  1.00  0.00           N
ATOM   1951  HN  ARG A 125      53.140  55.860  72.550  1.00  0.00           H
ATOM   1952  CA  ARG A 125      53.840  54.970  74.380  1.00  0.00           C
ATOM   1953  HA  ARG A 125      53.360  55.240  75.320  1.00  0.00           H
ATOM   1954  CB  ARG A 125      53.280  53.470  74.060  1.00  0.00           C
ATOM   1955  HB1 ARG A 125      53.840  52.660  74.580  1.00  0.00           H
ATOM   1956  HB2 ARG A 125      53.430  53.380  72.960  1.00  0.00           H
ATOM   1957  CG  ARG A 125      51.770  53.290  74.480  1.00  0.00           C
ATOM   1958  HG1 ARG A 125      51.660  53.770  75.480  1.00  0.00           H
ATOM   1959  HG2 ARG A 125      51.530  52.200  74.500  1.00  0.00           H
ATOM   1960  CD  ARG A 125      50.860  53.840  73.430  1.00  0.00           C
ATOM   1961  HD1 ARG A 125      50.850  53.400  72.410  1.00  0.00           H
ATOM   1962  HD2 ARG A 125      51.060  54.930  73.350  1.00  0.00           H
ATOM   1963  NE  ARG A 125      49.560  53.560  73.980  1.00  0.00           N
ATOM   1964  HE  ARG A 125      49.170  52.670  73.760  1.00  0.00           H
ATOM   1965  CZ  ARG A 125      48.850  54.340  74.780  1.00  0.00           C
ATOM   1966  NH1 ARG A 125      49.310  55.550  75.180  1.00  0.00           N
ATOM   1967 HH11 ARG A 125      50.050  56.010  74.680  1.00  0.00           H
ATOM   1968 HH12 ARG A 125      48.710  56.140  75.710  1.00  0.00           H
ATOM   1969  NH2 ARG A 125      47.780  53.940  75.350  1.00  0.00           N
ATOM   1970 HH21 ARG A 125      47.590  52.970  75.170  1.00  0.00           H
ATOM   1971 HH22 ARG A 125      47.720  54.290  76.280  1.00  0.00           H
ATOM   1972  C   ARG A 125      55.280  54.850  74.930  1.00  0.00           C
ATOM   1973  O   ARG A 125      55.520  54.600  76.090  1.00  0.00           O
ATOM   1974  N   TYR A 126      56.210  55.180  74.030  1.00  0.00           N
ATOM   1975  HN  TYR A 126      55.890  55.490  73.140  1.00  0.00           H
ATOM   1976  CA  TYR A 126      57.660  55.300  74.240  1.00  0.00           C
ATOM   1977  HA  TYR A 126      58.110  54.370  74.590  1.00  0.00           H
ATOM   1978  CB  TYR A 126      58.380  55.600  72.900  1.00  0.00           C
ATOM   1979  HB1 TYR A 126      57.670  56.290  72.380  1.00  0.00           H
ATOM   1980  HB2 TYR A 126      58.380  54.640  72.350  1.00  0.00           H
ATOM   1981  CG  TYR A 126      59.700  56.170  72.910  1.00  0.00           C
ATOM   1982  CD1 TYR A 126      60.890  55.450  72.910  1.00  0.00           C
ATOM   1983  HD1 TYR A 126      60.860  54.370  72.890  1.00  0.00           H
ATOM   1984  CE1 TYR A 126      62.100  56.090  72.700  1.00  0.00           C
ATOM   1985  HE1 TYR A 126      62.980  55.480  72.700  1.00  0.00           H
ATOM   1986  CZ  TYR A 126      62.150  57.450  72.660  1.00  0.00           C
ATOM   1987  OH  TYR A 126      63.330  58.190  72.550  1.00  0.00           O
ATOM   1988  HH  TYR A 126      63.240  59.110  72.820  1.00  0.00           H
ATOM   1989  CD2 TYR A 126      59.840  57.570  72.960  1.00  0.00           C
ATOM   1990  HD2 TYR A 126      58.870  58.030  72.980  1.00  0.00           H
ATOM   1991  CE2 TYR A 126      60.980  58.260  72.800  1.00  0.00           C
ATOM   1992  HE2 TYR A 126      60.830  59.330  72.810  1.00  0.00           H
ATOM   1993  C   TYR A 126      57.920  56.310  75.370  1.00  0.00           C
ATOM   1994  O   TYR A 126      58.640  56.100  76.360  1.00  0.00           O
ATOM   1995  N   PHE A 127      57.210  57.440  75.310  1.00  0.00           N
ATOM   1996  HN  PHE A 127      56.540  57.500  74.580  1.00  0.00           H
ATOM   1997  CA  PHE A 127      57.290  58.400  76.370  1.00  0.00           C
ATOM   1998  HA  PHE A 127      58.360  58.350  76.580  1.00  0.00           H
ATOM   1999  CB  PHE A 127      56.840  59.680  75.770  1.00  0.00           C
ATOM   2000  HB1 PHE A 127      56.610  60.390  76.590  1.00  0.00           H
ATOM   2001  HB2 PHE A 127      55.850  59.590  75.260  1.00  0.00           H
ATOM   2002  CG  PHE A 127      57.760  60.420  74.770  1.00  0.00           C
ATOM   2003  CD1 PHE A 127      57.200  61.060  73.640  1.00  0.00           C
ATOM   2004  HD1 PHE A 127      56.160  60.980  73.390  1.00  0.00           H
ATOM   2005  CE1 PHE A 127      57.960  61.940  72.830  1.00  0.00           C
ATOM   2006  HE1 PHE A 127      57.440  62.400  72.010  1.00  0.00           H
ATOM   2007  CZ  PHE A 127      59.310  62.140  73.150  1.00  0.00           C
ATOM   2008  HZ  PHE A 127      59.910  62.730  72.460  1.00  0.00           H
ATOM   2009  CD2 PHE A 127      59.080  60.720  75.020  1.00  0.00           C
ATOM   2010  HD2 PHE A 127      59.500  60.370  75.940  1.00  0.00           H
ATOM   2011  CE2 PHE A 127      59.860  61.550  74.240  1.00  0.00           C
ATOM   2012  HE2 PHE A 127      60.840  61.860  74.580  1.00  0.00           H
ATOM   2013  C   PHE A 127      56.800  58.080  77.760  1.00  0.00           C
ATOM   2014  O   PHE A 127      57.420  58.330  78.790  1.00  0.00           O
ATOM   2015  N   ARG A 128      55.660  57.320  77.850  1.00  0.00           N
ATOM   2016  HN  ARG A 128      55.320  56.980  76.980  1.00  0.00           H
ATOM   2017  CA  ARG A 128      55.090  56.800  79.070  1.00  0.00           C
ATOM   2018  HA  ARG A 128      54.960  57.650  79.710  1.00  0.00           H
ATOM   2019  CB  ARG A 128      53.650  56.210  78.820  1.00  0.00           C
ATOM   2020  HB1 ARG A 128      53.280  55.820  79.800  1.00  0.00           H
ATOM   2021  HB2 ARG A 128      53.860  55.370  78.120  1.00  0.00           H
ATOM   2022  CG  ARG A 128      52.590  57.270  78.340  1.00  0.00           C
ATOM   2023  HG1 ARG A 128      53.210  57.940  77.700  1.00  0.00           H
ATOM   2024  HG2 ARG A 128      52.360  57.850  79.260  1.00  0.00           H
ATOM   2025  CD  ARG A 128      51.350  56.790  77.520  1.00  0.00           C
ATOM   2026  HD1 ARG A 128      50.580  56.350  78.180  1.00  0.00           H
ATOM   2027  HD2 ARG A 128      51.580  55.900  76.900  1.00  0.00           H
ATOM   2028  NE  ARG A 128      50.830  57.990  76.920  1.00  0.00           N
ATOM   2029  HE  ARG A 128      50.740  57.950  75.930  1.00  0.00           H
ATOM   2030  CZ  ARG A 128      49.990  58.850  77.510  1.00  0.00           C
ATOM   2031  NH1 ARG A 128      49.600  58.820  78.730  1.00  0.00           N
ATOM   2032 HH11 ARG A 128      50.130  58.150  79.230  1.00  0.00           H
ATOM   2033 HH12 ARG A 128      49.120  59.600  79.130  1.00  0.00           H
ATOM   2034  NH2 ARG A 128      49.470  59.760  76.670  1.00  0.00           N
ATOM   2035 HH21 ARG A 128      49.560  59.550  75.700  1.00  0.00           H
ATOM   2036 HH22 ARG A 128      48.730  60.370  76.930  1.00  0.00           H
ATOM   2037  C   ARG A 128      55.900  55.690  79.750  1.00  0.00           C
ATOM   2038  O   ARG A 128      55.980  55.650  81.000  1.00  0.00           O
ATOM   2039  N   VAL A 129      56.510  54.770  79.010  1.00  0.00           N
ATOM   2040  HN  VAL A 129      56.220  54.620  78.070  1.00  0.00           H
ATOM   2041  CA  VAL A 129      57.460  53.850  79.460  1.00  0.00           C
ATOM   2042  HA  VAL A 129      56.960  53.270  80.210  1.00  0.00           H
ATOM   2043  CB  VAL A 129      57.940  52.920  78.350  1.00  0.00           C
ATOM   2044  HB  VAL A 129      58.350  53.490  77.500  1.00  0.00           H
ATOM   2045  CG1 VAL A 129      58.960  51.850  78.870  1.00  0.00           C
ATOM   2046 HG11 VAL A 129      59.920  52.320  79.170  1.00  0.00           H
ATOM   2047 HG12 VAL A 129      59.260  51.210  78.020  1.00  0.00           H
ATOM   2048 HG13 VAL A 129      58.550  51.200  79.670  1.00  0.00           H
ATOM   2049  CG2 VAL A 129      56.730  52.110  77.720  1.00  0.00           C
ATOM   2050 HG21 VAL A 129      56.440  52.720  76.840  1.00  0.00           H
ATOM   2051 HG22 VAL A 129      55.920  51.980  78.470  1.00  0.00           H
ATOM   2052 HG23 VAL A 129      57.250  51.200  77.360  1.00  0.00           H
ATOM   2053  C   VAL A 129      58.770  54.480  80.040  1.00  0.00           C
ATOM   2054  O   VAL A 129      59.270  54.050  81.100  1.00  0.00           O
ATOM   2055  N   VAL A 130      59.290  55.530  79.430  1.00  0.00           N
ATOM   2056  HN  VAL A 130      58.870  55.750  78.550  1.00  0.00           H
ATOM   2057  CA  VAL A 130      60.360  56.260  80.050  1.00  0.00           C
ATOM   2058  HA  VAL A 130      61.120  55.570  80.380  1.00  0.00           H
ATOM   2059  CB  VAL A 130      61.050  57.130  78.940  1.00  0.00           C
ATOM   2060  HB  VAL A 130      60.250  57.690  78.420  1.00  0.00           H
ATOM   2061  CG1 VAL A 130      62.050  58.220  79.430  1.00  0.00           C
ATOM   2062 HG11 VAL A 130      61.500  58.900  80.120  1.00  0.00           H
ATOM   2063 HG12 VAL A 130      62.400  58.650  78.480  1.00  0.00           H
ATOM   2064 HG13 VAL A 130      62.960  57.730  79.850  1.00  0.00           H
ATOM   2065  CG2 VAL A 130      61.790  56.090  78.020  1.00  0.00           C
ATOM   2066 HG21 VAL A 130      62.290  55.310  78.630  1.00  0.00           H
ATOM   2067 HG22 VAL A 130      62.490  56.680  77.390  1.00  0.00           H
ATOM   2068 HG23 VAL A 130      61.100  55.520  77.360  1.00  0.00           H
ATOM   2069  C   VAL A 130      59.960  57.030  81.280  1.00  0.00           C
ATOM   2070  O   VAL A 130      60.550  56.910  82.340  1.00  0.00           O
ATOM   2071  N   HSD A 131      58.830  57.730  81.210  1.00  0.00           N
ATOM   2072  HN  HSD A 131      58.500  57.820  80.280  1.00  0.00           H
ATOM   2073  CA  HSD A 131      58.540  58.800  82.120  1.00  0.00           C
ATOM   2074  HA  HSD A 131      58.340  58.380  83.100  1.00  0.00           H
ATOM   2075  CB  HSD A 131      59.720  59.770  82.400  1.00  0.00           C
ATOM   2076  HB1 HSD A 131      60.090  60.330  81.520  1.00  0.00           H
ATOM   2077  HB2 HSD A 131      60.560  59.300  82.920  1.00  0.00           H
ATOM   2078  ND1 HSD A 131      59.100  62.060  83.430  1.00  0.00           N
ATOM   2079  HD1 HSD A 131      59.300  62.490  82.560  1.00  0.00           H
ATOM   2080  CG  HSD A 131      59.400  60.740  83.570  1.00  0.00           C
ATOM   2081  CE1 HSD A 131      58.990  62.630  84.680  1.00  0.00           C
ATOM   2082  HE1 HSD A 131      58.860  63.700  84.800  1.00  0.00           H
ATOM   2083  NE2 HSD A 131      59.240  61.670  85.620  1.00  0.00           N
ATOM   2084  CD2 HSD A 131      59.490  60.480  84.950  1.00  0.00           C
ATOM   2085  HD2 HSD A 131      59.780  59.530  85.370  1.00  0.00           H
ATOM   2086  C   HSD A 131      57.360  59.590  81.590  1.00  0.00           C
ATOM   2087  O   HSD A 131      57.690  60.400  80.730  1.00  0.00           O
ATOM   2088  N   PRO A 132      56.100  59.330  82.030  1.00  0.00           N
ATOM   2089  CD  PRO A 132      55.700  58.420  83.080  1.00  0.00           C
ATOM   2090  HD1 PRO A 132      55.670  58.930  84.070  1.00  0.00           H
ATOM   2091  HD2 PRO A 132      56.380  57.540  83.180  1.00  0.00           H
ATOM   2092  CA  PRO A 132      54.860  60.040  81.520  1.00  0.00           C
ATOM   2093  HA  PRO A 132      54.780  59.910  80.440  1.00  0.00           H
ATOM   2094  CB  PRO A 132      53.710  59.430  82.230  1.00  0.00           C
ATOM   2095  HB1 PRO A 132      52.900  59.230  81.500  1.00  0.00           H
ATOM   2096  HB2 PRO A 132      53.390  59.960  83.150  1.00  0.00           H
ATOM   2097  CG  PRO A 132      54.290  58.090  82.610  1.00  0.00           C
ATOM   2098  HG1 PRO A 132      53.680  57.510  83.330  1.00  0.00           H
ATOM   2099  HG2 PRO A 132      54.390  57.460  81.690  1.00  0.00           H
ATOM   2100  C   PRO A 132      54.700  61.570  81.550  1.00  0.00           C
ATOM   2101  O   PRO A 132      53.620  62.070  81.640  1.00  0.00           O
ATOM   2102  N   HSD A 133      55.800  62.340  81.550  1.00  0.00           N
ATOM   2103  HN  HSD A 133      56.670  61.890  81.370  1.00  0.00           H
ATOM   2104  CA  HSD A 133      55.860  63.810  81.830  1.00  0.00           C
ATOM   2105  HA  HSD A 133      54.960  64.160  82.310  1.00  0.00           H
ATOM   2106  CB  HSD A 133      56.850  64.170  82.940  1.00  0.00           C
ATOM   2107  HB1 HSD A 133      57.850  63.990  82.500  1.00  0.00           H
ATOM   2108  HB2 HSD A 133      56.750  63.540  83.840  1.00  0.00           H
ATOM   2109  ND1 HSD A 133      55.600  65.990  84.050  1.00  0.00           N
ATOM   2110  HD1 HSD A 133      54.740  65.480  84.020  1.00  0.00           H
ATOM   2111  CG  HSD A 133      56.790  65.600  83.550  1.00  0.00           C
ATOM   2112  CE1 HSD A 133      55.780  67.250  84.500  1.00  0.00           C
ATOM   2113  HE1 HSD A 133      55.000  67.770  85.070  1.00  0.00           H
ATOM   2114  NE2 HSD A 133      56.990  67.720  84.350  1.00  0.00           N
ATOM   2115  CD2 HSD A 133      57.690  66.630  83.780  1.00  0.00           C
ATOM   2116  HD2 HSD A 133      58.770  66.610  83.630  1.00  0.00           H
ATOM   2117  C   HSD A 133      56.290  64.540  80.600  1.00  0.00           C
ATOM   2118  O   HSD A 133      56.490  65.720  80.600  1.00  0.00           O
ATOM   2119  N   HSD A 134      56.530  63.760  79.490  1.00  0.00           N
ATOM   2120  HN  HSD A 134      56.300  62.800  79.630  1.00  0.00           H
ATOM   2121  CA  HSD A 134      56.720  64.290  78.190  1.00  0.00           C
ATOM   2122  HA  HSD A 134      57.500  65.040  78.240  1.00  0.00           H
ATOM   2123  CB  HSD A 134      57.160  63.170  77.200  1.00  0.00           C
ATOM   2124  HB1 HSD A 134      57.320  63.530  76.160  1.00  0.00           H
ATOM   2125  HB2 HSD A 134      56.330  62.440  77.060  1.00  0.00           H
ATOM   2126  ND1 HSD A 134      58.570  61.330  78.420  1.00  0.00           N
ATOM   2127  HD1 HSD A 134      57.870  60.900  79.000  1.00  0.00           H
ATOM   2128  CG  HSD A 134      58.480  62.520  77.710  1.00  0.00           C
ATOM   2129  CE1 HSD A 134      59.800  61.020  78.620  1.00  0.00           C
ATOM   2130  HE1 HSD A 134      60.130  60.130  79.170  1.00  0.00           H
ATOM   2131  NE2 HSD A 134      60.620  61.970  78.230  1.00  0.00           N
ATOM   2132  CD2 HSD A 134      59.770  62.830  77.500  1.00  0.00           C
ATOM   2133  HD2 HSD A 134      60.140  63.600  76.840  1.00  0.00           H
ATOM   2134  C   HSD A 134      55.500  65.070  77.610  1.00  0.00           C
ATOM   2135  O   HSD A 134      54.370  64.680  77.810  1.00  0.00           O
ATOM   2136  N   ALA A 135      55.800  66.130  76.870  1.00  0.00           N
ATOM   2137  HN  ALA A 135      56.750  66.290  76.600  1.00  0.00           H
ATOM   2138  CA  ALA A 135      54.930  67.130  76.310  1.00  0.00           C
ATOM   2139  HA  ALA A 135      54.350  67.580  77.100  1.00  0.00           H
ATOM   2140  CB  ALA A 135      55.660  68.210  75.520  1.00  0.00           C
ATOM   2141  HB1 ALA A 135      56.400  68.840  76.040  1.00  0.00           H
ATOM   2142  HB2 ALA A 135      54.870  68.920  75.160  1.00  0.00           H
ATOM   2143  HB3 ALA A 135      56.170  67.850  74.600  1.00  0.00           H
ATOM   2144  C   ALA A 135      53.750  66.530  75.490  1.00  0.00           C
ATOM   2145  O   ALA A 135      52.680  66.900  75.830  1.00  0.00           O
ATOM   2146  N   LEU A 136      54.050  65.670  74.480  1.00  0.00           N
ATOM   2147  HN  LEU A 136      54.980  65.410  74.260  1.00  0.00           H
ATOM   2148  CA  LEU A 136      53.050  64.900  73.730  1.00  0.00           C
ATOM   2149  HA  LEU A 136      52.520  65.600  73.110  1.00  0.00           H
ATOM   2150  CB  LEU A 136      53.720  63.830  72.730  1.00  0.00           C
ATOM   2151  HB1 LEU A 136      54.070  63.010  73.390  1.00  0.00           H
ATOM   2152  HB2 LEU A 136      54.700  64.150  72.310  1.00  0.00           H
ATOM   2153  CG  LEU A 136      52.810  63.310  71.580  1.00  0.00           C
ATOM   2154  HG  LEU A 136      51.930  62.860  72.100  1.00  0.00           H
ATOM   2155  CD1 LEU A 136      52.390  64.360  70.550  1.00  0.00           C
ATOM   2156 HD11 LEU A 136      51.620  63.950  69.860  1.00  0.00           H
ATOM   2157 HD12 LEU A 136      53.240  64.750  69.960  1.00  0.00           H
ATOM   2158 HD13 LEU A 136      51.920  65.220  71.070  1.00  0.00           H
ATOM   2159  CD2 LEU A 136      53.610  62.150  70.770  1.00  0.00           C
ATOM   2160 HD21 LEU A 136      53.570  61.210  71.380  1.00  0.00           H
ATOM   2161 HD22 LEU A 136      54.670  62.500  70.750  1.00  0.00           H
ATOM   2162 HD23 LEU A 136      53.170  62.150  69.760  1.00  0.00           H
ATOM   2163  C   LEU A 136      52.010  64.140  74.590  1.00  0.00           C
ATOM   2164  O   LEU A 136      50.860  64.050  74.180  1.00  0.00           O
ATOM   2165  N   ASN A 137      52.350  63.640  75.820  1.00  0.00           N
ATOM   2166  HN  ASN A 137      53.240  63.730  76.250  1.00  0.00           H
ATOM   2167  CA  ASN A 137      51.470  62.850  76.660  1.00  0.00           C
ATOM   2168  HA  ASN A 137      50.870  62.230  76.000  1.00  0.00           H
ATOM   2169  CB  ASN A 137      52.260  61.940  77.690  1.00  0.00           C
ATOM   2170  HB1 ASN A 137      51.570  61.350  78.330  1.00  0.00           H
ATOM   2171  HB2 ASN A 137      52.850  62.530  78.430  1.00  0.00           H
ATOM   2172  CG  ASN A 137      53.340  60.980  77.190  1.00  0.00           C
ATOM   2173  OD1 ASN A 137      54.330  60.830  77.880  1.00  0.00           O
ATOM   2174  ND2 ASN A 137      53.040  60.240  76.070  1.00  0.00           N
ATOM   2175 HD21 ASN A 137      53.740  59.720  75.580  1.00  0.00           H
ATOM   2176 HD22 ASN A 137      52.200  60.510  75.600  1.00  0.00           H
ATOM   2177  C   ASN A 137      50.630  63.740  77.440  1.00  0.00           C
ATOM   2178  O   ASN A 137      49.620  63.340  78.050  1.00  0.00           O
ATOM   2179  N   LYS A 138      50.960  65.100  77.480  1.00  0.00           N
ATOM   2180  HN  LYS A 138      51.730  65.420  76.940  1.00  0.00           H
ATOM   2181  CA  LYS A 138      50.210  66.090  78.220  1.00  0.00           C
ATOM   2182  HA  LYS A 138      49.600  65.620  78.990  1.00  0.00           H
ATOM   2183  CB  LYS A 138      51.140  67.100  78.990  1.00  0.00           C
ATOM   2184  HB1 LYS A 138      50.480  67.700  79.640  1.00  0.00           H
ATOM   2185  HB2 LYS A 138      51.640  67.860  78.340  1.00  0.00           H
ATOM   2186  CG  LYS A 138      52.270  66.420  79.710  1.00  0.00           C
ATOM   2187  HG1 LYS A 138      52.860  67.150  80.310  1.00  0.00           H
ATOM   2188  HG2 LYS A 138      53.040  66.060  78.990  1.00  0.00           H
ATOM   2189  CD  LYS A 138      51.970  65.290  80.720  1.00  0.00           C
ATOM   2190  HD1 LYS A 138      52.880  64.820  81.140  1.00  0.00           H
ATOM   2191  HD2 LYS A 138      51.450  64.510  80.130  1.00  0.00           H
ATOM   2192  CE  LYS A 138      51.100  65.720  81.880  1.00  0.00           C
ATOM   2193  HE1 LYS A 138      50.440  64.930  82.280  1.00  0.00           H
ATOM   2194  HE2 LYS A 138      50.440  66.510  81.480  1.00  0.00           H
ATOM   2195  NZ  LYS A 138      51.760  66.290  83.000  1.00  0.00           N
ATOM   2196  HZ1 LYS A 138      51.130  66.770  83.680  1.00  0.00           H
ATOM   2197  HZ2 LYS A 138      52.220  67.150  82.630  1.00  0.00           H
ATOM   2198  HZ3 LYS A 138      52.380  65.620  83.500  1.00  0.00           H
ATOM   2199  C   LYS A 138      49.320  67.040  77.380  1.00  0.00           C
ATOM   2200  O   LYS A 138      48.730  68.010  77.860  1.00  0.00           O
ATOM   2201  N   ILE A 139      49.200  66.840  76.060  1.00  0.00           N
ATOM   2202  HN  ILE A 139      49.710  66.060  75.710  1.00  0.00           H
ATOM   2203  CA  ILE A 139      48.550  67.840  75.140  1.00  0.00           C
ATOM   2204  HA  ILE A 139      48.830  68.840  75.420  1.00  0.00           H
ATOM   2205  CB  ILE A 139      48.970  67.860  73.690  1.00  0.00           C
ATOM   2206  HB  ILE A 139      48.200  68.400  73.090  1.00  0.00           H
ATOM   2207  CG2 ILE A 139      50.390  68.380  73.440  1.00  0.00           C
ATOM   2208 HG21 ILE A 139      50.550  69.220  74.150  1.00  0.00           H
ATOM   2209 HG22 ILE A 139      50.430  68.720  72.370  1.00  0.00           H
ATOM   2210 HG23 ILE A 139      51.180  67.630  73.630  1.00  0.00           H
ATOM   2211  CG1 ILE A 139      48.760  66.380  73.070  1.00  0.00           C
ATOM   2212 HG11 ILE A 139      47.700  66.080  73.220  1.00  0.00           H
ATOM   2213 HG12 ILE A 139      49.490  65.660  73.520  1.00  0.00           H
ATOM   2214  CD  ILE A 139      49.040  66.380  71.530  1.00  0.00           C
ATOM   2215  HD1 ILE A 139      48.360  67.130  71.080  1.00  0.00           H
ATOM   2216  HD2 ILE A 139      48.920  65.380  71.040  1.00  0.00           H
ATOM   2217  HD3 ILE A 139      50.100  66.720  71.400  1.00  0.00           H
ATOM   2218  C   ILE A 139      47.040  67.780  75.350  1.00  0.00           C
ATOM   2219  O   ILE A 139      46.570  66.700  75.610  1.00  0.00           O
ATOM   2220  N   SER A 140      46.310  68.950  75.130  1.00  0.00           N
ATOM   2221  HN  SER A 140      46.770  69.820  75.090  1.00  0.00           H
ATOM   2222  CA  SER A 140      44.830  68.960  75.270  1.00  0.00           C
ATOM   2223  HA  SER A 140      44.430  68.300  76.010  1.00  0.00           H
ATOM   2224  CB  SER A 140      44.330  70.360  75.720  1.00  0.00           C
ATOM   2225  HB1 SER A 140      44.510  71.140  74.940  1.00  0.00           H
ATOM   2226  HB2 SER A 140      44.910  70.600  76.640  1.00  0.00           H
ATOM   2227  OG  SER A 140      43.000  70.340  76.100  1.00  0.00           O
ATOM   2228  HG1 SER A 140      42.960  69.900  76.950  1.00  0.00           H
ATOM   2229  C   SER A 140      44.190  68.500  73.890  1.00  0.00           C
ATOM   2230  O   SER A 140      44.800  68.380  72.820  1.00  0.00           O
ATOM   2231  N   ASN A 141      42.940  68.090  73.940  1.00  0.00           N
ATOM   2232  HN  ASN A 141      42.520  68.120  74.850  1.00  0.00           H
ATOM   2233  CA  ASN A 141      42.190  67.400  72.820  1.00  0.00           C
ATOM   2234  HA  ASN A 141      42.800  66.540  72.590  1.00  0.00           H
ATOM   2235  CB  ASN A 141      40.710  67.120  73.310  1.00  0.00           C
ATOM   2236  HB1 ASN A 141      40.030  66.760  72.510  1.00  0.00           H
ATOM   2237  HB2 ASN A 141      40.240  68.030  73.750  1.00  0.00           H
ATOM   2238  CG  ASN A 141      40.820  66.030  74.470  1.00  0.00           C
ATOM   2239  OD1 ASN A 141      41.780  65.240  74.460  1.00  0.00           O
ATOM   2240  ND2 ASN A 141      39.830  65.940  75.460  1.00  0.00           N
ATOM   2241 HD21 ASN A 141      40.090  65.310  76.210  1.00  0.00           H
ATOM   2242 HD22 ASN A 141      39.060  66.570  75.460  1.00  0.00           H
ATOM   2243  C   ASN A 141      42.090  68.120  71.570  1.00  0.00           C
ATOM   2244  O   ASN A 141      42.270  67.520  70.520  1.00  0.00           O
ATOM   2245  N   ARG A 142      41.850  69.410  71.660  1.00  0.00           N
ATOM   2246  HN  ARG A 142      41.730  69.760  72.590  1.00  0.00           H
ATOM   2247  CA  ARG A 142      41.740  70.310  70.510  1.00  0.00           C
ATOM   2248  HA  ARG A 142      41.020  69.860  69.840  1.00  0.00           H
ATOM   2249  CB  ARG A 142      41.140  71.740  70.820  1.00  0.00           C
ATOM   2250  HB1 ARG A 142      41.140  72.230  69.820  1.00  0.00           H
ATOM   2251  HB2 ARG A 142      41.840  72.330  71.440  1.00  0.00           H
ATOM   2252  CG  ARG A 142      39.770  71.730  71.410  1.00  0.00           C
ATOM   2253  HG1 ARG A 142      39.830  71.230  72.400  1.00  0.00           H
ATOM   2254  HG2 ARG A 142      39.130  71.100  70.740  1.00  0.00           H
ATOM   2255  CD  ARG A 142      39.160  73.150  71.750  1.00  0.00           C
ATOM   2256  HD1 ARG A 142      39.860  73.700  72.410  1.00  0.00           H
ATOM   2257  HD2 ARG A 142      38.190  73.110  72.270  1.00  0.00           H
ATOM   2258  NE  ARG A 142      39.130  73.980  70.520  1.00  0.00           N
ATOM   2259  HE  ARG A 142      39.950  74.480  70.260  1.00  0.00           H
ATOM   2260  CZ  ARG A 142      38.030  74.170  69.770  1.00  0.00           C
ATOM   2261  NH1 ARG A 142      36.970  73.390  69.790  1.00  0.00           N
ATOM   2262 HH11 ARG A 142      36.860  72.540  70.330  1.00  0.00           H
ATOM   2263 HH12 ARG A 142      36.240  73.580  69.130  1.00  0.00           H
ATOM   2264  NH2 ARG A 142      38.080  75.270  68.990  1.00  0.00           N
ATOM   2265 HH21 ARG A 142      38.690  75.990  69.280  1.00  0.00           H
ATOM   2266 HH22 ARG A 142      37.250  75.530  68.490  1.00  0.00           H
ATOM   2267  C   ARG A 142      43.160  70.360  69.720  1.00  0.00           C
ATOM   2268  O   ARG A 142      43.180  70.250  68.540  1.00  0.00           O
ATOM   2269  N   THR A 143      44.290  70.580  70.510  1.00  0.00           N
ATOM   2270  HN  THR A 143      44.240  70.620  71.510  1.00  0.00           H
ATOM   2271  CA  THR A 143      45.670  70.610  70.040  1.00  0.00           C
ATOM   2272  HA  THR A 143      45.810  71.470  69.400  1.00  0.00           H
ATOM   2273  CB  THR A 143      46.670  70.740  71.130  1.00  0.00           C
ATOM   2274  HB  THR A 143      46.610  69.920  71.890  1.00  0.00           H
ATOM   2275  OG1 THR A 143      46.330  71.900  71.920  1.00  0.00           O
ATOM   2276  HG1 THR A 143      46.750  71.720  72.760  1.00  0.00           H
ATOM   2277  CG2 THR A 143      48.100  70.970  70.710  1.00  0.00           C
ATOM   2278 HG21 THR A 143      48.220  71.920  70.120  1.00  0.00           H
ATOM   2279 HG22 THR A 143      48.430  70.220  69.960  1.00  0.00           H
ATOM   2280 HG23 THR A 143      48.740  70.950  71.610  1.00  0.00           H
ATOM   2281  C   THR A 143      45.980  69.200  69.380  1.00  0.00           C
ATOM   2282  O   THR A 143      46.650  69.100  68.290  1.00  0.00           O
ATOM   2283  N   ALA A 144      45.440  68.120  69.950  1.00  0.00           N
ATOM   2284  HN  ALA A 144      44.880  68.290  70.760  1.00  0.00           H
ATOM   2285  CA  ALA A 144      45.550  66.760  69.490  1.00  0.00           C
ATOM   2286  HA  ALA A 144      46.570  66.570  69.220  1.00  0.00           H
ATOM   2287  CB  ALA A 144      45.230  65.850  70.680  1.00  0.00           C
ATOM   2288  HB1 ALA A 144      45.640  66.250  71.630  1.00  0.00           H
ATOM   2289  HB2 ALA A 144      45.690  64.860  70.490  1.00  0.00           H
ATOM   2290  HB3 ALA A 144      44.140  65.770  70.860  1.00  0.00           H
ATOM   2291  C   ALA A 144      44.810  66.450  68.140  1.00  0.00           C
ATOM   2292  O   ALA A 144      45.290  65.760  67.260  1.00  0.00           O
ATOM   2293  N   ALA A 145      43.620  67.050  67.960  1.00  0.00           N
ATOM   2294  HN  ALA A 145      43.280  67.470  68.800  1.00  0.00           H
ATOM   2295  CA  ALA A 145      42.830  67.110  66.710  1.00  0.00           C
ATOM   2296  HA  ALA A 145      42.660  66.100  66.390  1.00  0.00           H
ATOM   2297  CB  ALA A 145      41.410  67.850  66.930  1.00  0.00           C
ATOM   2298  HB1 ALA A 145      40.850  67.650  65.990  1.00  0.00           H
ATOM   2299  HB2 ALA A 145      41.310  68.930  67.140  1.00  0.00           H
ATOM   2300  HB3 ALA A 145      40.920  67.290  67.750  1.00  0.00           H
ATOM   2301  C   ALA A 145      43.470  67.890  65.550  1.00  0.00           C
ATOM   2302  O   ALA A 145      43.660  67.300  64.500  1.00  0.00           O
ATOM   2303  N   ILE A 146      43.950  69.130  65.730  1.00  0.00           N
ATOM   2304  HN  ILE A 146      43.730  69.570  66.610  1.00  0.00           H
ATOM   2305  CA  ILE A 146      44.780  69.830  64.700  1.00  0.00           C
ATOM   2306  HA  ILE A 146      44.210  69.720  63.790  1.00  0.00           H
ATOM   2307  CB  ILE A 146      45.050  71.260  65.100  1.00  0.00           C
ATOM   2308  HB  ILE A 146      44.050  71.680  65.330  1.00  0.00           H
ATOM   2309  CG2 ILE A 146      45.770  71.470  66.430  1.00  0.00           C
ATOM   2310 HG21 ILE A 146      45.830  72.550  66.700  1.00  0.00           H
ATOM   2311 HG22 ILE A 146      46.760  70.990  66.310  1.00  0.00           H
ATOM   2312 HG23 ILE A 146      45.140  70.870  67.120  1.00  0.00           H
ATOM   2313  CG1 ILE A 146      45.610  72.060  63.950  1.00  0.00           C
ATOM   2314 HG11 ILE A 146      46.570  71.610  63.620  1.00  0.00           H
ATOM   2315 HG12 ILE A 146      45.740  73.130  64.250  1.00  0.00           H
ATOM   2316  CD  ILE A 146      44.740  72.000  62.680  1.00  0.00           C
ATOM   2317  HD1 ILE A 146      43.690  71.960  63.020  1.00  0.00           H
ATOM   2318  HD2 ILE A 146      45.010  71.110  62.060  1.00  0.00           H
ATOM   2319  HD3 ILE A 146      44.940  72.870  62.020  1.00  0.00           H
ATOM   2320  C   ILE A 146      46.040  69.020  64.380  1.00  0.00           C
ATOM   2321  O   ILE A 146      46.410  68.930  63.210  1.00  0.00           O
ATOM   2322  N   ILE A 147      46.780  68.440  65.310  1.00  0.00           N
ATOM   2323  HN  ILE A 147      46.550  68.630  66.270  1.00  0.00           H
ATOM   2324  CA  ILE A 147      47.940  67.660  64.980  1.00  0.00           C
ATOM   2325  HA  ILE A 147      48.510  68.240  64.270  1.00  0.00           H
ATOM   2326  CB  ILE A 147      48.760  67.260  66.240  1.00  0.00           C
ATOM   2327  HB  ILE A 147      48.090  66.810  67.000  1.00  0.00           H
ATOM   2328  CG2 ILE A 147      49.770  66.100  66.050  1.00  0.00           C
ATOM   2329 HG21 ILE A 147      50.460  66.170  65.190  1.00  0.00           H
ATOM   2330 HG22 ILE A 147      49.120  65.210  65.890  1.00  0.00           H
ATOM   2331 HG23 ILE A 147      50.360  65.990  66.990  1.00  0.00           H
ATOM   2332  CG1 ILE A 147      49.420  68.530  66.830  1.00  0.00           C
ATOM   2333 HG11 ILE A 147      48.700  69.380  66.930  1.00  0.00           H
ATOM   2334 HG12 ILE A 147      50.240  68.940  66.210  1.00  0.00           H
ATOM   2335  CD  ILE A 147      49.840  68.280  68.350  1.00  0.00           C
ATOM   2336  HD1 ILE A 147      48.990  68.110  69.040  1.00  0.00           H
ATOM   2337  HD2 ILE A 147      50.260  69.220  68.780  1.00  0.00           H
ATOM   2338  HD3 ILE A 147      50.570  67.450  68.430  1.00  0.00           H
ATOM   2339  C   ILE A 147      47.620  66.470  64.140  1.00  0.00           C
ATOM   2340  O   ILE A 147      48.290  66.120  63.160  1.00  0.00           O
ATOM   2341  N   SER A 148      46.480  65.820  64.410  1.00  0.00           N
ATOM   2342  HN  SER A 148      46.070  66.050  65.290  1.00  0.00           H
ATOM   2343  CA  SER A 148      45.830  64.760  63.750  1.00  0.00           C
ATOM   2344  HA  SER A 148      46.560  63.990  63.570  1.00  0.00           H
ATOM   2345  CB  SER A 148      44.630  64.200  64.500  1.00  0.00           C
ATOM   2346  HB1 SER A 148      44.290  63.300  63.950  1.00  0.00           H
ATOM   2347  HB2 SER A 148      43.800  64.910  64.720  1.00  0.00           H
ATOM   2348  OG  SER A 148      45.170  63.640  65.650  1.00  0.00           O
ATOM   2349  HG1 SER A 148      45.330  64.370  66.250  1.00  0.00           H
ATOM   2350  C   SER A 148      45.390  65.130  62.330  1.00  0.00           C
ATOM   2351  O   SER A 148      45.670  64.470  61.340  1.00  0.00           O
ATOM   2352  N   CYS A 149      44.800  66.330  62.220  1.00  0.00           N
ATOM   2353  HN  CYS A 149      44.440  66.750  63.050  1.00  0.00           H
ATOM   2354  CA  CYS A 149      44.560  66.970  60.930  1.00  0.00           C
ATOM   2355  HA  CYS A 149      43.780  66.410  60.440  1.00  0.00           H
ATOM   2356  CB  CYS A 149      43.820  68.400  61.080  1.00  0.00           C
ATOM   2357  HB1 CYS A 149      44.420  69.050  61.750  1.00  0.00           H
ATOM   2358  HB2 CYS A 149      42.900  68.350  61.710  1.00  0.00           H
ATOM   2359  SG  CYS A 149      43.340  69.320  59.550  1.00  0.00           S
ATOM   2360  HG1 CYS A 149      44.550  69.400  59.020  1.00  0.00           H
ATOM   2361  C   CYS A 149      45.740  67.190  60.060  1.00  0.00           C
ATOM   2362  O   CYS A 149      45.700  66.990  58.830  1.00  0.00           O
ATOM   2363  N   LEU A 150      46.830  67.640  60.680  1.00  0.00           N
ATOM   2364  HN  LEU A 150      46.860  67.830  61.660  1.00  0.00           H
ATOM   2365  CA  LEU A 150      48.070  67.840  59.930  1.00  0.00           C
ATOM   2366  HA  LEU A 150      47.980  68.600  59.180  1.00  0.00           H
ATOM   2367  CB  LEU A 150      49.180  68.430  60.890  1.00  0.00           C
ATOM   2368  HB1 LEU A 150      49.370  67.570  61.580  1.00  0.00           H
ATOM   2369  HB2 LEU A 150      48.670  69.180  61.520  1.00  0.00           H
ATOM   2370  CG  LEU A 150      50.480  68.870  60.180  1.00  0.00           C
ATOM   2371  HG  LEU A 150      50.810  67.910  59.730  1.00  0.00           H
ATOM   2372  CD1 LEU A 150      50.230  69.830  59.030  1.00  0.00           C
ATOM   2373 HD11 LEU A 150      49.670  70.690  59.450  1.00  0.00           H
ATOM   2374 HD12 LEU A 150      49.580  69.330  58.290  1.00  0.00           H
ATOM   2375 HD13 LEU A 150      51.150  70.160  58.500  1.00  0.00           H
ATOM   2376  CD2 LEU A 150      51.490  69.560  61.150  1.00  0.00           C
ATOM   2377 HD21 LEU A 150      51.540  68.990  62.110  1.00  0.00           H
ATOM   2378 HD22 LEU A 150      51.310  70.630  61.360  1.00  0.00           H
ATOM   2379 HD23 LEU A 150      52.450  69.430  60.610  1.00  0.00           H
ATOM   2380  C   LEU A 150      48.670  66.610  59.230  1.00  0.00           C
ATOM   2381  O   LEU A 150      49.130  66.590  58.100  1.00  0.00           O
ATOM   2382  N   LEU A 151      48.620  65.450  59.980  1.00  0.00           N
ATOM   2383  HN  LEU A 151      48.200  65.600  60.860  1.00  0.00           H
ATOM   2384  CA  LEU A 151      49.070  64.150  59.500  1.00  0.00           C
ATOM   2385  HA  LEU A 151      50.050  64.160  59.050  1.00  0.00           H
ATOM   2386  CB  LEU A 151      49.330  63.100  60.610  1.00  0.00           C
ATOM   2387  HB1 LEU A 151      49.880  62.260  60.150  1.00  0.00           H
ATOM   2388  HB2 LEU A 151      48.310  62.750  60.910  1.00  0.00           H
ATOM   2389  CG  LEU A 151      50.220  63.570  61.850  1.00  0.00           C
ATOM   2390  HG  LEU A 151      49.780  64.510  62.240  1.00  0.00           H
ATOM   2391  CD1 LEU A 151      50.250  62.520  62.930  1.00  0.00           C
ATOM   2392 HD11 LEU A 151      50.890  62.940  63.740  1.00  0.00           H
ATOM   2393 HD12 LEU A 151      50.590  61.520  62.600  1.00  0.00           H
ATOM   2394 HD13 LEU A 151      49.200  62.440  63.280  1.00  0.00           H
ATOM   2395  CD2 LEU A 151      51.680  63.870  61.310  1.00  0.00           C
ATOM   2396 HD21 LEU A 151      51.630  64.620  60.500  1.00  0.00           H
ATOM   2397 HD22 LEU A 151      52.250  62.940  61.090  1.00  0.00           H
ATOM   2398 HD23 LEU A 151      52.220  64.330  62.170  1.00  0.00           H
ATOM   2399  C   LEU A 151      48.340  63.660  58.270  1.00  0.00           C
ATOM   2400  O   LEU A 151      48.880  63.260  57.210  1.00  0.00           O
ATOM   2401  N   TRP A 152      47.000  63.800  58.240  1.00  0.00           N
ATOM   2402  HN  TRP A 152      46.510  64.090  59.070  1.00  0.00           H
ATOM   2403  CA  TRP A 152      46.160  63.620  57.070  1.00  0.00           C
ATOM   2404  HA  TRP A 152      46.420  62.610  56.780  1.00  0.00           H
ATOM   2405  CB  TRP A 152      44.620  63.780  57.500  1.00  0.00           C
ATOM   2406  HB1 TRP A 152      43.980  63.820  56.600  1.00  0.00           H
ATOM   2407  HB2 TRP A 152      44.470  64.710  58.110  1.00  0.00           H
ATOM   2408  CG  TRP A 152      44.120  62.720  58.340  1.00  0.00           C
ATOM   2409  CD1 TRP A 152      43.590  62.820  59.630  1.00  0.00           C
ATOM   2410  HD1 TRP A 152      43.620  63.730  60.210  1.00  0.00           H
ATOM   2411  NE1 TRP A 152      43.160  61.590  60.060  1.00  0.00           N
ATOM   2412  HE1 TRP A 152      42.970  61.300  60.960  1.00  0.00           H
ATOM   2413  CE2 TRP A 152      43.320  60.700  59.060  1.00  0.00           C
ATOM   2414  CD2 TRP A 152      43.890  61.340  57.930  1.00  0.00           C
ATOM   2415  CE3 TRP A 152      44.270  60.590  56.840  1.00  0.00           C
ATOM   2416  HE3 TRP A 152      44.850  61.150  56.140  1.00  0.00           H
ATOM   2417  CZ3 TRP A 152      44.020  59.210  56.770  1.00  0.00           C
ATOM   2418  HZ3 TRP A 152      44.230  58.660  55.870  1.00  0.00           H
ATOM   2419  CZ2 TRP A 152      43.170  59.340  59.140  1.00  0.00           C
ATOM   2420  HZ2 TRP A 152      42.760  58.850  60.010  1.00  0.00           H
ATOM   2421  CH2 TRP A 152      43.490  58.690  57.900  1.00  0.00           C
ATOM   2422  HH2 TRP A 152      43.430  57.610  57.940  1.00  0.00           H
ATOM   2423  C   TRP A 152      46.490  64.540  56.000  1.00  0.00           C
ATOM   2424  O   TRP A 152      46.530  64.090  54.800  1.00  0.00           O
ATOM   2425  N   GLY A 153      46.830  65.820  56.310  1.00  0.00           N
ATOM   2426  HN  GLY A 153      46.730  66.090  57.260  1.00  0.00           H
ATOM   2427  CA  GLY A 153      47.230  66.820  55.300  1.00  0.00           C
ATOM   2428  HA1 GLY A 153      47.570  67.740  55.750  1.00  0.00           H
ATOM   2429  HA2 GLY A 153      46.400  66.910  54.610  1.00  0.00           H
ATOM   2430  C   GLY A 153      48.490  66.360  54.630  1.00  0.00           C
ATOM   2431  O   GLY A 153      48.570  66.360  53.370  1.00  0.00           O
ATOM   2432  N   ILE A 154      49.490  65.890  55.350  1.00  0.00           N
ATOM   2433  HN  ILE A 154      49.410  65.730  56.330  1.00  0.00           H
ATOM   2434  CA  ILE A 154      50.780  65.400  54.890  1.00  0.00           C
ATOM   2435  HA  ILE A 154      51.160  66.110  54.160  1.00  0.00           H
ATOM   2436  CB  ILE A 154      51.740  65.320  56.080  1.00  0.00           C
ATOM   2437  HB  ILE A 154      51.180  64.830  56.910  1.00  0.00           H
ATOM   2438  CG2 ILE A 154      52.970  64.480  55.670  1.00  0.00           C
ATOM   2439 HG21 ILE A 154      53.200  64.600  54.590  1.00  0.00           H
ATOM   2440 HG22 ILE A 154      52.780  63.390  55.720  1.00  0.00           H
ATOM   2441 HG23 ILE A 154      53.890  64.720  56.240  1.00  0.00           H
ATOM   2442  CG1 ILE A 154      52.110  66.640  56.720  1.00  0.00           C
ATOM   2443 HG11 ILE A 154      51.110  67.120  56.870  1.00  0.00           H
ATOM   2444 HG12 ILE A 154      52.700  67.400  56.140  1.00  0.00           H
ATOM   2445  CD  ILE A 154      52.750  66.500  58.160  1.00  0.00           C
ATOM   2446  HD1 ILE A 154      51.910  66.100  58.770  1.00  0.00           H
ATOM   2447  HD2 ILE A 154      52.990  67.440  58.690  1.00  0.00           H
ATOM   2448  HD3 ILE A 154      53.650  65.840  58.160  1.00  0.00           H
ATOM   2449  C   ILE A 154      50.650  64.130  54.070  1.00  0.00           C
ATOM   2450  O   ILE A 154      51.240  64.010  53.020  1.00  0.00           O
ATOM   2451  N   THR A 155      49.840  63.210  54.540  1.00  0.00           N
ATOM   2452  HN  THR A 155      49.520  63.220  55.490  1.00  0.00           H
ATOM   2453  CA  THR A 155      49.420  61.990  53.870  1.00  0.00           C
ATOM   2454  HA  THR A 155      50.200  61.320  53.560  1.00  0.00           H
ATOM   2455  CB  THR A 155      48.500  61.020  54.690  1.00  0.00           C
ATOM   2456  HB  THR A 155      47.470  61.390  54.910  1.00  0.00           H
ATOM   2457  OG1 THR A 155      49.100  60.850  55.980  1.00  0.00           O
ATOM   2458  HG1 THR A 155      48.910  61.650  56.450  1.00  0.00           H
ATOM   2459  CG2 THR A 155      48.380  59.710  53.910  1.00  0.00           C
ATOM   2460 HG21 THR A 155      49.360  59.290  53.620  1.00  0.00           H
ATOM   2461 HG22 THR A 155      47.720  59.850  53.020  1.00  0.00           H
ATOM   2462 HG23 THR A 155      47.900  58.920  54.530  1.00  0.00           H
ATOM   2463  C   THR A 155      48.690  62.230  52.520  1.00  0.00           C
ATOM   2464  O   THR A 155      49.160  61.760  51.500  1.00  0.00           O
ATOM   2465  N   ILE A 156      47.580  63.040  52.480  1.00  0.00           N
ATOM   2466  HN  ILE A 156      47.130  63.340  53.330  1.00  0.00           H
ATOM   2467  CA  ILE A 156      46.980  63.720  51.340  1.00  0.00           C
ATOM   2468  HA  ILE A 156      46.470  62.900  50.870  1.00  0.00           H
ATOM   2469  CB  ILE A 156      45.860  64.780  51.720  1.00  0.00           C
ATOM   2470  HB  ILE A 156      46.140  65.450  52.570  1.00  0.00           H
ATOM   2471  CG2 ILE A 156      45.480  65.580  50.480  1.00  0.00           C
ATOM   2472 HG21 ILE A 156      46.310  66.090  49.930  1.00  0.00           H
ATOM   2473 HG22 ILE A 156      44.870  66.470  50.770  1.00  0.00           H
ATOM   2474 HG23 ILE A 156      44.920  64.930  49.770  1.00  0.00           H
ATOM   2475  CG1 ILE A 156      44.640  63.970  52.260  1.00  0.00           C
ATOM   2476 HG11 ILE A 156      45.040  63.150  52.910  1.00  0.00           H
ATOM   2477 HG12 ILE A 156      44.230  63.310  51.460  1.00  0.00           H
ATOM   2478  CD  ILE A 156      43.560  64.730  52.960  1.00  0.00           C
ATOM   2479  HD1 ILE A 156      44.010  65.040  53.920  1.00  0.00           H
ATOM   2480  HD2 ILE A 156      42.700  64.030  53.040  1.00  0.00           H
ATOM   2481  HD3 ILE A 156      43.200  65.610  52.390  1.00  0.00           H
ATOM   2482  C   ILE A 156      48.030  64.150  50.320  1.00  0.00           C
ATOM   2483  O   ILE A 156      47.960  63.820  49.140  1.00  0.00           O
ATOM   2484  N   GLY A 157      48.880  65.070  50.790  1.00  0.00           N
ATOM   2485  HN  GLY A 157      48.860  65.300  51.760  1.00  0.00           H
ATOM   2486  CA  GLY A 157      49.860  65.750  49.980  1.00  0.00           C
ATOM   2487  HA1 GLY A 157      50.550  66.380  50.500  1.00  0.00           H
ATOM   2488  HA2 GLY A 157      49.320  66.350  49.260  1.00  0.00           H
ATOM   2489  C   GLY A 157      50.820  64.920  49.250  1.00  0.00           C
ATOM   2490  O   GLY A 157      51.200  65.210  48.100  1.00  0.00           O
ATOM   2491  N   LEU A 158      51.240  63.800  49.780  1.00  0.00           N
ATOM   2492  HN  LEU A 158      51.030  63.710  50.750  1.00  0.00           H
ATOM   2493  CA  LEU A 158      51.950  62.740  49.120  1.00  0.00           C
ATOM   2494  HA  LEU A 158      52.870  63.100  48.690  1.00  0.00           H
ATOM   2495  CB  LEU A 158      52.430  61.630  50.080  1.00  0.00           C
ATOM   2496  HB1 LEU A 158      53.080  60.920  49.510  1.00  0.00           H
ATOM   2497  HB2 LEU A 158      51.550  61.040  50.410  1.00  0.00           H
ATOM   2498  CG  LEU A 158      53.360  62.050  51.290  1.00  0.00           C
ATOM   2499  HG  LEU A 158      52.980  62.940  51.840  1.00  0.00           H
ATOM   2500  CD1 LEU A 158      53.290  60.980  52.410  1.00  0.00           C
ATOM   2501 HD11 LEU A 158      53.520  59.970  52.030  1.00  0.00           H
ATOM   2502 HD12 LEU A 158      52.260  61.080  52.830  1.00  0.00           H
ATOM   2503 HD13 LEU A 158      54.090  61.260  53.140  1.00  0.00           H
ATOM   2504  CD2 LEU A 158      54.850  62.210  50.930  1.00  0.00           C
ATOM   2505 HD21 LEU A 158      55.280  61.270  50.530  1.00  0.00           H
ATOM   2506 HD22 LEU A 158      55.350  62.650  51.810  1.00  0.00           H
ATOM   2507 HD23 LEU A 158      54.880  62.980  50.120  1.00  0.00           H
ATOM   2508  C   LEU A 158      51.300  62.010  48.000  1.00  0.00           C
ATOM   2509  O   LEU A 158      52.020  61.340  47.230  1.00  0.00           O
ATOM   2510  N   THR A 159      49.970  61.960  48.100  1.00  0.00           N
ATOM   2511  HN  THR A 159      49.440  62.480  48.760  1.00  0.00           H
ATOM   2512  CA  THR A 159      49.300  60.900  47.280  1.00  0.00           C
ATOM   2513  HA  THR A 159      50.020  60.160  46.940  1.00  0.00           H
ATOM   2514  CB  THR A 159      48.230  60.090  48.140  1.00  0.00           C
ATOM   2515  HB  THR A 159      47.480  60.720  48.650  1.00  0.00           H
ATOM   2516  OG1 THR A 159      48.880  59.470  49.250  1.00  0.00           O
ATOM   2517  HG1 THR A 159      48.920  60.050  50.010  1.00  0.00           H
ATOM   2518  CG2 THR A 159      47.680  58.860  47.370  1.00  0.00           C
ATOM   2519 HG21 THR A 159      47.300  59.080  46.350  1.00  0.00           H
ATOM   2520 HG22 THR A 159      46.970  58.330  48.040  1.00  0.00           H
ATOM   2521 HG23 THR A 159      48.500  58.130  47.210  1.00  0.00           H
ATOM   2522  C   THR A 159      48.620  61.570  46.150  1.00  0.00           C
ATOM   2523  O   THR A 159      47.910  60.930  45.360  1.00  0.00           O
ATOM   2524  N   VAL A 160      48.820  62.870  45.880  1.00  0.00           N
ATOM   2525  HN  VAL A 160      49.470  63.430  46.390  1.00  0.00           H
ATOM   2526  CA  VAL A 160      48.150  63.660  44.800  1.00  0.00           C
ATOM   2527  HA  VAL A 160      47.110  63.600  45.040  1.00  0.00           H
ATOM   2528  CB  VAL A 160      48.550  65.120  44.930  1.00  0.00           C
ATOM   2529  HB  VAL A 160      49.570  65.380  45.260  1.00  0.00           H
ATOM   2530  CG1 VAL A 160      48.420  65.870  43.620  1.00  0.00           C
ATOM   2531 HG11 VAL A 160      48.480  66.950  43.880  1.00  0.00           H
ATOM   2532 HG12 VAL A 160      47.410  65.720  43.190  1.00  0.00           H
ATOM   2533 HG13 VAL A 160      49.210  65.670  42.870  1.00  0.00           H
ATOM   2534  CG2 VAL A 160      47.440  65.570  45.910  1.00  0.00           C
ATOM   2535 HG21 VAL A 160      47.380  64.800  46.710  1.00  0.00           H
ATOM   2536 HG22 VAL A 160      46.460  65.630  45.410  1.00  0.00           H
ATOM   2537 HG23 VAL A 160      47.630  66.640  46.110  1.00  0.00           H
ATOM   2538  C   VAL A 160      48.170  63.140  43.360  1.00  0.00           C
ATOM   2539  O   VAL A 160      47.260  63.350  42.600  1.00  0.00           O
ATOM   2540  N   HSD A 161      49.280  62.500  43.020  1.00  0.00           N
ATOM   2541  HN  HSD A 161      49.890  62.550  43.790  1.00  0.00           H
ATOM   2542  CA  HSD A 161      49.540  61.920  41.720  1.00  0.00           C
ATOM   2543  HA  HSD A 161      49.650  62.730  41.010  1.00  0.00           H
ATOM   2544  CB  HSD A 161      50.900  61.220  41.760  1.00  0.00           C
ATOM   2545  HB1 HSD A 161      51.600  62.020  42.060  1.00  0.00           H
ATOM   2546  HB2 HSD A 161      51.230  60.940  40.730  1.00  0.00           H
ATOM   2547  ND1 HSD A 161      51.060  58.810  42.520  1.00  0.00           N
ATOM   2548  HD1 HSD A 161      50.830  58.530  41.590  1.00  0.00           H
ATOM   2549  CG  HSD A 161      51.030  60.120  42.770  1.00  0.00           C
ATOM   2550  CE1 HSD A 161      51.220  58.100  43.640  1.00  0.00           C
ATOM   2551  HE1 HSD A 161      51.220  57.040  43.930  1.00  0.00           H
ATOM   2552  NE2 HSD A 161      51.320  58.940  44.680  1.00  0.00           N
ATOM   2553  CD2 HSD A 161      51.210  60.220  44.140  1.00  0.00           C
ATOM   2554  HD2 HSD A 161      51.350  61.040  44.820  1.00  0.00           H
ATOM   2555  C   HSD A 161      48.460  60.970  41.190  1.00  0.00           C
ATOM   2556  O   HSD A 161      48.200  60.950  40.010  1.00  0.00           O
ATOM   2557  N   LEU A 162      47.820  60.140  42.060  1.00  0.00           N
ATOM   2558  HN  LEU A 162      48.270  59.910  42.910  1.00  0.00           H
ATOM   2559  CA  LEU A 162      46.700  59.290  41.700  1.00  0.00           C
ATOM   2560  HA  LEU A 162      46.920  58.770  40.780  1.00  0.00           H
ATOM   2561  CB  LEU A 162      46.440  58.170  42.720  1.00  0.00           C
ATOM   2562  HB1 LEU A 162      45.690  57.460  42.330  1.00  0.00           H
ATOM   2563  HB2 LEU A 162      45.890  58.560  43.620  1.00  0.00           H
ATOM   2564  CG  LEU A 162      47.640  57.370  43.180  1.00  0.00           C
ATOM   2565  HG  LEU A 162      48.330  57.990  43.790  1.00  0.00           H
ATOM   2566  CD1 LEU A 162      47.260  56.270  44.210  1.00  0.00           C
ATOM   2567 HD11 LEU A 162      46.730  56.840  45.000  1.00  0.00           H
ATOM   2568 HD12 LEU A 162      48.190  55.800  44.570  1.00  0.00           H
ATOM   2569 HD13 LEU A 162      46.670  55.520  43.640  1.00  0.00           H
ATOM   2570  CD2 LEU A 162      48.300  56.840  42.000  1.00  0.00           C
ATOM   2571 HD21 LEU A 162      48.650  57.630  41.280  1.00  0.00           H
ATOM   2572 HD22 LEU A 162      47.640  56.130  41.480  1.00  0.00           H
ATOM   2573 HD23 LEU A 162      49.210  56.240  42.220  1.00  0.00           H
ATOM   2574  C   LEU A 162      45.480  59.990  41.170  1.00  0.00           C
ATOM   2575  O   LEU A 162      44.820  59.620  40.210  1.00  0.00           O
ATOM   2576  N   LEU A 163      45.160  61.080  41.900  1.00  0.00           N
ATOM   2577  HN  LEU A 163      45.830  61.350  42.600  1.00  0.00           H
ATOM   2578  CA  LEU A 163      44.060  62.010  41.500  1.00  0.00           C
ATOM   2579  HA  LEU A 163      43.140  61.500  41.270  1.00  0.00           H
ATOM   2580  CB  LEU A 163      43.750  62.950  42.720  1.00  0.00           C
ATOM   2581  HB1 LEU A 163      42.950  63.670  42.430  1.00  0.00           H
ATOM   2582  HB2 LEU A 163      44.720  63.480  42.910  1.00  0.00           H
ATOM   2583  CG  LEU A 163      43.280  62.200  44.000  1.00  0.00           C
ATOM   2584  HG  LEU A 163      43.950  61.320  44.110  1.00  0.00           H
ATOM   2585  CD1 LEU A 163      43.340  63.050  45.280  1.00  0.00           C
ATOM   2586 HD11 LEU A 163      42.840  62.530  46.130  1.00  0.00           H
ATOM   2587 HD12 LEU A 163      42.740  63.960  45.070  1.00  0.00           H
ATOM   2588 HD13 LEU A 163      44.330  63.450  45.590  1.00  0.00           H
ATOM   2589  CD2 LEU A 163      41.890  61.600  43.870  1.00  0.00           C
ATOM   2590 HD21 LEU A 163      41.060  62.320  44.030  1.00  0.00           H
ATOM   2591 HD22 LEU A 163      41.870  60.900  44.740  1.00  0.00           H
ATOM   2592 HD23 LEU A 163      41.700  61.060  42.930  1.00  0.00           H
ATOM   2593  C   LEU A 163      44.350  62.870  40.220  1.00  0.00           C
ATOM   2594  O   LEU A 163      43.430  63.210  39.520  1.00  0.00           O
ATOM   2595  N   LYS A 164      45.640  63.280  39.960  1.00  0.00           N
ATOM   2596  HN  LYS A 164      46.340  63.010  40.610  1.00  0.00           H
ATOM   2597  CA  LYS A 164      46.030  64.310  39.020  1.00  0.00           C
ATOM   2598  HA  LYS A 164      45.560  65.200  39.410  1.00  0.00           H
ATOM   2599  CB  LYS A 164      47.540  64.380  38.910  1.00  0.00           C
ATOM   2600  HB1 LYS A 164      47.920  63.330  38.860  1.00  0.00           H
ATOM   2601  HB2 LYS A 164      47.820  64.620  39.960  1.00  0.00           H
ATOM   2602  CG  LYS A 164      48.220  65.360  37.930  1.00  0.00           C
ATOM   2603  HG1 LYS A 164      48.050  64.950  36.900  1.00  0.00           H
ATOM   2604  HG2 LYS A 164      49.300  65.260  38.170  1.00  0.00           H
ATOM   2605  CD  LYS A 164      47.620  66.740  38.200  1.00  0.00           C
ATOM   2606  HD1 LYS A 164      47.620  66.940  39.300  1.00  0.00           H
ATOM   2607  HD2 LYS A 164      46.620  66.900  37.730  1.00  0.00           H
ATOM   2608  CE  LYS A 164      48.420  67.940  37.780  1.00  0.00           C
ATOM   2609  HE1 LYS A 164      49.430  67.910  38.260  1.00  0.00           H
ATOM   2610  HE2 LYS A 164      47.960  68.910  38.040  1.00  0.00           H
ATOM   2611  NZ  LYS A 164      48.610  67.840  36.330  1.00  0.00           N
ATOM   2612  HZ1 LYS A 164      48.780  68.740  35.840  1.00  0.00           H
ATOM   2613  HZ2 LYS A 164      47.710  67.480  35.940  1.00  0.00           H
ATOM   2614  HZ3 LYS A 164      49.440  67.220  36.250  1.00  0.00           H
ATOM   2615  C   LYS A 164      45.550  64.070  37.550  1.00  0.00           C
ATOM   2616  O   LYS A 164      45.110  65.040  36.820  1.00  0.00           O
ATOM   2617  N   LYS A 165      45.580  62.850  37.040  1.00  0.00           N
ATOM   2618  HN  LYS A 165      45.790  62.060  37.610  1.00  0.00           H
ATOM   2619  CA  LYS A 165      45.360  62.510  35.590  1.00  0.00           C
ATOM   2620  HA  LYS A 165      44.510  63.080  35.210  1.00  0.00           H
ATOM   2621  CB  LYS A 165      46.480  62.790  34.600  1.00  0.00           C
ATOM   2622  HB1 LYS A 165      46.490  63.910  34.600  1.00  0.00           H
ATOM   2623  HB2 LYS A 165      46.210  62.470  33.570  1.00  0.00           H
ATOM   2624  CG  LYS A 165      47.930  62.280  34.960  1.00  0.00           C
ATOM   2625  HG1 LYS A 165      48.240  62.620  35.960  1.00  0.00           H
ATOM   2626  HG2 LYS A 165      48.580  62.800  34.220  1.00  0.00           H
ATOM   2627  CD  LYS A 165      48.210  60.750  34.790  1.00  0.00           C
ATOM   2628  HD1 LYS A 165      47.630  60.080  35.470  1.00  0.00           H
ATOM   2629  HD2 LYS A 165      49.270  60.530  35.040  1.00  0.00           H
ATOM   2630  CE  LYS A 165      47.950  60.250  33.320  1.00  0.00           C
ATOM   2631  HE1 LYS A 165      48.660  60.600  32.550  1.00  0.00           H
ATOM   2632  HE2 LYS A 165      46.880  60.440  33.110  1.00  0.00           H
ATOM   2633  NZ  LYS A 165      47.940  58.720  33.290  1.00  0.00           N
ATOM   2634  HZ1 LYS A 165      47.180  58.380  33.920  1.00  0.00           H
ATOM   2635  HZ2 LYS A 165      48.910  58.460  33.540  1.00  0.00           H
ATOM   2636  HZ3 LYS A 165      47.780  58.350  32.330  1.00  0.00           H
ATOM   2637  C   LYS A 165      45.020  61.020  35.540  1.00  0.00           C
ATOM   2638  O   LYS A 165      45.300  60.300  36.490  1.00  0.00           O
ATOM   2639  N   LYS A 166      44.560  60.560  34.420  1.00  0.00           N
ATOM   2640  HN  LYS A 166      44.380  61.310  33.780  1.00  0.00           H
ATOM   2641  CA  LYS A 166      44.020  59.240  34.210  1.00  0.00           C
ATOM   2642  HA  LYS A 166      43.030  59.260  34.670  1.00  0.00           H
ATOM   2643  CB  LYS A 166      43.720  59.040  32.720  1.00  0.00           C
ATOM   2644  HB1 LYS A 166      44.740  59.170  32.310  1.00  0.00           H
ATOM   2645  HB2 LYS A 166      43.140  59.890  32.320  1.00  0.00           H
ATOM   2646  CG  LYS A 166      43.240  57.700  32.140  1.00  0.00           C
ATOM   2647  HG1 LYS A 166      42.320  57.480  32.720  1.00  0.00           H
ATOM   2648  HG2 LYS A 166      44.090  57.010  32.310  1.00  0.00           H
ATOM   2649  CD  LYS A 166      42.960  57.840  30.610  1.00  0.00           C
ATOM   2650  HD1 LYS A 166      42.250  58.680  30.440  1.00  0.00           H
ATOM   2651  HD2 LYS A 166      42.510  56.940  30.160  1.00  0.00           H
ATOM   2652  CE  LYS A 166      44.190  58.130  29.750  1.00  0.00           C
ATOM   2653  HE1 LYS A 166      44.820  58.900  30.260  1.00  0.00           H
ATOM   2654  HE2 LYS A 166      43.900  58.570  28.780  1.00  0.00           H
ATOM   2655  NZ  LYS A 166      45.040  56.930  29.410  1.00  0.00           N
ATOM   2656  HZ1 LYS A 166      45.290  56.300  30.190  1.00  0.00           H
ATOM   2657  HZ2 LYS A 166      45.990  57.170  29.070  1.00  0.00           H
ATOM   2658  HZ3 LYS A 166      44.600  56.340  28.680  1.00  0.00           H
ATOM   2659  C   LYS A 166      44.640  57.950  34.820  1.00  0.00           C
ATOM   2660  O   LYS A 166      45.800  57.600  34.640  1.00  0.00           O
ATOM   2661  N   MET A 167      43.650  57.100  35.300  1.00  0.00           N
ATOM   2662  HN  MET A 167      42.730  57.420  35.530  1.00  0.00           H
ATOM   2663  CA  MET A 167      44.130  55.870  35.940  1.00  0.00           C
ATOM   2664  HA  MET A 167      45.200  55.740  35.850  1.00  0.00           H
ATOM   2665  CB  MET A 167      43.850  55.910  37.470  1.00  0.00           C
ATOM   2666  HB1 MET A 167      44.160  54.910  37.860  1.00  0.00           H
ATOM   2667  HB2 MET A 167      42.770  56.050  37.690  1.00  0.00           H
ATOM   2668  CG  MET A 167      44.750  56.970  38.170  1.00  0.00           C
ATOM   2669  HG1 MET A 167      44.300  57.140  39.170  1.00  0.00           H
ATOM   2670  HG2 MET A 167      44.710  57.870  37.540  1.00  0.00           H
ATOM   2671  SD  MET A 167      46.470  56.250  38.490  1.00  0.00           S
ATOM   2672  CE  MET A 167      47.340  57.750  38.010  1.00  0.00           C
ATOM   2673  HE1 MET A 167      48.420  57.820  38.270  1.00  0.00           H
ATOM   2674  HE2 MET A 167      46.880  58.610  38.560  1.00  0.00           H
ATOM   2675  HE3 MET A 167      47.110  58.070  36.970  1.00  0.00           H
ATOM   2676  C   MET A 167      43.630  54.590  35.330  1.00  0.00           C
ATOM   2677  O   MET A 167      44.360  53.570  35.430  1.00  0.00           O
ATOM   2678  N   PRO A 168      42.450  54.290  34.710  1.00  0.00           N
ATOM   2679  CD  PRO A 168      41.270  55.160  34.600  1.00  0.00           C
ATOM   2680  HD1 PRO A 168      41.440  56.010  33.910  1.00  0.00           H
ATOM   2681  HD2 PRO A 168      41.020  55.620  35.580  1.00  0.00           H
ATOM   2682  CA  PRO A 168      42.270  52.990  34.010  1.00  0.00           C
ATOM   2683  HA  PRO A 168      42.710  52.180  34.570  1.00  0.00           H
ATOM   2684  CB  PRO A 168      40.730  52.840  34.140  1.00  0.00           C
ATOM   2685  HB1 PRO A 168      40.490  52.520  35.170  1.00  0.00           H
ATOM   2686  HB2 PRO A 168      40.360  52.010  33.500  1.00  0.00           H
ATOM   2687  CG  PRO A 168      40.140  54.270  34.010  1.00  0.00           C
ATOM   2688  HG1 PRO A 168      40.150  54.410  32.900  1.00  0.00           H
ATOM   2689  HG2 PRO A 168      39.070  54.330  34.290  1.00  0.00           H
ATOM   2690  C   PRO A 168      42.830  52.960  32.560  1.00  0.00           C
ATOM   2691  O   PRO A 168      43.050  54.000  31.890  1.00  0.00           O
ATOM   2692  N   ILE A 169      43.100  51.810  32.010  1.00  0.00           N
ATOM   2693  HN  ILE A 169      43.110  51.080  32.680  1.00  0.00           H
ATOM   2694  CA  ILE A 169      43.640  51.590  30.660  1.00  0.00           C
ATOM   2695  HA  ILE A 169      43.450  52.430  29.990  1.00  0.00           H
ATOM   2696  CB  ILE A 169      45.170  51.350  30.760  1.00  0.00           C
ATOM   2697  HB  ILE A 169      45.720  52.220  31.150  1.00  0.00           H
ATOM   2698  CG2 ILE A 169      45.470  50.190  31.800  1.00  0.00           C
ATOM   2699 HG21 ILE A 169      45.030  49.190  31.560  1.00  0.00           H
ATOM   2700 HG22 ILE A 169      45.230  50.530  32.820  1.00  0.00           H
ATOM   2701 HG23 ILE A 169      46.570  50.060  31.820  1.00  0.00           H
ATOM   2702  CG1 ILE A 169      45.890  51.110  29.360  1.00  0.00           C
ATOM   2703 HG11 ILE A 169      45.440  50.160  28.990  1.00  0.00           H
ATOM   2704 HG12 ILE A 169      46.920  50.790  29.610  1.00  0.00           H
ATOM   2705  CD  ILE A 169      45.960  52.280  28.330  1.00  0.00           C
ATOM   2706  HD1 ILE A 169      44.960  52.380  27.860  1.00  0.00           H
ATOM   2707  HD2 ILE A 169      46.710  51.990  27.570  1.00  0.00           H
ATOM   2708  HD3 ILE A 169      46.330  53.250  28.750  1.00  0.00           H
ATOM   2709  C   ILE A 169      42.850  50.410  30.120  1.00  0.00           C
ATOM   2710  O   ILE A 169      42.610  49.380  30.780  1.00  0.00           O
ATOM   2711  N   GLN A 170      42.370  50.500  28.840  1.00  0.00           N
ATOM   2712  HN  GLN A 170      42.500  51.320  28.300  1.00  0.00           H
ATOM   2713  CA  GLN A 170      41.950  49.320  28.100  1.00  0.00           C
ATOM   2714  HA  GLN A 170      41.180  48.790  28.660  1.00  0.00           H
ATOM   2715  CB  GLN A 170      41.380  49.640  26.720  1.00  0.00           C
ATOM   2716  HB1 GLN A 170      41.100  48.730  26.140  1.00  0.00           H
ATOM   2717  HB2 GLN A 170      42.230  50.080  26.150  1.00  0.00           H
ATOM   2718  CG  GLN A 170      40.150  50.570  26.700  1.00  0.00           C
ATOM   2719  HG1 GLN A 170      39.650  50.530  25.700  1.00  0.00           H
ATOM   2720  HG2 GLN A 170      40.430  51.630  26.840  1.00  0.00           H
ATOM   2721  CD  GLN A 170      38.980  50.170  27.610  1.00  0.00           C
ATOM   2722  OE1 GLN A 170      38.500  50.990  28.360  1.00  0.00           O
ATOM   2723  NE2 GLN A 170      38.460  48.920  27.570  1.00  0.00           N
ATOM   2724 HE21 GLN A 170      38.800  48.260  26.920  1.00  0.00           H
ATOM   2725 HE22 GLN A 170      37.590  48.700  28.010  1.00  0.00           H
ATOM   2726  C   GLN A 170      42.990  48.260  27.900  1.00  0.00           C
ATOM   2727  O   GLN A 170      44.050  48.480  27.350  1.00  0.00           O
ATOM   2728  N   ASN A 171      42.710  47.050  28.470  1.00  0.00           N
ATOM   2729  HN  ASN A 171      41.790  46.810  28.750  1.00  0.00           H
ATOM   2730  CA  ASN A 171      43.680  46.000  28.580  1.00  0.00           C
ATOM   2731  HA  ASN A 171      44.570  46.210  27.990  1.00  0.00           H
ATOM   2732  CB  ASN A 171      44.000  46.030  30.060  1.00  0.00           C
ATOM   2733  HB1 ASN A 171      43.060  45.930  30.640  1.00  0.00           H
ATOM   2734  HB2 ASN A 171      44.560  46.950  30.310  1.00  0.00           H
ATOM   2735  CG  ASN A 171      44.930  44.930  30.520  1.00  0.00           C
ATOM   2736  OD1 ASN A 171      44.650  44.360  31.560  1.00  0.00           O
ATOM   2737  ND2 ASN A 171      45.960  44.600  29.750  1.00  0.00           N
ATOM   2738 HD21 ASN A 171      46.750  44.160  30.180  1.00  0.00           H
ATOM   2739 HD22 ASN A 171      46.100  44.990  28.840  1.00  0.00           H
ATOM   2740  C   ASN A 171      43.090  44.580  28.200  1.00  0.00           C
ATOM   2741  O   ASN A 171      42.280  44.000  28.910  1.00  0.00           O
ATOM   2742  N   GLY A 172      43.510  43.980  27.010  1.00  0.00           N
ATOM   2743  HN  GLY A 172      44.340  44.390  26.620  1.00  0.00           H
ATOM   2744  CA  GLY A 172      43.060  42.730  26.510  1.00  0.00           C
ATOM   2745  HA1 GLY A 172      43.430  41.950  27.170  1.00  0.00           H
ATOM   2746  HA2 GLY A 172      43.600  42.670  25.580  1.00  0.00           H
ATOM   2747  C   GLY A 172      41.600  42.420  26.410  1.00  0.00           C
ATOM   2748  O   GLY A 172      41.330  41.250  26.770  1.00  0.00           O
ATOM   2749  N   GLY A 173      40.710  43.320  26.000  1.00  0.00           N
ATOM   2750  HN  GLY A 173      41.000  44.210  25.640  1.00  0.00           H
ATOM   2751  CA  GLY A 173      39.320  43.010  25.930  1.00  0.00           C
ATOM   2752  HA1 GLY A 173      39.130  41.960  25.800  1.00  0.00           H
ATOM   2753  HA2 GLY A 173      38.820  43.640  25.210  1.00  0.00           H
ATOM   2754  C   GLY A 173      38.670  43.380  27.200  1.00  0.00           C
ATOM   2755  O   GLY A 173      37.570  42.910  27.480  1.00  0.00           O
ATOM   2756  N   ALA A 174      39.250  44.170  28.090  1.00  0.00           N
ATOM   2757  HN  ALA A 174      40.220  44.380  27.970  1.00  0.00           H
ATOM   2758  CA  ALA A 174      38.780  44.460  29.450  1.00  0.00           C
ATOM   2759  HA  ALA A 174      37.710  44.350  29.490  1.00  0.00           H
ATOM   2760  CB  ALA A 174      39.200  43.440  30.500  1.00  0.00           C
ATOM   2761  HB1 ALA A 174      40.300  43.350  30.610  1.00  0.00           H
ATOM   2762  HB2 ALA A 174      38.870  42.480  30.020  1.00  0.00           H
ATOM   2763  HB3 ALA A 174      38.730  43.670  31.480  1.00  0.00           H
ATOM   2764  C   ALA A 174      39.220  45.830  29.860  1.00  0.00           C
ATOM   2765  O   ALA A 174      39.900  46.470  29.040  1.00  0.00           O
ATOM   2766  N   ASN A 175      38.970  46.320  31.120  1.00  0.00           N
ATOM   2767  HN  ASN A 175      38.390  45.700  31.660  1.00  0.00           H
ATOM   2768  CA  ASN A 175      39.520  47.580  31.450  1.00  0.00           C
ATOM   2769  HA  ASN A 175      40.380  47.780  30.840  1.00  0.00           H
ATOM   2770  CB  ASN A 175      38.430  48.660  31.250  1.00  0.00           C
ATOM   2771  HB1 ASN A 175      37.540  48.250  31.770  1.00  0.00           H
ATOM   2772  HB2 ASN A 175      38.060  48.730  30.210  1.00  0.00           H
ATOM   2773  CG  ASN A 175      38.690  50.070  31.820  1.00  0.00           C
ATOM   2774  OD1 ASN A 175      39.860  50.550  31.830  1.00  0.00           O
ATOM   2775  ND2 ASN A 175      37.640  50.620  32.540  1.00  0.00           N
ATOM   2776 HD21 ASN A 175      37.700  51.540  32.930  1.00  0.00           H
ATOM   2777 HD22 ASN A 175      36.780  50.150  32.700  1.00  0.00           H
ATOM   2778  C   ASN A 175      40.190  47.490  32.780  1.00  0.00           C
ATOM   2779  O   ASN A 175      39.740  46.870  33.690  1.00  0.00           O
ATOM   2780  N   LEU A 176      41.410  48.030  32.860  1.00  0.00           N
ATOM   2781  HN  LEU A 176      41.750  48.620  32.140  1.00  0.00           H
ATOM   2782  CA  LEU A 176      42.240  47.660  34.030  1.00  0.00           C
ATOM   2783  HA  LEU A 176      41.800  46.980  34.730  1.00  0.00           H
ATOM   2784  CB  LEU A 176      43.570  47.020  33.560  1.00  0.00           C
ATOM   2785  HB1 LEU A 176      43.900  47.510  32.620  1.00  0.00           H
ATOM   2786  HB2 LEU A 176      43.300  45.980  33.280  1.00  0.00           H
ATOM   2787  CG  LEU A 176      44.780  47.020  34.480  1.00  0.00           C
ATOM   2788  HG  LEU A 176      45.140  48.030  34.760  1.00  0.00           H
ATOM   2789  CD1 LEU A 176      44.470  46.330  35.800  1.00  0.00           C
ATOM   2790 HD11 LEU A 176      44.340  45.230  35.650  1.00  0.00           H
ATOM   2791 HD12 LEU A 176      43.630  46.780  36.360  1.00  0.00           H
ATOM   2792 HD13 LEU A 176      45.330  46.320  36.510  1.00  0.00           H
ATOM   2793  CD2 LEU A 176      45.960  46.320  33.730  1.00  0.00           C
ATOM   2794 HD21 LEU A 176      46.880  46.210  34.340  1.00  0.00           H
ATOM   2795 HD22 LEU A 176      46.170  46.880  32.800  1.00  0.00           H
ATOM   2796 HD23 LEU A 176      45.630  45.290  33.490  1.00  0.00           H
ATOM   2797  C   LEU A 176      42.630  48.910  34.740  1.00  0.00           C
ATOM   2798  O   LEU A 176      43.350  49.720  34.200  1.00  0.00           O
ATOM   2799  N   CYS A 177      42.080  49.010  35.990  1.00  0.00           N
ATOM   2800  HN  CYS A 177      41.500  48.260  36.310  1.00  0.00           H
ATOM   2801  CA  CYS A 177      42.470  49.900  37.060  1.00  0.00           C
ATOM   2802  HA  CYS A 177      42.660  50.830  36.540  1.00  0.00           H
ATOM   2803  CB  CYS A 177      41.280  50.100  38.040  1.00  0.00           C
ATOM   2804  HB1 CYS A 177      41.130  49.190  38.650  1.00  0.00           H
ATOM   2805  HB2 CYS A 177      40.350  50.170  37.450  1.00  0.00           H
ATOM   2806  SG  CYS A 177      41.400  51.440  39.200  1.00  0.00           S
ATOM   2807  C   CYS A 177      43.810  49.550  37.740  1.00  0.00           C
ATOM   2808  O   CYS A 177      43.930  48.420  38.230  1.00  0.00           O
ATOM   2809  N   SER A 178      44.790  50.510  37.640  1.00  0.00           N
ATOM   2810  HN  SER A 178      44.580  51.360  37.150  1.00  0.00           H
ATOM   2811  CA  SER A 178      46.130  50.170  38.140  1.00  0.00           C
ATOM   2812  HA  SER A 178      45.960  49.650  39.080  1.00  0.00           H
ATOM   2813  CB  SER A 178      46.960  49.200  37.260  1.00  0.00           C
ATOM   2814  HB1 SER A 178      47.180  49.750  36.330  1.00  0.00           H
ATOM   2815  HB2 SER A 178      46.210  48.410  37.010  1.00  0.00           H
ATOM   2816  OG  SER A 178      48.060  48.580  37.870  1.00  0.00           O
ATOM   2817  HG1 SER A 178      47.690  47.700  38.050  1.00  0.00           H
ATOM   2818  C   SER A 178      46.980  51.420  38.400  1.00  0.00           C
ATOM   2819  O   SER A 178      47.040  52.360  37.660  1.00  0.00           O
ATOM   2820  N   SER A 179      47.820  51.290  39.390  1.00  0.00           N
ATOM   2821  HN  SER A 179      47.870  50.600  40.110  1.00  0.00           H
ATOM   2822  CA  SER A 179      48.690  52.320  39.810  1.00  0.00           C
ATOM   2823  HA  SER A 179      49.020  52.960  39.000  1.00  0.00           H
ATOM   2824  CB  SER A 179      48.190  53.160  41.050  1.00  0.00           C
ATOM   2825  HB1 SER A 179      47.250  53.730  40.970  1.00  0.00           H
ATOM   2826  HB2 SER A 179      48.990  53.920  41.160  1.00  0.00           H
ATOM   2827  OG  SER A 179      48.160  52.360  42.260  1.00  0.00           O
ATOM   2828  HG1 SER A 179      47.740  51.510  42.080  1.00  0.00           H
ATOM   2829  C   SER A 179      50.070  51.680  40.110  1.00  0.00           C
ATOM   2830  O   SER A 179      50.960  52.340  40.690  1.00  0.00           O
ATOM   2831  N   PHE A 180      50.310  50.430  39.670  1.00  0.00           N
ATOM   2832  HN  PHE A 180      49.620  49.930  39.160  1.00  0.00           H
ATOM   2833  CA  PHE A 180      51.450  49.640  39.870  1.00  0.00           C
ATOM   2834  HA  PHE A 180      52.330  50.240  40.030  1.00  0.00           H
ATOM   2835  CB  PHE A 180      51.240  48.560  41.040  1.00  0.00           C
ATOM   2836  HB1 PHE A 180      52.030  47.790  41.110  1.00  0.00           H
ATOM   2837  HB2 PHE A 180      50.190  48.220  40.900  1.00  0.00           H
ATOM   2838  CG  PHE A 180      51.370  49.340  42.340  1.00  0.00           C
ATOM   2839  CD1 PHE A 180      52.620  49.830  42.700  1.00  0.00           C
ATOM   2840  HD1 PHE A 180      53.470  49.870  42.030  1.00  0.00           H
ATOM   2841  CE1 PHE A 180      52.780  50.460  43.880  1.00  0.00           C
ATOM   2842  HE1 PHE A 180      53.730  50.920  44.140  1.00  0.00           H
ATOM   2843  CZ  PHE A 180      51.680  50.680  44.720  1.00  0.00           C
ATOM   2844  HZ  PHE A 180      51.790  51.320  45.580  1.00  0.00           H
ATOM   2845  CD2 PHE A 180      50.280  49.490  43.190  1.00  0.00           C
ATOM   2846  HD2 PHE A 180      49.340  49.030  42.970  1.00  0.00           H
ATOM   2847  CE2 PHE A 180      50.430  50.180  44.390  1.00  0.00           C
ATOM   2848  HE2 PHE A 180      49.580  50.530  44.940  1.00  0.00           H
ATOM   2849  C   PHE A 180      51.770  48.940  38.630  1.00  0.00           C
ATOM   2850  O   PHE A 180      52.270  47.810  38.720  1.00  0.00           O
ATOM   2851  N   SER A 181      51.500  49.480  37.410  1.00  0.00           N
ATOM   2852  HN  SER A 181      51.030  50.360  37.310  1.00  0.00           H
ATOM   2853  CA  SER A 181      52.130  49.000  36.230  1.00  0.00           C
ATOM   2854  HA  SER A 181      51.910  47.940  36.070  1.00  0.00           H
ATOM   2855  CB  SER A 181      51.700  49.590  34.850  1.00  0.00           C
ATOM   2856  HB1 SER A 181      52.210  49.030  34.040  1.00  0.00           H
ATOM   2857  HB2 SER A 181      51.910  50.690  34.790  1.00  0.00           H
ATOM   2858  OG  SER A 181      50.260  49.410  34.800  1.00  0.00           O
ATOM   2859  HG1 SER A 181      50.000  48.500  34.970  1.00  0.00           H
ATOM   2860  C   SER A 181      53.590  49.250  36.230  1.00  0.00           C
ATOM   2861  O   SER A 181      53.940  50.410  36.590  1.00  0.00           O
ATOM   2862  N   ILE A 182      54.390  48.180  35.860  1.00  0.00           N
ATOM   2863  HN  ILE A 182      53.900  47.320  35.770  1.00  0.00           H
ATOM   2864  CA  ILE A 182      55.890  48.270  35.820  1.00  0.00           C
ATOM   2865  HA  ILE A 182      56.130  48.990  36.590  1.00  0.00           H
ATOM   2866  CB  ILE A 182      56.510  46.910  36.050  1.00  0.00           C
ATOM   2867  HB  ILE A 182      55.950  46.250  35.350  1.00  0.00           H
ATOM   2868  CG2 ILE A 182      57.950  46.780  35.510  1.00  0.00           C
ATOM   2869 HG21 ILE A 182      58.100  47.060  34.450  1.00  0.00           H
ATOM   2870 HG22 ILE A 182      58.370  45.770  35.740  1.00  0.00           H
ATOM   2871 HG23 ILE A 182      58.550  47.550  36.050  1.00  0.00           H
ATOM   2872  CG1 ILE A 182      56.380  46.410  37.530  1.00  0.00           C
ATOM   2873 HG11 ILE A 182      55.430  46.740  37.980  1.00  0.00           H
ATOM   2874 HG12 ILE A 182      57.110  46.900  38.200  1.00  0.00           H
ATOM   2875  CD  ILE A 182      56.520  44.850  37.660  1.00  0.00           C
ATOM   2876  HD1 ILE A 182      55.780  44.400  36.970  1.00  0.00           H
ATOM   2877  HD2 ILE A 182      56.160  44.560  38.660  1.00  0.00           H
ATOM   2878  HD3 ILE A 182      57.500  44.340  37.550  1.00  0.00           H
ATOM   2879  C   ILE A 182      56.350  49.030  34.620  1.00  0.00           C
ATOM   2880  O   ILE A 182      56.220  48.550  33.530  1.00  0.00           O
ATOM   2881  N   CYS A 183      56.900  50.250  34.810  1.00  0.00           N
ATOM   2882  HN  CYS A 183      56.980  50.630  35.730  1.00  0.00           H
ATOM   2883  CA  CYS A 183      57.160  51.150  33.750  1.00  0.00           C
ATOM   2884  HA  CYS A 183      56.900  50.740  32.770  1.00  0.00           H
ATOM   2885  CB  CYS A 183      56.230  52.390  33.800  1.00  0.00           C
ATOM   2886  HB1 CYS A 183      56.550  53.100  33.010  1.00  0.00           H
ATOM   2887  HB2 CYS A 183      56.300  52.770  34.840  1.00  0.00           H
ATOM   2888  SG  CYS A 183      54.500  51.990  33.660  1.00  0.00           S
ATOM   2889  C   CYS A 183      58.660  51.620  33.670  1.00  0.00           C
ATOM   2890  O   CYS A 183      59.390  51.550  34.700  1.00  0.00           O
ATOM   2891  N   HSD A 184      59.110  52.050  32.450  1.00  0.00           N
ATOM   2892  HN  HSD A 184      58.500  52.040  31.670  1.00  0.00           H
ATOM   2893  CA  HSD A 184      60.400  52.730  32.320  1.00  0.00           C
ATOM   2894  HA  HSD A 184      61.070  52.130  32.910  1.00  0.00           H
ATOM   2895  CB  HSD A 184      61.130  52.610  30.920  1.00  0.00           C
ATOM   2896  HB1 HSD A 184      61.160  51.520  30.690  1.00  0.00           H
ATOM   2897  HB2 HSD A 184      62.170  52.970  31.010  1.00  0.00           H
ATOM   2898  ND1 HSD A 184      61.110  53.320  28.490  1.00  0.00           N
ATOM   2899  HD1 HSD A 184      61.820  52.720  28.150  1.00  0.00           H
ATOM   2900  CG  HSD A 184      60.530  53.360  29.740  1.00  0.00           C
ATOM   2901  CE1 HSD A 184      60.320  54.140  27.670  1.00  0.00           C
ATOM   2902  HE1 HSD A 184      60.440  54.250  26.590  1.00  0.00           H
ATOM   2903  NE2 HSD A 184      59.290  54.610  28.310  1.00  0.00           N
ATOM   2904  CD2 HSD A 184      59.410  54.150  29.600  1.00  0.00           C
ATOM   2905  HD2 HSD A 184      58.680  54.410  30.350  1.00  0.00           H
ATOM   2906  C   HSD A 184      60.540  54.120  33.010  1.00  0.00           C
ATOM   2907  O   HSD A 184      59.580  54.870  33.100  1.00  0.00           O
ATOM   2908  N   THR A 185      61.730  54.380  33.580  1.00  0.00           N
ATOM   2909  HN  THR A 185      62.490  53.820  33.270  1.00  0.00           H
ATOM   2910  CA  THR A 185      62.080  55.610  34.280  1.00  0.00           C
ATOM   2911  HA  THR A 185      63.160  55.580  34.330  1.00  0.00           H
ATOM   2912  CB  THR A 185      61.810  56.980  33.610  1.00  0.00           C
ATOM   2913  HB  THR A 185      62.400  57.720  34.200  1.00  0.00           H
ATOM   2914  OG1 THR A 185      60.460  57.350  33.450  1.00  0.00           O
ATOM   2915  HG1 THR A 185      60.020  56.510  33.380  1.00  0.00           H
ATOM   2916  CG2 THR A 185      62.490  57.070  32.220  1.00  0.00           C
ATOM   2917 HG21 THR A 185      61.910  56.430  31.530  1.00  0.00           H
ATOM   2918 HG22 THR A 185      63.550  56.730  32.180  1.00  0.00           H
ATOM   2919 HG23 THR A 185      62.420  58.130  31.880  1.00  0.00           H
ATOM   2920  C   THR A 185      61.600  55.720  35.710  1.00  0.00           C
ATOM   2921  O   THR A 185      60.390  55.680  35.930  1.00  0.00           O
ATOM   2922  N   PHE A 186      62.540  55.750  36.640  1.00  0.00           N
ATOM   2923  HN  PHE A 186      63.480  55.860  36.330  1.00  0.00           H
ATOM   2924  CA  PHE A 186      62.440  56.060  38.060  1.00  0.00           C
ATOM   2925  HA  PHE A 186      62.330  55.140  38.630  1.00  0.00           H
ATOM   2926  CB  PHE A 186      63.740  56.720  38.530  1.00  0.00           C
ATOM   2927  HB1 PHE A 186      64.070  57.500  37.820  1.00  0.00           H
ATOM   2928  HB2 PHE A 186      64.530  55.950  38.510  1.00  0.00           H
ATOM   2929  CG  PHE A 186      63.780  57.380  39.880  1.00  0.00           C
ATOM   2930  CD1 PHE A 186      63.860  56.720  41.130  1.00  0.00           C
ATOM   2931  HD1 PHE A 186      63.760  55.650  41.090  1.00  0.00           H
ATOM   2932  CE1 PHE A 186      63.790  57.360  42.340  1.00  0.00           C
ATOM   2933  HE1 PHE A 186      63.840  56.880  43.300  1.00  0.00           H
ATOM   2934  CZ  PHE A 186      63.810  58.780  42.360  1.00  0.00           C
ATOM   2935  HZ  PHE A 186      63.740  59.270  43.310  1.00  0.00           H
ATOM   2936  CD2 PHE A 186      63.690  58.800  39.910  1.00  0.00           C
ATOM   2937  HD2 PHE A 186      63.450  59.280  38.980  1.00  0.00           H
ATOM   2938  CE2 PHE A 186      63.630  59.470  41.110  1.00  0.00           C
ATOM   2939  HE2 PHE A 186      63.630  60.560  41.050  1.00  0.00           H
ATOM   2940  C   PHE A 186      61.220  56.770  38.500  1.00  0.00           C
ATOM   2941  O   PHE A 186      61.030  57.900  37.980  1.00  0.00           O
ATOM   2942  N   GLN A 187      60.380  56.210  39.410  1.00  0.00           N
ATOM   2943  HN  GLN A 187      60.390  55.220  39.530  1.00  0.00           H
ATOM   2944  CA  GLN A 187      59.200  56.840  40.030  1.00  0.00           C
ATOM   2945  HA  GLN A 187      58.750  57.740  39.660  1.00  0.00           H
ATOM   2946  CB  GLN A 187      57.950  55.900  40.100  1.00  0.00           C
ATOM   2947  HB1 GLN A 187      57.220  56.450  40.720  1.00  0.00           H
ATOM   2948  HB2 GLN A 187      58.210  54.940  40.600  1.00  0.00           H
ATOM   2949  CG  GLN A 187      57.340  55.530  38.700  1.00  0.00           C
ATOM   2950  HG1 GLN A 187      56.330  55.080  38.690  1.00  0.00           H
ATOM   2951  HG2 GLN A 187      57.930  54.700  38.240  1.00  0.00           H
ATOM   2952  CD  GLN A 187      57.270  56.750  37.770  1.00  0.00           C
ATOM   2953  OE1 GLN A 187      56.500  57.720  37.930  1.00  0.00           O
ATOM   2954  NE2 GLN A 187      58.170  56.770  36.770  1.00  0.00           N
ATOM   2955 HE21 GLN A 187      58.740  56.020  36.450  1.00  0.00           H
ATOM   2956 HE22 GLN A 187      58.070  57.510  36.090  1.00  0.00           H
ATOM   2957  C   GLN A 187      59.520  57.210  41.490  1.00  0.00           C
ATOM   2958  O   GLN A 187      59.910  56.370  42.310  1.00  0.00           O
ATOM   2959  N   TRP A 188      59.300  58.430  41.890  1.00  0.00           N
ATOM   2960  HN  TRP A 188      59.260  59.160  41.210  1.00  0.00           H
ATOM   2961  CA  TRP A 188      59.610  58.920  43.240  1.00  0.00           C
ATOM   2962  HA  TRP A 188      60.600  58.520  43.420  1.00  0.00           H
ATOM   2963  CB  TRP A 188      59.660  60.450  43.340  1.00  0.00           C
ATOM   2964  HB1 TRP A 188      60.510  60.870  42.770  1.00  0.00           H
ATOM   2965  HB2 TRP A 188      59.730  60.760  44.420  1.00  0.00           H
ATOM   2966  CG  TRP A 188      58.430  61.100  42.920  1.00  0.00           C
ATOM   2967  CD1 TRP A 188      58.130  61.390  41.590  1.00  0.00           C
ATOM   2968  HD1 TRP A 188      58.850  61.260  40.800  1.00  0.00           H
ATOM   2969  NE1 TRP A 188      56.820  61.820  41.480  1.00  0.00           N
ATOM   2970  HE1 TRP A 188      56.340  61.970  40.640  1.00  0.00           H
ATOM   2971  CE2 TRP A 188      56.220  61.700  42.730  1.00  0.00           C
ATOM   2972  CD2 TRP A 188      57.160  61.180  43.640  1.00  0.00           C
ATOM   2973  CE3 TRP A 188      56.730  60.960  44.990  1.00  0.00           C
ATOM   2974  HE3 TRP A 188      57.360  60.790  45.840  1.00  0.00           H
ATOM   2975  CZ3 TRP A 188      55.380  61.110  45.250  1.00  0.00           C
ATOM   2976  HZ3 TRP A 188      54.990  60.900  46.240  1.00  0.00           H
ATOM   2977  CZ2 TRP A 188      54.880  61.850  43.000  1.00  0.00           C
ATOM   2978  HZ2 TRP A 188      54.160  62.200  42.280  1.00  0.00           H
ATOM   2979  CH2 TRP A 188      54.460  61.620  44.300  1.00  0.00           C
ATOM   2980  HH2 TRP A 188      53.450  61.870  44.580  1.00  0.00           H
ATOM   2981  C   TRP A 188      58.690  58.280  44.380  1.00  0.00           C
ATOM   2982  O   TRP A 188      59.070  58.390  45.520  1.00  0.00           O
ATOM   2983  N   HSE A 189      57.490  57.690  44.060  1.00  0.00           N
ATOM   2984  HN  HSE A 189      57.290  57.700  43.080  1.00  0.00           H
ATOM   2985  CA  HSE A 189      56.530  57.270  45.070  1.00  0.00           C
ATOM   2986  HA  HSE A 189      56.750  57.650  46.050  1.00  0.00           H
ATOM   2987  CB  HSE A 189      55.090  57.690  44.670  1.00  0.00           C
ATOM   2988  HB1 HSE A 189      54.910  58.770  44.880  1.00  0.00           H
ATOM   2989  HB2 HSE A 189      54.350  57.070  45.210  1.00  0.00           H
ATOM   2990  ND1 HSE A 189      54.880  56.390  42.790  1.00  0.00           N
ATOM   2991  CG  HSE A 189      54.780  57.670  43.240  1.00  0.00           C
ATOM   2992  CE1 HSE A 189      54.450  56.450  41.540  1.00  0.00           C
ATOM   2993  HE1 HSE A 189      54.260  55.560  40.940  1.00  0.00           H
ATOM   2994  NE2 HSE A 189      54.130  57.730  41.150  1.00  0.00           N
ATOM   2995  HE2 HSE A 189      53.790  57.940  40.250  1.00  0.00           H
ATOM   2996  CD2 HSE A 189      54.300  58.510  42.280  1.00  0.00           C
ATOM   2997  HD2 HSE A 189      54.120  59.570  42.390  1.00  0.00           H
ATOM   2998  C   HSE A 189      56.630  55.780  45.240  1.00  0.00           C
ATOM   2999  O   HSE A 189      56.520  55.290  46.330  1.00  0.00           O
ATOM   3000  N   GLU A 190      57.210  55.040  44.270  1.00  0.00           N
ATOM   3001  HN  GLU A 190      57.020  55.310  43.330  1.00  0.00           H
ATOM   3002  CA  GLU A 190      57.740  53.680  44.500  1.00  0.00           C
ATOM   3003  HA  GLU A 190      57.030  53.190  45.140  1.00  0.00           H
ATOM   3004  CB  GLU A 190      57.990  53.050  43.130  1.00  0.00           C
ATOM   3005  HB1 GLU A 190      58.530  52.090  43.330  1.00  0.00           H
ATOM   3006  HB2 GLU A 190      58.680  53.680  42.530  1.00  0.00           H
ATOM   3007  CG  GLU A 190      56.630  52.850  42.310  1.00  0.00           C
ATOM   3008  HG1 GLU A 190      56.060  53.800  42.280  1.00  0.00           H
ATOM   3009  HG2 GLU A 190      55.960  52.220  42.920  1.00  0.00           H
ATOM   3010  CD  GLU A 190      56.770  52.340  40.900  1.00  0.00           C
ATOM   3011  OE1 GLU A 190      57.900  51.930  40.510  1.00  0.00           O
ATOM   3012  OE2 GLU A 190      55.770  52.220  40.130  1.00  0.00           O
ATOM   3013  C   GLU A 190      59.090  53.700  45.270  1.00  0.00           C
ATOM   3014  O   GLU A 190      59.420  52.720  45.940  1.00  0.00           O
ATOM   3015  N   ALA A 191      59.800  54.820  45.150  1.00  0.00           N
ATOM   3016  HN  ALA A 191      59.470  55.540  44.540  1.00  0.00           H
ATOM   3017  CA  ALA A 191      61.010  55.070  45.860  1.00  0.00           C
ATOM   3018  HA  ALA A 191      61.650  54.210  45.900  1.00  0.00           H
ATOM   3019  CB  ALA A 191      61.810  56.080  45.010  1.00  0.00           C
ATOM   3020  HB1 ALA A 191      61.100  56.920  44.830  1.00  0.00           H
ATOM   3021  HB2 ALA A 191      62.040  55.610  44.040  1.00  0.00           H
ATOM   3022  HB3 ALA A 191      62.670  56.420  45.630  1.00  0.00           H
ATOM   3023  C   ALA A 191      60.810  55.430  47.370  1.00  0.00           C
ATOM   3024  O   ALA A 191      61.360  54.840  48.330  1.00  0.00           O
ATOM   3025  N   MET A 192      59.850  56.370  47.560  1.00  0.00           N
ATOM   3026  HN  MET A 192      59.410  56.790  46.770  1.00  0.00           H
ATOM   3027  CA  MET A 192      59.490  56.990  48.830  1.00  0.00           C
ATOM   3028  HA  MET A 192      60.380  57.320  49.320  1.00  0.00           H
ATOM   3029  CB  MET A 192      58.510  58.160  48.760  1.00  0.00           C
ATOM   3030  HB1 MET A 192      57.580  57.780  48.270  1.00  0.00           H
ATOM   3031  HB2 MET A 192      58.940  58.980  48.150  1.00  0.00           H
ATOM   3032  CG  MET A 192      58.020  58.780  50.100  1.00  0.00           C
ATOM   3033  HG1 MET A 192      57.530  57.890  50.580  1.00  0.00           H
ATOM   3034  HG2 MET A 192      57.140  59.440  49.920  1.00  0.00           H
ATOM   3035  SD  MET A 192      59.230  59.610  51.080  1.00  0.00           S
ATOM   3036  CE  MET A 192      59.160  61.180  50.150  1.00  0.00           C
ATOM   3037  HE1 MET A 192      58.140  61.580  49.970  1.00  0.00           H
ATOM   3038  HE2 MET A 192      59.790  61.140  49.240  1.00  0.00           H
ATOM   3039  HE3 MET A 192      59.710  61.910  50.770  1.00  0.00           H
ATOM   3040  C   MET A 192      58.890  55.850  49.730  1.00  0.00           C
ATOM   3041  O   MET A 192      59.120  55.810  50.900  1.00  0.00           O
ATOM   3042  N   PHE A 193      58.160  54.860  49.140  1.00  0.00           N
ATOM   3043  HN  PHE A 193      57.990  54.970  48.160  1.00  0.00           H
ATOM   3044  CA  PHE A 193      57.510  53.690  49.660  1.00  0.00           C
ATOM   3045  HA  PHE A 193      56.810  53.960  50.430  1.00  0.00           H
ATOM   3046  CB  PHE A 193      56.720  53.080  48.480  1.00  0.00           C
ATOM   3047  HB1 PHE A 193      57.410  52.950  47.620  1.00  0.00           H
ATOM   3048  HB2 PHE A 193      55.820  53.690  48.230  1.00  0.00           H
ATOM   3049  CG  PHE A 193      56.190  51.690  48.830  1.00  0.00           C
ATOM   3050  CD1 PHE A 193      54.830  51.550  49.110  1.00  0.00           C
ATOM   3051  HD1 PHE A 193      54.120  52.360  49.230  1.00  0.00           H
ATOM   3052  CE1 PHE A 193      54.320  50.260  49.430  1.00  0.00           C
ATOM   3053  HE1 PHE A 193      53.280  50.080  49.670  1.00  0.00           H
ATOM   3054  CZ  PHE A 193      55.200  49.160  49.520  1.00  0.00           C
ATOM   3055  HZ  PHE A 193      54.900  48.240  49.990  1.00  0.00           H
ATOM   3056  CD2 PHE A 193      57.090  50.610  48.750  1.00  0.00           C
ATOM   3057  HD2 PHE A 193      58.130  50.710  48.470  1.00  0.00           H
ATOM   3058  CE2 PHE A 193      56.540  49.350  49.260  1.00  0.00           C
ATOM   3059  HE2 PHE A 193      57.170  48.480  49.240  1.00  0.00           H
ATOM   3060  C   PHE A 193      58.520  52.830  50.450  1.00  0.00           C
ATOM   3061  O   PHE A 193      58.180  52.460  51.590  1.00  0.00           O
ATOM   3062  N   LEU A 194      59.720  52.540  49.890  1.00  0.00           N
ATOM   3063  HN  LEU A 194      59.890  52.740  48.930  1.00  0.00           H
ATOM   3064  CA  LEU A 194      60.860  52.000  50.630  1.00  0.00           C
ATOM   3065  HA  LEU A 194      60.500  51.030  50.940  1.00  0.00           H
ATOM   3066  CB  LEU A 194      62.100  51.950  49.650  1.00  0.00           C
ATOM   3067  HB1 LEU A 194      62.870  51.300  50.120  1.00  0.00           H
ATOM   3068  HB2 LEU A 194      62.450  53.010  49.630  1.00  0.00           H
ATOM   3069  CG  LEU A 194      61.980  51.470  48.120  1.00  0.00           C
ATOM   3070  HG  LEU A 194      61.320  52.190  47.600  1.00  0.00           H
ATOM   3071  CD1 LEU A 194      63.390  51.590  47.490  1.00  0.00           C
ATOM   3072 HD11 LEU A 194      63.790  52.610  47.710  1.00  0.00           H
ATOM   3073 HD12 LEU A 194      63.220  51.350  46.420  1.00  0.00           H
ATOM   3074 HD13 LEU A 194      64.100  50.820  47.880  1.00  0.00           H
ATOM   3075  CD2 LEU A 194      61.580  50.010  47.960  1.00  0.00           C
ATOM   3076 HD21 LEU A 194      60.680  49.720  48.550  1.00  0.00           H
ATOM   3077 HD22 LEU A 194      62.380  49.390  48.440  1.00  0.00           H
ATOM   3078 HD23 LEU A 194      61.470  49.780  46.880  1.00  0.00           H
ATOM   3079  C   LEU A 194      61.200  52.820  51.900  1.00  0.00           C
ATOM   3080  O   LEU A 194      61.270  52.330  52.990  1.00  0.00           O
ATOM   3081  N   LEU A 195      61.360  54.190  51.790  1.00  0.00           N
ATOM   3082  HN  LEU A 195      61.400  54.690  50.930  1.00  0.00           H
ATOM   3083  CA  LEU A 195      61.680  54.990  53.010  1.00  0.00           C
ATOM   3084  HA  LEU A 195      62.600  54.680  53.480  1.00  0.00           H
ATOM   3085  CB  LEU A 195      61.820  56.530  52.550  1.00  0.00           C
ATOM   3086  HB1 LEU A 195      62.170  57.190  53.370  1.00  0.00           H
ATOM   3087  HB2 LEU A 195      60.810  56.920  52.300  1.00  0.00           H
ATOM   3088  CG  LEU A 195      62.820  56.650  51.370  1.00  0.00           C
ATOM   3089  HG  LEU A 195      62.250  56.250  50.510  1.00  0.00           H
ATOM   3090  CD1 LEU A 195      63.080  58.140  50.960  1.00  0.00           C
ATOM   3091 HD11 LEU A 195      62.160  58.630  50.570  1.00  0.00           H
ATOM   3092 HD12 LEU A 195      64.030  58.360  50.420  1.00  0.00           H
ATOM   3093 HD13 LEU A 195      63.320  58.600  51.950  1.00  0.00           H
ATOM   3094  CD2 LEU A 195      64.010  55.790  51.520  1.00  0.00           C
ATOM   3095 HD21 LEU A 195      64.860  56.100  50.860  1.00  0.00           H
ATOM   3096 HD22 LEU A 195      63.870  54.730  51.220  1.00  0.00           H
ATOM   3097 HD23 LEU A 195      64.390  55.850  52.560  1.00  0.00           H
ATOM   3098  C   LEU A 195      60.550  54.980  54.060  1.00  0.00           C
ATOM   3099  O   LEU A 195      60.780  55.110  55.250  1.00  0.00           O
ATOM   3100  N   GLU A 196      59.280  54.840  53.600  1.00  0.00           N
ATOM   3101  HN  GLU A 196      59.150  54.980  52.620  1.00  0.00           H
ATOM   3102  CA  GLU A 196      57.980  54.780  54.370  1.00  0.00           C
ATOM   3103  HA  GLU A 196      58.130  55.520  55.140  1.00  0.00           H
ATOM   3104  CB  GLU A 196      56.730  54.940  53.450  1.00  0.00           C
ATOM   3105  HB1 GLU A 196      55.830  54.780  54.070  1.00  0.00           H
ATOM   3106  HB2 GLU A 196      56.670  54.220  52.590  1.00  0.00           H
ATOM   3107  CG  GLU A 196      56.590  56.400  52.980  1.00  0.00           C
ATOM   3108  HG1 GLU A 196      57.480  56.690  52.390  1.00  0.00           H
ATOM   3109  HG2 GLU A 196      56.490  57.170  53.770  1.00  0.00           H
ATOM   3110  CD  GLU A 196      55.520  56.650  51.890  1.00  0.00           C
ATOM   3111  OE1 GLU A 196      54.960  57.770  51.820  1.00  0.00           O
ATOM   3112  OE2 GLU A 196      55.110  55.650  51.110  1.00  0.00           O
ATOM   3113  HE2 GLU A 196      54.550  55.910  50.370  1.00  0.00           H
ATOM   3114  C   GLU A 196      57.900  53.470  55.090  1.00  0.00           C
ATOM   3115  O   GLU A 196      57.160  53.370  56.060  1.00  0.00           O
ATOM   3116  N   PHE A 197      58.850  52.570  54.860  1.00  0.00           N
ATOM   3117  HN  PHE A 197      59.370  52.540  54.010  1.00  0.00           H
ATOM   3118  CA  PHE A 197      59.150  51.500  55.830  1.00  0.00           C
ATOM   3119  HA  PHE A 197      58.340  51.380  56.530  1.00  0.00           H
ATOM   3120  CB  PHE A 197      59.200  50.140  54.980  1.00  0.00           C
ATOM   3121  HB1 PHE A 197      59.830  50.310  54.080  1.00  0.00           H
ATOM   3122  HB2 PHE A 197      58.200  49.850  54.590  1.00  0.00           H
ATOM   3123  CG  PHE A 197      59.650  48.970  55.800  1.00  0.00           C
ATOM   3124  CD1 PHE A 197      59.130  48.630  57.040  1.00  0.00           C
ATOM   3125  HD1 PHE A 197      58.320  49.250  57.390  1.00  0.00           H
ATOM   3126  CE1 PHE A 197      59.570  47.550  57.770  1.00  0.00           C
ATOM   3127  HE1 PHE A 197      59.110  47.420  58.740  1.00  0.00           H
ATOM   3128  CZ  PHE A 197      60.620  46.830  57.270  1.00  0.00           C
ATOM   3129  HZ  PHE A 197      61.140  46.100  57.870  1.00  0.00           H
ATOM   3130  CD2 PHE A 197      60.790  48.260  55.280  1.00  0.00           C
ATOM   3131  HD2 PHE A 197      61.210  48.410  54.300  1.00  0.00           H
ATOM   3132  CE2 PHE A 197      61.300  47.180  56.030  1.00  0.00           C
ATOM   3133  HE2 PHE A 197      62.180  46.630  55.710  1.00  0.00           H
ATOM   3134  C   PHE A 197      60.430  51.770  56.560  1.00  0.00           C
ATOM   3135  O   PHE A 197      60.410  51.490  57.770  1.00  0.00           O
ATOM   3136  N   PHE A 198      61.490  52.220  55.890  1.00  0.00           N
ATOM   3137  HN  PHE A 198      61.400  52.380  54.910  1.00  0.00           H
ATOM   3138  CA  PHE A 198      62.760  52.350  56.690  1.00  0.00           C
ATOM   3139  HA  PHE A 198      63.130  51.420  57.110  1.00  0.00           H
ATOM   3140  CB  PHE A 198      63.870  52.650  55.720  1.00  0.00           C
ATOM   3141  HB1 PHE A 198      64.770  52.970  56.290  1.00  0.00           H
ATOM   3142  HB2 PHE A 198      63.390  53.480  55.160  1.00  0.00           H
ATOM   3143  CG  PHE A 198      64.230  51.540  54.690  1.00  0.00           C
ATOM   3144  CD1 PHE A 198      64.070  50.120  55.030  1.00  0.00           C
ATOM   3145  HD1 PHE A 198      63.830  49.820  56.030  1.00  0.00           H
ATOM   3146  CE1 PHE A 198      64.360  49.170  54.090  1.00  0.00           C
ATOM   3147  HE1 PHE A 198      64.270  48.120  54.360  1.00  0.00           H
ATOM   3148  CZ  PHE A 198      64.670  49.640  52.760  1.00  0.00           C
ATOM   3149  HZ  PHE A 198      64.810  48.900  51.980  1.00  0.00           H
ATOM   3150  CD2 PHE A 198      64.520  51.930  53.350  1.00  0.00           C
ATOM   3151  HD2 PHE A 198      64.470  53.010  53.240  1.00  0.00           H
ATOM   3152  CE2 PHE A 198      64.700  50.950  52.350  1.00  0.00           C
ATOM   3153  HE2 PHE A 198      64.770  51.150  51.290  1.00  0.00           H
ATOM   3154  C   PHE A 198      62.750  53.280  57.890  1.00  0.00           C
ATOM   3155  O   PHE A 198      63.390  53.040  58.920  1.00  0.00           O
ATOM   3156  N   LEU A 199      62.210  54.490  57.730  1.00  0.00           N
ATOM   3157  HN  LEU A 199      61.740  54.810  56.910  1.00  0.00           H
ATOM   3158  CA  LEU A 199      62.210  55.450  58.800  1.00  0.00           C
ATOM   3159  HA  LEU A 199      63.210  55.440  59.210  1.00  0.00           H
ATOM   3160  CB  LEU A 199      62.000  56.870  58.230  1.00  0.00           C
ATOM   3161  HB1 LEU A 199      61.250  56.860  57.400  1.00  0.00           H
ATOM   3162  HB2 LEU A 199      62.880  57.220  57.650  1.00  0.00           H
ATOM   3163  CG  LEU A 199      61.760  58.010  59.330  1.00  0.00           C
ATOM   3164  HG  LEU A 199      60.900  57.710  59.970  1.00  0.00           H
ATOM   3165  CD1 LEU A 199      63.040  58.210  60.170  1.00  0.00           C
ATOM   3166 HD11 LEU A 199      63.960  58.280  59.550  1.00  0.00           H
ATOM   3167 HD12 LEU A 199      63.170  57.260  60.740  1.00  0.00           H
ATOM   3168 HD13 LEU A 199      62.860  58.940  60.980  1.00  0.00           H
ATOM   3169  CD2 LEU A 199      61.300  59.230  58.600  1.00  0.00           C
ATOM   3170 HD21 LEU A 199      61.400  60.130  59.260  1.00  0.00           H
ATOM   3171 HD22 LEU A 199      60.230  59.100  58.350  1.00  0.00           H
ATOM   3172 HD23 LEU A 199      61.860  59.480  57.680  1.00  0.00           H
ATOM   3173  C   LEU A 199      61.280  55.040  59.960  1.00  0.00           C
ATOM   3174  O   LEU A 199      61.740  54.990  61.070  1.00  0.00           O
ATOM   3175  N   PRO A 200      60.100  54.580  59.780  1.00  0.00           N
ATOM   3176  CD  PRO A 200      59.220  55.080  58.720  1.00  0.00           C
ATOM   3177  HD1 PRO A 200      59.330  54.500  57.770  1.00  0.00           H
ATOM   3178  HD2 PRO A 200      59.440  56.120  58.400  1.00  0.00           H
ATOM   3179  CA  PRO A 200      59.400  54.000  60.950  1.00  0.00           C
ATOM   3180  HA  PRO A 200      59.380  54.720  61.750  1.00  0.00           H
ATOM   3181  CB  PRO A 200      58.070  53.670  60.250  1.00  0.00           C
ATOM   3182  HB1 PRO A 200      57.260  53.670  61.030  1.00  0.00           H
ATOM   3183  HB2 PRO A 200      58.220  52.760  59.630  1.00  0.00           H
ATOM   3184  CG  PRO A 200      57.830  54.890  59.320  1.00  0.00           C
ATOM   3185  HG1 PRO A 200      57.090  54.470  58.600  1.00  0.00           H
ATOM   3186  HG2 PRO A 200      57.470  55.840  59.730  1.00  0.00           H
ATOM   3187  C   PRO A 200      59.900  52.600  61.450  1.00  0.00           C
ATOM   3188  O   PRO A 200      59.850  52.510  62.660  1.00  0.00           O
ATOM   3189  N   LEU A 201      60.520  51.730  60.650  1.00  0.00           N
ATOM   3190  HN  LEU A 201      60.540  51.890  59.660  1.00  0.00           H
ATOM   3191  CA  LEU A 201      61.290  50.620  61.120  1.00  0.00           C
ATOM   3192  HA  LEU A 201      60.640  49.950  61.660  1.00  0.00           H
ATOM   3193  CB  LEU A 201      61.980  49.790  59.950  1.00  0.00           C
ATOM   3194  HB1 LEU A 201      62.530  50.550  59.340  1.00  0.00           H
ATOM   3195  HB2 LEU A 201      61.220  49.290  59.320  1.00  0.00           H
ATOM   3196  CG  LEU A 201      63.160  48.800  60.340  1.00  0.00           C
ATOM   3197  HG  LEU A 201      63.760  49.350  61.090  1.00  0.00           H
ATOM   3198  CD1 LEU A 201      62.620  47.540  60.930  1.00  0.00           C
ATOM   3199 HD11 LEU A 201      63.350  46.780  61.280  1.00  0.00           H
ATOM   3200 HD12 LEU A 201      61.860  47.010  60.310  1.00  0.00           H
ATOM   3201 HD13 LEU A 201      62.090  47.870  61.850  1.00  0.00           H
ATOM   3202  CD2 LEU A 201      64.000  48.540  59.090  1.00  0.00           C
ATOM   3203 HD21 LEU A 201      64.550  49.430  58.700  1.00  0.00           H
ATOM   3204 HD22 LEU A 201      63.400  48.240  58.210  1.00  0.00           H
ATOM   3205 HD23 LEU A 201      64.850  47.860  59.360  1.00  0.00           H
ATOM   3206  C   LEU A 201      62.400  51.120  62.140  1.00  0.00           C
ATOM   3207  O   LEU A 201      62.560  50.690  63.300  1.00  0.00           O
ATOM   3208  N   GLY A 202      63.050  52.230  61.730  1.00  0.00           N
ATOM   3209  HN  GLY A 202      62.890  52.560  60.810  1.00  0.00           H
ATOM   3210  CA  GLY A 202      64.070  52.940  62.510  1.00  0.00           C
ATOM   3211  HA1 GLY A 202      64.480  53.730  61.890  1.00  0.00           H
ATOM   3212  HA2 GLY A 202      64.830  52.240  62.800  1.00  0.00           H
ATOM   3213  C   GLY A 202      63.540  53.420  63.830  1.00  0.00           C
ATOM   3214  O   GLY A 202      64.150  53.220  64.860  1.00  0.00           O
ATOM   3215  N   ILE A 203      62.340  54.120  63.790  1.00  0.00           N
ATOM   3216  HN  ILE A 203      61.930  54.270  62.890  1.00  0.00           H
ATOM   3217  CA  ILE A 203      61.710  54.740  64.940  1.00  0.00           C
ATOM   3218  HA  ILE A 203      62.400  55.440  65.390  1.00  0.00           H
ATOM   3219  CB  ILE A 203      60.610  55.670  64.530  1.00  0.00           C
ATOM   3220  HB  ILE A 203      59.850  55.230  63.840  1.00  0.00           H
ATOM   3221  CG2 ILE A 203      59.900  56.120  65.850  1.00  0.00           C
ATOM   3222 HG21 ILE A 203      60.710  56.190  66.610  1.00  0.00           H
ATOM   3223 HG22 ILE A 203      59.010  55.520  66.120  1.00  0.00           H
ATOM   3224 HG23 ILE A 203      59.550  57.170  65.810  1.00  0.00           H
ATOM   3225  CG1 ILE A 203      61.200  56.860  63.800  1.00  0.00           C
ATOM   3226 HG11 ILE A 203      61.570  56.520  62.810  1.00  0.00           H
ATOM   3227 HG12 ILE A 203      62.020  57.340  64.390  1.00  0.00           H
ATOM   3228  CD  ILE A 203      60.190  57.930  63.430  1.00  0.00           C
ATOM   3229  HD1 ILE A 203      60.580  58.660  62.680  1.00  0.00           H
ATOM   3230  HD2 ILE A 203      59.970  58.640  64.260  1.00  0.00           H
ATOM   3231  HD3 ILE A 203      59.250  57.440  63.110  1.00  0.00           H
ATOM   3232  C   ILE A 203      61.330  53.650  65.920  1.00  0.00           C
ATOM   3233  O   ILE A 203      61.640  53.670  67.090  1.00  0.00           O
ATOM   3234  N   ILE A 204      60.710  52.530  65.450  1.00  0.00           N
ATOM   3235  HN  ILE A 204      60.500  52.390  64.490  1.00  0.00           H
ATOM   3236  CA  ILE A 204      60.260  51.370  66.150  1.00  0.00           C
ATOM   3237  HA  ILE A 204      59.650  51.760  66.960  1.00  0.00           H
ATOM   3238  CB  ILE A 204      59.450  50.490  65.130  1.00  0.00           C
ATOM   3239  HB  ILE A 204      60.020  50.430  64.180  1.00  0.00           H
ATOM   3240  CG2 ILE A 204      59.080  49.080  65.710  1.00  0.00           C
ATOM   3241 HG21 ILE A 204      58.340  48.630  65.010  1.00  0.00           H
ATOM   3242 HG22 ILE A 204      58.620  49.210  66.720  1.00  0.00           H
ATOM   3243 HG23 ILE A 204      59.960  48.410  65.730  1.00  0.00           H
ATOM   3244  CG1 ILE A 204      58.020  51.200  64.720  1.00  0.00           C
ATOM   3245 HG11 ILE A 204      57.610  50.520  63.950  1.00  0.00           H
ATOM   3246 HG12 ILE A 204      58.290  52.210  64.330  1.00  0.00           H
ATOM   3247  CD  ILE A 204      57.070  51.410  65.860  1.00  0.00           C
ATOM   3248  HD1 ILE A 204      56.460  52.300  65.560  1.00  0.00           H
ATOM   3249  HD2 ILE A 204      57.680  51.620  66.760  1.00  0.00           H
ATOM   3250  HD3 ILE A 204      56.450  50.510  66.020  1.00  0.00           H
ATOM   3251  C   ILE A 204      61.340  50.520  66.770  1.00  0.00           C
ATOM   3252  O   ILE A 204      61.190  50.150  67.890  1.00  0.00           O
ATOM   3253  N   LEU A 205      62.410  50.110  66.100  1.00  0.00           N
ATOM   3254  HN  LEU A 205      62.330  50.480  65.170  1.00  0.00           H
ATOM   3255  CA  LEU A 205      63.590  49.490  66.660  1.00  0.00           C
ATOM   3256  HA  LEU A 205      63.290  48.650  67.270  1.00  0.00           H
ATOM   3257  CB  LEU A 205      64.530  49.010  65.470  1.00  0.00           C
ATOM   3258  HB1 LEU A 205      65.570  48.740  65.790  1.00  0.00           H
ATOM   3259  HB2 LEU A 205      64.650  49.880  64.800  1.00  0.00           H
ATOM   3260  CG  LEU A 205      64.010  47.840  64.530  1.00  0.00           C
ATOM   3261  HG  LEU A 205      63.250  48.270  63.820  1.00  0.00           H
ATOM   3262  CD1 LEU A 205      65.130  47.100  63.630  1.00  0.00           C
ATOM   3263 HD11 LEU A 205      65.410  47.870  62.870  1.00  0.00           H
ATOM   3264 HD12 LEU A 205      64.710  46.190  63.150  1.00  0.00           H
ATOM   3265 HD13 LEU A 205      65.980  46.780  64.250  1.00  0.00           H
ATOM   3266  CD2 LEU A 205      63.250  46.760  65.260  1.00  0.00           C
ATOM   3267 HD21 LEU A 205      63.790  46.290  66.110  1.00  0.00           H
ATOM   3268 HD22 LEU A 205      63.010  45.930  64.550  1.00  0.00           H
ATOM   3269 HD23 LEU A 205      62.300  46.990  65.790  1.00  0.00           H
ATOM   3270  C   LEU A 205      64.360  50.450  67.590  1.00  0.00           C
ATOM   3271  O   LEU A 205      64.860  49.970  68.610  1.00  0.00           O
ATOM   3272  N   PHE A 206      64.410  51.780  67.370  1.00  0.00           N
ATOM   3273  HN  PHE A 206      64.120  52.150  66.490  1.00  0.00           H
ATOM   3274  CA  PHE A 206      64.920  52.740  68.340  1.00  0.00           C
ATOM   3275  HA  PHE A 206      65.880  52.330  68.630  1.00  0.00           H
ATOM   3276  CB  PHE A 206      65.200  54.140  67.720  1.00  0.00           C
ATOM   3277  HB1 PHE A 206      64.250  54.490  67.250  1.00  0.00           H
ATOM   3278  HB2 PHE A 206      65.980  54.080  66.930  1.00  0.00           H
ATOM   3279  CG  PHE A 206      65.690  55.220  68.660  1.00  0.00           C
ATOM   3280  CD1 PHE A 206      67.040  55.350  68.990  1.00  0.00           C
ATOM   3281  HD1 PHE A 206      67.720  54.590  68.620  1.00  0.00           H
ATOM   3282  CE1 PHE A 206      67.600  56.510  69.610  1.00  0.00           C
ATOM   3283  HE1 PHE A 206      68.660  56.500  69.810  1.00  0.00           H
ATOM   3284  CZ  PHE A 206      66.720  57.590  69.940  1.00  0.00           C
ATOM   3285  HZ  PHE A 206      67.120  58.370  70.580  1.00  0.00           H
ATOM   3286  CD2 PHE A 206      64.890  56.310  68.990  1.00  0.00           C
ATOM   3287  HD2 PHE A 206      63.840  56.230  68.760  1.00  0.00           H
ATOM   3288  CE2 PHE A 206      65.430  57.450  69.660  1.00  0.00           C
ATOM   3289  HE2 PHE A 206      64.760  58.170  70.100  1.00  0.00           H
ATOM   3290  C   PHE A 206      64.050  52.770  69.700  1.00  0.00           C
ATOM   3291  O   PHE A 206      64.560  52.620  70.830  1.00  0.00           O
ATOM   3292  N   CYS A 207      62.710  52.910  69.640  1.00  0.00           N
ATOM   3293  HN  CYS A 207      62.320  53.120  68.750  1.00  0.00           H
ATOM   3294  CA  CYS A 207      61.820  52.810  70.710  1.00  0.00           C
ATOM   3295  HA  CYS A 207      62.050  53.650  71.340  1.00  0.00           H
ATOM   3296  CB  CYS A 207      60.250  52.950  70.280  1.00  0.00           C
ATOM   3297  HB1 CYS A 207      59.510  52.790  71.100  1.00  0.00           H
ATOM   3298  HB2 CYS A 207      60.050  52.130  69.550  1.00  0.00           H
ATOM   3299  SG  CYS A 207      59.790  54.540  69.520  1.00  0.00           S
ATOM   3300  HG1 CYS A 207      60.520  54.410  68.430  1.00  0.00           H
ATOM   3301  C   CYS A 207      61.880  51.450  71.370  1.00  0.00           C
ATOM   3302  O   CYS A 207      61.860  51.300  72.560  1.00  0.00           O
ATOM   3303  N   SER A 208      61.960  50.340  70.590  1.00  0.00           N
ATOM   3304  HN  SER A 208      61.950  50.440  69.600  1.00  0.00           H
ATOM   3305  CA  SER A 208      62.070  48.970  71.170  1.00  0.00           C
ATOM   3306  HA  SER A 208      61.260  48.930  71.880  1.00  0.00           H
ATOM   3307  CB  SER A 208      61.860  47.910  70.030  1.00  0.00           C
ATOM   3308  HB1 SER A 208      62.680  47.880  69.290  1.00  0.00           H
ATOM   3309  HB2 SER A 208      60.920  48.210  69.510  1.00  0.00           H
ATOM   3310  OG  SER A 208      61.760  46.630  70.510  1.00  0.00           O
ATOM   3311  HG1 SER A 208      61.190  46.170  69.900  1.00  0.00           H
ATOM   3312  C   SER A 208      63.300  48.700  71.980  1.00  0.00           C
ATOM   3313  O   SER A 208      63.220  48.140  73.080  1.00  0.00           O
ATOM   3314  N   ALA A 209      64.500  49.100  71.520  1.00  0.00           N
ATOM   3315  HN  ALA A 209      64.550  49.470  70.580  1.00  0.00           H
ATOM   3316  CA  ALA A 209      65.690  49.290  72.300  1.00  0.00           C
ATOM   3317  HA  ALA A 209      66.000  48.310  72.670  1.00  0.00           H
ATOM   3318  CB  ALA A 209      66.680  49.900  71.290  1.00  0.00           C
ATOM   3319  HB1 ALA A 209      67.710  49.970  71.700  1.00  0.00           H
ATOM   3320  HB2 ALA A 209      66.410  50.920  70.940  1.00  0.00           H
ATOM   3321  HB3 ALA A 209      66.830  49.230  70.400  1.00  0.00           H
ATOM   3322  C   ALA A 209      65.580  50.110  73.600  1.00  0.00           C
ATOM   3323  O   ALA A 209      66.080  49.670  74.680  1.00  0.00           O
ATOM   3324  N   ARG A 210      64.910  51.260  73.610  1.00  0.00           N
ATOM   3325  HN  ARG A 210      64.560  51.700  72.770  1.00  0.00           H
ATOM   3326  CA  ARG A 210      64.810  52.030  74.850  1.00  0.00           C
ATOM   3327  HA  ARG A 210      65.750  52.110  75.350  1.00  0.00           H
ATOM   3328  CB  ARG A 210      64.510  53.570  74.590  1.00  0.00           C
ATOM   3329  HB1 ARG A 210      64.070  54.030  75.500  1.00  0.00           H
ATOM   3330  HB2 ARG A 210      63.730  53.770  73.820  1.00  0.00           H
ATOM   3331  CG  ARG A 210      65.770  54.370  74.210  1.00  0.00           C
ATOM   3332  HG1 ARG A 210      66.120  54.090  73.190  1.00  0.00           H
ATOM   3333  HG2 ARG A 210      66.630  54.230  74.900  1.00  0.00           H
ATOM   3334  CD  ARG A 210      65.530  55.900  74.180  1.00  0.00           C
ATOM   3335  HD1 ARG A 210      65.130  56.260  75.160  1.00  0.00           H
ATOM   3336  HD2 ARG A 210      64.840  56.310  73.400  1.00  0.00           H
ATOM   3337  NE  ARG A 210      66.840  56.520  74.030  1.00  0.00           N
ATOM   3338  HE  ARG A 210      67.700  56.050  73.880  1.00  0.00           H
ATOM   3339  CZ  ARG A 210      67.100  57.800  74.080  1.00  0.00           C
ATOM   3340  NH1 ARG A 210      66.170  58.660  74.420  1.00  0.00           N
ATOM   3341 HH11 ARG A 210      65.360  58.310  74.920  1.00  0.00           H
ATOM   3342 HH12 ARG A 210      66.400  59.620  74.550  1.00  0.00           H
ATOM   3343  NH2 ARG A 210      68.220  58.350  73.760  1.00  0.00           N
ATOM   3344 HH21 ARG A 210      69.090  57.860  73.670  1.00  0.00           H
ATOM   3345 HH22 ARG A 210      68.200  59.350  73.780  1.00  0.00           H
ATOM   3346  C   ARG A 210      63.740  51.390  75.800  1.00  0.00           C
ATOM   3347  O   ARG A 210      63.950  51.470  77.050  1.00  0.00           O
ATOM   3348  N   ILE A 211      62.620  50.820  75.310  1.00  0.00           N
ATOM   3349  HN  ILE A 211      62.390  50.750  74.340  1.00  0.00           H
ATOM   3350  CA  ILE A 211      61.590  50.160  76.060  1.00  0.00           C
ATOM   3351  HA  ILE A 211      61.260  50.850  76.830  1.00  0.00           H
ATOM   3352  CB  ILE A 211      60.360  50.040  75.120  1.00  0.00           C
ATOM   3353  HB  ILE A 211      60.610  49.580  74.140  1.00  0.00           H
ATOM   3354  CG2 ILE A 211      59.300  49.260  75.930  1.00  0.00           C
ATOM   3355 HG21 ILE A 211      58.380  49.100  75.340  1.00  0.00           H
ATOM   3356 HG22 ILE A 211      59.000  49.820  76.840  1.00  0.00           H
ATOM   3357 HG23 ILE A 211      59.670  48.270  76.280  1.00  0.00           H
ATOM   3358  CG1 ILE A 211      59.740  51.460  74.830  1.00  0.00           C
ATOM   3359 HG11 ILE A 211      60.530  52.110  74.390  1.00  0.00           H
ATOM   3360 HG12 ILE A 211      59.460  51.900  75.810  1.00  0.00           H
ATOM   3361  CD  ILE A 211      58.530  51.430  73.890  1.00  0.00           C
ATOM   3362  HD1 ILE A 211      58.190  52.480  73.700  1.00  0.00           H
ATOM   3363  HD2 ILE A 211      57.720  50.860  74.390  1.00  0.00           H
ATOM   3364  HD3 ILE A 211      58.830  51.070  72.890  1.00  0.00           H
ATOM   3365  C   ILE A 211      62.090  48.860  76.690  1.00  0.00           C
ATOM   3366  O   ILE A 211      61.880  48.680  77.900  1.00  0.00           O
ATOM   3367  N   ILE A 212      62.780  48.030  75.950  1.00  0.00           N
ATOM   3368  HN  ILE A 212      62.860  48.190  74.970  1.00  0.00           H
ATOM   3369  CA  ILE A 212      63.500  46.900  76.490  1.00  0.00           C
ATOM   3370  HA  ILE A 212      62.860  46.250  77.070  1.00  0.00           H
ATOM   3371  CB  ILE A 212      64.160  46.040  75.360  1.00  0.00           C
ATOM   3372  HB  ILE A 212      64.630  46.710  74.620  1.00  0.00           H
ATOM   3373  CG2 ILE A 212      65.270  45.070  75.930  1.00  0.00           C
ATOM   3374 HG21 ILE A 212      66.030  45.660  76.490  1.00  0.00           H
ATOM   3375 HG22 ILE A 212      65.760  44.580  75.060  1.00  0.00           H
ATOM   3376 HG23 ILE A 212      64.920  44.340  76.690  1.00  0.00           H
ATOM   3377  CG1 ILE A 212      63.120  45.240  74.500  1.00  0.00           C
ATOM   3378 HG11 ILE A 212      63.640  44.700  73.690  1.00  0.00           H
ATOM   3379 HG12 ILE A 212      62.520  46.010  73.970  1.00  0.00           H
ATOM   3380  CD  ILE A 212      62.220  44.250  75.240  1.00  0.00           C
ATOM   3381  HD1 ILE A 212      61.540  44.810  75.920  1.00  0.00           H
ATOM   3382  HD2 ILE A 212      62.870  43.570  75.830  1.00  0.00           H
ATOM   3383  HD3 ILE A 212      61.520  43.610  74.650  1.00  0.00           H
ATOM   3384  C   ILE A 212      64.520  47.330  77.500  1.00  0.00           C
ATOM   3385  O   ILE A 212      64.520  46.710  78.570  1.00  0.00           O
ATOM   3386  N   TRP A 213      65.340  48.370  77.210  1.00  0.00           N
ATOM   3387  HN  TRP A 213      65.340  48.750  76.290  1.00  0.00           H
ATOM   3388  CA  TRP A 213      66.350  48.660  78.250  1.00  0.00           C
ATOM   3389  HA  TRP A 213      66.750  47.740  78.640  1.00  0.00           H
ATOM   3390  CB  TRP A 213      67.530  49.560  77.700  1.00  0.00           C
ATOM   3391  HB1 TRP A 213      67.090  50.410  77.120  1.00  0.00           H
ATOM   3392  HB2 TRP A 213      68.080  48.930  76.980  1.00  0.00           H
ATOM   3393  CG  TRP A 213      68.540  50.140  78.680  1.00  0.00           C
ATOM   3394  CD1 TRP A 213      69.800  49.700  78.930  1.00  0.00           C
ATOM   3395  HD1 TRP A 213      70.330  48.900  78.430  1.00  0.00           H
ATOM   3396  NE1 TRP A 213      70.340  50.500  79.930  1.00  0.00           N
ATOM   3397  HE1 TRP A 213      71.210  50.380  80.330  1.00  0.00           H
ATOM   3398  CE2 TRP A 213      69.490  51.490  80.270  1.00  0.00           C
ATOM   3399  CD2 TRP A 213      68.380  51.360  79.430  1.00  0.00           C
ATOM   3400  CE3 TRP A 213      67.440  52.350  79.450  1.00  0.00           C
ATOM   3401  HE3 TRP A 213      66.580  52.500  78.810  1.00  0.00           H
ATOM   3402  CZ3 TRP A 213      67.580  53.440  80.310  1.00  0.00           C
ATOM   3403  HZ3 TRP A 213      66.890  54.260  80.430  1.00  0.00           H
ATOM   3404  CZ2 TRP A 213      69.640  52.530  81.180  1.00  0.00           C
ATOM   3405  HZ2 TRP A 213      70.450  52.540  81.900  1.00  0.00           H
ATOM   3406  CH2 TRP A 213      68.650  53.550  81.180  1.00  0.00           C
ATOM   3407  HH2 TRP A 213      68.830  54.360  81.880  1.00  0.00           H
ATOM   3408  C   TRP A 213      65.670  49.270  79.460  1.00  0.00           C
ATOM   3409  O   TRP A 213      66.090  48.960  80.530  1.00  0.00           O
ATOM   3410  N   SER A 214      64.550  50.040  79.380  1.00  0.00           N
ATOM   3411  HN  SER A 214      64.270  50.400  78.490  1.00  0.00           H
ATOM   3412  CA  SER A 214      63.730  50.460  80.540  1.00  0.00           C
ATOM   3413  HA  SER A 214      64.430  50.870  81.250  1.00  0.00           H
ATOM   3414  CB  SER A 214      62.590  51.460  80.190  1.00  0.00           C
ATOM   3415  HB1 SER A 214      61.920  51.640  81.060  1.00  0.00           H
ATOM   3416  HB2 SER A 214      61.920  50.860  79.520  1.00  0.00           H
ATOM   3417  OG  SER A 214      63.060  52.750  79.680  1.00  0.00           O
ATOM   3418  HG1 SER A 214      63.430  52.460  78.850  1.00  0.00           H
ATOM   3419  C   SER A 214      63.080  49.320  81.370  1.00  0.00           C
ATOM   3420  O   SER A 214      63.250  49.340  82.590  1.00  0.00           O
ATOM   3421  N   LEU A 215      62.400  48.340  80.660  1.00  0.00           N
ATOM   3422  HN  LEU A 215      62.350  48.440  79.670  1.00  0.00           H
ATOM   3423  CA  LEU A 215      61.990  47.120  81.290  1.00  0.00           C
ATOM   3424  HA  LEU A 215      61.330  47.250  82.130  1.00  0.00           H
ATOM   3425  CB  LEU A 215      61.050  46.290  80.270  1.00  0.00           C
ATOM   3426  HB1 LEU A 215      60.910  45.290  80.740  1.00  0.00           H
ATOM   3427  HB2 LEU A 215      61.590  46.100  79.310  1.00  0.00           H
ATOM   3428  CG  LEU A 215      59.680  46.960  80.010  1.00  0.00           C
ATOM   3429  HG  LEU A 215      59.760  48.050  79.820  1.00  0.00           H
ATOM   3430  CD1 LEU A 215      59.060  46.430  78.690  1.00  0.00           C
ATOM   3431 HD11 LEU A 215      58.010  46.760  78.600  1.00  0.00           H
ATOM   3432 HD12 LEU A 215      59.070  45.320  78.810  1.00  0.00           H
ATOM   3433 HD13 LEU A 215      59.620  46.830  77.810  1.00  0.00           H
ATOM   3434  CD2 LEU A 215      58.670  46.850  81.130  1.00  0.00           C
ATOM   3435 HD21 LEU A 215      57.850  47.570  80.880  1.00  0.00           H
ATOM   3436 HD22 LEU A 215      59.080  47.120  82.140  1.00  0.00           H
ATOM   3437 HD23 LEU A 215      58.180  45.870  81.280  1.00  0.00           H
ATOM   3438  C   LEU A 215      63.130  46.300  81.890  1.00  0.00           C
ATOM   3439  O   LEU A 215      63.020  45.840  82.980  1.00  0.00           O
ATOM   3440  N   ARG A 216      64.300  46.060  81.190  1.00  0.00           N
ATOM   3441  HN  ARG A 216      64.370  46.440  80.270  1.00  0.00           H
ATOM   3442  CA  ARG A 216      65.420  45.240  81.660  1.00  0.00           C
ATOM   3443  HA  ARG A 216      64.970  44.390  82.150  1.00  0.00           H
ATOM   3444  CB  ARG A 216      66.340  44.760  80.530  1.00  0.00           C
ATOM   3445  HB1 ARG A 216      67.240  44.300  81.020  1.00  0.00           H
ATOM   3446  HB2 ARG A 216      66.650  45.670  79.960  1.00  0.00           H
ATOM   3447  CG  ARG A 216      65.680  43.700  79.640  1.00  0.00           C
ATOM   3448  HG1 ARG A 216      66.170  43.760  78.650  1.00  0.00           H
ATOM   3449  HG2 ARG A 216      64.650  43.920  79.320  1.00  0.00           H
ATOM   3450  CD  ARG A 216      65.680  42.320  80.240  1.00  0.00           C
ATOM   3451  HD1 ARG A 216      65.040  41.620  79.680  1.00  0.00           H
ATOM   3452  HD2 ARG A 216      65.400  42.410  81.320  1.00  0.00           H
ATOM   3453  NE  ARG A 216      67.080  41.840  80.160  1.00  0.00           N
ATOM   3454  HE  ARG A 216      67.730  42.460  79.700  1.00  0.00           H
ATOM   3455  CZ  ARG A 216      67.570  40.810  80.800  1.00  0.00           C
ATOM   3456  NH1 ARG A 216      66.880  39.960  81.500  1.00  0.00           N
ATOM   3457 HH11 ARG A 216      65.880  39.990  81.500  1.00  0.00           H
ATOM   3458 HH12 ARG A 216      67.290  39.140  81.910  1.00  0.00           H
ATOM   3459  NH2 ARG A 216      68.910  40.700  80.800  1.00  0.00           N
ATOM   3460 HH21 ARG A 216      69.280  41.500  80.320  1.00  0.00           H
ATOM   3461 HH22 ARG A 216      69.370  39.920  81.210  1.00  0.00           H
ATOM   3462  C   ARG A 216      66.050  46.040  82.800  1.00  0.00           C
ATOM   3463  O   ARG A 216      66.390  45.420  83.800  1.00  0.00           O
ATOM   3464  N   GLN A 217      66.240  47.380  82.830  1.00  0.00           N
ATOM   3465  HN  GLN A 217      65.960  48.000  82.100  1.00  0.00           H
ATOM   3466  CA  GLN A 217      66.870  47.990  84.100  1.00  0.00           C
ATOM   3467  HA  GLN A 217      67.770  47.440  84.320  1.00  0.00           H
ATOM   3468  CB  GLN A 217      67.450  49.340  83.660  1.00  0.00           C
ATOM   3469  HB1 GLN A 217      67.820  49.770  84.620  1.00  0.00           H
ATOM   3470  HB2 GLN A 217      66.680  50.080  83.340  1.00  0.00           H
ATOM   3471  CG  GLN A 217      68.570  49.370  82.700  1.00  0.00           C
ATOM   3472  HG1 GLN A 217      69.230  50.260  82.840  1.00  0.00           H
ATOM   3473  HG2 GLN A 217      68.030  49.590  81.760  1.00  0.00           H
ATOM   3474  CD  GLN A 217      69.340  48.070  82.400  1.00  0.00           C
ATOM   3475  OE1 GLN A 217      70.300  47.770  83.100  1.00  0.00           O
ATOM   3476  NE2 GLN A 217      69.050  47.310  81.300  1.00  0.00           N
ATOM   3477 HE21 GLN A 217      69.690  46.550  81.120  1.00  0.00           H
ATOM   3478 HE22 GLN A 217      68.220  47.490  80.780  1.00  0.00           H
ATOM   3479  C   GLN A 217      66.020  47.930  85.450  1.00  0.00           C
ATOM   3480  O   GLN A 217      66.600  48.200  86.460  1.00  0.00           O
ATOM   3481  N   ARG A 218      64.690  47.550  85.390  1.00  0.00           N
ATOM   3482  HN  ARG A 218      64.310  47.320  84.510  1.00  0.00           H
ATOM   3483  CA  ARG A 218      63.930  46.970  86.530  1.00  0.00           C
ATOM   3484  HA  ARG A 218      63.980  47.760  87.280  1.00  0.00           H
ATOM   3485  CB  ARG A 218      62.480  46.670  86.230  1.00  0.00           C
ATOM   3486  HB1 ARG A 218      61.970  46.530  87.210  1.00  0.00           H
ATOM   3487  HB2 ARG A 218      62.400  45.750  85.630  1.00  0.00           H
ATOM   3488  CG  ARG A 218      61.610  47.850  85.500  1.00  0.00           C
ATOM   3489  HG1 ARG A 218      60.620  47.340  85.350  1.00  0.00           H
ATOM   3490  HG2 ARG A 218      62.070  48.190  84.560  1.00  0.00           H
ATOM   3491  CD  ARG A 218      61.440  49.020  86.520  1.00  0.00           C
ATOM   3492  HD1 ARG A 218      62.350  49.590  86.790  1.00  0.00           H
ATOM   3493  HD2 ARG A 218      61.080  48.670  87.500  1.00  0.00           H
ATOM   3494  NE  ARG A 218      60.360  49.890  85.910  1.00  0.00           N
ATOM   3495  HE  ARG A 218      60.010  49.600  85.030  1.00  0.00           H
ATOM   3496  CZ  ARG A 218      59.910  51.080  86.360  1.00  0.00           C
ATOM   3497  NH1 ARG A 218      60.350  51.520  87.490  1.00  0.00           N
ATOM   3498 HH11 ARG A 218      61.070  50.980  87.920  1.00  0.00           H
ATOM   3499 HH12 ARG A 218      59.890  52.320  87.870  1.00  0.00           H
ATOM   3500  NH2 ARG A 218      59.050  51.760  85.630  1.00  0.00           N
ATOM   3501 HH21 ARG A 218      58.800  51.280  84.780  1.00  0.00           H
ATOM   3502 HH22 ARG A 218      58.760  52.690  85.840  1.00  0.00           H
ATOM   3503  C   ARG A 218      64.560  45.700  87.210  1.00  0.00           C
ATOM   3504  O   ARG A 218      65.390  45.030  86.590  1.00  0.00           O
ATOM   3505  N   GLN A 219      64.190  45.530  88.500  1.00  0.00           N
ATOM   3506  HN  GLN A 219      63.670  46.280  88.900  1.00  0.00           H
ATOM   3507  CA  GLN A 219      64.820  44.450  89.290  1.00  0.00           C
ATOM   3508  HA  GLN A 219      65.890  44.470  89.150  1.00  0.00           H
ATOM   3509  CB  GLN A 219      64.490  44.680  90.800  1.00  0.00           C
ATOM   3510  HB1 GLN A 219      64.820  43.770  91.340  1.00  0.00           H
ATOM   3511  HB2 GLN A 219      63.380  44.690  90.940  1.00  0.00           H
ATOM   3512  CG  GLN A 219      65.110  45.960  91.380  1.00  0.00           C
ATOM   3513  HG1 GLN A 219      65.120  45.860  92.490  1.00  0.00           H
ATOM   3514  HG2 GLN A 219      64.430  46.790  91.070  1.00  0.00           H
ATOM   3515  CD  GLN A 219      66.510  46.210  90.910  1.00  0.00           C
ATOM   3516  OE1 GLN A 219      67.470  45.420  91.010  1.00  0.00           O
ATOM   3517  NE2 GLN A 219      66.790  47.370  90.320  1.00  0.00           N
ATOM   3518 HE21 GLN A 219      67.740  47.660  90.270  1.00  0.00           H
ATOM   3519 HE22 GLN A 219      65.980  47.920  90.110  1.00  0.00           H
ATOM   3520  C   GLN A 219      64.420  43.120  88.800  1.00  0.00           C
ATOM   3521  O   GLN A 219      63.200  42.810  88.810  1.00  0.00           O
ATOM   3522  N   MET A 220      65.340  42.310  88.390  1.00  0.00           N
ATOM   3523  HN  MET A 220      66.260  42.670  88.370  1.00  0.00           H
ATOM   3524  CA  MET A 220      65.120  40.970  87.780  1.00  0.00           C
ATOM   3525  HA  MET A 220      64.700  41.150  86.810  1.00  0.00           H
ATOM   3526  CB  MET A 220      66.530  40.370  87.620  1.00  0.00           C
ATOM   3527  HB1 MET A 220      66.500  39.290  87.380  1.00  0.00           H
ATOM   3528  HB2 MET A 220      67.170  40.430  88.530  1.00  0.00           H
ATOM   3529  CG  MET A 220      67.380  41.170  86.590  1.00  0.00           C
ATOM   3530  HG1 MET A 220      68.460  40.940  86.750  1.00  0.00           H
ATOM   3531  HG2 MET A 220      67.290  42.230  86.870  1.00  0.00           H
ATOM   3532  SD  MET A 220      66.820  40.830  84.920  1.00  0.00           S
ATOM   3533  CE  MET A 220      67.340  42.380  84.110  1.00  0.00           C
ATOM   3534  HE1 MET A 220      66.590  43.010  83.590  1.00  0.00           H
ATOM   3535  HE2 MET A 220      68.040  42.160  83.280  1.00  0.00           H
ATOM   3536  HE3 MET A 220      67.800  43.070  84.850  1.00  0.00           H
ATOM   3537  C   MET A 220      64.390  39.900  88.550  1.00  0.00           C
ATOM   3538  O   MET A 220      64.670  39.590  89.670  1.00  0.00           O
ATOM   3539  N   ASP A 221      63.390  39.400  87.840  1.00  0.00           N
ATOM   3540  HN  ASP A 221      63.200  39.770  86.930  1.00  0.00           H
ATOM   3541  CA  ASP A 221      62.340  38.490  88.330  1.00  0.00           C
ATOM   3542  HA  ASP A 221      61.630  38.400  87.520  1.00  0.00           H
ATOM   3543  CB  ASP A 221      62.860  37.040  88.630  1.00  0.00           C
ATOM   3544  HB1 ASP A 221      62.000  36.470  89.040  1.00  0.00           H
ATOM   3545  HB2 ASP A 221      63.610  37.160  89.440  1.00  0.00           H
ATOM   3546  CG  ASP A 221      63.340  36.370  87.320  1.00  0.00           C
ATOM   3547  OD1 ASP A 221      62.970  36.840  86.190  1.00  0.00           O
ATOM   3548  OD2 ASP A 221      63.940  35.290  87.460  1.00  0.00           O
ATOM   3549  C   ASP A 221      61.490  39.000  89.520  1.00  0.00           C
ATOM   3550  O   ASP A 221      60.510  38.420  89.920  1.00  0.00           O
ATOM   3551  N   ARG A 222      61.690  40.190  90.030  1.00  0.00           N
ATOM   3552  HN  ARG A 222      62.370  40.740  89.560  1.00  0.00           H
ATOM   3553  CA  ARG A 222      61.010  40.760  91.180  1.00  0.00           C
ATOM   3554  HA  ARG A 222      60.690  40.050  91.930  1.00  0.00           H
ATOM   3555  CB  ARG A 222      61.910  41.840  91.830  1.00  0.00           C
ATOM   3556  HB1 ARG A 222      61.320  42.240  92.690  1.00  0.00           H
ATOM   3557  HB2 ARG A 222      62.170  42.680  91.160  1.00  0.00           H
ATOM   3558  CG  ARG A 222      63.330  41.440  92.410  1.00  0.00           C
ATOM   3559  HG1 ARG A 222      63.800  42.260  92.980  1.00  0.00           H
ATOM   3560  HG2 ARG A 222      64.050  41.280  91.590  1.00  0.00           H
ATOM   3561  CD  ARG A 222      63.380  40.130  93.180  1.00  0.00           C
ATOM   3562  HD1 ARG A 222      64.460  39.850  93.230  1.00  0.00           H
ATOM   3563  HD2 ARG A 222      62.750  39.380  92.650  1.00  0.00           H
ATOM   3564  NE  ARG A 222      62.840  40.380  94.530  1.00  0.00           N
ATOM   3565  HE  ARG A 222      62.690  41.290  94.910  1.00  0.00           H
ATOM   3566  CZ  ARG A 222      62.680  39.410  95.460  1.00  0.00           C
ATOM   3567  NH1 ARG A 222      63.260  38.230  95.290  1.00  0.00           N
ATOM   3568 HH11 ARG A 222      63.610  37.940  94.400  1.00  0.00           H
ATOM   3569 HH12 ARG A 222      63.430  37.640  96.080  1.00  0.00           H
ATOM   3570  NH2 ARG A 222      62.040  39.700  96.590  1.00  0.00           N
ATOM   3571 HH21 ARG A 222      61.170  40.200  96.470  1.00  0.00           H
ATOM   3572 HH22 ARG A 222      62.060  39.010  97.310  1.00  0.00           H
ATOM   3573  C   ARG A 222      59.730  41.410  90.910  1.00  0.00           C
ATOM   3574  O   ARG A 222      58.960  41.770  91.850  1.00  0.00           O
ATOM   3575  N   HSD A 223      59.300  41.470  89.620  1.00  0.00           N
ATOM   3576  HN  HSD A 223      59.900  41.220  88.870  1.00  0.00           H
ATOM   3577  CA  HSD A 223      58.080  42.080  89.200  1.00  0.00           C
ATOM   3578  HA  HSD A 223      57.500  42.140  90.110  1.00  0.00           H
ATOM   3579  CB  HSD A 223      58.230  43.480  88.720  1.00  0.00           C
ATOM   3580  HB1 HSD A 223      57.230  43.870  88.400  1.00  0.00           H
ATOM   3581  HB2 HSD A 223      58.910  43.480  87.850  1.00  0.00           H
ATOM   3582  ND1 HSD A 223      58.620  44.880  90.800  1.00  0.00           N
ATOM   3583  HD1 HSD A 223      57.700  45.120  91.070  1.00  0.00           H
ATOM   3584  CG  HSD A 223      59.030  44.380  89.600  1.00  0.00           C
ATOM   3585  CE1 HSD A 223      59.730  45.440  91.380  1.00  0.00           C
ATOM   3586  HE1 HSD A 223      59.840  45.790  92.420  1.00  0.00           H
ATOM   3587  NE2 HSD A 223      60.790  45.370  90.630  1.00  0.00           N
ATOM   3588  CD2 HSD A 223      60.340  44.660  89.550  1.00  0.00           C
ATOM   3589  HD2 HSD A 223      60.960  44.500  88.680  1.00  0.00           H
ATOM   3590  C   HSD A 223      57.330  41.200  88.160  1.00  0.00           C
ATOM   3591  O   HSD A 223      57.840  40.430  87.380  1.00  0.00           O
ATOM   3592  N   ALA A 224      56.030  41.130  88.390  1.00  0.00           N
ATOM   3593  HN  ALA A 224      55.620  41.770  89.020  1.00  0.00           H
ATOM   3594  CA  ALA A 224      55.020  40.210  87.760  1.00  0.00           C
ATOM   3595  HA  ALA A 224      55.510  39.250  87.750  1.00  0.00           H
ATOM   3596  CB  ALA A 224      53.770  40.220  88.680  1.00  0.00           C
ATOM   3597  HB1 ALA A 224      54.060  40.230  89.750  1.00  0.00           H
ATOM   3598  HB2 ALA A 224      53.190  39.280  88.550  1.00  0.00           H
ATOM   3599  HB3 ALA A 224      53.180  41.150  88.490  1.00  0.00           H
ATOM   3600  C   ALA A 224      54.660  40.490  86.260  1.00  0.00           C
ATOM   3601  O   ALA A 224      54.350  39.580  85.490  1.00  0.00           O
ATOM   3602  N   LYS A 225      54.560  41.780  85.920  1.00  0.00           N
ATOM   3603  HN  LYS A 225      54.520  42.560  86.540  1.00  0.00           H
ATOM   3604  CA  LYS A 225      54.060  42.270  84.630  1.00  0.00           C
ATOM   3605  HA  LYS A 225      53.510  41.400  84.290  1.00  0.00           H
ATOM   3606  CB  LYS A 225      53.140  43.510  84.800  1.00  0.00           C
ATOM   3607  HB1 LYS A 225      52.970  43.760  83.730  1.00  0.00           H
ATOM   3608  HB2 LYS A 225      53.750  44.370  85.160  1.00  0.00           H
ATOM   3609  CG  LYS A 225      51.950  43.340  85.750  1.00  0.00           C
ATOM   3610  HG1 LYS A 225      51.350  44.260  85.590  1.00  0.00           H
ATOM   3611  HG2 LYS A 225      52.330  43.480  86.780  1.00  0.00           H
ATOM   3612  CD  LYS A 225      51.110  42.100  85.560  1.00  0.00           C
ATOM   3613  HD1 LYS A 225      51.690  41.180  85.750  1.00  0.00           H
ATOM   3614  HD2 LYS A 225      50.800  42.140  84.490  1.00  0.00           H
ATOM   3615  CE  LYS A 225      49.810  42.060  86.440  1.00  0.00           C
ATOM   3616  HE1 LYS A 225      49.270  43.010  86.210  1.00  0.00           H
ATOM   3617  HE2 LYS A 225      50.030  42.160  87.530  1.00  0.00           H
ATOM   3618  NZ  LYS A 225      49.020  40.810  86.220  1.00  0.00           N
ATOM   3619  HZ1 LYS A 225      48.050  40.840  86.620  1.00  0.00           H
ATOM   3620  HZ2 LYS A 225      49.500  40.010  86.670  1.00  0.00           H
ATOM   3621  HZ3 LYS A 225      48.980  40.450  85.240  1.00  0.00           H
ATOM   3622  C   LYS A 225      55.210  42.500  83.600  1.00  0.00           C
ATOM   3623  O   LYS A 225      54.970  42.930  82.470  1.00  0.00           O
ATOM   3624  N   ILE A 226      56.470  42.260  83.990  1.00  0.00           N
ATOM   3625  HN  ILE A 226      56.750  41.740  84.800  1.00  0.00           H
ATOM   3626  CA  ILE A 226      57.650  42.720  83.170  1.00  0.00           C
ATOM   3627  HA  ILE A 226      57.410  43.750  82.940  1.00  0.00           H
ATOM   3628  CB  ILE A 226      59.050  42.600  83.950  1.00  0.00           C
ATOM   3629  HB  ILE A 226      59.250  41.560  84.320  1.00  0.00           H
ATOM   3630  CG2 ILE A 226      60.270  42.950  83.100  1.00  0.00           C
ATOM   3631 HG21 ILE A 226      60.090  43.940  82.620  1.00  0.00           H
ATOM   3632 HG22 ILE A 226      60.500  42.120  82.410  1.00  0.00           H
ATOM   3633 HG23 ILE A 226      61.170  43.020  83.750  1.00  0.00           H
ATOM   3634  CG1 ILE A 226      58.980  43.470  85.250  1.00  0.00           C
ATOM   3635 HG11 ILE A 226      59.890  43.410  85.880  1.00  0.00           H
ATOM   3636 HG12 ILE A 226      58.130  43.010  85.810  1.00  0.00           H
ATOM   3637  CD  ILE A 226      58.550  44.990  85.030  1.00  0.00           C
ATOM   3638  HD1 ILE A 226      58.790  45.610  85.910  1.00  0.00           H
ATOM   3639  HD2 ILE A 226      57.470  45.050  84.830  1.00  0.00           H
ATOM   3640  HD3 ILE A 226      59.110  45.420  84.160  1.00  0.00           H
ATOM   3641  C   ILE A 226      57.770  41.920  81.860  1.00  0.00           C
ATOM   3642  O   ILE A 226      57.940  42.480  80.810  1.00  0.00           O
ATOM   3643  N   LYS A 227      57.510  40.560  81.950  1.00  0.00           N
ATOM   3644  HN  LYS A 227      57.210  40.080  82.760  1.00  0.00           H
ATOM   3645  CA  LYS A 227      57.740  39.680  80.820  1.00  0.00           C
ATOM   3646  HA  LYS A 227      58.720  39.890  80.410  1.00  0.00           H
ATOM   3647  CB  LYS A 227      58.090  38.250  81.220  1.00  0.00           C
ATOM   3648  HB1 LYS A 227      58.280  37.570  80.370  1.00  0.00           H
ATOM   3649  HB2 LYS A 227      57.220  37.820  81.760  1.00  0.00           H
ATOM   3650  CG  LYS A 227      59.290  38.110  82.190  1.00  0.00           C
ATOM   3651  HG1 LYS A 227      59.240  38.920  82.930  1.00  0.00           H
ATOM   3652  HG2 LYS A 227      60.270  38.300  81.700  1.00  0.00           H
ATOM   3653  CD  LYS A 227      59.380  36.840  83.090  1.00  0.00           C
ATOM   3654  HD1 LYS A 227      59.220  35.950  82.450  1.00  0.00           H
ATOM   3655  HD2 LYS A 227      58.650  36.960  83.910  1.00  0.00           H
ATOM   3656  CE  LYS A 227      60.650  36.640  83.890  1.00  0.00           C
ATOM   3657  HE1 LYS A 227      61.430  36.380  83.150  1.00  0.00           H
ATOM   3658  HE2 LYS A 227      60.560  35.770  84.560  1.00  0.00           H
ATOM   3659  NZ  LYS A 227      61.160  37.830  84.600  1.00  0.00           N
ATOM   3660  HZ1 LYS A 227      60.430  38.180  85.260  1.00  0.00           H
ATOM   3661  HZ2 LYS A 227      61.440  38.590  83.950  1.00  0.00           H
ATOM   3662  HZ3 LYS A 227      61.920  37.570  85.260  1.00  0.00           H
ATOM   3663  C   LYS A 227      56.780  39.710  79.680  1.00  0.00           C
ATOM   3664  O   LYS A 227      57.070  39.370  78.480  1.00  0.00           O
ATOM   3665  N   ARG A 228      55.510  40.120  80.080  1.00  0.00           N
ATOM   3666  HN  ARG A 228      55.180  40.170  81.020  1.00  0.00           H
ATOM   3667  CA  ARG A 228      54.440  40.220  79.110  1.00  0.00           C
ATOM   3668  HA  ARG A 228      54.590  39.480  78.340  1.00  0.00           H
ATOM   3669  CB  ARG A 228      53.040  40.010  79.790  1.00  0.00           C
ATOM   3670  HB1 ARG A 228      52.840  40.750  80.600  1.00  0.00           H
ATOM   3671  HB2 ARG A 228      53.120  39.120  80.450  1.00  0.00           H
ATOM   3672  CG  ARG A 228      51.830  39.800  78.810  1.00  0.00           C
ATOM   3673  HG1 ARG A 228      52.210  39.100  78.030  1.00  0.00           H
ATOM   3674  HG2 ARG A 228      51.680  40.800  78.320  1.00  0.00           H
ATOM   3675  CD  ARG A 228      50.480  39.320  79.420  1.00  0.00           C
ATOM   3676  HD1 ARG A 228      49.620  39.150  78.750  1.00  0.00           H
ATOM   3677  HD2 ARG A 228      50.110  40.080  80.160  1.00  0.00           H
ATOM   3678  NE  ARG A 228      50.750  37.930  80.080  1.00  0.00           N
ATOM   3679  HE  ARG A 228      51.580  37.430  79.840  1.00  0.00           H
ATOM   3680  CZ  ARG A 228      49.780  37.280  80.700  1.00  0.00           C
ATOM   3681  NH1 ARG A 228      48.720  37.970  81.120  1.00  0.00           N
ATOM   3682 HH11 ARG A 228      48.510  38.930  80.930  1.00  0.00           H
ATOM   3683 HH12 ARG A 228      48.060  37.660  81.810  1.00  0.00           H
ATOM   3684  NH2 ARG A 228      49.890  35.940  80.920  1.00  0.00           N
ATOM   3685 HH21 ARG A 228      50.620  35.460  80.440  1.00  0.00           H
ATOM   3686 HH22 ARG A 228      49.170  35.450  81.410  1.00  0.00           H
ATOM   3687  C   ARG A 228      54.520  41.630  78.520  1.00  0.00           C
ATOM   3688  O   ARG A 228      54.170  41.830  77.350  1.00  0.00           O
ATOM   3689  N   ALA A 229      55.080  42.620  79.250  1.00  0.00           N
ATOM   3690  HN  ALA A 229      55.500  42.450  80.150  1.00  0.00           H
ATOM   3691  CA  ALA A 229      55.330  43.890  78.710  1.00  0.00           C
ATOM   3692  HA  ALA A 229      54.410  44.260  78.280  1.00  0.00           H
ATOM   3693  CB  ALA A 229      55.690  44.890  79.860  1.00  0.00           C
ATOM   3694  HB1 ALA A 229      56.770  44.710  80.040  1.00  0.00           H
ATOM   3695  HB2 ALA A 229      55.090  44.510  80.720  1.00  0.00           H
ATOM   3696  HB3 ALA A 229      55.540  45.980  79.640  1.00  0.00           H
ATOM   3697  C   ALA A 229      56.390  43.760  77.560  1.00  0.00           C
ATOM   3698  O   ALA A 229      56.110  44.380  76.490  1.00  0.00           O
ATOM   3699  N   ILE A 230      57.490  42.990  77.750  1.00  0.00           N
ATOM   3700  HN  ILE A 230      57.700  42.810  78.710  1.00  0.00           H
ATOM   3701  CA  ILE A 230      58.560  42.630  76.840  1.00  0.00           C
ATOM   3702  HA  ILE A 230      59.080  43.490  76.440  1.00  0.00           H
ATOM   3703  CB  ILE A 230      59.650  41.820  77.470  1.00  0.00           C
ATOM   3704  HB  ILE A 230      59.280  41.010  78.140  1.00  0.00           H
ATOM   3705  CG2 ILE A 230      60.570  41.200  76.370  1.00  0.00           C
ATOM   3706 HG21 ILE A 230      60.110  40.380  75.800  1.00  0.00           H
ATOM   3707 HG22 ILE A 230      61.510  40.800  76.820  1.00  0.00           H
ATOM   3708 HG23 ILE A 230      60.850  41.940  75.590  1.00  0.00           H
ATOM   3709  CG1 ILE A 230      60.340  42.810  78.440  1.00  0.00           C
ATOM   3710 HG11 ILE A 230      59.600  43.100  79.210  1.00  0.00           H
ATOM   3711 HG12 ILE A 230      60.610  43.750  77.920  1.00  0.00           H
ATOM   3712  CD  ILE A 230      61.600  42.290  79.150  1.00  0.00           C
ATOM   3713  HD1 ILE A 230      62.260  41.810  78.390  1.00  0.00           H
ATOM   3714  HD2 ILE A 230      61.350  41.490  79.870  1.00  0.00           H
ATOM   3715  HD3 ILE A 230      62.100  43.160  79.640  1.00  0.00           H
ATOM   3716  C   ILE A 230      57.940  41.920  75.670  1.00  0.00           C
ATOM   3717  O   ILE A 230      58.160  42.220  74.500  1.00  0.00           O
ATOM   3718  N   THR A 231      57.100  40.880  75.940  1.00  0.00           N
ATOM   3719  HN  THR A 231      56.940  40.690  76.910  1.00  0.00           H
ATOM   3720  CA  THR A 231      56.450  40.180  74.860  1.00  0.00           C
ATOM   3721  HA  THR A 231      57.140  39.630  74.230  1.00  0.00           H
ATOM   3722  CB  THR A 231      55.470  39.140  75.430  1.00  0.00           C
ATOM   3723  HB  THR A 231      54.680  39.700  75.970  1.00  0.00           H
ATOM   3724  OG1 THR A 231      56.130  38.190  76.290  1.00  0.00           O
ATOM   3725  HG1 THR A 231      56.490  38.750  76.990  1.00  0.00           H
ATOM   3726  CG2 THR A 231      54.860  38.340  74.280  1.00  0.00           C
ATOM   3727 HG21 THR A 231      54.240  37.510  74.660  1.00  0.00           H
ATOM   3728 HG22 THR A 231      55.520  37.840  73.540  1.00  0.00           H
ATOM   3729 HG23 THR A 231      54.180  38.990  73.680  1.00  0.00           H
ATOM   3730  C   THR A 231      55.660  41.130  73.920  1.00  0.00           C
ATOM   3731  O   THR A 231      55.750  41.060  72.730  1.00  0.00           O
ATOM   3732  N   PHE A 232      54.870  42.080  74.520  1.00  0.00           N
ATOM   3733  HN  PHE A 232      54.710  42.060  75.510  1.00  0.00           H
ATOM   3734  CA  PHE A 232      54.090  42.980  73.790  1.00  0.00           C
ATOM   3735  HA  PHE A 232      53.480  42.380  73.120  1.00  0.00           H
ATOM   3736  CB  PHE A 232      53.040  43.710  74.660  1.00  0.00           C
ATOM   3737  HB1 PHE A 232      53.690  44.160  75.440  1.00  0.00           H
ATOM   3738  HB2 PHE A 232      52.340  43.000  75.160  1.00  0.00           H
ATOM   3739  CG  PHE A 232      52.250  44.770  74.060  1.00  0.00           C
ATOM   3740  CD1 PHE A 232      51.550  44.460  72.940  1.00  0.00           C
ATOM   3741  HD1 PHE A 232      51.650  43.520  72.430  1.00  0.00           H
ATOM   3742  CE1 PHE A 232      50.760  45.450  72.380  1.00  0.00           C
ATOM   3743  HE1 PHE A 232      50.020  45.220  71.620  1.00  0.00           H
ATOM   3744  CZ  PHE A 232      50.730  46.720  72.930  1.00  0.00           C
ATOM   3745  HZ  PHE A 232      50.250  47.510  72.370  1.00  0.00           H
ATOM   3746  CD2 PHE A 232      52.240  46.060  74.610  1.00  0.00           C
ATOM   3747  HD2 PHE A 232      52.850  46.180  75.490  1.00  0.00           H
ATOM   3748  CE2 PHE A 232      51.470  47.040  74.030  1.00  0.00           C
ATOM   3749  HE2 PHE A 232      51.440  48.070  74.360  1.00  0.00           H
ATOM   3750  C   PHE A 232      54.860  43.950  72.870  1.00  0.00           C
ATOM   3751  O   PHE A 232      54.680  43.900  71.650  1.00  0.00           O
ATOM   3752  N   ILE A 233      55.890  44.630  73.440  1.00  0.00           N
ATOM   3753  HN  ILE A 233      56.150  44.280  74.350  1.00  0.00           H
ATOM   3754  CA  ILE A 233      56.800  45.370  72.540  1.00  0.00           C
ATOM   3755  HA  ILE A 233      56.130  46.040  72.020  1.00  0.00           H
ATOM   3756  CB  ILE A 233      57.780  46.270  73.260  1.00  0.00           C
ATOM   3757  HB  ILE A 233      57.110  46.850  73.930  1.00  0.00           H
ATOM   3758  CG2 ILE A 233      58.790  45.470  74.110  1.00  0.00           C
ATOM   3759 HG21 ILE A 233      59.550  44.950  73.480  1.00  0.00           H
ATOM   3760 HG22 ILE A 233      58.250  44.780  74.780  1.00  0.00           H
ATOM   3761 HG23 ILE A 233      59.260  46.190  74.820  1.00  0.00           H
ATOM   3762  CG1 ILE A 233      58.590  47.230  72.360  1.00  0.00           C
ATOM   3763 HG11 ILE A 233      59.220  46.720  71.600  1.00  0.00           H
ATOM   3764 HG12 ILE A 233      59.250  47.840  73.010  1.00  0.00           H
ATOM   3765  CD  ILE A 233      57.610  48.190  71.640  1.00  0.00           C
ATOM   3766  HD1 ILE A 233      58.160  49.040  71.190  1.00  0.00           H
ATOM   3767  HD2 ILE A 233      56.820  48.490  72.360  1.00  0.00           H
ATOM   3768  HD3 ILE A 233      57.070  47.650  70.840  1.00  0.00           H
ATOM   3769  C   ILE A 233      57.580  44.560  71.470  1.00  0.00           C
ATOM   3770  O   ILE A 233      57.650  45.020  70.290  1.00  0.00           O
ATOM   3771  N   MET A 234      58.040  43.380  71.840  1.00  0.00           N
ATOM   3772  HN  MET A 234      57.990  43.010  72.770  1.00  0.00           H
ATOM   3773  CA  MET A 234      58.540  42.470  70.820  1.00  0.00           C
ATOM   3774  HA  MET A 234      59.280  42.980  70.210  1.00  0.00           H
ATOM   3775  CB  MET A 234      59.230  41.170  71.400  1.00  0.00           C
ATOM   3776  HB1 MET A 234      59.670  40.660  70.520  1.00  0.00           H
ATOM   3777  HB2 MET A 234      58.370  40.670  71.890  1.00  0.00           H
ATOM   3778  CG  MET A 234      60.520  41.390  72.300  1.00  0.00           C
ATOM   3779  HG1 MET A 234      60.310  41.820  73.310  1.00  0.00           H
ATOM   3780  HG2 MET A 234      61.150  42.150  71.780  1.00  0.00           H
ATOM   3781  SD  MET A 234      61.330  39.850  72.670  1.00  0.00           S
ATOM   3782  CE  MET A 234      62.770  40.400  73.610  1.00  0.00           C
ATOM   3783  HE1 MET A 234      63.720  40.080  73.110  1.00  0.00           H
ATOM   3784  HE2 MET A 234      62.660  40.030  74.640  1.00  0.00           H
ATOM   3785  HE3 MET A 234      62.830  41.520  73.570  1.00  0.00           H
ATOM   3786  C   MET A 234      57.590  42.060  69.740  1.00  0.00           C
ATOM   3787  O   MET A 234      57.990  42.140  68.570  1.00  0.00           O
ATOM   3788  N   VAL A 235      56.360  41.600  70.050  1.00  0.00           N
ATOM   3789  HN  VAL A 235      56.150  41.530  71.020  1.00  0.00           H
ATOM   3790  CA  VAL A 235      55.340  41.100  69.120  1.00  0.00           C
ATOM   3791  HA  VAL A 235      55.820  40.320  68.560  1.00  0.00           H
ATOM   3792  CB  VAL A 235      54.050  40.460  69.900  1.00  0.00           C
ATOM   3793  HB  VAL A 235      53.910  41.090  70.800  1.00  0.00           H
ATOM   3794  CG1 VAL A 235      52.760  40.400  69.090  1.00  0.00           C
ATOM   3795 HG11 VAL A 235      52.330  41.420  68.970  1.00  0.00           H
ATOM   3796 HG12 VAL A 235      52.000  39.780  69.610  1.00  0.00           H
ATOM   3797 HG13 VAL A 235      53.020  39.980  68.100  1.00  0.00           H
ATOM   3798  CG2 VAL A 235      54.420  39.060  70.430  1.00  0.00           C
ATOM   3799 HG21 VAL A 235      55.370  39.180  71.000  1.00  0.00           H
ATOM   3800 HG22 VAL A 235      54.620  38.320  69.620  1.00  0.00           H
ATOM   3801 HG23 VAL A 235      53.600  38.740  71.110  1.00  0.00           H
ATOM   3802  C   VAL A 235      54.820  42.190  68.160  1.00  0.00           C
ATOM   3803  O   VAL A 235      54.660  41.930  66.960  1.00  0.00           O
ATOM   3804  N   VAL A 236      54.660  43.460  68.630  1.00  0.00           N
ATOM   3805  HN  VAL A 236      54.820  43.530  69.610  1.00  0.00           H
ATOM   3806  CA  VAL A 236      54.340  44.720  67.830  1.00  0.00           C
ATOM   3807  HA  VAL A 236      53.510  44.560  67.170  1.00  0.00           H
ATOM   3808  CB  VAL A 236      54.270  45.920  68.850  1.00  0.00           C
ATOM   3809  HB  VAL A 236      55.080  45.910  69.610  1.00  0.00           H
ATOM   3810  CG1 VAL A 236      54.250  47.300  68.050  1.00  0.00           C
ATOM   3811 HG11 VAL A 236      53.990  48.140  68.740  1.00  0.00           H
ATOM   3812 HG12 VAL A 236      53.720  47.140  67.100  1.00  0.00           H
ATOM   3813 HG13 VAL A 236      55.350  47.390  67.890  1.00  0.00           H
ATOM   3814  CG2 VAL A 236      52.930  45.740  69.640  1.00  0.00           C
ATOM   3815 HG21 VAL A 236      52.560  44.700  69.830  1.00  0.00           H
ATOM   3816 HG22 VAL A 236      52.140  45.930  68.880  1.00  0.00           H
ATOM   3817 HG23 VAL A 236      52.860  46.470  70.470  1.00  0.00           H
ATOM   3818  C   VAL A 236      55.460  45.090  66.840  1.00  0.00           C
ATOM   3819  O   VAL A 236      55.260  45.430  65.680  1.00  0.00           O
ATOM   3820  N   ALA A 237      56.720  44.850  67.220  1.00  0.00           N
ATOM   3821  HN  ALA A 237      56.910  44.550  68.150  1.00  0.00           H
ATOM   3822  CA  ALA A 237      57.790  44.990  66.280  1.00  0.00           C
ATOM   3823  HA  ALA A 237      57.700  45.910  65.730  1.00  0.00           H
ATOM   3824  CB  ALA A 237      59.070  45.160  67.030  1.00  0.00           C
ATOM   3825  HB1 ALA A 237      59.030  46.110  67.600  1.00  0.00           H
ATOM   3826  HB2 ALA A 237      59.950  45.240  66.360  1.00  0.00           H
ATOM   3827  HB3 ALA A 237      59.240  44.240  67.630  1.00  0.00           H
ATOM   3828  C   ALA A 237      57.920  43.750  65.260  1.00  0.00           C
ATOM   3829  O   ALA A 237      58.200  43.920  64.060  1.00  0.00           O
ATOM   3830  N   ILE A 238      57.640  42.480  65.700  1.00  0.00           N
ATOM   3831  HN  ILE A 238      57.530  42.330  66.680  1.00  0.00           H
ATOM   3832  CA  ILE A 238      57.620  41.310  64.750  1.00  0.00           C
ATOM   3833  HA  ILE A 238      58.480  41.360  64.100  1.00  0.00           H
ATOM   3834  CB  ILE A 238      57.740  39.980  65.580  1.00  0.00           C
ATOM   3835  HB  ILE A 238      57.150  40.090  66.510  1.00  0.00           H
ATOM   3836  CG2 ILE A 238      57.370  38.750  64.730  1.00  0.00           C
ATOM   3837 HG21 ILE A 238      58.080  38.760  63.880  1.00  0.00           H
ATOM   3838 HG22 ILE A 238      56.360  38.730  64.270  1.00  0.00           H
ATOM   3839 HG23 ILE A 238      57.530  37.730  65.160  1.00  0.00           H
ATOM   3840  CG1 ILE A 238      59.190  39.840  66.050  1.00  0.00           C
ATOM   3841 HG11 ILE A 238      59.470  40.780  66.580  1.00  0.00           H
ATOM   3842 HG12 ILE A 238      59.940  39.750  65.240  1.00  0.00           H
ATOM   3843  CD  ILE A 238      59.230  38.740  67.100  1.00  0.00           C
ATOM   3844  HD1 ILE A 238      60.290  38.560  67.390  1.00  0.00           H
ATOM   3845  HD2 ILE A 238      58.850  37.750  66.790  1.00  0.00           H
ATOM   3846  HD3 ILE A 238      58.650  39.040  68.000  1.00  0.00           H
ATOM   3847  C   ILE A 238      56.540  41.320  63.690  1.00  0.00           C
ATOM   3848  O   ILE A 238      56.870  41.210  62.510  1.00  0.00           O
ATOM   3849  N   VAL A 239      55.350  41.700  64.190  1.00  0.00           N
ATOM   3850  HN  VAL A 239      55.130  41.760  65.160  1.00  0.00           H
ATOM   3851  CA  VAL A 239      54.230  41.990  63.350  1.00  0.00           C
ATOM   3852  HA  VAL A 239      53.990  41.180  62.670  1.00  0.00           H
ATOM   3853  CB  VAL A 239      52.980  42.160  64.210  1.00  0.00           C
ATOM   3854  HB  VAL A 239      53.240  42.840  65.050  1.00  0.00           H
ATOM   3855  CG1 VAL A 239      51.860  42.780  63.320  1.00  0.00           C
ATOM   3856 HG11 VAL A 239      51.620  42.160  62.430  1.00  0.00           H
ATOM   3857 HG12 VAL A 239      52.080  43.810  62.960  1.00  0.00           H
ATOM   3858 HG13 VAL A 239      50.930  42.950  63.910  1.00  0.00           H
ATOM   3859  CG2 VAL A 239      52.540  40.790  64.850  1.00  0.00           C
ATOM   3860 HG21 VAL A 239      52.030  40.970  65.820  1.00  0.00           H
ATOM   3861 HG22 VAL A 239      53.360  40.070  65.080  1.00  0.00           H
ATOM   3862 HG23 VAL A 239      51.910  40.210  64.140  1.00  0.00           H
ATOM   3863  C   VAL A 239      54.470  43.170  62.430  1.00  0.00           C
ATOM   3864  O   VAL A 239      54.130  43.060  61.260  1.00  0.00           O
ATOM   3865  N   PHE A 240      55.160  44.260  62.820  1.00  0.00           N
ATOM   3866  HN  PHE A 240      55.270  44.410  63.790  1.00  0.00           H
ATOM   3867  CA  PHE A 240      55.550  45.250  61.780  1.00  0.00           C
ATOM   3868  HA  PHE A 240      54.680  45.600  61.250  1.00  0.00           H
ATOM   3869  CB  PHE A 240      56.140  46.380  62.720  1.00  0.00           C
ATOM   3870  HB1 PHE A 240      57.120  46.020  63.110  1.00  0.00           H
ATOM   3871  HB2 PHE A 240      55.480  46.730  63.540  1.00  0.00           H
ATOM   3872  CG  PHE A 240      56.330  47.710  61.890  1.00  0.00           C
ATOM   3873  CD1 PHE A 240      55.290  48.630  61.650  1.00  0.00           C
ATOM   3874  HD1 PHE A 240      54.280  48.420  61.960  1.00  0.00           H
ATOM   3875  CE1 PHE A 240      55.490  49.770  60.860  1.00  0.00           C
ATOM   3876  HE1 PHE A 240      54.640  50.380  60.620  1.00  0.00           H
ATOM   3877  CZ  PHE A 240      56.760  49.940  60.230  1.00  0.00           C
ATOM   3878  HZ  PHE A 240      57.020  50.800  59.620  1.00  0.00           H
ATOM   3879  CD2 PHE A 240      57.620  48.020  61.420  1.00  0.00           C
ATOM   3880  HD2 PHE A 240      58.410  47.390  61.800  1.00  0.00           H
ATOM   3881  CE2 PHE A 240      57.830  49.100  60.540  1.00  0.00           C
ATOM   3882  HE2 PHE A 240      58.830  49.310  60.190  1.00  0.00           H
ATOM   3883  C   PHE A 240      56.460  44.770  60.680  1.00  0.00           C
ATOM   3884  O   PHE A 240      56.250  44.890  59.430  1.00  0.00           O
ATOM   3885  N   VAL A 241      57.550  44.040  61.100  1.00  0.00           N
ATOM   3886  HN  VAL A 241      57.580  43.790  62.060  1.00  0.00           H
ATOM   3887  CA  VAL A 241      58.600  43.460  60.210  1.00  0.00           C
ATOM   3888  HA  VAL A 241      58.990  44.320  59.680  1.00  0.00           H
ATOM   3889  CB  VAL A 241      59.750  42.840  60.980  1.00  0.00           C
ATOM   3890  HB  VAL A 241      59.470  42.200  61.850  1.00  0.00           H
ATOM   3891  CG1 VAL A 241      60.720  42.250  59.980  1.00  0.00           C
ATOM   3892 HG11 VAL A 241      61.760  42.380  60.350  1.00  0.00           H
ATOM   3893 HG12 VAL A 241      60.710  42.860  59.060  1.00  0.00           H
ATOM   3894 HG13 VAL A 241      60.520  41.200  59.680  1.00  0.00           H
ATOM   3895  CG2 VAL A 241      60.520  44.010  61.670  1.00  0.00           C
ATOM   3896 HG21 VAL A 241      61.330  43.700  62.360  1.00  0.00           H
ATOM   3897 HG22 VAL A 241      59.890  44.770  62.170  1.00  0.00           H
ATOM   3898 HG23 VAL A 241      60.880  44.710  60.880  1.00  0.00           H
ATOM   3899  C   VAL A 241      58.020  42.480  59.170  1.00  0.00           C
ATOM   3900  O   VAL A 241      58.330  42.620  57.960  1.00  0.00           O
ATOM   3901  N   ILE A 242      57.170  41.520  59.580  1.00  0.00           N
ATOM   3902  HN  ILE A 242      57.080  41.400  60.560  1.00  0.00           H
ATOM   3903  CA  ILE A 242      56.510  40.510  58.620  1.00  0.00           C
ATOM   3904  HA  ILE A 242      57.280  40.200  57.930  1.00  0.00           H
ATOM   3905  CB  ILE A 242      55.940  39.270  59.280  1.00  0.00           C
ATOM   3906  HB  ILE A 242      56.730  38.750  59.860  1.00  0.00           H
ATOM   3907  CG2 ILE A 242      54.810  39.630  60.290  1.00  0.00           C
ATOM   3908 HG21 ILE A 242      53.970  40.130  59.760  1.00  0.00           H
ATOM   3909 HG22 ILE A 242      55.240  40.240  61.110  1.00  0.00           H
ATOM   3910 HG23 ILE A 242      54.450  38.710  60.780  1.00  0.00           H
ATOM   3911  CG1 ILE A 242      55.530  38.270  58.250  1.00  0.00           C
ATOM   3912 HG11 ILE A 242      56.370  38.250  57.530  1.00  0.00           H
ATOM   3913 HG12 ILE A 242      54.640  38.580  57.670  1.00  0.00           H
ATOM   3914  CD  ILE A 242      55.220  36.860  58.740  1.00  0.00           C
ATOM   3915  HD1 ILE A 242      55.990  36.430  59.430  1.00  0.00           H
ATOM   3916  HD2 ILE A 242      55.280  36.160  57.880  1.00  0.00           H
ATOM   3917  HD3 ILE A 242      54.170  36.740  59.090  1.00  0.00           H
ATOM   3918  C   ILE A 242      55.390  41.080  57.770  1.00  0.00           C
ATOM   3919  O   ILE A 242      55.310  40.850  56.560  1.00  0.00           O
ATOM   3920  N   CYS A 243      54.650  42.110  58.250  1.00  0.00           N
ATOM   3921  HN  CYS A 243      54.690  42.420  59.210  1.00  0.00           H
ATOM   3922  CA  CYS A 243      53.740  42.940  57.450  1.00  0.00           C
ATOM   3923  HA  CYS A 243      53.210  42.210  56.860  1.00  0.00           H
ATOM   3924  CB  CYS A 243      52.790  43.780  58.330  1.00  0.00           C
ATOM   3925  HB1 CYS A 243      52.140  44.500  57.790  1.00  0.00           H
ATOM   3926  HB2 CYS A 243      53.300  44.390  59.090  1.00  0.00           H
ATOM   3927  SG  CYS A 243      51.590  42.600  59.020  1.00  0.00           S
ATOM   3928  HG1 CYS A 243      52.500  42.090  59.840  1.00  0.00           H
ATOM   3929  C   CYS A 243      54.350  43.810  56.420  1.00  0.00           C
ATOM   3930  O   CYS A 243      53.850  43.890  55.330  1.00  0.00           O
ATOM   3931  N   PHE A 244      55.450  44.450  56.740  1.00  0.00           N
ATOM   3932  HN  PHE A 244      55.920  44.320  57.620  1.00  0.00           H
ATOM   3933  CA  PHE A 244      55.890  45.520  55.930  1.00  0.00           C
ATOM   3934  HA  PHE A 244      55.240  45.740  55.090  1.00  0.00           H
ATOM   3935  CB  PHE A 244      55.990  46.900  56.650  1.00  0.00           C
ATOM   3936  HB1 PHE A 244      56.400  47.700  55.990  1.00  0.00           H
ATOM   3937  HB2 PHE A 244      56.660  46.880  57.530  1.00  0.00           H
ATOM   3938  CG  PHE A 244      54.660  47.440  56.950  1.00  0.00           C
ATOM   3939  CD1 PHE A 244      54.190  47.530  58.280  1.00  0.00           C
ATOM   3940  HD1 PHE A 244      54.860  47.240  59.080  1.00  0.00           H
ATOM   3941  CE1 PHE A 244      52.840  47.960  58.470  1.00  0.00           C
ATOM   3942  HE1 PHE A 244      52.430  48.040  59.460  1.00  0.00           H
ATOM   3943  CZ  PHE A 244      52.060  48.410  57.400  1.00  0.00           C
ATOM   3944  HZ  PHE A 244      51.140  48.910  57.620  1.00  0.00           H
ATOM   3945  CD2 PHE A 244      53.880  47.810  55.870  1.00  0.00           C
ATOM   3946  HD2 PHE A 244      54.190  47.630  54.850  1.00  0.00           H
ATOM   3947  CE2 PHE A 244      52.560  48.280  56.080  1.00  0.00           C
ATOM   3948  HE2 PHE A 244      51.930  48.620  55.270  1.00  0.00           H
ATOM   3949  C   PHE A 244      57.190  45.300  55.180  1.00  0.00           C
ATOM   3950  O   PHE A 244      57.490  46.050  54.270  1.00  0.00           O
ATOM   3951  N   LEU A 245      58.010  44.310  55.630  1.00  0.00           N
ATOM   3952  HN  LEU A 245      57.950  43.920  56.540  1.00  0.00           H
ATOM   3953  CA  LEU A 245      59.240  43.980  54.920  1.00  0.00           C
ATOM   3954  HA  LEU A 245      59.680  44.920  54.640  1.00  0.00           H
ATOM   3955  CB  LEU A 245      60.200  43.170  55.870  1.00  0.00           C
ATOM   3956  HB1 LEU A 245      59.580  42.250  55.930  1.00  0.00           H
ATOM   3957  HB2 LEU A 245      60.280  43.680  56.850  1.00  0.00           H
ATOM   3958  CG  LEU A 245      61.590  42.710  55.290  1.00  0.00           C
ATOM   3959  HG  LEU A 245      61.490  42.070  54.390  1.00  0.00           H
ATOM   3960  CD1 LEU A 245      62.490  43.960  54.990  1.00  0.00           C
ATOM   3961 HD11 LEU A 245      62.060  44.560  54.150  1.00  0.00           H
ATOM   3962 HD12 LEU A 245      63.570  43.740  54.850  1.00  0.00           H
ATOM   3963 HD13 LEU A 245      62.390  44.550  55.920  1.00  0.00           H
ATOM   3964  CD2 LEU A 245      62.360  41.770  56.310  1.00  0.00           C
ATOM   3965 HD21 LEU A 245      63.360  41.530  55.890  1.00  0.00           H
ATOM   3966 HD22 LEU A 245      61.870  40.780  56.450  1.00  0.00           H
ATOM   3967 HD23 LEU A 245      62.550  42.300  57.270  1.00  0.00           H
ATOM   3968  C   LEU A 245      58.980  43.250  53.600  1.00  0.00           C
ATOM   3969  O   LEU A 245      59.710  43.690  52.720  1.00  0.00           O
ATOM   3970  N   PRO A 246      58.220  42.250  53.310  1.00  0.00           N
ATOM   3971  CD  PRO A 246      57.320  41.640  54.290  1.00  0.00           C
ATOM   3972  HD1 PRO A 246      56.420  42.230  54.540  1.00  0.00           H
ATOM   3973  HD2 PRO A 246      57.850  41.350  55.220  1.00  0.00           H
ATOM   3974  CA  PRO A 246      58.040  41.600  52.010  1.00  0.00           C
ATOM   3975  HA  PRO A 246      58.920  40.990  51.900  1.00  0.00           H
ATOM   3976  CB  PRO A 246      56.820  40.630  52.140  1.00  0.00           C
ATOM   3977  HB1 PRO A 246      56.900  39.680  51.560  1.00  0.00           H
ATOM   3978  HB2 PRO A 246      55.790  40.990  51.970  1.00  0.00           H
ATOM   3979  CG  PRO A 246      56.950  40.260  53.600  1.00  0.00           C
ATOM   3980  HG1 PRO A 246      56.010  39.970  54.090  1.00  0.00           H
ATOM   3981  HG2 PRO A 246      57.750  39.530  53.890  1.00  0.00           H
ATOM   3982  C   PRO A 246      57.960  42.520  50.820  1.00  0.00           C
ATOM   3983  O   PRO A 246      58.760  42.580  49.880  1.00  0.00           O
ATOM   3984  N   SER A 247      56.920  43.430  50.910  1.00  0.00           N
ATOM   3985  HN  SER A 247      56.330  43.490  51.720  1.00  0.00           H
ATOM   3986  CA  SER A 247      56.600  44.320  49.830  1.00  0.00           C
ATOM   3987  HA  SER A 247      56.550  43.720  48.940  1.00  0.00           H
ATOM   3988  CB  SER A 247      55.350  45.270  50.060  1.00  0.00           C
ATOM   3989  HB1 SER A 247      54.410  44.770  49.760  1.00  0.00           H
ATOM   3990  HB2 SER A 247      55.330  46.060  49.280  1.00  0.00           H
ATOM   3991  OG  SER A 247      55.350  45.830  51.440  1.00  0.00           O
ATOM   3992  HG1 SER A 247      55.040  45.080  51.970  1.00  0.00           H
ATOM   3993  C   SER A 247      57.690  45.270  49.500  1.00  0.00           C
ATOM   3994  O   SER A 247      57.820  45.740  48.390  1.00  0.00           O
ATOM   3995  N   VAL A 248      58.590  45.630  50.500  1.00  0.00           N
ATOM   3996  HN  VAL A 248      58.530  45.220  51.410  1.00  0.00           H
ATOM   3997  CA  VAL A 248      59.740  46.500  50.280  1.00  0.00           C
ATOM   3998  HA  VAL A 248      59.400  47.340  49.680  1.00  0.00           H
ATOM   3999  CB  VAL A 248      60.210  47.130  51.580  1.00  0.00           C
ATOM   4000  HB  VAL A 248      60.560  46.310  52.220  1.00  0.00           H
ATOM   4001  CG1 VAL A 248      61.420  48.080  51.430  1.00  0.00           C
ATOM   4002 HG11 VAL A 248      62.270  47.410  51.130  1.00  0.00           H
ATOM   4003 HG12 VAL A 248      61.730  48.580  52.360  1.00  0.00           H
ATOM   4004 HG13 VAL A 248      61.100  48.750  50.610  1.00  0.00           H
ATOM   4005  CG2 VAL A 248      59.050  48.000  52.110  1.00  0.00           C
ATOM   4006 HG21 VAL A 248      59.290  48.490  53.070  1.00  0.00           H
ATOM   4007 HG22 VAL A 248      58.240  47.350  52.500  1.00  0.00           H
ATOM   4008 HG23 VAL A 248      58.690  48.730  51.350  1.00  0.00           H
ATOM   4009  C   VAL A 248      60.810  45.890  49.470  1.00  0.00           C
ATOM   4010  O   VAL A 248      61.330  46.480  48.500  1.00  0.00           O
ATOM   4011  N   VAL A 249      61.300  44.620  49.780  1.00  0.00           N
ATOM   4012  HN  VAL A 249      60.810  44.110  50.490  1.00  0.00           H
ATOM   4013  CA  VAL A 249      62.490  44.040  49.200  1.00  0.00           C
ATOM   4014  HA  VAL A 249      63.130  44.820  48.810  1.00  0.00           H
ATOM   4015  CB  VAL A 249      63.250  43.240  50.280  1.00  0.00           C
ATOM   4016  HB  VAL A 249      64.150  42.810  49.770  1.00  0.00           H
ATOM   4017  CG1 VAL A 249      63.750  44.190  51.350  1.00  0.00           C
ATOM   4018 HG11 VAL A 249      62.930  44.650  51.960  1.00  0.00           H
ATOM   4019 HG12 VAL A 249      64.380  44.920  50.810  1.00  0.00           H
ATOM   4020 HG13 VAL A 249      64.380  43.580  52.040  1.00  0.00           H
ATOM   4021  CG2 VAL A 249      62.350  42.050  50.850  1.00  0.00           C
ATOM   4022 HG21 VAL A 249      61.890  41.390  50.100  1.00  0.00           H
ATOM   4023 HG22 VAL A 249      61.520  42.320  51.540  1.00  0.00           H
ATOM   4024 HG23 VAL A 249      63.020  41.450  51.500  1.00  0.00           H
ATOM   4025  C   VAL A 249      62.110  43.270  47.990  1.00  0.00           C
ATOM   4026  O   VAL A 249      62.940  43.090  47.120  1.00  0.00           O
ATOM   4027  N   VAL A 250      60.830  42.890  47.810  1.00  0.00           N
ATOM   4028  HN  VAL A 250      60.160  42.940  48.540  1.00  0.00           H
ATOM   4029  CA  VAL A 250      60.190  42.620  46.490  1.00  0.00           C
ATOM   4030  HA  VAL A 250      60.790  41.850  46.030  1.00  0.00           H
ATOM   4031  CB  VAL A 250      58.780  42.270  46.560  1.00  0.00           C
ATOM   4032  HB  VAL A 250      58.300  43.010  47.230  1.00  0.00           H
ATOM   4033  CG1 VAL A 250      57.990  42.300  45.220  1.00  0.00           C
ATOM   4034 HG11 VAL A 250      58.560  41.680  44.490  1.00  0.00           H
ATOM   4035 HG12 VAL A 250      57.880  43.330  44.850  1.00  0.00           H
ATOM   4036 HG13 VAL A 250      56.940  41.970  45.400  1.00  0.00           H
ATOM   4037  CG2 VAL A 250      58.710  40.830  47.140  1.00  0.00           C
ATOM   4038 HG21 VAL A 250      59.240  40.720  48.100  1.00  0.00           H
ATOM   4039 HG22 VAL A 250      59.260  40.150  46.460  1.00  0.00           H
ATOM   4040 HG23 VAL A 250      57.660  40.470  47.180  1.00  0.00           H
ATOM   4041  C   VAL A 250      60.310  43.820  45.530  1.00  0.00           C
ATOM   4042  O   VAL A 250      60.770  43.700  44.430  1.00  0.00           O
ATOM   4043  N   ARG A 251      60.010  45.060  45.930  1.00  0.00           N
ATOM   4044  HN  ARG A 251      59.530  45.160  46.800  1.00  0.00           H
ATOM   4045  CA  ARG A 251      60.180  46.320  45.170  1.00  0.00           C
ATOM   4046  HA  ARG A 251      59.670  46.090  44.240  1.00  0.00           H
ATOM   4047  CB  ARG A 251      59.350  47.440  45.820  1.00  0.00           C
ATOM   4048  HB1 ARG A 251      59.690  47.490  46.880  1.00  0.00           H
ATOM   4049  HB2 ARG A 251      58.300  47.080  45.930  1.00  0.00           H
ATOM   4050  CG  ARG A 251      59.430  48.790  45.170  1.00  0.00           C
ATOM   4051  HG1 ARG A 251      60.480  49.150  45.210  1.00  0.00           H
ATOM   4052  HG2 ARG A 251      58.770  49.280  45.900  1.00  0.00           H
ATOM   4053  CD  ARG A 251      59.000  48.850  43.690  1.00  0.00           C
ATOM   4054  HD1 ARG A 251      59.560  48.090  43.100  1.00  0.00           H
ATOM   4055  HD2 ARG A 251      59.090  49.850  43.210  1.00  0.00           H
ATOM   4056  NE  ARG A 251      57.550  48.500  43.730  1.00  0.00           N
ATOM   4057  HE  ARG A 251      57.020  48.530  44.570  1.00  0.00           H
ATOM   4058  CZ  ARG A 251      56.880  48.490  42.580  1.00  0.00           C
ATOM   4059  NH1 ARG A 251      57.420  48.730  41.390  1.00  0.00           N
ATOM   4060 HH11 ARG A 251      58.150  49.410  41.410  1.00  0.00           H
ATOM   4061 HH12 ARG A 251      56.720  48.930  40.710  1.00  0.00           H
ATOM   4062  NH2 ARG A 251      55.660  48.050  42.510  1.00  0.00           N
ATOM   4063 HH21 ARG A 251      55.180  47.800  43.350  1.00  0.00           H
ATOM   4064 HH22 ARG A 251      55.430  47.660  41.630  1.00  0.00           H
ATOM   4065  C   ARG A 251      61.580  46.650  44.800  1.00  0.00           C
ATOM   4066  O   ARG A 251      61.920  46.970  43.700  1.00  0.00           O
ATOM   4067  N   ILE A 252      62.490  46.520  45.710  1.00  0.00           N
ATOM   4068  HN  ILE A 252      62.150  46.260  46.610  1.00  0.00           H
ATOM   4069  CA  ILE A 252      63.890  46.540  45.480  1.00  0.00           C
ATOM   4070  HA  ILE A 252      64.190  47.520  45.150  1.00  0.00           H
ATOM   4071  CB  ILE A 252      64.720  46.300  46.790  1.00  0.00           C
ATOM   4072  HB  ILE A 252      64.330  45.330  47.190  1.00  0.00           H
ATOM   4073  CG2 ILE A 252      66.240  46.340  46.540  1.00  0.00           C
ATOM   4074 HG21 ILE A 252      66.690  47.280  46.170  1.00  0.00           H
ATOM   4075 HG22 ILE A 252      66.640  45.550  45.860  1.00  0.00           H
ATOM   4076 HG23 ILE A 252      66.600  46.180  47.580  1.00  0.00           H
ATOM   4077  CG1 ILE A 252      64.320  47.450  47.730  1.00  0.00           C
ATOM   4078 HG11 ILE A 252      63.230  47.600  47.640  1.00  0.00           H
ATOM   4079 HG12 ILE A 252      64.810  48.350  47.290  1.00  0.00           H
ATOM   4080  CD  ILE A 252      64.750  47.360  49.260  1.00  0.00           C
ATOM   4081  HD1 ILE A 252      64.390  48.290  49.760  1.00  0.00           H
ATOM   4082  HD2 ILE A 252      65.810  47.060  49.390  1.00  0.00           H
ATOM   4083  HD3 ILE A 252      64.200  46.550  49.760  1.00  0.00           H
ATOM   4084  C   ILE A 252      64.440  45.480  44.430  1.00  0.00           C
ATOM   4085  O   ILE A 252      65.360  45.800  43.620  1.00  0.00           O
ATOM   4086  N   ARG A 253      63.880  44.250  44.370  1.00  0.00           N
ATOM   4087  HN  ARG A 253      63.390  43.790  45.110  1.00  0.00           H
ATOM   4088  CA  ARG A 253      64.050  43.350  43.210  1.00  0.00           C
ATOM   4089  HA  ARG A 253      65.110  43.130  43.120  1.00  0.00           H
ATOM   4090  CB  ARG A 253      63.500  41.900  43.550  1.00  0.00           C
ATOM   4091  HB1 ARG A 253      62.410  41.970  43.800  1.00  0.00           H
ATOM   4092  HB2 ARG A 253      64.130  41.460  44.340  1.00  0.00           H
ATOM   4093  CG  ARG A 253      63.540  40.900  42.420  1.00  0.00           C
ATOM   4094  HG1 ARG A 253      62.920  41.260  41.570  1.00  0.00           H
ATOM   4095  HG2 ARG A 253      63.000  39.980  42.760  1.00  0.00           H
ATOM   4096  CD  ARG A 253      64.940  40.550  41.900  1.00  0.00           C
ATOM   4097  HD1 ARG A 253      65.550  40.060  42.700  1.00  0.00           H
ATOM   4098  HD2 ARG A 253      65.370  41.440  41.390  1.00  0.00           H
ATOM   4099  NE  ARG A 253      64.710  39.490  40.860  1.00  0.00           N
ATOM   4100  HE  ARG A 253      63.800  39.240  40.560  1.00  0.00           H
ATOM   4101  CZ  ARG A 253      65.670  38.990  40.100  1.00  0.00           C
ATOM   4102  NH1 ARG A 253      66.950  39.280  40.090  1.00  0.00           N
ATOM   4103 HH11 ARG A 253      67.220  39.620  41.000  1.00  0.00           H
ATOM   4104 HH12 ARG A 253      67.560  38.630  39.630  1.00  0.00           H
ATOM   4105  NH2 ARG A 253      65.230  38.260  39.120  1.00  0.00           N
ATOM   4106 HH21 ARG A 253      64.230  38.290  39.020  1.00  0.00           H
ATOM   4107 HH22 ARG A 253      65.760  37.890  38.370  1.00  0.00           H
ATOM   4108  C   ARG A 253      63.410  43.880  41.920  1.00  0.00           C
ATOM   4109  O   ARG A 253      64.000  43.610  40.880  1.00  0.00           O
ATOM   4110  N   ILE A 254      62.250  44.450  41.980  1.00  0.00           N
ATOM   4111  HN  ILE A 254      61.800  44.660  42.840  1.00  0.00           H
ATOM   4112  CA  ILE A 254      61.640  45.050  40.730  1.00  0.00           C
ATOM   4113  HA  ILE A 254      61.570  44.290  39.960  1.00  0.00           H
ATOM   4114  CB  ILE A 254      60.300  45.650  40.940  1.00  0.00           C
ATOM   4115  HB  ILE A 254      60.430  46.320  41.830  1.00  0.00           H
ATOM   4116  CG2 ILE A 254      59.880  46.470  39.680  1.00  0.00           C
ATOM   4117 HG21 ILE A 254      58.810  46.780  39.710  1.00  0.00           H
ATOM   4118 HG22 ILE A 254      60.040  46.000  38.690  1.00  0.00           H
ATOM   4119 HG23 ILE A 254      60.500  47.390  39.700  1.00  0.00           H
ATOM   4120  CG1 ILE A 254      59.280  44.600  41.390  1.00  0.00           C
ATOM   4121 HG11 ILE A 254      59.730  43.940  42.170  1.00  0.00           H
ATOM   4122 HG12 ILE A 254      59.100  44.070  40.440  1.00  0.00           H
ATOM   4123  CD  ILE A 254      58.000  45.270  41.930  1.00  0.00           C
ATOM   4124  HD1 ILE A 254      57.350  44.480  42.380  1.00  0.00           H
ATOM   4125  HD2 ILE A 254      57.460  45.640  41.020  1.00  0.00           H
ATOM   4126  HD3 ILE A 254      58.220  46.180  42.530  1.00  0.00           H
ATOM   4127  C   ILE A 254      62.660  46.110  40.220  1.00  0.00           C
ATOM   4128  O   ILE A 254      62.940  46.280  39.060  1.00  0.00           O
ATOM   4129  N   PHE A 255      63.260  46.880  41.170  1.00  0.00           N
ATOM   4130  HN  PHE A 255      62.910  46.670  42.080  1.00  0.00           H
ATOM   4131  CA  PHE A 255      64.220  47.970  40.920  1.00  0.00           C
ATOM   4132  HA  PHE A 255      63.870  48.600  40.110  1.00  0.00           H
ATOM   4133  CB  PHE A 255      64.320  48.850  42.140  1.00  0.00           C
ATOM   4134  HB1 PHE A 255      65.310  49.350  42.150  1.00  0.00           H
ATOM   4135  HB2 PHE A 255      64.300  48.230  43.070  1.00  0.00           H
ATOM   4136  CG  PHE A 255      63.260  49.930  42.310  1.00  0.00           C
ATOM   4137  CD1 PHE A 255      62.920  50.800  41.290  1.00  0.00           C
ATOM   4138  HD1 PHE A 255      63.280  50.670  40.290  1.00  0.00           H
ATOM   4139  CE1 PHE A 255      62.190  51.950  41.470  1.00  0.00           C
ATOM   4140  HE1 PHE A 255      61.850  52.570  40.650  1.00  0.00           H
ATOM   4141  CZ  PHE A 255      61.680  52.170  42.750  1.00  0.00           C
ATOM   4142  HZ  PHE A 255      60.930  52.930  42.900  1.00  0.00           H
ATOM   4143  CD2 PHE A 255      62.720  50.160  43.600  1.00  0.00           C
ATOM   4144  HD2 PHE A 255      62.950  49.480  44.410  1.00  0.00           H
ATOM   4145  CE2 PHE A 255      61.930  51.280  43.810  1.00  0.00           C
ATOM   4146  HE2 PHE A 255      61.380  51.470  44.720  1.00  0.00           H
ATOM   4147  C   PHE A 255      65.560  47.620  40.370  1.00  0.00           C
ATOM   4148  O   PHE A 255      66.020  48.200  39.390  1.00  0.00           O
ATOM   4149  N   TRP A 256      66.050  46.500  40.880  1.00  0.00           N
ATOM   4150  HN  TRP A 256      65.650  46.160  41.730  1.00  0.00           H
ATOM   4151  CA  TRP A 256      67.170  45.770  40.300  1.00  0.00           C
ATOM   4152  HA  TRP A 256      67.980  46.480  40.300  1.00  0.00           H
ATOM   4153  CB  TRP A 256      67.620  44.670  41.260  1.00  0.00           C
ATOM   4154  HB1 TRP A 256      66.910  43.850  41.460  1.00  0.00           H
ATOM   4155  HB2 TRP A 256      67.800  45.130  42.250  1.00  0.00           H
ATOM   4156  CG  TRP A 256      68.980  44.100  40.870  1.00  0.00           C
ATOM   4157  CD1 TRP A 256      69.230  42.870  40.310  1.00  0.00           C
ATOM   4158  HD1 TRP A 256      68.560  42.100  39.940  1.00  0.00           H
ATOM   4159  NE1 TRP A 256      70.570  42.720  40.220  1.00  0.00           N
ATOM   4160  HE1 TRP A 256      71.000  42.010  39.720  1.00  0.00           H
ATOM   4161  CE2 TRP A 256      71.280  43.780  40.610  1.00  0.00           C
ATOM   4162  CD2 TRP A 256      70.300  44.680  41.110  1.00  0.00           C
ATOM   4163  CE3 TRP A 256      70.700  45.920  41.690  1.00  0.00           C
ATOM   4164  HE3 TRP A 256      70.030  46.670  42.090  1.00  0.00           H
ATOM   4165  CZ3 TRP A 256      72.100  46.170  41.790  1.00  0.00           C
ATOM   4166  HZ3 TRP A 256      72.470  47.000  42.370  1.00  0.00           H
ATOM   4167  CZ2 TRP A 256      72.610  44.060  40.650  1.00  0.00           C
ATOM   4168  HZ2 TRP A 256      73.290  43.350  40.210  1.00  0.00           H
ATOM   4169  CH2 TRP A 256      73.010  45.190  41.330  1.00  0.00           C
ATOM   4170  HH2 TRP A 256      74.060  45.400  41.470  1.00  0.00           H
ATOM   4171  C   TRP A 256      66.970  45.210  38.970  1.00  0.00           C
ATOM   4172  O   TRP A 256      67.790  45.290  38.050  1.00  0.00           O
ATOM   4173  N   LEU A 257      65.760  44.620  38.700  1.00  0.00           N
ATOM   4174  HN  LEU A 257      65.080  44.540  39.420  1.00  0.00           H
ATOM   4175  CA  LEU A 257      65.300  44.200  37.350  1.00  0.00           C
ATOM   4176  HA  LEU A 257      66.020  43.520  36.910  1.00  0.00           H
ATOM   4177  CB  LEU A 257      64.070  43.310  37.170  1.00  0.00           C
ATOM   4178  HB1 LEU A 257      63.770  43.170  36.110  1.00  0.00           H
ATOM   4179  HB2 LEU A 257      63.270  43.890  37.690  1.00  0.00           H
ATOM   4180  CG  LEU A 257      64.140  41.850  37.690  1.00  0.00           C
ATOM   4181  HG  LEU A 257      64.470  41.780  38.750  1.00  0.00           H
ATOM   4182  CD1 LEU A 257      62.780  41.130  37.690  1.00  0.00           C
ATOM   4183 HD11 LEU A 257      62.110  41.550  38.460  1.00  0.00           H
ATOM   4184 HD12 LEU A 257      62.990  40.030  37.790  1.00  0.00           H
ATOM   4185 HD13 LEU A 257      62.310  41.310  36.700  1.00  0.00           H
ATOM   4186  CD2 LEU A 257      65.070  40.980  36.820  1.00  0.00           C
ATOM   4187 HD21 LEU A 257      65.080  40.080  37.460  1.00  0.00           H
ATOM   4188 HD22 LEU A 257      66.170  41.120  36.850  1.00  0.00           H
ATOM   4189 HD23 LEU A 257      64.690  40.800  35.790  1.00  0.00           H
ATOM   4190  C   LEU A 257      65.100  45.430  36.380  1.00  0.00           C
ATOM   4191  O   LEU A 257      65.640  45.480  35.280  1.00  0.00           O
ATOM   4192  N   LEU A 258      64.530  46.590  36.810  1.00  0.00           N
ATOM   4193  HN  LEU A 258      64.100  46.590  37.710  1.00  0.00           H
ATOM   4194  CA  LEU A 258      64.400  47.800  35.970  1.00  0.00           C
ATOM   4195  HA  LEU A 258      63.770  47.490  35.150  1.00  0.00           H
ATOM   4196  CB  LEU A 258      63.610  48.830  36.870  1.00  0.00           C
ATOM   4197  HB1 LEU A 258      64.070  49.840  36.840  1.00  0.00           H
ATOM   4198  HB2 LEU A 258      63.520  48.550  37.930  1.00  0.00           H
ATOM   4199  CG  LEU A 258      62.190  48.880  36.260  1.00  0.00           C
ATOM   4200  HG  LEU A 258      61.800  47.840  36.100  1.00  0.00           H
ATOM   4201  CD1 LEU A 258      61.130  49.650  37.130  1.00  0.00           C
ATOM   4202 HD11 LEU A 258      60.120  49.490  36.690  1.00  0.00           H
ATOM   4203 HD12 LEU A 258      61.260  50.750  37.090  1.00  0.00           H
ATOM   4204 HD13 LEU A 258      61.280  49.390  38.210  1.00  0.00           H
ATOM   4205  CD2 LEU A 258      62.210  49.580  34.850  1.00  0.00           C
ATOM   4206 HD21 LEU A 258      62.750  50.550  34.860  1.00  0.00           H
ATOM   4207 HD22 LEU A 258      61.180  49.790  34.550  1.00  0.00           H
ATOM   4208 HD23 LEU A 258      62.740  48.930  34.130  1.00  0.00           H
ATOM   4209  C   LEU A 258      65.780  48.260  35.510  1.00  0.00           C
ATOM   4210  O   LEU A 258      65.990  48.560  34.380  1.00  0.00           O
ATOM   4211  N   HSD A 259      66.780  48.360  36.400  1.00  0.00           N
ATOM   4212  HN  HSD A 259      66.500  48.230  37.350  1.00  0.00           H
ATOM   4213  CA  HSD A 259      68.130  48.670  36.110  1.00  0.00           C
ATOM   4214  HA  HSD A 259      68.070  49.610  35.570  1.00  0.00           H
ATOM   4215  CB  HSD A 259      68.980  48.870  37.360  1.00  0.00           C
ATOM   4216  HB1 HSD A 259      68.800  47.970  37.980  1.00  0.00           H
ATOM   4217  HB2 HSD A 259      68.510  49.720  37.900  1.00  0.00           H
ATOM   4218  ND1 HSD A 259      70.890  50.360  36.950  1.00  0.00           N
ATOM   4219  HD1 HSD A 259      70.400  51.160  36.590  1.00  0.00           H
ATOM   4220  CG  HSD A 259      70.440  49.210  37.340  1.00  0.00           C
ATOM   4221  CE1 HSD A 259      72.220  50.340  37.240  1.00  0.00           C
ATOM   4222  HE1 HSD A 259      72.720  51.300  37.110  1.00  0.00           H
ATOM   4223  NE2 HSD A 259      72.630  49.220  37.690  1.00  0.00           N
ATOM   4224  CD2 HSD A 259      71.520  48.500  37.790  1.00  0.00           C
ATOM   4225  HD2 HSD A 259      71.630  47.520  38.250  1.00  0.00           H
ATOM   4226  C   HSD A 259      68.940  47.800  35.160  1.00  0.00           C
ATOM   4227  O   HSD A 259      69.630  48.200  34.210  1.00  0.00           O
ATOM   4228  N   THR A 260      68.970  46.480  35.390  1.00  0.00           N
ATOM   4229  HN  THR A 260      68.500  46.160  36.220  1.00  0.00           H
ATOM   4230  CA  THR A 260      69.730  45.480  34.670  1.00  0.00           C
ATOM   4231  HA  THR A 260      70.660  45.870  34.300  1.00  0.00           H
ATOM   4232  CB  THR A 260      70.110  44.220  35.510  1.00  0.00           C
ATOM   4233  HB  THR A 260      70.670  43.520  34.850  1.00  0.00           H
ATOM   4234  OG1 THR A 260      68.950  43.620  36.140  1.00  0.00           O
ATOM   4235  HG1 THR A 260      68.550  44.150  36.830  1.00  0.00           H
ATOM   4236  CG2 THR A 260      71.000  44.680  36.670  1.00  0.00           C
ATOM   4237 HG21 THR A 260      71.440  43.770  37.150  1.00  0.00           H
ATOM   4238 HG22 THR A 260      70.270  45.190  37.330  1.00  0.00           H
ATOM   4239 HG23 THR A 260      71.800  45.390  36.390  1.00  0.00           H
ATOM   4240  C   THR A 260      69.050  44.900  33.450  1.00  0.00           C
ATOM   4241  O   THR A 260      69.730  44.370  32.630  1.00  0.00           O
ATOM   4242  N   SER A 261      67.690  44.970  33.420  1.00  0.00           N
ATOM   4243  HN  SER A 261      67.130  45.310  34.170  1.00  0.00           H
ATOM   4244  CA  SER A 261      66.890  44.270  32.440  1.00  0.00           C
ATOM   4245  HA  SER A 261      67.570  43.900  31.690  1.00  0.00           H
ATOM   4246  CB  SER A 261      66.200  43.000  33.100  1.00  0.00           C
ATOM   4247  HB1 SER A 261      65.440  43.350  33.830  1.00  0.00           H
ATOM   4248  HB2 SER A 261      66.930  42.640  33.860  1.00  0.00           H
ATOM   4249  OG  SER A 261      65.780  41.890  32.250  1.00  0.00           O
ATOM   4250  HG1 SER A 261      65.030  42.130  31.690  1.00  0.00           H
ATOM   4251  C   SER A 261      65.900  45.150  31.800  1.00  0.00           C
ATOM   4252  O   SER A 261      65.420  44.700  30.760  1.00  0.00           O
ATOM   4253  N   GLY A 262      65.560  46.310  32.390  1.00  0.00           N
ATOM   4254  HN  GLY A 262      66.090  46.600  33.190  1.00  0.00           H
ATOM   4255  CA  GLY A 262      64.420  47.190  32.020  1.00  0.00           C
ATOM   4256  HA1 GLY A 262      64.790  47.930  31.310  1.00  0.00           H
ATOM   4257  HA2 GLY A 262      64.280  47.790  32.900  1.00  0.00           H
ATOM   4258  C   GLY A 262      63.130  46.650  31.520  1.00  0.00           C
ATOM   4259  O   GLY A 262      62.830  45.440  31.580  1.00  0.00           O
ATOM   4260  N   THR A 263      62.290  47.540  30.910  1.00  0.00           N
ATOM   4261  HN  THR A 263      62.510  48.470  31.180  1.00  0.00           H
ATOM   4262  CA  THR A 263      61.000  47.130  30.350  1.00  0.00           C
ATOM   4263  HA  THR A 263      60.580  46.270  30.830  1.00  0.00           H
ATOM   4264  CB  THR A 263      59.950  48.180  30.380  1.00  0.00           C
ATOM   4265  HB  THR A 263      58.990  47.820  29.960  1.00  0.00           H
ATOM   4266  OG1 THR A 263      60.510  49.370  29.820  1.00  0.00           O
ATOM   4267  HG1 THR A 263      60.740  49.150  28.900  1.00  0.00           H
ATOM   4268  CG2 THR A 263      59.730  48.440  31.810  1.00  0.00           C
ATOM   4269 HG21 THR A 263      58.750  48.920  32.020  1.00  0.00           H
ATOM   4270 HG22 THR A 263      60.590  48.990  32.240  1.00  0.00           H
ATOM   4271 HG23 THR A 263      59.610  47.540  32.450  1.00  0.00           H
ATOM   4272  C   THR A 263      61.210  46.730  28.890  1.00  0.00           C
ATOM   4273  O   THR A 263      60.320  46.870  28.060  1.00  0.00           O
ATOM   4274  N   GLN A 264      62.380  46.130  28.560  1.00  0.00           N
ATOM   4275  HN  GLN A 264      63.080  46.140  29.290  1.00  0.00           H
ATOM   4276  CA  GLN A 264      62.760  45.890  27.180  1.00  0.00           C
ATOM   4277  HA  GLN A 264      62.420  46.710  26.570  1.00  0.00           H
ATOM   4278  CB  GLN A 264      64.270  45.790  27.030  1.00  0.00           C
ATOM   4279  HB1 GLN A 264      64.480  45.820  25.940  1.00  0.00           H
ATOM   4280  HB2 GLN A 264      64.660  44.830  27.400  1.00  0.00           H
ATOM   4281  CG  GLN A 264      65.170  46.980  27.620  1.00  0.00           C
ATOM   4282  HG1 GLN A 264      66.260  46.830  27.480  1.00  0.00           H
ATOM   4283  HG2 GLN A 264      65.100  47.030  28.720  1.00  0.00           H
ATOM   4284  CD  GLN A 264      64.570  48.290  27.160  1.00  0.00           C
ATOM   4285  OE1 GLN A 264      64.340  49.190  27.940  1.00  0.00           O
ATOM   4286  NE2 GLN A 264      64.280  48.480  25.850  1.00  0.00           N
ATOM   4287 HE21 GLN A 264      63.940  49.400  25.740  1.00  0.00           H
ATOM   4288 HE22 GLN A 264      64.550  47.820  25.140  1.00  0.00           H
ATOM   4289  C   GLN A 264      62.150  44.500  26.740  1.00  0.00           C
ATOM   4290  O   GLN A 264      62.020  44.170  25.570  1.00  0.00           O
ATOM   4291  N   ASN A 265      61.900  43.650  27.760  1.00  0.00           N
ATOM   4292  HN  ASN A 265      62.110  44.020  28.660  1.00  0.00           H
ATOM   4293  CA  ASN A 265      61.210  42.400  27.590  1.00  0.00           C
ATOM   4294  HA  ASN A 265      60.810  42.370  26.580  1.00  0.00           H
ATOM   4295  CB  ASN A 265      62.170  41.240  27.820  1.00  0.00           C
ATOM   4296  HB1 ASN A 265      62.730  41.370  28.770  1.00  0.00           H
ATOM   4297  HB2 ASN A 265      62.970  41.310  27.050  1.00  0.00           H
ATOM   4298  CG  ASN A 265      61.550  39.830  27.920  1.00  0.00           C
ATOM   4299  OD1 ASN A 265      60.910  39.340  28.830  1.00  0.00           O
ATOM   4300  ND2 ASN A 265      61.580  39.130  26.730  1.00  0.00           N
ATOM   4301 HD21 ASN A 265      61.340  38.170  26.640  1.00  0.00           H
ATOM   4302 HD22 ASN A 265      61.940  39.600  25.920  1.00  0.00           H
ATOM   4303  C   ASN A 265      60.130  42.390  28.630  1.00  0.00           C
ATOM   4304  O   ASN A 265      60.330  43.060  29.650  1.00  0.00           O
ATOM   4305  N   CYS A 266      59.000  41.800  28.550  1.00  0.00           N
ATOM   4306  HN  CYS A 266      58.650  41.400  27.710  1.00  0.00           H
ATOM   4307  CA  CYS A 266      58.050  41.800  29.660  1.00  0.00           C
ATOM   4308  HA  CYS A 266      58.300  42.490  30.440  1.00  0.00           H
ATOM   4309  CB  CYS A 266      56.720  42.470  29.210  1.00  0.00           C
ATOM   4310  HB1 CYS A 266      55.990  42.290  30.020  1.00  0.00           H
ATOM   4311  HB2 CYS A 266      56.330  42.010  28.280  1.00  0.00           H
ATOM   4312  SG  CYS A 266      56.750  44.260  28.920  1.00  0.00           S
ATOM   4313  C   CYS A 266      57.820  40.520  30.300  1.00  0.00           C
ATOM   4314  O   CYS A 266      57.200  40.490  31.360  1.00  0.00           O
ATOM   4315  N   GLU A 267      58.310  39.390  29.780  1.00  0.00           N
ATOM   4316  HN  GLU A 267      58.960  39.530  29.040  1.00  0.00           H
ATOM   4317  CA  GLU A 267      57.910  38.060  30.310  1.00  0.00           C
ATOM   4318  HA  GLU A 267      56.880  38.090  30.650  1.00  0.00           H
ATOM   4319  CB  GLU A 267      58.110  37.080  29.200  1.00  0.00           C
ATOM   4320  HB1 GLU A 267      57.730  36.090  29.540  1.00  0.00           H
ATOM   4321  HB2 GLU A 267      59.170  36.940  28.910  1.00  0.00           H
ATOM   4322  CG  GLU A 267      57.280  37.450  27.940  1.00  0.00           C
ATOM   4323  HG1 GLU A 267      57.800  38.250  27.360  1.00  0.00           H
ATOM   4324  HG2 GLU A 267      56.310  37.850  28.310  1.00  0.00           H
ATOM   4325  CD  GLU A 267      57.050  36.340  27.060  1.00  0.00           C
ATOM   4326  OE1 GLU A 267      58.020  35.820  26.450  1.00  0.00           O
ATOM   4327  OE2 GLU A 267      55.870  36.040  26.800  1.00  0.00           O
ATOM   4328  C   GLU A 267      58.740  37.690  31.540  1.00  0.00           C
ATOM   4329  O   GLU A 267      58.370  36.860  32.360  1.00  0.00           O
ATOM   4330  N   VAL A 268      59.870  38.460  31.730  1.00  0.00           N
ATOM   4331  HN  VAL A 268      60.100  39.080  30.990  1.00  0.00           H
ATOM   4332  CA  VAL A 268      60.700  38.540  32.950  1.00  0.00           C
ATOM   4333  HA  VAL A 268      60.890  37.480  33.120  1.00  0.00           H
ATOM   4334  CB  VAL A 268      62.020  39.230  32.800  1.00  0.00           C
ATOM   4335  HB  VAL A 268      62.620  39.170  33.750  1.00  0.00           H
ATOM   4336  CG1 VAL A 268      62.850  38.640  31.580  1.00  0.00           C
ATOM   4337 HG11 VAL A 268      63.730  39.300  31.420  1.00  0.00           H
ATOM   4338 HG12 VAL A 268      62.330  38.690  30.600  1.00  0.00           H
ATOM   4339 HG13 VAL A 268      63.120  37.570  31.740  1.00  0.00           H
ATOM   4340  CG2 VAL A 268      61.830  40.690  32.530  1.00  0.00           C
ATOM   4341 HG21 VAL A 268      61.010  40.960  33.220  1.00  0.00           H
ATOM   4342 HG22 VAL A 268      61.340  40.760  31.530  1.00  0.00           H
ATOM   4343 HG23 VAL A 268      62.750  41.300  32.640  1.00  0.00           H
ATOM   4344  C   VAL A 268      59.850  38.840  34.210  1.00  0.00           C
ATOM   4345  O   VAL A 268      60.250  38.450  35.310  1.00  0.00           O
ATOM   4346  N   TYR A 269      58.790  39.630  34.050  1.00  0.00           N
ATOM   4347  HN  TYR A 269      58.460  39.990  33.170  1.00  0.00           H
ATOM   4348  CA  TYR A 269      58.070  40.200  35.220  1.00  0.00           C
ATOM   4349  HA  TYR A 269      58.700  40.190  36.100  1.00  0.00           H
ATOM   4350  CB  TYR A 269      57.770  41.660  34.750  1.00  0.00           C
ATOM   4351  HB1 TYR A 269      57.100  42.030  35.550  1.00  0.00           H
ATOM   4352  HB2 TYR A 269      57.100  41.660  33.850  1.00  0.00           H
ATOM   4353  CG  TYR A 269      58.950  42.570  34.530  1.00  0.00           C
ATOM   4354  CD1 TYR A 269      59.750  42.890  35.660  1.00  0.00           C
ATOM   4355  HD1 TYR A 269      59.590  42.440  36.630  1.00  0.00           H
ATOM   4356  CE1 TYR A 269      60.840  43.740  35.610  1.00  0.00           C
ATOM   4357  HE1 TYR A 269      61.420  43.960  36.490  1.00  0.00           H
ATOM   4358  CZ  TYR A 269      61.180  44.210  34.330  1.00  0.00           C
ATOM   4359  OH  TYR A 269      62.340  44.960  34.080  1.00  0.00           O
ATOM   4360  HH  TYR A 269      62.450  44.930  33.130  1.00  0.00           H
ATOM   4361  CD2 TYR A 269      59.240  43.070  33.320  1.00  0.00           C
ATOM   4362  HD2 TYR A 269      58.540  42.990  32.510  1.00  0.00           H
ATOM   4363  CE2 TYR A 269      60.420  43.880  33.210  1.00  0.00           C
ATOM   4364  HE2 TYR A 269      60.630  44.270  32.220  1.00  0.00           H
ATOM   4365  C   TYR A 269      56.840  39.360  35.430  1.00  0.00           C
ATOM   4366  O   TYR A 269      55.860  39.840  35.990  1.00  0.00           O
ATOM   4367  N   ARG A 270      56.790  38.120  34.900  1.00  0.00           N
ATOM   4368  HN  ARG A 270      57.630  37.900  34.390  1.00  0.00           H
ATOM   4369  CA  ARG A 270      55.680  37.160  35.180  1.00  0.00           C
ATOM   4370  HA  ARG A 270      54.740  37.600  34.930  1.00  0.00           H
ATOM   4371  CB  ARG A 270      55.900  36.010  34.230  1.00  0.00           C
ATOM   4372  HB1 ARG A 270      55.210  35.190  34.530  1.00  0.00           H
ATOM   4373  HB2 ARG A 270      56.960  35.670  34.240  1.00  0.00           H
ATOM   4374  CG  ARG A 270      55.400  36.270  32.790  1.00  0.00           C
ATOM   4375  HG1 ARG A 270      55.940  37.150  32.360  1.00  0.00           H
ATOM   4376  HG2 ARG A 270      54.380  36.720  32.780  1.00  0.00           H
ATOM   4377  CD  ARG A 270      55.550  35.010  31.910  1.00  0.00           C
ATOM   4378  HD1 ARG A 270      56.500  34.520  32.230  1.00  0.00           H
ATOM   4379  HD2 ARG A 270      55.600  35.170  30.820  1.00  0.00           H
ATOM   4380  NE  ARG A 270      54.430  34.100  32.290  1.00  0.00           N
ATOM   4381  HE  ARG A 270      54.580  33.430  33.020  1.00  0.00           H
ATOM   4382  CZ  ARG A 270      53.260  34.180  31.760  1.00  0.00           C
ATOM   4383  NH1 ARG A 270      52.920  34.860  30.720  1.00  0.00           N
ATOM   4384 HH11 ARG A 270      53.440  35.590  30.270  1.00  0.00           H
ATOM   4385 HH12 ARG A 270      51.920  34.810  30.590  1.00  0.00           H
ATOM   4386  NH2 ARG A 270      52.340  33.300  32.150  1.00  0.00           N
ATOM   4387 HH21 ARG A 270      51.480  33.270  31.650  1.00  0.00           H
ATOM   4388 HH22 ARG A 270      52.470  32.730  32.970  1.00  0.00           H
ATOM   4389  C   ARG A 270      55.410  36.760  36.690  1.00  0.00           C
ATOM   4390  O   ARG A 270      54.350  36.510  37.160  1.00  0.00           O
ATOM   4391  N   SER A 271      56.490  36.760  37.530  1.00  0.00           N
ATOM   4392  HN  SER A 271      57.440  37.050  37.370  1.00  0.00           H
ATOM   4393  CA  SER A 271      56.260  36.320  38.910  1.00  0.00           C
ATOM   4394  HA  SER A 271      55.280  35.930  39.140  1.00  0.00           H
ATOM   4395  CB  SER A 271      57.330  35.210  39.270  1.00  0.00           C
ATOM   4396  HB1 SER A 271      57.020  34.740  40.230  1.00  0.00           H
ATOM   4397  HB2 SER A 271      58.360  35.610  39.160  1.00  0.00           H
ATOM   4398  OG  SER A 271      57.230  34.160  38.330  1.00  0.00           O
ATOM   4399  HG1 SER A 271      56.600  33.650  38.860  1.00  0.00           H
ATOM   4400  C   SER A 271      56.290  37.560  39.920  1.00  0.00           C
ATOM   4401  O   SER A 271      55.470  37.610  40.880  1.00  0.00           O
ATOM   4402  N   VAL A 272      57.250  38.490  39.850  1.00  0.00           N
ATOM   4403  HN  VAL A 272      57.890  38.630  39.100  1.00  0.00           H
ATOM   4404  CA  VAL A 272      57.340  39.600  40.690  1.00  0.00           C
ATOM   4405  HA  VAL A 272      57.520  39.250  41.690  1.00  0.00           H
ATOM   4406  CB  VAL A 272      58.710  40.350  40.390  1.00  0.00           C
ATOM   4407  HB  VAL A 272      59.390  39.480  40.350  1.00  0.00           H
ATOM   4408  CG1 VAL A 272      58.640  41.060  39.030  1.00  0.00           C
ATOM   4409 HG11 VAL A 272      58.150  40.450  38.240  1.00  0.00           H
ATOM   4410 HG12 VAL A 272      59.710  41.060  38.750  1.00  0.00           H
ATOM   4411 HG13 VAL A 272      58.130  42.030  39.190  1.00  0.00           H
ATOM   4412  CG2 VAL A 272      59.140  41.210  41.630  1.00  0.00           C
ATOM   4413 HG21 VAL A 272      58.390  41.880  42.110  1.00  0.00           H
ATOM   4414 HG22 VAL A 272      60.060  41.740  41.320  1.00  0.00           H
ATOM   4415 HG23 VAL A 272      59.400  40.500  42.450  1.00  0.00           H
ATOM   4416  C   VAL A 272      56.100  40.540  40.820  1.00  0.00           C
ATOM   4417  O   VAL A 272      55.960  41.070  41.940  1.00  0.00           O
ATOM   4418  N   ASP A 273      55.410  40.940  39.710  1.00  0.00           N
ATOM   4419  HN  ASP A 273      55.680  40.750  38.770  1.00  0.00           H
ATOM   4420  CA  ASP A 273      54.170  41.710  39.640  1.00  0.00           C
ATOM   4421  HA  ASP A 273      54.340  42.690  40.050  1.00  0.00           H
ATOM   4422  CB  ASP A 273      53.790  41.750  38.180  1.00  0.00           C
ATOM   4423  HB1 ASP A 273      53.680  40.730  37.750  1.00  0.00           H
ATOM   4424  HB2 ASP A 273      54.620  42.230  37.620  1.00  0.00           H
ATOM   4425  CG  ASP A 273      52.520  42.570  37.880  1.00  0.00           C
ATOM   4426  OD1 ASP A 273      52.270  42.780  36.700  1.00  0.00           O
ATOM   4427  OD2 ASP A 273      51.840  43.060  38.780  1.00  0.00           O
ATOM   4428  C   ASP A 273      53.120  40.990  40.560  1.00  0.00           C
ATOM   4429  O   ASP A 273      52.490  41.620  41.460  1.00  0.00           O
ATOM   4430  N   LEU A 274      52.870  39.690  40.380  1.00  0.00           N
ATOM   4431  HN  LEU A 274      53.330  39.210  39.640  1.00  0.00           H
ATOM   4432  CA  LEU A 274      52.000  38.850  41.190  1.00  0.00           C
ATOM   4433  HA  LEU A 274      50.980  39.200  41.160  1.00  0.00           H
ATOM   4434  CB  LEU A 274      52.050  37.420  40.590  1.00  0.00           C
ATOM   4435  HB1 LEU A 274      53.120  37.140  40.600  1.00  0.00           H
ATOM   4436  HB2 LEU A 274      51.740  37.520  39.520  1.00  0.00           H
ATOM   4437  CG  LEU A 274      51.210  36.200  41.150  1.00  0.00           C
ATOM   4438  HG  LEU A 274      51.600  35.990  42.180  1.00  0.00           H
ATOM   4439  CD1 LEU A 274      49.790  36.640  41.450  1.00  0.00           C
ATOM   4440 HD11 LEU A 274      49.270  35.900  42.090  1.00  0.00           H
ATOM   4441 HD12 LEU A 274      49.210  36.690  40.510  1.00  0.00           H
ATOM   4442 HD13 LEU A 274      49.690  37.660  41.890  1.00  0.00           H
ATOM   4443  CD2 LEU A 274      51.310  34.970  40.230  1.00  0.00           C
ATOM   4444 HD21 LEU A 274      50.540  34.220  40.520  1.00  0.00           H
ATOM   4445 HD22 LEU A 274      52.350  34.590  40.300  1.00  0.00           H
ATOM   4446 HD23 LEU A 274      51.020  35.240  39.180  1.00  0.00           H
ATOM   4447  C   LEU A 274      52.420  38.840  42.670  1.00  0.00           C
ATOM   4448  O   LEU A 274      51.610  39.020  43.650  1.00  0.00           O
ATOM   4449  N   ALA A 275      53.770  38.750  42.950  1.00  0.00           N
ATOM   4450  HN  ALA A 275      54.400  38.450  42.230  1.00  0.00           H
ATOM   4451  CA  ALA A 275      54.380  38.720  44.260  1.00  0.00           C
ATOM   4452  HA  ALA A 275      53.980  37.900  44.830  1.00  0.00           H
ATOM   4453  CB  ALA A 275      55.910  38.580  44.130  1.00  0.00           C
ATOM   4454  HB1 ALA A 275      56.460  38.870  45.040  1.00  0.00           H
ATOM   4455  HB2 ALA A 275      56.160  39.240  43.270  1.00  0.00           H
ATOM   4456  HB3 ALA A 275      56.260  37.560  43.880  1.00  0.00           H
ATOM   4457  C   ALA A 275      54.030  39.980  45.070  1.00  0.00           C
ATOM   4458  O   ALA A 275      53.700  39.880  46.240  1.00  0.00           O
ATOM   4459  N   PHE A 276      54.160  41.110  44.350  1.00  0.00           N
ATOM   4460  HN  PHE A 276      54.430  41.040  43.390  1.00  0.00           H
ATOM   4461  CA  PHE A 276      53.980  42.410  44.960  1.00  0.00           C
ATOM   4462  HA  PHE A 276      54.540  42.460  45.890  1.00  0.00           H
ATOM   4463  CB  PHE A 276      54.630  43.490  44.090  1.00  0.00           C
ATOM   4464  HB1 PHE A 276      54.180  43.450  43.070  1.00  0.00           H
ATOM   4465  HB2 PHE A 276      55.680  43.210  43.850  1.00  0.00           H
ATOM   4466  CG  PHE A 276      54.510  44.900  44.580  1.00  0.00           C
ATOM   4467  CD1 PHE A 276      55.310  45.310  45.730  1.00  0.00           C
ATOM   4468  HD1 PHE A 276      55.950  44.570  46.180  1.00  0.00           H
ATOM   4469  CE1 PHE A 276      55.090  46.570  46.340  1.00  0.00           C
ATOM   4470  HE1 PHE A 276      55.600  46.870  47.240  1.00  0.00           H
ATOM   4471  CZ  PHE A 276      54.090  47.480  45.760  1.00  0.00           C
ATOM   4472  HZ  PHE A 276      54.000  48.440  46.270  1.00  0.00           H
ATOM   4473  CD2 PHE A 276      53.570  45.840  44.070  1.00  0.00           C
ATOM   4474  HD2 PHE A 276      53.050  45.640  43.150  1.00  0.00           H
ATOM   4475  CE2 PHE A 276      53.320  47.040  44.730  1.00  0.00           C
ATOM   4476  HE2 PHE A 276      52.580  47.690  44.270  1.00  0.00           H
ATOM   4477  C   PHE A 276      52.550  42.680  45.420  1.00  0.00           C
ATOM   4478  O   PHE A 276      52.370  43.160  46.540  1.00  0.00           O
ATOM   4479  N   PHE A 277      51.520  42.230  44.630  1.00  0.00           N
ATOM   4480  HN  PHE A 277      51.680  41.890  43.700  1.00  0.00           H
ATOM   4481  CA  PHE A 277      50.150  42.270  45.150  1.00  0.00           C
ATOM   4482  HA  PHE A 277      49.990  43.250  45.570  1.00  0.00           H
ATOM   4483  CB  PHE A 277      49.090  41.970  44.010  1.00  0.00           C
ATOM   4484  HB1 PHE A 277      48.130  42.010  44.550  1.00  0.00           H
ATOM   4485  HB2 PHE A 277      49.340  41.050  43.430  1.00  0.00           H
ATOM   4486  CG  PHE A 277      49.180  43.190  43.020  1.00  0.00           C
ATOM   4487  CD1 PHE A 277      49.090  44.470  43.530  1.00  0.00           C
ATOM   4488  HD1 PHE A 277      48.910  44.670  44.580  1.00  0.00           H
ATOM   4489  CE1 PHE A 277      49.120  45.590  42.690  1.00  0.00           C
ATOM   4490  HE1 PHE A 277      48.950  46.570  43.100  1.00  0.00           H
ATOM   4491  CZ  PHE A 277      49.140  45.400  41.260  1.00  0.00           C
ATOM   4492  HZ  PHE A 277      49.000  46.270  40.650  1.00  0.00           H
ATOM   4493  CD2 PHE A 277      49.120  43.000  41.620  1.00  0.00           C
ATOM   4494  HD2 PHE A 277      49.010  42.020  41.180  1.00  0.00           H
ATOM   4495  CE2 PHE A 277      49.210  44.100  40.730  1.00  0.00           C
ATOM   4496  HE2 PHE A 277      49.410  43.850  39.690  1.00  0.00           H
ATOM   4497  C   PHE A 277      49.870  41.340  46.330  1.00  0.00           C
ATOM   4498  O   PHE A 277      49.150  41.790  47.260  1.00  0.00           O
ATOM   4499  N   ILE A 278      50.460  40.120  46.390  1.00  0.00           N
ATOM   4500  HN  ILE A 278      51.020  39.800  45.630  1.00  0.00           H
ATOM   4501  CA  ILE A 278      50.260  39.270  47.560  1.00  0.00           C
ATOM   4502  HA  ILE A 278      49.220  39.060  47.770  1.00  0.00           H
ATOM   4503  CB  ILE A 278      50.700  37.890  47.020  1.00  0.00           C
ATOM   4504  HB  ILE A 278      51.650  38.020  46.460  1.00  0.00           H
ATOM   4505  CG2 ILE A 278      51.110  36.930  48.140  1.00  0.00           C
ATOM   4506 HG21 ILE A 278      51.980  37.220  48.780  1.00  0.00           H
ATOM   4507 HG22 ILE A 278      51.470  35.990  47.680  1.00  0.00           H
ATOM   4508 HG23 ILE A 278      50.220  36.610  48.710  1.00  0.00           H
ATOM   4509  CG1 ILE A 278      49.750  37.400  45.940  1.00  0.00           C
ATOM   4510 HG11 ILE A 278      49.380  38.240  45.320  1.00  0.00           H
ATOM   4511 HG12 ILE A 278      48.890  36.810  46.330  1.00  0.00           H
ATOM   4512  CD  ILE A 278      50.530  36.380  44.990  1.00  0.00           C
ATOM   4513  HD1 ILE A 278      51.420  36.860  44.550  1.00  0.00           H
ATOM   4514  HD2 ILE A 278      49.940  35.800  44.260  1.00  0.00           H
ATOM   4515  HD3 ILE A 278      51.030  35.590  45.590  1.00  0.00           H
ATOM   4516  C   ILE A 278      50.930  39.650  48.790  1.00  0.00           C
ATOM   4517  O   ILE A 278      50.440  39.600  49.880  1.00  0.00           O
ATOM   4518  N   THR A 279      52.110  40.240  48.670  1.00  0.00           N
ATOM   4519  HN  THR A 279      52.530  40.090  47.780  1.00  0.00           H
ATOM   4520  CA  THR A 279      52.900  40.960  49.710  1.00  0.00           C
ATOM   4521  HA  THR A 279      52.800  40.300  50.570  1.00  0.00           H
ATOM   4522  CB  THR A 279      54.390  41.050  49.420  1.00  0.00           C
ATOM   4523  HB  THR A 279      54.970  41.720  50.090  1.00  0.00           H
ATOM   4524  OG1 THR A 279      54.630  41.730  48.180  1.00  0.00           O
ATOM   4525  HG1 THR A 279      54.350  41.160  47.460  1.00  0.00           H
ATOM   4526  CG2 THR A 279      55.090  39.650  49.350  1.00  0.00           C
ATOM   4527 HG21 THR A 279      54.710  38.990  48.540  1.00  0.00           H
ATOM   4528 HG22 THR A 279      54.990  39.150  50.330  1.00  0.00           H
ATOM   4529 HG23 THR A 279      56.170  39.850  49.140  1.00  0.00           H
ATOM   4530  C   THR A 279      52.410  42.330  50.160  1.00  0.00           C
ATOM   4531  O   THR A 279      52.520  42.710  51.350  1.00  0.00           O
ATOM   4532  N   LEU A 280      51.800  43.180  49.290  1.00  0.00           N
ATOM   4533  HN  LEU A 280      51.770  43.020  48.310  1.00  0.00           H
ATOM   4534  CA  LEU A 280      50.950  44.330  49.590  1.00  0.00           C
ATOM   4535  HA  LEU A 280      51.540  45.000  50.190  1.00  0.00           H
ATOM   4536  CB  LEU A 280      50.710  45.040  48.280  1.00  0.00           C
ATOM   4537  HB1 LEU A 280      50.160  44.280  47.690  1.00  0.00           H
ATOM   4538  HB2 LEU A 280      51.650  45.330  47.750  1.00  0.00           H
ATOM   4539  CG  LEU A 280      49.900  46.340  48.210  1.00  0.00           C
ATOM   4540  HG  LEU A 280      48.830  46.080  48.410  1.00  0.00           H
ATOM   4541  CD1 LEU A 280      50.390  47.370  49.300  1.00  0.00           C
ATOM   4542 HD11 LEU A 280      51.320  47.870  48.960  1.00  0.00           H
ATOM   4543 HD12 LEU A 280      50.670  46.790  50.220  1.00  0.00           H
ATOM   4544 HD13 LEU A 280      49.550  48.030  49.580  1.00  0.00           H
ATOM   4545  CD2 LEU A 280      49.930  47.000  46.810  1.00  0.00           C
ATOM   4546 HD21 LEU A 280      51.020  47.050  46.620  1.00  0.00           H
ATOM   4547 HD22 LEU A 280      49.410  47.990  46.840  1.00  0.00           H
ATOM   4548 HD23 LEU A 280      49.490  46.430  45.970  1.00  0.00           H
ATOM   4549  C   LEU A 280      49.760  43.900  50.460  1.00  0.00           C
ATOM   4550  O   LEU A 280      49.410  44.440  51.530  1.00  0.00           O
ATOM   4551  N   SER A 281      49.200  42.700  50.230  1.00  0.00           N
ATOM   4552  HN  SER A 281      49.490  42.330  49.340  1.00  0.00           H
ATOM   4553  CA  SER A 281      48.100  42.190  50.930  1.00  0.00           C
ATOM   4554  HA  SER A 281      47.300  42.910  51.080  1.00  0.00           H
ATOM   4555  CB  SER A 281      47.400  40.920  50.300  1.00  0.00           C
ATOM   4556  HB1 SER A 281      46.570  40.630  50.990  1.00  0.00           H
ATOM   4557  HB2 SER A 281      48.070  40.040  50.240  1.00  0.00           H
ATOM   4558  OG  SER A 281      46.870  41.350  49.060  1.00  0.00           O
ATOM   4559  HG1 SER A 281      47.560  41.250  48.390  1.00  0.00           H
ATOM   4560  C   SER A 281      48.510  41.750  52.360  1.00  0.00           C
ATOM   4561  O   SER A 281      47.690  41.660  53.270  1.00  0.00           O
ATOM   4562  N   PHE A 282      49.790  41.410  52.610  1.00  0.00           N
ATOM   4563  HN  PHE A 282      50.490  41.240  51.910  1.00  0.00           H
ATOM   4564  CA  PHE A 282      50.300  41.260  53.940  1.00  0.00           C
ATOM   4565  HA  PHE A 282      49.700  40.500  54.420  1.00  0.00           H
ATOM   4566  CB  PHE A 282      51.730  40.700  53.960  1.00  0.00           C
ATOM   4567  HB1 PHE A 282      52.150  40.640  54.990  1.00  0.00           H
ATOM   4568  HB2 PHE A 282      52.440  41.360  53.440  1.00  0.00           H
ATOM   4569  CG  PHE A 282      51.830  39.330  53.340  1.00  0.00           C
ATOM   4570  CD1 PHE A 282      53.050  38.880  52.790  1.00  0.00           C
ATOM   4571  HD1 PHE A 282      53.990  39.400  52.940  1.00  0.00           H
ATOM   4572  CE1 PHE A 282      53.060  37.650  52.060  1.00  0.00           C
ATOM   4573  HE1 PHE A 282      54.020  37.280  51.710  1.00  0.00           H
ATOM   4574  CZ  PHE A 282      51.950  36.920  51.760  1.00  0.00           C
ATOM   4575  HZ  PHE A 282      51.900  36.030  51.130  1.00  0.00           H
ATOM   4576  CD2 PHE A 282      50.740  38.450  53.120  1.00  0.00           C
ATOM   4577  HD2 PHE A 282      49.800  38.710  53.580  1.00  0.00           H
ATOM   4578  CE2 PHE A 282      50.780  37.350  52.290  1.00  0.00           C
ATOM   4579  HE2 PHE A 282      49.900  36.760  52.050  1.00  0.00           H
ATOM   4580  C   PHE A 282      50.210  42.540  54.770  1.00  0.00           C
ATOM   4581  O   PHE A 282      50.070  42.470  56.000  1.00  0.00           O
ATOM   4582  N   THR A 283      50.130  43.750  54.160  1.00  0.00           N
ATOM   4583  HN  THR A 283      50.380  43.740  53.190  1.00  0.00           H
ATOM   4584  CA  THR A 283      49.860  44.940  55.030  1.00  0.00           C
ATOM   4585  HA  THR A 283      50.560  44.890  55.850  1.00  0.00           H
ATOM   4586  CB  THR A 283      50.130  46.230  54.430  1.00  0.00           C
ATOM   4587  HB  THR A 283      50.250  47.100  55.100  1.00  0.00           H
ATOM   4588  OG1 THR A 283      49.250  46.530  53.310  1.00  0.00           O
ATOM   4589  HG1 THR A 283      49.390  45.820  52.690  1.00  0.00           H
ATOM   4590  CG2 THR A 283      51.620  46.180  53.870  1.00  0.00           C
ATOM   4591 HG21 THR A 283      51.960  47.190  53.530  1.00  0.00           H
ATOM   4592 HG22 THR A 283      51.800  45.440  53.070  1.00  0.00           H
ATOM   4593 HG23 THR A 283      52.300  45.760  54.630  1.00  0.00           H
ATOM   4594  C   THR A 283      48.480  45.030  55.560  1.00  0.00           C
ATOM   4595  O   THR A 283      48.320  45.580  56.630  1.00  0.00           O
ATOM   4596  N   TYR A 284      47.480  44.440  54.920  1.00  0.00           N
ATOM   4597  HN  TYR A 284      47.650  44.140  53.990  1.00  0.00           H
ATOM   4598  CA  TYR A 284      46.160  44.450  55.430  1.00  0.00           C
ATOM   4599  HA  TYR A 284      45.880  45.420  55.790  1.00  0.00           H
ATOM   4600  CB  TYR A 284      45.200  44.090  54.230  1.00  0.00           C
ATOM   4601  HB1 TYR A 284      44.150  44.310  54.510  1.00  0.00           H
ATOM   4602  HB2 TYR A 284      45.380  42.990  54.110  1.00  0.00           H
ATOM   4603  CG  TYR A 284      45.460  44.820  52.940  1.00  0.00           C
ATOM   4604  CD1 TYR A 284      45.790  46.140  52.940  1.00  0.00           C
ATOM   4605  HD1 TYR A 284      45.710  46.590  53.930  1.00  0.00           H
ATOM   4606  CE1 TYR A 284      45.980  46.840  51.750  1.00  0.00           C
ATOM   4607  HE1 TYR A 284      46.350  47.830  51.930  1.00  0.00           H
ATOM   4608  CZ  TYR A 284      45.890  46.240  50.510  1.00  0.00           C
ATOM   4609  OH  TYR A 284      46.310  46.860  49.350  1.00  0.00           O
ATOM   4610  HH  TYR A 284      46.570  47.760  49.580  1.00  0.00           H
ATOM   4611  CD2 TYR A 284      45.220  44.220  51.680  1.00  0.00           C
ATOM   4612  HD2 TYR A 284      44.900  43.190  51.600  1.00  0.00           H
ATOM   4613  CE2 TYR A 284      45.460  44.920  50.500  1.00  0.00           C
ATOM   4614  HE2 TYR A 284      45.280  44.430  49.550  1.00  0.00           H
ATOM   4615  C   TYR A 284      46.040  43.420  56.550  1.00  0.00           C
ATOM   4616  O   TYR A 284      45.170  43.530  57.380  1.00  0.00           O
ATOM   4617  N   MET A 285      46.970  42.450  56.750  1.00  0.00           N
ATOM   4618  HN  MET A 285      47.670  42.330  56.040  1.00  0.00           H
ATOM   4619  CA  MET A 285      47.000  41.610  57.940  1.00  0.00           C
ATOM   4620  HA  MET A 285      46.040  41.150  58.130  1.00  0.00           H
ATOM   4621  CB  MET A 285      48.080  40.580  58.040  1.00  0.00           C
ATOM   4622  HB1 MET A 285      47.950  40.100  59.040  1.00  0.00           H
ATOM   4623  HB2 MET A 285      49.100  40.910  57.770  1.00  0.00           H
ATOM   4624  CG  MET A 285      47.850  39.420  57.040  1.00  0.00           C
ATOM   4625  HG1 MET A 285      48.800  38.840  56.950  1.00  0.00           H
ATOM   4626  HG2 MET A 285      47.770  39.880  56.030  1.00  0.00           H
ATOM   4627  SD  MET A 285      46.480  38.280  57.380  1.00  0.00           S
ATOM   4628  CE  MET A 285      46.920  36.770  56.390  1.00  0.00           C
ATOM   4629  HE1 MET A 285      47.900  36.400  56.770  1.00  0.00           H
ATOM   4630  HE2 MET A 285      46.930  36.980  55.300  1.00  0.00           H
ATOM   4631  HE3 MET A 285      46.160  35.980  56.610  1.00  0.00           H
ATOM   4632  C   MET A 285      47.240  42.470  59.190  1.00  0.00           C
ATOM   4633  O   MET A 285      46.670  42.350  60.250  1.00  0.00           O
ATOM   4634  N   ASN A 286      48.010  43.570  59.020  1.00  0.00           N
ATOM   4635  HN  ASN A 286      48.400  43.830  58.140  1.00  0.00           H
ATOM   4636  CA  ASN A 286      48.070  44.600  60.130  1.00  0.00           C
ATOM   4637  HA  ASN A 286      48.510  44.000  60.920  1.00  0.00           H
ATOM   4638  CB  ASN A 286      49.090  45.710  59.600  1.00  0.00           C
ATOM   4639  HB1 ASN A 286      48.400  46.370  59.050  1.00  0.00           H
ATOM   4640  HB2 ASN A 286      49.840  45.350  58.860  1.00  0.00           H
ATOM   4641  CG  ASN A 286      49.730  46.500  60.720  1.00  0.00           C
ATOM   4642  OD1 ASN A 286      49.430  47.640  60.980  1.00  0.00           O
ATOM   4643  ND2 ASN A 286      50.690  45.870  61.360  1.00  0.00           N
ATOM   4644 HD21 ASN A 286      51.030  45.000  61.010  1.00  0.00           H
ATOM   4645 HD22 ASN A 286      51.130  46.420  62.070  1.00  0.00           H
ATOM   4646  C   ASN A 286      46.750  45.130  60.600  1.00  0.00           C
ATOM   4647  O   ASN A 286      46.520  45.140  61.800  1.00  0.00           O
ATOM   4648  N   SER A 287      45.850  45.350  59.620  1.00  0.00           N
ATOM   4649  HN  SER A 287      46.130  45.170  58.680  1.00  0.00           H
ATOM   4650  CA  SER A 287      44.550  45.880  59.960  1.00  0.00           C
ATOM   4651  HA  SER A 287      44.810  46.680  60.630  1.00  0.00           H
ATOM   4652  CB  SER A 287      43.730  46.560  58.850  1.00  0.00           C
ATOM   4653  HB1 SER A 287      42.670  46.760  59.090  1.00  0.00           H
ATOM   4654  HB2 SER A 287      43.670  45.920  57.930  1.00  0.00           H
ATOM   4655  OG  SER A 287      44.270  47.810  58.420  1.00  0.00           O
ATOM   4656  HG1 SER A 287      45.060  47.690  57.890  1.00  0.00           H
ATOM   4657  C   SER A 287      43.620  44.970  60.720  1.00  0.00           C
ATOM   4658  O   SER A 287      42.590  45.420  61.160  1.00  0.00           O
ATOM   4659  N   MET A 288      44.010  43.680  60.840  1.00  0.00           N
ATOM   4660  HN  MET A 288      44.820  43.330  60.380  1.00  0.00           H
ATOM   4661  CA  MET A 288      43.410  42.730  61.840  1.00  0.00           C
ATOM   4662  HA  MET A 288      42.400  43.060  62.090  1.00  0.00           H
ATOM   4663  CB  MET A 288      43.290  41.310  61.220  1.00  0.00           C
ATOM   4664  HB1 MET A 288      44.170  41.110  60.560  1.00  0.00           H
ATOM   4665  HB2 MET A 288      42.440  41.450  60.520  1.00  0.00           H
ATOM   4666  CG  MET A 288      43.080  40.060  62.140  1.00  0.00           C
ATOM   4667  HG1 MET A 288      42.140  40.300  62.680  1.00  0.00           H
ATOM   4668  HG2 MET A 288      43.940  40.070  62.860  1.00  0.00           H
ATOM   4669  SD  MET A 288      42.940  38.430  61.310  1.00  0.00           S
ATOM   4670  CE  MET A 288      44.710  38.090  61.350  1.00  0.00           C
ATOM   4671  HE1 MET A 288      44.820  37.120  60.810  1.00  0.00           H
ATOM   4672  HE2 MET A 288      45.020  37.820  62.380  1.00  0.00           H
ATOM   4673  HE3 MET A 288      45.390  38.870  60.910  1.00  0.00           H
ATOM   4674  C   MET A 288      44.160  42.620  63.190  1.00  0.00           C
ATOM   4675  O   MET A 288      43.470  42.410  64.190  1.00  0.00           O
ATOM   4676  N   LEU A 289      45.480  42.750  63.200  1.00  0.00           N
ATOM   4677  HN  LEU A 289      45.940  42.720  62.310  1.00  0.00           H
ATOM   4678  CA  LEU A 289      46.250  42.640  64.410  1.00  0.00           C
ATOM   4679  HA  LEU A 289      45.730  41.920  65.020  1.00  0.00           H
ATOM   4680  CB  LEU A 289      47.650  42.010  64.250  1.00  0.00           C
ATOM   4681  HB1 LEU A 289      48.140  41.880  65.240  1.00  0.00           H
ATOM   4682  HB2 LEU A 289      48.200  42.660  63.540  1.00  0.00           H
ATOM   4683  CG  LEU A 289      47.640  40.700  63.470  1.00  0.00           C
ATOM   4684  HG  LEU A 289      46.860  40.670  62.670  1.00  0.00           H
ATOM   4685  CD1 LEU A 289      49.060  40.550  62.850  1.00  0.00           C
ATOM   4686 HD11 LEU A 289      49.200  39.570  62.350  1.00  0.00           H
ATOM   4687 HD12 LEU A 289      49.830  40.590  63.650  1.00  0.00           H
ATOM   4688 HD13 LEU A 289      49.280  41.370  62.140  1.00  0.00           H
ATOM   4689  CD2 LEU A 289      47.280  39.510  64.390  1.00  0.00           C
ATOM   4690 HD21 LEU A 289      47.620  38.630  63.800  1.00  0.00           H
ATOM   4691 HD22 LEU A 289      46.220  39.340  64.650  1.00  0.00           H
ATOM   4692 HD23 LEU A 289      47.840  39.510  65.350  1.00  0.00           H
ATOM   4693  C   LEU A 289      46.370  43.830  65.300  1.00  0.00           C
ATOM   4694  O   LEU A 289      46.540  43.730  66.490  1.00  0.00           O
ATOM   4695  N   ASP A 290      46.250  45.010  64.680  1.00  0.00           N
ATOM   4696  HN  ASP A 290      46.180  45.090  63.700  1.00  0.00           H
ATOM   4697  CA  ASP A 290      46.190  46.310  65.390  1.00  0.00           C
ATOM   4698  HA  ASP A 290      47.170  46.390  65.830  1.00  0.00           H
ATOM   4699  CB  ASP A 290      46.070  47.360  64.310  1.00  0.00           C
ATOM   4700  HB1 ASP A 290      45.670  48.340  64.670  1.00  0.00           H
ATOM   4701  HB2 ASP A 290      45.350  46.970  63.560  1.00  0.00           H
ATOM   4702  CG  ASP A 290      47.460  47.620  63.650  1.00  0.00           C
ATOM   4703  OD1 ASP A 290      48.470  47.160  64.110  1.00  0.00           O
ATOM   4704  OD2 ASP A 290      47.490  48.570  62.650  1.00  0.00           O
ATOM   4705  HD2 ASP A 290      48.350  48.420  62.260  1.00  0.00           H
ATOM   4706  C   ASP A 290      44.990  46.460  66.360  1.00  0.00           C
ATOM   4707  O   ASP A 290      45.330  46.830  67.490  1.00  0.00           O
ATOM   4708  N   PRO A 291      43.760  46.110  66.140  1.00  0.00           N
ATOM   4709  CD  PRO A 291      43.190  46.000  64.810  1.00  0.00           C
ATOM   4710  HD1 PRO A 291      43.830  45.430  64.110  1.00  0.00           H
ATOM   4711  HD2 PRO A 291      42.970  47.040  64.480  1.00  0.00           H
ATOM   4712  CA  PRO A 291      42.750  46.010  67.180  1.00  0.00           C
ATOM   4713  HA  PRO A 291      42.750  46.940  67.730  1.00  0.00           H
ATOM   4714  CB  PRO A 291      41.430  45.860  66.430  1.00  0.00           C
ATOM   4715  HB1 PRO A 291      41.020  46.900  66.400  1.00  0.00           H
ATOM   4716  HB2 PRO A 291      40.720  45.190  66.950  1.00  0.00           H
ATOM   4717  CG  PRO A 291      41.880  45.260  65.040  1.00  0.00           C
ATOM   4718  HG1 PRO A 291      42.040  44.170  65.130  1.00  0.00           H
ATOM   4719  HG2 PRO A 291      41.190  45.480  64.180  1.00  0.00           H
ATOM   4720  C   PRO A 291      42.840  44.820  68.110  1.00  0.00           C
ATOM   4721  O   PRO A 291      42.470  45.020  69.240  1.00  0.00           O
ATOM   4722  N   VAL A 292      43.210  43.610  67.680  1.00  0.00           N
ATOM   4723  HN  VAL A 292      43.520  43.570  66.730  1.00  0.00           H
ATOM   4724  CA  VAL A 292      43.490  42.490  68.550  1.00  0.00           C
ATOM   4725  HA  VAL A 292      42.620  42.230  69.130  1.00  0.00           H
ATOM   4726  CB  VAL A 292      43.790  41.360  67.570  1.00  0.00           C
ATOM   4727  HB  VAL A 292      44.490  41.770  66.820  1.00  0.00           H
ATOM   4728  CG1 VAL A 292      44.540  40.210  68.170  1.00  0.00           C
ATOM   4729 HG11 VAL A 292      44.120  39.850  69.140  1.00  0.00           H
ATOM   4730 HG12 VAL A 292      45.620  40.440  68.250  1.00  0.00           H
ATOM   4731 HG13 VAL A 292      44.490  39.370  67.440  1.00  0.00           H
ATOM   4732  CG2 VAL A 292      42.520  40.910  66.910  1.00  0.00           C
ATOM   4733 HG21 VAL A 292      42.060  41.700  66.270  1.00  0.00           H
ATOM   4734 HG22 VAL A 292      41.880  40.530  67.750  1.00  0.00           H
ATOM   4735 HG23 VAL A 292      42.730  40.080  66.210  1.00  0.00           H
ATOM   4736  C   VAL A 292      44.580  42.730  69.560  1.00  0.00           C
ATOM   4737  O   VAL A 292      44.410  42.440  70.720  1.00  0.00           O
ATOM   4738  N   VAL A 293      45.750  43.340  69.180  1.00  0.00           N
ATOM   4739  HN  VAL A 293      45.900  43.640  68.240  1.00  0.00           H
ATOM   4740  CA  VAL A 293      46.830  43.570  70.120  1.00  0.00           C
ATOM   4741  HA  VAL A 293      46.390  43.710  71.090  1.00  0.00           H
ATOM   4742  CB  VAL A 293      47.630  42.350  70.470  1.00  0.00           C
ATOM   4743  HB  VAL A 293      46.900  41.560  70.720  1.00  0.00           H
ATOM   4744  CG1 VAL A 293      48.430  41.790  69.260  1.00  0.00           C
ATOM   4745 HG11 VAL A 293      47.760  41.740  68.370  1.00  0.00           H
ATOM   4746 HG12 VAL A 293      48.860  40.820  69.590  1.00  0.00           H
ATOM   4747 HG13 VAL A 293      49.300  42.410  68.950  1.00  0.00           H
ATOM   4748  CG2 VAL A 293      48.470  42.660  71.770  1.00  0.00           C
ATOM   4749 HG21 VAL A 293      47.870  43.120  72.590  1.00  0.00           H
ATOM   4750 HG22 VAL A 293      49.320  43.370  71.630  1.00  0.00           H
ATOM   4751 HG23 VAL A 293      48.800  41.640  72.070  1.00  0.00           H
ATOM   4752  C   VAL A 293      47.700  44.770  69.860  1.00  0.00           C
ATOM   4753  O   VAL A 293      48.860  44.690  69.490  1.00  0.00           O
ATOM   4754  N   TYR A 294      47.150  46.010  70.080  1.00  0.00           N
ATOM   4755  HN  TYR A 294      46.180  46.080  70.290  1.00  0.00           H
ATOM   4756  CA  TYR A 294      47.900  47.210  70.030  1.00  0.00           C
ATOM   4757  HA  TYR A 294      48.810  46.950  70.540  1.00  0.00           H
ATOM   4758  CB  TYR A 294      48.330  47.560  68.570  1.00  0.00           C
ATOM   4759  HB1 TYR A 294      47.440  47.840  67.980  1.00  0.00           H
ATOM   4760  HB2 TYR A 294      48.870  46.700  68.120  1.00  0.00           H
ATOM   4761  CG  TYR A 294      49.290  48.720  68.520  1.00  0.00           C
ATOM   4762  CD1 TYR A 294      50.490  48.590  69.190  1.00  0.00           C
ATOM   4763  HD1 TYR A 294      50.550  47.790  69.930  1.00  0.00           H
ATOM   4764  CE1 TYR A 294      51.420  49.640  69.080  1.00  0.00           C
ATOM   4765  HE1 TYR A 294      52.380  49.620  69.590  1.00  0.00           H
ATOM   4766  CZ  TYR A 294      51.150  50.780  68.270  1.00  0.00           C
ATOM   4767  OH  TYR A 294      52.080  51.820  68.080  1.00  0.00           O
ATOM   4768  HH  TYR A 294      51.790  52.520  67.490  1.00  0.00           H
ATOM   4769  CD2 TYR A 294      49.010  49.820  67.710  1.00  0.00           C
ATOM   4770  HD2 TYR A 294      48.050  49.990  67.220  1.00  0.00           H
ATOM   4771  CE2 TYR A 294      49.950  50.790  67.500  1.00  0.00           C
ATOM   4772  HE2 TYR A 294      49.790  51.590  66.790  1.00  0.00           H
ATOM   4773  C   TYR A 294      47.210  48.430  70.710  1.00  0.00           C
ATOM   4774  O   TYR A 294      47.890  49.120  71.480  1.00  0.00           O
ATOM   4775  N   TYR A 295      45.870  48.630  70.520  1.00  0.00           N
ATOM   4776  HN  TYR A 295      45.360  47.980  69.960  1.00  0.00           H
ATOM   4777  CA  TYR A 295      45.280  49.880  71.050  1.00  0.00           C
ATOM   4778  HA  TYR A 295      45.910  50.760  70.970  1.00  0.00           H
ATOM   4779  CB  TYR A 295      43.840  50.140  70.580  1.00  0.00           C
ATOM   4780  HB1 TYR A 295      43.510  51.120  70.990  1.00  0.00           H
ATOM   4781  HB2 TYR A 295      43.160  49.350  70.950  1.00  0.00           H
ATOM   4782  CG  TYR A 295      43.740  50.150  69.010  1.00  0.00           C
ATOM   4783  CD1 TYR A 295      42.460  49.950  68.460  1.00  0.00           C
ATOM   4784  HD1 TYR A 295      41.620  49.890  69.140  1.00  0.00           H
ATOM   4785  CE1 TYR A 295      42.300  49.700  67.050  1.00  0.00           C
ATOM   4786  HE1 TYR A 295      41.300  49.630  66.660  1.00  0.00           H
ATOM   4787  CZ  TYR A 295      43.420  49.840  66.230  1.00  0.00           C
ATOM   4788  OH  TYR A 295      43.280  49.880  64.830  1.00  0.00           O
ATOM   4789  HH  TYR A 295      42.450  49.550  64.480  1.00  0.00           H
ATOM   4790  CD2 TYR A 295      44.850  50.280  68.130  1.00  0.00           C
ATOM   4791  HD2 TYR A 295      45.860  50.480  68.470  1.00  0.00           H
ATOM   4792  CE2 TYR A 295      44.690  50.120  66.720  1.00  0.00           C
ATOM   4793  HE2 TYR A 295      45.460  50.380  66.010  1.00  0.00           H
ATOM   4794  C   TYR A 295      45.060  49.620  72.580  1.00  0.00           C
ATOM   4795  O   TYR A 295      44.920  50.600  73.260  1.00  0.00           O
ATOM   4796  N   PHE A 296      44.940  48.360  73.070  1.00  0.00           N
ATOM   4797  HN  PHE A 296      45.100  47.600  72.450  1.00  0.00           H
ATOM   4798  CA  PHE A 296      44.460  48.050  74.380  1.00  0.00           C
ATOM   4799  HA  PHE A 296      44.070  48.980  74.790  1.00  0.00           H
ATOM   4800  CB  PHE A 296      43.130  47.260  74.360  1.00  0.00           C
ATOM   4801  HB1 PHE A 296      42.630  47.410  75.330  1.00  0.00           H
ATOM   4802  HB2 PHE A 296      43.280  46.180  74.120  1.00  0.00           H
ATOM   4803  CG  PHE A 296      42.190  47.760  73.300  1.00  0.00           C
ATOM   4804  CD1 PHE A 296      41.790  49.090  73.210  1.00  0.00           C
ATOM   4805  HD1 PHE A 296      42.090  49.910  73.830  1.00  0.00           H
ATOM   4806  CE1 PHE A 296      40.700  49.460  72.400  1.00  0.00           C
ATOM   4807  HE1 PHE A 296      40.350  50.480  72.490  1.00  0.00           H
ATOM   4808  CZ  PHE A 296      40.100  48.470  71.540  1.00  0.00           C
ATOM   4809  HZ  PHE A 296      39.240  48.720  70.940  1.00  0.00           H
ATOM   4810  CD2 PHE A 296      41.570  46.790  72.420  1.00  0.00           C
ATOM   4811  HD2 PHE A 296      41.790  45.740  72.540  1.00  0.00           H
ATOM   4812  CE2 PHE A 296      40.580  47.150  71.540  1.00  0.00           C
ATOM   4813  HE2 PHE A 296      40.180  46.340  70.940  1.00  0.00           H
ATOM   4814  C   PHE A 296      45.390  47.590  75.400  1.00  0.00           C
ATOM   4815  O   PHE A 296      45.110  47.120  76.460  1.00  0.00           O
ATOM   4816  N   SER A 297      46.700  47.790  75.040  1.00  0.00           N
ATOM   4817  HN  SER A 297      46.900  48.260  74.180  1.00  0.00           H
ATOM   4818  CA  SER A 297      47.840  47.240  75.830  1.00  0.00           C
ATOM   4819  HA  SER A 297      47.560  47.240  76.870  1.00  0.00           H
ATOM   4820  CB  SER A 297      48.270  45.780  75.340  1.00  0.00           C
ATOM   4821  HB1 SER A 297      48.610  45.700  74.270  1.00  0.00           H
ATOM   4822  HB2 SER A 297      47.340  45.190  75.250  1.00  0.00           H
ATOM   4823  OG  SER A 297      49.220  45.120  76.190  1.00  0.00           O
ATOM   4824  HG1 SER A 297      49.970  45.700  76.290  1.00  0.00           H
ATOM   4825  C   SER A 297      48.920  48.190  75.710  1.00  0.00           C
ATOM   4826  O   SER A 297      49.110  48.920  74.730  1.00  0.00           O
ATOM   4827  N   SER A 298      49.760  48.260  76.710  1.00  0.00           N
ATOM   4828  HN  SER A 298      49.630  47.650  77.490  1.00  0.00           H
ATOM   4829  CA  SER A 298      50.950  49.070  76.870  1.00  0.00           C
ATOM   4830  HA  SER A 298      51.120  49.500  75.900  1.00  0.00           H
ATOM   4831  CB  SER A 298      50.670  50.250  77.810  1.00  0.00           C
ATOM   4832  HB1 SER A 298      50.420  49.830  78.810  1.00  0.00           H
ATOM   4833  HB2 SER A 298      49.840  50.870  77.430  1.00  0.00           H
ATOM   4834  OG  SER A 298      51.810  51.030  77.950  1.00  0.00           O
ATOM   4835  HG1 SER A 298      51.460  51.930  77.860  1.00  0.00           H
ATOM   4836  C   SER A 298      52.180  48.290  77.350  1.00  0.00           C
ATOM   4837  O   SER A 298      51.990  47.390  78.200  1.00  0.00           O
ATOM   4838  N   PRO A 299      53.400  48.650  76.860  1.00  0.00           N
ATOM   4839  CD  PRO A 299      53.670  49.680  75.860  1.00  0.00           C
ATOM   4840  HD1 PRO A 299      53.440  50.630  76.400  1.00  0.00           H
ATOM   4841  HD2 PRO A 299      53.060  49.530  74.940  1.00  0.00           H
ATOM   4842  CA  PRO A 299      54.600  48.000  77.350  1.00  0.00           C
ATOM   4843  HA  PRO A 299      54.380  46.960  77.550  1.00  0.00           H
ATOM   4844  CB  PRO A 299      55.530  48.180  76.110  1.00  0.00           C
ATOM   4845  HB1 PRO A 299      55.270  47.400  75.370  1.00  0.00           H
ATOM   4846  HB2 PRO A 299      56.590  47.970  76.350  1.00  0.00           H
ATOM   4847  CG  PRO A 299      55.130  49.570  75.480  1.00  0.00           C
ATOM   4848  HG1 PRO A 299      55.680  50.470  75.850  1.00  0.00           H
ATOM   4849  HG2 PRO A 299      55.220  49.520  74.380  1.00  0.00           H
ATOM   4850  C   PRO A 299      55.170  48.700  78.600  1.00  0.00           C
ATOM   4851  O   PRO A 299      56.380  48.760  78.730  1.00  0.00           O
ATOM   4852  N   SER A 300      54.330  49.180  79.540  1.00  0.00           N
ATOM   4853  HN  SER A 300      53.360  49.220  79.320  1.00  0.00           H
ATOM   4854  CA  SER A 300      54.670  49.670  80.840  1.00  0.00           C
ATOM   4855  HA  SER A 300      55.330  50.520  80.770  1.00  0.00           H
ATOM   4856  CB  SER A 300      53.400  50.040  81.640  1.00  0.00           C
ATOM   4857  HB1 SER A 300      52.740  49.220  81.990  1.00  0.00           H
ATOM   4858  HB2 SER A 300      52.820  50.640  80.910  1.00  0.00           H
ATOM   4859  OG  SER A 300      53.650  51.000  82.660  1.00  0.00           O
ATOM   4860  HG1 SER A 300      53.970  51.830  82.330  1.00  0.00           H
ATOM   4861  C   SER A 300      55.430  48.760  81.770  1.00  0.00           C
ATOM   4862  O   SER A 300      56.420  49.160  82.380  1.00  0.00           O
ATOM   4863  NT  SER A 300      54.900  47.490  81.910  1.00  0.00           N
ATOM   4864  HNT SER A 300      54.010  47.240  81.530  1.00  0.00           H
ATOM   4865  CAT SER A 300      55.260  46.580  82.990  1.00  0.00           C
ATOM   4866  HT1 SER A 300      54.570  46.710  83.850  1.00  0.00           H
ATOM   4867  HT2 SER A 300      56.310  46.770  83.260  1.00  0.00           H
ATOM   4868  HT3 SER A 300      55.170  45.540  82.630  1.00  0.00           H
ATOM   4869  N1  GSK B 301      46.360  47.560  43.120  1.00  0.00           N
ATOM   4870  C1  GSK B 301      46.820  48.910  43.090  1.00  0.00           C
ATOM   4871  O1  GSK B 301      47.160  49.490  42.050  1.00  0.00           O
ATOM   4872  C2  GSK B 301      46.220  46.980  44.380  1.00  0.00           C
ATOM   4873  C3  GSK B 301      46.540  47.630  45.610  1.00  0.00           C
ATOM   4874  C4  GSK B 301      46.060  45.520  45.860  1.00  0.00           C
ATOM   4875  C5  GSK B 301      46.210  46.930  41.860  1.00  0.00           C
ATOM   4876  C6  GSK B 301      45.040  47.400  41.130  1.00  0.00           C
ATOM   4877  C7  GSK B 301      43.790  47.340  42.030  1.00  0.00           C
ATOM   4878  C8  GSK B 301      42.550  47.760  41.240  1.00  0.00           C
ATOM   4879  C9  GSK B 301      41.130  47.950  41.880  1.00  0.00           C
ATOM   4880  C10 GSK B 301      46.880  48.980  45.710  1.00  0.00           C
ATOM   4881  N2  GSK B 301      46.420  46.640  46.520  1.00  0.00           N
ATOM   4882  N3  GSK B 301      46.020  45.640  44.570  1.00  0.00           N
ATOM   4883  N4  GSK B 301      47.000  49.480  44.390  1.00  0.00           N
ATOM   4884  O2  GSK B 301      47.040  49.630  46.750  1.00  0.00           O
ATOM   4885 CL   GSK B 301      46.270  43.960  46.620  1.00  0.00          Cl
ATOM   4886  H1  GSK B 301      46.080  45.870  42.190  1.00  0.00           H
ATOM   4887  H2  GSK B 301      47.160  47.100  41.320  1.00  0.00           H
ATOM   4888  H3  GSK B 301      44.890  46.600  40.370  1.00  0.00           H
ATOM   4889  H4  GSK B 301      45.150  48.310  40.510  1.00  0.00           H
ATOM   4890  H5  GSK B 301      43.760  48.030  42.900  1.00  0.00           H
ATOM   4891  H6  GSK B 301      43.600  46.300  42.390  1.00  0.00           H
ATOM   4892  H7  GSK B 301      42.340  47.130  40.340  1.00  0.00           H
ATOM   4893  H8  GSK B 301      42.880  48.740  40.860  1.00  0.00           H
ATOM   4894  H9  GSK B 301      40.320  47.970  41.120  1.00  0.00           H
ATOM   4895  H10 GSK B 301      41.060  48.870  42.500  1.00  0.00           H
ATOM   4896  H11 GSK B 301      40.800  47.030  42.410  1.00  0.00           H
ATOM   4897  H12 GSK B 301      46.640  46.710  47.500  1.00  0.00           H
ATOM   4898  H13 GSK B 301      47.070  50.490  44.390  1.00  0.00           H
ATOM   4899  LP1 GSK B 301      46.440  42.500  47.340  1.00  0.00            
TER
ENDMDL
