# Supplementary material for: Structural basis of hydroxycarboxylic acid receptor signaling mechanisms through ligand binding
Source: Nat Commun. 2023 Sep 22;14:5899. doi: 10.1038/s41467-023-41650-7 (PMC10516952; doi:10.1038/s41467-023-41650-7)
Supplement: Supplementary file 4 — Source Data [file 41467_2023_41650_MOESM4_ESM.zip › source file/molecular dynamics simulations trajectories/with_gsk_run3/with_gsk_run3_300ns.pdb]

REMARK    GENERATED BY TRJCONV
TITLE     Title t= 300000.00000 step= 150000000
REMARK    THIS IS A SIMULATION BOX
CRYST1   96.645   96.645  109.730  90.00  90.00  90.00 P 1           1
MODEL        1
ATOM      1  CAY HSD A   9      54.760  39.910  28.960  1.00  0.00           C
ATOM      2  HY1 HSD A   9      54.830  38.840  28.630  1.00  0.00           H
ATOM      3  HY2 HSD A   9      54.090  40.110  29.810  1.00  0.00           H
ATOM      4  HY3 HSD A   9      55.820  40.200  29.140  1.00  0.00           H
ATOM      5  CY  HSD A   9      54.300  40.860  27.910  1.00  0.00           C
ATOM      6  OY  HSD A   9      54.540  40.620  26.710  1.00  0.00           O
ATOM      7  N   HSD A   9      53.690  41.960  28.360  1.00  0.00           N
ATOM      8  HN  HSD A   9      53.500  42.020  29.340  1.00  0.00           H
ATOM      9  CA  HSD A   9      53.180  43.010  27.470  1.00  0.00           C
ATOM     10  HA  HSD A   9      53.490  42.640  26.500  1.00  0.00           H
ATOM     11  CB  HSD A   9      51.600  43.200  27.720  1.00  0.00           C
ATOM     12  HB1 HSD A   9      51.080  43.790  26.940  1.00  0.00           H
ATOM     13  HB2 HSD A   9      51.550  43.790  28.660  1.00  0.00           H
ATOM     14  ND1 HSD A   9      51.130  40.790  26.810  1.00  0.00           N
ATOM     15  HD1 HSD A   9      51.680  40.580  26.020  1.00  0.00           H
ATOM     16  CG  HSD A   9      50.920  41.810  27.720  1.00  0.00           C
ATOM     17  CE1 HSD A   9      50.430  39.730  27.260  1.00  0.00           C
ATOM     18  HE1 HSD A   9      50.500  38.720  26.860  1.00  0.00           H
ATOM     19  NE2 HSD A   9      49.750  39.980  28.350  1.00  0.00           N
ATOM     20  CD2 HSD A   9      50.080  41.270  28.630  1.00  0.00           C
ATOM     21  HD2 HSD A   9      49.640  41.760  29.490  1.00  0.00           H
ATOM     22  C   HSD A   9      53.850  44.330  27.680  1.00  0.00           C
ATOM     23  O   HSD A   9      53.780  44.890  28.800  1.00  0.00           O
ATOM     24  N   PHE A  10      54.440  44.930  26.660  1.00  0.00           N
ATOM     25  HN  PHE A  10      54.320  44.460  25.790  1.00  0.00           H
ATOM     26  CA  PHE A  10      55.020  46.240  26.670  1.00  0.00           C
ATOM     27  HA  PHE A  10      55.130  46.470  27.720  1.00  0.00           H
ATOM     28  CB  PHE A  10      56.230  46.170  25.760  1.00  0.00           C
ATOM     29  HB1 PHE A  10      56.030  45.770  24.740  1.00  0.00           H
ATOM     30  HB2 PHE A  10      56.950  45.470  26.220  1.00  0.00           H
ATOM     31  CG  PHE A  10      56.990  47.380  25.520  1.00  0.00           C
ATOM     32  CD1 PHE A  10      57.800  48.000  26.480  1.00  0.00           C
ATOM     33  HD1 PHE A  10      57.800  47.480  27.430  1.00  0.00           H
ATOM     34  CE1 PHE A  10      58.450  49.190  26.210  1.00  0.00           C
ATOM     35  HE1 PHE A  10      59.110  49.680  26.900  1.00  0.00           H
ATOM     36  CZ  PHE A  10      58.390  49.760  24.900  1.00  0.00           C
ATOM     37  HZ  PHE A  10      58.930  50.660  24.700  1.00  0.00           H
ATOM     38  CD2 PHE A  10      56.900  48.000  24.260  1.00  0.00           C
ATOM     39  HD2 PHE A  10      56.370  47.430  23.510  1.00  0.00           H
ATOM     40  CE2 PHE A  10      57.570  49.180  23.970  1.00  0.00           C
ATOM     41  HE2 PHE A  10      57.460  49.610  22.990  1.00  0.00           H
ATOM     42  C   PHE A  10      54.050  47.340  26.300  1.00  0.00           C
ATOM     43  O   PHE A  10      53.470  47.370  25.220  1.00  0.00           O
ATOM     44  N   LEU A  11      53.870  48.320  27.180  1.00  0.00           N
ATOM     45  HN  LEU A  11      54.410  48.290  28.020  1.00  0.00           H
ATOM     46  CA  LEU A  11      53.000  49.440  26.940  1.00  0.00           C
ATOM     47  HA  LEU A  11      52.670  49.480  25.910  1.00  0.00           H
ATOM     48  CB  LEU A  11      51.870  49.280  28.010  1.00  0.00           C
ATOM     49  HB1 LEU A  11      51.230  50.160  28.230  1.00  0.00           H
ATOM     50  HB2 LEU A  11      52.360  49.010  28.970  1.00  0.00           H
ATOM     51  CG  LEU A  11      50.920  48.010  27.640  1.00  0.00           C
ATOM     52  HG  LEU A  11      51.460  47.040  27.500  1.00  0.00           H
ATOM     53  CD1 LEU A  11      49.820  47.690  28.700  1.00  0.00           C
ATOM     54 HD11 LEU A  11      49.110  48.550  28.840  1.00  0.00           H
ATOM     55 HD12 LEU A  11      50.360  47.530  29.660  1.00  0.00           H
ATOM     56 HD13 LEU A  11      49.300  46.780  28.340  1.00  0.00           H
ATOM     57  CD2 LEU A  11      50.260  48.240  26.330  1.00  0.00           C
ATOM     58 HD21 LEU A  11      51.020  48.370  25.540  1.00  0.00           H
ATOM     59 HD22 LEU A  11      49.720  49.220  26.400  1.00  0.00           H
ATOM     60 HD23 LEU A  11      49.550  47.440  26.020  1.00  0.00           H
ATOM     61  C   LEU A  11      53.710  50.660  27.300  1.00  0.00           C
ATOM     62  O   LEU A  11      54.700  50.630  28.010  1.00  0.00           O
ATOM     63  N   GLU A  12      53.120  51.740  26.880  1.00  0.00           N
ATOM     64  HN  GLU A  12      52.260  51.730  26.370  1.00  0.00           H
ATOM     65  CA  GLU A  12      53.520  53.130  27.170  1.00  0.00           C
ATOM     66  HA  GLU A  12      54.390  53.160  27.820  1.00  0.00           H
ATOM     67  CB  GLU A  12      53.930  53.940  25.860  1.00  0.00           C
ATOM     68  HB1 GLU A  12      52.950  53.920  25.350  1.00  0.00           H
ATOM     69  HB2 GLU A  12      54.600  53.400  25.170  1.00  0.00           H
ATOM     70  CG  GLU A  12      54.460  55.340  26.030  1.00  0.00           C
ATOM     71  HG1 GLU A  12      55.530  55.350  26.270  1.00  0.00           H
ATOM     72  HG2 GLU A  12      54.020  55.910  26.880  1.00  0.00           H
ATOM     73  CD  GLU A  12      54.110  56.270  24.910  1.00  0.00           C
ATOM     74  OE1 GLU A  12      52.930  56.620  24.710  1.00  0.00           O
ATOM     75  OE2 GLU A  12      55.090  56.800  24.220  1.00  0.00           O
ATOM     76  C   GLU A  12      52.420  53.870  27.890  1.00  0.00           C
ATOM     77  O   GLU A  12      51.330  54.280  27.380  1.00  0.00           O
ATOM     78  N   ILE A  13      52.630  54.050  29.190  1.00  0.00           N
ATOM     79  HN  ILE A  13      53.550  53.890  29.540  1.00  0.00           H
ATOM     80  CA  ILE A  13      51.610  54.600  30.070  1.00  0.00           C
ATOM     81  HA  ILE A  13      50.670  54.690  29.550  1.00  0.00           H
ATOM     82  CB  ILE A  13      51.370  53.700  31.290  1.00  0.00           C
ATOM     83  HB  ILE A  13      52.300  53.690  31.900  1.00  0.00           H
ATOM     84  CG2 ILE A  13      50.290  54.370  32.290  1.00  0.00           C
ATOM     85 HG21 ILE A  13      50.520  54.150  33.350  1.00  0.00           H
ATOM     86 HG22 ILE A  13      49.300  54.030  31.910  1.00  0.00           H
ATOM     87 HG23 ILE A  13      50.370  55.480  32.280  1.00  0.00           H
ATOM     88  CG1 ILE A  13      51.000  52.200  30.910  1.00  0.00           C
ATOM     89 HG11 ILE A  13      51.840  51.770  30.320  1.00  0.00           H
ATOM     90 HG12 ILE A  13      50.010  52.270  30.400  1.00  0.00           H
ATOM     91  CD  ILE A  13      50.890  51.460  32.160  1.00  0.00           C
ATOM     92  HD1 ILE A  13      50.720  50.360  32.050  1.00  0.00           H
ATOM     93  HD2 ILE A  13      50.040  51.830  32.760  1.00  0.00           H
ATOM     94  HD3 ILE A  13      51.820  51.570  32.760  1.00  0.00           H
ATOM     95  C   ILE A  13      51.960  55.940  30.450  1.00  0.00           C
ATOM     96  O   ILE A  13      53.140  56.140  30.820  1.00  0.00           O
ATOM     97  N   ASP A  14      51.120  56.970  30.280  1.00  0.00           N
ATOM     98  HN  ASP A  14      50.130  56.880  30.150  1.00  0.00           H
ATOM     99  CA  ASP A  14      51.560  58.310  30.710  1.00  0.00           C
ATOM    100  HA  ASP A  14      50.690  58.870  30.390  1.00  0.00           H
ATOM    101  CB  ASP A  14      51.730  58.470  32.260  1.00  0.00           C
ATOM    102  HB1 ASP A  14      51.730  59.570  32.470  1.00  0.00           H
ATOM    103  HB2 ASP A  14      52.650  57.970  32.620  1.00  0.00           H
ATOM    104  CG  ASP A  14      50.410  57.980  32.920  1.00  0.00           C
ATOM    105  OD1 ASP A  14      50.560  57.280  34.000  1.00  0.00           O
ATOM    106  OD2 ASP A  14      49.280  58.200  32.500  1.00  0.00           O
ATOM    107  C   ASP A  14      52.660  59.020  29.930  1.00  0.00           C
ATOM    108  O   ASP A  14      53.140  60.050  30.440  1.00  0.00           O
ATOM    109  N   LYS A  15      53.010  58.500  28.790  1.00  0.00           N
ATOM    110  HN  LYS A  15      52.350  57.870  28.380  1.00  0.00           H
ATOM    111  CA  LYS A  15      54.290  58.950  28.100  1.00  0.00           C
ATOM    112  HA  LYS A  15      54.300  58.420  27.170  1.00  0.00           H
ATOM    113  CB  LYS A  15      54.310  60.450  27.720  1.00  0.00           C
ATOM    114  HB1 LYS A  15      55.240  60.780  27.210  1.00  0.00           H
ATOM    115  HB2 LYS A  15      54.300  61.070  28.640  1.00  0.00           H
ATOM    116  CG  LYS A  15      53.180  60.890  26.810  1.00  0.00           C
ATOM    117  HG1 LYS A  15      53.290  61.990  26.640  1.00  0.00           H
ATOM    118  HG2 LYS A  15      52.220  60.750  27.340  1.00  0.00           H
ATOM    119  CD  LYS A  15      52.810  60.130  25.490  1.00  0.00           C
ATOM    120  HD1 LYS A  15      51.870  60.580  25.090  1.00  0.00           H
ATOM    121  HD2 LYS A  15      52.450  59.100  25.680  1.00  0.00           H
ATOM    122  CE  LYS A  15      53.800  60.150  24.270  1.00  0.00           C
ATOM    123  HE1 LYS A  15      54.790  60.240  24.750  1.00  0.00           H
ATOM    124  HE2 LYS A  15      53.550  61.060  23.700  1.00  0.00           H
ATOM    125  NZ  LYS A  15      53.640  58.990  23.350  1.00  0.00           N
ATOM    126  HZ1 LYS A  15      52.820  59.000  22.710  1.00  0.00           H
ATOM    127  HZ2 LYS A  15      53.680  58.150  23.940  1.00  0.00           H
ATOM    128  HZ3 LYS A  15      54.470  59.020  22.720  1.00  0.00           H
ATOM    129  C   LYS A  15      55.600  58.420  28.740  1.00  0.00           C
ATOM    130  O   LYS A  15      56.660  59.090  28.710  1.00  0.00           O
ATOM    131  N   LYS A  16      55.600  57.200  29.220  1.00  0.00           N
ATOM    132  HN  LYS A  16      54.750  56.680  29.310  1.00  0.00           H
ATOM    133  CA  LYS A  16      56.730  56.460  29.670  1.00  0.00           C
ATOM    134  HA  LYS A  16      57.620  56.740  29.090  1.00  0.00           H
ATOM    135  CB  LYS A  16      57.200  56.830  30.970  1.00  0.00           C
ATOM    136  HB1 LYS A  16      57.790  57.750  30.870  1.00  0.00           H
ATOM    137  HB2 LYS A  16      57.860  56.080  31.490  1.00  0.00           H
ATOM    138  CG  LYS A  16      56.100  57.190  32.010  1.00  0.00           C
ATOM    139  HG1 LYS A  16      55.220  56.520  32.030  1.00  0.00           H
ATOM    140  HG2 LYS A  16      55.750  58.200  31.690  1.00  0.00           H
ATOM    141  CD  LYS A  16      56.700  57.420  33.370  1.00  0.00           C
ATOM    142  HD1 LYS A  16      57.500  58.170  33.230  1.00  0.00           H
ATOM    143  HD2 LYS A  16      57.050  56.510  33.890  1.00  0.00           H
ATOM    144  CE  LYS A  16      55.690  58.120  34.350  1.00  0.00           C
ATOM    145  HE1 LYS A  16      54.950  57.360  34.660  1.00  0.00           H
ATOM    146  HE2 LYS A  16      55.230  59.030  33.920  1.00  0.00           H
ATOM    147  NZ  LYS A  16      56.360  58.430  35.660  1.00  0.00           N
ATOM    148  HZ1 LYS A  16      57.030  59.210  35.540  1.00  0.00           H
ATOM    149  HZ2 LYS A  16      56.860  57.620  36.080  1.00  0.00           H
ATOM    150  HZ3 LYS A  16      55.680  58.800  36.350  1.00  0.00           H
ATOM    151  C   LYS A  16      56.630  54.920  29.530  1.00  0.00           C
ATOM    152  O   LYS A  16      55.560  54.390  29.460  1.00  0.00           O
ATOM    153  N   ASN A  17      57.750  54.220  29.380  1.00  0.00           N
ATOM    154  HN  ASN A  17      58.600  54.630  29.680  1.00  0.00           H
ATOM    155  CA  ASN A  17      57.830  52.800  29.160  1.00  0.00           C
ATOM    156  HA  ASN A  17      57.120  52.480  28.410  1.00  0.00           H
ATOM    157  CB  ASN A  17      59.310  52.390  28.740  1.00  0.00           C
ATOM    158  HB1 ASN A  17      59.270  51.280  28.720  1.00  0.00           H
ATOM    159  HB2 ASN A  17      60.060  52.690  29.510  1.00  0.00           H
ATOM    160  CG  ASN A  17      59.560  53.110  27.400  1.00  0.00           C
ATOM    161  OD1 ASN A  17      58.670  53.500  26.640  1.00  0.00           O
ATOM    162  ND2 ASN A  17      60.920  53.260  27.120  1.00  0.00           N
ATOM    163 HD21 ASN A  17      61.250  53.650  26.270  1.00  0.00           H
ATOM    164 HD22 ASN A  17      61.600  52.760  27.670  1.00  0.00           H
ATOM    165  C   ASN A  17      57.560  51.950  30.420  1.00  0.00           C
ATOM    166  O   ASN A  17      58.070  52.140  31.500  1.00  0.00           O
ATOM    167  N   CYS A  18      56.710  50.920  30.270  1.00  0.00           N
ATOM    168  HN  CYS A  18      56.250  50.810  29.410  1.00  0.00           H
ATOM    169  CA  CYS A  18      56.260  50.010  31.340  1.00  0.00           C
ATOM    170  HA  CYS A  18      57.100  50.030  32.020  1.00  0.00           H
ATOM    171  CB  CYS A  18      54.880  50.620  31.860  1.00  0.00           C
ATOM    172  HB1 CYS A  18      54.540  50.130  32.800  1.00  0.00           H
ATOM    173  HB2 CYS A  18      53.980  50.360  31.250  1.00  0.00           H
ATOM    174  SG  CYS A  18      54.670  52.470  31.970  1.00  0.00           S
ATOM    175  C   CYS A  18      55.970  48.550  30.960  1.00  0.00           C
ATOM    176  O   CYS A  18      55.630  48.310  29.820  1.00  0.00           O
ATOM    177  N   CYS A  19      55.860  47.550  31.900  1.00  0.00           N
ATOM    178  HN  CYS A  19      56.000  47.600  32.880  1.00  0.00           H
ATOM    179  CA  CYS A  19      55.480  46.180  31.500  1.00  0.00           C
ATOM    180  HA  CYS A  19      55.350  46.100  30.440  1.00  0.00           H
ATOM    181  CB  CYS A  19      56.660  45.180  31.830  1.00  0.00           C
ATOM    182  HB1 CYS A  19      56.390  44.110  31.780  1.00  0.00           H
ATOM    183  HB2 CYS A  19      56.870  45.390  32.900  1.00  0.00           H
ATOM    184  SG  CYS A  19      58.210  45.340  30.890  1.00  0.00           S
ATOM    185  C   CYS A  19      54.300  45.730  32.320  1.00  0.00           C
ATOM    186  O   CYS A  19      54.320  45.710  33.540  1.00  0.00           O
ATOM    187  N   VAL A  20      53.220  45.240  31.610  1.00  0.00           N
ATOM    188  HN  VAL A  20      53.230  45.070  30.630  1.00  0.00           H
ATOM    189  CA  VAL A  20      51.910  45.010  32.300  1.00  0.00           C
ATOM    190  HA  VAL A  20      52.050  45.050  33.370  1.00  0.00           H
ATOM    191  CB  VAL A  20      50.880  46.070  32.150  1.00  0.00           C
ATOM    192  HB  VAL A  20      50.660  46.230  31.070  1.00  0.00           H
ATOM    193  CG1 VAL A  20      49.440  45.630  32.750  1.00  0.00           C
ATOM    194 HG11 VAL A  20      49.080  44.660  32.360  1.00  0.00           H
ATOM    195 HG12 VAL A  20      48.710  46.430  32.470  1.00  0.00           H
ATOM    196 HG13 VAL A  20      49.570  45.690  33.860  1.00  0.00           H
ATOM    197  CG2 VAL A  20      51.390  47.360  32.840  1.00  0.00           C
ATOM    198 HG21 VAL A  20      50.620  48.140  32.640  1.00  0.00           H
ATOM    199 HG22 VAL A  20      52.290  47.730  32.310  1.00  0.00           H
ATOM    200 HG23 VAL A  20      51.590  47.220  33.920  1.00  0.00           H
ATOM    201  C   VAL A  20      51.630  43.510  32.050  1.00  0.00           C
ATOM    202  O   VAL A  20      51.630  43.060  30.890  1.00  0.00           O
ATOM    203  N   PHE A  21      51.340  42.670  33.070  1.00  0.00           N
ATOM    204  HN  PHE A  21      51.380  42.880  34.050  1.00  0.00           H
ATOM    205  CA  PHE A  21      50.990  41.210  32.990  1.00  0.00           C
ATOM    206  HA  PHE A  21      50.650  41.020  31.990  1.00  0.00           H
ATOM    207  CB  PHE A  21      52.220  40.380  33.370  1.00  0.00           C
ATOM    208  HB1 PHE A  21      52.680  40.690  34.340  1.00  0.00           H
ATOM    209  HB2 PHE A  21      52.950  40.560  32.540  1.00  0.00           H
ATOM    210  CG  PHE A  21      51.930  38.920  33.260  1.00  0.00           C
ATOM    211  CD1 PHE A  21      51.880  38.340  31.970  1.00  0.00           C
ATOM    212  HD1 PHE A  21      51.970  38.970  31.100  1.00  0.00           H
ATOM    213  CE1 PHE A  21      51.690  36.970  31.790  1.00  0.00           C
ATOM    214  HE1 PHE A  21      51.800  36.600  30.790  1.00  0.00           H
ATOM    215  CZ  PHE A  21      51.510  36.120  32.930  1.00  0.00           C
ATOM    216  HZ  PHE A  21      51.440  35.050  32.830  1.00  0.00           H
ATOM    217  CD2 PHE A  21      51.710  38.090  34.400  1.00  0.00           C
ATOM    218  HD2 PHE A  21      51.670  38.460  35.420  1.00  0.00           H
ATOM    219  CE2 PHE A  21      51.590  36.710  34.200  1.00  0.00           C
ATOM    220  HE2 PHE A  21      51.400  36.160  35.100  1.00  0.00           H
ATOM    221  C   PHE A  21      49.810  41.030  33.960  1.00  0.00           C
ATOM    222  O   PHE A  21      49.630  41.910  34.850  1.00  0.00           O
ATOM    223  N   ARG A  22      49.010  40.010  33.610  1.00  0.00           N
ATOM    224  HN  ARG A  22      49.120  39.570  32.710  1.00  0.00           H
ATOM    225  CA  ARG A  22      48.000  39.550  34.510  1.00  0.00           C
ATOM    226  HA  ARG A  22      48.350  39.520  35.530  1.00  0.00           H
ATOM    227  CB  ARG A  22      46.750  40.450  34.540  1.00  0.00           C
ATOM    228  HB1 ARG A  22      46.970  41.270  35.250  1.00  0.00           H
ATOM    229  HB2 ARG A  22      45.880  39.960  35.030  1.00  0.00           H
ATOM    230  CG  ARG A  22      46.270  41.010  33.200  1.00  0.00           C
ATOM    231  HG1 ARG A  22      47.150  41.470  32.710  1.00  0.00           H
ATOM    232  HG2 ARG A  22      45.590  41.860  33.410  1.00  0.00           H
ATOM    233  CD  ARG A  22      45.720  39.930  32.250  1.00  0.00           C
ATOM    234  HD1 ARG A  22      45.080  39.160  32.730  1.00  0.00           H
ATOM    235  HD2 ARG A  22      46.500  39.360  31.710  1.00  0.00           H
ATOM    236  NE  ARG A  22      45.070  40.660  31.130  1.00  0.00           N
ATOM    237  HE  ARG A  22      45.490  40.420  30.250  1.00  0.00           H
ATOM    238  CZ  ARG A  22      43.900  41.300  31.190  1.00  0.00           C
ATOM    239  NH1 ARG A  22      43.030  41.060  32.140  1.00  0.00           N
ATOM    240 HH11 ARG A  22      42.090  41.420  32.090  1.00  0.00           H
ATOM    241 HH12 ARG A  22      43.240  40.560  32.970  1.00  0.00           H
ATOM    242  NH2 ARG A  22      43.450  42.040  30.220  1.00  0.00           N
ATOM    243 HH21 ARG A  22      44.110  42.220  29.480  1.00  0.00           H
ATOM    244 HH22 ARG A  22      42.520  42.400  30.250  1.00  0.00           H
ATOM    245  C   ARG A  22      47.720  38.100  34.270  1.00  0.00           C
ATOM    246  O   ARG A  22      48.050  37.590  33.220  1.00  0.00           O
ATOM    247  N   ASP A  23      47.250  37.340  35.210  1.00  0.00           N
ATOM    248  HN  ASP A  23      46.950  37.770  36.060  1.00  0.00           H
ATOM    249  CA  ASP A  23      47.200  35.910  35.160  1.00  0.00           C
ATOM    250  HA  ASP A  23      46.740  35.580  34.240  1.00  0.00           H
ATOM    251  CB  ASP A  23      48.670  35.280  35.330  1.00  0.00           C
ATOM    252  HB1 ASP A  23      48.980  35.250  36.400  1.00  0.00           H
ATOM    253  HB2 ASP A  23      49.310  35.970  34.740  1.00  0.00           H
ATOM    254  CG  ASP A  23      48.810  33.920  34.850  1.00  0.00           C
ATOM    255  OD1 ASP A  23      47.940  33.490  34.060  1.00  0.00           O
ATOM    256  OD2 ASP A  23      49.780  33.180  35.100  1.00  0.00           O
ATOM    257  C   ASP A  23      46.130  35.380  36.160  1.00  0.00           C
ATOM    258  O   ASP A  23      45.500  36.150  36.940  1.00  0.00           O
ATOM    259  N   ASP A  24      45.830  34.080  35.990  1.00  0.00           N
ATOM    260  HN  ASP A  24      46.350  33.460  35.400  1.00  0.00           H
ATOM    261  CA  ASP A  24      44.770  33.320  36.640  1.00  0.00           C
ATOM    262  HA  ASP A  24      43.870  33.940  36.650  1.00  0.00           H
ATOM    263  CB  ASP A  24      44.450  32.040  35.780  1.00  0.00           C
ATOM    264  HB1 ASP A  24      44.260  32.530  34.800  1.00  0.00           H
ATOM    265  HB2 ASP A  24      43.520  31.590  36.170  1.00  0.00           H
ATOM    266  CG  ASP A  24      45.480  31.080  35.600  1.00  0.00           C
ATOM    267  OD1 ASP A  24      46.620  31.170  36.110  1.00  0.00           O
ATOM    268  OD2 ASP A  24      45.220  30.030  34.930  1.00  0.00           O
ATOM    269  C   ASP A  24      44.970  32.880  38.110  1.00  0.00           C
ATOM    270  O   ASP A  24      44.030  32.620  38.870  1.00  0.00           O
ATOM    271  N   PHE A  25      46.230  32.900  38.620  1.00  0.00           N
ATOM    272  HN  PHE A  25      46.980  33.030  37.980  1.00  0.00           H
ATOM    273  CA  PHE A  25      46.540  32.580  39.990  1.00  0.00           C
ATOM    274  HA  PHE A  25      46.110  31.580  40.050  1.00  0.00           H
ATOM    275  CB  PHE A  25      48.080  32.410  40.150  1.00  0.00           C
ATOM    276  HB1 PHE A  25      48.500  33.390  39.790  1.00  0.00           H
ATOM    277  HB2 PHE A  25      48.360  31.650  39.390  1.00  0.00           H
ATOM    278  CG  PHE A  25      48.540  32.040  41.450  1.00  0.00           C
ATOM    279  CD1 PHE A  25      48.740  33.090  42.410  1.00  0.00           C
ATOM    280  HD1 PHE A  25      48.610  34.130  42.170  1.00  0.00           H
ATOM    281  CE1 PHE A  25      49.240  32.790  43.680  1.00  0.00           C
ATOM    282  HE1 PHE A  25      49.470  33.600  44.360  1.00  0.00           H
ATOM    283  CZ  PHE A  25      49.670  31.430  44.000  1.00  0.00           C
ATOM    284  HZ  PHE A  25      50.260  31.290  44.900  1.00  0.00           H
ATOM    285  CD2 PHE A  25      48.870  30.710  41.770  1.00  0.00           C
ATOM    286  HD2 PHE A  25      48.680  29.910  41.090  1.00  0.00           H
ATOM    287  CE2 PHE A  25      49.420  30.420  43.080  1.00  0.00           C
ATOM    288  HE2 PHE A  25      49.750  29.400  43.270  1.00  0.00           H
ATOM    289  C   PHE A  25      45.970  33.510  41.010  1.00  0.00           C
ATOM    290  O   PHE A  25      45.480  33.140  42.060  1.00  0.00           O
ATOM    291  N   ILE A  26      46.030  34.840  40.690  1.00  0.00           N
ATOM    292  HN  ILE A  26      46.400  35.160  39.820  1.00  0.00           H
ATOM    293  CA  ILE A  26      45.550  35.870  41.640  1.00  0.00           C
ATOM    294  HA  ILE A  26      45.920  35.580  42.610  1.00  0.00           H
ATOM    295  CB  ILE A  26      46.060  37.220  41.330  1.00  0.00           C
ATOM    296  HB  ILE A  26      47.130  37.020  41.150  1.00  0.00           H
ATOM    297  CG2 ILE A  26      45.410  37.870  40.160  1.00  0.00           C
ATOM    298 HG21 ILE A  26      45.970  38.730  39.730  1.00  0.00           H
ATOM    299 HG22 ILE A  26      44.410  38.320  40.310  1.00  0.00           H
ATOM    300 HG23 ILE A  26      45.340  37.130  39.330  1.00  0.00           H
ATOM    301  CG1 ILE A  26      46.060  38.140  42.550  1.00  0.00           C
ATOM    302 HG11 ILE A  26      46.750  37.860  43.380  1.00  0.00           H
ATOM    303 HG12 ILE A  26      45.070  38.070  43.030  1.00  0.00           H
ATOM    304  CD  ILE A  26      46.470  39.590  42.290  1.00  0.00           C
ATOM    305  HD1 ILE A  26      45.680  40.050  41.660  1.00  0.00           H
ATOM    306  HD2 ILE A  26      47.440  39.760  41.780  1.00  0.00           H
ATOM    307  HD3 ILE A  26      46.660  40.050  43.280  1.00  0.00           H
ATOM    308  C   ILE A  26      44.070  35.820  41.900  1.00  0.00           C
ATOM    309  O   ILE A  26      43.680  35.840  43.070  1.00  0.00           O
ATOM    310  N   VAL A  27      43.200  35.700  40.910  1.00  0.00           N
ATOM    311  HN  VAL A  27      43.630  35.650  40.010  1.00  0.00           H
ATOM    312  CA  VAL A  27      41.840  35.360  40.950  1.00  0.00           C
ATOM    313  HA  VAL A  27      41.410  36.220  41.450  1.00  0.00           H
ATOM    314  CB  VAL A  27      41.270  35.230  39.510  1.00  0.00           C
ATOM    315  HB  VAL A  27      41.890  34.410  39.090  1.00  0.00           H
ATOM    316  CG1 VAL A  27      39.820  34.900  39.310  1.00  0.00           C
ATOM    317 HG11 VAL A  27      39.260  35.770  39.730  1.00  0.00           H
ATOM    318 HG12 VAL A  27      39.450  33.980  39.810  1.00  0.00           H
ATOM    319 HG13 VAL A  27      39.500  34.870  38.240  1.00  0.00           H
ATOM    320  CG2 VAL A  27      41.630  36.530  38.760  1.00  0.00           C
ATOM    321 HG21 VAL A  27      41.170  36.550  37.750  1.00  0.00           H
ATOM    322 HG22 VAL A  27      42.720  36.670  38.620  1.00  0.00           H
ATOM    323 HG23 VAL A  27      41.210  37.420  39.290  1.00  0.00           H
ATOM    324  C   VAL A  27      41.460  34.130  41.690  1.00  0.00           C
ATOM    325  O   VAL A  27      40.510  34.040  42.460  1.00  0.00           O
ATOM    326  N   LYS A  28      42.310  33.020  41.590  1.00  0.00           N
ATOM    327  HN  LYS A  28      43.040  32.940  40.920  1.00  0.00           H
ATOM    328  CA  LYS A  28      41.940  31.880  42.400  1.00  0.00           C
ATOM    329  HA  LYS A  28      40.880  31.700  42.350  1.00  0.00           H
ATOM    330  CB  LYS A  28      42.390  30.420  41.870  1.00  0.00           C
ATOM    331  HB1 LYS A  28      41.860  30.150  40.930  1.00  0.00           H
ATOM    332  HB2 LYS A  28      42.040  29.670  42.610  1.00  0.00           H
ATOM    333  CG  LYS A  28      43.900  30.200  41.610  1.00  0.00           C
ATOM    334  HG1 LYS A  28      44.420  29.970  42.560  1.00  0.00           H
ATOM    335  HG2 LYS A  28      44.360  31.140  41.230  1.00  0.00           H
ATOM    336  CD  LYS A  28      44.090  29.190  40.540  1.00  0.00           C
ATOM    337  HD1 LYS A  28      43.860  29.450  39.480  1.00  0.00           H
ATOM    338  HD2 LYS A  28      43.490  28.270  40.680  1.00  0.00           H
ATOM    339  CE  LYS A  28      45.560  28.660  40.630  1.00  0.00           C
ATOM    340  HE1 LYS A  28      45.760  28.080  41.560  1.00  0.00           H
ATOM    341  HE2 LYS A  28      46.310  29.470  40.490  1.00  0.00           H
ATOM    342  NZ  LYS A  28      45.970  27.630  39.530  1.00  0.00           N
ATOM    343  HZ1 LYS A  28      46.960  27.320  39.550  1.00  0.00           H
ATOM    344  HZ2 LYS A  28      45.860  28.050  38.580  1.00  0.00           H
ATOM    345  HZ3 LYS A  28      45.350  26.810  39.570  1.00  0.00           H
ATOM    346  C   LYS A  28      42.300  31.930  43.870  1.00  0.00           C
ATOM    347  O   LYS A  28      41.610  31.380  44.700  1.00  0.00           O
ATOM    348  N   VAL A  29      43.390  32.630  44.230  1.00  0.00           N
ATOM    349  HN  VAL A  29      43.840  33.060  43.460  1.00  0.00           H
ATOM    350  CA  VAL A  29      44.050  32.440  45.530  1.00  0.00           C
ATOM    351  HA  VAL A  29      43.460  31.850  46.220  1.00  0.00           H
ATOM    352  CB  VAL A  29      45.530  32.070  45.420  1.00  0.00           C
ATOM    353  HB  VAL A  29      45.970  32.370  44.440  1.00  0.00           H
ATOM    354  CG1 VAL A  29      46.490  32.430  46.540  1.00  0.00           C
ATOM    355 HG11 VAL A  29      47.460  32.000  46.190  1.00  0.00           H
ATOM    356 HG12 VAL A  29      46.260  31.960  47.530  1.00  0.00           H
ATOM    357 HG13 VAL A  29      46.610  33.520  46.640  1.00  0.00           H
ATOM    358  CG2 VAL A  29      45.490  30.480  45.420  1.00  0.00           C
ATOM    359 HG21 VAL A  29      44.580  30.200  44.850  1.00  0.00           H
ATOM    360 HG22 VAL A  29      45.460  30.090  46.460  1.00  0.00           H
ATOM    361 HG23 VAL A  29      46.390  30.010  44.980  1.00  0.00           H
ATOM    362  C   VAL A  29      43.880  33.650  46.390  1.00  0.00           C
ATOM    363  O   VAL A  29      43.770  33.560  47.610  1.00  0.00           O
ATOM    364  N   LEU A  30      43.920  34.880  45.760  1.00  0.00           N
ATOM    365  HN  LEU A  30      43.880  34.910  44.770  1.00  0.00           H
ATOM    366  CA  LEU A  30      43.840  36.080  46.640  1.00  0.00           C
ATOM    367  HA  LEU A  30      44.600  35.930  47.390  1.00  0.00           H
ATOM    368  CB  LEU A  30      44.260  37.340  45.890  1.00  0.00           C
ATOM    369  HB1 LEU A  30      43.440  37.610  45.180  1.00  0.00           H
ATOM    370  HB2 LEU A  30      45.080  37.080  45.200  1.00  0.00           H
ATOM    371  CG  LEU A  30      44.560  38.560  46.850  1.00  0.00           C
ATOM    372  HG  LEU A  30      43.620  38.950  47.300  1.00  0.00           H
ATOM    373  CD1 LEU A  30      45.580  38.280  47.990  1.00  0.00           C
ATOM    374 HD11 LEU A  30      45.130  37.470  48.610  1.00  0.00           H
ATOM    375 HD12 LEU A  30      45.680  39.190  48.620  1.00  0.00           H
ATOM    376 HD13 LEU A  30      46.600  37.950  47.720  1.00  0.00           H
ATOM    377  CD2 LEU A  30      45.030  39.780  46.020  1.00  0.00           C
ATOM    378 HD21 LEU A  30      44.280  39.910  45.220  1.00  0.00           H
ATOM    379 HD22 LEU A  30      46.010  39.480  45.570  1.00  0.00           H
ATOM    380 HD23 LEU A  30      45.260  40.660  46.660  1.00  0.00           H
ATOM    381  C   LEU A  30      42.500  36.420  47.340  1.00  0.00           C
ATOM    382  O   LEU A  30      42.580  36.740  48.530  1.00  0.00           O
ATOM    383  N   PRO A  31      41.280  36.260  46.830  1.00  0.00           N
ATOM    384  CD  PRO A  31      40.890  35.940  45.420  1.00  0.00           C
ATOM    385  HD1 PRO A  31      40.610  34.870  45.510  1.00  0.00           H
ATOM    386  HD2 PRO A  31      41.670  36.130  44.650  1.00  0.00           H
ATOM    387  CA  PRO A  31      40.120  36.690  47.530  1.00  0.00           C
ATOM    388  HA  PRO A  31      40.320  37.700  47.850  1.00  0.00           H
ATOM    389  CB  PRO A  31      38.970  36.630  46.470  1.00  0.00           C
ATOM    390  HB1 PRO A  31      38.210  37.410  46.660  1.00  0.00           H
ATOM    391  HB2 PRO A  31      38.380  35.700  46.560  1.00  0.00           H
ATOM    392  CG  PRO A  31      39.640  36.740  45.110  1.00  0.00           C
ATOM    393  HG1 PRO A  31      39.120  36.330  44.210  1.00  0.00           H
ATOM    394  HG2 PRO A  31      39.890  37.810  44.920  1.00  0.00           H
ATOM    395  C   PRO A  31      39.700  35.970  48.770  1.00  0.00           C
ATOM    396  O   PRO A  31      39.230  36.650  49.640  1.00  0.00           O
ATOM    397  N   PRO A  32      39.830  34.710  49.100  1.00  0.00           N
ATOM    398  CD  PRO A  32      39.980  33.660  48.130  1.00  0.00           C
ATOM    399  HD1 PRO A  32      41.010  33.520  47.750  1.00  0.00           H
ATOM    400  HD2 PRO A  32      39.350  33.720  47.220  1.00  0.00           H
ATOM    401  CA  PRO A  32      39.840  34.260  50.540  1.00  0.00           C
ATOM    402  HA  PRO A  32      38.850  34.420  50.950  1.00  0.00           H
ATOM    403  CB  PRO A  32      40.090  32.720  50.470  1.00  0.00           C
ATOM    404  HB1 PRO A  32      39.580  32.230  51.340  1.00  0.00           H
ATOM    405  HB2 PRO A  32      41.190  32.550  50.490  1.00  0.00           H
ATOM    406  CG  PRO A  32      39.550  32.450  49.020  1.00  0.00           C
ATOM    407  HG1 PRO A  32      39.970  31.530  48.570  1.00  0.00           H
ATOM    408  HG2 PRO A  32      38.470  32.270  49.220  1.00  0.00           H
ATOM    409  C   PRO A  32      40.910  34.940  51.480  1.00  0.00           C
ATOM    410  O   PRO A  32      40.520  35.250  52.640  1.00  0.00           O
ATOM    411  N   VAL A  33      42.160  35.240  51.080  1.00  0.00           N
ATOM    412  HN  VAL A  33      42.370  35.040  50.130  1.00  0.00           H
ATOM    413  CA  VAL A  33      43.150  35.870  52.020  1.00  0.00           C
ATOM    414  HA  VAL A  33      43.230  35.190  52.850  1.00  0.00           H
ATOM    415  CB  VAL A  33      44.610  36.010  51.420  1.00  0.00           C
ATOM    416  HB  VAL A  33      44.600  36.770  50.600  1.00  0.00           H
ATOM    417  CG1 VAL A  33      45.610  36.330  52.540  1.00  0.00           C
ATOM    418 HG11 VAL A  33      45.220  37.240  53.060  1.00  0.00           H
ATOM    419 HG12 VAL A  33      46.640  36.410  52.150  1.00  0.00           H
ATOM    420 HG13 VAL A  33      45.480  35.450  53.210  1.00  0.00           H
ATOM    421  CG2 VAL A  33      44.860  34.630  50.720  1.00  0.00           C
ATOM    422 HG21 VAL A  33      45.970  34.640  50.680  1.00  0.00           H
ATOM    423 HG22 VAL A  33      44.410  34.490  49.730  1.00  0.00           H
ATOM    424 HG23 VAL A  33      44.530  33.810  51.400  1.00  0.00           H
ATOM    425  C   VAL A  33      42.770  37.260  52.480  1.00  0.00           C
ATOM    426  O   VAL A  33      42.960  37.580  53.630  1.00  0.00           O
ATOM    427  N   LEU A  34      42.210  38.040  51.470  1.00  0.00           N
ATOM    428  HN  LEU A  34      42.180  37.750  50.520  1.00  0.00           H
ATOM    429  CA  LEU A  34      41.530  39.300  51.750  1.00  0.00           C
ATOM    430  HA  LEU A  34      42.200  40.000  52.240  1.00  0.00           H
ATOM    431  CB  LEU A  34      40.980  39.710  50.410  1.00  0.00           C
ATOM    432  HB1 LEU A  34      40.260  40.540  50.550  1.00  0.00           H
ATOM    433  HB2 LEU A  34      40.370  38.910  49.920  1.00  0.00           H
ATOM    434  CG  LEU A  34      42.050  40.110  49.390  1.00  0.00           C
ATOM    435  HG  LEU A  34      42.730  39.280  49.110  1.00  0.00           H
ATOM    436  CD1 LEU A  34      41.360  40.550  48.090  1.00  0.00           C
ATOM    437 HD11 LEU A  34      40.680  41.410  48.290  1.00  0.00           H
ATOM    438 HD12 LEU A  34      40.820  39.720  47.580  1.00  0.00           H
ATOM    439 HD13 LEU A  34      42.160  40.840  47.390  1.00  0.00           H
ATOM    440  CD2 LEU A  34      42.970  41.240  49.910  1.00  0.00           C
ATOM    441 HD21 LEU A  34      43.320  41.010  50.930  1.00  0.00           H
ATOM    442 HD22 LEU A  34      42.210  42.030  50.120  1.00  0.00           H
ATOM    443 HD23 LEU A  34      43.770  41.590  49.210  1.00  0.00           H
ATOM    444  C   LEU A  34      40.410  39.080  52.680  1.00  0.00           C
ATOM    445  O   LEU A  34      40.340  39.780  53.670  1.00  0.00           O
ATOM    446  N   GLY A  35      39.600  38.050  52.500  1.00  0.00           N
ATOM    447  HN  GLY A  35      39.670  37.500  51.660  1.00  0.00           H
ATOM    448  CA  GLY A  35      38.650  37.560  53.450  1.00  0.00           C
ATOM    449  HA1 GLY A  35      38.420  36.540  53.190  1.00  0.00           H
ATOM    450  HA2 GLY A  35      37.830  38.270  53.570  1.00  0.00           H
ATOM    451  C   GLY A  35      38.970  37.390  54.890  1.00  0.00           C
ATOM    452  O   GLY A  35      38.200  37.860  55.730  1.00  0.00           O
ATOM    453  N   LEU A  36      40.160  36.790  55.120  1.00  0.00           N
ATOM    454  HN  LEU A  36      40.710  36.580  54.320  1.00  0.00           H
ATOM    455  CA  LEU A  36      40.720  36.590  56.480  1.00  0.00           C
ATOM    456  HA  LEU A  36      40.020  36.040  57.090  1.00  0.00           H
ATOM    457  CB  LEU A  36      42.050  35.770  56.330  1.00  0.00           C
ATOM    458  HB1 LEU A  36      42.580  36.260  55.470  1.00  0.00           H
ATOM    459  HB2 LEU A  36      41.770  34.770  55.950  1.00  0.00           H
ATOM    460  CG  LEU A  36      43.010  35.620  57.590  1.00  0.00           C
ATOM    461  HG  LEU A  36      43.220  36.600  58.080  1.00  0.00           H
ATOM    462  CD1 LEU A  36      42.390  34.660  58.540  1.00  0.00           C
ATOM    463 HD11 LEU A  36      42.380  33.640  58.080  1.00  0.00           H
ATOM    464 HD12 LEU A  36      41.340  34.930  58.770  1.00  0.00           H
ATOM    465 HD13 LEU A  36      42.940  34.670  59.500  1.00  0.00           H
ATOM    466  CD2 LEU A  36      44.330  35.020  57.030  1.00  0.00           C
ATOM    467 HD21 LEU A  36      44.200  34.030  56.540  1.00  0.00           H
ATOM    468 HD22 LEU A  36      44.980  34.810  57.900  1.00  0.00           H
ATOM    469 HD23 LEU A  36      44.800  35.780  56.370  1.00  0.00           H
ATOM    470  C   LEU A  36      41.020  37.880  57.330  1.00  0.00           C
ATOM    471  O   LEU A  36      40.790  37.990  58.540  1.00  0.00           O
ATOM    472  N   GLU A  37      41.460  38.870  56.490  1.00  0.00           N
ATOM    473  HN  GLU A  37      41.400  38.870  55.500  1.00  0.00           H
ATOM    474  CA  GLU A  37      41.710  40.120  57.100  1.00  0.00           C
ATOM    475  HA  GLU A  37      42.130  40.050  58.090  1.00  0.00           H
ATOM    476  CB  GLU A  37      42.540  40.970  56.120  1.00  0.00           C
ATOM    477  HB1 GLU A  37      42.520  42.080  56.220  1.00  0.00           H
ATOM    478  HB2 GLU A  37      42.160  40.740  55.100  1.00  0.00           H
ATOM    479  CG  GLU A  37      44.050  40.660  56.220  1.00  0.00           C
ATOM    480  HG1 GLU A  37      44.180  39.580  56.460  1.00  0.00           H
ATOM    481  HG2 GLU A  37      44.540  41.200  57.050  1.00  0.00           H
ATOM    482  CD  GLU A  37      44.740  41.020  54.920  1.00  0.00           C
ATOM    483  OE1 GLU A  37      44.190  41.610  54.000  1.00  0.00           O
ATOM    484  OE2 GLU A  37      46.000  40.630  55.010  1.00  0.00           O
ATOM    485  HE2 GLU A  37      46.530  40.930  54.260  1.00  0.00           H
ATOM    486  C   GLU A  37      40.360  40.880  57.230  1.00  0.00           C
ATOM    487  O   GLU A  37      40.210  41.670  58.160  1.00  0.00           O
ATOM    488  N   PHE A  38      39.340  40.690  56.330  1.00  0.00           N
ATOM    489  HN  PHE A  38      39.550  40.070  55.580  1.00  0.00           H
ATOM    490  CA  PHE A  38      38.140  41.420  56.430  1.00  0.00           C
ATOM    491  HA  PHE A  38      38.330  42.480  56.600  1.00  0.00           H
ATOM    492  CB  PHE A  38      37.360  41.490  55.090  1.00  0.00           C
ATOM    493  HB1 PHE A  38      37.060  40.450  54.850  1.00  0.00           H
ATOM    494  HB2 PHE A  38      38.070  41.880  54.340  1.00  0.00           H
ATOM    495  CG  PHE A  38      36.120  42.330  55.060  1.00  0.00           C
ATOM    496  CD1 PHE A  38      36.220  43.700  55.330  1.00  0.00           C
ATOM    497  HD1 PHE A  38      37.240  44.070  55.290  1.00  0.00           H
ATOM    498  CE1 PHE A  38      35.070  44.580  55.390  1.00  0.00           C
ATOM    499  HE1 PHE A  38      35.220  45.640  55.490  1.00  0.00           H
ATOM    500  CZ  PHE A  38      33.800  43.990  55.160  1.00  0.00           C
ATOM    501  HZ  PHE A  38      32.920  44.590  55.030  1.00  0.00           H
ATOM    502  CD2 PHE A  38      34.790  41.750  55.050  1.00  0.00           C
ATOM    503  HD2 PHE A  38      34.670  40.680  54.980  1.00  0.00           H
ATOM    504  CE2 PHE A  38      33.660  42.610  55.060  1.00  0.00           C
ATOM    505  HE2 PHE A  38      32.660  42.270  54.850  1.00  0.00           H
ATOM    506  C   PHE A  38      37.310  41.050  57.640  1.00  0.00           C
ATOM    507  O   PHE A  38      36.910  41.970  58.300  1.00  0.00           O
ATOM    508  N   ILE A  39      37.000  39.760  57.910  1.00  0.00           N
ATOM    509  HN  ILE A  39      37.390  39.080  57.290  1.00  0.00           H
ATOM    510  CA  ILE A  39      36.180  39.230  58.980  1.00  0.00           C
ATOM    511  HA  ILE A  39      35.270  39.820  58.900  1.00  0.00           H
ATOM    512  CB  ILE A  39      35.800  37.770  58.810  1.00  0.00           C
ATOM    513  HB  ILE A  39      35.410  37.540  57.790  1.00  0.00           H
ATOM    514  CG2 ILE A  39      37.170  36.950  58.850  1.00  0.00           C
ATOM    515 HG21 ILE A  39      37.000  35.860  58.690  1.00  0.00           H
ATOM    516 HG22 ILE A  39      37.590  37.020  59.870  1.00  0.00           H
ATOM    517 HG23 ILE A  39      37.860  37.220  58.030  1.00  0.00           H
ATOM    518  CG1 ILE A  39      34.730  37.380  59.870  1.00  0.00           C
ATOM    519 HG11 ILE A  39      33.970  38.180  59.760  1.00  0.00           H
ATOM    520 HG12 ILE A  39      35.220  37.450  60.870  1.00  0.00           H
ATOM    521  CD  ILE A  39      33.880  36.110  59.590  1.00  0.00           C
ATOM    522  HD1 ILE A  39      34.560  35.250  59.460  1.00  0.00           H
ATOM    523  HD2 ILE A  39      33.220  36.090  58.700  1.00  0.00           H
ATOM    524  HD3 ILE A  39      33.220  35.810  60.440  1.00  0.00           H
ATOM    525  C   ILE A  39      36.590  39.520  60.430  1.00  0.00           C
ATOM    526  O   ILE A  39      35.810  39.970  61.250  1.00  0.00           O
ATOM    527  N   PHE A  40      37.860  39.380  60.750  1.00  0.00           N
ATOM    528  HN  PHE A  40      38.410  39.140  59.940  1.00  0.00           H
ATOM    529  CA  PHE A  40      38.470  39.810  62.020  1.00  0.00           C
ATOM    530  HA  PHE A  40      37.830  39.630  62.860  1.00  0.00           H
ATOM    531  CB  PHE A  40      39.600  38.830  62.390  1.00  0.00           C
ATOM    532  HB1 PHE A  40      40.360  38.860  61.580  1.00  0.00           H
ATOM    533  HB2 PHE A  40      39.200  37.790  62.450  1.00  0.00           H
ATOM    534  CG  PHE A  40      40.270  39.280  63.730  1.00  0.00           C
ATOM    535  CD1 PHE A  40      41.310  40.210  63.770  1.00  0.00           C
ATOM    536  HD1 PHE A  40      41.710  40.600  62.850  1.00  0.00           H
ATOM    537  CE1 PHE A  40      41.930  40.380  65.010  1.00  0.00           C
ATOM    538  HE1 PHE A  40      42.750  41.070  65.140  1.00  0.00           H
ATOM    539  CZ  PHE A  40      41.470  39.710  66.180  1.00  0.00           C
ATOM    540  HZ  PHE A  40      41.930  39.820  67.150  1.00  0.00           H
ATOM    541  CD2 PHE A  40      39.770  38.650  64.840  1.00  0.00           C
ATOM    542  HD2 PHE A  40      39.030  37.880  64.740  1.00  0.00           H
ATOM    543  CE2 PHE A  40      40.370  38.900  66.100  1.00  0.00           C
ATOM    544  HE2 PHE A  40      40.070  38.480  67.040  1.00  0.00           H
ATOM    545  C   PHE A  40      38.770  41.280  61.990  1.00  0.00           C
ATOM    546  O   PHE A  40      38.450  41.990  62.970  1.00  0.00           O
ATOM    547  N   GLY A  41      39.360  41.830  60.940  1.00  0.00           N
ATOM    548  HN  GLY A  41      39.690  41.270  60.190  1.00  0.00           H
ATOM    549  CA  GLY A  41      39.580  43.300  60.840  1.00  0.00           C
ATOM    550  HA1 GLY A  41      39.950  43.530  59.850  1.00  0.00           H
ATOM    551  HA2 GLY A  41      40.230  43.640  61.640  1.00  0.00           H
ATOM    552  C   GLY A  41      38.340  44.180  61.000  1.00  0.00           C
ATOM    553  O   GLY A  41      38.410  45.190  61.650  1.00  0.00           O
ATOM    554  N   LEU A  42      37.240  43.770  60.270  1.00  0.00           N
ATOM    555  HN  LEU A  42      37.180  42.960  59.690  1.00  0.00           H
ATOM    556  CA  LEU A  42      35.940  44.420  60.430  1.00  0.00           C
ATOM    557  HA  LEU A  42      36.050  45.460  60.210  1.00  0.00           H
ATOM    558  CB  LEU A  42      34.970  43.770  59.400  1.00  0.00           C
ATOM    559  HB1 LEU A  42      34.900  42.690  59.680  1.00  0.00           H
ATOM    560  HB2 LEU A  42      35.480  43.980  58.420  1.00  0.00           H
ATOM    561  CG  LEU A  42      33.470  44.210  59.290  1.00  0.00           C
ATOM    562  HG  LEU A  42      33.080  44.310  60.330  1.00  0.00           H
ATOM    563  CD1 LEU A  42      33.350  45.540  58.590  1.00  0.00           C
ATOM    564 HD11 LEU A  42      33.800  45.530  57.570  1.00  0.00           H
ATOM    565 HD12 LEU A  42      33.810  46.360  59.170  1.00  0.00           H
ATOM    566 HD13 LEU A  42      32.290  45.890  58.460  1.00  0.00           H
ATOM    567  CD2 LEU A  42      32.580  43.160  58.660  1.00  0.00           C
ATOM    568 HD21 LEU A  42      31.500  43.380  58.710  1.00  0.00           H
ATOM    569 HD22 LEU A  42      32.750  42.150  59.080  1.00  0.00           H
ATOM    570 HD23 LEU A  42      32.800  43.030  57.590  1.00  0.00           H
ATOM    571  C   LEU A  42      35.390  44.360  61.830  1.00  0.00           C
ATOM    572  O   LEU A  42      34.790  45.330  62.330  1.00  0.00           O
ATOM    573  N   LEU A  43      35.490  43.190  62.540  1.00  0.00           N
ATOM    574  HN  LEU A  43      35.900  42.360  62.170  1.00  0.00           H
ATOM    575  CA  LEU A  43      35.140  42.910  63.920  1.00  0.00           C
ATOM    576  HA  LEU A  43      34.160  43.350  64.020  1.00  0.00           H
ATOM    577  CB  LEU A  43      35.210  41.420  64.280  1.00  0.00           C
ATOM    578  HB1 LEU A  43      36.200  41.070  63.910  1.00  0.00           H
ATOM    579  HB2 LEU A  43      34.400  40.930  63.710  1.00  0.00           H
ATOM    580  CG  LEU A  43      35.130  40.900  65.760  1.00  0.00           C
ATOM    581  HG  LEU A  43      35.990  41.310  66.340  1.00  0.00           H
ATOM    582  CD1 LEU A  43      33.790  41.160  66.380  1.00  0.00           C
ATOM    583 HD11 LEU A  43      33.680  40.590  67.330  1.00  0.00           H
ATOM    584 HD12 LEU A  43      32.940  40.820  65.730  1.00  0.00           H
ATOM    585 HD13 LEU A  43      33.700  42.240  66.620  1.00  0.00           H
ATOM    586  CD2 LEU A  43      35.540  39.390  65.810  1.00  0.00           C
ATOM    587 HD21 LEU A  43      35.010  38.830  65.030  1.00  0.00           H
ATOM    588 HD22 LEU A  43      35.340  38.980  66.830  1.00  0.00           H
ATOM    589 HD23 LEU A  43      36.630  39.360  65.590  1.00  0.00           H
ATOM    590  C   LEU A  43      35.990  43.870  64.890  1.00  0.00           C
ATOM    591  O   LEU A  43      35.350  44.650  65.620  1.00  0.00           O
ATOM    592  N   GLY A  44      37.380  43.890  64.740  1.00  0.00           N
ATOM    593  HN  GLY A  44      37.800  43.180  64.170  1.00  0.00           H
ATOM    594  CA  GLY A  44      38.210  44.690  65.660  1.00  0.00           C
ATOM    595  HA1 GLY A  44      39.220  44.390  65.400  1.00  0.00           H
ATOM    596  HA2 GLY A  44      37.930  44.430  66.670  1.00  0.00           H
ATOM    597  C   GLY A  44      38.090  46.210  65.540  1.00  0.00           C
ATOM    598  O   GLY A  44      37.620  46.950  66.390  1.00  0.00           O
ATOM    599  N   ASN A  45      38.400  46.740  64.350  1.00  0.00           N
ATOM    600  HN  ASN A  45      38.580  46.190  63.530  1.00  0.00           H
ATOM    601  CA  ASN A  45      38.210  48.140  64.000  1.00  0.00           C
ATOM    602  HA  ASN A  45      38.650  48.820  64.710  1.00  0.00           H
ATOM    603  CB  ASN A  45      38.790  48.520  62.600  1.00  0.00           C
ATOM    604  HB1 ASN A  45      38.810  49.580  62.270  1.00  0.00           H
ATOM    605  HB2 ASN A  45      38.100  47.920  61.970  1.00  0.00           H
ATOM    606  CG  ASN A  45      40.280  48.160  62.570  1.00  0.00           C
ATOM    607  OD1 ASN A  45      40.980  48.900  63.290  1.00  0.00           O
ATOM    608  ND2 ASN A  45      40.840  47.150  61.870  1.00  0.00           N
ATOM    609 HD21 ASN A  45      41.820  47.050  62.040  1.00  0.00           H
ATOM    610 HD22 ASN A  45      40.370  46.490  61.280  1.00  0.00           H
ATOM    611  C   ASN A  45      36.710  48.640  64.150  1.00  0.00           C
ATOM    612  O   ASN A  45      36.490  49.720  64.740  1.00  0.00           O
ATOM    613  N   GLY A  46      35.690  47.890  63.750  1.00  0.00           N
ATOM    614  HN  GLY A  46      35.840  47.100  63.180  1.00  0.00           H
ATOM    615  CA  GLY A  46      34.260  48.250  63.870  1.00  0.00           C
ATOM    616  HA1 GLY A  46      33.680  47.440  63.460  1.00  0.00           H
ATOM    617  HA2 GLY A  46      34.190  49.180  63.320  1.00  0.00           H
ATOM    618  C   GLY A  46      33.810  48.450  65.300  1.00  0.00           C
ATOM    619  O   GLY A  46      33.220  49.490  65.660  1.00  0.00           O
ATOM    620  N   LEU A  47      34.060  47.440  66.140  1.00  0.00           N
ATOM    621  HN  LEU A  47      34.470  46.690  65.640  1.00  0.00           H
ATOM    622  CA  LEU A  47      33.850  47.370  67.520  1.00  0.00           C
ATOM    623  HA  LEU A  47      32.810  47.580  67.720  1.00  0.00           H
ATOM    624  CB  LEU A  47      34.230  45.950  68.050  1.00  0.00           C
ATOM    625  HB1 LEU A  47      35.310  45.840  67.790  1.00  0.00           H
ATOM    626  HB2 LEU A  47      33.760  45.140  67.460  1.00  0.00           H
ATOM    627  CG  LEU A  47      34.010  45.790  69.590  1.00  0.00           C
ATOM    628  HG  LEU A  47      34.530  46.600  70.130  1.00  0.00           H
ATOM    629  CD1 LEU A  47      32.540  45.920  70.010  1.00  0.00           C
ATOM    630 HD11 LEU A  47      31.980  46.800  69.630  1.00  0.00           H
ATOM    631 HD12 LEU A  47      32.450  46.000  71.110  1.00  0.00           H
ATOM    632 HD13 LEU A  47      31.880  45.130  69.600  1.00  0.00           H
ATOM    633  CD2 LEU A  47      34.600  44.500  70.020  1.00  0.00           C
ATOM    634 HD21 LEU A  47      34.620  44.430  71.120  1.00  0.00           H
ATOM    635 HD22 LEU A  47      35.640  44.270  69.720  1.00  0.00           H
ATOM    636 HD23 LEU A  47      33.950  43.680  69.610  1.00  0.00           H
ATOM    637  C   LEU A  47      34.590  48.500  68.270  1.00  0.00           C
ATOM    638  O   LEU A  47      33.960  49.270  68.970  1.00  0.00           O
ATOM    639  N   ALA A  48      35.950  48.730  67.980  1.00  0.00           N
ATOM    640  HN  ALA A  48      36.410  48.280  67.220  1.00  0.00           H
ATOM    641  CA  ALA A  48      36.740  49.880  68.590  1.00  0.00           C
ATOM    642  HA  ALA A  48      36.730  49.660  69.650  1.00  0.00           H
ATOM    643  CB  ALA A  48      38.170  49.820  68.010  1.00  0.00           C
ATOM    644  HB1 ALA A  48      38.370  50.030  66.950  1.00  0.00           H
ATOM    645  HB2 ALA A  48      38.610  48.830  68.270  1.00  0.00           H
ATOM    646  HB3 ALA A  48      38.800  50.580  68.510  1.00  0.00           H
ATOM    647  C   ALA A  48      36.220  51.330  68.280  1.00  0.00           C
ATOM    648  O   ALA A  48      36.330  52.170  69.190  1.00  0.00           O
ATOM    649  N   LEU A  49      35.710  51.620  67.050  1.00  0.00           N
ATOM    650  HN  LEU A  49      35.550  50.860  66.420  1.00  0.00           H
ATOM    651  CA  LEU A  49      35.060  52.890  66.740  1.00  0.00           C
ATOM    652  HA  LEU A  49      35.680  53.700  67.070  1.00  0.00           H
ATOM    653  CB  LEU A  49      34.800  53.190  65.270  1.00  0.00           C
ATOM    654  HB1 LEU A  49      34.310  54.180  65.270  1.00  0.00           H
ATOM    655  HB2 LEU A  49      34.080  52.390  64.970  1.00  0.00           H
ATOM    656  CG  LEU A  49      35.950  53.180  64.270  1.00  0.00           C
ATOM    657  HG  LEU A  49      36.510  52.270  64.570  1.00  0.00           H
ATOM    658  CD1 LEU A  49      35.200  52.990  62.950  1.00  0.00           C
ATOM    659 HD11 LEU A  49      35.970  52.950  62.160  1.00  0.00           H
ATOM    660 HD12 LEU A  49      34.520  53.820  62.630  1.00  0.00           H
ATOM    661 HD13 LEU A  49      34.680  52.010  62.950  1.00  0.00           H
ATOM    662  CD2 LEU A  49      36.740  54.500  64.160  1.00  0.00           C
ATOM    663 HD21 LEU A  49      37.230  54.720  65.150  1.00  0.00           H
ATOM    664 HD22 LEU A  49      36.010  55.320  63.980  1.00  0.00           H
ATOM    665 HD23 LEU A  49      37.480  54.520  63.340  1.00  0.00           H
ATOM    666  C   LEU A  49      33.780  53.040  67.430  1.00  0.00           C
ATOM    667  O   LEU A  49      33.490  54.080  67.960  1.00  0.00           O
ATOM    668  N   TRP A  50      33.030  51.960  67.540  1.00  0.00           N
ATOM    669  HN  TRP A  50      33.250  51.130  67.040  1.00  0.00           H
ATOM    670  CA  TRP A  50      31.850  51.910  68.360  1.00  0.00           C
ATOM    671  HA  TRP A  50      31.090  52.610  68.030  1.00  0.00           H
ATOM    672  CB  TRP A  50      31.110  50.570  68.230  1.00  0.00           C
ATOM    673  HB1 TRP A  50      31.730  49.810  68.750  1.00  0.00           H
ATOM    674  HB2 TRP A  50      31.020  50.250  67.160  1.00  0.00           H
ATOM    675  CG  TRP A  50      29.810  50.610  68.980  1.00  0.00           C
ATOM    676  CD1 TRP A  50      29.660  50.140  70.250  1.00  0.00           C
ATOM    677  HD1 TRP A  50      30.470  49.730  70.830  1.00  0.00           H
ATOM    678  NE1 TRP A  50      28.350  50.150  70.610  1.00  0.00           N
ATOM    679  HE1 TRP A  50      27.880  50.010  71.450  1.00  0.00           H
ATOM    680  CE2 TRP A  50      27.580  50.670  69.630  1.00  0.00           C
ATOM    681  CD2 TRP A  50      28.500  51.010  68.570  1.00  0.00           C
ATOM    682  CE3 TRP A  50      28.040  51.680  67.450  1.00  0.00           C
ATOM    683  HE3 TRP A  50      28.650  51.820  66.570  1.00  0.00           H
ATOM    684  CZ3 TRP A  50      26.600  51.920  67.340  1.00  0.00           C
ATOM    685  HZ3 TRP A  50      26.200  52.370  66.450  1.00  0.00           H
ATOM    686  CZ2 TRP A  50      26.230  50.950  69.570  1.00  0.00           C
ATOM    687  HZ2 TRP A  50      25.540  50.710  70.350  1.00  0.00           H
ATOM    688  CH2 TRP A  50      25.780  51.570  68.410  1.00  0.00           C
ATOM    689  HH2 TRP A  50      24.750  51.820  68.250  1.00  0.00           H
ATOM    690  C   TRP A  50      32.270  52.300  69.820  1.00  0.00           C
ATOM    691  O   TRP A  50      31.730  53.210  70.450  1.00  0.00           O
ATOM    692  N   ILE A  51      33.280  51.700  70.370  1.00  0.00           N
ATOM    693  HN  ILE A  51      33.700  50.970  69.840  1.00  0.00           H
ATOM    694  CA  ILE A  51      33.770  51.930  71.690  1.00  0.00           C
ATOM    695  HA  ILE A  51      33.000  51.920  72.460  1.00  0.00           H
ATOM    696  CB  ILE A  51      34.900  50.940  72.200  1.00  0.00           C
ATOM    697  HB  ILE A  51      35.750  50.920  71.480  1.00  0.00           H
ATOM    698  CG2 ILE A  51      35.460  51.360  73.580  1.00  0.00           C
ATOM    699 HG21 ILE A  51      35.860  52.400  73.530  1.00  0.00           H
ATOM    700 HG22 ILE A  51      36.220  50.630  73.910  1.00  0.00           H
ATOM    701 HG23 ILE A  51      34.650  51.530  74.320  1.00  0.00           H
ATOM    702  CG1 ILE A  51      34.360  49.520  72.310  1.00  0.00           C
ATOM    703 HG11 ILE A  51      35.000  48.940  73.010  1.00  0.00           H
ATOM    704 HG12 ILE A  51      34.330  49.090  71.290  1.00  0.00           H
ATOM    705  CD  ILE A  51      32.910  49.410  72.950  1.00  0.00           C
ATOM    706  HD1 ILE A  51      32.070  49.860  72.370  1.00  0.00           H
ATOM    707  HD2 ILE A  51      32.830  50.080  73.830  1.00  0.00           H
ATOM    708  HD3 ILE A  51      32.780  48.320  73.130  1.00  0.00           H
ATOM    709  C   ILE A  51      34.340  53.440  71.770  1.00  0.00           C
ATOM    710  O   ILE A  51      33.960  54.250  72.620  1.00  0.00           O
ATOM    711  N   PHE A  52      35.180  53.900  70.840  1.00  0.00           N
ATOM    712  HN  PHE A  52      35.470  53.270  70.130  1.00  0.00           H
ATOM    713  CA  PHE A  52      35.620  55.310  70.750  1.00  0.00           C
ATOM    714  HA  PHE A  52      36.030  55.490  71.730  1.00  0.00           H
ATOM    715  CB  PHE A  52      36.790  55.660  69.750  1.00  0.00           C
ATOM    716  HB1 PHE A  52      36.910  56.770  69.740  1.00  0.00           H
ATOM    717  HB2 PHE A  52      36.660  55.250  68.730  1.00  0.00           H
ATOM    718  CG  PHE A  52      38.140  55.170  70.270  1.00  0.00           C
ATOM    719  CD1 PHE A  52      38.730  55.780  71.400  1.00  0.00           C
ATOM    720  HD1 PHE A  52      38.070  56.390  72.000  1.00  0.00           H
ATOM    721  CE1 PHE A  52      40.010  55.490  71.780  1.00  0.00           C
ATOM    722  HE1 PHE A  52      40.360  56.050  72.630  1.00  0.00           H
ATOM    723  CZ  PHE A  52      40.740  54.600  70.990  1.00  0.00           C
ATOM    724  HZ  PHE A  52      41.790  54.500  71.240  1.00  0.00           H
ATOM    725  CD2 PHE A  52      38.920  54.310  69.450  1.00  0.00           C
ATOM    726  HD2 PHE A  52      38.600  53.840  68.530  1.00  0.00           H
ATOM    727  CE2 PHE A  52      40.290  54.030  69.800  1.00  0.00           C
ATOM    728  HE2 PHE A  52      40.900  53.450  69.130  1.00  0.00           H
ATOM    729  C   PHE A  52      34.520  56.370  70.690  1.00  0.00           C
ATOM    730  O   PHE A  52      34.580  57.400  71.300  1.00  0.00           O
ATOM    731  N   CYS A  53      33.450  56.130  69.890  1.00  0.00           N
ATOM    732  HN  CYS A  53      33.350  55.260  69.420  1.00  0.00           H
ATOM    733  CA  CYS A  53      32.390  57.150  69.580  1.00  0.00           C
ATOM    734  HA  CYS A  53      32.790  58.150  69.540  1.00  0.00           H
ATOM    735  CB  CYS A  53      31.600  56.880  68.300  1.00  0.00           C
ATOM    736  HB1 CYS A  53      30.870  57.710  68.230  1.00  0.00           H
ATOM    737  HB2 CYS A  53      31.080  55.910  68.480  1.00  0.00           H
ATOM    738  SG  CYS A  53      32.570  56.670  66.750  1.00  0.00           S
ATOM    739  HG1 CYS A  53      33.390  55.650  66.930  1.00  0.00           H
ATOM    740  C   CYS A  53      31.450  57.200  70.790  1.00  0.00           C
ATOM    741  O   CYS A  53      31.010  58.250  71.260  1.00  0.00           O
ATOM    742  N   PHE A  54      31.100  56.050  71.420  1.00  0.00           N
ATOM    743  HN  PHE A  54      31.620  55.250  71.130  1.00  0.00           H
ATOM    744  CA  PHE A  54      29.930  55.840  72.300  1.00  0.00           C
ATOM    745  HA  PHE A  54      29.530  56.800  72.580  1.00  0.00           H
ATOM    746  CB  PHE A  54      28.960  54.930  71.630  1.00  0.00           C
ATOM    747  HB1 PHE A  54      28.090  54.550  72.220  1.00  0.00           H
ATOM    748  HB2 PHE A  54      29.510  54.010  71.320  1.00  0.00           H
ATOM    749  CG  PHE A  54      28.300  55.380  70.390  1.00  0.00           C
ATOM    750  CD1 PHE A  54      27.990  54.470  69.340  1.00  0.00           C
ATOM    751  HD1 PHE A  54      28.270  53.440  69.380  1.00  0.00           H
ATOM    752  CE1 PHE A  54      27.400  55.020  68.210  1.00  0.00           C
ATOM    753  HE1 PHE A  54      27.300  54.350  67.370  1.00  0.00           H
ATOM    754  CZ  PHE A  54      27.130  56.360  68.020  1.00  0.00           C
ATOM    755  HZ  PHE A  54      26.730  56.700  67.070  1.00  0.00           H
ATOM    756  CD2 PHE A  54      27.980  56.780  70.230  1.00  0.00           C
ATOM    757  HD2 PHE A  54      28.400  57.570  70.830  1.00  0.00           H
ATOM    758  CE2 PHE A  54      27.400  57.230  69.040  1.00  0.00           C
ATOM    759  HE2 PHE A  54      27.170  58.290  68.960  1.00  0.00           H
ATOM    760  C   PHE A  54      30.290  55.330  73.690  1.00  0.00           C
ATOM    761  O   PHE A  54      29.330  55.130  74.450  1.00  0.00           O
ATOM    762  N   HSD A  55      31.620  55.120  74.010  1.00  0.00           N
ATOM    763  HN  HSD A  55      32.410  55.060  73.380  1.00  0.00           H
ATOM    764  CA  HSD A  55      32.050  54.690  75.290  1.00  0.00           C
ATOM    765  HA  HSD A  55      31.310  54.690  76.070  1.00  0.00           H
ATOM    766  CB  HSD A  55      32.540  53.220  75.320  1.00  0.00           C
ATOM    767  HB1 HSD A  55      32.910  52.940  76.330  1.00  0.00           H
ATOM    768  HB2 HSD A  55      33.340  53.150  74.560  1.00  0.00           H
ATOM    769  ND1 HSD A  55      30.960  51.350  75.810  1.00  0.00           N
ATOM    770  HD1 HSD A  55      31.070  51.350  76.790  1.00  0.00           H
ATOM    771  CG  HSD A  55      31.400  52.310  74.940  1.00  0.00           C
ATOM    772  CE1 HSD A  55      29.990  50.630  75.200  1.00  0.00           C
ATOM    773  HE1 HSD A  55      29.380  49.970  75.810  1.00  0.00           H
ATOM    774  NE2 HSD A  55      29.780  51.000  73.990  1.00  0.00           N
ATOM    775  CD2 HSD A  55      30.720  52.060  73.800  1.00  0.00           C
ATOM    776  HD2 HSD A  55      30.720  52.550  72.830  1.00  0.00           H
ATOM    777  C   HSD A  55      33.040  55.600  75.820  1.00  0.00           C
ATOM    778  O   HSD A  55      33.150  55.640  77.080  1.00  0.00           O
ATOM    779  N   LEU A  56      33.790  56.380  74.930  1.00  0.00           N
ATOM    780  HN  LEU A  56      33.840  56.280  73.940  1.00  0.00           H
ATOM    781  CA  LEU A  56      34.730  57.360  75.390  1.00  0.00           C
ATOM    782  HA  LEU A  56      34.950  57.210  76.440  1.00  0.00           H
ATOM    783  CB  LEU A  56      36.100  57.320  74.600  1.00  0.00           C
ATOM    784  HB1 LEU A  56      36.570  58.320  74.530  1.00  0.00           H
ATOM    785  HB2 LEU A  56      35.930  56.780  73.640  1.00  0.00           H
ATOM    786  CG  LEU A  56      37.120  56.340  75.360  1.00  0.00           C
ATOM    787  HG  LEU A  56      38.020  56.460  74.720  1.00  0.00           H
ATOM    788  CD1 LEU A  56      37.500  56.840  76.760  1.00  0.00           C
ATOM    789 HD11 LEU A  56      38.440  56.330  77.070  1.00  0.00           H
ATOM    790 HD12 LEU A  56      36.700  56.550  77.460  1.00  0.00           H
ATOM    791 HD13 LEU A  56      37.800  57.920  76.730  1.00  0.00           H
ATOM    792  CD2 LEU A  56      36.700  54.820  75.430  1.00  0.00           C
ATOM    793 HD21 LEU A  56      37.550  54.200  75.780  1.00  0.00           H
ATOM    794 HD22 LEU A  56      36.440  54.630  74.370  1.00  0.00           H
ATOM    795 HD23 LEU A  56      35.880  54.720  76.170  1.00  0.00           H
ATOM    796  C   LEU A  56      34.120  58.730  75.270  1.00  0.00           C
ATOM    797  O   LEU A  56      33.880  59.330  74.210  1.00  0.00           O
ATOM    798  N   LYS A  57      33.940  59.330  76.440  1.00  0.00           N
ATOM    799  HN  LYS A  57      34.020  58.810  77.290  1.00  0.00           H
ATOM    800  CA  LYS A  57      33.510  60.730  76.670  1.00  0.00           C
ATOM    801  HA  LYS A  57      33.080  61.260  75.840  1.00  0.00           H
ATOM    802  CB  LYS A  57      32.380  60.850  77.630  1.00  0.00           C
ATOM    803  HB1 LYS A  57      32.320  61.900  78.010  1.00  0.00           H
ATOM    804  HB2 LYS A  57      32.570  60.150  78.480  1.00  0.00           H
ATOM    805  CG  LYS A  57      30.910  60.540  77.190  1.00  0.00           C
ATOM    806  HG1 LYS A  57      30.640  61.340  76.470  1.00  0.00           H
ATOM    807  HG2 LYS A  57      30.200  60.600  78.040  1.00  0.00           H
ATOM    808  CD  LYS A  57      30.600  59.180  76.530  1.00  0.00           C
ATOM    809  HD1 LYS A  57      30.720  58.390  77.300  1.00  0.00           H
ATOM    810  HD2 LYS A  57      31.290  59.010  75.680  1.00  0.00           H
ATOM    811  CE  LYS A  57      29.160  59.130  75.970  1.00  0.00           C
ATOM    812  HE1 LYS A  57      28.400  59.290  76.760  1.00  0.00           H
ATOM    813  HE2 LYS A  57      29.110  58.070  75.610  1.00  0.00           H
ATOM    814  NZ  LYS A  57      29.010  60.080  74.960  1.00  0.00           N
ATOM    815  HZ1 LYS A  57      28.050  60.000  74.580  1.00  0.00           H
ATOM    816  HZ2 LYS A  57      29.720  59.940  74.210  1.00  0.00           H
ATOM    817  HZ3 LYS A  57      29.180  61.080  75.230  1.00  0.00           H
ATOM    818  C   LYS A  57      34.730  61.470  77.170  1.00  0.00           C
ATOM    819  O   LYS A  57      34.650  62.720  77.100  1.00  0.00           O
ATOM    820  N   SER A  58      35.770  60.830  77.720  1.00  0.00           N
ATOM    821  HN  SER A  58      35.620  59.900  78.040  1.00  0.00           H
ATOM    822  CA  SER A  58      36.960  61.450  78.070  1.00  0.00           C
ATOM    823  HA  SER A  58      36.820  62.510  78.210  1.00  0.00           H
ATOM    824  CB  SER A  58      37.500  60.940  79.440  1.00  0.00           C
ATOM    825  HB1 SER A  58      37.610  59.840  79.370  1.00  0.00           H
ATOM    826  HB2 SER A  58      36.790  60.910  80.280  1.00  0.00           H
ATOM    827  OG  SER A  58      38.700  61.540  79.880  1.00  0.00           O
ATOM    828  HG1 SER A  58      38.500  62.370  80.330  1.00  0.00           H
ATOM    829  C   SER A  58      38.010  61.330  77.030  1.00  0.00           C
ATOM    830  O   SER A  58      38.480  60.250  76.800  1.00  0.00           O
ATOM    831  N   TRP A  59      38.490  62.490  76.530  1.00  0.00           N
ATOM    832  HN  TRP A  59      38.170  63.350  76.920  1.00  0.00           H
ATOM    833  CA  TRP A  59      39.350  62.620  75.370  1.00  0.00           C
ATOM    834  HA  TRP A  59      39.590  61.650  74.970  1.00  0.00           H
ATOM    835  CB  TRP A  59      38.680  63.570  74.340  1.00  0.00           C
ATOM    836  HB1 TRP A  59      39.450  64.030  73.690  1.00  0.00           H
ATOM    837  HB2 TRP A  59      38.210  64.400  74.900  1.00  0.00           H
ATOM    838  CG  TRP A  59      37.660  62.730  73.650  1.00  0.00           C
ATOM    839  CD1 TRP A  59      36.380  62.520  73.980  1.00  0.00           C
ATOM    840  HD1 TRP A  59      35.910  63.240  74.640  1.00  0.00           H
ATOM    841  NE1 TRP A  59      35.750  61.600  73.240  1.00  0.00           N
ATOM    842  HE1 TRP A  59      34.980  61.100  73.560  1.00  0.00           H
ATOM    843  CE2 TRP A  59      36.630  61.190  72.310  1.00  0.00           C
ATOM    844  CD2 TRP A  59      37.870  61.880  72.500  1.00  0.00           C
ATOM    845  CE3 TRP A  59      38.960  61.560  71.720  1.00  0.00           C
ATOM    846  HE3 TRP A  59      39.920  62.050  71.840  1.00  0.00           H
ATOM    847  CZ3 TRP A  59      38.760  60.700  70.620  1.00  0.00           C
ATOM    848  HZ3 TRP A  59      39.470  60.360  69.870  1.00  0.00           H
ATOM    849  CZ2 TRP A  59      36.440  60.310  71.250  1.00  0.00           C
ATOM    850  HZ2 TRP A  59      35.470  59.880  71.070  1.00  0.00           H
ATOM    851  CH2 TRP A  59      37.540  60.050  70.460  1.00  0.00           C
ATOM    852  HH2 TRP A  59      37.530  59.180  69.800  1.00  0.00           H
ATOM    853  C   TRP A  59      40.620  63.290  75.870  1.00  0.00           C
ATOM    854  O   TRP A  59      40.650  64.150  76.710  1.00  0.00           O
ATOM    855  N   LYS A  60      41.690  62.870  75.200  1.00  0.00           N
ATOM    856  HN  LYS A  60      41.730  62.200  74.470  1.00  0.00           H
ATOM    857  CA  LYS A  60      43.130  63.280  75.380  1.00  0.00           C
ATOM    858  HA  LYS A  60      43.140  64.300  75.750  1.00  0.00           H
ATOM    859  CB  LYS A  60      43.910  62.350  76.390  1.00  0.00           C
ATOM    860  HB1 LYS A  60      44.880  62.900  76.450  1.00  0.00           H
ATOM    861  HB2 LYS A  60      44.040  61.390  75.860  1.00  0.00           H
ATOM    862  CG  LYS A  60      43.240  62.060  77.720  1.00  0.00           C
ATOM    863  HG1 LYS A  60      43.810  61.290  78.290  1.00  0.00           H
ATOM    864  HG2 LYS A  60      42.260  61.610  77.450  1.00  0.00           H
ATOM    865  CD  LYS A  60      42.980  63.280  78.630  1.00  0.00           C
ATOM    866  HD1 LYS A  60      42.680  64.190  78.070  1.00  0.00           H
ATOM    867  HD2 LYS A  60      43.960  63.500  79.110  1.00  0.00           H
ATOM    868  CE  LYS A  60      41.980  62.940  79.710  1.00  0.00           C
ATOM    869  HE1 LYS A  60      42.430  62.080  80.260  1.00  0.00           H
ATOM    870  HE2 LYS A  60      41.030  62.870  79.150  1.00  0.00           H
ATOM    871  NZ  LYS A  60      41.890  64.120  80.620  1.00  0.00           N
ATOM    872  HZ1 LYS A  60      41.490  64.950  80.130  1.00  0.00           H
ATOM    873  HZ2 LYS A  60      42.810  64.370  81.050  1.00  0.00           H
ATOM    874  HZ3 LYS A  60      41.320  63.940  81.470  1.00  0.00           H
ATOM    875  C   LYS A  60      43.920  63.210  74.070  1.00  0.00           C
ATOM    876  O   LYS A  60      43.310  62.740  73.080  1.00  0.00           O
ATOM    877  N   SER A  61      45.220  63.660  74.070  1.00  0.00           N
ATOM    878  HN  SER A  61      45.670  64.100  74.840  1.00  0.00           H
ATOM    879  CA  SER A  61      46.000  63.710  72.880  1.00  0.00           C
ATOM    880  HA  SER A  61      45.570  64.340  72.120  1.00  0.00           H
ATOM    881  CB  SER A  61      47.380  64.340  73.040  1.00  0.00           C
ATOM    882  HB1 SER A  61      47.210  65.360  73.460  1.00  0.00           H
ATOM    883  HB2 SER A  61      47.830  64.520  72.040  1.00  0.00           H
ATOM    884  OG  SER A  61      48.260  63.610  73.840  1.00  0.00           O
ATOM    885  HG1 SER A  61      48.780  63.010  73.310  1.00  0.00           H
ATOM    886  C   SER A  61      46.130  62.330  72.170  1.00  0.00           C
ATOM    887  O   SER A  61      45.820  62.190  70.970  1.00  0.00           O
ATOM    888  N   SER A  62      46.570  61.250  72.910  1.00  0.00           N
ATOM    889  HN  SER A  62      46.890  61.350  73.850  1.00  0.00           H
ATOM    890  CA  SER A  62      46.850  60.000  72.210  1.00  0.00           C
ATOM    891  HA  SER A  62      47.420  60.240  71.340  1.00  0.00           H
ATOM    892  CB  SER A  62      47.590  58.860  73.070  1.00  0.00           C
ATOM    893  HB1 SER A  62      48.590  59.310  73.270  1.00  0.00           H
ATOM    894  HB2 SER A  62      47.630  57.930  72.460  1.00  0.00           H
ATOM    895  OG  SER A  62      46.880  58.720  74.380  1.00  0.00           O
ATOM    896  HG1 SER A  62      47.110  59.480  74.900  1.00  0.00           H
ATOM    897  C   SER A  62      45.580  59.310  71.710  1.00  0.00           C
ATOM    898  O   SER A  62      45.580  58.670  70.640  1.00  0.00           O
ATOM    899  N   ARG A  63      44.480  59.560  72.460  1.00  0.00           N
ATOM    900  HN  ARG A  63      44.590  60.020  73.330  1.00  0.00           H
ATOM    901  CA  ARG A  63      43.140  59.190  72.150  1.00  0.00           C
ATOM    902  HA  ARG A  63      43.050  58.110  72.110  1.00  0.00           H
ATOM    903  CB  ARG A  63      42.180  59.570  73.290  1.00  0.00           C
ATOM    904  HB1 ARG A  63      41.160  59.380  72.890  1.00  0.00           H
ATOM    905  HB2 ARG A  63      42.290  60.660  73.470  1.00  0.00           H
ATOM    906  CG  ARG A  63      42.370  58.880  74.580  1.00  0.00           C
ATOM    907  HG1 ARG A  63      43.410  59.010  74.960  1.00  0.00           H
ATOM    908  HG2 ARG A  63      42.300  57.790  74.400  1.00  0.00           H
ATOM    909  CD  ARG A  63      41.410  59.240  75.780  1.00  0.00           C
ATOM    910  HD1 ARG A  63      40.420  58.770  75.660  1.00  0.00           H
ATOM    911  HD2 ARG A  63      41.490  60.330  76.030  1.00  0.00           H
ATOM    912  NE  ARG A  63      42.070  58.540  76.870  1.00  0.00           N
ATOM    913  HE  ARG A  63      43.050  58.450  76.960  1.00  0.00           H
ATOM    914  CZ  ARG A  63      41.500  58.270  78.030  1.00  0.00           C
ATOM    915  NH1 ARG A  63      40.250  58.680  78.300  1.00  0.00           N
ATOM    916 HH11 ARG A  63      39.690  59.160  77.630  1.00  0.00           H
ATOM    917 HH12 ARG A  63      39.720  58.280  79.060  1.00  0.00           H
ATOM    918  NH2 ARG A  63      42.110  57.590  78.960  1.00  0.00           N
ATOM    919 HH21 ARG A  63      42.900  57.060  78.630  1.00  0.00           H
ATOM    920 HH22 ARG A  63      41.630  57.410  79.810  1.00  0.00           H
ATOM    921  C   ARG A  63      42.530  59.660  70.810  1.00  0.00           C
ATOM    922  O   ARG A  63      41.990  59.010  69.980  1.00  0.00           O
ATOM    923  N   ILE A  64      42.740  60.950  70.560  1.00  0.00           N
ATOM    924  HN  ILE A  64      43.110  61.530  71.290  1.00  0.00           H
ATOM    925  CA  ILE A  64      42.550  61.510  69.280  1.00  0.00           C
ATOM    926  HA  ILE A  64      41.520  61.380  69.020  1.00  0.00           H
ATOM    927  CB  ILE A  64      42.710  63.060  69.270  1.00  0.00           C
ATOM    928  HB  ILE A  64      43.670  63.300  69.770  1.00  0.00           H
ATOM    929  CG2 ILE A  64      42.640  63.630  67.830  1.00  0.00           C
ATOM    930 HG21 ILE A  64      42.750  64.730  67.920  1.00  0.00           H
ATOM    931 HG22 ILE A  64      41.660  63.480  67.330  1.00  0.00           H
ATOM    932 HG23 ILE A  64      43.410  63.220  67.130  1.00  0.00           H
ATOM    933  CG1 ILE A  64      41.660  63.830  70.170  1.00  0.00           C
ATOM    934 HG11 ILE A  64      41.650  63.350  71.170  1.00  0.00           H
ATOM    935 HG12 ILE A  64      40.630  63.740  69.790  1.00  0.00           H
ATOM    936  CD  ILE A  64      41.880  65.360  70.350  1.00  0.00           C
ATOM    937  HD1 ILE A  64      41.690  65.870  69.380  1.00  0.00           H
ATOM    938  HD2 ILE A  64      42.900  65.500  70.730  1.00  0.00           H
ATOM    939  HD3 ILE A  64      41.140  65.830  71.030  1.00  0.00           H
ATOM    940  C   ILE A  64      43.340  60.940  68.090  1.00  0.00           C
ATOM    941  O   ILE A  64      42.730  60.510  67.110  1.00  0.00           O
ATOM    942  N   PHE A  65      44.620  60.850  68.220  1.00  0.00           N
ATOM    943  HN  PHE A  65      44.950  61.210  69.100  1.00  0.00           H
ATOM    944  CA  PHE A  65      45.600  60.090  67.420  1.00  0.00           C
ATOM    945  HA  PHE A  65      45.530  60.670  66.510  1.00  0.00           H
ATOM    946  CB  PHE A  65      47.000  60.040  67.960  1.00  0.00           C
ATOM    947  HB1 PHE A  65      47.570  59.460  67.200  1.00  0.00           H
ATOM    948  HB2 PHE A  65      47.040  59.510  68.930  1.00  0.00           H
ATOM    949  CG  PHE A  65      47.700  61.400  68.040  1.00  0.00           C
ATOM    950  CD1 PHE A  65      47.660  62.340  67.020  1.00  0.00           C
ATOM    951  HD1 PHE A  65      47.050  62.180  66.150  1.00  0.00           H
ATOM    952  CE1 PHE A  65      48.300  63.590  67.180  1.00  0.00           C
ATOM    953  HE1 PHE A  65      48.200  64.370  66.430  1.00  0.00           H
ATOM    954  CZ  PHE A  65      49.190  63.810  68.240  1.00  0.00           C
ATOM    955  HZ  PHE A  65      49.710  64.760  68.270  1.00  0.00           H
ATOM    956  CD2 PHE A  65      48.480  61.760  69.140  1.00  0.00           C
ATOM    957  HD2 PHE A  65      48.370  61.010  69.920  1.00  0.00           H
ATOM    958  CE2 PHE A  65      49.340  62.810  69.240  1.00  0.00           C
ATOM    959  HE2 PHE A  65      49.990  62.940  70.100  1.00  0.00           H
ATOM    960  C   PHE A  65      45.150  58.690  67.070  1.00  0.00           C
ATOM    961  O   PHE A  65      44.920  58.260  65.940  1.00  0.00           O
ATOM    962  N   LEU A  66      44.900  57.850  68.150  1.00  0.00           N
ATOM    963  HN  LEU A  66      44.980  58.150  69.100  1.00  0.00           H
ATOM    964  CA  LEU A  66      44.380  56.460  68.110  1.00  0.00           C
ATOM    965  HA  LEU A  66      45.010  55.880  67.460  1.00  0.00           H
ATOM    966  CB  LEU A  66      44.230  55.860  69.470  1.00  0.00           C
ATOM    967  HB1 LEU A  66      43.520  55.010  69.390  1.00  0.00           H
ATOM    968  HB2 LEU A  66      43.710  56.540  70.160  1.00  0.00           H
ATOM    969  CG  LEU A  66      45.530  55.440  70.140  1.00  0.00           C
ATOM    970  HG  LEU A  66      46.370  56.120  69.890  1.00  0.00           H
ATOM    971  CD1 LEU A  66      45.250  55.300  71.640  1.00  0.00           C
ATOM    972 HD11 LEU A  66      44.870  54.280  71.840  1.00  0.00           H
ATOM    973 HD12 LEU A  66      44.570  56.040  72.100  1.00  0.00           H
ATOM    974 HD13 LEU A  66      46.230  55.410  72.160  1.00  0.00           H
ATOM    975  CD2 LEU A  66      46.080  54.110  69.540  1.00  0.00           C
ATOM    976 HD21 LEU A  66      46.470  54.260  68.510  1.00  0.00           H
ATOM    977 HD22 LEU A  66      45.220  53.410  69.420  1.00  0.00           H
ATOM    978 HD23 LEU A  66      46.860  53.610  70.160  1.00  0.00           H
ATOM    979  C   LEU A  66      43.000  56.400  67.430  1.00  0.00           C
ATOM    980  O   LEU A  66      42.860  55.490  66.590  1.00  0.00           O
ATOM    981  N   PHE A  67      42.060  57.380  67.700  1.00  0.00           N
ATOM    982  HN  PHE A  67      42.320  58.060  68.370  1.00  0.00           H
ATOM    983  CA  PHE A  67      40.870  57.580  66.950  1.00  0.00           C
ATOM    984  HA  PHE A  67      40.410  56.610  67.020  1.00  0.00           H
ATOM    985  CB  PHE A  67      39.840  58.560  67.550  1.00  0.00           C
ATOM    986  HB1 PHE A  67      40.290  59.580  67.590  1.00  0.00           H
ATOM    987  HB2 PHE A  67      39.640  58.270  68.610  1.00  0.00           H
ATOM    988  CG  PHE A  67      38.610  58.590  66.770  1.00  0.00           C
ATOM    989  CD1 PHE A  67      37.740  57.520  66.840  1.00  0.00           C
ATOM    990  HD1 PHE A  67      38.070  56.670  67.410  1.00  0.00           H
ATOM    991  CE1 PHE A  67      36.500  57.470  66.140  1.00  0.00           C
ATOM    992  HE1 PHE A  67      35.820  56.660  66.410  1.00  0.00           H
ATOM    993  CZ  PHE A  67      36.110  58.620  65.400  1.00  0.00           C
ATOM    994  HZ  PHE A  67      35.090  58.750  65.040  1.00  0.00           H
ATOM    995  CD2 PHE A  67      38.250  59.710  66.010  1.00  0.00           C
ATOM    996  HD2 PHE A  67      38.890  60.590  66.000  1.00  0.00           H
ATOM    997  CE2 PHE A  67      36.990  59.690  65.320  1.00  0.00           C
ATOM    998  HE2 PHE A  67      36.680  60.510  64.690  1.00  0.00           H
ATOM    999  C   PHE A  67      41.100  57.810  65.430  1.00  0.00           C
ATOM   1000  O   PHE A  67      40.480  57.290  64.540  1.00  0.00           O
ATOM   1001  N   ASN A  68      42.020  58.740  65.060  1.00  0.00           N
ATOM   1002  HN  ASN A  68      42.350  59.380  65.770  1.00  0.00           H
ATOM   1003  CA  ASN A  68      42.350  58.910  63.690  1.00  0.00           C
ATOM   1004  HA  ASN A  68      41.450  59.120  63.130  1.00  0.00           H
ATOM   1005  CB  ASN A  68      43.310  60.090  63.400  1.00  0.00           C
ATOM   1006  HB1 ASN A  68      43.820  60.110  62.420  1.00  0.00           H
ATOM   1007  HB2 ASN A  68      44.160  60.000  64.110  1.00  0.00           H
ATOM   1008  CG  ASN A  68      42.690  61.500  63.550  1.00  0.00           C
ATOM   1009  OD1 ASN A  68      42.700  62.280  62.590  1.00  0.00           O
ATOM   1010  ND2 ASN A  68      42.170  61.860  64.750  1.00  0.00           N
ATOM   1011 HD21 ASN A  68      42.310  61.280  65.550  1.00  0.00           H
ATOM   1012 HD22 ASN A  68      41.680  62.720  64.830  1.00  0.00           H
ATOM   1013  C   ASN A  68      43.010  57.680  63.050  1.00  0.00           C
ATOM   1014  O   ASN A  68      42.830  57.340  61.850  1.00  0.00           O
ATOM   1015  N   LEU A  69      43.820  56.920  63.830  1.00  0.00           N
ATOM   1016  HN  LEU A  69      44.050  57.280  64.730  1.00  0.00           H
ATOM   1017  CA  LEU A  69      44.360  55.600  63.430  1.00  0.00           C
ATOM   1018  HA  LEU A  69      44.810  55.730  62.460  1.00  0.00           H
ATOM   1019  CB  LEU A  69      45.470  55.110  64.400  1.00  0.00           C
ATOM   1020  HB1 LEU A  69      45.030  55.280  65.400  1.00  0.00           H
ATOM   1021  HB2 LEU A  69      46.370  55.760  64.300  1.00  0.00           H
ATOM   1022  CG  LEU A  69      45.960  53.710  64.140  1.00  0.00           C
ATOM   1023  HG  LEU A  69      45.280  52.870  64.370  1.00  0.00           H
ATOM   1024  CD1 LEU A  69      46.460  53.460  62.730  1.00  0.00           C
ATOM   1025 HD11 LEU A  69      45.640  53.640  62.000  1.00  0.00           H
ATOM   1026 HD12 LEU A  69      46.750  52.410  62.540  1.00  0.00           H
ATOM   1027 HD13 LEU A  69      47.360  54.050  62.470  1.00  0.00           H
ATOM   1028  CD2 LEU A  69      47.100  53.470  65.190  1.00  0.00           C
ATOM   1029 HD21 LEU A  69      46.930  53.830  66.230  1.00  0.00           H
ATOM   1030 HD22 LEU A  69      47.890  54.120  64.760  1.00  0.00           H
ATOM   1031 HD23 LEU A  69      47.450  52.420  65.180  1.00  0.00           H
ATOM   1032  C   LEU A  69      43.250  54.520  63.200  1.00  0.00           C
ATOM   1033  O   LEU A  69      43.280  53.740  62.270  1.00  0.00           O
ATOM   1034  N   ALA A  70      42.220  54.480  64.080  1.00  0.00           N
ATOM   1035  HN  ALA A  70      42.230  55.070  64.880  1.00  0.00           H
ATOM   1036  CA  ALA A  70      41.010  53.660  63.970  1.00  0.00           C
ATOM   1037  HA  ALA A  70      41.350  52.620  63.930  1.00  0.00           H
ATOM   1038  CB  ALA A  70      40.160  53.860  65.190  1.00  0.00           C
ATOM   1039  HB1 ALA A  70      40.610  53.250  66.000  1.00  0.00           H
ATOM   1040  HB2 ALA A  70      39.090  53.580  65.210  1.00  0.00           H
ATOM   1041  HB3 ALA A  70      40.200  54.940  65.500  1.00  0.00           H
ATOM   1042  C   ALA A  70      40.160  53.950  62.730  1.00  0.00           C
ATOM   1043  O   ALA A  70      39.770  53.040  62.010  1.00  0.00           O
ATOM   1044  N   VAL A  71      39.990  55.250  62.370  1.00  0.00           N
ATOM   1045  HN  VAL A  71      40.390  55.930  62.980  1.00  0.00           H
ATOM   1046  CA  VAL A  71      39.480  55.690  61.090  1.00  0.00           C
ATOM   1047  HA  VAL A  71      38.500  55.290  60.910  1.00  0.00           H
ATOM   1048  CB  VAL A  71      39.420  57.220  61.170  1.00  0.00           C
ATOM   1049  HB  VAL A  71      40.270  57.560  61.790  1.00  0.00           H
ATOM   1050  CG1 VAL A  71      39.330  57.900  59.850  1.00  0.00           C
ATOM   1051 HG11 VAL A  71      38.550  57.520  59.140  1.00  0.00           H
ATOM   1052 HG12 VAL A  71      40.330  57.950  59.370  1.00  0.00           H
ATOM   1053 HG13 VAL A  71      38.980  58.950  59.900  1.00  0.00           H
ATOM   1054  CG2 VAL A  71      38.190  57.660  61.970  1.00  0.00           C
ATOM   1055 HG21 VAL A  71      38.160  58.760  62.130  1.00  0.00           H
ATOM   1056 HG22 VAL A  71      38.040  57.050  62.880  1.00  0.00           H
ATOM   1057 HG23 VAL A  71      37.290  57.370  61.390  1.00  0.00           H
ATOM   1058  C   VAL A  71      40.260  55.220  59.860  1.00  0.00           C
ATOM   1059  O   VAL A  71      39.670  54.600  58.990  1.00  0.00           O
ATOM   1060  N   ALA A  72      41.630  55.460  59.770  1.00  0.00           N
ATOM   1061  HN  ALA A  72      42.080  55.950  60.510  1.00  0.00           H
ATOM   1062  CA  ALA A  72      42.540  55.080  58.730  1.00  0.00           C
ATOM   1063  HA  ALA A  72      42.230  55.640  57.860  1.00  0.00           H
ATOM   1064  CB  ALA A  72      44.010  55.530  59.060  1.00  0.00           C
ATOM   1065  HB1 ALA A  72      44.730  55.310  58.240  1.00  0.00           H
ATOM   1066  HB2 ALA A  72      44.380  55.050  59.980  1.00  0.00           H
ATOM   1067  HB3 ALA A  72      44.010  56.630  59.160  1.00  0.00           H
ATOM   1068  C   ALA A  72      42.440  53.610  58.560  1.00  0.00           C
ATOM   1069  O   ALA A  72      42.170  53.200  57.420  1.00  0.00           O
ATOM   1070  N   ASP A  73      42.450  52.800  59.620  1.00  0.00           N
ATOM   1071  HN  ASP A  73      42.460  53.250  60.520  1.00  0.00           H
ATOM   1072  CA  ASP A  73      42.260  51.370  59.540  1.00  0.00           C
ATOM   1073  HA  ASP A  73      43.100  51.010  58.960  1.00  0.00           H
ATOM   1074  CB  ASP A  73      42.500  50.700  60.950  1.00  0.00           C
ATOM   1075  HB1 ASP A  73      42.170  49.650  60.990  1.00  0.00           H
ATOM   1076  HB2 ASP A  73      41.930  51.370  61.650  1.00  0.00           H
ATOM   1077  CG  ASP A  73      44.000  50.840  61.390  1.00  0.00           C
ATOM   1078  OD1 ASP A  73      44.820  51.500  60.860  1.00  0.00           O
ATOM   1079  OD2 ASP A  73      44.310  49.940  62.350  1.00  0.00           O
ATOM   1080  HD2 ASP A  73      45.240  50.050  62.570  1.00  0.00           H
ATOM   1081  C   ASP A  73      40.910  50.900  59.000  1.00  0.00           C
ATOM   1082  O   ASP A  73      40.780  49.950  58.200  1.00  0.00           O
ATOM   1083  N   PHE A  74      39.830  51.510  59.440  1.00  0.00           N
ATOM   1084  HN  PHE A  74      39.960  52.270  60.070  1.00  0.00           H
ATOM   1085  CA  PHE A  74      38.430  51.170  59.130  1.00  0.00           C
ATOM   1086  HA  PHE A  74      38.380  50.090  59.190  1.00  0.00           H
ATOM   1087  CB  PHE A  74      37.440  51.860  60.060  1.00  0.00           C
ATOM   1088  HB1 PHE A  74      37.610  52.950  59.940  1.00  0.00           H
ATOM   1089  HB2 PHE A  74      37.720  51.610  61.100  1.00  0.00           H
ATOM   1090  CG  PHE A  74      35.950  51.700  59.720  1.00  0.00           C
ATOM   1091  CD1 PHE A  74      35.140  52.540  58.910  1.00  0.00           C
ATOM   1092  HD1 PHE A  74      35.620  53.390  58.450  1.00  0.00           H
ATOM   1093  CE1 PHE A  74      33.930  52.050  58.470  1.00  0.00           C
ATOM   1094  HE1 PHE A  74      33.320  52.680  57.840  1.00  0.00           H
ATOM   1095  CZ  PHE A  74      33.370  50.820  58.960  1.00  0.00           C
ATOM   1096  HZ  PHE A  74      32.400  50.480  58.650  1.00  0.00           H
ATOM   1097  CD2 PHE A  74      35.380  50.520  60.270  1.00  0.00           C
ATOM   1098  HD2 PHE A  74      35.880  49.870  60.960  1.00  0.00           H
ATOM   1099  CE2 PHE A  74      34.080  50.080  59.890  1.00  0.00           C
ATOM   1100  HE2 PHE A  74      33.630  49.220  60.360  1.00  0.00           H
ATOM   1101  C   PHE A  74      38.230  51.510  57.660  1.00  0.00           C
ATOM   1102  O   PHE A  74      37.840  50.580  56.900  1.00  0.00           O
ATOM   1103  N   LEU A  75      38.660  52.620  57.270  1.00  0.00           N
ATOM   1104  HN  LEU A  75      39.100  53.170  57.980  1.00  0.00           H
ATOM   1105  CA  LEU A  75      38.650  53.030  55.840  1.00  0.00           C
ATOM   1106  HA  LEU A  75      37.630  52.950  55.510  1.00  0.00           H
ATOM   1107  CB  LEU A  75      39.100  54.490  55.650  1.00  0.00           C
ATOM   1108  HB1 LEU A  75      39.210  54.770  54.580  1.00  0.00           H
ATOM   1109  HB2 LEU A  75      40.020  54.540  56.280  1.00  0.00           H
ATOM   1110  CG  LEU A  75      38.030  55.470  56.250  1.00  0.00           C
ATOM   1111  HG  LEU A  75      37.750  55.150  57.270  1.00  0.00           H
ATOM   1112  CD1 LEU A  75      38.600  56.880  56.290  1.00  0.00           C
ATOM   1113 HD11 LEU A  75      39.110  57.190  55.360  1.00  0.00           H
ATOM   1114 HD12 LEU A  75      39.320  56.900  57.140  1.00  0.00           H
ATOM   1115 HD13 LEU A  75      37.900  57.680  56.620  1.00  0.00           H
ATOM   1116  CD2 LEU A  75      36.700  55.490  55.480  1.00  0.00           C
ATOM   1117 HD21 LEU A  75      36.930  55.350  54.390  1.00  0.00           H
ATOM   1118 HD22 LEU A  75      36.020  56.330  55.710  1.00  0.00           H
ATOM   1119 HD23 LEU A  75      36.210  54.530  55.740  1.00  0.00           H
ATOM   1120  C   LEU A  75      39.560  52.120  54.920  1.00  0.00           C
ATOM   1121  O   LEU A  75      39.220  51.840  53.780  1.00  0.00           O
ATOM   1122  N   LEU A  76      40.740  51.570  55.360  1.00  0.00           N
ATOM   1123  HN  LEU A  76      41.020  51.820  56.280  1.00  0.00           H
ATOM   1124  CA  LEU A  76      41.410  50.620  54.560  1.00  0.00           C
ATOM   1125  HA  LEU A  76      41.540  50.900  53.530  1.00  0.00           H
ATOM   1126  CB  LEU A  76      42.820  50.570  55.150  1.00  0.00           C
ATOM   1127  HB1 LEU A  76      42.680  50.330  56.230  1.00  0.00           H
ATOM   1128  HB2 LEU A  76      43.180  51.620  55.120  1.00  0.00           H
ATOM   1129  CG  LEU A  76      43.890  49.700  54.470  1.00  0.00           C
ATOM   1130  HG  LEU A  76      43.470  48.680  54.470  1.00  0.00           H
ATOM   1131  CD1 LEU A  76      44.010  50.010  53.010  1.00  0.00           C
ATOM   1132 HD11 LEU A  76      44.110  51.100  52.830  1.00  0.00           H
ATOM   1133 HD12 LEU A  76      43.170  49.570  52.420  1.00  0.00           H
ATOM   1134 HD13 LEU A  76      44.930  49.590  52.560  1.00  0.00           H
ATOM   1135  CD2 LEU A  76      45.170  49.710  55.270  1.00  0.00           C
ATOM   1136 HD21 LEU A  76      45.330  50.780  55.490  1.00  0.00           H
ATOM   1137 HD22 LEU A  76      46.090  49.320  54.760  1.00  0.00           H
ATOM   1138 HD23 LEU A  76      44.990  49.100  56.190  1.00  0.00           H
ATOM   1139  C   LEU A  76      40.600  49.270  54.550  1.00  0.00           C
ATOM   1140  O   LEU A  76      40.440  48.590  53.550  1.00  0.00           O
ATOM   1141  N   ILE A  77      40.110  48.790  55.760  1.00  0.00           N
ATOM   1142  HN  ILE A  77      40.320  49.320  56.590  1.00  0.00           H
ATOM   1143  CA  ILE A  77      39.390  47.520  55.950  1.00  0.00           C
ATOM   1144  HA  ILE A  77      39.910  46.750  55.400  1.00  0.00           H
ATOM   1145  CB  ILE A  77      39.160  47.180  57.410  1.00  0.00           C
ATOM   1146  HB  ILE A  77      38.990  48.170  57.880  1.00  0.00           H
ATOM   1147  CG2 ILE A  77      38.020  46.270  57.780  1.00  0.00           C
ATOM   1148 HG21 ILE A  77      37.070  46.610  57.330  1.00  0.00           H
ATOM   1149 HG22 ILE A  77      37.880  46.090  58.860  1.00  0.00           H
ATOM   1150 HG23 ILE A  77      38.150  45.250  57.350  1.00  0.00           H
ATOM   1151  CG1 ILE A  77      40.420  46.630  58.090  1.00  0.00           C
ATOM   1152 HG11 ILE A  77      40.320  46.580  59.190  1.00  0.00           H
ATOM   1153 HG12 ILE A  77      41.140  47.440  57.820  1.00  0.00           H
ATOM   1154  CD  ILE A  77      40.900  45.210  57.650  1.00  0.00           C
ATOM   1155  HD1 ILE A  77      41.740  44.900  58.290  1.00  0.00           H
ATOM   1156  HD2 ILE A  77      41.330  45.270  56.630  1.00  0.00           H
ATOM   1157  HD3 ILE A  77      40.070  44.460  57.580  1.00  0.00           H
ATOM   1158  C   ILE A  77      37.990  47.540  55.210  1.00  0.00           C
ATOM   1159  O   ILE A  77      37.480  46.540  54.690  1.00  0.00           O
ATOM   1160  N   ILE A  78      37.330  48.690  55.070  1.00  0.00           N
ATOM   1161  HN  ILE A  78      37.580  49.470  55.640  1.00  0.00           H
ATOM   1162  CA  ILE A  78      36.150  48.810  54.240  1.00  0.00           C
ATOM   1163  HA  ILE A  78      35.610  47.920  54.530  1.00  0.00           H
ATOM   1164  CB  ILE A  78      35.170  49.800  54.610  1.00  0.00           C
ATOM   1165  HB  ILE A  78      34.290  49.660  53.950  1.00  0.00           H
ATOM   1166  CG2 ILE A  78      34.660  49.460  56.020  1.00  0.00           C
ATOM   1167 HG21 ILE A  78      33.730  50.030  56.190  1.00  0.00           H
ATOM   1168 HG22 ILE A  78      35.490  49.770  56.690  1.00  0.00           H
ATOM   1169 HG23 ILE A  78      34.470  48.400  56.280  1.00  0.00           H
ATOM   1170  CG1 ILE A  78      35.600  51.270  54.710  1.00  0.00           C
ATOM   1171 HG11 ILE A  78      36.350  51.440  53.890  1.00  0.00           H
ATOM   1172 HG12 ILE A  78      36.110  51.580  55.650  1.00  0.00           H
ATOM   1173  CD  ILE A  78      34.380  52.190  54.500  1.00  0.00           C
ATOM   1174  HD1 ILE A  78      34.030  52.220  53.450  1.00  0.00           H
ATOM   1175  HD2 ILE A  78      34.740  53.230  54.630  1.00  0.00           H
ATOM   1176  HD3 ILE A  78      33.490  51.940  55.120  1.00  0.00           H
ATOM   1177  C   ILE A  78      36.310  48.760  52.720  1.00  0.00           C
ATOM   1178  O   ILE A  78      35.420  48.440  51.950  1.00  0.00           O
ATOM   1179  N   CYS A  79      37.520  49.050  52.210  1.00  0.00           N
ATOM   1180  HN  CYS A  79      38.220  49.330  52.860  1.00  0.00           H
ATOM   1181  CA  CYS A  79      37.810  48.920  50.740  1.00  0.00           C
ATOM   1182  HA  CYS A  79      37.060  49.460  50.180  1.00  0.00           H
ATOM   1183  CB  CYS A  79      39.160  49.680  50.480  1.00  0.00           C
ATOM   1184  HB1 CYS A  79      39.610  49.430  49.490  1.00  0.00           H
ATOM   1185  HB2 CYS A  79      39.920  49.280  51.190  1.00  0.00           H
ATOM   1186  SG  CYS A  79      39.240  51.530  50.560  1.00  0.00           S
ATOM   1187  HG1 CYS A  79      39.280  51.750  51.870  1.00  0.00           H
ATOM   1188  C   CYS A  79      37.840  47.510  50.230  1.00  0.00           C
ATOM   1189  O   CYS A  79      37.610  47.210  49.020  1.00  0.00           O
ATOM   1190  N   LEU A  80      38.100  46.510  51.130  1.00  0.00           N
ATOM   1191  HN  LEU A  80      38.280  46.830  52.060  1.00  0.00           H
ATOM   1192  CA  LEU A  80      38.370  45.110  50.860  1.00  0.00           C
ATOM   1193  HA  LEU A  80      39.280  45.000  50.290  1.00  0.00           H
ATOM   1194  CB  LEU A  80      38.750  44.320  52.170  1.00  0.00           C
ATOM   1195  HB1 LEU A  80      39.010  43.260  52.010  1.00  0.00           H
ATOM   1196  HB2 LEU A  80      37.880  44.400  52.860  1.00  0.00           H
ATOM   1197  CG  LEU A  80      39.930  44.990  52.860  1.00  0.00           C
ATOM   1198  HG  LEU A  80      39.600  46.010  53.110  1.00  0.00           H
ATOM   1199  CD1 LEU A  80      40.180  44.210  54.150  1.00  0.00           C
ATOM   1200 HD11 LEU A  80      41.130  44.400  54.690  1.00  0.00           H
ATOM   1201 HD12 LEU A  80      40.120  43.110  53.950  1.00  0.00           H
ATOM   1202 HD13 LEU A  80      39.420  44.380  54.940  1.00  0.00           H
ATOM   1203  CD2 LEU A  80      41.230  44.920  52.010  1.00  0.00           C
ATOM   1204 HD21 LEU A  80      42.010  45.550  52.490  1.00  0.00           H
ATOM   1205 HD22 LEU A  80      41.150  45.370  51.000  1.00  0.00           H
ATOM   1206 HD23 LEU A  80      41.700  43.910  52.010  1.00  0.00           H
ATOM   1207  C   LEU A  80      37.260  44.350  50.130  1.00  0.00           C
ATOM   1208  O   LEU A  80      37.580  43.590  49.220  1.00  0.00           O
ATOM   1209  N   PRO A  81      35.920  44.580  50.310  1.00  0.00           N
ATOM   1210  CD  PRO A  81      35.320  45.350  51.360  1.00  0.00           C
ATOM   1211  HD1 PRO A  81      35.260  46.420  51.060  1.00  0.00           H
ATOM   1212  HD2 PRO A  81      35.820  45.290  52.350  1.00  0.00           H
ATOM   1213  CA  PRO A  81      34.950  43.870  49.580  1.00  0.00           C
ATOM   1214  HA  PRO A  81      35.000  42.800  49.550  1.00  0.00           H
ATOM   1215  CB  PRO A  81      33.560  44.310  50.190  1.00  0.00           C
ATOM   1216  HB1 PRO A  81      32.920  43.420  50.220  1.00  0.00           H
ATOM   1217  HB2 PRO A  81      33.110  45.200  49.690  1.00  0.00           H
ATOM   1218  CG  PRO A  81      33.900  44.760  51.530  1.00  0.00           C
ATOM   1219  HG1 PRO A  81      33.180  45.480  51.990  1.00  0.00           H
ATOM   1220  HG2 PRO A  81      33.940  43.980  52.320  1.00  0.00           H
ATOM   1221  C   PRO A  81      34.960  44.360  48.130  1.00  0.00           C
ATOM   1222  O   PRO A  81      34.660  43.510  47.280  1.00  0.00           O
ATOM   1223  N   PHE A  82      35.170  45.650  47.800  1.00  0.00           N
ATOM   1224  HN  PHE A  82      35.410  46.300  48.510  1.00  0.00           H
ATOM   1225  CA  PHE A  82      35.280  46.100  46.420  1.00  0.00           C
ATOM   1226  HA  PHE A  82      34.440  45.620  45.940  1.00  0.00           H
ATOM   1227  CB  PHE A  82      35.200  47.650  46.220  1.00  0.00           C
ATOM   1228  HB1 PHE A  82      35.370  47.880  45.140  1.00  0.00           H
ATOM   1229  HB2 PHE A  82      36.000  48.200  46.780  1.00  0.00           H
ATOM   1230  CG  PHE A  82      33.870  48.150  46.600  1.00  0.00           C
ATOM   1231  CD1 PHE A  82      32.850  48.130  45.670  1.00  0.00           C
ATOM   1232  HD1 PHE A  82      33.000  47.850  44.630  1.00  0.00           H
ATOM   1233  CE1 PHE A  82      31.560  48.590  46.070  1.00  0.00           C
ATOM   1234  HE1 PHE A  82      30.740  48.810  45.410  1.00  0.00           H
ATOM   1235  CZ  PHE A  82      31.350  49.090  47.380  1.00  0.00           C
ATOM   1236  HZ  PHE A  82      30.420  49.470  47.800  1.00  0.00           H
ATOM   1237  CD2 PHE A  82      33.650  48.600  47.930  1.00  0.00           C
ATOM   1238  HD2 PHE A  82      34.440  48.530  48.670  1.00  0.00           H
ATOM   1239  CE2 PHE A  82      32.360  49.040  48.300  1.00  0.00           C
ATOM   1240  HE2 PHE A  82      32.210  49.260  49.340  1.00  0.00           H
ATOM   1241  C   PHE A  82      36.440  45.490  45.620  1.00  0.00           C
ATOM   1242  O   PHE A  82      36.260  45.060  44.510  1.00  0.00           O
ATOM   1243  N   LEU A  83      37.680  45.480  46.240  1.00  0.00           N
ATOM   1244  HN  LEU A  83      37.810  45.970  47.110  1.00  0.00           H
ATOM   1245  CA  LEU A  83      38.880  44.750  45.950  1.00  0.00           C
ATOM   1246  HA  LEU A  83      39.440  45.070  45.080  1.00  0.00           H
ATOM   1247  CB  LEU A  83      39.900  45.070  47.020  1.00  0.00           C
ATOM   1248  HB1 LEU A  83      39.420  44.760  47.970  1.00  0.00           H
ATOM   1249  HB2 LEU A  83      40.030  46.180  47.040  1.00  0.00           H
ATOM   1250  CG  LEU A  83      41.300  44.460  46.930  1.00  0.00           C
ATOM   1251  HG  LEU A  83      41.290  43.350  46.980  1.00  0.00           H
ATOM   1252  CD1 LEU A  83      42.030  44.840  45.690  1.00  0.00           C
ATOM   1253 HD11 LEU A  83      41.530  44.420  44.790  1.00  0.00           H
ATOM   1254 HD12 LEU A  83      43.090  44.500  45.780  1.00  0.00           H
ATOM   1255 HD13 LEU A  83      42.010  45.940  45.670  1.00  0.00           H
ATOM   1256  CD2 LEU A  83      42.260  44.800  48.080  1.00  0.00           C
ATOM   1257 HD21 LEU A  83      43.240  44.290  47.980  1.00  0.00           H
ATOM   1258 HD22 LEU A  83      41.750  44.490  49.020  1.00  0.00           H
ATOM   1259 HD23 LEU A  83      42.450  45.890  48.170  1.00  0.00           H
ATOM   1260  C   LEU A  83      38.640  43.230  45.650  1.00  0.00           C
ATOM   1261  O   LEU A  83      38.890  42.770  44.570  1.00  0.00           O
ATOM   1262  N   MET A  84      38.010  42.430  46.570  1.00  0.00           N
ATOM   1263  HN  MET A  84      37.750  42.840  47.440  1.00  0.00           H
ATOM   1264  CA  MET A  84      37.610  41.060  46.400  1.00  0.00           C
ATOM   1265  HA  MET A  84      38.480  40.490  46.100  1.00  0.00           H
ATOM   1266  CB  MET A  84      37.070  40.370  47.670  1.00  0.00           C
ATOM   1267  HB1 MET A  84      36.570  39.430  47.350  1.00  0.00           H
ATOM   1268  HB2 MET A  84      36.250  41.030  48.060  1.00  0.00           H
ATOM   1269  CG  MET A  84      38.040  40.030  48.760  1.00  0.00           C
ATOM   1270  HG1 MET A  84      38.460  41.010  49.080  1.00  0.00           H
ATOM   1271  HG2 MET A  84      38.890  39.410  48.400  1.00  0.00           H
ATOM   1272  SD  MET A  84      37.320  39.090  50.120  1.00  0.00           S
ATOM   1273  CE  MET A  84      36.260  40.460  50.830  1.00  0.00           C
ATOM   1274  HE1 MET A  84      35.450  40.830  50.180  1.00  0.00           H
ATOM   1275  HE2 MET A  84      36.810  41.320  51.280  1.00  0.00           H
ATOM   1276  HE3 MET A  84      35.640  40.100  51.690  1.00  0.00           H
ATOM   1277  C   MET A  84      36.590  40.900  45.220  1.00  0.00           C
ATOM   1278  O   MET A  84      36.890  40.060  44.360  1.00  0.00           O
ATOM   1279  N   ASP A  85      35.520  41.740  45.090  1.00  0.00           N
ATOM   1280  HN  ASP A  85      35.280  42.320  45.860  1.00  0.00           H
ATOM   1281  CA  ASP A  85      34.550  41.790  43.960  1.00  0.00           C
ATOM   1282  HA  ASP A  85      34.140  40.790  43.970  1.00  0.00           H
ATOM   1283  CB  ASP A  85      33.490  42.860  44.260  1.00  0.00           C
ATOM   1284  HB1 ASP A  85      33.980  43.840  44.480  1.00  0.00           H
ATOM   1285  HB2 ASP A  85      32.900  42.500  45.140  1.00  0.00           H
ATOM   1286  CG  ASP A  85      32.530  43.210  43.110  1.00  0.00           C
ATOM   1287  OD1 ASP A  85      32.070  42.270  42.430  1.00  0.00           O
ATOM   1288  OD2 ASP A  85      32.210  44.430  42.890  1.00  0.00           O
ATOM   1289  C   ASP A  85      35.240  42.000  42.640  1.00  0.00           C
ATOM   1290  O   ASP A  85      34.990  41.260  41.700  1.00  0.00           O
ATOM   1291  N   ASN A  86      36.250  42.940  42.620  1.00  0.00           N
ATOM   1292  HN  ASN A  86      36.370  43.430  43.480  1.00  0.00           H
ATOM   1293  CA  ASN A  86      36.940  43.270  41.380  1.00  0.00           C
ATOM   1294  HA  ASN A  86      36.180  43.370  40.630  1.00  0.00           H
ATOM   1295  CB  ASN A  86      37.740  44.610  41.550  1.00  0.00           C
ATOM   1296  HB1 ASN A  86      38.220  44.500  42.540  1.00  0.00           H
ATOM   1297  HB2 ASN A  86      37.030  45.460  41.680  1.00  0.00           H
ATOM   1298  CG  ASN A  86      38.840  44.920  40.530  1.00  0.00           C
ATOM   1299  OD1 ASN A  86      39.970  45.190  40.920  1.00  0.00           O
ATOM   1300  ND2 ASN A  86      38.580  44.800  39.210  1.00  0.00           N
ATOM   1301 HD21 ASN A  86      39.190  45.220  38.540  1.00  0.00           H
ATOM   1302 HD22 ASN A  86      37.680  44.410  39.010  1.00  0.00           H
ATOM   1303  C   ASN A  86      37.850  42.140  40.940  1.00  0.00           C
ATOM   1304  O   ASN A  86      38.010  41.880  39.750  1.00  0.00           O
ATOM   1305  N   TYR A  87      38.610  41.510  41.850  1.00  0.00           N
ATOM   1306  HN  TYR A  87      38.660  41.760  42.820  1.00  0.00           H
ATOM   1307  CA  TYR A  87      39.270  40.290  41.560  1.00  0.00           C
ATOM   1308  HA  TYR A  87      39.810  40.480  40.650  1.00  0.00           H
ATOM   1309  CB  TYR A  87      40.260  39.790  42.730  1.00  0.00           C
ATOM   1310  HB1 TYR A  87      40.380  38.690  42.760  1.00  0.00           H
ATOM   1311  HB2 TYR A  87      39.720  40.110  43.660  1.00  0.00           H
ATOM   1312  CG  TYR A  87      41.560  40.560  42.660  1.00  0.00           C
ATOM   1313  CD1 TYR A  87      42.330  40.360  41.540  1.00  0.00           C
ATOM   1314  HD1 TYR A  87      41.880  39.810  40.720  1.00  0.00           H
ATOM   1315  CE1 TYR A  87      43.500  41.110  41.420  1.00  0.00           C
ATOM   1316  HE1 TYR A  87      44.080  41.050  40.510  1.00  0.00           H
ATOM   1317  CZ  TYR A  87      44.010  41.830  42.520  1.00  0.00           C
ATOM   1318  OH  TYR A  87      45.200  42.610  42.380  1.00  0.00           O
ATOM   1319  HH  TYR A  87      45.450  42.550  41.450  1.00  0.00           H
ATOM   1320  CD2 TYR A  87      42.070  41.300  43.720  1.00  0.00           C
ATOM   1321  HD2 TYR A  87      41.550  41.390  44.670  1.00  0.00           H
ATOM   1322  CE2 TYR A  87      43.270  42.020  43.630  1.00  0.00           C
ATOM   1323  HE2 TYR A  87      43.620  42.680  44.390  1.00  0.00           H
ATOM   1324  C   TYR A  87      38.490  39.120  41.170  1.00  0.00           C
ATOM   1325  O   TYR A  87      38.920  38.440  40.260  1.00  0.00           O
ATOM   1326  N   VAL A  88      37.300  38.940  41.730  1.00  0.00           N
ATOM   1327  HN  VAL A  88      37.040  39.400  42.590  1.00  0.00           H
ATOM   1328  CA  VAL A  88      36.350  37.910  41.400  1.00  0.00           C
ATOM   1329  HA  VAL A  88      36.970  37.060  41.190  1.00  0.00           H
ATOM   1330  CB  VAL A  88      35.300  37.700  42.520  1.00  0.00           C
ATOM   1331  HB  VAL A  88      34.970  38.740  42.740  1.00  0.00           H
ATOM   1332  CG1 VAL A  88      34.120  36.820  42.040  1.00  0.00           C
ATOM   1333 HG11 VAL A  88      34.400  35.910  41.460  1.00  0.00           H
ATOM   1334 HG12 VAL A  88      33.440  37.380  41.380  1.00  0.00           H
ATOM   1335 HG13 VAL A  88      33.520  36.440  42.910  1.00  0.00           H
ATOM   1336  CG2 VAL A  88      36.080  36.940  43.590  1.00  0.00           C
ATOM   1337 HG21 VAL A  88      36.840  37.590  44.060  1.00  0.00           H
ATOM   1338 HG22 VAL A  88      36.530  36.000  43.220  1.00  0.00           H
ATOM   1339 HG23 VAL A  88      35.380  36.530  44.350  1.00  0.00           H
ATOM   1340  C   VAL A  88      35.820  38.020  40.020  1.00  0.00           C
ATOM   1341  O   VAL A  88      35.460  37.050  39.300  1.00  0.00           O
ATOM   1342  N   ARG A  89      35.720  39.240  39.440  1.00  0.00           N
ATOM   1343  HN  ARG A  89      35.850  40.080  39.980  1.00  0.00           H
ATOM   1344  CA  ARG A  89      35.440  39.560  38.040  1.00  0.00           C
ATOM   1345  HA  ARG A  89      34.650  38.860  37.780  1.00  0.00           H
ATOM   1346  CB  ARG A  89      34.750  40.920  37.910  1.00  0.00           C
ATOM   1347  HB1 ARG A  89      34.550  40.960  36.820  1.00  0.00           H
ATOM   1348  HB2 ARG A  89      35.400  41.780  38.160  1.00  0.00           H
ATOM   1349  CG  ARG A  89      33.480  41.030  38.780  1.00  0.00           C
ATOM   1350  HG1 ARG A  89      32.800  41.690  38.210  1.00  0.00           H
ATOM   1351  HG2 ARG A  89      33.810  41.670  39.630  1.00  0.00           H
ATOM   1352  CD  ARG A  89      32.590  39.860  39.160  1.00  0.00           C
ATOM   1353  HD1 ARG A  89      33.220  38.930  39.140  1.00  0.00           H
ATOM   1354  HD2 ARG A  89      31.820  39.830  38.360  1.00  0.00           H
ATOM   1355  NE  ARG A  89      31.960  40.170  40.480  1.00  0.00           N
ATOM   1356  HE  ARG A  89      32.320  40.840  41.120  1.00  0.00           H
ATOM   1357  CZ  ARG A  89      31.040  39.340  41.040  1.00  0.00           C
ATOM   1358  NH1 ARG A  89      30.660  38.210  40.530  1.00  0.00           N
ATOM   1359 HH11 ARG A  89      30.850  37.980  39.580  1.00  0.00           H
ATOM   1360 HH12 ARG A  89      30.140  37.530  41.050  1.00  0.00           H
ATOM   1361  NH2 ARG A  89      30.680  39.560  42.300  1.00  0.00           N
ATOM   1362 HH21 ARG A  89      30.050  38.900  42.710  1.00  0.00           H
ATOM   1363 HH22 ARG A  89      31.150  40.300  42.790  1.00  0.00           H
ATOM   1364  C   ARG A  89      36.580  39.300  37.030  1.00  0.00           C
ATOM   1365  O   ARG A  89      36.580  39.700  35.920  1.00  0.00           O
ATOM   1366  N   ARG A  90      37.620  38.580  37.460  1.00  0.00           N
ATOM   1367  HN  ARG A  90      37.490  38.200  38.370  1.00  0.00           H
ATOM   1368  CA  ARG A  90      38.830  38.240  36.790  1.00  0.00           C
ATOM   1369  HA  ARG A  90      39.370  37.610  37.490  1.00  0.00           H
ATOM   1370  CB  ARG A  90      38.640  37.400  35.460  1.00  0.00           C
ATOM   1371  HB1 ARG A  90      39.640  37.220  35.010  1.00  0.00           H
ATOM   1372  HB2 ARG A  90      38.190  38.050  34.680  1.00  0.00           H
ATOM   1373  CG  ARG A  90      37.780  36.150  35.650  1.00  0.00           C
ATOM   1374  HG1 ARG A  90      36.710  36.390  35.820  1.00  0.00           H
ATOM   1375  HG2 ARG A  90      38.160  35.510  36.480  1.00  0.00           H
ATOM   1376  CD  ARG A  90      37.810  35.130  34.440  1.00  0.00           C
ATOM   1377  HD1 ARG A  90      37.200  34.220  34.660  1.00  0.00           H
ATOM   1378  HD2 ARG A  90      38.860  34.870  34.230  1.00  0.00           H
ATOM   1379  NE  ARG A  90      37.350  35.890  33.210  1.00  0.00           N
ATOM   1380  HE  ARG A  90      37.620  36.800  32.920  1.00  0.00           H
ATOM   1381  CZ  ARG A  90      36.450  35.420  32.380  1.00  0.00           C
ATOM   1382  NH1 ARG A  90      35.960  34.190  32.360  1.00  0.00           N
ATOM   1383 HH11 ARG A  90      35.250  33.920  31.700  1.00  0.00           H
ATOM   1384 HH12 ARG A  90      36.460  33.410  32.740  1.00  0.00           H
ATOM   1385  NH2 ARG A  90      35.830  36.330  31.660  1.00  0.00           N
ATOM   1386 HH21 ARG A  90      36.320  37.210  31.600  1.00  0.00           H
ATOM   1387 HH22 ARG A  90      35.200  36.030  30.960  1.00  0.00           H
ATOM   1388  C   ARG A  90      39.730  39.420  36.590  1.00  0.00           C
ATOM   1389  O   ARG A  90      40.540  39.510  35.680  1.00  0.00           O
ATOM   1390  N   TRP A  91      39.530  40.440  37.510  1.00  0.00           N
ATOM   1391  HN  TRP A  91      38.800  40.330  38.190  1.00  0.00           H
ATOM   1392  CA  TRP A  91      40.200  41.720  37.590  1.00  0.00           C
ATOM   1393  HA  TRP A  91      39.930  42.200  38.510  1.00  0.00           H
ATOM   1394  CB  TRP A  91      41.730  41.520  37.570  1.00  0.00           C
ATOM   1395  HB1 TRP A  91      42.200  41.480  36.560  1.00  0.00           H
ATOM   1396  HB2 TRP A  91      42.080  40.700  38.230  1.00  0.00           H
ATOM   1397  CG  TRP A  91      42.460  42.710  38.150  1.00  0.00           C
ATOM   1398  CD1 TRP A  91      41.970  43.620  39.060  1.00  0.00           C
ATOM   1399  HD1 TRP A  91      41.170  43.210  39.670  1.00  0.00           H
ATOM   1400  NE1 TRP A  91      42.850  44.670  39.300  1.00  0.00           N
ATOM   1401  HE1 TRP A  91      42.650  45.430  39.880  1.00  0.00           H
ATOM   1402  CE2 TRP A  91      43.970  44.410  38.600  1.00  0.00           C
ATOM   1403  CD2 TRP A  91      43.770  43.180  37.850  1.00  0.00           C
ATOM   1404  CE3 TRP A  91      44.900  42.660  37.170  1.00  0.00           C
ATOM   1405  HE3 TRP A  91      44.760  41.660  36.760  1.00  0.00           H
ATOM   1406  CZ3 TRP A  91      46.110  43.320  37.190  1.00  0.00           C
ATOM   1407  HZ3 TRP A  91      46.990  42.830  36.810  1.00  0.00           H
ATOM   1408  CZ2 TRP A  91      45.080  45.100  38.480  1.00  0.00           C
ATOM   1409  HZ2 TRP A  91      45.320  46.000  39.020  1.00  0.00           H
ATOM   1410  CH2 TRP A  91      46.120  44.540  37.760  1.00  0.00           C
ATOM   1411  HH2 TRP A  91      47.040  45.090  37.660  1.00  0.00           H
ATOM   1412  C   TRP A  91      39.700  42.750  36.580  1.00  0.00           C
ATOM   1413  O   TRP A  91      40.250  43.770  36.230  1.00  0.00           O
ATOM   1414  N   ASP A  92      38.490  42.480  36.080  1.00  0.00           N
ATOM   1415  HN  ASP A  92      38.020  41.630  36.260  1.00  0.00           H
ATOM   1416  CA  ASP A  92      37.700  43.380  35.270  1.00  0.00           C
ATOM   1417  HA  ASP A  92      38.450  43.810  34.610  1.00  0.00           H
ATOM   1418  CB  ASP A  92      36.660  42.580  34.510  1.00  0.00           C
ATOM   1419  HB1 ASP A  92      35.880  43.240  34.080  1.00  0.00           H
ATOM   1420  HB2 ASP A  92      36.090  42.000  35.270  1.00  0.00           H
ATOM   1421  CG  ASP A  92      37.160  41.610  33.450  1.00  0.00           C
ATOM   1422  OD1 ASP A  92      36.220  41.030  32.800  1.00  0.00           O
ATOM   1423  OD2 ASP A  92      38.390  41.410  33.220  1.00  0.00           O
ATOM   1424  C   ASP A  92      37.140  44.590  36.030  1.00  0.00           C
ATOM   1425  O   ASP A  92      36.470  44.490  37.060  1.00  0.00           O
ATOM   1426  N   TRP A  93      37.570  45.850  35.610  1.00  0.00           N
ATOM   1427  HN  TRP A  93      38.110  45.990  34.780  1.00  0.00           H
ATOM   1428  CA  TRP A  93      37.060  47.050  36.310  1.00  0.00           C
ATOM   1429  HA  TRP A  93      37.050  46.750  37.350  1.00  0.00           H
ATOM   1430  CB  TRP A  93      38.160  48.220  36.100  1.00  0.00           C
ATOM   1431  HB1 TRP A  93      38.250  48.440  35.010  1.00  0.00           H
ATOM   1432  HB2 TRP A  93      39.110  47.740  36.420  1.00  0.00           H
ATOM   1433  CG  TRP A  93      37.830  49.510  36.850  1.00  0.00           C
ATOM   1434  CD1 TRP A  93      37.370  50.710  36.440  1.00  0.00           C
ATOM   1435  HD1 TRP A  93      37.450  51.050  35.420  1.00  0.00           H
ATOM   1436  NE1 TRP A  93      36.970  51.450  37.560  1.00  0.00           N
ATOM   1437  HE1 TRP A  93      36.570  52.340  37.550  1.00  0.00           H
ATOM   1438  CE2 TRP A  93      37.200  50.720  38.680  1.00  0.00           C
ATOM   1439  CD2 TRP A  93      37.670  49.440  38.270  1.00  0.00           C
ATOM   1440  CE3 TRP A  93      38.080  48.480  39.180  1.00  0.00           C
ATOM   1441  HE3 TRP A  93      38.660  47.640  38.830  1.00  0.00           H
ATOM   1442  CZ3 TRP A  93      37.850  48.680  40.560  1.00  0.00           C
ATOM   1443  HZ3 TRP A  93      38.290  48.020  41.290  1.00  0.00           H
ATOM   1444  CZ2 TRP A  93      37.150  50.970  40.070  1.00  0.00           C
ATOM   1445  HZ2 TRP A  93      36.850  51.980  40.340  1.00  0.00           H
ATOM   1446  CH2 TRP A  93      37.440  49.950  41.000  1.00  0.00           C
ATOM   1447  HH2 TRP A  93      37.330  50.170  42.050  1.00  0.00           H
ATOM   1448  C   TRP A  93      35.640  47.340  35.870  1.00  0.00           C
ATOM   1449  O   TRP A  93      35.530  47.640  34.690  1.00  0.00           O
ATOM   1450  N   LYS A  94      34.650  47.240  36.780  1.00  0.00           N
ATOM   1451  HN  LYS A  94      34.820  46.870  37.690  1.00  0.00           H
ATOM   1452  CA  LYS A  94      33.310  47.270  36.460  1.00  0.00           C
ATOM   1453  HA  LYS A  94      33.130  46.660  35.590  1.00  0.00           H
ATOM   1454  CB  LYS A  94      32.420  46.870  37.600  1.00  0.00           C
ATOM   1455  HB1 LYS A  94      31.350  47.050  37.380  1.00  0.00           H
ATOM   1456  HB2 LYS A  94      32.610  47.390  38.580  1.00  0.00           H
ATOM   1457  CG  LYS A  94      32.430  45.400  37.970  1.00  0.00           C
ATOM   1458  HG1 LYS A  94      33.470  45.160  38.250  1.00  0.00           H
ATOM   1459  HG2 LYS A  94      32.140  44.730  37.130  1.00  0.00           H
ATOM   1460  CD  LYS A  94      31.470  45.140  39.160  1.00  0.00           C
ATOM   1461  HD1 LYS A  94      30.510  45.640  38.920  1.00  0.00           H
ATOM   1462  HD2 LYS A  94      31.950  45.690  40.000  1.00  0.00           H
ATOM   1463  CE  LYS A  94      31.240  43.660  39.500  1.00  0.00           C
ATOM   1464  HE1 LYS A  94      32.190  43.110  39.690  1.00  0.00           H
ATOM   1465  HE2 LYS A  94      30.480  43.290  38.770  1.00  0.00           H
ATOM   1466  NZ  LYS A  94      30.460  43.610  40.730  1.00  0.00           N
ATOM   1467  HZ1 LYS A  94      30.100  44.580  40.880  1.00  0.00           H
ATOM   1468  HZ2 LYS A  94      30.970  43.290  41.570  1.00  0.00           H
ATOM   1469  HZ3 LYS A  94      29.690  42.930  40.580  1.00  0.00           H
ATOM   1470  C   LYS A  94      32.790  48.660  36.170  1.00  0.00           C
ATOM   1471  O   LYS A  94      31.640  48.860  35.740  1.00  0.00           O
ATOM   1472  N   PHE A  95      33.580  49.650  36.580  1.00  0.00           N
ATOM   1473  HN  PHE A  95      34.520  49.450  36.880  1.00  0.00           H
ATOM   1474  CA  PHE A  95      33.190  51.030  36.840  1.00  0.00           C
ATOM   1475  HA  PHE A  95      32.150  51.150  36.590  1.00  0.00           H
ATOM   1476  CB  PHE A  95      33.270  51.500  38.360  1.00  0.00           C
ATOM   1477  HB1 PHE A  95      32.810  52.500  38.440  1.00  0.00           H
ATOM   1478  HB2 PHE A  95      34.320  51.670  38.670  1.00  0.00           H
ATOM   1479  CG  PHE A  95      32.490  50.550  39.190  1.00  0.00           C
ATOM   1480  CD1 PHE A  95      33.270  49.730  40.010  1.00  0.00           C
ATOM   1481  HD1 PHE A  95      34.310  50.010  40.030  1.00  0.00           H
ATOM   1482  CE1 PHE A  95      32.720  48.860  41.050  1.00  0.00           C
ATOM   1483  HE1 PHE A  95      33.410  48.240  41.620  1.00  0.00           H
ATOM   1484  CZ  PHE A  95      31.330  48.820  41.170  1.00  0.00           C
ATOM   1485  HZ  PHE A  95      30.900  48.110  41.870  1.00  0.00           H
ATOM   1486  CD2 PHE A  95      31.060  50.450  39.330  1.00  0.00           C
ATOM   1487  HD2 PHE A  95      30.400  51.080  38.750  1.00  0.00           H
ATOM   1488  CE2 PHE A  95      30.540  49.640  40.290  1.00  0.00           C
ATOM   1489  HE2 PHE A  95      29.470  49.590  40.310  1.00  0.00           H
ATOM   1490  C   PHE A  95      33.930  51.950  35.890  1.00  0.00           C
ATOM   1491  O   PHE A  95      34.830  51.640  35.090  1.00  0.00           O
ATOM   1492  N   GLY A  96      33.460  53.280  35.960  1.00  0.00           N
ATOM   1493  HN  GLY A  96      32.600  53.510  36.400  1.00  0.00           H
ATOM   1494  CA  GLY A  96      34.080  54.290  35.190  1.00  0.00           C
ATOM   1495  HA1 GLY A  96      33.520  55.200  35.350  1.00  0.00           H
ATOM   1496  HA2 GLY A  96      33.910  53.980  34.180  1.00  0.00           H
ATOM   1497  C   GLY A  96      35.540  54.660  35.590  1.00  0.00           C
ATOM   1498  O   GLY A  96      36.110  54.100  36.540  1.00  0.00           O
ATOM   1499  N   ASP A  97      36.100  55.710  34.920  1.00  0.00           N
ATOM   1500  HN  ASP A  97      35.580  56.210  34.220  1.00  0.00           H
ATOM   1501  CA  ASP A  97      37.420  56.210  35.300  1.00  0.00           C
ATOM   1502  HA  ASP A  97      38.090  55.370  35.220  1.00  0.00           H
ATOM   1503  CB  ASP A  97      37.900  57.280  34.240  1.00  0.00           C
ATOM   1504  HB1 ASP A  97      37.210  58.160  34.250  1.00  0.00           H
ATOM   1505  HB2 ASP A  97      37.860  56.910  33.200  1.00  0.00           H
ATOM   1506  CG  ASP A  97      39.260  58.000  34.390  1.00  0.00           C
ATOM   1507  OD1 ASP A  97      39.400  58.960  33.600  1.00  0.00           O
ATOM   1508  OD2 ASP A  97      40.060  57.710  35.290  1.00  0.00           O
ATOM   1509  C   ASP A  97      37.550  56.800  36.740  1.00  0.00           C
ATOM   1510  O   ASP A  97      38.260  56.370  37.630  1.00  0.00           O
ATOM   1511  N   ILE A  98      36.650  57.810  36.920  1.00  0.00           N
ATOM   1512  HN  ILE A  98      36.080  58.050  36.140  1.00  0.00           H
ATOM   1513  CA  ILE A  98      36.530  58.550  38.210  1.00  0.00           C
ATOM   1514  HA  ILE A  98      37.510  59.010  38.290  1.00  0.00           H
ATOM   1515  CB  ILE A  98      35.650  59.760  38.260  1.00  0.00           C
ATOM   1516  HB  ILE A  98      34.620  59.380  38.020  1.00  0.00           H
ATOM   1517  CG2 ILE A  98      35.630  60.370  39.660  1.00  0.00           C
ATOM   1518 HG21 ILE A  98      36.630  60.800  39.890  1.00  0.00           H
ATOM   1519 HG22 ILE A  98      35.400  59.580  40.400  1.00  0.00           H
ATOM   1520 HG23 ILE A  98      34.930  61.220  39.770  1.00  0.00           H
ATOM   1521  CG1 ILE A  98      36.100  60.930  37.210  1.00  0.00           C
ATOM   1522 HG11 ILE A  98      35.230  61.610  37.220  1.00  0.00           H
ATOM   1523 HG12 ILE A  98      36.270  60.510  36.190  1.00  0.00           H
ATOM   1524  CD  ILE A  98      37.390  61.730  37.540  1.00  0.00           C
ATOM   1525  HD1 ILE A  98      37.340  62.380  38.440  1.00  0.00           H
ATOM   1526  HD2 ILE A  98      37.800  62.270  36.660  1.00  0.00           H
ATOM   1527  HD3 ILE A  98      38.090  60.920  37.840  1.00  0.00           H
ATOM   1528  C   ILE A  98      36.490  57.660  39.400  1.00  0.00           C
ATOM   1529  O   ILE A  98      37.400  57.780  40.250  1.00  0.00           O
ATOM   1530  N   PRO A  99      35.530  56.640  39.630  1.00  0.00           N
ATOM   1531  CD  PRO A  99      34.250  56.590  38.900  1.00  0.00           C
ATOM   1532  HD1 PRO A  99      34.490  56.270  37.870  1.00  0.00           H
ATOM   1533  HD2 PRO A  99      33.680  57.530  38.970  1.00  0.00           H
ATOM   1534  CA  PRO A  99      35.650  55.490  40.530  1.00  0.00           C
ATOM   1535  HA  PRO A  99      35.400  55.840  41.520  1.00  0.00           H
ATOM   1536  CB  PRO A  99      34.630  54.540  40.040  1.00  0.00           C
ATOM   1537  HB1 PRO A  99      34.030  53.900  40.740  1.00  0.00           H
ATOM   1538  HB2 PRO A  99      34.960  53.740  39.330  1.00  0.00           H
ATOM   1539  CG  PRO A  99      33.480  55.400  39.540  1.00  0.00           C
ATOM   1540  HG1 PRO A  99      32.840  54.970  38.750  1.00  0.00           H
ATOM   1541  HG2 PRO A  99      32.760  55.880  40.220  1.00  0.00           H
ATOM   1542  C   PRO A  99      37.010  54.830  40.700  1.00  0.00           C
ATOM   1543  O   PRO A  99      37.450  54.700  41.880  1.00  0.00           O
ATOM   1544  N   CYS A 100      37.750  54.420  39.620  1.00  0.00           N
ATOM   1545  HN  CYS A 100      37.470  54.750  38.720  1.00  0.00           H
ATOM   1546  CA  CYS A 100      39.140  53.900  39.820  1.00  0.00           C
ATOM   1547  HA  CYS A 100      39.030  53.020  40.460  1.00  0.00           H
ATOM   1548  CB  CYS A 100      39.860  53.550  38.550  1.00  0.00           C
ATOM   1549  HB1 CYS A 100      39.940  54.440  37.910  1.00  0.00           H
ATOM   1550  HB2 CYS A 100      39.340  52.800  37.890  1.00  0.00           H
ATOM   1551  SG  CYS A 100      41.510  52.740  38.640  1.00  0.00           S
ATOM   1552  C   CYS A 100      40.140  54.890  40.550  1.00  0.00           C
ATOM   1553  O   CYS A 100      40.850  54.520  41.470  1.00  0.00           O
ATOM   1554  N   ARG A 101      40.020  56.160  40.240  1.00  0.00           N
ATOM   1555  HN  ARG A 101      39.300  56.420  39.600  1.00  0.00           H
ATOM   1556  CA  ARG A 101      40.840  57.170  40.850  1.00  0.00           C
ATOM   1557  HA  ARG A 101      41.880  56.870  40.890  1.00  0.00           H
ATOM   1558  CB  ARG A 101      40.700  58.590  40.130  1.00  0.00           C
ATOM   1559  HB1 ARG A 101      41.420  59.260  40.630  1.00  0.00           H
ATOM   1560  HB2 ARG A 101      39.650  58.920  40.170  1.00  0.00           H
ATOM   1561  CG  ARG A 101      41.110  58.530  38.690  1.00  0.00           C
ATOM   1562  HG1 ARG A 101      40.330  57.950  38.140  1.00  0.00           H
ATOM   1563  HG2 ARG A 101      42.170  58.210  38.690  1.00  0.00           H
ATOM   1564  CD  ARG A 101      41.130  59.930  38.110  1.00  0.00           C
ATOM   1565  HD1 ARG A 101      42.120  60.420  38.200  1.00  0.00           H
ATOM   1566  HD2 ARG A 101      40.400  60.490  38.730  1.00  0.00           H
ATOM   1567  NE  ARG A 101      40.600  60.010  36.700  1.00  0.00           N
ATOM   1568  HE  ARG A 101      40.420  59.160  36.200  1.00  0.00           H
ATOM   1569  CZ  ARG A 101      40.720  61.110  35.950  1.00  0.00           C
ATOM   1570  NH1 ARG A 101      40.890  62.330  36.360  1.00  0.00           N
ATOM   1571 HH11 ARG A 101      41.140  62.410  37.330  1.00  0.00           H
ATOM   1572 HH12 ARG A 101      40.850  63.120  35.760  1.00  0.00           H
ATOM   1573  NH2 ARG A 101      40.350  61.180  34.680  1.00  0.00           N
ATOM   1574 HH21 ARG A 101      40.510  61.960  34.070  1.00  0.00           H
ATOM   1575 HH22 ARG A 101      40.050  60.290  34.330  1.00  0.00           H
ATOM   1576  C   ARG A 101      40.440  57.440  42.290  1.00  0.00           C
ATOM   1577  O   ARG A 101      41.330  57.480  43.130  1.00  0.00           O
ATOM   1578  N   LEU A 102      39.140  57.520  42.630  1.00  0.00           N
ATOM   1579  HN  LEU A 102      38.440  57.370  41.950  1.00  0.00           H
ATOM   1580  CA  LEU A 102      38.550  57.510  43.960  1.00  0.00           C
ATOM   1581  HA  LEU A 102      38.770  58.430  44.490  1.00  0.00           H
ATOM   1582  CB  LEU A 102      36.980  57.510  43.820  1.00  0.00           C
ATOM   1583  HB1 LEU A 102      36.500  57.420  44.820  1.00  0.00           H
ATOM   1584  HB2 LEU A 102      36.630  56.690  43.160  1.00  0.00           H
ATOM   1585  CG  LEU A 102      36.340  58.760  43.140  1.00  0.00           C
ATOM   1586  HG  LEU A 102      36.840  58.970  42.170  1.00  0.00           H
ATOM   1587  CD1 LEU A 102      34.850  58.630  43.010  1.00  0.00           C
ATOM   1588 HD11 LEU A 102      34.420  59.530  42.510  1.00  0.00           H
ATOM   1589 HD12 LEU A 102      34.360  58.580  44.000  1.00  0.00           H
ATOM   1590 HD13 LEU A 102      34.590  57.700  42.440  1.00  0.00           H
ATOM   1591  CD2 LEU A 102      36.580  60.100  43.970  1.00  0.00           C
ATOM   1592 HD21 LEU A 102      36.130  60.060  44.980  1.00  0.00           H
ATOM   1593 HD22 LEU A 102      36.170  60.990  43.460  1.00  0.00           H
ATOM   1594 HD23 LEU A 102      37.670  60.330  44.010  1.00  0.00           H
ATOM   1595  C   LEU A 102      38.940  56.270  44.760  1.00  0.00           C
ATOM   1596  O   LEU A 102      39.210  56.360  45.940  1.00  0.00           O
ATOM   1597  N   MET A 103      38.870  55.030  44.200  1.00  0.00           N
ATOM   1598  HN  MET A 103      38.660  54.960  43.220  1.00  0.00           H
ATOM   1599  CA  MET A 103      39.160  53.790  44.920  1.00  0.00           C
ATOM   1600  HA  MET A 103      38.740  53.890  45.910  1.00  0.00           H
ATOM   1601  CB  MET A 103      38.710  52.530  44.200  1.00  0.00           C
ATOM   1602  HB1 MET A 103      39.020  52.490  43.130  1.00  0.00           H
ATOM   1603  HB2 MET A 103      37.610  52.660  44.090  1.00  0.00           H
ATOM   1604  CG  MET A 103      38.890  51.140  44.790  1.00  0.00           C
ATOM   1605  HG1 MET A 103      39.990  50.940  44.880  1.00  0.00           H
ATOM   1606  HG2 MET A 103      38.530  50.380  44.050  1.00  0.00           H
ATOM   1607  SD  MET A 103      37.990  50.870  46.290  1.00  0.00           S
ATOM   1608  CE  MET A 103      38.490  49.190  46.570  1.00  0.00           C
ATOM   1609  HE1 MET A 103      39.540  49.080  46.930  1.00  0.00           H
ATOM   1610  HE2 MET A 103      38.440  48.600  45.630  1.00  0.00           H
ATOM   1611  HE3 MET A 103      37.900  48.770  47.420  1.00  0.00           H
ATOM   1612  C   MET A 103      40.640  53.600  45.260  1.00  0.00           C
ATOM   1613  O   MET A 103      40.990  53.190  46.340  1.00  0.00           O
ATOM   1614  N   LEU A 104      41.570  53.930  44.270  1.00  0.00           N
ATOM   1615  HN  LEU A 104      41.190  54.260  43.400  1.00  0.00           H
ATOM   1616  CA  LEU A 104      42.970  54.070  44.540  1.00  0.00           C
ATOM   1617  HA  LEU A 104      43.330  53.140  44.940  1.00  0.00           H
ATOM   1618  CB  LEU A 104      43.810  54.300  43.210  1.00  0.00           C
ATOM   1619  HB1 LEU A 104      44.850  54.600  43.450  1.00  0.00           H
ATOM   1620  HB2 LEU A 104      43.380  55.130  42.620  1.00  0.00           H
ATOM   1621  CG  LEU A 104      43.680  53.170  42.210  1.00  0.00           C
ATOM   1622  HG  LEU A 104      42.620  52.860  42.030  1.00  0.00           H
ATOM   1623  CD1 LEU A 104      44.220  53.650  40.810  1.00  0.00           C
ATOM   1624 HD11 LEU A 104      43.780  54.660  40.650  1.00  0.00           H
ATOM   1625 HD12 LEU A 104      44.030  52.970  39.950  1.00  0.00           H
ATOM   1626 HD13 LEU A 104      45.320  53.790  40.970  1.00  0.00           H
ATOM   1627  CD2 LEU A 104      44.280  51.890  42.640  1.00  0.00           C
ATOM   1628 HD21 LEU A 104      45.350  51.960  42.930  1.00  0.00           H
ATOM   1629 HD22 LEU A 104      44.290  51.110  41.840  1.00  0.00           H
ATOM   1630 HD23 LEU A 104      43.690  51.450  43.470  1.00  0.00           H
ATOM   1631  C   LEU A 104      43.480  55.100  45.520  1.00  0.00           C
ATOM   1632  O   LEU A 104      44.420  54.910  46.240  1.00  0.00           O
ATOM   1633  N   PHE A 105      42.820  56.330  45.440  1.00  0.00           N
ATOM   1634  HN  PHE A 105      42.100  56.420  44.740  1.00  0.00           H
ATOM   1635  CA  PHE A 105      43.080  57.310  46.410  1.00  0.00           C
ATOM   1636  HA  PHE A 105      44.160  57.460  46.470  1.00  0.00           H
ATOM   1637  CB  PHE A 105      42.410  58.630  45.900  1.00  0.00           C
ATOM   1638  HB1 PHE A 105      41.340  58.420  45.680  1.00  0.00           H
ATOM   1639  HB2 PHE A 105      43.040  58.990  45.050  1.00  0.00           H
ATOM   1640  CG  PHE A 105      42.430  59.890  46.920  1.00  0.00           C
ATOM   1641  CD1 PHE A 105      43.300  60.970  46.650  1.00  0.00           C
ATOM   1642  HD1 PHE A 105      43.910  61.010  45.750  1.00  0.00           H
ATOM   1643  CE1 PHE A 105      43.260  62.070  47.510  1.00  0.00           C
ATOM   1644  HE1 PHE A 105      43.750  63.010  47.260  1.00  0.00           H
ATOM   1645  CZ  PHE A 105      42.340  62.120  48.580  1.00  0.00           C
ATOM   1646  HZ  PHE A 105      42.150  62.980  49.210  1.00  0.00           H
ATOM   1647  CD2 PHE A 105      41.700  59.780  48.060  1.00  0.00           C
ATOM   1648  HD2 PHE A 105      41.080  58.910  48.200  1.00  0.00           H
ATOM   1649  CE2 PHE A 105      41.590  60.910  48.850  1.00  0.00           C
ATOM   1650  HE2 PHE A 105      40.860  60.930  49.650  1.00  0.00           H
ATOM   1651  C   PHE A 105      42.710  56.820  47.790  1.00  0.00           C
ATOM   1652  O   PHE A 105      43.590  56.770  48.580  1.00  0.00           O
ATOM   1653  N   MET A 106      41.460  56.270  48.040  1.00  0.00           N
ATOM   1654  HN  MET A 106      40.760  56.100  47.350  1.00  0.00           H
ATOM   1655  CA  MET A 106      41.100  55.730  49.350  1.00  0.00           C
ATOM   1656  HA  MET A 106      41.260  56.430  50.160  1.00  0.00           H
ATOM   1657  CB  MET A 106      39.580  55.370  49.340  1.00  0.00           C
ATOM   1658  HB1 MET A 106      39.410  54.840  50.310  1.00  0.00           H
ATOM   1659  HB2 MET A 106      39.330  54.690  48.500  1.00  0.00           H
ATOM   1660  CG  MET A 106      38.690  56.620  49.330  1.00  0.00           C
ATOM   1661  HG1 MET A 106      37.660  56.240  49.390  1.00  0.00           H
ATOM   1662  HG2 MET A 106      38.950  57.110  48.370  1.00  0.00           H
ATOM   1663  SD  MET A 106      38.960  57.660  50.800  1.00  0.00           S
ATOM   1664  CE  MET A 106      37.730  56.940  51.860  1.00  0.00           C
ATOM   1665  HE1 MET A 106      36.790  56.680  51.320  1.00  0.00           H
ATOM   1666  HE2 MET A 106      37.550  57.650  52.690  1.00  0.00           H
ATOM   1667  HE3 MET A 106      38.140  55.940  52.120  1.00  0.00           H
ATOM   1668  C   MET A 106      41.990  54.610  49.840  1.00  0.00           C
ATOM   1669  O   MET A 106      42.390  54.590  51.000  1.00  0.00           O
ATOM   1670  N   LEU A 107      42.440  53.720  48.950  1.00  0.00           N
ATOM   1671  HN  LEU A 107      42.090  53.500  48.040  1.00  0.00           H
ATOM   1672  CA  LEU A 107      43.470  52.840  49.370  1.00  0.00           C
ATOM   1673  HA  LEU A 107      43.120  52.230  50.170  1.00  0.00           H
ATOM   1674  CB  LEU A 107      43.740  51.850  48.180  1.00  0.00           C
ATOM   1675  HB1 LEU A 107      44.590  51.180  48.410  1.00  0.00           H
ATOM   1676  HB2 LEU A 107      43.980  52.430  47.260  1.00  0.00           H
ATOM   1677  CG  LEU A 107      42.470  50.900  47.860  1.00  0.00           C
ATOM   1678  HG  LEU A 107      41.540  51.470  47.640  1.00  0.00           H
ATOM   1679  CD1 LEU A 107      42.750  50.290  46.470  1.00  0.00           C
ATOM   1680 HD11 LEU A 107      43.670  49.680  46.430  1.00  0.00           H
ATOM   1681 HD12 LEU A 107      42.880  51.020  45.650  1.00  0.00           H
ATOM   1682 HD13 LEU A 107      41.840  49.680  46.250  1.00  0.00           H
ATOM   1683  CD2 LEU A 107      42.220  49.840  48.920  1.00  0.00           C
ATOM   1684 HD21 LEU A 107      43.100  49.210  49.170  1.00  0.00           H
ATOM   1685 HD22 LEU A 107      41.380  49.190  48.600  1.00  0.00           H
ATOM   1686 HD23 LEU A 107      41.960  50.360  49.860  1.00  0.00           H
ATOM   1687  C   LEU A 107      44.830  53.480  49.760  1.00  0.00           C
ATOM   1688  O   LEU A 107      45.340  53.250  50.840  1.00  0.00           O
ATOM   1689  N   ALA A 108      45.460  54.330  48.920  1.00  0.00           N
ATOM   1690  HN  ALA A 108      45.020  54.570  48.050  1.00  0.00           H
ATOM   1691  CA  ALA A 108      46.670  55.020  49.340  1.00  0.00           C
ATOM   1692  HA  ALA A 108      47.340  54.230  49.620  1.00  0.00           H
ATOM   1693  CB  ALA A 108      47.310  55.690  48.170  1.00  0.00           C
ATOM   1694  HB1 ALA A 108      48.160  56.340  48.490  1.00  0.00           H
ATOM   1695  HB2 ALA A 108      46.530  56.260  47.630  1.00  0.00           H
ATOM   1696  HB3 ALA A 108      47.750  54.950  47.470  1.00  0.00           H
ATOM   1697  C   ALA A 108      46.450  55.980  50.540  1.00  0.00           C
ATOM   1698  O   ALA A 108      47.300  55.960  51.370  1.00  0.00           O
ATOM   1699  N   MET A 109      45.460  56.840  50.650  1.00  0.00           N
ATOM   1700  HN  MET A 109      44.770  56.960  49.950  1.00  0.00           H
ATOM   1701  CA  MET A 109      45.250  57.790  51.730  1.00  0.00           C
ATOM   1702  HA  MET A 109      46.060  58.520  51.730  1.00  0.00           H
ATOM   1703  CB  MET A 109      43.970  58.710  51.490  1.00  0.00           C
ATOM   1704  HB1 MET A 109      43.090  58.050  51.320  1.00  0.00           H
ATOM   1705  HB2 MET A 109      44.160  59.150  50.490  1.00  0.00           H
ATOM   1706  CG  MET A 109      43.750  59.780  52.560  1.00  0.00           C
ATOM   1707  HG1 MET A 109      44.550  60.550  52.510  1.00  0.00           H
ATOM   1708  HG2 MET A 109      43.900  59.400  53.600  1.00  0.00           H
ATOM   1709  SD  MET A 109      42.210  60.780  52.280  1.00  0.00           S
ATOM   1710  CE  MET A 109      40.990  59.820  53.150  1.00  0.00           C
ATOM   1711  HE1 MET A 109      40.870  58.860  52.610  1.00  0.00           H
ATOM   1712  HE2 MET A 109      39.970  60.270  53.100  1.00  0.00           H
ATOM   1713  HE3 MET A 109      41.320  59.610  54.200  1.00  0.00           H
ATOM   1714  C   MET A 109      45.130  57.160  53.110  1.00  0.00           C
ATOM   1715  O   MET A 109      45.720  57.570  54.130  1.00  0.00           O
ATOM   1716  N   ASN A 110      44.380  56.050  53.140  1.00  0.00           N
ATOM   1717  HN  ASN A 110      44.000  55.600  52.330  1.00  0.00           H
ATOM   1718  CA  ASN A 110      44.140  55.380  54.420  1.00  0.00           C
ATOM   1719  HA  ASN A 110      44.150  56.100  55.230  1.00  0.00           H
ATOM   1720  CB  ASN A 110      42.710  54.830  54.490  1.00  0.00           C
ATOM   1721  HB1 ASN A 110      42.490  54.330  55.450  1.00  0.00           H
ATOM   1722  HB2 ASN A 110      42.620  54.120  53.640  1.00  0.00           H
ATOM   1723  CG  ASN A 110      41.770  55.980  54.320  1.00  0.00           C
ATOM   1724  OD1 ASN A 110      41.720  56.940  55.070  1.00  0.00           O
ATOM   1725  ND2 ASN A 110      41.140  55.970  53.140  1.00  0.00           N
ATOM   1726 HD21 ASN A 110      41.300  55.200  52.530  1.00  0.00           H
ATOM   1727 HD22 ASN A 110      40.710  56.760  52.700  1.00  0.00           H
ATOM   1728  C   ASN A 110      45.150  54.220  54.800  1.00  0.00           C
ATOM   1729  O   ASN A 110      45.340  53.870  55.980  1.00  0.00           O
ATOM   1730  N   ARG A 111      45.890  53.750  53.770  1.00  0.00           N
ATOM   1731  HN  ARG A 111      45.580  54.040  52.870  1.00  0.00           H
ATOM   1732  CA  ARG A 111      47.120  53.000  53.950  1.00  0.00           C
ATOM   1733  HA  ARG A 111      46.950  52.310  54.760  1.00  0.00           H
ATOM   1734  CB  ARG A 111      47.580  52.220  52.710  1.00  0.00           C
ATOM   1735  HB1 ARG A 111      47.720  52.830  51.790  1.00  0.00           H
ATOM   1736  HB2 ARG A 111      46.670  51.590  52.520  1.00  0.00           H
ATOM   1737  CG  ARG A 111      48.760  51.290  52.980  1.00  0.00           C
ATOM   1738  HG1 ARG A 111      48.510  50.620  53.830  1.00  0.00           H
ATOM   1739  HG2 ARG A 111      49.610  51.940  53.290  1.00  0.00           H
ATOM   1740  CD  ARG A 111      49.300  50.330  51.790  1.00  0.00           C
ATOM   1741  HD1 ARG A 111      48.520  49.580  51.550  1.00  0.00           H
ATOM   1742  HD2 ARG A 111      50.230  49.820  52.100  1.00  0.00           H
ATOM   1743  NE  ARG A 111      49.600  51.170  50.680  1.00  0.00           N
ATOM   1744  HE  ARG A 111      48.960  51.380  49.940  1.00  0.00           H
ATOM   1745  CZ  ARG A 111      50.710  51.850  50.620  1.00  0.00           C
ATOM   1746  NH1 ARG A 111      51.590  51.920  51.580  1.00  0.00           N
ATOM   1747 HH11 ARG A 111      52.470  52.370  51.370  1.00  0.00           H
ATOM   1748 HH12 ARG A 111      51.390  51.690  52.530  1.00  0.00           H
ATOM   1749  NH2 ARG A 111      50.860  52.620  49.570  1.00  0.00           N
ATOM   1750 HH21 ARG A 111      50.080  52.730  48.960  1.00  0.00           H
ATOM   1751 HH22 ARG A 111      51.410  53.440  49.690  1.00  0.00           H
ATOM   1752  C   ARG A 111      48.260  53.930  54.520  1.00  0.00           C
ATOM   1753  O   ARG A 111      48.970  53.520  55.480  1.00  0.00           O
ATOM   1754  N   GLN A 112      48.450  55.140  54.000  1.00  0.00           N
ATOM   1755  HN  GLN A 112      47.830  55.500  53.310  1.00  0.00           H
ATOM   1756  CA  GLN A 112      49.380  56.170  54.440  1.00  0.00           C
ATOM   1757  HA  GLN A 112      50.320  55.690  54.690  1.00  0.00           H
ATOM   1758  CB  GLN A 112      49.660  57.250  53.410  1.00  0.00           C
ATOM   1759  HB1 GLN A 112      50.400  57.970  53.840  1.00  0.00           H
ATOM   1760  HB2 GLN A 112      48.780  57.870  53.170  1.00  0.00           H
ATOM   1761  CG  GLN A 112      50.300  56.740  52.060  1.00  0.00           C
ATOM   1762  HG1 GLN A 112      49.640  56.030  51.500  1.00  0.00           H
ATOM   1763  HG2 GLN A 112      51.170  56.130  52.350  1.00  0.00           H
ATOM   1764  CD  GLN A 112      50.780  57.830  51.060  1.00  0.00           C
ATOM   1765  OE1 GLN A 112      51.970  58.030  50.890  1.00  0.00           O
ATOM   1766  NE2 GLN A 112      49.870  58.670  50.580  1.00  0.00           N
ATOM   1767 HE21 GLN A 112      50.100  59.310  49.840  1.00  0.00           H
ATOM   1768 HE22 GLN A 112      48.950  58.720  50.960  1.00  0.00           H
ATOM   1769  C   GLN A 112      48.990  56.760  55.720  1.00  0.00           C
ATOM   1770  O   GLN A 112      49.890  56.910  56.560  1.00  0.00           O
ATOM   1771  N   GLY A 113      47.690  57.050  56.050  1.00  0.00           N
ATOM   1772  HN  GLY A 113      47.090  57.240  55.270  1.00  0.00           H
ATOM   1773  CA  GLY A 113      47.380  57.560  57.380  1.00  0.00           C
ATOM   1774  HA1 GLY A 113      46.300  57.710  57.380  1.00  0.00           H
ATOM   1775  HA2 GLY A 113      47.970  58.450  57.570  1.00  0.00           H
ATOM   1776  C   GLY A 113      47.600  56.520  58.470  1.00  0.00           C
ATOM   1777  O   GLY A 113      48.090  56.830  59.600  1.00  0.00           O
ATOM   1778  N   SER A 114      47.280  55.250  58.260  1.00  0.00           N
ATOM   1779  HN  SER A 114      46.810  55.150  57.390  1.00  0.00           H
ATOM   1780  CA  SER A 114      47.470  54.150  59.180  1.00  0.00           C
ATOM   1781  HA  SER A 114      46.840  54.310  60.050  1.00  0.00           H
ATOM   1782  CB  SER A 114      46.810  52.890  58.470  1.00  0.00           C
ATOM   1783  HB1 SER A 114      47.260  52.680  57.480  1.00  0.00           H
ATOM   1784  HB2 SER A 114      45.740  53.150  58.360  1.00  0.00           H
ATOM   1785  OG  SER A 114      46.990  51.610  59.120  1.00  0.00           O
ATOM   1786  HG1 SER A 114      46.230  51.520  59.710  1.00  0.00           H
ATOM   1787  C   SER A 114      48.940  53.920  59.540  1.00  0.00           C
ATOM   1788  O   SER A 114      49.280  53.750  60.690  1.00  0.00           O
ATOM   1789  N   ILE A 115      49.870  53.990  58.600  1.00  0.00           N
ATOM   1790  HN  ILE A 115      49.700  54.100  57.630  1.00  0.00           H
ATOM   1791  CA  ILE A 115      51.310  54.000  58.860  1.00  0.00           C
ATOM   1792  HA  ILE A 115      51.450  53.300  59.660  1.00  0.00           H
ATOM   1793  CB  ILE A 115      52.290  53.670  57.640  1.00  0.00           C
ATOM   1794  HB  ILE A 115      52.090  52.630  57.320  1.00  0.00           H
ATOM   1795  CG2 ILE A 115      52.130  54.520  56.370  1.00  0.00           C
ATOM   1796 HG21 ILE A 115      52.920  54.050  55.750  1.00  0.00           H
ATOM   1797 HG22 ILE A 115      52.260  55.620  56.480  1.00  0.00           H
ATOM   1798 HG23 ILE A 115      51.170  54.330  55.840  1.00  0.00           H
ATOM   1799  CG1 ILE A 115      53.630  53.630  58.190  1.00  0.00           C
ATOM   1800 HG11 ILE A 115      53.870  54.590  58.690  1.00  0.00           H
ATOM   1801 HG12 ILE A 115      54.310  53.560  57.310  1.00  0.00           H
ATOM   1802  CD  ILE A 115      53.920  52.420  59.120  1.00  0.00           C
ATOM   1803  HD1 ILE A 115      53.720  51.490  58.570  1.00  0.00           H
ATOM   1804  HD2 ILE A 115      53.300  52.340  60.050  1.00  0.00           H
ATOM   1805  HD3 ILE A 115      55.000  52.330  59.400  1.00  0.00           H
ATOM   1806  C   ILE A 115      51.680  55.310  59.620  1.00  0.00           C
ATOM   1807  O   ILE A 115      52.330  55.340  60.650  1.00  0.00           O
ATOM   1808  N   ILE A 116      51.210  56.510  59.230  1.00  0.00           N
ATOM   1809  HN  ILE A 116      50.450  56.610  58.600  1.00  0.00           H
ATOM   1810  CA  ILE A 116      51.590  57.730  59.930  1.00  0.00           C
ATOM   1811  HA  ILE A 116      52.650  57.780  60.140  1.00  0.00           H
ATOM   1812  CB  ILE A 116      51.130  58.940  59.100  1.00  0.00           C
ATOM   1813  HB  ILE A 116      50.060  58.770  58.870  1.00  0.00           H
ATOM   1814  CG2 ILE A 116      51.350  60.270  59.830  1.00  0.00           C
ATOM   1815 HG21 ILE A 116      52.450  60.360  59.950  1.00  0.00           H
ATOM   1816 HG22 ILE A 116      50.750  60.180  60.750  1.00  0.00           H
ATOM   1817 HG23 ILE A 116      50.860  61.050  59.190  1.00  0.00           H
ATOM   1818  CG1 ILE A 116      51.880  59.030  57.770  1.00  0.00           C
ATOM   1819 HG11 ILE A 116      52.010  58.010  57.360  1.00  0.00           H
ATOM   1820 HG12 ILE A 116      52.880  59.510  57.910  1.00  0.00           H
ATOM   1821  CD  ILE A 116      51.120  59.910  56.710  1.00  0.00           C
ATOM   1822  HD1 ILE A 116      51.190  61.010  56.860  1.00  0.00           H
ATOM   1823  HD2 ILE A 116      50.090  59.500  56.660  1.00  0.00           H
ATOM   1824  HD3 ILE A 116      51.600  59.680  55.730  1.00  0.00           H
ATOM   1825  C   ILE A 116      51.170  57.800  61.410  1.00  0.00           C
ATOM   1826  O   ILE A 116      51.980  58.150  62.290  1.00  0.00           O
ATOM   1827  N   PHE A 117      49.920  57.370  61.800  1.00  0.00           N
ATOM   1828  HN  PHE A 117      49.340  56.920  61.120  1.00  0.00           H
ATOM   1829  CA  PHE A 117      49.470  57.330  63.200  1.00  0.00           C
ATOM   1830  HA  PHE A 117      50.000  58.160  63.670  1.00  0.00           H
ATOM   1831  CB  PHE A 117      47.890  57.490  63.200  1.00  0.00           C
ATOM   1832  HB1 PHE A 117      47.530  57.320  64.230  1.00  0.00           H
ATOM   1833  HB2 PHE A 117      47.570  56.680  62.520  1.00  0.00           H
ATOM   1834  CG  PHE A 117      47.330  58.770  62.670  1.00  0.00           C
ATOM   1835  CD1 PHE A 117      47.350  59.930  63.490  1.00  0.00           C
ATOM   1836  HD1 PHE A 117      47.830  59.940  64.460  1.00  0.00           H
ATOM   1837  CE1 PHE A 117      46.860  61.090  62.960  1.00  0.00           C
ATOM   1838  HE1 PHE A 117      47.130  61.930  63.580  1.00  0.00           H
ATOM   1839  CZ  PHE A 117      46.210  61.120  61.690  1.00  0.00           C
ATOM   1840  HZ  PHE A 117      45.830  62.060  61.320  1.00  0.00           H
ATOM   1841  CD2 PHE A 117      46.620  58.780  61.530  1.00  0.00           C
ATOM   1842  HD2 PHE A 117      46.440  57.860  61.000  1.00  0.00           H
ATOM   1843  CE2 PHE A 117      46.040  59.910  61.000  1.00  0.00           C
ATOM   1844  HE2 PHE A 117      45.400  59.810  60.130  1.00  0.00           H
ATOM   1845  C   PHE A 117      49.960  56.090  63.950  1.00  0.00           C
ATOM   1846  O   PHE A 117      50.090  56.110  65.190  1.00  0.00           O
ATOM   1847  N   LEU A 118      50.290  54.930  63.320  1.00  0.00           N
ATOM   1848  HN  LEU A 118      50.010  54.780  62.370  1.00  0.00           H
ATOM   1849  CA  LEU A 118      51.020  53.800  63.940  1.00  0.00           C
ATOM   1850  HA  LEU A 118      50.530  53.440  64.840  1.00  0.00           H
ATOM   1851  CB  LEU A 118      51.180  52.620  62.990  1.00  0.00           C
ATOM   1852  HB1 LEU A 118      51.500  52.970  61.980  1.00  0.00           H
ATOM   1853  HB2 LEU A 118      50.160  52.330  62.670  1.00  0.00           H
ATOM   1854  CG  LEU A 118      51.970  51.400  63.450  1.00  0.00           C
ATOM   1855  HG  LEU A 118      52.980  51.860  63.530  1.00  0.00           H
ATOM   1856  CD1 LEU A 118      51.740  50.900  64.840  1.00  0.00           C
ATOM   1857 HD11 LEU A 118      50.630  50.780  64.880  1.00  0.00           H
ATOM   1858 HD12 LEU A 118      51.960  51.780  65.490  1.00  0.00           H
ATOM   1859 HD13 LEU A 118      52.370  50.040  65.120  1.00  0.00           H
ATOM   1860  CD2 LEU A 118      52.130  50.290  62.440  1.00  0.00           C
ATOM   1861 HD21 LEU A 118      52.900  49.570  62.770  1.00  0.00           H
ATOM   1862 HD22 LEU A 118      52.470  50.690  61.470  1.00  0.00           H
ATOM   1863 HD23 LEU A 118      51.150  49.800  62.260  1.00  0.00           H
ATOM   1864  C   LEU A 118      52.280  54.210  64.480  1.00  0.00           C
ATOM   1865  O   LEU A 118      52.550  53.950  65.660  1.00  0.00           O
ATOM   1866  N   THR A 119      53.060  54.990  63.700  1.00  0.00           N
ATOM   1867  HN  THR A 119      52.790  55.230  62.770  1.00  0.00           H
ATOM   1868  CA  THR A 119      54.290  55.560  64.120  1.00  0.00           C
ATOM   1869  HA  THR A 119      55.050  54.820  64.340  1.00  0.00           H
ATOM   1870  CB  THR A 119      55.030  56.260  63.000  1.00  0.00           C
ATOM   1871  HB  THR A 119      54.510  57.170  62.650  1.00  0.00           H
ATOM   1872  OG1 THR A 119      55.270  55.380  61.950  1.00  0.00           O
ATOM   1873  HG1 THR A 119      54.500  55.520  61.390  1.00  0.00           H
ATOM   1874  CG2 THR A 119      56.540  56.700  63.390  1.00  0.00           C
ATOM   1875 HG21 THR A 119      57.110  57.070  62.520  1.00  0.00           H
ATOM   1876 HG22 THR A 119      57.180  55.910  63.820  1.00  0.00           H
ATOM   1877 HG23 THR A 119      56.350  57.500  64.130  1.00  0.00           H
ATOM   1878  C   THR A 119      54.220  56.440  65.300  1.00  0.00           C
ATOM   1879  O   THR A 119      54.970  56.280  66.240  1.00  0.00           O
ATOM   1880  N   VAL A 120      53.300  57.400  65.250  1.00  0.00           N
ATOM   1881  HN  VAL A 120      52.770  57.530  64.410  1.00  0.00           H
ATOM   1882  CA  VAL A 120      53.090  58.360  66.330  1.00  0.00           C
ATOM   1883  HA  VAL A 120      54.050  58.850  66.470  1.00  0.00           H
ATOM   1884  CB  VAL A 120      51.980  59.250  65.970  1.00  0.00           C
ATOM   1885  HB  VAL A 120      51.110  58.630  65.620  1.00  0.00           H
ATOM   1886  CG1 VAL A 120      51.440  60.140  67.170  1.00  0.00           C
ATOM   1887 HG11 VAL A 120      51.040  59.490  67.970  1.00  0.00           H
ATOM   1888 HG12 VAL A 120      50.580  60.720  66.750  1.00  0.00           H
ATOM   1889 HG13 VAL A 120      52.230  60.840  67.500  1.00  0.00           H
ATOM   1890  CG2 VAL A 120      52.440  60.210  64.840  1.00  0.00           C
ATOM   1891 HG21 VAL A 120      52.680  59.700  63.880  1.00  0.00           H
ATOM   1892 HG22 VAL A 120      53.230  60.830  65.320  1.00  0.00           H
ATOM   1893 HG23 VAL A 120      51.610  60.940  64.640  1.00  0.00           H
ATOM   1894  C   VAL A 120      52.720  57.630  67.640  1.00  0.00           C
ATOM   1895  O   VAL A 120      53.150  57.970  68.760  1.00  0.00           O
ATOM   1896  N   VAL A 121      51.780  56.580  67.610  1.00  0.00           N
ATOM   1897  HN  VAL A 121      51.290  56.340  66.780  1.00  0.00           H
ATOM   1898  CA  VAL A 121      51.430  55.700  68.740  1.00  0.00           C
ATOM   1899  HA  VAL A 121      51.220  56.470  69.480  1.00  0.00           H
ATOM   1900  CB  VAL A 121      50.210  54.760  68.460  1.00  0.00           C
ATOM   1901  HB  VAL A 121      50.480  54.100  67.610  1.00  0.00           H
ATOM   1902  CG1 VAL A 121      49.910  53.870  69.760  1.00  0.00           C
ATOM   1903 HG11 VAL A 121      49.610  54.540  70.600  1.00  0.00           H
ATOM   1904 HG12 VAL A 121      50.880  53.350  69.970  1.00  0.00           H
ATOM   1905 HG13 VAL A 121      49.140  53.090  69.590  1.00  0.00           H
ATOM   1906  CG2 VAL A 121      49.010  55.690  68.170  1.00  0.00           C
ATOM   1907 HG21 VAL A 121      49.110  56.470  67.400  1.00  0.00           H
ATOM   1908 HG22 VAL A 121      48.760  56.130  69.150  1.00  0.00           H
ATOM   1909 HG23 VAL A 121      48.210  54.990  67.840  1.00  0.00           H
ATOM   1910  C   VAL A 121      52.590  54.990  69.370  1.00  0.00           C
ATOM   1911  O   VAL A 121      52.700  55.000  70.590  1.00  0.00           O
ATOM   1912  N   ALA A 122      53.500  54.350  68.560  1.00  0.00           N
ATOM   1913  HN  ALA A 122      53.290  54.310  67.580  1.00  0.00           H
ATOM   1914  CA  ALA A 122      54.620  53.720  69.010  1.00  0.00           C
ATOM   1915  HA  ALA A 122      54.240  52.990  69.720  1.00  0.00           H
ATOM   1916  CB  ALA A 122      55.570  53.040  67.990  1.00  0.00           C
ATOM   1917  HB1 ALA A 122      56.220  53.760  67.440  1.00  0.00           H
ATOM   1918  HB2 ALA A 122      54.930  52.500  67.260  1.00  0.00           H
ATOM   1919  HB3 ALA A 122      56.200  52.330  68.570  1.00  0.00           H
ATOM   1920  C   ALA A 122      55.600  54.630  69.740  1.00  0.00           C
ATOM   1921  O   ALA A 122      55.980  54.330  70.860  1.00  0.00           O
ATOM   1922  N   VAL A 123      55.940  55.860  69.280  1.00  0.00           N
ATOM   1923  HN  VAL A 123      55.580  56.230  68.430  1.00  0.00           H
ATOM   1924  CA  VAL A 123      56.700  56.780  70.130  1.00  0.00           C
ATOM   1925  HA  VAL A 123      57.620  56.240  70.260  1.00  0.00           H
ATOM   1926  CB  VAL A 123      56.990  58.010  69.250  1.00  0.00           C
ATOM   1927  HB  VAL A 123      55.980  58.310  68.910  1.00  0.00           H
ATOM   1928  CG1 VAL A 123      57.650  59.090  70.120  1.00  0.00           C
ATOM   1929 HG11 VAL A 123      58.570  58.740  70.630  1.00  0.00           H
ATOM   1930 HG12 VAL A 123      56.950  59.380  70.920  1.00  0.00           H
ATOM   1931 HG13 VAL A 123      57.840  60.000  69.510  1.00  0.00           H
ATOM   1932  CG2 VAL A 123      57.870  57.720  68.020  1.00  0.00           C
ATOM   1933 HG21 VAL A 123      58.080  58.700  67.560  1.00  0.00           H
ATOM   1934 HG22 VAL A 123      57.320  57.090  67.290  1.00  0.00           H
ATOM   1935 HG23 VAL A 123      58.800  57.210  68.360  1.00  0.00           H
ATOM   1936  C   VAL A 123      55.980  57.140  71.460  1.00  0.00           C
ATOM   1937  O   VAL A 123      56.540  57.210  72.540  1.00  0.00           O
ATOM   1938  N   ASP A 124      54.680  57.380  71.380  1.00  0.00           N
ATOM   1939  HN  ASP A 124      54.180  57.230  70.540  1.00  0.00           H
ATOM   1940  CA  ASP A 124      53.880  57.670  72.560  1.00  0.00           C
ATOM   1941  HA  ASP A 124      54.390  58.460  73.080  1.00  0.00           H
ATOM   1942  CB  ASP A 124      52.480  58.160  72.110  1.00  0.00           C
ATOM   1943  HB1 ASP A 124      52.050  57.610  71.240  1.00  0.00           H
ATOM   1944  HB2 ASP A 124      52.630  59.180  71.710  1.00  0.00           H
ATOM   1945  CG  ASP A 124      51.440  58.210  73.190  1.00  0.00           C
ATOM   1946  OD1 ASP A 124      51.060  59.360  73.590  1.00  0.00           O
ATOM   1947  OD2 ASP A 124      50.950  57.130  73.610  1.00  0.00           O
ATOM   1948  C   ASP A 124      53.870  56.500  73.640  1.00  0.00           C
ATOM   1949  O   ASP A 124      54.130  56.760  74.800  1.00  0.00           O
ATOM   1950  N   ARG A 125      53.660  55.250  73.180  1.00  0.00           N
ATOM   1951  HN  ARG A 125      53.320  55.100  72.250  1.00  0.00           H
ATOM   1952  CA  ARG A 125      53.880  54.070  73.980  1.00  0.00           C
ATOM   1953  HA  ARG A 125      53.270  54.230  74.870  1.00  0.00           H
ATOM   1954  CB  ARG A 125      53.460  52.800  73.250  1.00  0.00           C
ATOM   1955  HB1 ARG A 125      54.100  51.960  73.590  1.00  0.00           H
ATOM   1956  HB2 ARG A 125      53.700  53.070  72.200  1.00  0.00           H
ATOM   1957  CG  ARG A 125      52.010  52.530  73.500  1.00  0.00           C
ATOM   1958  HG1 ARG A 125      51.830  52.090  74.510  1.00  0.00           H
ATOM   1959  HG2 ARG A 125      51.610  51.760  72.800  1.00  0.00           H
ATOM   1960  CD  ARG A 125      51.060  53.700  73.290  1.00  0.00           C
ATOM   1961  HD1 ARG A 125      51.190  54.240  72.330  1.00  0.00           H
ATOM   1962  HD2 ARG A 125      51.290  54.440  74.090  1.00  0.00           H
ATOM   1963  NE  ARG A 125      49.660  53.220  73.470  1.00  0.00           N
ATOM   1964  HE  ARG A 125      49.410  52.260  73.620  1.00  0.00           H
ATOM   1965  CZ  ARG A 125      48.720  54.100  73.670  1.00  0.00           C
ATOM   1966  NH1 ARG A 125      48.730  55.390  73.690  1.00  0.00           N
ATOM   1967 HH11 ARG A 125      49.590  55.880  73.460  1.00  0.00           H
ATOM   1968 HH12 ARG A 125      48.100  55.950  74.220  1.00  0.00           H
ATOM   1969  NH2 ARG A 125      47.500  53.710  74.040  1.00  0.00           N
ATOM   1970 HH21 ARG A 125      47.460  52.860  74.550  1.00  0.00           H
ATOM   1971 HH22 ARG A 125      46.930  54.480  74.340  1.00  0.00           H
ATOM   1972  C   ARG A 125      55.320  53.960  74.570  1.00  0.00           C
ATOM   1973  O   ARG A 125      55.460  53.590  75.740  1.00  0.00           O
ATOM   1974  N   TYR A 126      56.370  54.240  73.790  1.00  0.00           N
ATOM   1975  HN  TYR A 126      56.220  54.470  72.820  1.00  0.00           H
ATOM   1976  CA  TYR A 126      57.780  54.340  74.260  1.00  0.00           C
ATOM   1977  HA  TYR A 126      57.910  53.370  74.720  1.00  0.00           H
ATOM   1978  CB  TYR A 126      58.770  54.430  73.000  1.00  0.00           C
ATOM   1979  HB1 TYR A 126      58.170  54.850  72.160  1.00  0.00           H
ATOM   1980  HB2 TYR A 126      59.150  53.460  72.610  1.00  0.00           H
ATOM   1981  CG  TYR A 126      59.920  55.290  73.110  1.00  0.00           C
ATOM   1982  CD1 TYR A 126      60.970  54.970  73.930  1.00  0.00           C
ATOM   1983  HD1 TYR A 126      60.930  54.030  74.460  1.00  0.00           H
ATOM   1984  CE1 TYR A 126      62.030  55.830  73.990  1.00  0.00           C
ATOM   1985  HE1 TYR A 126      62.820  55.640  74.720  1.00  0.00           H
ATOM   1986  CZ  TYR A 126      62.040  57.040  73.290  1.00  0.00           C
ATOM   1987  OH  TYR A 126      63.150  57.850  73.330  1.00  0.00           O
ATOM   1988  HH  TYR A 126      62.920  58.650  72.840  1.00  0.00           H
ATOM   1989  CD2 TYR A 126      59.820  56.540  72.370  1.00  0.00           C
ATOM   1990  HD2 TYR A 126      59.000  56.880  71.750  1.00  0.00           H
ATOM   1991  CE2 TYR A 126      60.990  57.420  72.490  1.00  0.00           C
ATOM   1992  HE2 TYR A 126      60.990  58.380  72.010  1.00  0.00           H
ATOM   1993  C   TYR A 126      57.950  55.350  75.330  1.00  0.00           C
ATOM   1994  O   TYR A 126      58.560  55.050  76.360  1.00  0.00           O
ATOM   1995  N   PHE A 127      57.460  56.650  75.180  1.00  0.00           N
ATOM   1996  HN  PHE A 127      57.140  56.810  74.240  1.00  0.00           H
ATOM   1997  CA  PHE A 127      57.620  57.670  76.230  1.00  0.00           C
ATOM   1998  HA  PHE A 127      58.660  57.710  76.500  1.00  0.00           H
ATOM   1999  CB  PHE A 127      57.020  59.050  75.840  1.00  0.00           C
ATOM   2000  HB1 PHE A 127      57.070  59.740  76.700  1.00  0.00           H
ATOM   2001  HB2 PHE A 127      55.960  58.890  75.530  1.00  0.00           H
ATOM   2002  CG  PHE A 127      57.730  59.710  74.740  1.00  0.00           C
ATOM   2003  CD1 PHE A 127      59.120  59.630  74.690  1.00  0.00           C
ATOM   2004  HD1 PHE A 127      59.560  58.800  75.220  1.00  0.00           H
ATOM   2005  CE1 PHE A 127      59.800  60.340  73.730  1.00  0.00           C
ATOM   2006  HE1 PHE A 127      60.860  60.200  73.630  1.00  0.00           H
ATOM   2007  CZ  PHE A 127      59.170  61.260  72.930  1.00  0.00           C
ATOM   2008  HZ  PHE A 127      59.720  61.740  72.140  1.00  0.00           H
ATOM   2009  CD2 PHE A 127      57.050  60.560  73.830  1.00  0.00           C
ATOM   2010  HD2 PHE A 127      55.990  60.640  73.700  1.00  0.00           H
ATOM   2011  CE2 PHE A 127      57.740  61.370  72.920  1.00  0.00           C
ATOM   2012  HE2 PHE A 127      57.350  62.010  72.150  1.00  0.00           H
ATOM   2013  C   PHE A 127      56.850  57.300  77.530  1.00  0.00           C
ATOM   2014  O   PHE A 127      57.310  57.610  78.610  1.00  0.00           O
ATOM   2015  N   ARG A 128      55.660  56.700  77.500  1.00  0.00           N
ATOM   2016  HN  ARG A 128      55.280  56.330  76.650  1.00  0.00           H
ATOM   2017  CA  ARG A 128      55.000  56.180  78.680  1.00  0.00           C
ATOM   2018  HA  ARG A 128      54.870  57.080  79.260  1.00  0.00           H
ATOM   2019  CB  ARG A 128      53.520  55.820  78.310  1.00  0.00           C
ATOM   2020  HB1 ARG A 128      52.880  55.530  79.170  1.00  0.00           H
ATOM   2021  HB2 ARG A 128      53.530  55.080  77.480  1.00  0.00           H
ATOM   2022  CG  ARG A 128      52.720  57.100  77.830  1.00  0.00           C
ATOM   2023  HG1 ARG A 128      53.310  57.760  77.150  1.00  0.00           H
ATOM   2024  HG2 ARG A 128      52.500  57.790  78.670  1.00  0.00           H
ATOM   2025  CD  ARG A 128      51.440  56.670  77.090  1.00  0.00           C
ATOM   2026  HD1 ARG A 128      50.660  56.400  77.830  1.00  0.00           H
ATOM   2027  HD2 ARG A 128      51.760  55.870  76.400  1.00  0.00           H
ATOM   2028  NE  ARG A 128      50.930  57.920  76.370  1.00  0.00           N
ATOM   2029  HE  ARG A 128      51.040  57.930  75.370  1.00  0.00           H
ATOM   2030  CZ  ARG A 128      50.340  58.960  76.930  1.00  0.00           C
ATOM   2031  NH1 ARG A 128      49.840  59.130  78.180  1.00  0.00           N
ATOM   2032 HH11 ARG A 128      50.210  58.520  78.860  1.00  0.00           H
ATOM   2033 HH12 ARG A 128      49.770  60.100  78.430  1.00  0.00           H
ATOM   2034  NH2 ARG A 128      50.050  59.980  76.140  1.00  0.00           N
ATOM   2035 HH21 ARG A 128      50.330  59.870  75.180  1.00  0.00           H
ATOM   2036 HH22 ARG A 128      49.360  60.680  76.290  1.00  0.00           H
ATOM   2037  C   ARG A 128      55.700  55.150  79.550  1.00  0.00           C
ATOM   2038  O   ARG A 128      55.800  55.200  80.730  1.00  0.00           O
ATOM   2039  N   VAL A 129      56.300  54.220  78.830  1.00  0.00           N
ATOM   2040  HN  VAL A 129      55.960  54.060  77.910  1.00  0.00           H
ATOM   2041  CA  VAL A 129      57.360  53.380  79.470  1.00  0.00           C
ATOM   2042  HA  VAL A 129      56.820  52.830  80.230  1.00  0.00           H
ATOM   2043  CB  VAL A 129      57.650  52.120  78.520  1.00  0.00           C
ATOM   2044  HB  VAL A 129      57.950  52.490  77.510  1.00  0.00           H
ATOM   2045  CG1 VAL A 129      58.800  51.180  79.020  1.00  0.00           C
ATOM   2046 HG11 VAL A 129      59.720  51.800  79.020  1.00  0.00           H
ATOM   2047 HG12 VAL A 129      58.890  50.290  78.370  1.00  0.00           H
ATOM   2048 HG13 VAL A 129      58.640  50.760  80.040  1.00  0.00           H
ATOM   2049  CG2 VAL A 129      56.300  51.400  78.230  1.00  0.00           C
ATOM   2050 HG21 VAL A 129      55.830  51.060  79.170  1.00  0.00           H
ATOM   2051 HG22 VAL A 129      56.520  50.480  77.640  1.00  0.00           H
ATOM   2052 HG23 VAL A 129      55.450  51.990  77.820  1.00  0.00           H
ATOM   2053  C   VAL A 129      58.580  53.990  80.120  1.00  0.00           C
ATOM   2054  O   VAL A 129      58.990  53.500  81.160  1.00  0.00           O
ATOM   2055  N   VAL A 130      59.190  54.940  79.370  1.00  0.00           N
ATOM   2056  HN  VAL A 130      58.760  55.020  78.470  1.00  0.00           H
ATOM   2057  CA  VAL A 130      60.460  55.460  79.710  1.00  0.00           C
ATOM   2058  HA  VAL A 130      61.110  54.720  80.170  1.00  0.00           H
ATOM   2059  CB  VAL A 130      61.190  55.850  78.430  1.00  0.00           C
ATOM   2060  HB  VAL A 130      60.510  56.440  77.770  1.00  0.00           H
ATOM   2061  CG1 VAL A 130      62.450  56.840  78.540  1.00  0.00           C
ATOM   2062 HG11 VAL A 130      62.190  57.830  78.940  1.00  0.00           H
ATOM   2063 HG12 VAL A 130      62.920  56.980  77.540  1.00  0.00           H
ATOM   2064 HG13 VAL A 130      63.160  56.290  79.200  1.00  0.00           H
ATOM   2065  CG2 VAL A 130      61.560  54.460  77.720  1.00  0.00           C
ATOM   2066 HG21 VAL A 130      61.700  54.590  76.640  1.00  0.00           H
ATOM   2067 HG22 VAL A 130      60.730  53.720  77.760  1.00  0.00           H
ATOM   2068 HG23 VAL A 130      62.470  54.070  78.240  1.00  0.00           H
ATOM   2069  C   VAL A 130      60.340  56.670  80.790  1.00  0.00           C
ATOM   2070  O   VAL A 130      61.110  56.750  81.770  1.00  0.00           O
ATOM   2071  N   HSD A 131      59.330  57.580  80.590  1.00  0.00           N
ATOM   2072  HN  HSD A 131      58.680  57.480  79.840  1.00  0.00           H
ATOM   2073  CA  HSD A 131      59.170  58.810  81.390  1.00  0.00           C
ATOM   2074  HA  HSD A 131      59.180  58.610  82.450  1.00  0.00           H
ATOM   2075  CB  HSD A 131      60.330  59.770  81.080  1.00  0.00           C
ATOM   2076  HB1 HSD A 131      60.390  59.750  79.970  1.00  0.00           H
ATOM   2077  HB2 HSD A 131      61.330  59.460  81.460  1.00  0.00           H
ATOM   2078  ND1 HSD A 131      60.100  61.560  82.800  1.00  0.00           N
ATOM   2079  HD1 HSD A 131      60.260  61.090  83.670  1.00  0.00           H
ATOM   2080  CG  HSD A 131      60.110  61.190  81.520  1.00  0.00           C
ATOM   2081  CE1 HSD A 131      59.980  62.900  82.820  1.00  0.00           C
ATOM   2082  HE1 HSD A 131      60.140  63.490  83.730  1.00  0.00           H
ATOM   2083  NE2 HSD A 131      59.960  63.400  81.540  1.00  0.00           N
ATOM   2084  CD2 HSD A 131      59.980  62.330  80.760  1.00  0.00           C
ATOM   2085  HD2 HSD A 131      59.940  62.430  79.670  1.00  0.00           H
ATOM   2086  C   HSD A 131      57.840  59.560  81.010  1.00  0.00           C
ATOM   2087  O   HSD A 131      57.820  60.210  79.990  1.00  0.00           O
ATOM   2088  N   PRO A 132      56.760  59.400  81.750  1.00  0.00           N
ATOM   2089  CD  PRO A 132      56.640  58.400  82.700  1.00  0.00           C
ATOM   2090  HD1 PRO A 132      56.860  58.840  83.700  1.00  0.00           H
ATOM   2091  HD2 PRO A 132      57.180  57.460  82.480  1.00  0.00           H
ATOM   2092  CA  PRO A 132      55.480  59.860  81.280  1.00  0.00           C
ATOM   2093  HA  PRO A 132      55.220  59.380  80.350  1.00  0.00           H
ATOM   2094  CB  PRO A 132      54.520  59.430  82.310  1.00  0.00           C
ATOM   2095  HB1 PRO A 132      53.420  59.480  82.130  1.00  0.00           H
ATOM   2096  HB2 PRO A 132      54.660  60.090  83.200  1.00  0.00           H
ATOM   2097  CG  PRO A 132      55.130  58.090  82.640  1.00  0.00           C
ATOM   2098  HG1 PRO A 132      54.940  57.610  83.630  1.00  0.00           H
ATOM   2099  HG2 PRO A 132      55.000  57.450  81.740  1.00  0.00           H
ATOM   2100  C   PRO A 132      55.220  61.330  80.960  1.00  0.00           C
ATOM   2101  O   PRO A 132      54.110  61.580  80.440  1.00  0.00           O
ATOM   2102  N   HSD A 133      56.190  62.180  81.210  1.00  0.00           N
ATOM   2103  HN  HSD A 133      56.990  61.850  81.690  1.00  0.00           H
ATOM   2104  CA  HSD A 133      56.080  63.590  81.110  1.00  0.00           C
ATOM   2105  HA  HSD A 133      55.020  63.830  81.060  1.00  0.00           H
ATOM   2106  CB  HSD A 133      56.650  64.370  82.250  1.00  0.00           C
ATOM   2107  HB1 HSD A 133      57.720  64.640  82.160  1.00  0.00           H
ATOM   2108  HB2 HSD A 133      56.490  63.680  83.110  1.00  0.00           H
ATOM   2109  ND1 HSD A 133      55.870  66.850  82.150  1.00  0.00           N
ATOM   2110  HD1 HSD A 133      56.590  67.220  81.570  1.00  0.00           H
ATOM   2111  CG  HSD A 133      55.770  65.560  82.580  1.00  0.00           C
ATOM   2112  CE1 HSD A 133      54.920  67.550  82.720  1.00  0.00           C
ATOM   2113  HE1 HSD A 133      54.910  68.640  82.680  1.00  0.00           H
ATOM   2114  NE2 HSD A 133      54.180  66.840  83.530  1.00  0.00           N
ATOM   2115  CD2 HSD A 133      54.690  65.550  83.400  1.00  0.00           C
ATOM   2116  HD2 HSD A 133      54.120  64.830  83.970  1.00  0.00           H
ATOM   2117  C   HSD A 133      56.680  64.210  79.790  1.00  0.00           C
ATOM   2118  O   HSD A 133      56.850  65.380  79.580  1.00  0.00           O
ATOM   2119  N   HSD A 134      56.930  63.380  78.760  1.00  0.00           N
ATOM   2120  HN  HSD A 134      56.900  62.400  78.900  1.00  0.00           H
ATOM   2121  CA  HSD A 134      57.430  63.900  77.430  1.00  0.00           C
ATOM   2122  HA  HSD A 134      58.190  64.630  77.650  1.00  0.00           H
ATOM   2123  CB  HSD A 134      57.980  62.820  76.450  1.00  0.00           C
ATOM   2124  HB1 HSD A 134      58.070  63.070  75.370  1.00  0.00           H
ATOM   2125  HB2 HSD A 134      57.230  62.000  76.380  1.00  0.00           H
ATOM   2126  ND1 HSD A 134      60.410  62.750  76.570  1.00  0.00           N
ATOM   2127  HD1 HSD A 134      60.590  63.650  76.200  1.00  0.00           H
ATOM   2128  CG  HSD A 134      59.210  62.170  76.970  1.00  0.00           C
ATOM   2129  CE1 HSD A 134      61.370  61.880  76.810  1.00  0.00           C
ATOM   2130  HE1 HSD A 134      62.370  62.170  76.470  1.00  0.00           H
ATOM   2131  NE2 HSD A 134      60.950  60.710  77.350  1.00  0.00           N
ATOM   2132  CD2 HSD A 134      59.590  60.940  77.430  1.00  0.00           C
ATOM   2133  HD2 HSD A 134      58.980  60.120  77.760  1.00  0.00           H
ATOM   2134  C   HSD A 134      56.380  64.730  76.660  1.00  0.00           C
ATOM   2135  O   HSD A 134      55.200  64.470  76.750  1.00  0.00           O
ATOM   2136  N   ALA A 135      56.730  65.790  75.910  1.00  0.00           N
ATOM   2137  HN  ALA A 135      57.670  65.980  75.650  1.00  0.00           H
ATOM   2138  CA  ALA A 135      55.720  66.750  75.530  1.00  0.00           C
ATOM   2139  HA  ALA A 135      55.240  67.180  76.380  1.00  0.00           H
ATOM   2140  CB  ALA A 135      56.360  67.920  74.790  1.00  0.00           C
ATOM   2141  HB1 ALA A 135      57.120  68.560  75.290  1.00  0.00           H
ATOM   2142  HB2 ALA A 135      55.530  68.540  74.370  1.00  0.00           H
ATOM   2143  HB3 ALA A 135      56.830  67.480  73.880  1.00  0.00           H
ATOM   2144  C   ALA A 135      54.630  66.190  74.600  1.00  0.00           C
ATOM   2145  O   ALA A 135      53.470  66.520  74.770  1.00  0.00           O
ATOM   2146  N   LEU A 136      54.850  65.220  73.710  1.00  0.00           N
ATOM   2147  HN  LEU A 136      55.790  64.900  73.670  1.00  0.00           H
ATOM   2148  CA  LEU A 136      53.880  64.450  72.960  1.00  0.00           C
ATOM   2149  HA  LEU A 136      53.310  65.030  72.250  1.00  0.00           H
ATOM   2150  CB  LEU A 136      54.650  63.290  72.180  1.00  0.00           C
ATOM   2151  HB1 LEU A 136      54.790  62.390  72.830  1.00  0.00           H
ATOM   2152  HB2 LEU A 136      55.590  63.840  71.970  1.00  0.00           H
ATOM   2153  CG  LEU A 136      54.090  62.790  70.820  1.00  0.00           C
ATOM   2154  HG  LEU A 136      53.730  63.700  70.300  1.00  0.00           H
ATOM   2155  CD1 LEU A 136      55.240  62.050  70.000  1.00  0.00           C
ATOM   2156 HD11 LEU A 136      56.090  62.750  69.820  1.00  0.00           H
ATOM   2157 HD12 LEU A 136      54.900  61.580  69.060  1.00  0.00           H
ATOM   2158 HD13 LEU A 136      55.630  61.190  70.590  1.00  0.00           H
ATOM   2159  CD2 LEU A 136      52.840  61.970  70.970  1.00  0.00           C
ATOM   2160 HD21 LEU A 136      52.930  61.250  71.810  1.00  0.00           H
ATOM   2161 HD22 LEU A 136      52.670  61.460  70.000  1.00  0.00           H
ATOM   2162 HD23 LEU A 136      51.950  62.600  71.200  1.00  0.00           H
ATOM   2163  C   LEU A 136      52.750  63.850  73.800  1.00  0.00           C
ATOM   2164  O   LEU A 136      51.610  63.680  73.390  1.00  0.00           O
ATOM   2165  N   ASN A 137      53.030  63.540  75.080  1.00  0.00           N
ATOM   2166  HN  ASN A 137      53.960  63.600  75.460  1.00  0.00           H
ATOM   2167  CA  ASN A 137      52.030  63.010  76.050  1.00  0.00           C
ATOM   2168  HA  ASN A 137      51.340  62.370  75.510  1.00  0.00           H
ATOM   2169  CB  ASN A 137      52.730  62.180  77.220  1.00  0.00           C
ATOM   2170  HB1 ASN A 137      51.940  61.460  77.510  1.00  0.00           H
ATOM   2171  HB2 ASN A 137      53.080  62.890  78.010  1.00  0.00           H
ATOM   2172  CG  ASN A 137      53.860  61.240  76.730  1.00  0.00           C
ATOM   2173  OD1 ASN A 137      55.000  61.320  77.180  1.00  0.00           O
ATOM   2174  ND2 ASN A 137      53.490  60.300  75.880  1.00  0.00           N
ATOM   2175 HD21 ASN A 137      54.210  59.670  75.610  1.00  0.00           H
ATOM   2176 HD22 ASN A 137      52.550  60.260  75.560  1.00  0.00           H
ATOM   2177  C   ASN A 137      51.230  64.160  76.690  1.00  0.00           C
ATOM   2178  O   ASN A 137      50.050  64.020  77.000  1.00  0.00           O
ATOM   2179  N   LYS A 138      51.840  65.410  76.860  1.00  0.00           N
ATOM   2180  HN  LYS A 138      52.770  65.500  76.500  1.00  0.00           H
ATOM   2181  CA  LYS A 138      51.230  66.440  77.700  1.00  0.00           C
ATOM   2182  HA  LYS A 138      50.450  65.910  78.240  1.00  0.00           H
ATOM   2183  CB  LYS A 138      52.260  67.220  78.620  1.00  0.00           C
ATOM   2184  HB1 LYS A 138      51.760  68.090  79.100  1.00  0.00           H
ATOM   2185  HB2 LYS A 138      53.030  67.660  77.950  1.00  0.00           H
ATOM   2186  CG  LYS A 138      53.030  66.330  79.680  1.00  0.00           C
ATOM   2187  HG1 LYS A 138      53.690  67.030  80.230  1.00  0.00           H
ATOM   2188  HG2 LYS A 138      53.730  65.660  79.140  1.00  0.00           H
ATOM   2189  CD  LYS A 138      52.120  65.640  80.690  1.00  0.00           C
ATOM   2190  HD1 LYS A 138      52.710  65.210  81.520  1.00  0.00           H
ATOM   2191  HD2 LYS A 138      51.570  64.840  80.130  1.00  0.00           H
ATOM   2192  CE  LYS A 138      51.070  66.600  81.320  1.00  0.00           C
ATOM   2193  HE1 LYS A 138      50.440  66.000  82.010  1.00  0.00           H
ATOM   2194  HE2 LYS A 138      50.470  67.170  80.580  1.00  0.00           H
ATOM   2195  NZ  LYS A 138      51.790  67.550  82.250  1.00  0.00           N
ATOM   2196  HZ1 LYS A 138      52.210  68.280  81.650  1.00  0.00           H
ATOM   2197  HZ2 LYS A 138      52.550  67.100  82.790  1.00  0.00           H
ATOM   2198  HZ3 LYS A 138      51.170  68.080  82.880  1.00  0.00           H
ATOM   2199  C   LYS A 138      50.380  67.500  76.930  1.00  0.00           C
ATOM   2200  O   LYS A 138      49.670  68.350  77.530  1.00  0.00           O
ATOM   2201  N   ILE A 139      50.510  67.490  75.590  1.00  0.00           N
ATOM   2202  HN  ILE A 139      51.170  66.860  75.170  1.00  0.00           H
ATOM   2203  CA  ILE A 139      49.890  68.530  74.710  1.00  0.00           C
ATOM   2204  HA  ILE A 139      50.040  69.540  75.070  1.00  0.00           H
ATOM   2205  CB  ILE A 139      50.300  68.400  73.230  1.00  0.00           C
ATOM   2206  HB  ILE A 139      49.590  68.840  72.510  1.00  0.00           H
ATOM   2207  CG2 ILE A 139      51.690  69.050  73.070  1.00  0.00           C
ATOM   2208 HG21 ILE A 139      52.150  69.050  72.050  1.00  0.00           H
ATOM   2209 HG22 ILE A 139      52.450  68.490  73.660  1.00  0.00           H
ATOM   2210 HG23 ILE A 139      51.670  70.100  73.430  1.00  0.00           H
ATOM   2211  CG1 ILE A 139      50.200  66.850  72.830  1.00  0.00           C
ATOM   2212 HG11 ILE A 139      49.350  66.380  73.360  1.00  0.00           H
ATOM   2213 HG12 ILE A 139      51.110  66.380  73.250  1.00  0.00           H
ATOM   2214  CD  ILE A 139      50.080  66.480  71.310  1.00  0.00           C
ATOM   2215  HD1 ILE A 139      50.190  65.400  71.080  1.00  0.00           H
ATOM   2216  HD2 ILE A 139      50.920  66.940  70.750  1.00  0.00           H
ATOM   2217  HD3 ILE A 139      49.130  66.900  70.900  1.00  0.00           H
ATOM   2218  C   ILE A 139      48.350  68.550  74.720  1.00  0.00           C
ATOM   2219  O   ILE A 139      47.660  67.610  74.970  1.00  0.00           O
ATOM   2220  N   SER A 140      47.770  69.730  74.400  1.00  0.00           N
ATOM   2221  HN  SER A 140      48.340  70.530  74.220  1.00  0.00           H
ATOM   2222  CA  SER A 140      46.320  69.990  74.340  1.00  0.00           C
ATOM   2223  HA  SER A 140      45.950  69.890  75.350  1.00  0.00           H
ATOM   2224  CB  SER A 140      46.080  71.540  74.170  1.00  0.00           C
ATOM   2225  HB1 SER A 140      46.840  72.060  73.530  1.00  0.00           H
ATOM   2226  HB2 SER A 140      46.230  71.960  75.190  1.00  0.00           H
ATOM   2227  OG  SER A 140      44.770  71.810  73.600  1.00  0.00           O
ATOM   2228  HG1 SER A 140      44.570  72.730  73.640  1.00  0.00           H
ATOM   2229  C   SER A 140      45.560  69.010  73.420  1.00  0.00           C
ATOM   2230  O   SER A 140      45.990  68.620  72.360  1.00  0.00           O
ATOM   2231  N   ASN A 141      44.270  68.620  73.820  1.00  0.00           N
ATOM   2232  HN  ASN A 141      43.860  68.840  74.690  1.00  0.00           H
ATOM   2233  CA  ASN A 141      43.340  67.870  72.980  1.00  0.00           C
ATOM   2234  HA  ASN A 141      43.690  66.870  72.760  1.00  0.00           H
ATOM   2235  CB  ASN A 141      42.070  67.560  73.620  1.00  0.00           C
ATOM   2236  HB1 ASN A 141      41.520  66.940  72.870  1.00  0.00           H
ATOM   2237  HB2 ASN A 141      41.510  68.500  73.750  1.00  0.00           H
ATOM   2238  CG  ASN A 141      42.140  66.870  74.990  1.00  0.00           C
ATOM   2239  OD1 ASN A 141      43.240  66.460  75.400  1.00  0.00           O
ATOM   2240  ND2 ASN A 141      40.980  66.800  75.730  1.00  0.00           N
ATOM   2241 HD21 ASN A 141      40.980  66.100  76.450  1.00  0.00           H
ATOM   2242 HD22 ASN A 141      40.200  67.380  75.520  1.00  0.00           H
ATOM   2243  C   ASN A 141      43.030  68.740  71.720  1.00  0.00           C
ATOM   2244  O   ASN A 141      42.940  68.270  70.610  1.00  0.00           O
ATOM   2245  N   ARG A 142      42.940  70.030  71.870  1.00  0.00           N
ATOM   2246  HN  ARG A 142      42.850  70.360  72.800  1.00  0.00           H
ATOM   2247  CA  ARG A 142      42.760  70.860  70.720  1.00  0.00           C
ATOM   2248  HA  ARG A 142      42.010  70.420  70.080  1.00  0.00           H
ATOM   2249  CB  ARG A 142      42.370  72.230  71.290  1.00  0.00           C
ATOM   2250  HB1 ARG A 142      43.210  72.700  71.860  1.00  0.00           H
ATOM   2251  HB2 ARG A 142      41.510  72.040  71.950  1.00  0.00           H
ATOM   2252  CG  ARG A 142      41.980  73.230  70.210  1.00  0.00           C
ATOM   2253  HG1 ARG A 142      41.080  73.040  69.580  1.00  0.00           H
ATOM   2254  HG2 ARG A 142      42.840  73.350  69.520  1.00  0.00           H
ATOM   2255  CD  ARG A 142      41.620  74.620  70.810  1.00  0.00           C
ATOM   2256  HD1 ARG A 142      40.930  74.580  71.680  1.00  0.00           H
ATOM   2257  HD2 ARG A 142      41.180  75.250  70.010  1.00  0.00           H
ATOM   2258  NE  ARG A 142      42.860  75.170  71.330  1.00  0.00           N
ATOM   2259  HE  ARG A 142      43.750  74.760  71.170  1.00  0.00           H
ATOM   2260  CZ  ARG A 142      43.020  76.340  71.850  1.00  0.00           C
ATOM   2261  NH1 ARG A 142      42.050  77.030  72.280  1.00  0.00           N
ATOM   2262 HH11 ARG A 142      41.130  76.770  71.970  1.00  0.00           H
ATOM   2263 HH12 ARG A 142      42.260  77.720  72.970  1.00  0.00           H
ATOM   2264  NH2 ARG A 142      44.180  76.880  72.150  1.00  0.00           N
ATOM   2265 HH21 ARG A 142      44.990  76.300  72.220  1.00  0.00           H
ATOM   2266 HH22 ARG A 142      44.100  77.720  72.710  1.00  0.00           H
ATOM   2267  C   ARG A 142      44.010  70.850  69.850  1.00  0.00           C
ATOM   2268  O   ARG A 142      43.910  70.770  68.590  1.00  0.00           O
ATOM   2269  N   THR A 143      45.260  70.840  70.440  1.00  0.00           N
ATOM   2270  HN  THR A 143      45.300  70.880  71.430  1.00  0.00           H
ATOM   2271  CA  THR A 143      46.500  70.740  69.690  1.00  0.00           C
ATOM   2272  HA  THR A 143      46.450  71.490  68.920  1.00  0.00           H
ATOM   2273  CB  THR A 143      47.790  70.840  70.570  1.00  0.00           C
ATOM   2274  HB  THR A 143      47.820  70.070  71.360  1.00  0.00           H
ATOM   2275  OG1 THR A 143      47.850  72.010  71.280  1.00  0.00           O
ATOM   2276  HG1 THR A 143      48.550  71.920  71.940  1.00  0.00           H
ATOM   2277  CG2 THR A 143      49.140  70.810  69.800  1.00  0.00           C
ATOM   2278 HG21 THR A 143      49.960  70.730  70.540  1.00  0.00           H
ATOM   2279 HG22 THR A 143      49.300  71.610  69.050  1.00  0.00           H
ATOM   2280 HG23 THR A 143      49.170  69.820  69.310  1.00  0.00           H
ATOM   2281  C   THR A 143      46.630  69.450  68.940  1.00  0.00           C
ATOM   2282  O   THR A 143      47.100  69.410  67.770  1.00  0.00           O
ATOM   2283  N   ALA A 144      46.210  68.360  69.520  1.00  0.00           N
ATOM   2284  HN  ALA A 144      45.890  68.310  70.460  1.00  0.00           H
ATOM   2285  CA  ALA A 144      46.290  67.040  68.950  1.00  0.00           C
ATOM   2286  HA  ALA A 144      47.250  66.840  68.500  1.00  0.00           H
ATOM   2287  CB  ALA A 144      45.980  65.970  69.950  1.00  0.00           C
ATOM   2288  HB1 ALA A 144      45.220  66.430  70.620  1.00  0.00           H
ATOM   2289  HB2 ALA A 144      46.830  65.850  70.660  1.00  0.00           H
ATOM   2290  HB3 ALA A 144      45.520  65.020  69.590  1.00  0.00           H
ATOM   2291  C   ALA A 144      45.340  66.900  67.780  1.00  0.00           C
ATOM   2292  O   ALA A 144      45.690  66.230  66.780  1.00  0.00           O
ATOM   2293  N   ALA A 145      44.130  67.570  67.880  1.00  0.00           N
ATOM   2294  HN  ALA A 145      43.920  67.850  68.810  1.00  0.00           H
ATOM   2295  CA  ALA A 145      43.130  67.680  66.800  1.00  0.00           C
ATOM   2296  HA  ALA A 145      42.910  66.700  66.410  1.00  0.00           H
ATOM   2297  CB  ALA A 145      41.810  68.310  67.180  1.00  0.00           C
ATOM   2298  HB1 ALA A 145      41.200  68.390  66.260  1.00  0.00           H
ATOM   2299  HB2 ALA A 145      41.920  69.280  67.730  1.00  0.00           H
ATOM   2300  HB3 ALA A 145      41.290  67.610  67.850  1.00  0.00           H
ATOM   2301  C   ALA A 145      43.790  68.430  65.610  1.00  0.00           C
ATOM   2302  O   ALA A 145      43.830  67.940  64.480  1.00  0.00           O
ATOM   2303  N   ILE A 146      44.470  69.590  65.930  1.00  0.00           N
ATOM   2304  HN  ILE A 146      44.560  69.720  66.910  1.00  0.00           H
ATOM   2305  CA  ILE A 146      45.120  70.440  64.970  1.00  0.00           C
ATOM   2306  HA  ILE A 146      44.420  70.620  64.170  1.00  0.00           H
ATOM   2307  CB  ILE A 146      45.530  71.760  65.640  1.00  0.00           C
ATOM   2308  HB  ILE A 146      46.040  71.430  66.570  1.00  0.00           H
ATOM   2309  CG2 ILE A 146      46.520  72.700  64.900  1.00  0.00           C
ATOM   2310 HG21 ILE A 146      47.330  72.040  64.540  1.00  0.00           H
ATOM   2311 HG22 ILE A 146      46.970  73.460  65.590  1.00  0.00           H
ATOM   2312 HG23 ILE A 146      46.050  73.220  64.040  1.00  0.00           H
ATOM   2313  CG1 ILE A 146      44.350  72.690  65.970  1.00  0.00           C
ATOM   2314 HG11 ILE A 146      43.630  72.070  66.560  1.00  0.00           H
ATOM   2315 HG12 ILE A 146      44.000  73.170  65.020  1.00  0.00           H
ATOM   2316  CD  ILE A 146      44.590  73.890  66.920  1.00  0.00           C
ATOM   2317  HD1 ILE A 146      45.260  74.700  66.540  1.00  0.00           H
ATOM   2318  HD2 ILE A 146      45.010  73.390  67.810  1.00  0.00           H
ATOM   2319  HD3 ILE A 146      43.590  74.320  67.180  1.00  0.00           H
ATOM   2320  C   ILE A 146      46.300  69.750  64.240  1.00  0.00           C
ATOM   2321  O   ILE A 146      46.510  69.850  63.000  1.00  0.00           O
ATOM   2322  N   ILE A 147      47.170  69.000  64.940  1.00  0.00           N
ATOM   2323  HN  ILE A 147      47.120  68.750  65.910  1.00  0.00           H
ATOM   2324  CA  ILE A 147      48.240  68.250  64.330  1.00  0.00           C
ATOM   2325  HA  ILE A 147      48.800  68.930  63.690  1.00  0.00           H
ATOM   2326  CB  ILE A 147      49.220  67.600  65.380  1.00  0.00           C
ATOM   2327  HB  ILE A 147      48.550  67.120  66.140  1.00  0.00           H
ATOM   2328  CG2 ILE A 147      50.250  66.680  64.700  1.00  0.00           C
ATOM   2329 HG21 ILE A 147      49.840  65.810  64.120  1.00  0.00           H
ATOM   2330 HG22 ILE A 147      50.840  66.240  65.520  1.00  0.00           H
ATOM   2331 HG23 ILE A 147      50.950  67.220  64.030  1.00  0.00           H
ATOM   2332  CG1 ILE A 147      50.000  68.550  66.210  1.00  0.00           C
ATOM   2333 HG11 ILE A 147      49.340  69.320  66.660  1.00  0.00           H
ATOM   2334 HG12 ILE A 147      50.880  68.980  65.680  1.00  0.00           H
ATOM   2335  CD  ILE A 147      50.500  67.810  67.450  1.00  0.00           C
ATOM   2336  HD1 ILE A 147      50.800  68.530  68.230  1.00  0.00           H
ATOM   2337  HD2 ILE A 147      51.490  67.340  67.220  1.00  0.00           H
ATOM   2338  HD3 ILE A 147      49.750  67.120  67.880  1.00  0.00           H
ATOM   2339  C   ILE A 147      47.630  67.160  63.520  1.00  0.00           C
ATOM   2340  O   ILE A 147      48.170  66.740  62.490  1.00  0.00           O
ATOM   2341  N   SER A 148      46.530  66.550  63.890  1.00  0.00           N
ATOM   2342  HN  SER A 148      46.060  66.730  64.750  1.00  0.00           H
ATOM   2343  CA  SER A 148      46.030  65.400  63.170  1.00  0.00           C
ATOM   2344  HA  SER A 148      46.880  64.780  62.950  1.00  0.00           H
ATOM   2345  CB  SER A 148      44.890  64.550  63.830  1.00  0.00           C
ATOM   2346  HB1 SER A 148      44.500  63.770  63.150  1.00  0.00           H
ATOM   2347  HB2 SER A 148      44.090  65.250  64.160  1.00  0.00           H
ATOM   2348  OG  SER A 148      45.420  63.930  65.020  1.00  0.00           O
ATOM   2349  HG1 SER A 148      45.560  64.610  65.690  1.00  0.00           H
ATOM   2350  C   SER A 148      45.490  65.790  61.830  1.00  0.00           C
ATOM   2351  O   SER A 148      45.610  65.100  60.840  1.00  0.00           O
ATOM   2352  N   CYS A 149      44.800  66.940  61.700  1.00  0.00           N
ATOM   2353  HN  CYS A 149      44.760  67.510  62.520  1.00  0.00           H
ATOM   2354  CA  CYS A 149      44.400  67.610  60.560  1.00  0.00           C
ATOM   2355  HA  CYS A 149      43.680  66.940  60.120  1.00  0.00           H
ATOM   2356  CB  CYS A 149      43.730  68.940  61.060  1.00  0.00           C
ATOM   2357  HB1 CYS A 149      43.630  69.680  60.240  1.00  0.00           H
ATOM   2358  HB2 CYS A 149      44.500  69.360  61.740  1.00  0.00           H
ATOM   2359  SG  CYS A 149      42.120  68.780  61.860  1.00  0.00           S
ATOM   2360  HG1 CYS A 149      42.620  68.180  62.920  1.00  0.00           H
ATOM   2361  C   CYS A 149      45.560  67.960  59.570  1.00  0.00           C
ATOM   2362  O   CYS A 149      45.500  67.800  58.370  1.00  0.00           O
ATOM   2363  N   LEU A 150      46.720  68.450  60.110  1.00  0.00           N
ATOM   2364  HN  LEU A 150      46.960  68.780  61.010  1.00  0.00           H
ATOM   2365  CA  LEU A 150      47.940  68.600  59.300  1.00  0.00           C
ATOM   2366  HA  LEU A 150      47.700  69.190  58.430  1.00  0.00           H
ATOM   2367  CB  LEU A 150      49.000  69.410  60.200  1.00  0.00           C
ATOM   2368  HB1 LEU A 150      50.050  69.310  59.850  1.00  0.00           H
ATOM   2369  HB2 LEU A 150      49.040  69.010  61.250  1.00  0.00           H
ATOM   2370  CG  LEU A 150      48.770  70.910  60.240  1.00  0.00           C
ATOM   2371  HG  LEU A 150      47.710  71.100  60.540  1.00  0.00           H
ATOM   2372  CD1 LEU A 150      49.710  71.410  61.300  1.00  0.00           C
ATOM   2373 HD11 LEU A 150      50.700  70.950  61.050  1.00  0.00           H
ATOM   2374 HD12 LEU A 150      49.510  70.990  62.310  1.00  0.00           H
ATOM   2375 HD13 LEU A 150      49.820  72.510  61.280  1.00  0.00           H
ATOM   2376  CD2 LEU A 150      49.230  71.540  58.980  1.00  0.00           C
ATOM   2377 HD21 LEU A 150      48.790  70.940  58.150  1.00  0.00           H
ATOM   2378 HD22 LEU A 150      50.300  71.310  58.850  1.00  0.00           H
ATOM   2379 HD23 LEU A 150      49.050  72.640  59.020  1.00  0.00           H
ATOM   2380  C   LEU A 150      48.570  67.280  58.820  1.00  0.00           C
ATOM   2381  O   LEU A 150      49.140  67.220  57.730  1.00  0.00           O
ATOM   2382  N   LEU A 151      48.490  66.150  59.630  1.00  0.00           N
ATOM   2383  HN  LEU A 151      48.080  66.130  60.530  1.00  0.00           H
ATOM   2384  CA  LEU A 151      48.920  64.810  59.230  1.00  0.00           C
ATOM   2385  HA  LEU A 151      49.940  64.920  58.900  1.00  0.00           H
ATOM   2386  CB  LEU A 151      48.910  63.880  60.480  1.00  0.00           C
ATOM   2387  HB1 LEU A 151      49.080  62.820  60.180  1.00  0.00           H
ATOM   2388  HB2 LEU A 151      47.930  64.030  60.990  1.00  0.00           H
ATOM   2389  CG  LEU A 151      50.010  64.120  61.540  1.00  0.00           C
ATOM   2390  HG  LEU A 151      49.800  65.140  61.950  1.00  0.00           H
ATOM   2391  CD1 LEU A 151      49.870  63.040  62.670  1.00  0.00           C
ATOM   2392 HD11 LEU A 151      50.820  63.090  63.250  1.00  0.00           H
ATOM   2393 HD12 LEU A 151      49.860  62.040  62.200  1.00  0.00           H
ATOM   2394 HD13 LEU A 151      48.860  63.170  63.120  1.00  0.00           H
ATOM   2395  CD2 LEU A 151      51.480  64.010  60.990  1.00  0.00           C
ATOM   2396 HD21 LEU A 151      52.140  64.580  61.670  1.00  0.00           H
ATOM   2397 HD22 LEU A 151      51.630  64.630  60.090  1.00  0.00           H
ATOM   2398 HD23 LEU A 151      51.870  62.960  60.920  1.00  0.00           H
ATOM   2399  C   LEU A 151      47.990  64.320  58.040  1.00  0.00           C
ATOM   2400  O   LEU A 151      48.550  63.830  57.040  1.00  0.00           O
ATOM   2401  N   TRP A 152      46.670  64.490  58.020  1.00  0.00           N
ATOM   2402  HN  TRP A 152      46.310  64.860  58.870  1.00  0.00           H
ATOM   2403  CA  TRP A 152      45.760  64.260  56.860  1.00  0.00           C
ATOM   2404  HA  TRP A 152      45.870  63.280  56.400  1.00  0.00           H
ATOM   2405  CB  TRP A 152      44.240  64.270  57.250  1.00  0.00           C
ATOM   2406  HB1 TRP A 152      43.580  64.260  56.360  1.00  0.00           H
ATOM   2407  HB2 TRP A 152      44.180  65.270  57.740  1.00  0.00           H
ATOM   2408  CG  TRP A 152      43.890  63.100  58.160  1.00  0.00           C
ATOM   2409  CD1 TRP A 152      43.560  63.210  59.470  1.00  0.00           C
ATOM   2410  HD1 TRP A 152      43.720  64.060  60.100  1.00  0.00           H
ATOM   2411  NE1 TRP A 152      43.020  62.040  59.850  1.00  0.00           N
ATOM   2412  HE1 TRP A 152      42.750  61.890  60.770  1.00  0.00           H
ATOM   2413  CE2 TRP A 152      43.060  61.120  58.770  1.00  0.00           C
ATOM   2414  CD2 TRP A 152      43.500  61.850  57.680  1.00  0.00           C
ATOM   2415  CE3 TRP A 152      43.420  61.220  56.400  1.00  0.00           C
ATOM   2416  HE3 TRP A 152      43.660  61.780  55.500  1.00  0.00           H
ATOM   2417  CZ3 TRP A 152      42.920  59.880  56.300  1.00  0.00           C
ATOM   2418  HZ3 TRP A 152      42.880  59.340  55.370  1.00  0.00           H
ATOM   2419  CZ2 TRP A 152      42.490  59.890  58.710  1.00  0.00           C
ATOM   2420  HZ2 TRP A 152      41.960  59.440  59.540  1.00  0.00           H
ATOM   2421  CH2 TRP A 152      42.460  59.260  57.440  1.00  0.00           C
ATOM   2422  HH2 TRP A 152      42.080  58.260  57.310  1.00  0.00           H
ATOM   2423  C   TRP A 152      46.200  65.230  55.760  1.00  0.00           C
ATOM   2424  O   TRP A 152      46.120  64.820  54.650  1.00  0.00           O
ATOM   2425  N   GLY A 153      46.540  66.500  55.990  1.00  0.00           N
ATOM   2426  HN  GLY A 153      46.560  66.810  56.940  1.00  0.00           H
ATOM   2427  CA  GLY A 153      46.900  67.420  54.910  1.00  0.00           C
ATOM   2428  HA1 GLY A 153      46.980  68.400  55.350  1.00  0.00           H
ATOM   2429  HA2 GLY A 153      46.060  67.370  54.230  1.00  0.00           H
ATOM   2430  C   GLY A 153      48.120  67.100  54.180  1.00  0.00           C
ATOM   2431  O   GLY A 153      48.220  67.320  52.980  1.00  0.00           O
ATOM   2432  N   ILE A 154      49.160  66.440  54.880  1.00  0.00           N
ATOM   2433  HN  ILE A 154      49.200  66.500  55.880  1.00  0.00           H
ATOM   2434  CA  ILE A 154      50.400  65.990  54.200  1.00  0.00           C
ATOM   2435  HA  ILE A 154      50.850  66.690  53.500  1.00  0.00           H
ATOM   2436  CB  ILE A 154      51.420  65.680  55.220  1.00  0.00           C
ATOM   2437  HB  ILE A 154      50.900  65.160  56.050  1.00  0.00           H
ATOM   2438  CG2 ILE A 154      52.480  64.770  54.620  1.00  0.00           C
ATOM   2439 HG21 ILE A 154      52.160  63.800  54.160  1.00  0.00           H
ATOM   2440 HG22 ILE A 154      53.270  64.550  55.370  1.00  0.00           H
ATOM   2441 HG23 ILE A 154      52.970  65.300  53.780  1.00  0.00           H
ATOM   2442  CG1 ILE A 154      52.060  66.940  55.870  1.00  0.00           C
ATOM   2443 HG11 ILE A 154      51.250  67.640  56.210  1.00  0.00           H
ATOM   2444 HG12 ILE A 154      52.800  67.420  55.210  1.00  0.00           H
ATOM   2445  CD  ILE A 154      52.990  66.560  57.100  1.00  0.00           C
ATOM   2446  HD1 ILE A 154      53.840  65.890  56.840  1.00  0.00           H
ATOM   2447  HD2 ILE A 154      52.390  66.080  57.890  1.00  0.00           H
ATOM   2448  HD3 ILE A 154      53.330  67.530  57.540  1.00  0.00           H
ATOM   2449  C   ILE A 154      49.920  64.740  53.420  1.00  0.00           C
ATOM   2450  O   ILE A 154      50.290  64.530  52.270  1.00  0.00           O
ATOM   2451  N   THR A 155      49.140  63.900  54.160  1.00  0.00           N
ATOM   2452  HN  THR A 155      48.830  64.100  55.090  1.00  0.00           H
ATOM   2453  CA  THR A 155      48.770  62.610  53.590  1.00  0.00           C
ATOM   2454  HA  THR A 155      49.650  62.030  53.360  1.00  0.00           H
ATOM   2455  CB  THR A 155      48.060  61.740  54.590  1.00  0.00           C
ATOM   2456  HB  THR A 155      47.150  62.250  54.970  1.00  0.00           H
ATOM   2457  OG1 THR A 155      48.960  61.460  55.680  1.00  0.00           O
ATOM   2458  HG1 THR A 155      49.070  62.240  56.230  1.00  0.00           H
ATOM   2459  CG2 THR A 155      47.620  60.370  54.000  1.00  0.00           C
ATOM   2460 HG21 THR A 155      48.510  59.730  53.850  1.00  0.00           H
ATOM   2461 HG22 THR A 155      47.130  60.530  53.020  1.00  0.00           H
ATOM   2462 HG23 THR A 155      46.970  59.800  54.690  1.00  0.00           H
ATOM   2463  C   THR A 155      47.950  62.780  52.310  1.00  0.00           C
ATOM   2464  O   THR A 155      48.170  62.110  51.310  1.00  0.00           O
ATOM   2465  N   ILE A 156      47.000  63.720  52.250  1.00  0.00           N
ATOM   2466  HN  ILE A 156      46.860  64.280  53.060  1.00  0.00           H
ATOM   2467  CA  ILE A 156      46.220  64.040  51.040  1.00  0.00           C
ATOM   2468  HA  ILE A 156      45.820  63.150  50.600  1.00  0.00           H
ATOM   2469  CB  ILE A 156      45.070  64.990  51.370  1.00  0.00           C
ATOM   2470  HB  ILE A 156      45.470  65.780  52.050  1.00  0.00           H
ATOM   2471  CG2 ILE A 156      44.340  65.680  50.190  1.00  0.00           C
ATOM   2472 HG21 ILE A 156      44.980  66.330  49.560  1.00  0.00           H
ATOM   2473 HG22 ILE A 156      43.590  66.390  50.580  1.00  0.00           H
ATOM   2474 HG23 ILE A 156      43.840  65.020  49.440  1.00  0.00           H
ATOM   2475  CG1 ILE A 156      44.020  64.340  52.200  1.00  0.00           C
ATOM   2476 HG11 ILE A 156      44.430  63.600  52.930  1.00  0.00           H
ATOM   2477 HG12 ILE A 156      43.320  63.800  51.540  1.00  0.00           H
ATOM   2478  CD  ILE A 156      43.160  65.380  53.050  1.00  0.00           C
ATOM   2479  HD1 ILE A 156      43.790  66.020  53.710  1.00  0.00           H
ATOM   2480  HD2 ILE A 156      42.520  64.860  53.790  1.00  0.00           H
ATOM   2481  HD3 ILE A 156      42.440  65.880  52.360  1.00  0.00           H
ATOM   2482  C   ILE A 156      47.030  64.590  49.870  1.00  0.00           C
ATOM   2483  O   ILE A 156      46.830  64.210  48.680  1.00  0.00           O
ATOM   2484  N   GLY A 157      48.050  65.430  50.150  1.00  0.00           N
ATOM   2485  HN  GLY A 157      48.290  65.810  51.040  1.00  0.00           H
ATOM   2486  CA  GLY A 157      48.930  65.850  49.020  1.00  0.00           C
ATOM   2487  HA1 GLY A 157      49.640  66.580  49.380  1.00  0.00           H
ATOM   2488  HA2 GLY A 157      48.280  66.220  48.240  1.00  0.00           H
ATOM   2489  C   GLY A 157      49.780  64.710  48.520  1.00  0.00           C
ATOM   2490  O   GLY A 157      50.070  64.600  47.360  1.00  0.00           O
ATOM   2491  N   LEU A 158      50.190  63.660  49.390  1.00  0.00           N
ATOM   2492  HN  LEU A 158      50.020  63.700  50.360  1.00  0.00           H
ATOM   2493  CA  LEU A 158      51.040  62.540  48.960  1.00  0.00           C
ATOM   2494  HA  LEU A 158      51.760  62.960  48.270  1.00  0.00           H
ATOM   2495  CB  LEU A 158      51.540  61.730  50.220  1.00  0.00           C
ATOM   2496  HB1 LEU A 158      51.950  60.770  49.810  1.00  0.00           H
ATOM   2497  HB2 LEU A 158      50.610  61.520  50.790  1.00  0.00           H
ATOM   2498  CG  LEU A 158      52.690  62.410  51.040  1.00  0.00           C
ATOM   2499  HG  LEU A 158      52.430  63.470  51.260  1.00  0.00           H
ATOM   2500  CD1 LEU A 158      52.930  61.680  52.360  1.00  0.00           C
ATOM   2501 HD11 LEU A 158      53.050  60.590  52.170  1.00  0.00           H
ATOM   2502 HD12 LEU A 158      52.120  61.930  53.080  1.00  0.00           H
ATOM   2503 HD13 LEU A 158      53.810  62.040  52.910  1.00  0.00           H
ATOM   2504  CD2 LEU A 158      54.060  62.400  50.260  1.00  0.00           C
ATOM   2505 HD21 LEU A 158      54.160  61.540  49.560  1.00  0.00           H
ATOM   2506 HD22 LEU A 158      54.890  62.600  50.970  1.00  0.00           H
ATOM   2507 HD23 LEU A 158      54.010  63.220  49.500  1.00  0.00           H
ATOM   2508  C   LEU A 158      50.140  61.610  48.110  1.00  0.00           C
ATOM   2509  O   LEU A 158      50.660  60.710  47.460  1.00  0.00           O
ATOM   2510  N   THR A 159      48.800  61.800  48.140  1.00  0.00           N
ATOM   2511  HN  THR A 159      48.440  62.540  48.700  1.00  0.00           H
ATOM   2512  CA  THR A 159      47.810  60.960  47.400  1.00  0.00           C
ATOM   2513  HA  THR A 159      48.290  60.060  47.040  1.00  0.00           H
ATOM   2514  CB  THR A 159      46.680  60.560  48.330  1.00  0.00           C
ATOM   2515  HB  THR A 159      45.990  61.400  48.540  1.00  0.00           H
ATOM   2516  OG1 THR A 159      47.160  60.240  49.660  1.00  0.00           O
ATOM   2517  HG1 THR A 159      47.350  61.070  50.090  1.00  0.00           H
ATOM   2518  CG2 THR A 159      45.930  59.370  47.900  1.00  0.00           C
ATOM   2519 HG21 THR A 159      45.240  59.530  47.050  1.00  0.00           H
ATOM   2520 HG22 THR A 159      45.250  59.060  48.710  1.00  0.00           H
ATOM   2521 HG23 THR A 159      46.660  58.590  47.590  1.00  0.00           H
ATOM   2522  C   THR A 159      47.190  61.690  46.180  1.00  0.00           C
ATOM   2523  O   THR A 159      46.470  61.090  45.420  1.00  0.00           O
ATOM   2524  N   VAL A 160      47.490  63.010  46.070  1.00  0.00           N
ATOM   2525  HN  VAL A 160      48.030  63.500  46.760  1.00  0.00           H
ATOM   2526  CA  VAL A 160      46.810  63.860  45.050  1.00  0.00           C
ATOM   2527  HA  VAL A 160      45.760  63.610  45.140  1.00  0.00           H
ATOM   2528  CB  VAL A 160      46.930  65.340  45.340  1.00  0.00           C
ATOM   2529  HB  VAL A 160      46.790  65.490  46.430  1.00  0.00           H
ATOM   2530  CG1 VAL A 160      48.340  65.900  44.950  1.00  0.00           C
ATOM   2531 HG11 VAL A 160      48.590  65.810  43.860  1.00  0.00           H
ATOM   2532 HG12 VAL A 160      49.280  65.480  45.340  1.00  0.00           H
ATOM   2533 HG13 VAL A 160      48.420  66.990  45.140  1.00  0.00           H
ATOM   2534  CG2 VAL A 160      45.750  66.160  44.780  1.00  0.00           C
ATOM   2535 HG21 VAL A 160      45.770  66.240  43.670  1.00  0.00           H
ATOM   2536 HG22 VAL A 160      45.780  67.200  45.190  1.00  0.00           H
ATOM   2537 HG23 VAL A 160      44.840  65.610  45.080  1.00  0.00           H
ATOM   2538  C   VAL A 160      47.110  63.500  43.560  1.00  0.00           C
ATOM   2539  O   VAL A 160      46.230  63.580  42.680  1.00  0.00           O
ATOM   2540  N   HSD A 161      48.370  63.020  43.300  1.00  0.00           N
ATOM   2541  HN  HSD A 161      49.000  63.020  44.080  1.00  0.00           H
ATOM   2542  CA  HSD A 161      48.770  62.440  42.040  1.00  0.00           C
ATOM   2543  HA  HSD A 161      48.880  63.360  41.470  1.00  0.00           H
ATOM   2544  CB  HSD A 161      50.180  61.860  42.150  1.00  0.00           C
ATOM   2545  HB1 HSD A 161      50.880  62.670  42.450  1.00  0.00           H
ATOM   2546  HB2 HSD A 161      50.500  61.470  41.170  1.00  0.00           H
ATOM   2547  ND1 HSD A 161      50.490  60.530  44.370  1.00  0.00           N
ATOM   2548  HD1 HSD A 161      50.690  61.380  44.850  1.00  0.00           H
ATOM   2549  CG  HSD A 161      50.210  60.550  43.030  1.00  0.00           C
ATOM   2550  CE1 HSD A 161      50.840  59.290  44.740  1.00  0.00           C
ATOM   2551  HE1 HSD A 161      50.980  58.950  45.760  1.00  0.00           H
ATOM   2552  NE2 HSD A 161      50.820  58.490  43.700  1.00  0.00           N
ATOM   2553  CD2 HSD A 161      50.460  59.290  42.600  1.00  0.00           C
ATOM   2554  HD2 HSD A 161      50.290  58.790  41.650  1.00  0.00           H
ATOM   2555  C   HSD A 161      47.780  61.490  41.390  1.00  0.00           C
ATOM   2556  O   HSD A 161      47.600  61.390  40.170  1.00  0.00           O
ATOM   2557  N   LEU A 162      46.990  60.730  42.220  1.00  0.00           N
ATOM   2558  HN  LEU A 162      47.050  60.840  43.210  1.00  0.00           H
ATOM   2559  CA  LEU A 162      46.100  59.680  41.750  1.00  0.00           C
ATOM   2560  HA  LEU A 162      46.510  59.140  40.910  1.00  0.00           H
ATOM   2561  CB  LEU A 162      45.750  58.660  42.910  1.00  0.00           C
ATOM   2562  HB1 LEU A 162      45.130  57.810  42.550  1.00  0.00           H
ATOM   2563  HB2 LEU A 162      45.230  59.210  43.720  1.00  0.00           H
ATOM   2564  CG  LEU A 162      46.920  58.030  43.570  1.00  0.00           C
ATOM   2565  HG  LEU A 162      47.660  58.750  43.970  1.00  0.00           H
ATOM   2566  CD1 LEU A 162      46.540  57.300  44.870  1.00  0.00           C
ATOM   2567 HD11 LEU A 162      45.790  56.500  44.680  1.00  0.00           H
ATOM   2568 HD12 LEU A 162      45.890  58.060  45.370  1.00  0.00           H
ATOM   2569 HD13 LEU A 162      47.320  56.920  45.550  1.00  0.00           H
ATOM   2570  CD2 LEU A 162      47.790  57.090  42.640  1.00  0.00           C
ATOM   2571 HD21 LEU A 162      48.770  56.970  43.150  1.00  0.00           H
ATOM   2572 HD22 LEU A 162      48.060  57.370  41.590  1.00  0.00           H
ATOM   2573 HD23 LEU A 162      47.190  56.160  42.650  1.00  0.00           H
ATOM   2574  C   LEU A 162      44.730  60.150  41.090  1.00  0.00           C
ATOM   2575  O   LEU A 162      44.040  59.460  40.420  1.00  0.00           O
ATOM   2576  N   LEU A 163      44.400  61.460  41.310  1.00  0.00           N
ATOM   2577  HN  LEU A 163      45.010  62.080  41.810  1.00  0.00           H
ATOM   2578  CA  LEU A 163      43.070  62.030  41.000  1.00  0.00           C
ATOM   2579  HA  LEU A 163      42.310  61.280  40.870  1.00  0.00           H
ATOM   2580  CB  LEU A 163      42.550  62.990  42.050  1.00  0.00           C
ATOM   2581  HB1 LEU A 163      41.600  63.450  41.710  1.00  0.00           H
ATOM   2582  HB2 LEU A 163      43.300  63.780  42.310  1.00  0.00           H
ATOM   2583  CG  LEU A 163      42.120  62.120  43.280  1.00  0.00           C
ATOM   2584  HG  LEU A 163      42.940  61.480  43.660  1.00  0.00           H
ATOM   2585  CD1 LEU A 163      41.770  63.020  44.440  1.00  0.00           C
ATOM   2586 HD11 LEU A 163      42.680  63.370  44.970  1.00  0.00           H
ATOM   2587 HD12 LEU A 163      41.190  62.560  45.270  1.00  0.00           H
ATOM   2588 HD13 LEU A 163      41.200  63.900  44.040  1.00  0.00           H
ATOM   2589  CD2 LEU A 163      40.920  61.190  43.030  1.00  0.00           C
ATOM   2590 HD21 LEU A 163      40.590  60.850  44.020  1.00  0.00           H
ATOM   2591 HD22 LEU A 163      41.200  60.320  42.420  1.00  0.00           H
ATOM   2592 HD23 LEU A 163      39.960  61.580  42.640  1.00  0.00           H
ATOM   2593  C   LEU A 163      43.190  62.770  39.640  1.00  0.00           C
ATOM   2594  O   LEU A 163      42.220  62.980  38.930  1.00  0.00           O
ATOM   2595  N   LYS A 164      44.430  63.050  39.230  1.00  0.00           N
ATOM   2596  HN  LYS A 164      45.170  62.780  39.820  1.00  0.00           H
ATOM   2597  CA  LYS A 164      44.750  63.980  38.060  1.00  0.00           C
ATOM   2598  HA  LYS A 164      43.840  64.440  37.680  1.00  0.00           H
ATOM   2599  CB  LYS A 164      45.620  65.180  38.500  1.00  0.00           C
ATOM   2600  HB1 LYS A 164      45.530  65.980  37.730  1.00  0.00           H
ATOM   2601  HB2 LYS A 164      46.690  64.870  38.590  1.00  0.00           H
ATOM   2602  CG  LYS A 164      45.200  65.810  39.840  1.00  0.00           C
ATOM   2603  HG1 LYS A 164      45.250  65.030  40.620  1.00  0.00           H
ATOM   2604  HG2 LYS A 164      44.130  66.130  39.770  1.00  0.00           H
ATOM   2605  CD  LYS A 164      46.080  66.930  40.260  1.00  0.00           C
ATOM   2606  HD1 LYS A 164      45.540  67.670  40.890  1.00  0.00           H
ATOM   2607  HD2 LYS A 164      46.520  67.460  39.390  1.00  0.00           H
ATOM   2608  CE  LYS A 164      47.360  66.490  40.960  1.00  0.00           C
ATOM   2609  HE1 LYS A 164      47.870  65.890  40.190  1.00  0.00           H
ATOM   2610  HE2 LYS A 164      47.120  65.830  41.820  1.00  0.00           H
ATOM   2611  NZ  LYS A 164      48.180  67.630  41.280  1.00  0.00           N
ATOM   2612  HZ1 LYS A 164      49.000  67.370  41.860  1.00  0.00           H
ATOM   2613  HZ2 LYS A 164      47.600  68.300  41.820  1.00  0.00           H
ATOM   2614  HZ3 LYS A 164      48.500  68.090  40.400  1.00  0.00           H
ATOM   2615  C   LYS A 164      45.380  63.340  36.900  1.00  0.00           C
ATOM   2616  O   LYS A 164      45.890  64.020  36.010  1.00  0.00           O
ATOM   2617  N   LYS A 165      45.220  62.010  36.810  1.00  0.00           N
ATOM   2618  HN  LYS A 165      44.620  61.610  37.500  1.00  0.00           H
ATOM   2619  CA  LYS A 165      45.380  61.310  35.560  1.00  0.00           C
ATOM   2620  HA  LYS A 165      45.300  61.980  34.730  1.00  0.00           H
ATOM   2621  CB  LYS A 165      46.790  60.640  35.370  1.00  0.00           C
ATOM   2622  HB1 LYS A 165      47.550  61.430  35.560  1.00  0.00           H
ATOM   2623  HB2 LYS A 165      46.890  60.240  34.330  1.00  0.00           H
ATOM   2624  CG  LYS A 165      47.000  59.380  36.350  1.00  0.00           C
ATOM   2625  HG1 LYS A 165      46.050  58.830  36.540  1.00  0.00           H
ATOM   2626  HG2 LYS A 165      47.460  59.850  37.250  1.00  0.00           H
ATOM   2627  CD  LYS A 165      47.990  58.370  35.740  1.00  0.00           C
ATOM   2628  HD1 LYS A 165      48.380  57.750  36.570  1.00  0.00           H
ATOM   2629  HD2 LYS A 165      48.840  58.950  35.290  1.00  0.00           H
ATOM   2630  CE  LYS A 165      47.210  57.540  34.730  1.00  0.00           C
ATOM   2631  HE1 LYS A 165      46.950  58.040  33.780  1.00  0.00           H
ATOM   2632  HE2 LYS A 165      46.260  57.110  35.120  1.00  0.00           H
ATOM   2633  NZ  LYS A 165      48.030  56.410  34.230  1.00  0.00           N
ATOM   2634  HZ1 LYS A 165      47.600  55.660  33.650  1.00  0.00           H
ATOM   2635  HZ2 LYS A 165      48.390  55.890  35.060  1.00  0.00           H
ATOM   2636  HZ3 LYS A 165      48.740  56.910  33.650  1.00  0.00           H
ATOM   2637  C   LYS A 165      44.210  60.410  35.320  1.00  0.00           C
ATOM   2638  O   LYS A 165      43.510  59.960  36.220  1.00  0.00           O
ATOM   2639  N   LYS A 166      43.850  60.200  34.020  1.00  0.00           N
ATOM   2640  HN  LYS A 166      44.360  60.600  33.260  1.00  0.00           H
ATOM   2641  CA  LYS A 166      42.940  59.180  33.570  1.00  0.00           C
ATOM   2642  HA  LYS A 166      42.000  59.260  34.110  1.00  0.00           H
ATOM   2643  CB  LYS A 166      42.420  59.330  32.120  1.00  0.00           C
ATOM   2644  HB1 LYS A 166      41.610  58.620  31.850  1.00  0.00           H
ATOM   2645  HB2 LYS A 166      43.310  59.190  31.460  1.00  0.00           H
ATOM   2646  CG  LYS A 166      41.820  60.720  31.810  1.00  0.00           C
ATOM   2647  HG1 LYS A 166      42.490  61.500  32.220  1.00  0.00           H
ATOM   2648  HG2 LYS A 166      40.790  60.690  32.230  1.00  0.00           H
ATOM   2649  CD  LYS A 166      41.800  61.000  30.220  1.00  0.00           C
ATOM   2650  HD1 LYS A 166      41.010  60.320  29.840  1.00  0.00           H
ATOM   2651  HD2 LYS A 166      42.670  60.620  29.660  1.00  0.00           H
ATOM   2652  CE  LYS A 166      41.440  62.450  29.950  1.00  0.00           C
ATOM   2653  HE1 LYS A 166      42.090  63.050  30.630  1.00  0.00           H
ATOM   2654  HE2 LYS A 166      40.340  62.470  30.110  1.00  0.00           H
ATOM   2655  NZ  LYS A 166      41.600  62.760  28.540  1.00  0.00           N
ATOM   2656  HZ1 LYS A 166      40.890  62.240  27.980  1.00  0.00           H
ATOM   2657  HZ2 LYS A 166      42.520  62.520  28.100  1.00  0.00           H
ATOM   2658  HZ3 LYS A 166      41.380  63.770  28.430  1.00  0.00           H
ATOM   2659  C   LYS A 166      43.460  57.800  33.900  1.00  0.00           C
ATOM   2660  O   LYS A 166      44.380  57.300  33.280  1.00  0.00           O
ATOM   2661  N   MET A 167      42.890  57.130  34.980  1.00  0.00           N
ATOM   2662  HN  MET A 167      42.020  57.410  35.350  1.00  0.00           H
ATOM   2663  CA  MET A 167      43.310  55.780  35.400  1.00  0.00           C
ATOM   2664  HA  MET A 167      44.380  55.920  35.490  1.00  0.00           H
ATOM   2665  CB  MET A 167      42.870  55.440  36.840  1.00  0.00           C
ATOM   2666  HB1 MET A 167      42.860  54.340  37.020  1.00  0.00           H
ATOM   2667  HB2 MET A 167      41.860  55.810  37.140  1.00  0.00           H
ATOM   2668  CG  MET A 167      43.770  56.110  37.870  1.00  0.00           C
ATOM   2669  HG1 MET A 167      43.430  55.980  38.910  1.00  0.00           H
ATOM   2670  HG2 MET A 167      43.790  57.190  37.580  1.00  0.00           H
ATOM   2671  SD  MET A 167      45.570  55.740  37.860  1.00  0.00           S
ATOM   2672  CE  MET A 167      45.870  57.000  39.160  1.00  0.00           C
ATOM   2673  HE1 MET A 167      45.850  58.010  38.720  1.00  0.00           H
ATOM   2674  HE2 MET A 167      46.910  56.860  39.530  1.00  0.00           H
ATOM   2675  HE3 MET A 167      45.160  56.910  40.020  1.00  0.00           H
ATOM   2676  C   MET A 167      43.230  54.500  34.530  1.00  0.00           C
ATOM   2677  O   MET A 167      44.260  53.910  34.340  1.00  0.00           O
ATOM   2678  N   PRO A 168      42.190  54.130  33.880  1.00  0.00           N
ATOM   2679  CD  PRO A 168      40.960  54.900  33.830  1.00  0.00           C
ATOM   2680  HD1 PRO A 168      41.090  55.990  33.710  1.00  0.00           H
ATOM   2681  HD2 PRO A 168      40.330  54.510  34.660  1.00  0.00           H
ATOM   2682  CA  PRO A 168      42.010  52.800  33.280  1.00  0.00           C
ATOM   2683  HA  PRO A 168      42.060  52.060  34.060  1.00  0.00           H
ATOM   2684  CB  PRO A 168      40.530  52.860  32.750  1.00  0.00           C
ATOM   2685  HB1 PRO A 168      39.890  52.440  33.540  1.00  0.00           H
ATOM   2686  HB2 PRO A 168      40.470  52.280  31.810  1.00  0.00           H
ATOM   2687  CG  PRO A 168      40.160  54.320  32.600  1.00  0.00           C
ATOM   2688  HG1 PRO A 168      40.530  54.740  31.650  1.00  0.00           H
ATOM   2689  HG2 PRO A 168      39.080  54.530  32.570  1.00  0.00           H
ATOM   2690  C   PRO A 168      43.080  52.380  32.230  1.00  0.00           C
ATOM   2691  O   PRO A 168      43.160  53.130  31.260  1.00  0.00           O
ATOM   2692  N   ILE A 169      43.720  51.250  32.410  1.00  0.00           N
ATOM   2693  HN  ILE A 169      43.540  50.760  33.260  1.00  0.00           H
ATOM   2694  CA  ILE A 169      44.710  50.660  31.460  1.00  0.00           C
ATOM   2695  HA  ILE A 169      45.180  51.400  30.840  1.00  0.00           H
ATOM   2696  CB  ILE A 169      45.790  49.920  32.150  1.00  0.00           C
ATOM   2697  HB  ILE A 169      45.310  49.030  32.610  1.00  0.00           H
ATOM   2698  CG2 ILE A 169      46.880  49.550  31.150  1.00  0.00           C
ATOM   2699 HG21 ILE A 169      46.640  48.640  30.570  1.00  0.00           H
ATOM   2700 HG22 ILE A 169      47.890  49.520  31.620  1.00  0.00           H
ATOM   2701 HG23 ILE A 169      47.080  50.310  30.370  1.00  0.00           H
ATOM   2702  CG1 ILE A 169      46.560  50.810  33.240  1.00  0.00           C
ATOM   2703 HG11 ILE A 169      45.780  51.450  33.690  1.00  0.00           H
ATOM   2704 HG12 ILE A 169      47.350  51.440  32.780  1.00  0.00           H
ATOM   2705  CD  ILE A 169      47.260  50.000  34.340  1.00  0.00           C
ATOM   2706  HD1 ILE A 169      46.640  49.380  35.030  1.00  0.00           H
ATOM   2707  HD2 ILE A 169      47.770  50.640  35.100  1.00  0.00           H
ATOM   2708  HD3 ILE A 169      48.030  49.310  33.960  1.00  0.00           H
ATOM   2709  C   ILE A 169      43.880  49.710  30.600  1.00  0.00           C
ATOM   2710  O   ILE A 169      43.470  48.600  31.030  1.00  0.00           O
ATOM   2711  N   GLN A 170      43.540  50.040  29.340  1.00  0.00           N
ATOM   2712  HN  GLN A 170      43.970  50.820  28.920  1.00  0.00           H
ATOM   2713  CA  GLN A 170      42.790  49.190  28.460  1.00  0.00           C
ATOM   2714  HA  GLN A 170      42.130  48.550  29.010  1.00  0.00           H
ATOM   2715  CB  GLN A 170      42.000  50.100  27.410  1.00  0.00           C
ATOM   2716  HB1 GLN A 170      42.650  50.830  26.900  1.00  0.00           H
ATOM   2717  HB2 GLN A 170      41.200  50.630  27.980  1.00  0.00           H
ATOM   2718  CG  GLN A 170      41.200  49.360  26.250  1.00  0.00           C
ATOM   2719  HG1 GLN A 170      41.870  49.220  25.370  1.00  0.00           H
ATOM   2720  HG2 GLN A 170      40.320  50.020  26.100  1.00  0.00           H
ATOM   2721  CD  GLN A 170      40.650  47.910  26.470  1.00  0.00           C
ATOM   2722  OE1 GLN A 170      40.950  47.140  25.550  1.00  0.00           O
ATOM   2723  NE2 GLN A 170      40.020  47.490  27.570  1.00  0.00           N
ATOM   2724 HE21 GLN A 170      39.790  48.160  28.270  1.00  0.00           H
ATOM   2725 HE22 GLN A 170      39.780  46.530  27.680  1.00  0.00           H
ATOM   2726  C   GLN A 170      43.840  48.260  27.800  1.00  0.00           C
ATOM   2727  O   GLN A 170      44.690  48.800  27.040  1.00  0.00           O
ATOM   2728  N   ASN A 171      43.800  46.940  28.110  1.00  0.00           N
ATOM   2729  HN  ASN A 171      43.150  46.680  28.820  1.00  0.00           H
ATOM   2730  CA  ASN A 171      44.760  45.980  27.520  1.00  0.00           C
ATOM   2731  HA  ASN A 171      45.190  46.470  26.660  1.00  0.00           H
ATOM   2732  CB  ASN A 171      45.710  45.540  28.620  1.00  0.00           C
ATOM   2733  HB1 ASN A 171      45.310  44.900  29.440  1.00  0.00           H
ATOM   2734  HB2 ASN A 171      46.020  46.460  29.160  1.00  0.00           H
ATOM   2735  CG  ASN A 171      46.970  44.950  28.000  1.00  0.00           C
ATOM   2736  OD1 ASN A 171      47.410  45.110  26.820  1.00  0.00           O
ATOM   2737  ND2 ASN A 171      47.600  44.120  28.830  1.00  0.00           N
ATOM   2738 HD21 ASN A 171      48.510  43.750  28.590  1.00  0.00           H
ATOM   2739 HD22 ASN A 171      47.190  43.920  29.710  1.00  0.00           H
ATOM   2740  C   ASN A 171      43.970  44.720  27.040  1.00  0.00           C
ATOM   2741  O   ASN A 171      44.330  43.590  27.370  1.00  0.00           O
ATOM   2742  N   GLY A 172      42.760  44.930  26.390  1.00  0.00           N
ATOM   2743  HN  GLY A 172      42.430  45.870  26.350  1.00  0.00           H
ATOM   2744  CA  GLY A 172      41.710  43.900  25.980  1.00  0.00           C
ATOM   2745  HA1 GLY A 172      42.150  42.940  25.750  1.00  0.00           H
ATOM   2746  HA2 GLY A 172      41.160  44.260  25.110  1.00  0.00           H
ATOM   2747  C   GLY A 172      40.670  43.670  27.010  1.00  0.00           C
ATOM   2748  O   GLY A 172      40.750  44.150  28.140  1.00  0.00           O
ATOM   2749  N   GLY A 173      39.530  42.920  26.660  1.00  0.00           N
ATOM   2750  HN  GLY A 173      39.390  42.650  25.710  1.00  0.00           H
ATOM   2751  CA  GLY A 173      38.370  42.770  27.500  1.00  0.00           C
ATOM   2752  HA1 GLY A 173      38.520  42.170  28.390  1.00  0.00           H
ATOM   2753  HA2 GLY A 173      37.470  42.460  26.980  1.00  0.00           H
ATOM   2754  C   GLY A 173      37.950  43.980  28.190  1.00  0.00           C
ATOM   2755  O   GLY A 173      37.990  45.080  27.570  1.00  0.00           O
ATOM   2756  N   ALA A 174      37.630  43.970  29.460  1.00  0.00           N
ATOM   2757  HN  ALA A 174      37.420  43.110  29.950  1.00  0.00           H
ATOM   2758  CA  ALA A 174      37.260  45.150  30.210  1.00  0.00           C
ATOM   2759  HA  ALA A 174      36.850  45.870  29.510  1.00  0.00           H
ATOM   2760  CB  ALA A 174      36.420  44.760  31.480  1.00  0.00           C
ATOM   2761  HB1 ALA A 174      36.070  45.630  32.060  1.00  0.00           H
ATOM   2762  HB2 ALA A 174      37.080  44.170  32.150  1.00  0.00           H
ATOM   2763  HB3 ALA A 174      35.490  44.210  31.190  1.00  0.00           H
ATOM   2764  C   ALA A 174      38.560  45.810  30.740  1.00  0.00           C
ATOM   2765  O   ALA A 174      39.600  45.220  30.800  1.00  0.00           O
ATOM   2766  N   ASN A 175      38.490  47.130  31.060  1.00  0.00           N
ATOM   2767  HN  ASN A 175      37.600  47.560  31.120  1.00  0.00           H
ATOM   2768  CA  ASN A 175      39.540  48.000  31.590  1.00  0.00           C
ATOM   2769  HA  ASN A 175      40.370  48.030  30.890  1.00  0.00           H
ATOM   2770  CB  ASN A 175      38.960  49.470  31.940  1.00  0.00           C
ATOM   2771  HB1 ASN A 175      39.690  50.170  32.400  1.00  0.00           H
ATOM   2772  HB2 ASN A 175      37.960  49.460  32.410  1.00  0.00           H
ATOM   2773  CG  ASN A 175      38.650  50.030  30.520  1.00  0.00           C
ATOM   2774  OD1 ASN A 175      38.930  49.510  29.430  1.00  0.00           O
ATOM   2775  ND2 ASN A 175      37.960  51.170  30.550  1.00  0.00           N
ATOM   2776 HD21 ASN A 175      37.690  51.500  29.660  1.00  0.00           H
ATOM   2777 HD22 ASN A 175      37.710  51.610  31.420  1.00  0.00           H
ATOM   2778  C   ASN A 175      40.170  47.480  32.910  1.00  0.00           C
ATOM   2779  O   ASN A 175      39.560  46.780  33.690  1.00  0.00           O
ATOM   2780  N   LEU A 176      41.430  47.890  33.200  1.00  0.00           N
ATOM   2781  HN  LEU A 176      42.010  48.430  32.600  1.00  0.00           H
ATOM   2782  CA  LEU A 176      42.020  47.580  34.510  1.00  0.00           C
ATOM   2783  HA  LEU A 176      41.280  46.910  34.910  1.00  0.00           H
ATOM   2784  CB  LEU A 176      43.330  46.890  34.350  1.00  0.00           C
ATOM   2785  HB1 LEU A 176      43.570  46.440  35.350  1.00  0.00           H
ATOM   2786  HB2 LEU A 176      44.150  47.580  34.060  1.00  0.00           H
ATOM   2787  CG  LEU A 176      43.450  45.750  33.290  1.00  0.00           C
ATOM   2788  HG  LEU A 176      42.990  46.070  32.340  1.00  0.00           H
ATOM   2789  CD1 LEU A 176      44.870  45.330  33.100  1.00  0.00           C
ATOM   2790 HD11 LEU A 176      45.450  46.200  32.740  1.00  0.00           H
ATOM   2791 HD12 LEU A 176      44.930  44.520  32.350  1.00  0.00           H
ATOM   2792 HD13 LEU A 176      45.310  45.020  34.060  1.00  0.00           H
ATOM   2793  CD2 LEU A 176      42.530  44.550  33.520  1.00  0.00           C
ATOM   2794 HD21 LEU A 176      42.680  43.740  32.770  1.00  0.00           H
ATOM   2795 HD22 LEU A 176      41.490  44.890  33.350  1.00  0.00           H
ATOM   2796 HD23 LEU A 176      42.620  43.920  34.440  1.00  0.00           H
ATOM   2797  C   LEU A 176      42.190  48.820  35.300  1.00  0.00           C
ATOM   2798  O   LEU A 176      42.490  49.900  34.710  1.00  0.00           O
ATOM   2799  N   CYS A 177      42.200  48.660  36.610  1.00  0.00           N
ATOM   2800  HN  CYS A 177      42.050  47.740  36.970  1.00  0.00           H
ATOM   2801  CA  CYS A 177      42.540  49.640  37.640  1.00  0.00           C
ATOM   2802  HA  CYS A 177      42.670  50.580  37.120  1.00  0.00           H
ATOM   2803  CB  CYS A 177      41.240  49.720  38.550  1.00  0.00           C
ATOM   2804  HB1 CYS A 177      41.040  48.790  39.130  1.00  0.00           H
ATOM   2805  HB2 CYS A 177      40.330  49.890  37.920  1.00  0.00           H
ATOM   2806  SG  CYS A 177      41.290  51.050  39.730  1.00  0.00           S
ATOM   2807  C   CYS A 177      43.790  49.170  38.360  1.00  0.00           C
ATOM   2808  O   CYS A 177      43.800  48.160  39.000  1.00  0.00           O
ATOM   2809  N   SER A 178      44.910  49.950  38.210  1.00  0.00           N
ATOM   2810  HN  SER A 178      44.930  50.660  37.520  1.00  0.00           H
ATOM   2811  CA  SER A 178      46.120  49.770  39.020  1.00  0.00           C
ATOM   2812  HA  SER A 178      45.840  49.230  39.910  1.00  0.00           H
ATOM   2813  CB  SER A 178      47.060  48.870  38.110  1.00  0.00           C
ATOM   2814  HB1 SER A 178      47.360  49.510  37.260  1.00  0.00           H
ATOM   2815  HB2 SER A 178      46.490  47.930  37.880  1.00  0.00           H
ATOM   2816  OG  SER A 178      48.170  48.480  38.810  1.00  0.00           O
ATOM   2817  HG1 SER A 178      48.740  47.990  38.200  1.00  0.00           H
ATOM   2818  C   SER A 178      46.840  51.020  39.270  1.00  0.00           C
ATOM   2819  O   SER A 178      46.940  51.870  38.360  1.00  0.00           O
ATOM   2820  N   SER A 179      47.420  51.240  40.490  1.00  0.00           N
ATOM   2821  HN  SER A 179      47.280  50.580  41.230  1.00  0.00           H
ATOM   2822  CA  SER A 179      48.390  52.270  40.720  1.00  0.00           C
ATOM   2823  HA  SER A 179      48.300  53.030  39.950  1.00  0.00           H
ATOM   2824  CB  SER A 179      48.220  52.990  42.150  1.00  0.00           C
ATOM   2825  HB1 SER A 179      47.340  53.650  41.940  1.00  0.00           H
ATOM   2826  HB2 SER A 179      49.090  53.650  42.390  1.00  0.00           H
ATOM   2827  OG  SER A 179      47.990  51.980  43.190  1.00  0.00           O
ATOM   2828  HG1 SER A 179      47.360  51.380  42.780  1.00  0.00           H
ATOM   2829  C   SER A 179      49.820  51.820  40.830  1.00  0.00           C
ATOM   2830  O   SER A 179      50.740  52.660  40.940  1.00  0.00           O
ATOM   2831  N   PHE A 180      50.080  50.460  40.700  1.00  0.00           N
ATOM   2832  HN  PHE A 180      49.270  49.920  40.490  1.00  0.00           H
ATOM   2833  CA  PHE A 180      51.400  49.770  40.980  1.00  0.00           C
ATOM   2834  HA  PHE A 180      52.060  50.470  41.450  1.00  0.00           H
ATOM   2835  CB  PHE A 180      51.170  48.630  41.990  1.00  0.00           C
ATOM   2836  HB1 PHE A 180      52.030  47.940  41.960  1.00  0.00           H
ATOM   2837  HB2 PHE A 180      50.210  48.060  41.900  1.00  0.00           H
ATOM   2838  CG  PHE A 180      51.210  49.240  43.330  1.00  0.00           C
ATOM   2839  CD1 PHE A 180      52.430  49.580  43.890  1.00  0.00           C
ATOM   2840  HD1 PHE A 180      53.320  49.400  43.300  1.00  0.00           H
ATOM   2841  CE1 PHE A 180      52.420  50.260  45.150  1.00  0.00           C
ATOM   2842  HE1 PHE A 180      53.270  50.780  45.570  1.00  0.00           H
ATOM   2843  CZ  PHE A 180      51.230  50.460  45.850  1.00  0.00           C
ATOM   2844  HZ  PHE A 180      51.130  50.950  46.810  1.00  0.00           H
ATOM   2845  CD2 PHE A 180      50.030  49.370  44.090  1.00  0.00           C
ATOM   2846  HD2 PHE A 180      49.080  49.140  43.620  1.00  0.00           H
ATOM   2847  CE2 PHE A 180      50.000  50.010  45.350  1.00  0.00           C
ATOM   2848  HE2 PHE A 180      49.100  50.230  45.910  1.00  0.00           H
ATOM   2849  C   PHE A 180      52.060  49.300  39.720  1.00  0.00           C
ATOM   2850  O   PHE A 180      52.980  48.450  39.760  1.00  0.00           O
ATOM   2851  N   SER A 181      51.700  49.930  38.560  1.00  0.00           N
ATOM   2852  HN  SER A 181      51.090  50.720  38.510  1.00  0.00           H
ATOM   2853  CA  SER A 181      52.130  49.480  37.290  1.00  0.00           C
ATOM   2854  HA  SER A 181      51.890  48.440  37.130  1.00  0.00           H
ATOM   2855  CB  SER A 181      51.430  50.170  36.080  1.00  0.00           C
ATOM   2856  HB1 SER A 181      51.920  49.900  35.110  1.00  0.00           H
ATOM   2857  HB2 SER A 181      51.550  51.270  36.090  1.00  0.00           H
ATOM   2858  OG  SER A 181      50.010  49.820  36.270  1.00  0.00           O
ATOM   2859  HG1 SER A 181      50.040  48.860  36.320  1.00  0.00           H
ATOM   2860  C   SER A 181      53.640  49.720  37.170  1.00  0.00           C
ATOM   2861  O   SER A 181      54.070  50.830  37.460  1.00  0.00           O
ATOM   2862  N   ILE A 182      54.390  48.730  36.830  1.00  0.00           N
ATOM   2863  HN  ILE A 182      54.030  47.800  36.670  1.00  0.00           H
ATOM   2864  CA  ILE A 182      55.780  48.800  36.650  1.00  0.00           C
ATOM   2865  HA  ILE A 182      56.150  49.190  37.590  1.00  0.00           H
ATOM   2866  CB  ILE A 182      56.420  47.390  36.650  1.00  0.00           C
ATOM   2867  HB  ILE A 182      56.130  46.810  35.750  1.00  0.00           H
ATOM   2868  CG2 ILE A 182      57.960  47.610  36.570  1.00  0.00           C
ATOM   2869 HG21 ILE A 182      58.140  47.890  35.510  1.00  0.00           H
ATOM   2870 HG22 ILE A 182      58.450  46.620  36.640  1.00  0.00           H
ATOM   2871 HG23 ILE A 182      58.340  48.240  37.400  1.00  0.00           H
ATOM   2872  CG1 ILE A 182      56.050  46.520  37.910  1.00  0.00           C
ATOM   2873 HG11 ILE A 182      54.950  46.610  38.030  1.00  0.00           H
ATOM   2874 HG12 ILE A 182      56.540  46.940  38.830  1.00  0.00           H
ATOM   2875  CD  ILE A 182      56.410  45.060  37.780  1.00  0.00           C
ATOM   2876  HD1 ILE A 182      56.100  44.630  38.750  1.00  0.00           H
ATOM   2877  HD2 ILE A 182      57.470  44.820  37.510  1.00  0.00           H
ATOM   2878  HD3 ILE A 182      55.740  44.560  37.040  1.00  0.00           H
ATOM   2879  C   ILE A 182      56.280  49.600  35.460  1.00  0.00           C
ATOM   2880  O   ILE A 182      56.240  49.070  34.370  1.00  0.00           O
ATOM   2881  N   CYS A 183      56.700  50.900  35.670  1.00  0.00           N
ATOM   2882  HN  CYS A 183      56.600  51.260  36.600  1.00  0.00           H
ATOM   2883  CA  CYS A 183      57.250  51.800  34.710  1.00  0.00           C
ATOM   2884  HA  CYS A 183      57.250  51.270  33.770  1.00  0.00           H
ATOM   2885  CB  CYS A 183      56.420  53.130  34.600  1.00  0.00           C
ATOM   2886  HB1 CYS A 183      56.770  53.820  33.800  1.00  0.00           H
ATOM   2887  HB2 CYS A 183      56.370  53.600  35.600  1.00  0.00           H
ATOM   2888  SG  CYS A 183      54.600  52.910  33.990  1.00  0.00           S
ATOM   2889  C   CYS A 183      58.680  52.150  35.090  1.00  0.00           C
ATOM   2890  O   CYS A 183      59.060  52.180  36.260  1.00  0.00           O
ATOM   2891  N   HSD A 184      59.540  52.380  34.050  1.00  0.00           N
ATOM   2892  HN  HSD A 184      59.290  52.150  33.120  1.00  0.00           H
ATOM   2893  CA  HSD A 184      60.840  52.990  34.380  1.00  0.00           C
ATOM   2894  HA  HSD A 184      61.270  52.350  35.140  1.00  0.00           H
ATOM   2895  CB  HSD A 184      61.790  53.020  33.120  1.00  0.00           C
ATOM   2896  HB1 HSD A 184      61.970  51.980  32.760  1.00  0.00           H
ATOM   2897  HB2 HSD A 184      62.810  53.240  33.480  1.00  0.00           H
ATOM   2898  ND1 HSD A 184      62.170  54.350  30.990  1.00  0.00           N
ATOM   2899  HD1 HSD A 184      63.110  54.070  30.830  1.00  0.00           H
ATOM   2900  CG  HSD A 184      61.330  54.000  32.030  1.00  0.00           C
ATOM   2901  CE1 HSD A 184      61.490  55.050  30.080  1.00  0.00           C
ATOM   2902  HE1 HSD A 184      61.840  55.370  29.100  1.00  0.00           H
ATOM   2903  NE2 HSD A 184      60.200  55.300  30.570  1.00  0.00           N
ATOM   2904  CD2 HSD A 184      60.130  54.630  31.790  1.00  0.00           C
ATOM   2905  HD2 HSD A 184      59.250  54.860  32.370  1.00  0.00           H
ATOM   2906  C   HSD A 184      60.770  54.350  35.070  1.00  0.00           C
ATOM   2907  O   HSD A 184      59.760  55.050  34.900  1.00  0.00           O
ATOM   2908  N   THR A 185      61.840  54.660  35.860  1.00  0.00           N
ATOM   2909  HN  THR A 185      62.520  53.950  36.020  1.00  0.00           H
ATOM   2910  CA  THR A 185      62.150  55.940  36.450  1.00  0.00           C
ATOM   2911  HA  THR A 185      63.230  55.940  36.530  1.00  0.00           H
ATOM   2912  CB  THR A 185      61.880  57.220  35.650  1.00  0.00           C
ATOM   2913  HB  THR A 185      60.820  57.260  35.320  1.00  0.00           H
ATOM   2914  OG1 THR A 185      62.690  57.240  34.530  1.00  0.00           O
ATOM   2915  HG1 THR A 185      62.260  57.530  33.720  1.00  0.00           H
ATOM   2916  CG2 THR A 185      62.270  58.490  36.480  1.00  0.00           C
ATOM   2917 HG21 THR A 185      62.370  59.460  35.940  1.00  0.00           H
ATOM   2918 HG22 THR A 185      63.190  58.240  37.030  1.00  0.00           H
ATOM   2919 HG23 THR A 185      61.450  58.640  37.210  1.00  0.00           H
ATOM   2920  C   THR A 185      61.550  56.080  37.900  1.00  0.00           C
ATOM   2921  O   THR A 185      60.350  56.420  37.980  1.00  0.00           O
ATOM   2922  N   PHE A 186      62.350  56.000  38.920  1.00  0.00           N
ATOM   2923  HN  PHE A 186      63.330  55.780  38.860  1.00  0.00           H
ATOM   2924  CA  PHE A 186      61.950  56.260  40.340  1.00  0.00           C
ATOM   2925  HA  PHE A 186      61.520  55.340  40.710  1.00  0.00           H
ATOM   2926  CB  PHE A 186      63.350  56.230  40.990  1.00  0.00           C
ATOM   2927  HB1 PHE A 186      63.930  57.160  40.830  1.00  0.00           H
ATOM   2928  HB2 PHE A 186      64.010  55.440  40.620  1.00  0.00           H
ATOM   2929  CG  PHE A 186      63.340  56.080  42.530  1.00  0.00           C
ATOM   2930  CD1 PHE A 186      62.520  55.100  43.070  1.00  0.00           C
ATOM   2931  HD1 PHE A 186      61.920  54.470  42.440  1.00  0.00           H
ATOM   2932  CE1 PHE A 186      62.450  54.860  44.490  1.00  0.00           C
ATOM   2933  HE1 PHE A 186      61.780  54.130  44.910  1.00  0.00           H
ATOM   2934  CZ  PHE A 186      63.110  55.730  45.330  1.00  0.00           C
ATOM   2935  HZ  PHE A 186      63.040  55.620  46.400  1.00  0.00           H
ATOM   2936  CD2 PHE A 186      63.930  56.950  43.450  1.00  0.00           C
ATOM   2937  HD2 PHE A 186      64.470  57.770  43.020  1.00  0.00           H
ATOM   2938  CE2 PHE A 186      63.970  56.690  44.820  1.00  0.00           C
ATOM   2939  HE2 PHE A 186      64.610  57.220  45.520  1.00  0.00           H
ATOM   2940  C   PHE A 186      60.990  57.410  40.560  1.00  0.00           C
ATOM   2941  O   PHE A 186      61.270  58.510  40.120  1.00  0.00           O
ATOM   2942  N   GLN A 187      59.760  57.180  41.130  1.00  0.00           N
ATOM   2943  HN  GLN A 187      59.570  56.250  41.430  1.00  0.00           H
ATOM   2944  CA  GLN A 187      58.760  58.220  41.360  1.00  0.00           C
ATOM   2945  HA  GLN A 187      59.050  59.170  40.940  1.00  0.00           H
ATOM   2946  CB  GLN A 187      57.390  57.840  40.770  1.00  0.00           C
ATOM   2947  HB1 GLN A 187      56.650  58.630  41.050  1.00  0.00           H
ATOM   2948  HB2 GLN A 187      57.120  56.840  41.180  1.00  0.00           H
ATOM   2949  CG  GLN A 187      57.280  57.740  39.230  1.00  0.00           C
ATOM   2950  HG1 GLN A 187      56.190  57.630  39.020  1.00  0.00           H
ATOM   2951  HG2 GLN A 187      57.790  56.820  38.860  1.00  0.00           H
ATOM   2952  CD  GLN A 187      57.710  58.990  38.530  1.00  0.00           C
ATOM   2953  OE1 GLN A 187      56.920  59.910  38.300  1.00  0.00           O
ATOM   2954  NE2 GLN A 187      59.040  59.100  38.280  1.00  0.00           N
ATOM   2955 HE21 GLN A 187      59.680  58.510  38.740  1.00  0.00           H
ATOM   2956 HE22 GLN A 187      59.330  60.040  38.090  1.00  0.00           H
ATOM   2957  C   GLN A 187      58.590  58.510  42.870  1.00  0.00           C
ATOM   2958  O   GLN A 187      58.990  57.790  43.720  1.00  0.00           O
ATOM   2959  N   TRP A 188      57.860  59.590  43.240  1.00  0.00           N
ATOM   2960  HN  TRP A 188      57.360  60.140  42.590  1.00  0.00           H
ATOM   2961  CA  TRP A 188      57.780  60.170  44.610  1.00  0.00           C
ATOM   2962  HA  TRP A 188      58.820  60.180  44.900  1.00  0.00           H
ATOM   2963  CB  TRP A 188      57.110  61.660  44.530  1.00  0.00           C
ATOM   2964  HB1 TRP A 188      56.330  61.750  43.730  1.00  0.00           H
ATOM   2965  HB2 TRP A 188      57.940  62.290  44.130  1.00  0.00           H
ATOM   2966  CG  TRP A 188      56.620  62.180  45.860  1.00  0.00           C
ATOM   2967  CD1 TRP A 188      55.340  62.720  46.110  1.00  0.00           C
ATOM   2968  HD1 TRP A 188      54.520  62.570  45.440  1.00  0.00           H
ATOM   2969  NE1 TRP A 188      55.390  63.400  47.350  1.00  0.00           N
ATOM   2970  HE1 TRP A 188      54.860  64.220  47.470  1.00  0.00           H
ATOM   2971  CE2 TRP A 188      56.700  63.300  47.900  1.00  0.00           C
ATOM   2972  CD2 TRP A 188      57.490  62.580  46.970  1.00  0.00           C
ATOM   2973  CE3 TRP A 188      58.860  62.410  47.190  1.00  0.00           C
ATOM   2974  HE3 TRP A 188      59.500  62.020  46.420  1.00  0.00           H
ATOM   2975  CZ3 TRP A 188      59.360  63.000  48.390  1.00  0.00           C
ATOM   2976  HZ3 TRP A 188      60.410  62.960  48.610  1.00  0.00           H
ATOM   2977  CZ2 TRP A 188      57.180  63.680  49.100  1.00  0.00           C
ATOM   2978  HZ2 TRP A 188      56.570  64.100  49.880  1.00  0.00           H
ATOM   2979  CH2 TRP A 188      58.470  63.450  49.390  1.00  0.00           C
ATOM   2980  HH2 TRP A 188      58.950  63.800  50.300  1.00  0.00           H
ATOM   2981  C   TRP A 188      57.080  59.160  45.570  1.00  0.00           C
ATOM   2982  O   TRP A 188      57.580  58.930  46.650  1.00  0.00           O
ATOM   2983  N   HSE A 189      55.970  58.650  45.120  1.00  0.00           N
ATOM   2984  HN  HSE A 189      55.610  58.850  44.220  1.00  0.00           H
ATOM   2985  CA  HSE A 189      55.430  57.510  45.910  1.00  0.00           C
ATOM   2986  HA  HSE A 189      55.200  57.840  46.910  1.00  0.00           H
ATOM   2987  CB  HSE A 189      54.170  57.100  45.190  1.00  0.00           C
ATOM   2988  HB1 HSE A 189      53.510  57.930  44.820  1.00  0.00           H
ATOM   2989  HB2 HSE A 189      53.560  56.470  45.880  1.00  0.00           H
ATOM   2990  ND1 HSE A 189      54.090  54.820  44.190  1.00  0.00           N
ATOM   2991  CG  HSE A 189      54.340  56.160  43.990  1.00  0.00           C
ATOM   2992  CE1 HSE A 189      53.960  54.360  42.940  1.00  0.00           C
ATOM   2993  HE1 HSE A 189      53.740  53.320  42.700  1.00  0.00           H
ATOM   2994  NE2 HSE A 189      54.100  55.280  42.000  1.00  0.00           N
ATOM   2995  HE2 HSE A 189      54.040  55.120  41.020  1.00  0.00           H
ATOM   2996  CD2 HSE A 189      54.370  56.440  42.630  1.00  0.00           C
ATOM   2997  HD2 HSE A 189      54.610  57.340  42.080  1.00  0.00           H
ATOM   2998  C   HSE A 189      56.380  56.300  46.150  1.00  0.00           C
ATOM   2999  O   HSE A 189      56.350  55.680  47.170  1.00  0.00           O
ATOM   3000  N   GLU A 190      57.240  55.930  45.140  1.00  0.00           N
ATOM   3001  HN  GLU A 190      57.220  56.360  44.250  1.00  0.00           H
ATOM   3002  CA  GLU A 190      58.130  54.810  45.420  1.00  0.00           C
ATOM   3003  HA  GLU A 190      57.590  53.940  45.770  1.00  0.00           H
ATOM   3004  CB  GLU A 190      58.740  54.380  44.050  1.00  0.00           C
ATOM   3005  HB1 GLU A 190      59.230  53.380  44.100  1.00  0.00           H
ATOM   3006  HB2 GLU A 190      59.460  55.130  43.650  1.00  0.00           H
ATOM   3007  CG  GLU A 190      57.570  54.280  43.010  1.00  0.00           C
ATOM   3008  HG1 GLU A 190      56.950  55.200  42.870  1.00  0.00           H
ATOM   3009  HG2 GLU A 190      56.930  53.500  43.460  1.00  0.00           H
ATOM   3010  CD  GLU A 190      58.140  53.880  41.660  1.00  0.00           C
ATOM   3011  OE1 GLU A 190      59.080  54.530  41.090  1.00  0.00           O
ATOM   3012  OE2 GLU A 190      57.720  52.840  41.200  1.00  0.00           O
ATOM   3013  C   GLU A 190      59.170  55.110  46.460  1.00  0.00           C
ATOM   3014  O   GLU A 190      59.440  54.310  47.370  1.00  0.00           O
ATOM   3015  N   ALA A 191      59.660  56.360  46.390  1.00  0.00           N
ATOM   3016  HN  ALA A 191      59.400  56.930  45.620  1.00  0.00           H
ATOM   3017  CA  ALA A 191      60.400  56.970  47.450  1.00  0.00           C
ATOM   3018  HA  ALA A 191      61.270  56.350  47.570  1.00  0.00           H
ATOM   3019  CB  ALA A 191      60.870  58.410  47.130  1.00  0.00           C
ATOM   3020  HB1 ALA A 191      60.080  59.180  47.030  1.00  0.00           H
ATOM   3021  HB2 ALA A 191      61.430  58.390  46.180  1.00  0.00           H
ATOM   3022  HB3 ALA A 191      61.470  58.820  47.970  1.00  0.00           H
ATOM   3023  C   ALA A 191      59.680  56.930  48.820  1.00  0.00           C
ATOM   3024  O   ALA A 191      60.210  56.430  49.810  1.00  0.00           O
ATOM   3025  N   MET A 192      58.410  57.400  48.940  1.00  0.00           N
ATOM   3026  HN  MET A 192      57.860  57.690  48.160  1.00  0.00           H
ATOM   3027  CA  MET A 192      57.710  57.370  50.180  1.00  0.00           C
ATOM   3028  HA  MET A 192      58.350  57.800  50.940  1.00  0.00           H
ATOM   3029  CB  MET A 192      56.440  58.140  50.100  1.00  0.00           C
ATOM   3030  HB1 MET A 192      56.070  57.980  51.140  1.00  0.00           H
ATOM   3031  HB2 MET A 192      55.760  57.660  49.360  1.00  0.00           H
ATOM   3032  CG  MET A 192      56.690  59.670  49.710  1.00  0.00           C
ATOM   3033  HG1 MET A 192      55.710  60.150  49.600  1.00  0.00           H
ATOM   3034  HG2 MET A 192      57.280  59.800  48.780  1.00  0.00           H
ATOM   3035  SD  MET A 192      57.520  60.690  50.980  1.00  0.00           S
ATOM   3036  CE  MET A 192      56.350  60.240  52.350  1.00  0.00           C
ATOM   3037  HE1 MET A 192      55.290  60.350  52.040  1.00  0.00           H
ATOM   3038  HE2 MET A 192      56.630  60.890  53.210  1.00  0.00           H
ATOM   3039  HE3 MET A 192      56.550  59.180  52.660  1.00  0.00           H
ATOM   3040  C   MET A 192      57.370  55.940  50.600  1.00  0.00           C
ATOM   3041  O   MET A 192      57.370  55.620  51.790  1.00  0.00           O
ATOM   3042  N   PHE A 193      57.080  54.960  49.680  1.00  0.00           N
ATOM   3043  HN  PHE A 193      57.020  55.240  48.730  1.00  0.00           H
ATOM   3044  CA  PHE A 193      56.850  53.550  50.080  1.00  0.00           C
ATOM   3045  HA  PHE A 193      56.040  53.590  50.800  1.00  0.00           H
ATOM   3046  CB  PHE A 193      56.370  52.830  48.770  1.00  0.00           C
ATOM   3047  HB1 PHE A 193      57.000  53.090  47.900  1.00  0.00           H
ATOM   3048  HB2 PHE A 193      55.330  53.180  48.570  1.00  0.00           H
ATOM   3049  CG  PHE A 193      56.360  51.390  48.920  1.00  0.00           C
ATOM   3050  CD1 PHE A 193      55.190  50.730  49.230  1.00  0.00           C
ATOM   3051  HD1 PHE A 193      54.300  51.340  49.370  1.00  0.00           H
ATOM   3052  CE1 PHE A 193      55.130  49.410  49.520  1.00  0.00           C
ATOM   3053  HE1 PHE A 193      54.220  49.050  49.980  1.00  0.00           H
ATOM   3054  CZ  PHE A 193      56.320  48.690  49.440  1.00  0.00           C
ATOM   3055  HZ  PHE A 193      56.250  47.640  49.700  1.00  0.00           H
ATOM   3056  CD2 PHE A 193      57.610  50.660  48.770  1.00  0.00           C
ATOM   3057  HD2 PHE A 193      58.530  51.180  48.540  1.00  0.00           H
ATOM   3058  CE2 PHE A 193      57.580  49.270  48.950  1.00  0.00           C
ATOM   3059  HE2 PHE A 193      58.510  48.750  48.800  1.00  0.00           H
ATOM   3060  C   PHE A 193      58.030  52.970  50.840  1.00  0.00           C
ATOM   3061  O   PHE A 193      57.960  52.500  51.970  1.00  0.00           O
ATOM   3062  N   LEU A 194      59.200  53.250  50.300  1.00  0.00           N
ATOM   3063  HN  LEU A 194      59.190  53.790  49.460  1.00  0.00           H
ATOM   3064  CA  LEU A 194      60.510  52.920  50.910  1.00  0.00           C
ATOM   3065  HA  LEU A 194      60.590  51.870  51.080  1.00  0.00           H
ATOM   3066  CB  LEU A 194      61.690  53.310  49.910  1.00  0.00           C
ATOM   3067  HB1 LEU A 194      62.660  53.290  50.460  1.00  0.00           H
ATOM   3068  HB2 LEU A 194      61.470  54.340  49.580  1.00  0.00           H
ATOM   3069  CG  LEU A 194      61.800  52.340  48.730  1.00  0.00           C
ATOM   3070  HG  LEU A 194      60.940  52.380  48.030  1.00  0.00           H
ATOM   3071  CD1 LEU A 194      62.890  52.930  47.790  1.00  0.00           C
ATOM   3072 HD11 LEU A 194      63.760  53.070  48.470  1.00  0.00           H
ATOM   3073 HD12 LEU A 194      62.470  53.830  47.280  1.00  0.00           H
ATOM   3074 HD13 LEU A 194      63.280  52.240  47.000  1.00  0.00           H
ATOM   3075  CD2 LEU A 194      61.970  50.940  49.140  1.00  0.00           C
ATOM   3076 HD21 LEU A 194      62.930  50.770  49.710  1.00  0.00           H
ATOM   3077 HD22 LEU A 194      61.960  50.350  48.200  1.00  0.00           H
ATOM   3078 HD23 LEU A 194      61.090  50.580  49.710  1.00  0.00           H
ATOM   3079  C   LEU A 194      60.720  53.630  52.270  1.00  0.00           C
ATOM   3080  O   LEU A 194      61.070  53.050  53.270  1.00  0.00           O
ATOM   3081  N   LEU A 195      60.330  54.920  52.280  1.00  0.00           N
ATOM   3082  HN  LEU A 195      59.880  55.350  51.510  1.00  0.00           H
ATOM   3083  CA  LEU A 195      60.350  55.710  53.480  1.00  0.00           C
ATOM   3084  HA  LEU A 195      61.360  55.770  53.850  1.00  0.00           H
ATOM   3085  CB  LEU A 195      59.970  57.260  53.300  1.00  0.00           C
ATOM   3086  HB1 LEU A 195      58.960  57.430  52.880  1.00  0.00           H
ATOM   3087  HB2 LEU A 195      60.730  57.610  52.560  1.00  0.00           H
ATOM   3088  CG  LEU A 195      60.030  58.200  54.520  1.00  0.00           C
ATOM   3089  HG  LEU A 195      59.220  57.880  55.230  1.00  0.00           H
ATOM   3090  CD1 LEU A 195      61.420  58.160  55.240  1.00  0.00           C
ATOM   3091 HD11 LEU A 195      61.470  58.980  55.990  1.00  0.00           H
ATOM   3092 HD12 LEU A 195      62.180  58.390  54.460  1.00  0.00           H
ATOM   3093 HD13 LEU A 195      61.640  57.180  55.730  1.00  0.00           H
ATOM   3094  CD2 LEU A 195      59.660  59.680  54.110  1.00  0.00           C
ATOM   3095 HD21 LEU A 195      58.670  59.630  53.620  1.00  0.00           H
ATOM   3096 HD22 LEU A 195      60.280  59.990  53.240  1.00  0.00           H
ATOM   3097 HD23 LEU A 195      59.660  60.430  54.930  1.00  0.00           H
ATOM   3098  C   LEU A 195      59.440  55.140  54.570  1.00  0.00           C
ATOM   3099  O   LEU A 195      59.790  55.360  55.730  1.00  0.00           O
ATOM   3100  N   GLU A 196      58.220  54.660  54.180  1.00  0.00           N
ATOM   3101  HN  GLU A 196      58.040  54.640  53.200  1.00  0.00           H
ATOM   3102  CA  GLU A 196      57.220  54.060  55.020  1.00  0.00           C
ATOM   3103  HA  GLU A 196      57.210  54.750  55.860  1.00  0.00           H
ATOM   3104  CB  GLU A 196      55.810  54.090  54.360  1.00  0.00           C
ATOM   3105  HB1 GLU A 196      55.080  53.480  54.920  1.00  0.00           H
ATOM   3106  HB2 GLU A 196      55.940  53.530  53.410  1.00  0.00           H
ATOM   3107  CG  GLU A 196      55.180  55.540  54.150  1.00  0.00           C
ATOM   3108  HG1 GLU A 196      56.020  56.260  54.040  1.00  0.00           H
ATOM   3109  HG2 GLU A 196      54.630  55.900  55.030  1.00  0.00           H
ATOM   3110  CD  GLU A 196      54.240  55.640  52.920  1.00  0.00           C
ATOM   3111  OE1 GLU A 196      54.080  54.820  52.080  1.00  0.00           O
ATOM   3112  OE2 GLU A 196      53.690  56.950  52.800  1.00  0.00           O
ATOM   3113  HE2 GLU A 196      53.150  57.120  52.020  1.00  0.00           H
ATOM   3114  C   GLU A 196      57.580  52.750  55.730  1.00  0.00           C
ATOM   3115  O   GLU A 196      56.950  52.460  56.750  1.00  0.00           O
ATOM   3116  N   PHE A 197      58.550  51.990  55.250  1.00  0.00           N
ATOM   3117  HN  PHE A 197      58.900  52.190  54.340  1.00  0.00           H
ATOM   3118  CA  PHE A 197      59.180  50.920  55.940  1.00  0.00           C
ATOM   3119  HA  PHE A 197      58.400  50.430  56.510  1.00  0.00           H
ATOM   3120  CB  PHE A 197      59.730  49.880  54.940  1.00  0.00           C
ATOM   3121  HB1 PHE A 197      60.450  50.320  54.210  1.00  0.00           H
ATOM   3122  HB2 PHE A 197      58.910  49.490  54.300  1.00  0.00           H
ATOM   3123  CG  PHE A 197      60.440  48.630  55.480  1.00  0.00           C
ATOM   3124  CD1 PHE A 197      59.660  47.710  56.080  1.00  0.00           C
ATOM   3125  HD1 PHE A 197      58.590  47.870  56.170  1.00  0.00           H
ATOM   3126  CE1 PHE A 197      60.250  46.590  56.610  1.00  0.00           C
ATOM   3127  HE1 PHE A 197      59.740  45.830  57.170  1.00  0.00           H
ATOM   3128  CZ  PHE A 197      61.700  46.430  56.530  1.00  0.00           C
ATOM   3129  HZ  PHE A 197      62.200  45.580  56.960  1.00  0.00           H
ATOM   3130  CD2 PHE A 197      61.770  48.430  55.270  1.00  0.00           C
ATOM   3131  HD2 PHE A 197      62.270  49.280  54.840  1.00  0.00           H
ATOM   3132  CE2 PHE A 197      62.420  47.360  55.790  1.00  0.00           C
ATOM   3133  HE2 PHE A 197      63.500  47.250  55.750  1.00  0.00           H
ATOM   3134  C   PHE A 197      60.260  51.390  56.880  1.00  0.00           C
ATOM   3135  O   PHE A 197      60.250  51.230  58.080  1.00  0.00           O
ATOM   3136  N   PHE A 198      61.330  51.940  56.250  1.00  0.00           N
ATOM   3137  HN  PHE A 198      61.330  52.050  55.260  1.00  0.00           H
ATOM   3138  CA  PHE A 198      62.630  52.170  56.900  1.00  0.00           C
ATOM   3139  HA  PHE A 198      63.050  51.260  57.290  1.00  0.00           H
ATOM   3140  CB  PHE A 198      63.780  52.550  55.940  1.00  0.00           C
ATOM   3141  HB1 PHE A 198      64.670  52.890  56.530  1.00  0.00           H
ATOM   3142  HB2 PHE A 198      63.520  53.430  55.310  1.00  0.00           H
ATOM   3143  CG  PHE A 198      64.210  51.420  54.940  1.00  0.00           C
ATOM   3144  CD1 PHE A 198      64.740  50.220  55.430  1.00  0.00           C
ATOM   3145  HD1 PHE A 198      64.830  50.010  56.480  1.00  0.00           H
ATOM   3146  CE1 PHE A 198      65.210  49.180  54.520  1.00  0.00           C
ATOM   3147  HE1 PHE A 198      65.560  48.240  54.930  1.00  0.00           H
ATOM   3148  CZ  PHE A 198      65.070  49.380  53.160  1.00  0.00           C
ATOM   3149  HZ  PHE A 198      65.390  48.690  52.390  1.00  0.00           H
ATOM   3150  CD2 PHE A 198      64.020  51.560  53.510  1.00  0.00           C
ATOM   3151  HD2 PHE A 198      63.500  52.370  53.010  1.00  0.00           H
ATOM   3152  CE2 PHE A 198      64.470  50.580  52.690  1.00  0.00           C
ATOM   3153  HE2 PHE A 198      64.330  50.660  51.610  1.00  0.00           H
ATOM   3154  C   PHE A 198      62.540  53.120  58.030  1.00  0.00           C
ATOM   3155  O   PHE A 198      63.090  52.890  59.030  1.00  0.00           O
ATOM   3156  N   LEU A 199      61.760  54.240  57.920  1.00  0.00           N
ATOM   3157  HN  LEU A 199      61.200  54.500  57.140  1.00  0.00           H
ATOM   3158  CA  LEU A 199      61.640  55.250  58.970  1.00  0.00           C
ATOM   3159  HA  LEU A 199      62.640  55.470  59.330  1.00  0.00           H
ATOM   3160  CB  LEU A 199      61.150  56.610  58.330  1.00  0.00           C
ATOM   3161  HB1 LEU A 199      60.280  56.260  57.740  1.00  0.00           H
ATOM   3162  HB2 LEU A 199      61.910  56.880  57.560  1.00  0.00           H
ATOM   3163  CG  LEU A 199      60.730  57.720  59.290  1.00  0.00           C
ATOM   3164  HG  LEU A 199      60.160  57.290  60.140  1.00  0.00           H
ATOM   3165  CD1 LEU A 199      61.950  58.470  59.840  1.00  0.00           C
ATOM   3166 HD11 LEU A 199      62.470  58.860  58.940  1.00  0.00           H
ATOM   3167 HD12 LEU A 199      62.610  57.910  60.530  1.00  0.00           H
ATOM   3168 HD13 LEU A 199      61.620  59.340  60.440  1.00  0.00           H
ATOM   3169  CD2 LEU A 199      59.670  58.710  58.710  1.00  0.00           C
ATOM   3170 HD21 LEU A 199      59.290  59.370  59.510  1.00  0.00           H
ATOM   3171 HD22 LEU A 199      58.810  58.090  58.370  1.00  0.00           H
ATOM   3172 HD23 LEU A 199      59.990  59.300  57.820  1.00  0.00           H
ATOM   3173  C   LEU A 199      60.940  54.770  60.230  1.00  0.00           C
ATOM   3174  O   LEU A 199      61.400  54.970  61.370  1.00  0.00           O
ATOM   3175  N   PRO A 200      59.750  54.130  60.090  1.00  0.00           N
ATOM   3176  CD  PRO A 200      58.840  54.490  59.020  1.00  0.00           C
ATOM   3177  HD1 PRO A 200      59.090  53.860  58.140  1.00  0.00           H
ATOM   3178  HD2 PRO A 200      58.810  55.580  58.770  1.00  0.00           H
ATOM   3179  CA  PRO A 200      59.010  53.570  61.190  1.00  0.00           C
ATOM   3180  HA  PRO A 200      58.900  54.280  62.000  1.00  0.00           H
ATOM   3181  CB  PRO A 200      57.690  53.160  60.610  1.00  0.00           C
ATOM   3182  HB1 PRO A 200      56.910  52.980  61.390  1.00  0.00           H
ATOM   3183  HB2 PRO A 200      57.860  52.250  60.010  1.00  0.00           H
ATOM   3184  CG  PRO A 200      57.460  54.260  59.580  1.00  0.00           C
ATOM   3185  HG1 PRO A 200      56.760  54.050  58.740  1.00  0.00           H
ATOM   3186  HG2 PRO A 200      57.150  55.170  60.140  1.00  0.00           H
ATOM   3187  C   PRO A 200      59.740  52.390  61.690  1.00  0.00           C
ATOM   3188  O   PRO A 200      59.820  52.220  62.900  1.00  0.00           O
ATOM   3189  N   LEU A 201      60.310  51.530  60.810  1.00  0.00           N
ATOM   3190  HN  LEU A 201      60.250  51.600  59.810  1.00  0.00           H
ATOM   3191  CA  LEU A 201      61.050  50.400  61.340  1.00  0.00           C
ATOM   3192  HA  LEU A 201      60.340  49.800  61.890  1.00  0.00           H
ATOM   3193  CB  LEU A 201      61.700  49.500  60.270  1.00  0.00           C
ATOM   3194  HB1 LEU A 201      62.320  50.190  59.660  1.00  0.00           H
ATOM   3195  HB2 LEU A 201      60.960  49.100  59.560  1.00  0.00           H
ATOM   3196  CG  LEU A 201      62.400  48.290  60.810  1.00  0.00           C
ATOM   3197  HG  LEU A 201      63.280  48.530  61.440  1.00  0.00           H
ATOM   3198  CD1 LEU A 201      61.530  47.350  61.660  1.00  0.00           C
ATOM   3199 HD11 LEU A 201      61.360  47.810  62.660  1.00  0.00           H
ATOM   3200 HD12 LEU A 201      62.060  46.380  61.830  1.00  0.00           H
ATOM   3201 HD13 LEU A 201      60.610  47.190  61.060  1.00  0.00           H
ATOM   3202  CD2 LEU A 201      62.960  47.460  59.670  1.00  0.00           C
ATOM   3203 HD21 LEU A 201      63.760  47.960  59.060  1.00  0.00           H
ATOM   3204 HD22 LEU A 201      62.180  47.120  58.960  1.00  0.00           H
ATOM   3205 HD23 LEU A 201      63.320  46.530  60.140  1.00  0.00           H
ATOM   3206  C   LEU A 201      62.180  50.830  62.270  1.00  0.00           C
ATOM   3207  O   LEU A 201      62.260  50.320  63.360  1.00  0.00           O
ATOM   3208  N   GLY A 202      62.960  51.880  61.880  1.00  0.00           N
ATOM   3209  HN  GLY A 202      62.900  52.140  60.920  1.00  0.00           H
ATOM   3210  CA  GLY A 202      64.010  52.530  62.630  1.00  0.00           C
ATOM   3211  HA1 GLY A 202      64.380  53.330  62.020  1.00  0.00           H
ATOM   3212  HA2 GLY A 202      64.790  51.790  62.800  1.00  0.00           H
ATOM   3213  C   GLY A 202      63.590  53.070  64.020  1.00  0.00           C
ATOM   3214  O   GLY A 202      64.140  52.680  65.060  1.00  0.00           O
ATOM   3215  N   ILE A 203      62.550  53.870  63.980  1.00  0.00           N
ATOM   3216  HN  ILE A 203      62.250  54.080  63.060  1.00  0.00           H
ATOM   3217  CA  ILE A 203      61.830  54.370  65.150  1.00  0.00           C
ATOM   3218  HA  ILE A 203      62.540  54.870  65.790  1.00  0.00           H
ATOM   3219  CB  ILE A 203      60.760  55.410  64.780  1.00  0.00           C
ATOM   3220  HB  ILE A 203      60.140  54.860  64.050  1.00  0.00           H
ATOM   3221  CG2 ILE A 203      59.800  55.650  65.990  1.00  0.00           C
ATOM   3222 HG21 ILE A 203      58.970  56.300  65.630  1.00  0.00           H
ATOM   3223 HG22 ILE A 203      60.340  56.130  66.830  1.00  0.00           H
ATOM   3224 HG23 ILE A 203      59.240  54.740  66.310  1.00  0.00           H
ATOM   3225  CG1 ILE A 203      61.510  56.630  64.260  1.00  0.00           C
ATOM   3226 HG11 ILE A 203      62.100  56.350  63.370  1.00  0.00           H
ATOM   3227 HG12 ILE A 203      62.180  56.900  65.100  1.00  0.00           H
ATOM   3228  CD  ILE A 203      60.550  57.710  63.880  1.00  0.00           C
ATOM   3229  HD1 ILE A 203      59.920  57.290  63.070  1.00  0.00           H
ATOM   3230  HD2 ILE A 203      61.060  58.550  63.360  1.00  0.00           H
ATOM   3231  HD3 ILE A 203      59.900  58.030  64.730  1.00  0.00           H
ATOM   3232  C   ILE A 203      61.220  53.220  66.040  1.00  0.00           C
ATOM   3233  O   ILE A 203      61.170  53.350  67.260  1.00  0.00           O
ATOM   3234  N   ILE A 204      60.630  52.220  65.410  1.00  0.00           N
ATOM   3235  HN  ILE A 204      60.640  52.150  64.410  1.00  0.00           H
ATOM   3236  CA  ILE A 204      59.910  51.100  66.000  1.00  0.00           C
ATOM   3237  HA  ILE A 204      59.290  51.530  66.770  1.00  0.00           H
ATOM   3238  CB  ILE A 204      58.910  50.390  65.080  1.00  0.00           C
ATOM   3239  HB  ILE A 204      59.460  50.150  64.150  1.00  0.00           H
ATOM   3240  CG2 ILE A 204      58.420  49.010  65.640  1.00  0.00           C
ATOM   3241 HG21 ILE A 204      59.200  48.240  65.780  1.00  0.00           H
ATOM   3242 HG22 ILE A 204      57.660  48.580  64.960  1.00  0.00           H
ATOM   3243 HG23 ILE A 204      57.930  49.250  66.610  1.00  0.00           H
ATOM   3244  CG1 ILE A 204      57.660  51.340  64.840  1.00  0.00           C
ATOM   3245 HG11 ILE A 204      58.130  52.320  64.630  1.00  0.00           H
ATOM   3246 HG12 ILE A 204      57.020  51.410  65.740  1.00  0.00           H
ATOM   3247  CD  ILE A 204      56.920  50.880  63.550  1.00  0.00           C
ATOM   3248  HD1 ILE A 204      56.050  51.480  63.210  1.00  0.00           H
ATOM   3249  HD2 ILE A 204      56.460  49.870  63.690  1.00  0.00           H
ATOM   3250  HD3 ILE A 204      57.630  50.810  62.700  1.00  0.00           H
ATOM   3251  C   ILE A 204      60.870  50.170  66.730  1.00  0.00           C
ATOM   3252  O   ILE A 204      60.700  49.750  67.870  1.00  0.00           O
ATOM   3253  N   LEU A 205      62.000  49.780  66.040  1.00  0.00           N
ATOM   3254  HN  LEU A 205      62.060  50.040  65.080  1.00  0.00           H
ATOM   3255  CA  LEU A 205      63.030  49.010  66.630  1.00  0.00           C
ATOM   3256  HA  LEU A 205      62.480  48.290  67.220  1.00  0.00           H
ATOM   3257  CB  LEU A 205      63.940  48.300  65.600  1.00  0.00           C
ATOM   3258  HB1 LEU A 205      64.890  48.020  66.100  1.00  0.00           H
ATOM   3259  HB2 LEU A 205      64.160  49.130  64.900  1.00  0.00           H
ATOM   3260  CG  LEU A 205      63.350  47.080  64.750  1.00  0.00           C
ATOM   3261  HG  LEU A 205      62.420  47.400  64.250  1.00  0.00           H
ATOM   3262  CD1 LEU A 205      64.410  46.540  63.780  1.00  0.00           C
ATOM   3263 HD11 LEU A 205      64.740  47.280  63.020  1.00  0.00           H
ATOM   3264 HD12 LEU A 205      63.900  45.740  63.200  1.00  0.00           H
ATOM   3265 HD13 LEU A 205      65.250  46.040  64.280  1.00  0.00           H
ATOM   3266  CD2 LEU A 205      62.860  45.970  65.750  1.00  0.00           C
ATOM   3267 HD21 LEU A 205      63.660  45.720  66.470  1.00  0.00           H
ATOM   3268 HD22 LEU A 205      62.610  45.040  65.180  1.00  0.00           H
ATOM   3269 HD23 LEU A 205      61.940  46.130  66.350  1.00  0.00           H
ATOM   3270  C   LEU A 205      63.760  49.700  67.780  1.00  0.00           C
ATOM   3271  O   LEU A 205      64.000  49.160  68.850  1.00  0.00           O
ATOM   3272  N   PHE A 206      63.920  51.030  67.700  1.00  0.00           N
ATOM   3273  HN  PHE A 206      63.840  51.590  66.860  1.00  0.00           H
ATOM   3274  CA  PHE A 206      64.360  51.870  68.850  1.00  0.00           C
ATOM   3275  HA  PHE A 206      65.250  51.440  69.290  1.00  0.00           H
ATOM   3276  CB  PHE A 206      64.820  53.290  68.280  1.00  0.00           C
ATOM   3277  HB1 PHE A 206      63.960  53.730  67.740  1.00  0.00           H
ATOM   3278  HB2 PHE A 206      65.670  53.070  67.610  1.00  0.00           H
ATOM   3279  CG  PHE A 206      65.190  54.280  69.370  1.00  0.00           C
ATOM   3280  CD1 PHE A 206      66.500  54.360  69.910  1.00  0.00           C
ATOM   3281  HD1 PHE A 206      67.330  53.800  69.500  1.00  0.00           H
ATOM   3282  CE1 PHE A 206      66.750  55.150  71.040  1.00  0.00           C
ATOM   3283  HE1 PHE A 206      67.690  55.200  71.570  1.00  0.00           H
ATOM   3284  CZ  PHE A 206      65.750  55.980  71.560  1.00  0.00           C
ATOM   3285  HZ  PHE A 206      66.000  56.700  72.330  1.00  0.00           H
ATOM   3286  CD2 PHE A 206      64.180  55.120  69.880  1.00  0.00           C
ATOM   3287  HD2 PHE A 206      63.240  55.140  69.360  1.00  0.00           H
ATOM   3288  CE2 PHE A 206      64.520  56.070  70.890  1.00  0.00           C
ATOM   3289  HE2 PHE A 206      63.800  56.820  71.220  1.00  0.00           H
ATOM   3290  C   PHE A 206      63.370  51.890  70.020  1.00  0.00           C
ATOM   3291  O   PHE A 206      63.720  51.450  71.140  1.00  0.00           O
ATOM   3292  N   CYS A 207      62.070  52.010  69.770  1.00  0.00           N
ATOM   3293  HN  CYS A 207      61.800  52.330  68.860  1.00  0.00           H
ATOM   3294  CA  CYS A 207      60.900  52.020  70.640  1.00  0.00           C
ATOM   3295  HA  CYS A 207      61.210  52.670  71.450  1.00  0.00           H
ATOM   3296  CB  CYS A 207      59.610  52.620  69.960  1.00  0.00           C
ATOM   3297  HB1 CYS A 207      58.730  52.280  70.530  1.00  0.00           H
ATOM   3298  HB2 CYS A 207      59.470  52.160  68.960  1.00  0.00           H
ATOM   3299  SG  CYS A 207      59.680  54.400  69.750  1.00  0.00           S
ATOM   3300  HG1 CYS A 207      60.140  54.410  68.500  1.00  0.00           H
ATOM   3301  C   CYS A 207      60.650  50.720  71.410  1.00  0.00           C
ATOM   3302  O   CYS A 207      60.540  50.720  72.630  1.00  0.00           O
ATOM   3303  N   SER A 208      60.820  49.620  70.660  1.00  0.00           N
ATOM   3304  HN  SER A 208      60.870  49.710  69.670  1.00  0.00           H
ATOM   3305  CA  SER A 208      61.030  48.240  71.170  1.00  0.00           C
ATOM   3306  HA  SER A 208      60.170  47.980  71.770  1.00  0.00           H
ATOM   3307  CB  SER A 208      61.280  47.160  70.090  1.00  0.00           C
ATOM   3308  HB1 SER A 208      61.230  46.110  70.470  1.00  0.00           H
ATOM   3309  HB2 SER A 208      62.210  47.280  69.490  1.00  0.00           H
ATOM   3310  OG  SER A 208      60.260  47.210  69.040  1.00  0.00           O
ATOM   3311  HG1 SER A 208      60.290  48.140  68.810  1.00  0.00           H
ATOM   3312  C   SER A 208      62.180  48.090  72.100  1.00  0.00           C
ATOM   3313  O   SER A 208      61.950  47.660  73.220  1.00  0.00           O
ATOM   3314  N   ALA A 209      63.380  48.410  71.690  1.00  0.00           N
ATOM   3315  HN  ALA A 209      63.520  48.830  70.790  1.00  0.00           H
ATOM   3316  CA  ALA A 209      64.640  48.350  72.520  1.00  0.00           C
ATOM   3317  HA  ALA A 209      64.610  47.350  72.940  1.00  0.00           H
ATOM   3318  CB  ALA A 209      65.860  48.420  71.640  1.00  0.00           C
ATOM   3319  HB1 ALA A 209      66.820  48.490  72.190  1.00  0.00           H
ATOM   3320  HB2 ALA A 209      65.890  49.340  71.020  1.00  0.00           H
ATOM   3321  HB3 ALA A 209      66.030  47.610  70.900  1.00  0.00           H
ATOM   3322  C   ALA A 209      64.670  49.190  73.810  1.00  0.00           C
ATOM   3323  O   ALA A 209      65.050  48.610  74.830  1.00  0.00           O
ATOM   3324  N   ARG A 210      64.230  50.480  73.720  1.00  0.00           N
ATOM   3325  HN  ARG A 210      64.020  50.860  72.820  1.00  0.00           H
ATOM   3326  CA  ARG A 210      63.940  51.300  74.870  1.00  0.00           C
ATOM   3327  HA  ARG A 210      64.850  51.300  75.450  1.00  0.00           H
ATOM   3328  CB  ARG A 210      63.640  52.740  74.550  1.00  0.00           C
ATOM   3329  HB1 ARG A 210      63.220  53.250  75.450  1.00  0.00           H
ATOM   3330  HB2 ARG A 210      62.890  52.800  73.730  1.00  0.00           H
ATOM   3331  CG  ARG A 210      64.890  53.580  74.070  1.00  0.00           C
ATOM   3332  HG1 ARG A 210      64.570  54.520  73.580  1.00  0.00           H
ATOM   3333  HG2 ARG A 210      65.380  52.980  73.280  1.00  0.00           H
ATOM   3334  CD  ARG A 210      65.850  53.930  75.240  1.00  0.00           C
ATOM   3335  HD1 ARG A 210      65.720  53.340  76.180  1.00  0.00           H
ATOM   3336  HD2 ARG A 210      65.600  54.980  75.470  1.00  0.00           H
ATOM   3337  NE  ARG A 210      67.160  53.780  74.720  1.00  0.00           N
ATOM   3338  HE  ARG A 210      67.480  52.860  74.500  1.00  0.00           H
ATOM   3339  CZ  ARG A 210      67.990  54.710  74.390  1.00  0.00           C
ATOM   3340  NH1 ARG A 210      67.800  56.020  74.610  1.00  0.00           N
ATOM   3341 HH11 ARG A 210      66.940  56.410  74.910  1.00  0.00           H
ATOM   3342 HH12 ARG A 210      68.470  56.640  74.200  1.00  0.00           H
ATOM   3343  NH2 ARG A 210      69.120  54.400  73.640  1.00  0.00           N
ATOM   3344 HH21 ARG A 210      69.240  53.550  73.120  1.00  0.00           H
ATOM   3345 HH22 ARG A 210      69.810  55.120  73.510  1.00  0.00           H
ATOM   3346  C   ARG A 210      62.880  50.730  75.910  1.00  0.00           C
ATOM   3347  O   ARG A 210      63.160  50.660  77.130  1.00  0.00           O
ATOM   3348  N   ILE A 211      61.730  50.130  75.420  1.00  0.00           N
ATOM   3349  HN  ILE A 211      61.600  50.100  74.440  1.00  0.00           H
ATOM   3350  CA  ILE A 211      60.900  49.310  76.240  1.00  0.00           C
ATOM   3351  HA  ILE A 211      60.600  49.780  77.170  1.00  0.00           H
ATOM   3352  CB  ILE A 211      59.540  49.000  75.490  1.00  0.00           C
ATOM   3353  HB  ILE A 211      59.690  48.370  74.590  1.00  0.00           H
ATOM   3354  CG2 ILE A 211      58.710  48.040  76.360  1.00  0.00           C
ATOM   3355 HG21 ILE A 211      57.690  47.860  75.970  1.00  0.00           H
ATOM   3356 HG22 ILE A 211      58.480  48.490  77.350  1.00  0.00           H
ATOM   3357 HG23 ILE A 211      59.240  47.070  76.390  1.00  0.00           H
ATOM   3358  CG1 ILE A 211      58.760  50.360  75.200  1.00  0.00           C
ATOM   3359 HG11 ILE A 211      59.400  51.020  74.580  1.00  0.00           H
ATOM   3360 HG12 ILE A 211      58.610  50.860  76.180  1.00  0.00           H
ATOM   3361  CD  ILE A 211      57.420  50.200  74.390  1.00  0.00           C
ATOM   3362  HD1 ILE A 211      56.840  51.140  74.280  1.00  0.00           H
ATOM   3363  HD2 ILE A 211      56.810  49.470  74.980  1.00  0.00           H
ATOM   3364  HD3 ILE A 211      57.590  49.740  73.410  1.00  0.00           H
ATOM   3365  C   ILE A 211      61.530  48.140  76.830  1.00  0.00           C
ATOM   3366  O   ILE A 211      61.450  47.890  78.020  1.00  0.00           O
ATOM   3367  N   ILE A 212      62.240  47.310  76.090  1.00  0.00           N
ATOM   3368  HN  ILE A 212      62.330  47.550  75.130  1.00  0.00           H
ATOM   3369  CA  ILE A 212      63.010  46.110  76.580  1.00  0.00           C
ATOM   3370  HA  ILE A 212      62.350  45.390  77.050  1.00  0.00           H
ATOM   3371  CB  ILE A 212      63.590  45.300  75.470  1.00  0.00           C
ATOM   3372  HB  ILE A 212      64.130  45.980  74.770  1.00  0.00           H
ATOM   3373  CG2 ILE A 212      64.440  44.110  75.940  1.00  0.00           C
ATOM   3374 HG21 ILE A 212      65.430  44.410  76.370  1.00  0.00           H
ATOM   3375 HG22 ILE A 212      64.620  43.390  75.110  1.00  0.00           H
ATOM   3376 HG23 ILE A 212      63.960  43.570  76.780  1.00  0.00           H
ATOM   3377  CG1 ILE A 212      62.360  44.720  74.680  1.00  0.00           C
ATOM   3378 HG11 ILE A 212      61.630  45.530  74.460  1.00  0.00           H
ATOM   3379 HG12 ILE A 212      61.800  44.080  75.380  1.00  0.00           H
ATOM   3380  CD  ILE A 212      62.740  44.030  73.380  1.00  0.00           C
ATOM   3381  HD1 ILE A 212      61.940  43.710  72.680  1.00  0.00           H
ATOM   3382  HD2 ILE A 212      63.430  43.170  73.520  1.00  0.00           H
ATOM   3383  HD3 ILE A 212      63.430  44.700  72.820  1.00  0.00           H
ATOM   3384  C   ILE A 212      64.060  46.390  77.590  1.00  0.00           C
ATOM   3385  O   ILE A 212      64.130  45.710  78.620  1.00  0.00           O
ATOM   3386  N   TRP A 213      64.910  47.340  77.260  1.00  0.00           N
ATOM   3387  HN  TRP A 213      64.910  47.910  76.440  1.00  0.00           H
ATOM   3388  CA  TRP A 213      65.840  48.010  78.230  1.00  0.00           C
ATOM   3389  HA  TRP A 213      66.640  47.280  78.360  1.00  0.00           H
ATOM   3390  CB  TRP A 213      66.510  49.230  77.530  1.00  0.00           C
ATOM   3391  HB1 TRP A 213      65.720  49.910  77.130  1.00  0.00           H
ATOM   3392  HB2 TRP A 213      67.180  48.880  76.730  1.00  0.00           H
ATOM   3393  CG  TRP A 213      67.250  50.160  78.460  1.00  0.00           C
ATOM   3394  CD1 TRP A 213      68.560  50.070  78.870  1.00  0.00           C
ATOM   3395  HD1 TRP A 213      69.140  49.180  78.680  1.00  0.00           H
ATOM   3396  NE1 TRP A 213      68.870  51.070  79.760  1.00  0.00           N
ATOM   3397  HE1 TRP A 213      69.500  51.040  80.500  1.00  0.00           H
ATOM   3398  CE2 TRP A 213      67.850  51.880  79.850  1.00  0.00           C
ATOM   3399  CD2 TRP A 213      66.770  51.390  79.080  1.00  0.00           C
ATOM   3400  CE3 TRP A 213      65.570  52.120  78.970  1.00  0.00           C
ATOM   3401  HE3 TRP A 213      64.970  51.730  78.180  1.00  0.00           H
ATOM   3402  CZ3 TRP A 213      65.480  53.360  79.590  1.00  0.00           C
ATOM   3403  HZ3 TRP A 213      64.750  54.120  79.370  1.00  0.00           H
ATOM   3404  CZ2 TRP A 213      67.700  52.990  80.540  1.00  0.00           C
ATOM   3405  HZ2 TRP A 213      68.430  53.400  81.220  1.00  0.00           H
ATOM   3406  CH2 TRP A 213      66.540  53.720  80.410  1.00  0.00           C
ATOM   3407  HH2 TRP A 213      66.450  54.740  80.790  1.00  0.00           H
ATOM   3408  C   TRP A 213      65.210  48.490  79.520  1.00  0.00           C
ATOM   3409  O   TRP A 213      65.690  48.200  80.620  1.00  0.00           O
ATOM   3410  N   SER A 214      64.080  49.180  79.460  1.00  0.00           N
ATOM   3411  HN  SER A 214      63.660  49.380  78.580  1.00  0.00           H
ATOM   3412  CA  SER A 214      63.360  49.560  80.640  1.00  0.00           C
ATOM   3413  HA  SER A 214      64.070  50.100  81.240  1.00  0.00           H
ATOM   3414  CB  SER A 214      62.180  50.570  80.410  1.00  0.00           C
ATOM   3415  HB1 SER A 214      61.570  50.040  79.650  1.00  0.00           H
ATOM   3416  HB2 SER A 214      62.630  51.450  79.890  1.00  0.00           H
ATOM   3417  OG  SER A 214      61.320  50.900  81.490  1.00  0.00           O
ATOM   3418  HG1 SER A 214      61.800  51.380  82.170  1.00  0.00           H
ATOM   3419  C   SER A 214      62.910  48.370  81.500  1.00  0.00           C
ATOM   3420  O   SER A 214      63.060  48.400  82.720  1.00  0.00           O
ATOM   3421  N   LEU A 215      62.420  47.320  80.830  1.00  0.00           N
ATOM   3422  HN  LEU A 215      62.410  47.370  79.830  1.00  0.00           H
ATOM   3423  CA  LEU A 215      62.000  46.060  81.530  1.00  0.00           C
ATOM   3424  HA  LEU A 215      61.300  46.290  82.320  1.00  0.00           H
ATOM   3425  CB  LEU A 215      61.350  45.100  80.540  1.00  0.00           C
ATOM   3426  HB1 LEU A 215      61.480  44.020  80.750  1.00  0.00           H
ATOM   3427  HB2 LEU A 215      61.900  45.170  79.580  1.00  0.00           H
ATOM   3428  CG  LEU A 215      59.910  45.470  80.240  1.00  0.00           C
ATOM   3429  HG  LEU A 215      59.690  46.520  80.540  1.00  0.00           H
ATOM   3430  CD1 LEU A 215      59.410  45.210  78.820  1.00  0.00           C
ATOM   3431 HD11 LEU A 215      59.310  44.130  78.560  1.00  0.00           H
ATOM   3432 HD12 LEU A 215      59.860  45.800  77.990  1.00  0.00           H
ATOM   3433 HD13 LEU A 215      58.360  45.580  78.840  1.00  0.00           H
ATOM   3434  CD2 LEU A 215      59.080  44.710  81.290  1.00  0.00           C
ATOM   3435 HD21 LEU A 215      58.050  45.080  81.150  1.00  0.00           H
ATOM   3436 HD22 LEU A 215      59.500  44.970  82.290  1.00  0.00           H
ATOM   3437 HD23 LEU A 215      59.190  43.620  81.140  1.00  0.00           H
ATOM   3438  C   LEU A 215      63.180  45.360  82.220  1.00  0.00           C
ATOM   3439  O   LEU A 215      63.080  44.840  83.340  1.00  0.00           O
ATOM   3440  N   ARG A 216      64.320  45.450  81.610  1.00  0.00           N
ATOM   3441  HN  ARG A 216      64.230  45.750  80.660  1.00  0.00           H
ATOM   3442  CA  ARG A 216      65.640  44.970  82.160  1.00  0.00           C
ATOM   3443  HA  ARG A 216      65.550  44.080  82.780  1.00  0.00           H
ATOM   3444  CB  ARG A 216      66.530  44.470  81.000  1.00  0.00           C
ATOM   3445  HB1 ARG A 216      67.450  43.990  81.380  1.00  0.00           H
ATOM   3446  HB2 ARG A 216      66.830  45.330  80.360  1.00  0.00           H
ATOM   3447  CG  ARG A 216      65.880  43.300  80.130  1.00  0.00           C
ATOM   3448  HG1 ARG A 216      65.240  43.770  79.350  1.00  0.00           H
ATOM   3449  HG2 ARG A 216      65.020  42.870  80.690  1.00  0.00           H
ATOM   3450  CD  ARG A 216      66.840  42.190  79.590  1.00  0.00           C
ATOM   3451  HD1 ARG A 216      66.260  41.300  79.290  1.00  0.00           H
ATOM   3452  HD2 ARG A 216      67.470  41.980  80.480  1.00  0.00           H
ATOM   3453  NE  ARG A 216      67.700  42.620  78.470  1.00  0.00           N
ATOM   3454  HE  ARG A 216      67.620  43.560  78.140  1.00  0.00           H
ATOM   3455  CZ  ARG A 216      68.660  41.950  77.970  1.00  0.00           C
ATOM   3456  NH1 ARG A 216      68.800  40.640  78.290  1.00  0.00           N
ATOM   3457 HH11 ARG A 216      68.450  40.350  79.180  1.00  0.00           H
ATOM   3458 HH12 ARG A 216      69.500  40.090  77.840  1.00  0.00           H
ATOM   3459  NH2 ARG A 216      69.560  42.510  77.210  1.00  0.00           N
ATOM   3460 HH21 ARG A 216      69.540  43.510  77.170  1.00  0.00           H
ATOM   3461 HH22 ARG A 216      70.400  42.060  76.920  1.00  0.00           H
ATOM   3462  C   ARG A 216      66.360  46.070  83.030  1.00  0.00           C
ATOM   3463  O   ARG A 216      67.560  45.920  83.120  1.00  0.00           O
ATOM   3464  N   GLN A 217      65.750  47.210  83.540  1.00  0.00           N
ATOM   3465  HN  GLN A 217      64.800  47.390  83.320  1.00  0.00           H
ATOM   3466  CA  GLN A 217      66.440  48.120  84.460  1.00  0.00           C
ATOM   3467  HA  GLN A 217      67.420  47.740  84.710  1.00  0.00           H
ATOM   3468  CB  GLN A 217      66.500  49.620  84.000  1.00  0.00           C
ATOM   3469  HB1 GLN A 217      66.850  50.320  84.800  1.00  0.00           H
ATOM   3470  HB2 GLN A 217      65.490  49.980  83.720  1.00  0.00           H
ATOM   3471  CG  GLN A 217      67.510  49.960  82.780  1.00  0.00           C
ATOM   3472  HG1 GLN A 217      67.870  51.010  82.860  1.00  0.00           H
ATOM   3473  HG2 GLN A 217      66.890  49.860  81.850  1.00  0.00           H
ATOM   3474  CD  GLN A 217      68.620  48.910  82.740  1.00  0.00           C
ATOM   3475  OE1 GLN A 217      69.480  48.870  83.650  1.00  0.00           O
ATOM   3476  NE2 GLN A 217      68.810  48.200  81.590  1.00  0.00           N
ATOM   3477 HE21 GLN A 217      69.670  47.790  81.300  1.00  0.00           H
ATOM   3478 HE22 GLN A 217      68.090  48.220  80.890  1.00  0.00           H
ATOM   3479  C   GLN A 217      65.760  48.160  85.770  1.00  0.00           C
ATOM   3480  O   GLN A 217      66.110  48.750  86.790  1.00  0.00           O
ATOM   3481  N   ARG A 218      64.540  47.530  85.890  1.00  0.00           N
ATOM   3482  HN  ARG A 218      64.180  47.330  84.990  1.00  0.00           H
ATOM   3483  CA  ARG A 218      63.660  47.330  86.990  1.00  0.00           C
ATOM   3484  HA  ARG A 218      63.380  48.280  87.440  1.00  0.00           H
ATOM   3485  CB  ARG A 218      62.470  46.500  86.520  1.00  0.00           C
ATOM   3486  HB1 ARG A 218      61.800  46.200  87.350  1.00  0.00           H
ATOM   3487  HB2 ARG A 218      62.810  45.470  86.260  1.00  0.00           H
ATOM   3488  CG  ARG A 218      61.500  47.100  85.330  1.00  0.00           C
ATOM   3489  HG1 ARG A 218      60.830  46.280  85.020  1.00  0.00           H
ATOM   3490  HG2 ARG A 218      62.270  47.250  84.550  1.00  0.00           H
ATOM   3491  CD  ARG A 218      60.750  48.370  85.670  1.00  0.00           C
ATOM   3492  HD1 ARG A 218      61.410  49.130  86.140  1.00  0.00           H
ATOM   3493  HD2 ARG A 218      59.860  48.250  86.330  1.00  0.00           H
ATOM   3494  NE  ARG A 218      60.380  48.850  84.340  1.00  0.00           N
ATOM   3495  HE  ARG A 218      61.060  49.360  83.820  1.00  0.00           H
ATOM   3496  CZ  ARG A 218      59.390  48.530  83.550  1.00  0.00           C
ATOM   3497  NH1 ARG A 218      58.480  47.660  83.860  1.00  0.00           N
ATOM   3498 HH11 ARG A 218      58.040  47.600  84.760  1.00  0.00           H
ATOM   3499 HH12 ARG A 218      57.810  47.430  83.140  1.00  0.00           H
ATOM   3500  NH2 ARG A 218      59.370  49.100  82.370  1.00  0.00           N
ATOM   3501 HH21 ARG A 218      60.030  49.780  82.080  1.00  0.00           H
ATOM   3502 HH22 ARG A 218      58.600  48.970  81.720  1.00  0.00           H
ATOM   3503  C   ARG A 218      64.320  46.530  88.130  1.00  0.00           C
ATOM   3504  O   ARG A 218      65.150  45.670  87.890  1.00  0.00           O
ATOM   3505  N   GLN A 219      63.860  46.810  89.350  1.00  0.00           N
ATOM   3506  HN  GLN A 219      63.380  47.670  89.500  1.00  0.00           H
ATOM   3507  CA  GLN A 219      64.160  45.970  90.440  1.00  0.00           C
ATOM   3508  HA  GLN A 219      65.230  45.820  90.400  1.00  0.00           H
ATOM   3509  CB  GLN A 219      63.970  46.710  91.790  1.00  0.00           C
ATOM   3510  HB1 GLN A 219      63.650  46.080  92.650  1.00  0.00           H
ATOM   3511  HB2 GLN A 219      63.100  47.390  91.670  1.00  0.00           H
ATOM   3512  CG  GLN A 219      65.120  47.570  92.370  1.00  0.00           C
ATOM   3513  HG1 GLN A 219      65.770  46.860  92.910  1.00  0.00           H
ATOM   3514  HG2 GLN A 219      64.830  48.260  93.180  1.00  0.00           H
ATOM   3515  CD  GLN A 219      65.870  48.450  91.370  1.00  0.00           C
ATOM   3516  OE1 GLN A 219      65.320  49.390  90.750  1.00  0.00           O
ATOM   3517  NE2 GLN A 219      67.200  48.250  91.340  1.00  0.00           N
ATOM   3518 HE21 GLN A 219      67.780  48.850  90.800  1.00  0.00           H
ATOM   3519 HE22 GLN A 219      67.600  47.460  91.790  1.00  0.00           H
ATOM   3520  C   GLN A 219      63.660  44.480  90.380  1.00  0.00           C
ATOM   3521  O   GLN A 219      62.510  44.340  89.840  1.00  0.00           O
ATOM   3522  N   MET A 220      64.480  43.490  90.860  1.00  0.00           N
ATOM   3523  HN  MET A 220      65.280  43.740  91.400  1.00  0.00           H
ATOM   3524  CA  MET A 220      64.180  42.090  90.770  1.00  0.00           C
ATOM   3525  HA  MET A 220      63.850  41.930  89.760  1.00  0.00           H
ATOM   3526  CB  MET A 220      65.320  41.070  91.070  1.00  0.00           C
ATOM   3527  HB1 MET A 220      64.720  40.160  90.920  1.00  0.00           H
ATOM   3528  HB2 MET A 220      65.490  41.220  92.160  1.00  0.00           H
ATOM   3529  CG  MET A 220      66.630  41.310  90.300  1.00  0.00           C
ATOM   3530  HG1 MET A 220      66.970  42.350  90.510  1.00  0.00           H
ATOM   3531  HG2 MET A 220      66.430  41.250  89.220  1.00  0.00           H
ATOM   3532  SD  MET A 220      67.990  40.270  90.760  1.00  0.00           S
ATOM   3533  CE  MET A 220      67.220  38.690  90.590  1.00  0.00           C
ATOM   3534  HE1 MET A 220      67.680  38.080  89.780  1.00  0.00           H
ATOM   3535  HE2 MET A 220      66.130  38.750  90.410  1.00  0.00           H
ATOM   3536  HE3 MET A 220      67.330  38.130  91.550  1.00  0.00           H
ATOM   3537  C   MET A 220      62.970  41.670  91.580  1.00  0.00           C
ATOM   3538  O   MET A 220      62.680  42.230  92.640  1.00  0.00           O
ATOM   3539  N   ASP A 221      62.210  40.690  90.990  1.00  0.00           N
ATOM   3540  HN  ASP A 221      62.460  40.340  90.090  1.00  0.00           H
ATOM   3541  CA  ASP A 221      61.010  40.090  91.530  1.00  0.00           C
ATOM   3542  HA  ASP A 221      60.560  39.740  90.620  1.00  0.00           H
ATOM   3543  CB  ASP A 221      61.360  38.940  92.580  1.00  0.00           C
ATOM   3544  HB1 ASP A 221      60.440  38.470  92.990  1.00  0.00           H
ATOM   3545  HB2 ASP A 221      61.970  39.550  93.280  1.00  0.00           H
ATOM   3546  CG  ASP A 221      62.080  37.950  91.790  1.00  0.00           C
ATOM   3547  OD1 ASP A 221      62.780  37.040  92.430  1.00  0.00           O
ATOM   3548  OD2 ASP A 221      61.910  37.890  90.510  1.00  0.00           O
ATOM   3549  C   ASP A 221      60.020  41.030  92.200  1.00  0.00           C
ATOM   3550  O   ASP A 221      59.410  40.770  93.250  1.00  0.00           O
ATOM   3551  N   ARG A 222      59.780  42.230  91.540  1.00  0.00           N
ATOM   3552  HN  ARG A 222      60.430  42.450  90.810  1.00  0.00           H
ATOM   3553  CA  ARG A 222      58.730  43.140  91.970  1.00  0.00           C
ATOM   3554  HA  ARG A 222      58.420  42.920  92.980  1.00  0.00           H
ATOM   3555  CB  ARG A 222      59.230  44.640  91.920  1.00  0.00           C
ATOM   3556  HB1 ARG A 222      58.430  45.340  92.250  1.00  0.00           H
ATOM   3557  HB2 ARG A 222      59.290  44.900  90.840  1.00  0.00           H
ATOM   3558  CG  ARG A 222      60.590  44.930  92.630  1.00  0.00           C
ATOM   3559  HG1 ARG A 222      60.740  46.030  92.570  1.00  0.00           H
ATOM   3560  HG2 ARG A 222      61.430  44.400  92.160  1.00  0.00           H
ATOM   3561  CD  ARG A 222      60.580  44.400  94.050  1.00  0.00           C
ATOM   3562  HD1 ARG A 222      60.240  43.350  94.140  1.00  0.00           H
ATOM   3563  HD2 ARG A 222      59.920  45.100  94.600  1.00  0.00           H
ATOM   3564  NE  ARG A 222      61.970  44.430  94.550  1.00  0.00           N
ATOM   3565  HE  ARG A 222      62.670  43.940  94.020  1.00  0.00           H
ATOM   3566  CZ  ARG A 222      62.480  45.200  95.490  1.00  0.00           C
ATOM   3567  NH1 ARG A 222      61.750  45.760  96.400  1.00  0.00           N
ATOM   3568 HH11 ARG A 222      60.780  45.500  96.410  1.00  0.00           H
ATOM   3569 HH12 ARG A 222      62.230  46.370  97.030  1.00  0.00           H
ATOM   3570  NH2 ARG A 222      63.800  45.300  95.630  1.00  0.00           N
ATOM   3571 HH21 ARG A 222      64.330  44.600  95.160  1.00  0.00           H
ATOM   3572 HH22 ARG A 222      64.220  45.580  96.510  1.00  0.00           H
ATOM   3573  C   ARG A 222      57.560  43.080  91.000  1.00  0.00           C
ATOM   3574  O   ARG A 222      56.360  43.180  91.260  1.00  0.00           O
ATOM   3575  N   HSD A 223      57.860  42.670  89.720  1.00  0.00           N
ATOM   3576  HN  HSD A 223      58.840  42.590  89.560  1.00  0.00           H
ATOM   3577  CA  HSD A 223      56.970  42.280  88.680  1.00  0.00           C
ATOM   3578  HA  HSD A 223      55.980  42.060  89.020  1.00  0.00           H
ATOM   3579  CB  HSD A 223      56.810  43.330  87.520  1.00  0.00           C
ATOM   3580  HB1 HSD A 223      57.870  43.420  87.200  1.00  0.00           H
ATOM   3581  HB2 HSD A 223      56.580  44.320  87.990  1.00  0.00           H
ATOM   3582  ND1 HSD A 223      54.480  42.930  86.550  1.00  0.00           N
ATOM   3583  HD1 HSD A 223      53.980  43.040  87.400  1.00  0.00           H
ATOM   3584  CG  HSD A 223      55.860  42.900  86.380  1.00  0.00           C
ATOM   3585  CE1 HSD A 223      53.910  42.770  85.310  1.00  0.00           C
ATOM   3586  HE1 HSD A 223      52.860  42.730  85.000  1.00  0.00           H
ATOM   3587  NE2 HSD A 223      54.850  42.730  84.350  1.00  0.00           N
ATOM   3588  CD2 HSD A 223      56.070  42.760  85.050  1.00  0.00           C
ATOM   3589  HD2 HSD A 223      57.020  42.770  84.550  1.00  0.00           H
ATOM   3590  C   HSD A 223      57.580  41.000  88.110  1.00  0.00           C
ATOM   3591  O   HSD A 223      58.830  40.930  87.940  1.00  0.00           O
ATOM   3592  N   ALA A 224      56.750  39.960  87.990  1.00  0.00           N
ATOM   3593  HN  ALA A 224      55.800  40.190  88.180  1.00  0.00           H
ATOM   3594  CA  ALA A 224      57.130  38.670  87.760  1.00  0.00           C
ATOM   3595  HA  ALA A 224      58.170  38.430  87.900  1.00  0.00           H
ATOM   3596  CB  ALA A 224      56.360  37.840  88.780  1.00  0.00           C
ATOM   3597  HB1 ALA A 224      56.660  38.220  89.790  1.00  0.00           H
ATOM   3598  HB2 ALA A 224      56.580  36.740  88.730  1.00  0.00           H
ATOM   3599  HB3 ALA A 224      55.280  38.080  88.680  1.00  0.00           H
ATOM   3600  C   ALA A 224      56.720  38.250  86.370  1.00  0.00           C
ATOM   3601  O   ALA A 224      56.770  37.080  85.980  1.00  0.00           O
ATOM   3602  N   LYS A 225      56.320  39.260  85.570  1.00  0.00           N
ATOM   3603  HN  LYS A 225      56.110  40.120  86.020  1.00  0.00           H
ATOM   3604  CA  LYS A 225      55.790  39.040  84.170  1.00  0.00           C
ATOM   3605  HA  LYS A 225      55.760  37.990  83.910  1.00  0.00           H
ATOM   3606  CB  LYS A 225      54.250  39.370  84.080  1.00  0.00           C
ATOM   3607  HB1 LYS A 225      53.990  39.430  82.990  1.00  0.00           H
ATOM   3608  HB2 LYS A 225      54.220  40.350  84.620  1.00  0.00           H
ATOM   3609  CG  LYS A 225      53.260  38.340  84.700  1.00  0.00           C
ATOM   3610  HG1 LYS A 225      53.730  37.340  84.820  1.00  0.00           H
ATOM   3611  HG2 LYS A 225      52.430  38.280  83.970  1.00  0.00           H
ATOM   3612  CD  LYS A 225      52.740  38.830  86.060  1.00  0.00           C
ATOM   3613  HD1 LYS A 225      52.490  39.900  85.930  1.00  0.00           H
ATOM   3614  HD2 LYS A 225      53.550  38.720  86.820  1.00  0.00           H
ATOM   3615  CE  LYS A 225      51.450  38.170  86.490  1.00  0.00           C
ATOM   3616  HE1 LYS A 225      51.640  37.080  86.610  1.00  0.00           H
ATOM   3617  HE2 LYS A 225      50.590  38.270  85.790  1.00  0.00           H
ATOM   3618  NZ  LYS A 225      51.090  38.650  87.850  1.00  0.00           N
ATOM   3619  HZ1 LYS A 225      51.840  38.250  88.460  1.00  0.00           H
ATOM   3620  HZ2 LYS A 225      50.180  38.190  88.050  1.00  0.00           H
ATOM   3621  HZ3 LYS A 225      51.030  39.680  87.940  1.00  0.00           H
ATOM   3622  C   LYS A 225      56.570  39.720  83.100  1.00  0.00           C
ATOM   3623  O   LYS A 225      56.080  39.930  81.980  1.00  0.00           O
ATOM   3624  N   ILE A 226      57.850  40.110  83.400  1.00  0.00           N
ATOM   3625  HN  ILE A 226      58.340  39.840  84.220  1.00  0.00           H
ATOM   3626  CA  ILE A 226      58.780  40.900  82.570  1.00  0.00           C
ATOM   3627  HA  ILE A 226      58.290  41.810  82.300  1.00  0.00           H
ATOM   3628  CB  ILE A 226      60.180  41.110  83.260  1.00  0.00           C
ATOM   3629  HB  ILE A 226      60.610  40.160  83.640  1.00  0.00           H
ATOM   3630  CG2 ILE A 226      61.120  41.880  82.340  1.00  0.00           C
ATOM   3631 HG21 ILE A 226      61.850  42.580  82.830  1.00  0.00           H
ATOM   3632 HG22 ILE A 226      60.560  42.340  81.500  1.00  0.00           H
ATOM   3633 HG23 ILE A 226      61.810  41.180  81.830  1.00  0.00           H
ATOM   3634  CG1 ILE A 226      60.170  41.950  84.590  1.00  0.00           C
ATOM   3635 HG11 ILE A 226      61.110  41.720  85.150  1.00  0.00           H
ATOM   3636 HG12 ILE A 226      59.470  41.370  85.230  1.00  0.00           H
ATOM   3637  CD  ILE A 226      59.740  43.380  84.580  1.00  0.00           C
ATOM   3638  HD1 ILE A 226      59.750  43.880  85.570  1.00  0.00           H
ATOM   3639  HD2 ILE A 226      58.770  43.480  84.050  1.00  0.00           H
ATOM   3640  HD3 ILE A 226      60.530  44.030  84.150  1.00  0.00           H
ATOM   3641  C   ILE A 226      59.090  40.160  81.200  1.00  0.00           C
ATOM   3642  O   ILE A 226      59.340  40.730  80.100  1.00  0.00           O
ATOM   3643  N   LYS A 227      59.170  38.790  81.260  1.00  0.00           N
ATOM   3644  HN  LYS A 227      59.130  38.280  82.120  1.00  0.00           H
ATOM   3645  CA  LYS A 227      59.420  37.970  80.100  1.00  0.00           C
ATOM   3646  HA  LYS A 227      60.300  38.370  79.600  1.00  0.00           H
ATOM   3647  CB  LYS A 227      59.700  36.540  80.430  1.00  0.00           C
ATOM   3648  HB1 LYS A 227      59.880  35.970  79.510  1.00  0.00           H
ATOM   3649  HB2 LYS A 227      58.820  36.020  80.850  1.00  0.00           H
ATOM   3650  CG  LYS A 227      60.860  36.330  81.460  1.00  0.00           C
ATOM   3651  HG1 LYS A 227      60.560  36.710  82.460  1.00  0.00           H
ATOM   3652  HG2 LYS A 227      61.670  36.970  81.060  1.00  0.00           H
ATOM   3653  CD  LYS A 227      61.280  34.880  81.560  1.00  0.00           C
ATOM   3654  HD1 LYS A 227      61.330  34.570  80.500  1.00  0.00           H
ATOM   3655  HD2 LYS A 227      60.450  34.330  82.060  1.00  0.00           H
ATOM   3656  CE  LYS A 227      62.450  34.550  82.360  1.00  0.00           C
ATOM   3657  HE1 LYS A 227      62.740  33.480  82.230  1.00  0.00           H
ATOM   3658  HE2 LYS A 227      62.120  34.570  83.430  1.00  0.00           H
ATOM   3659  NZ  LYS A 227      63.600  35.380  82.120  1.00  0.00           N
ATOM   3660  HZ1 LYS A 227      64.360  34.990  82.710  1.00  0.00           H
ATOM   3661  HZ2 LYS A 227      63.460  36.390  82.330  1.00  0.00           H
ATOM   3662  HZ3 LYS A 227      63.850  35.290  81.120  1.00  0.00           H
ATOM   3663  C   LYS A 227      58.290  38.040  79.130  1.00  0.00           C
ATOM   3664  O   LYS A 227      58.460  38.180  77.930  1.00  0.00           O
ATOM   3665  N   ARG A 228      57.040  37.970  79.660  1.00  0.00           N
ATOM   3666  HN  ARG A 228      56.860  37.920  80.640  1.00  0.00           H
ATOM   3667  CA  ARG A 228      55.800  38.150  78.910  1.00  0.00           C
ATOM   3668  HA  ARG A 228      55.780  37.390  78.150  1.00  0.00           H
ATOM   3669  CB  ARG A 228      54.520  37.990  79.890  1.00  0.00           C
ATOM   3670  HB1 ARG A 228      53.650  38.200  79.230  1.00  0.00           H
ATOM   3671  HB2 ARG A 228      54.490  38.820  80.630  1.00  0.00           H
ATOM   3672  CG  ARG A 228      54.450  36.650  80.590  1.00  0.00           C
ATOM   3673  HG1 ARG A 228      54.160  36.850  81.640  1.00  0.00           H
ATOM   3674  HG2 ARG A 228      55.470  36.270  80.800  1.00  0.00           H
ATOM   3675  CD  ARG A 228      53.620  35.530  79.930  1.00  0.00           C
ATOM   3676  HD1 ARG A 228      52.610  35.950  79.750  1.00  0.00           H
ATOM   3677  HD2 ARG A 228      53.470  34.640  80.560  1.00  0.00           H
ATOM   3678  NE  ARG A 228      54.220  35.200  78.630  1.00  0.00           N
ATOM   3679  HE  ARG A 228      55.190  35.370  78.510  1.00  0.00           H
ATOM   3680  CZ  ARG A 228      53.640  34.420  77.710  1.00  0.00           C
ATOM   3681  NH1 ARG A 228      52.450  33.900  77.890  1.00  0.00           N
ATOM   3682 HH11 ARG A 228      51.860  33.970  78.700  1.00  0.00           H
ATOM   3683 HH12 ARG A 228      52.190  33.280  77.150  1.00  0.00           H
ATOM   3684  NH2 ARG A 228      54.330  34.030  76.660  1.00  0.00           N
ATOM   3685 HH21 ARG A 228      55.310  34.200  76.600  1.00  0.00           H
ATOM   3686 HH22 ARG A 228      53.810  33.410  76.100  1.00  0.00           H
ATOM   3687  C   ARG A 228      55.710  39.510  78.200  1.00  0.00           C
ATOM   3688  O   ARG A 228      55.300  39.550  77.060  1.00  0.00           O
ATOM   3689  N   ALA A 229      56.090  40.610  78.880  1.00  0.00           N
ATOM   3690  HN  ALA A 229      56.350  40.460  79.830  1.00  0.00           H
ATOM   3691  CA  ALA A 229      56.290  41.970  78.370  1.00  0.00           C
ATOM   3692  HA  ALA A 229      55.360  42.250  77.910  1.00  0.00           H
ATOM   3693  CB  ALA A 229      56.620  42.880  79.550  1.00  0.00           C
ATOM   3694  HB1 ALA A 229      56.390  43.940  79.320  1.00  0.00           H
ATOM   3695  HB2 ALA A 229      57.650  42.830  79.940  1.00  0.00           H
ATOM   3696  HB3 ALA A 229      55.970  42.540  80.390  1.00  0.00           H
ATOM   3697  C   ALA A 229      57.330  42.090  77.290  1.00  0.00           C
ATOM   3698  O   ALA A 229      57.040  42.520  76.180  1.00  0.00           O
ATOM   3699  N   ILE A 230      58.490  41.470  77.510  1.00  0.00           N
ATOM   3700  HN  ILE A 230      58.810  41.050  78.350  1.00  0.00           H
ATOM   3701  CA  ILE A 230      59.540  41.440  76.500  1.00  0.00           C
ATOM   3702  HA  ILE A 230      59.600  42.450  76.100  1.00  0.00           H
ATOM   3703  CB  ILE A 230      60.920  41.010  77.100  1.00  0.00           C
ATOM   3704  HB  ILE A 230      60.690  40.080  77.660  1.00  0.00           H
ATOM   3705  CG2 ILE A 230      62.000  40.710  75.990  1.00  0.00           C
ATOM   3706 HG21 ILE A 230      62.950  40.460  76.480  1.00  0.00           H
ATOM   3707 HG22 ILE A 230      62.250  41.610  75.390  1.00  0.00           H
ATOM   3708 HG23 ILE A 230      61.630  39.920  75.290  1.00  0.00           H
ATOM   3709  CG1 ILE A 230      61.500  41.980  78.070  1.00  0.00           C
ATOM   3710 HG11 ILE A 230      60.640  42.270  78.720  1.00  0.00           H
ATOM   3711 HG12 ILE A 230      61.750  42.920  77.540  1.00  0.00           H
ATOM   3712  CD  ILE A 230      62.700  41.440  78.830  1.00  0.00           C
ATOM   3713  HD1 ILE A 230      62.940  42.230  79.570  1.00  0.00           H
ATOM   3714  HD2 ILE A 230      63.680  41.440  78.330  1.00  0.00           H
ATOM   3715  HD3 ILE A 230      62.510  40.490  79.370  1.00  0.00           H
ATOM   3716  C   ILE A 230      59.090  40.580  75.380  1.00  0.00           C
ATOM   3717  O   ILE A 230      59.280  40.930  74.250  1.00  0.00           O
ATOM   3718  N   THR A 231      58.440  39.460  75.670  1.00  0.00           N
ATOM   3719  HN  THR A 231      58.350  39.210  76.640  1.00  0.00           H
ATOM   3720  CA  THR A 231      57.850  38.550  74.680  1.00  0.00           C
ATOM   3721  HA  THR A 231      58.700  38.330  74.040  1.00  0.00           H
ATOM   3722  CB  THR A 231      57.250  37.190  75.120  1.00  0.00           C
ATOM   3723  HB  THR A 231      56.610  37.310  76.030  1.00  0.00           H
ATOM   3724  OG1 THR A 231      58.320  36.380  75.680  1.00  0.00           O
ATOM   3725  HG1 THR A 231      58.890  36.910  76.250  1.00  0.00           H
ATOM   3726  CG2 THR A 231      56.590  36.460  73.940  1.00  0.00           C
ATOM   3727 HG21 THR A 231      57.300  36.390  73.090  1.00  0.00           H
ATOM   3728 HG22 THR A 231      55.740  37.060  73.540  1.00  0.00           H
ATOM   3729 HG23 THR A 231      56.170  35.480  74.310  1.00  0.00           H
ATOM   3730  C   THR A 231      56.860  39.190  73.750  1.00  0.00           C
ATOM   3731  O   THR A 231      57.160  39.230  72.590  1.00  0.00           O
ATOM   3732  N   PHE A 232      55.810  39.880  74.320  1.00  0.00           N
ATOM   3733  HN  PHE A 232      55.750  39.810  75.300  1.00  0.00           H
ATOM   3734  CA  PHE A 232      54.910  40.770  73.610  1.00  0.00           C
ATOM   3735  HA  PHE A 232      54.320  40.090  73.000  1.00  0.00           H
ATOM   3736  CB  PHE A 232      54.040  41.490  74.700  1.00  0.00           C
ATOM   3737  HB1 PHE A 232      54.600  42.210  75.340  1.00  0.00           H
ATOM   3738  HB2 PHE A 232      53.630  40.700  75.370  1.00  0.00           H
ATOM   3739  CG  PHE A 232      52.860  42.290  74.160  1.00  0.00           C
ATOM   3740  CD1 PHE A 232      52.770  43.730  74.170  1.00  0.00           C
ATOM   3741  HD1 PHE A 232      53.520  44.360  74.620  1.00  0.00           H
ATOM   3742  CE1 PHE A 232      51.560  44.370  73.870  1.00  0.00           C
ATOM   3743  HE1 PHE A 232      51.340  45.410  74.060  1.00  0.00           H
ATOM   3744  CZ  PHE A 232      50.560  43.630  73.270  1.00  0.00           C
ATOM   3745  HZ  PHE A 232      49.680  44.230  73.080  1.00  0.00           H
ATOM   3746  CD2 PHE A 232      51.890  41.580  73.480  1.00  0.00           C
ATOM   3747  HD2 PHE A 232      51.900  40.510  73.280  1.00  0.00           H
ATOM   3748  CE2 PHE A 232      50.660  42.220  73.070  1.00  0.00           C
ATOM   3749  HE2 PHE A 232      49.870  41.730  72.520  1.00  0.00           H
ATOM   3750  C   PHE A 232      55.580  41.700  72.610  1.00  0.00           C
ATOM   3751  O   PHE A 232      55.240  41.730  71.440  1.00  0.00           O
ATOM   3752  N   ILE A 233      56.560  42.470  73.090  1.00  0.00           N
ATOM   3753  HN  ILE A 233      56.900  42.390  74.020  1.00  0.00           H
ATOM   3754  CA  ILE A 233      57.270  43.500  72.240  1.00  0.00           C
ATOM   3755  HA  ILE A 233      56.510  44.190  71.930  1.00  0.00           H
ATOM   3756  CB  ILE A 233      58.080  44.300  73.290  1.00  0.00           C
ATOM   3757  HB  ILE A 233      58.560  43.650  74.050  1.00  0.00           H
ATOM   3758  CG2 ILE A 233      59.160  45.050  72.630  1.00  0.00           C
ATOM   3759 HG21 ILE A 233      59.600  45.770  73.360  1.00  0.00           H
ATOM   3760 HG22 ILE A 233      58.850  45.730  71.800  1.00  0.00           H
ATOM   3761 HG23 ILE A 233      59.920  44.340  72.260  1.00  0.00           H
ATOM   3762  CG1 ILE A 233      57.200  45.280  74.120  1.00  0.00           C
ATOM   3763 HG11 ILE A 233      57.810  45.500  75.020  1.00  0.00           H
ATOM   3764 HG12 ILE A 233      56.280  44.810  74.520  1.00  0.00           H
ATOM   3765  CD  ILE A 233      56.840  46.640  73.340  1.00  0.00           C
ATOM   3766  HD1 ILE A 233      56.190  46.540  72.450  1.00  0.00           H
ATOM   3767  HD2 ILE A 233      57.720  47.280  73.100  1.00  0.00           H
ATOM   3768  HD3 ILE A 233      56.090  47.130  74.010  1.00  0.00           H
ATOM   3769  C   ILE A 233      58.080  42.900  71.120  1.00  0.00           C
ATOM   3770  O   ILE A 233      58.200  43.330  69.990  1.00  0.00           O
ATOM   3771  N   MET A 234      58.790  41.800  71.330  1.00  0.00           N
ATOM   3772  HN  MET A 234      58.890  41.430  72.260  1.00  0.00           H
ATOM   3773  CA  MET A 234      59.560  41.090  70.310  1.00  0.00           C
ATOM   3774  HA  MET A 234      60.140  41.840  69.790  1.00  0.00           H
ATOM   3775  CB  MET A 234      60.530  40.080  70.950  1.00  0.00           C
ATOM   3776  HB1 MET A 234      61.050  39.530  70.150  1.00  0.00           H
ATOM   3777  HB2 MET A 234      59.940  39.410  71.610  1.00  0.00           H
ATOM   3778  CG  MET A 234      61.590  40.740  71.900  1.00  0.00           C
ATOM   3779  HG1 MET A 234      62.030  40.050  72.650  1.00  0.00           H
ATOM   3780  HG2 MET A 234      61.100  41.540  72.500  1.00  0.00           H
ATOM   3781  SD  MET A 234      63.060  41.510  71.150  1.00  0.00           S
ATOM   3782  CE  MET A 234      64.000  40.080  70.690  1.00  0.00           C
ATOM   3783  HE1 MET A 234      64.970  40.270  70.210  1.00  0.00           H
ATOM   3784  HE2 MET A 234      63.480  39.420  69.970  1.00  0.00           H
ATOM   3785  HE3 MET A 234      64.140  39.460  71.620  1.00  0.00           H
ATOM   3786  C   MET A 234      58.710  40.500  69.170  1.00  0.00           C
ATOM   3787  O   MET A 234      59.020  40.620  67.990  1.00  0.00           O
ATOM   3788  N   VAL A 235      57.480  39.950  69.610  1.00  0.00           N
ATOM   3789  HN  VAL A 235      57.250  40.190  70.540  1.00  0.00           H
ATOM   3790  CA  VAL A 235      56.590  39.390  68.660  1.00  0.00           C
ATOM   3791  HA  VAL A 235      57.110  38.610  68.100  1.00  0.00           H
ATOM   3792  CB  VAL A 235      55.450  38.630  69.220  1.00  0.00           C
ATOM   3793  HB  VAL A 235      54.910  39.300  69.940  1.00  0.00           H
ATOM   3794  CG1 VAL A 235      54.390  38.210  68.200  1.00  0.00           C
ATOM   3795 HG11 VAL A 235      53.480  37.870  68.720  1.00  0.00           H
ATOM   3796 HG12 VAL A 235      54.720  37.390  67.520  1.00  0.00           H
ATOM   3797 HG13 VAL A 235      54.040  39.080  67.580  1.00  0.00           H
ATOM   3798  CG2 VAL A 235      55.970  37.400  70.000  1.00  0.00           C
ATOM   3799 HG21 VAL A 235      56.880  37.570  70.620  1.00  0.00           H
ATOM   3800 HG22 VAL A 235      56.320  36.630  69.280  1.00  0.00           H
ATOM   3801 HG23 VAL A 235      55.090  37.300  70.660  1.00  0.00           H
ATOM   3802  C   VAL A 235      55.990  40.460  67.690  1.00  0.00           C
ATOM   3803  O   VAL A 235      56.060  40.220  66.490  1.00  0.00           O
ATOM   3804  N   VAL A 236      55.560  41.630  68.120  1.00  0.00           N
ATOM   3805  HN  VAL A 236      55.600  41.750  69.110  1.00  0.00           H
ATOM   3806  CA  VAL A 236      55.150  42.720  67.280  1.00  0.00           C
ATOM   3807  HA  VAL A 236      54.370  42.330  66.630  1.00  0.00           H
ATOM   3808  CB  VAL A 236      54.540  43.890  68.080  1.00  0.00           C
ATOM   3809  HB  VAL A 236      55.290  44.160  68.860  1.00  0.00           H
ATOM   3810  CG1 VAL A 236      54.190  45.120  67.210  1.00  0.00           C
ATOM   3811 HG11 VAL A 236      55.080  45.530  66.690  1.00  0.00           H
ATOM   3812 HG12 VAL A 236      53.780  45.890  67.900  1.00  0.00           H
ATOM   3813 HG13 VAL A 236      53.430  44.820  66.450  1.00  0.00           H
ATOM   3814  CG2 VAL A 236      53.280  43.210  68.530  1.00  0.00           C
ATOM   3815 HG21 VAL A 236      53.300  42.680  69.500  1.00  0.00           H
ATOM   3816 HG22 VAL A 236      52.750  42.580  67.780  1.00  0.00           H
ATOM   3817 HG23 VAL A 236      52.620  44.040  68.860  1.00  0.00           H
ATOM   3818  C   VAL A 236      56.310  43.220  66.350  1.00  0.00           C
ATOM   3819  O   VAL A 236      56.120  43.300  65.110  1.00  0.00           O
ATOM   3820  N   ALA A 237      57.560  43.490  66.860  1.00  0.00           N
ATOM   3821  HN  ALA A 237      57.720  43.300  67.830  1.00  0.00           H
ATOM   3822  CA  ALA A 237      58.680  43.830  66.040  1.00  0.00           C
ATOM   3823  HA  ALA A 237      58.430  44.770  65.570  1.00  0.00           H
ATOM   3824  CB  ALA A 237      60.040  43.910  66.840  1.00  0.00           C
ATOM   3825  HB1 ALA A 237      60.980  44.080  66.260  1.00  0.00           H
ATOM   3826  HB2 ALA A 237      60.130  42.990  67.460  1.00  0.00           H
ATOM   3827  HB3 ALA A 237      59.990  44.670  67.650  1.00  0.00           H
ATOM   3828  C   ALA A 237      58.990  42.790  64.910  1.00  0.00           C
ATOM   3829  O   ALA A 237      59.370  43.150  63.780  1.00  0.00           O
ATOM   3830  N   ILE A 238      59.000  41.460  65.280  1.00  0.00           N
ATOM   3831  HN  ILE A 238      58.930  41.230  66.250  1.00  0.00           H
ATOM   3832  CA  ILE A 238      59.240  40.360  64.370  1.00  0.00           C
ATOM   3833  HA  ILE A 238      60.080  40.670  63.770  1.00  0.00           H
ATOM   3834  CB  ILE A 238      59.500  39.050  65.100  1.00  0.00           C
ATOM   3835  HB  ILE A 238      58.810  38.970  65.970  1.00  0.00           H
ATOM   3836  CG2 ILE A 238      59.280  37.790  64.230  1.00  0.00           C
ATOM   3837 HG21 ILE A 238      59.450  36.840  64.790  1.00  0.00           H
ATOM   3838 HG22 ILE A 238      59.940  37.750  63.340  1.00  0.00           H
ATOM   3839 HG23 ILE A 238      58.300  37.570  63.780  1.00  0.00           H
ATOM   3840  CG1 ILE A 238      60.930  39.090  65.790  1.00  0.00           C
ATOM   3841 HG11 ILE A 238      60.970  40.150  66.130  1.00  0.00           H
ATOM   3842 HG12 ILE A 238      61.710  39.050  64.990  1.00  0.00           H
ATOM   3843  CD  ILE A 238      61.110  38.000  66.810  1.00  0.00           C
ATOM   3844  HD1 ILE A 238      61.130  37.000  66.330  1.00  0.00           H
ATOM   3845  HD2 ILE A 238      60.280  37.920  67.540  1.00  0.00           H
ATOM   3846  HD3 ILE A 238      62.040  38.120  67.410  1.00  0.00           H
ATOM   3847  C   ILE A 238      58.150  40.280  63.330  1.00  0.00           C
ATOM   3848  O   ILE A 238      58.360  40.020  62.110  1.00  0.00           O
ATOM   3849  N   VAL A 239      56.900  40.450  63.720  1.00  0.00           N
ATOM   3850  HN  VAL A 239      56.800  40.460  64.710  1.00  0.00           H
ATOM   3851  CA  VAL A 239      55.730  40.560  62.810  1.00  0.00           C
ATOM   3852  HA  VAL A 239      55.820  39.690  62.180  1.00  0.00           H
ATOM   3853  CB  VAL A 239      54.390  40.530  63.580  1.00  0.00           C
ATOM   3854  HB  VAL A 239      54.470  41.210  64.460  1.00  0.00           H
ATOM   3855  CG1 VAL A 239      53.150  40.950  62.900  1.00  0.00           C
ATOM   3856 HG11 VAL A 239      52.260  40.990  63.560  1.00  0.00           H
ATOM   3857 HG12 VAL A 239      52.960  40.220  62.080  1.00  0.00           H
ATOM   3858 HG13 VAL A 239      53.290  41.930  62.400  1.00  0.00           H
ATOM   3859  CG2 VAL A 239      54.150  39.080  64.160  1.00  0.00           C
ATOM   3860 HG21 VAL A 239      53.840  38.520  63.260  1.00  0.00           H
ATOM   3861 HG22 VAL A 239      53.280  39.120  64.840  1.00  0.00           H
ATOM   3862 HG23 VAL A 239      55.080  38.730  64.660  1.00  0.00           H
ATOM   3863  C   VAL A 239      55.830  41.730  61.880  1.00  0.00           C
ATOM   3864  O   VAL A 239      55.510  41.540  60.720  1.00  0.00           O
ATOM   3865  N   PHE A 240      56.270  42.940  62.350  1.00  0.00           N
ATOM   3866  HN  PHE A 240      56.490  43.170  63.290  1.00  0.00           H
ATOM   3867  CA  PHE A 240      56.350  44.060  61.430  1.00  0.00           C
ATOM   3868  HA  PHE A 240      55.340  44.250  61.090  1.00  0.00           H
ATOM   3869  CB  PHE A 240      56.990  45.280  62.250  1.00  0.00           C
ATOM   3870  HB1 PHE A 240      57.950  44.910  62.670  1.00  0.00           H
ATOM   3871  HB2 PHE A 240      56.340  45.540  63.120  1.00  0.00           H
ATOM   3872  CG  PHE A 240      57.150  46.480  61.370  1.00  0.00           C
ATOM   3873  CD1 PHE A 240      56.260  47.500  61.560  1.00  0.00           C
ATOM   3874  HD1 PHE A 240      55.430  47.400  62.240  1.00  0.00           H
ATOM   3875  CE1 PHE A 240      56.500  48.770  60.830  1.00  0.00           C
ATOM   3876  HE1 PHE A 240      55.850  49.620  60.870  1.00  0.00           H
ATOM   3877  CZ  PHE A 240      57.480  48.770  59.840  1.00  0.00           C
ATOM   3878  HZ  PHE A 240      57.700  49.710  59.350  1.00  0.00           H
ATOM   3879  CD2 PHE A 240      58.220  46.560  60.430  1.00  0.00           C
ATOM   3880  HD2 PHE A 240      58.940  45.760  60.400  1.00  0.00           H
ATOM   3881  CE2 PHE A 240      58.400  47.720  59.700  1.00  0.00           C
ATOM   3882  HE2 PHE A 240      59.240  47.750  59.010  1.00  0.00           H
ATOM   3883  C   PHE A 240      57.270  43.720  60.190  1.00  0.00           C
ATOM   3884  O   PHE A 240      56.980  43.930  59.020  1.00  0.00           O
ATOM   3885  N   VAL A 241      58.470  43.180  60.460  1.00  0.00           N
ATOM   3886  HN  VAL A 241      58.860  43.070  61.370  1.00  0.00           H
ATOM   3887  CA  VAL A 241      59.440  42.730  59.410  1.00  0.00           C
ATOM   3888  HA  VAL A 241      59.720  43.570  58.780  1.00  0.00           H
ATOM   3889  CB  VAL A 241      60.790  42.280  60.090  1.00  0.00           C
ATOM   3890  HB  VAL A 241      60.630  41.320  60.630  1.00  0.00           H
ATOM   3891  CG1 VAL A 241      61.940  41.910  59.000  1.00  0.00           C
ATOM   3892 HG11 VAL A 241      62.400  42.880  58.760  1.00  0.00           H
ATOM   3893 HG12 VAL A 241      61.510  41.350  58.140  1.00  0.00           H
ATOM   3894 HG13 VAL A 241      62.670  41.280  59.560  1.00  0.00           H
ATOM   3895  CG2 VAL A 241      61.300  43.440  60.890  1.00  0.00           C
ATOM   3896 HG21 VAL A 241      60.850  43.530  61.910  1.00  0.00           H
ATOM   3897 HG22 VAL A 241      60.980  44.380  60.390  1.00  0.00           H
ATOM   3898 HG23 VAL A 241      62.410  43.510  60.890  1.00  0.00           H
ATOM   3899  C   VAL A 241      58.880  41.600  58.530  1.00  0.00           C
ATOM   3900  O   VAL A 241      58.890  41.840  57.320  1.00  0.00           O
ATOM   3901  N   ILE A 242      58.230  40.530  59.050  1.00  0.00           N
ATOM   3902  HN  ILE A 242      58.120  40.560  60.040  1.00  0.00           H
ATOM   3903  CA  ILE A 242      57.560  39.520  58.260  1.00  0.00           C
ATOM   3904  HA  ILE A 242      58.350  39.090  57.670  1.00  0.00           H
ATOM   3905  CB  ILE A 242      56.950  38.360  59.060  1.00  0.00           C
ATOM   3906  HB  ILE A 242      56.300  38.630  59.920  1.00  0.00           H
ATOM   3907  CG2 ILE A 242      56.190  37.350  58.090  1.00  0.00           C
ATOM   3908 HG21 ILE A 242      56.000  36.450  58.700  1.00  0.00           H
ATOM   3909 HG22 ILE A 242      56.770  37.060  57.180  1.00  0.00           H
ATOM   3910 HG23 ILE A 242      55.250  37.850  57.800  1.00  0.00           H
ATOM   3911  CG1 ILE A 242      58.170  37.660  59.700  1.00  0.00           C
ATOM   3912 HG11 ILE A 242      58.800  38.230  60.420  1.00  0.00           H
ATOM   3913 HG12 ILE A 242      58.850  37.140  58.990  1.00  0.00           H
ATOM   3914  CD  ILE A 242      57.660  36.580  60.670  1.00  0.00           C
ATOM   3915  HD1 ILE A 242      57.260  35.760  60.040  1.00  0.00           H
ATOM   3916  HD2 ILE A 242      56.930  36.930  61.440  1.00  0.00           H
ATOM   3917  HD3 ILE A 242      58.520  36.170  61.230  1.00  0.00           H
ATOM   3918  C   ILE A 242      56.480  40.070  57.360  1.00  0.00           C
ATOM   3919  O   ILE A 242      56.400  39.760  56.170  1.00  0.00           O
ATOM   3920  N   CYS A 243      55.600  40.990  57.890  1.00  0.00           N
ATOM   3921  HN  CYS A 243      55.710  41.190  58.850  1.00  0.00           H
ATOM   3922  CA  CYS A 243      54.410  41.470  57.120  1.00  0.00           C
ATOM   3923  HA  CYS A 243      53.930  40.650  56.600  1.00  0.00           H
ATOM   3924  CB  CYS A 243      53.280  42.030  58.100  1.00  0.00           C
ATOM   3925  HB1 CYS A 243      52.450  42.590  57.610  1.00  0.00           H
ATOM   3926  HB2 CYS A 243      53.810  42.730  58.770  1.00  0.00           H
ATOM   3927  SG  CYS A 243      52.610  40.720  59.210  1.00  0.00           S
ATOM   3928  HG1 CYS A 243      53.330  41.120  60.250  1.00  0.00           H
ATOM   3929  C   CYS A 243      54.780  42.570  56.070  1.00  0.00           C
ATOM   3930  O   CYS A 243      54.100  42.550  55.030  1.00  0.00           O
ATOM   3931  N   PHE A 244      55.790  43.400  56.340  1.00  0.00           N
ATOM   3932  HN  PHE A 244      56.220  43.320  57.230  1.00  0.00           H
ATOM   3933  CA  PHE A 244      56.190  44.610  55.500  1.00  0.00           C
ATOM   3934  HA  PHE A 244      55.400  44.710  54.790  1.00  0.00           H
ATOM   3935  CB  PHE A 244      56.480  45.880  56.380  1.00  0.00           C
ATOM   3936  HB1 PHE A 244      56.840  46.700  55.720  1.00  0.00           H
ATOM   3937  HB2 PHE A 244      57.330  45.730  57.070  1.00  0.00           H
ATOM   3938  CG  PHE A 244      55.200  46.490  56.910  1.00  0.00           C
ATOM   3939  CD1 PHE A 244      54.410  47.390  56.170  1.00  0.00           C
ATOM   3940  HD1 PHE A 244      54.760  47.650  55.190  1.00  0.00           H
ATOM   3941  CE1 PHE A 244      53.260  48.010  56.720  1.00  0.00           C
ATOM   3942  HE1 PHE A 244      52.690  48.680  56.110  1.00  0.00           H
ATOM   3943  CZ  PHE A 244      52.800  47.590  58.030  1.00  0.00           C
ATOM   3944  HZ  PHE A 244      51.900  48.020  58.450  1.00  0.00           H
ATOM   3945  CD2 PHE A 244      54.800  46.250  58.240  1.00  0.00           C
ATOM   3946  HD2 PHE A 244      55.320  45.510  58.820  1.00  0.00           H
ATOM   3947  CE2 PHE A 244      53.650  46.810  58.840  1.00  0.00           C
ATOM   3948  HE2 PHE A 244      53.290  46.590  59.840  1.00  0.00           H
ATOM   3949  C   PHE A 244      57.490  44.420  54.730  1.00  0.00           C
ATOM   3950  O   PHE A 244      57.700  45.070  53.700  1.00  0.00           O
ATOM   3951  N   LEU A 245      58.420  43.490  55.100  1.00  0.00           N
ATOM   3952  HN  LEU A 245      58.300  43.050  55.990  1.00  0.00           H
ATOM   3953  CA  LEU A 245      59.550  43.090  54.210  1.00  0.00           C
ATOM   3954  HA  LEU A 245      59.980  44.070  54.040  1.00  0.00           H
ATOM   3955  CB  LEU A 245      60.610  42.340  55.070  1.00  0.00           C
ATOM   3956  HB1 LEU A 245      60.280  41.310  55.310  1.00  0.00           H
ATOM   3957  HB2 LEU A 245      60.860  42.820  56.040  1.00  0.00           H
ATOM   3958  CG  LEU A 245      61.870  41.940  54.250  1.00  0.00           C
ATOM   3959  HG  LEU A 245      61.550  41.540  53.260  1.00  0.00           H
ATOM   3960  CD1 LEU A 245      62.670  43.210  53.820  1.00  0.00           C
ATOM   3961 HD11 LEU A 245      62.030  43.980  53.340  1.00  0.00           H
ATOM   3962 HD12 LEU A 245      63.480  42.910  53.130  1.00  0.00           H
ATOM   3963 HD13 LEU A 245      63.130  43.680  54.720  1.00  0.00           H
ATOM   3964  CD2 LEU A 245      62.810  40.990  54.990  1.00  0.00           C
ATOM   3965 HD21 LEU A 245      62.540  39.920  54.940  1.00  0.00           H
ATOM   3966 HD22 LEU A 245      62.940  41.300  56.060  1.00  0.00           H
ATOM   3967 HD23 LEU A 245      63.780  41.050  54.480  1.00  0.00           H
ATOM   3968  C   LEU A 245      59.160  42.580  52.760  1.00  0.00           C
ATOM   3969  O   LEU A 245      59.720  43.020  51.770  1.00  0.00           O
ATOM   3970  N   PRO A 246      58.340  41.540  52.540  1.00  0.00           N
ATOM   3971  CD  PRO A 246      57.580  40.820  53.580  1.00  0.00           C
ATOM   3972  HD1 PRO A 246      57.010  41.600  54.130  1.00  0.00           H
ATOM   3973  HD2 PRO A 246      58.280  40.270  54.240  1.00  0.00           H
ATOM   3974  CA  PRO A 246      58.330  40.900  51.200  1.00  0.00           C
ATOM   3975  HA  PRO A 246      59.340  40.550  51.020  1.00  0.00           H
ATOM   3976  CB  PRO A 246      57.400  39.740  51.390  1.00  0.00           C
ATOM   3977  HB1 PRO A 246      58.060  38.860  51.480  1.00  0.00           H
ATOM   3978  HB2 PRO A 246      56.670  39.580  50.570  1.00  0.00           H
ATOM   3979  CG  PRO A 246      56.690  39.820  52.790  1.00  0.00           C
ATOM   3980  HG1 PRO A 246      55.720  40.360  52.750  1.00  0.00           H
ATOM   3981  HG2 PRO A 246      56.550  38.840  53.320  1.00  0.00           H
ATOM   3982  C   PRO A 246      57.870  41.780  50.060  1.00  0.00           C
ATOM   3983  O   PRO A 246      58.300  41.660  48.910  1.00  0.00           O
ATOM   3984  N   SER A 247      56.920  42.730  50.260  1.00  0.00           N
ATOM   3985  HN  SER A 247      56.440  42.800  51.130  1.00  0.00           H
ATOM   3986  CA  SER A 247      56.580  43.700  49.270  1.00  0.00           C
ATOM   3987  HA  SER A 247      56.540  43.260  48.280  1.00  0.00           H
ATOM   3988  CB  SER A 247      55.350  44.540  49.630  1.00  0.00           C
ATOM   3989  HB1 SER A 247      54.460  43.890  49.430  1.00  0.00           H
ATOM   3990  HB2 SER A 247      55.240  45.400  48.940  1.00  0.00           H
ATOM   3991  OG  SER A 247      55.350  44.970  51.000  1.00  0.00           O
ATOM   3992  HG1 SER A 247      55.130  44.150  51.450  1.00  0.00           H
ATOM   3993  C   SER A 247      57.740  44.670  48.950  1.00  0.00           C
ATOM   3994  O   SER A 247      58.040  45.020  47.810  1.00  0.00           O
ATOM   3995  N   VAL A 248      58.490  45.160  49.960  1.00  0.00           N
ATOM   3996  HN  VAL A 248      58.140  45.080  50.890  1.00  0.00           H
ATOM   3997  CA  VAL A 248      59.760  45.850  49.760  1.00  0.00           C
ATOM   3998  HA  VAL A 248      59.590  46.730  49.180  1.00  0.00           H
ATOM   3999  CB  VAL A 248      60.340  46.230  51.130  1.00  0.00           C
ATOM   4000  HB  VAL A 248      60.400  45.350  51.800  1.00  0.00           H
ATOM   4001  CG1 VAL A 248      61.770  46.880  51.090  1.00  0.00           C
ATOM   4002 HG11 VAL A 248      62.150  47.340  52.020  1.00  0.00           H
ATOM   4003 HG12 VAL A 248      61.870  47.630  50.280  1.00  0.00           H
ATOM   4004 HG13 VAL A 248      62.470  46.020  51.010  1.00  0.00           H
ATOM   4005  CG2 VAL A 248      59.290  47.190  51.690  1.00  0.00           C
ATOM   4006 HG21 VAL A 248      58.240  46.810  51.630  1.00  0.00           H
ATOM   4007 HG22 VAL A 248      59.380  48.140  51.130  1.00  0.00           H
ATOM   4008 HG23 VAL A 248      59.600  47.410  52.730  1.00  0.00           H
ATOM   4009  C   VAL A 248      60.830  45.000  49.010  1.00  0.00           C
ATOM   4010  O   VAL A 248      61.510  45.560  48.170  1.00  0.00           O
ATOM   4011  N   VAL A 249      60.860  43.660  49.240  1.00  0.00           N
ATOM   4012  HN  VAL A 249      60.250  43.290  49.930  1.00  0.00           H
ATOM   4013  CA  VAL A 249      61.780  42.770  48.610  1.00  0.00           C
ATOM   4014  HA  VAL A 249      62.780  43.170  48.510  1.00  0.00           H
ATOM   4015  CB  VAL A 249      61.810  41.340  49.310  1.00  0.00           C
ATOM   4016  HB  VAL A 249      60.830  40.920  49.610  1.00  0.00           H
ATOM   4017  CG1 VAL A 249      62.330  40.240  48.400  1.00  0.00           C
ATOM   4018 HG11 VAL A 249      62.610  39.360  49.000  1.00  0.00           H
ATOM   4019 HG12 VAL A 249      63.300  40.550  47.950  1.00  0.00           H
ATOM   4020 HG13 VAL A 249      61.640  40.050  47.560  1.00  0.00           H
ATOM   4021  CG2 VAL A 249      62.610  41.520  50.610  1.00  0.00           C
ATOM   4022 HG21 VAL A 249      62.220  42.320  51.270  1.00  0.00           H
ATOM   4023 HG22 VAL A 249      63.650  41.780  50.370  1.00  0.00           H
ATOM   4024 HG23 VAL A 249      62.630  40.540  51.160  1.00  0.00           H
ATOM   4025  C   VAL A 249      61.380  42.700  47.080  1.00  0.00           C
ATOM   4026  O   VAL A 249      62.190  42.960  46.220  1.00  0.00           O
ATOM   4027  N   VAL A 250      60.140  42.480  46.740  1.00  0.00           N
ATOM   4028  HN  VAL A 250      59.410  42.290  47.380  1.00  0.00           H
ATOM   4029  CA  VAL A 250      59.730  42.550  45.330  1.00  0.00           C
ATOM   4030  HA  VAL A 250      60.330  41.780  44.860  1.00  0.00           H
ATOM   4031  CB  VAL A 250      58.270  42.160  45.160  1.00  0.00           C
ATOM   4032  HB  VAL A 250      57.570  42.710  45.820  1.00  0.00           H
ATOM   4033  CG1 VAL A 250      57.800  42.350  43.750  1.00  0.00           C
ATOM   4034 HG11 VAL A 250      57.710  43.430  43.530  1.00  0.00           H
ATOM   4035 HG12 VAL A 250      56.760  42.020  43.570  1.00  0.00           H
ATOM   4036 HG13 VAL A 250      58.480  41.930  42.980  1.00  0.00           H
ATOM   4037  CG2 VAL A 250      58.150  40.620  45.500  1.00  0.00           C
ATOM   4038 HG21 VAL A 250      58.950  40.180  44.870  1.00  0.00           H
ATOM   4039 HG22 VAL A 250      57.160  40.180  45.270  1.00  0.00           H
ATOM   4040 HG23 VAL A 250      58.330  40.510  46.590  1.00  0.00           H
ATOM   4041  C   VAL A 250      60.050  43.900  44.660  1.00  0.00           C
ATOM   4042  O   VAL A 250      60.510  43.860  43.520  1.00  0.00           O
ATOM   4043  N   ARG A 251      59.710  45.050  45.280  1.00  0.00           N
ATOM   4044  HN  ARG A 251      59.300  44.960  46.190  1.00  0.00           H
ATOM   4045  CA  ARG A 251      59.980  46.350  44.640  1.00  0.00           C
ATOM   4046  HA  ARG A 251      59.460  46.480  43.700  1.00  0.00           H
ATOM   4047  CB  ARG A 251      59.770  47.460  45.700  1.00  0.00           C
ATOM   4048  HB1 ARG A 251      60.160  47.270  46.710  1.00  0.00           H
ATOM   4049  HB2 ARG A 251      58.710  47.350  46.000  1.00  0.00           H
ATOM   4050  CG  ARG A 251      60.060  48.930  45.170  1.00  0.00           C
ATOM   4051  HG1 ARG A 251      61.170  49.090  45.150  1.00  0.00           H
ATOM   4052  HG2 ARG A 251      59.740  49.580  46.010  1.00  0.00           H
ATOM   4053  CD  ARG A 251      59.400  49.220  43.800  1.00  0.00           C
ATOM   4054  HD1 ARG A 251      59.830  48.570  43.000  1.00  0.00           H
ATOM   4055  HD2 ARG A 251      59.560  50.280  43.510  1.00  0.00           H
ATOM   4056  NE  ARG A 251      57.940  48.820  43.900  1.00  0.00           N
ATOM   4057  HE  ARG A 251      57.410  48.920  44.740  1.00  0.00           H
ATOM   4058  CZ  ARG A 251      57.260  48.380  42.840  1.00  0.00           C
ATOM   4059  NH1 ARG A 251      57.670  48.290  41.600  1.00  0.00           N
ATOM   4060 HH11 ARG A 251      58.380  48.980  41.380  1.00  0.00           H
ATOM   4061 HH12 ARG A 251      56.920  48.130  40.970  1.00  0.00           H
ATOM   4062  NH2 ARG A 251      56.020  47.980  43.080  1.00  0.00           N
ATOM   4063 HH21 ARG A 251      55.670  48.040  44.020  1.00  0.00           H
ATOM   4064 HH22 ARG A 251      55.590  47.430  42.360  1.00  0.00           H
ATOM   4065  C   ARG A 251      61.460  46.530  44.300  1.00  0.00           C
ATOM   4066  O   ARG A 251      61.890  46.890  43.160  1.00  0.00           O
ATOM   4067  N   ILE A 252      62.410  46.190  45.210  1.00  0.00           N
ATOM   4068  HN  ILE A 252      62.230  45.920  46.150  1.00  0.00           H
ATOM   4069  CA  ILE A 252      63.850  46.050  44.940  1.00  0.00           C
ATOM   4070  HA  ILE A 252      64.240  47.050  44.780  1.00  0.00           H
ATOM   4071  CB  ILE A 252      64.500  45.540  46.240  1.00  0.00           C
ATOM   4072  HB  ILE A 252      63.900  44.740  46.730  1.00  0.00           H
ATOM   4073  CG2 ILE A 252      65.920  44.950  46.030  1.00  0.00           C
ATOM   4074 HG21 ILE A 252      66.650  45.720  45.670  1.00  0.00           H
ATOM   4075 HG22 ILE A 252      65.910  44.100  45.320  1.00  0.00           H
ATOM   4076 HG23 ILE A 252      66.190  44.540  47.020  1.00  0.00           H
ATOM   4077  CG1 ILE A 252      64.510  46.660  47.320  1.00  0.00           C
ATOM   4078 HG11 ILE A 252      63.510  47.130  47.220  1.00  0.00           H
ATOM   4079 HG12 ILE A 252      65.190  47.460  46.950  1.00  0.00           H
ATOM   4080  CD  ILE A 252      64.800  46.040  48.640  1.00  0.00           C
ATOM   4081  HD1 ILE A 252      64.090  45.280  49.020  1.00  0.00           H
ATOM   4082  HD2 ILE A 252      64.760  46.920  49.330  1.00  0.00           H
ATOM   4083  HD3 ILE A 252      65.820  45.620  48.660  1.00  0.00           H
ATOM   4084  C   ILE A 252      64.250  45.130  43.730  1.00  0.00           C
ATOM   4085  O   ILE A 252      65.140  45.410  42.900  1.00  0.00           O
ATOM   4086  N   ARG A 253      63.700  43.930  43.530  1.00  0.00           N
ATOM   4087  HN  ARG A 253      62.980  43.650  44.170  1.00  0.00           H
ATOM   4088  CA  ARG A 253      63.770  43.080  42.400  1.00  0.00           C
ATOM   4089  HA  ARG A 253      64.810  42.840  42.220  1.00  0.00           H
ATOM   4090  CB  ARG A 253      63.010  41.780  42.450  1.00  0.00           C
ATOM   4091  HB1 ARG A 253      61.900  41.840  42.550  1.00  0.00           H
ATOM   4092  HB2 ARG A 253      63.280  41.370  43.450  1.00  0.00           H
ATOM   4093  CG  ARG A 253      63.250  40.730  41.370  1.00  0.00           C
ATOM   4094  HG1 ARG A 253      62.830  41.060  40.390  1.00  0.00           H
ATOM   4095  HG2 ARG A 253      62.670  39.830  41.660  1.00  0.00           H
ATOM   4096  CD  ARG A 253      64.710  40.310  41.220  1.00  0.00           C
ATOM   4097  HD1 ARG A 253      65.080  39.990  42.220  1.00  0.00           H
ATOM   4098  HD2 ARG A 253      65.340  41.190  40.970  1.00  0.00           H
ATOM   4099  NE  ARG A 253      64.790  39.200  40.220  1.00  0.00           N
ATOM   4100  HE  ARG A 253      63.960  38.770  39.860  1.00  0.00           H
ATOM   4101  CZ  ARG A 253      65.930  38.750  39.730  1.00  0.00           C
ATOM   4102  NH1 ARG A 253      67.150  39.040  40.120  1.00  0.00           N
ATOM   4103 HH11 ARG A 253      67.270  39.510  41.000  1.00  0.00           H
ATOM   4104 HH12 ARG A 253      67.970  38.520  39.890  1.00  0.00           H
ATOM   4105  NH2 ARG A 253      65.800  37.940  38.700  1.00  0.00           N
ATOM   4106 HH21 ARG A 253      64.870  37.580  38.560  1.00  0.00           H
ATOM   4107 HH22 ARG A 253      66.620  37.600  38.250  1.00  0.00           H
ATOM   4108  C   ARG A 253      63.300  43.770  41.100  1.00  0.00           C
ATOM   4109  O   ARG A 253      63.860  43.550  40.030  1.00  0.00           O
ATOM   4110  N   ILE A 254      62.160  44.510  41.200  1.00  0.00           N
ATOM   4111  HN  ILE A 254      61.670  44.610  42.060  1.00  0.00           H
ATOM   4112  CA  ILE A 254      61.690  45.250  40.070  1.00  0.00           C
ATOM   4113  HA  ILE A 254      61.530  44.530  39.280  1.00  0.00           H
ATOM   4114  CB  ILE A 254      60.270  45.780  40.250  1.00  0.00           C
ATOM   4115  HB  ILE A 254      60.170  46.280  41.230  1.00  0.00           H
ATOM   4116  CG2 ILE A 254      59.930  46.870  39.130  1.00  0.00           C
ATOM   4117 HG21 ILE A 254      58.850  47.070  39.190  1.00  0.00           H
ATOM   4118 HG22 ILE A 254      60.200  46.550  38.100  1.00  0.00           H
ATOM   4119 HG23 ILE A 254      60.470  47.830  39.290  1.00  0.00           H
ATOM   4120  CG1 ILE A 254      59.180  44.600  40.150  1.00  0.00           C
ATOM   4121 HG11 ILE A 254      59.710  43.760  40.660  1.00  0.00           H
ATOM   4122 HG12 ILE A 254      59.090  44.380  39.060  1.00  0.00           H
ATOM   4123  CD  ILE A 254      57.870  44.830  40.850  1.00  0.00           C
ATOM   4124  HD1 ILE A 254      57.280  45.640  40.360  1.00  0.00           H
ATOM   4125  HD2 ILE A 254      58.040  45.050  41.930  1.00  0.00           H
ATOM   4126  HD3 ILE A 254      57.300  43.890  40.870  1.00  0.00           H
ATOM   4127  C   ILE A 254      62.680  46.360  39.610  1.00  0.00           C
ATOM   4128  O   ILE A 254      62.910  46.520  38.400  1.00  0.00           O
ATOM   4129  N   PHE A 255      63.470  47.050  40.520  1.00  0.00           N
ATOM   4130  HN  PHE A 255      63.100  47.170  41.420  1.00  0.00           H
ATOM   4131  CA  PHE A 255      64.550  47.950  40.140  1.00  0.00           C
ATOM   4132  HA  PHE A 255      64.160  48.630  39.390  1.00  0.00           H
ATOM   4133  CB  PHE A 255      65.180  48.670  41.430  1.00  0.00           C
ATOM   4134  HB1 PHE A 255      66.060  49.300  41.190  1.00  0.00           H
ATOM   4135  HB2 PHE A 255      65.540  47.820  42.040  1.00  0.00           H
ATOM   4136  CG  PHE A 255      64.260  49.530  42.220  1.00  0.00           C
ATOM   4137  CD1 PHE A 255      63.110  50.140  41.670  1.00  0.00           C
ATOM   4138  HD1 PHE A 255      62.940  50.070  40.620  1.00  0.00           H
ATOM   4139  CE1 PHE A 255      62.230  51.000  42.500  1.00  0.00           C
ATOM   4140  HE1 PHE A 255      61.330  51.450  42.110  1.00  0.00           H
ATOM   4141  CZ  PHE A 255      62.580  51.130  43.860  1.00  0.00           C
ATOM   4142  HZ  PHE A 255      62.110  51.830  44.540  1.00  0.00           H
ATOM   4143  CD2 PHE A 255      64.490  49.590  43.570  1.00  0.00           C
ATOM   4144  HD2 PHE A 255      65.230  48.990  44.090  1.00  0.00           H
ATOM   4145  CE2 PHE A 255      63.740  50.510  44.370  1.00  0.00           C
ATOM   4146  HE2 PHE A 255      64.170  50.600  45.350  1.00  0.00           H
ATOM   4147  C   PHE A 255      65.750  47.170  39.510  1.00  0.00           C
ATOM   4148  O   PHE A 255      66.460  47.570  38.670  1.00  0.00           O
ATOM   4149  N   TRP A 256      66.040  45.990  40.070  1.00  0.00           N
ATOM   4150  HN  TRP A 256      65.560  45.610  40.850  1.00  0.00           H
ATOM   4151  CA  TRP A 256      67.180  45.150  39.620  1.00  0.00           C
ATOM   4152  HA  TRP A 256      68.050  45.790  39.610  1.00  0.00           H
ATOM   4153  CB  TRP A 256      67.430  43.820  40.500  1.00  0.00           C
ATOM   4154  HB1 TRP A 256      66.490  43.230  40.490  1.00  0.00           H
ATOM   4155  HB2 TRP A 256      67.660  44.130  41.540  1.00  0.00           H
ATOM   4156  CG  TRP A 256      68.530  42.970  39.960  1.00  0.00           C
ATOM   4157  CD1 TRP A 256      68.360  42.040  39.010  1.00  0.00           C
ATOM   4158  HD1 TRP A 256      67.490  42.030  38.370  1.00  0.00           H
ATOM   4159  NE1 TRP A 256      69.620  41.540  38.590  1.00  0.00           N
ATOM   4160  HE1 TRP A 256      69.790  40.730  38.070  1.00  0.00           H
ATOM   4161  CE2 TRP A 256      70.580  42.040  39.380  1.00  0.00           C
ATOM   4162  CD2 TRP A 256      69.970  43.080  40.140  1.00  0.00           C
ATOM   4163  CE3 TRP A 256      70.750  43.800  41.040  1.00  0.00           C
ATOM   4164  HE3 TRP A 256      70.300  44.430  41.800  1.00  0.00           H
ATOM   4165  CZ3 TRP A 256      72.130  43.580  41.080  1.00  0.00           C
ATOM   4166  HZ3 TRP A 256      72.730  44.340  41.580  1.00  0.00           H
ATOM   4167  CZ2 TRP A 256      71.920  41.780  39.470  1.00  0.00           C
ATOM   4168  HZ2 TRP A 256      72.260  40.920  38.910  1.00  0.00           H
ATOM   4169  CH2 TRP A 256      72.720  42.680  40.280  1.00  0.00           C
ATOM   4170  HH2 TRP A 256      73.770  42.440  40.280  1.00  0.00           H
ATOM   4171  C   TRP A 256      66.960  44.790  38.170  1.00  0.00           C
ATOM   4172  O   TRP A 256      67.780  45.120  37.300  1.00  0.00           O
ATOM   4173  N   LEU A 257      65.730  44.250  37.910  1.00  0.00           N
ATOM   4174  HN  LEU A 257      65.040  44.120  38.620  1.00  0.00           H
ATOM   4175  CA  LEU A 257      65.330  43.890  36.600  1.00  0.00           C
ATOM   4176  HA  LEU A 257      66.100  43.230  36.240  1.00  0.00           H
ATOM   4177  CB  LEU A 257      63.970  43.160  36.650  1.00  0.00           C
ATOM   4178  HB1 LEU A 257      63.580  43.010  35.620  1.00  0.00           H
ATOM   4179  HB2 LEU A 257      63.300  43.810  37.250  1.00  0.00           H
ATOM   4180  CG  LEU A 257      63.960  41.710  37.220  1.00  0.00           C
ATOM   4181  HG  LEU A 257      64.320  41.920  38.250  1.00  0.00           H
ATOM   4182  CD1 LEU A 257      62.620  41.010  37.330  1.00  0.00           C
ATOM   4183 HD11 LEU A 257      62.000  41.440  38.150  1.00  0.00           H
ATOM   4184 HD12 LEU A 257      62.800  39.950  37.610  1.00  0.00           H
ATOM   4185 HD13 LEU A 257      62.140  41.060  36.330  1.00  0.00           H
ATOM   4186  CD2 LEU A 257      64.950  40.770  36.470  1.00  0.00           C
ATOM   4187 HD21 LEU A 257      64.670  40.700  35.400  1.00  0.00           H
ATOM   4188 HD22 LEU A 257      65.010  39.710  36.800  1.00  0.00           H
ATOM   4189 HD23 LEU A 257      65.980  41.200  36.490  1.00  0.00           H
ATOM   4190  C   LEU A 257      65.290  45.130  35.650  1.00  0.00           C
ATOM   4191  O   LEU A 257      65.820  45.050  34.530  1.00  0.00           O
ATOM   4192  N   LEU A 258      64.780  46.280  36.060  1.00  0.00           N
ATOM   4193  HN  LEU A 258      64.300  46.380  36.920  1.00  0.00           H
ATOM   4194  CA  LEU A 258      64.830  47.590  35.330  1.00  0.00           C
ATOM   4195  HA  LEU A 258      64.330  47.340  34.410  1.00  0.00           H
ATOM   4196  CB  LEU A 258      64.060  48.630  36.170  1.00  0.00           C
ATOM   4197  HB1 LEU A 258      64.410  49.650  35.890  1.00  0.00           H
ATOM   4198  HB2 LEU A 258      64.240  48.460  37.250  1.00  0.00           H
ATOM   4199  CG  LEU A 258      62.520  48.710  35.810  1.00  0.00           C
ATOM   4200  HG  LEU A 258      62.210  47.640  35.890  1.00  0.00           H
ATOM   4201  CD1 LEU A 258      61.800  49.600  36.800  1.00  0.00           C
ATOM   4202 HD11 LEU A 258      62.230  50.620  36.660  1.00  0.00           H
ATOM   4203 HD12 LEU A 258      61.940  49.300  37.860  1.00  0.00           H
ATOM   4204 HD13 LEU A 258      60.700  49.670  36.670  1.00  0.00           H
ATOM   4205  CD2 LEU A 258      62.290  49.190  34.350  1.00  0.00           C
ATOM   4206 HD21 LEU A 258      61.230  49.340  34.060  1.00  0.00           H
ATOM   4207 HD22 LEU A 258      62.730  48.390  33.710  1.00  0.00           H
ATOM   4208 HD23 LEU A 258      62.880  50.140  34.250  1.00  0.00           H
ATOM   4209  C   LEU A 258      66.250  48.120  35.010  1.00  0.00           C
ATOM   4210  O   LEU A 258      66.560  48.680  33.980  1.00  0.00           O
ATOM   4211  N   HSD A 259      67.240  47.950  35.930  1.00  0.00           N
ATOM   4212  HN  HSD A 259      66.980  47.580  36.810  1.00  0.00           H
ATOM   4213  CA  HSD A 259      68.650  48.160  35.730  1.00  0.00           C
ATOM   4214  HA  HSD A 259      68.680  49.170  35.320  1.00  0.00           H
ATOM   4215  CB  HSD A 259      69.400  48.130  37.080  1.00  0.00           C
ATOM   4216  HB1 HSD A 259      69.530  47.080  37.450  1.00  0.00           H
ATOM   4217  HB2 HSD A 259      68.670  48.660  37.730  1.00  0.00           H
ATOM   4218  ND1 HSD A 259      71.080  49.950  37.590  1.00  0.00           N
ATOM   4219  HD1 HSD A 259      70.410  50.540  38.030  1.00  0.00           H
ATOM   4220  CG  HSD A 259      70.800  48.700  37.090  1.00  0.00           C
ATOM   4221  CE1 HSD A 259      72.490  50.030  37.610  1.00  0.00           C
ATOM   4222  HE1 HSD A 259      73.060  50.890  37.950  1.00  0.00           H
ATOM   4223  NE2 HSD A 259      73.050  48.930  37.090  1.00  0.00           N
ATOM   4224  CD2 HSD A 259      72.000  48.110  36.810  1.00  0.00           C
ATOM   4225  HD2 HSD A 259      72.240  47.180  36.310  1.00  0.00           H
ATOM   4226  C   HSD A 259      69.290  47.180  34.690  1.00  0.00           C
ATOM   4227  O   HSD A 259      70.240  47.640  34.100  1.00  0.00           O
ATOM   4228  N   THR A 260      68.810  46.000  34.520  1.00  0.00           N
ATOM   4229  HN  THR A 260      67.990  45.800  35.040  1.00  0.00           H
ATOM   4230  CA  THR A 260      69.400  44.960  33.660  1.00  0.00           C
ATOM   4231  HA  THR A 260      70.360  45.270  33.260  1.00  0.00           H
ATOM   4232  CB  THR A 260      69.500  43.620  34.360  1.00  0.00           C
ATOM   4233  HB  THR A 260      69.760  42.820  33.630  1.00  0.00           H
ATOM   4234  OG1 THR A 260      68.360  43.350  35.180  1.00  0.00           O
ATOM   4235  HG1 THR A 260      68.660  43.870  35.920  1.00  0.00           H
ATOM   4236  CG2 THR A 260      70.600  43.620  35.440  1.00  0.00           C
ATOM   4237 HG21 THR A 260      70.230  44.180  36.310  1.00  0.00           H
ATOM   4238 HG22 THR A 260      71.530  44.040  34.990  1.00  0.00           H
ATOM   4239 HG23 THR A 260      70.790  42.560  35.700  1.00  0.00           H
ATOM   4240  C   THR A 260      68.570  44.680  32.360  1.00  0.00           C
ATOM   4241  O   THR A 260      68.910  45.200  31.320  1.00  0.00           O
ATOM   4242  N   SER A 261      67.500  43.890  32.420  1.00  0.00           N
ATOM   4243  HN  SER A 261      67.400  43.440  33.310  1.00  0.00           H
ATOM   4244  CA  SER A 261      66.540  43.530  31.370  1.00  0.00           C
ATOM   4245  HA  SER A 261      66.980  43.030  30.510  1.00  0.00           H
ATOM   4246  CB  SER A 261      65.560  42.390  31.830  1.00  0.00           C
ATOM   4247  HB1 SER A 261      64.720  42.360  31.110  1.00  0.00           H
ATOM   4248  HB2 SER A 261      65.190  42.580  32.860  1.00  0.00           H
ATOM   4249  OG  SER A 261      66.090  41.070  31.770  1.00  0.00           O
ATOM   4250  HG1 SER A 261      65.700  40.510  31.100  1.00  0.00           H
ATOM   4251  C   SER A 261      65.820  44.670  30.800  1.00  0.00           C
ATOM   4252  O   SER A 261      65.360  44.660  29.630  1.00  0.00           O
ATOM   4253  N   GLY A 262      65.700  45.780  31.570  1.00  0.00           N
ATOM   4254  HN  GLY A 262      66.210  45.720  32.410  1.00  0.00           H
ATOM   4255  CA  GLY A 262      64.890  46.910  31.290  1.00  0.00           C
ATOM   4256  HA1 GLY A 262      65.390  47.480  30.520  1.00  0.00           H
ATOM   4257  HA2 GLY A 262      64.860  47.580  32.140  1.00  0.00           H
ATOM   4258  C   GLY A 262      63.440  46.580  30.940  1.00  0.00           C
ATOM   4259  O   GLY A 262      62.840  45.510  31.340  1.00  0.00           O
ATOM   4260  N   THR A 263      62.750  47.510  30.200  1.00  0.00           N
ATOM   4261  HN  THR A 263      63.070  48.450  30.060  1.00  0.00           H
ATOM   4262  CA  THR A 263      61.390  47.270  29.660  1.00  0.00           C
ATOM   4263  HA  THR A 263      60.820  46.560  30.230  1.00  0.00           H
ATOM   4264  CB  THR A 263      60.550  48.520  29.590  1.00  0.00           C
ATOM   4265  HB  THR A 263      59.640  48.360  28.960  1.00  0.00           H
ATOM   4266  OG1 THR A 263      61.420  49.580  29.250  1.00  0.00           O
ATOM   4267  HG1 THR A 263      61.340  49.760  28.310  1.00  0.00           H
ATOM   4268  CG2 THR A 263      60.070  48.870  30.990  1.00  0.00           C
ATOM   4269 HG21 THR A 263      59.620  47.930  31.400  1.00  0.00           H
ATOM   4270 HG22 THR A 263      59.290  49.660  30.960  1.00  0.00           H
ATOM   4271 HG23 THR A 263      60.860  49.230  31.680  1.00  0.00           H
ATOM   4272  C   THR A 263      61.480  46.700  28.300  1.00  0.00           C
ATOM   4273  O   THR A 263      60.460  46.550  27.660  1.00  0.00           O
ATOM   4274  N   GLN A 264      62.680  46.370  27.830  1.00  0.00           N
ATOM   4275  HN  GLN A 264      63.430  46.460  28.500  1.00  0.00           H
ATOM   4276  CA  GLN A 264      62.980  45.740  26.600  1.00  0.00           C
ATOM   4277  HA  GLN A 264      62.620  46.350  25.800  1.00  0.00           H
ATOM   4278  CB  GLN A 264      64.500  45.560  26.270  1.00  0.00           C
ATOM   4279  HB1 GLN A 264      64.610  45.070  25.280  1.00  0.00           H
ATOM   4280  HB2 GLN A 264      65.060  44.890  26.960  1.00  0.00           H
ATOM   4281  CG  GLN A 264      65.270  46.920  26.220  1.00  0.00           C
ATOM   4282  HG1 GLN A 264      66.350  46.790  26.020  1.00  0.00           H
ATOM   4283  HG2 GLN A 264      65.170  47.480  27.180  1.00  0.00           H
ATOM   4284  CD  GLN A 264      64.670  47.900  25.250  1.00  0.00           C
ATOM   4285  OE1 GLN A 264      63.820  48.760  25.490  1.00  0.00           O
ATOM   4286  NE2 GLN A 264      65.070  47.790  23.940  1.00  0.00           N
ATOM   4287 HE21 GLN A 264      64.630  48.280  23.190  1.00  0.00           H
ATOM   4288 HE22 GLN A 264      65.840  47.190  23.710  1.00  0.00           H
ATOM   4289  C   GLN A 264      62.370  44.300  26.420  1.00  0.00           C
ATOM   4290  O   GLN A 264      61.880  43.920  25.350  1.00  0.00           O
ATOM   4291  N   ASN A 265      62.370  43.510  27.570  1.00  0.00           N
ATOM   4292  HN  ASN A 265      62.630  43.970  28.410  1.00  0.00           H
ATOM   4293  CA  ASN A 265      61.860  42.200  27.650  1.00  0.00           C
ATOM   4294  HA  ASN A 265      61.310  42.050  26.730  1.00  0.00           H
ATOM   4295  CB  ASN A 265      62.890  41.120  27.580  1.00  0.00           C
ATOM   4296  HB1 ASN A 265      63.670  41.410  28.320  1.00  0.00           H
ATOM   4297  HB2 ASN A 265      63.450  41.160  26.620  1.00  0.00           H
ATOM   4298  CG  ASN A 265      62.270  39.750  27.890  1.00  0.00           C
ATOM   4299  OD1 ASN A 265      62.510  39.180  28.930  1.00  0.00           O
ATOM   4300  ND2 ASN A 265      61.420  39.320  27.000  1.00  0.00           N
ATOM   4301 HD21 ASN A 265      61.010  38.400  26.980  1.00  0.00           H
ATOM   4302 HD22 ASN A 265      61.250  39.730  26.100  1.00  0.00           H
ATOM   4303  C   ASN A 265      60.930  42.260  28.840  1.00  0.00           C
ATOM   4304  O   ASN A 265      61.320  42.380  30.010  1.00  0.00           O
ATOM   4305  N   CYS A 266      59.610  42.130  28.590  1.00  0.00           N
ATOM   4306  HN  CYS A 266      59.380  42.150  27.630  1.00  0.00           H
ATOM   4307  CA  CYS A 266      58.590  42.300  29.700  1.00  0.00           C
ATOM   4308  HA  CYS A 266      59.040  42.850  30.520  1.00  0.00           H
ATOM   4309  CB  CYS A 266      57.250  43.110  29.170  1.00  0.00           C
ATOM   4310  HB1 CYS A 266      56.370  43.040  29.840  1.00  0.00           H
ATOM   4311  HB2 CYS A 266      57.020  42.670  28.180  1.00  0.00           H
ATOM   4312  SG  CYS A 266      57.530  44.850  29.050  1.00  0.00           S
ATOM   4313  C   CYS A 266      58.160  41.070  30.290  1.00  0.00           C
ATOM   4314  O   CYS A 266      57.450  41.070  31.310  1.00  0.00           O
ATOM   4315  N   GLU A 267      58.640  39.950  29.760  1.00  0.00           N
ATOM   4316  HN  GLU A 267      59.150  39.890  28.910  1.00  0.00           H
ATOM   4317  CA  GLU A 267      58.380  38.640  30.210  1.00  0.00           C
ATOM   4318  HA  GLU A 267      57.330  38.420  30.170  1.00  0.00           H
ATOM   4319  CB  GLU A 267      58.950  37.740  29.050  1.00  0.00           C
ATOM   4320  HB1 GLU A 267      59.040  36.760  29.570  1.00  0.00           H
ATOM   4321  HB2 GLU A 267      59.990  38.000  28.740  1.00  0.00           H
ATOM   4322  CG  GLU A 267      58.120  37.750  27.790  1.00  0.00           C
ATOM   4323  HG1 GLU A 267      58.030  38.820  27.490  1.00  0.00           H
ATOM   4324  HG2 GLU A 267      57.150  37.220  27.960  1.00  0.00           H
ATOM   4325  CD  GLU A 267      58.800  36.980  26.600  1.00  0.00           C
ATOM   4326  OE1 GLU A 267      57.970  36.430  25.840  1.00  0.00           O
ATOM   4327  OE2 GLU A 267      60.030  36.900  26.460  1.00  0.00           O
ATOM   4328  C   GLU A 267      59.040  38.240  31.530  1.00  0.00           C
ATOM   4329  O   GLU A 267      58.610  37.380  32.240  1.00  0.00           O
ATOM   4330  N   VAL A 268      60.170  38.790  31.920  1.00  0.00           N
ATOM   4331  HN  VAL A 268      60.730  39.270  31.260  1.00  0.00           H
ATOM   4332  CA  VAL A 268      60.790  38.670  33.260  1.00  0.00           C
ATOM   4333  HA  VAL A 268      60.930  37.620  33.480  1.00  0.00           H
ATOM   4334  CB  VAL A 268      62.120  39.400  33.410  1.00  0.00           C
ATOM   4335  HB  VAL A 268      62.510  39.340  34.460  1.00  0.00           H
ATOM   4336  CG1 VAL A 268      63.310  38.630  32.810  1.00  0.00           C
ATOM   4337 HG11 VAL A 268      63.310  37.640  33.300  1.00  0.00           H
ATOM   4338 HG12 VAL A 268      64.280  39.170  32.890  1.00  0.00           H
ATOM   4339 HG13 VAL A 268      63.010  38.510  31.750  1.00  0.00           H
ATOM   4340  CG2 VAL A 268      62.160  40.800  32.830  1.00  0.00           C
ATOM   4341 HG21 VAL A 268      62.300  40.770  31.730  1.00  0.00           H
ATOM   4342 HG22 VAL A 268      63.130  41.230  33.170  1.00  0.00           H
ATOM   4343 HG23 VAL A 268      61.270  41.420  33.050  1.00  0.00           H
ATOM   4344  C   VAL A 268      59.860  39.160  34.330  1.00  0.00           C
ATOM   4345  O   VAL A 268      59.900  38.560  35.440  1.00  0.00           O
ATOM   4346  N   TYR A 269      58.960  40.190  34.060  1.00  0.00           N
ATOM   4347  HN  TYR A 269      58.870  40.560  33.150  1.00  0.00           H
ATOM   4348  CA  TYR A 269      58.240  40.780  35.200  1.00  0.00           C
ATOM   4349  HA  TYR A 269      58.860  40.700  36.080  1.00  0.00           H
ATOM   4350  CB  TYR A 269      57.780  42.270  35.050  1.00  0.00           C
ATOM   4351  HB1 TYR A 269      57.260  42.730  35.920  1.00  0.00           H
ATOM   4352  HB2 TYR A 269      57.100  42.360  34.190  1.00  0.00           H
ATOM   4353  CG  TYR A 269      58.990  43.120  34.760  1.00  0.00           C
ATOM   4354  CD1 TYR A 269      59.680  43.770  35.800  1.00  0.00           C
ATOM   4355  HD1 TYR A 269      59.420  43.720  36.850  1.00  0.00           H
ATOM   4356  CE1 TYR A 269      60.830  44.520  35.510  1.00  0.00           C
ATOM   4357  HE1 TYR A 269      61.290  45.110  36.280  1.00  0.00           H
ATOM   4358  CZ  TYR A 269      61.220  44.720  34.180  1.00  0.00           C
ATOM   4359  OH  TYR A 269      62.230  45.650  33.890  1.00  0.00           O
ATOM   4360  HH  TYR A 269      62.610  45.460  33.030  1.00  0.00           H
ATOM   4361  CD2 TYR A 269      59.370  43.350  33.450  1.00  0.00           C
ATOM   4362  HD2 TYR A 269      58.940  42.770  32.650  1.00  0.00           H
ATOM   4363  CE2 TYR A 269      60.410  44.250  33.160  1.00  0.00           C
ATOM   4364  HE2 TYR A 269      60.740  44.270  32.130  1.00  0.00           H
ATOM   4365  C   TYR A 269      57.070  39.980  35.710  1.00  0.00           C
ATOM   4366  O   TYR A 269      56.350  40.320  36.680  1.00  0.00           O
ATOM   4367  N   ARG A 270      56.730  38.800  35.070  1.00  0.00           N
ATOM   4368  HN  ARG A 270      57.370  38.460  34.390  1.00  0.00           H
ATOM   4369  CA  ARG A 270      55.480  38.150  35.240  1.00  0.00           C
ATOM   4370  HA  ARG A 270      54.610  38.770  35.080  1.00  0.00           H
ATOM   4371  CB  ARG A 270      55.350  36.980  34.200  1.00  0.00           C
ATOM   4372  HB1 ARG A 270      54.360  36.480  34.280  1.00  0.00           H
ATOM   4373  HB2 ARG A 270      56.030  36.130  34.400  1.00  0.00           H
ATOM   4374  CG  ARG A 270      55.470  37.480  32.750  1.00  0.00           C
ATOM   4375  HG1 ARG A 270      56.310  38.190  32.640  1.00  0.00           H
ATOM   4376  HG2 ARG A 270      54.690  38.260  32.570  1.00  0.00           H
ATOM   4377  CD  ARG A 270      55.430  36.450  31.690  1.00  0.00           C
ATOM   4378  HD1 ARG A 270      55.530  36.900  30.680  1.00  0.00           H
ATOM   4379  HD2 ARG A 270      54.460  35.930  31.800  1.00  0.00           H
ATOM   4380  NE  ARG A 270      56.670  35.600  31.870  1.00  0.00           N
ATOM   4381  HE  ARG A 270      57.450  36.050  32.280  1.00  0.00           H
ATOM   4382  CZ  ARG A 270      56.950  34.590  31.020  1.00  0.00           C
ATOM   4383  NH1 ARG A 270      56.070  34.370  30.040  1.00  0.00           N
ATOM   4384 HH11 ARG A 270      55.220  34.880  30.200  1.00  0.00           H
ATOM   4385 HH12 ARG A 270      56.020  33.450  29.670  1.00  0.00           H
ATOM   4386  NH2 ARG A 270      57.980  33.860  31.150  1.00  0.00           N
ATOM   4387 HH21 ARG A 270      58.090  33.160  30.450  1.00  0.00           H
ATOM   4388 HH22 ARG A 270      58.610  34.050  31.900  1.00  0.00           H
ATOM   4389  C   ARG A 270      55.300  37.670  36.610  1.00  0.00           C
ATOM   4390  O   ARG A 270      54.330  38.000  37.300  1.00  0.00           O
ATOM   4391  N   SER A 271      56.340  36.920  37.130  1.00  0.00           N
ATOM   4392  HN  SER A 271      57.090  36.700  36.510  1.00  0.00           H
ATOM   4393  CA  SER A 271      56.430  36.600  38.570  1.00  0.00           C
ATOM   4394  HA  SER A 271      55.670  35.860  38.750  1.00  0.00           H
ATOM   4395  CB  SER A 271      57.720  35.680  38.730  1.00  0.00           C
ATOM   4396  HB1 SER A 271      58.650  36.270  38.620  1.00  0.00           H
ATOM   4397  HB2 SER A 271      57.710  34.910  37.920  1.00  0.00           H
ATOM   4398  OG  SER A 271      57.700  35.010  39.990  1.00  0.00           O
ATOM   4399  HG1 SER A 271      56.960  34.400  39.920  1.00  0.00           H
ATOM   4400  C   SER A 271      56.320  37.750  39.560  1.00  0.00           C
ATOM   4401  O   SER A 271      55.490  37.620  40.510  1.00  0.00           O
ATOM   4402  N   VAL A 272      57.100  38.850  39.400  1.00  0.00           N
ATOM   4403  HN  VAL A 272      57.780  38.920  38.670  1.00  0.00           H
ATOM   4404  CA  VAL A 272      57.030  39.990  40.330  1.00  0.00           C
ATOM   4405  HA  VAL A 272      57.170  39.540  41.290  1.00  0.00           H
ATOM   4406  CB  VAL A 272      58.200  40.980  40.200  1.00  0.00           C
ATOM   4407  HB  VAL A 272      58.020  41.920  40.770  1.00  0.00           H
ATOM   4408  CG1 VAL A 272      59.380  40.410  40.950  1.00  0.00           C
ATOM   4409 HG11 VAL A 272      60.240  41.090  40.790  1.00  0.00           H
ATOM   4410 HG12 VAL A 272      59.670  39.450  40.470  1.00  0.00           H
ATOM   4411 HG13 VAL A 272      59.210  40.440  42.040  1.00  0.00           H
ATOM   4412  CG2 VAL A 272      58.530  41.410  38.740  1.00  0.00           C
ATOM   4413 HG21 VAL A 272      57.740  41.990  38.210  1.00  0.00           H
ATOM   4414 HG22 VAL A 272      58.600  40.440  38.230  1.00  0.00           H
ATOM   4415 HG23 VAL A 272      59.480  41.980  38.650  1.00  0.00           H
ATOM   4416  C   VAL A 272      55.700  40.740  40.250  1.00  0.00           C
ATOM   4417  O   VAL A 272      55.210  41.130  41.330  1.00  0.00           O
ATOM   4418  N   ASP A 273      55.030  41.000  39.090  1.00  0.00           N
ATOM   4419  HN  ASP A 273      55.420  40.620  38.260  1.00  0.00           H
ATOM   4420  CA  ASP A 273      53.810  41.740  38.970  1.00  0.00           C
ATOM   4421  HA  ASP A 273      54.000  42.710  39.400  1.00  0.00           H
ATOM   4422  CB  ASP A 273      53.630  42.020  37.450  1.00  0.00           C
ATOM   4423  HB1 ASP A 273      53.540  41.060  36.900  1.00  0.00           H
ATOM   4424  HB2 ASP A 273      54.500  42.580  37.070  1.00  0.00           H
ATOM   4425  CG  ASP A 273      52.360  42.800  37.090  1.00  0.00           C
ATOM   4426  OD1 ASP A 273      52.240  42.980  35.870  1.00  0.00           O
ATOM   4427  OD2 ASP A 273      51.530  43.280  37.920  1.00  0.00           O
ATOM   4428  C   ASP A 273      52.720  41.110  39.770  1.00  0.00           C
ATOM   4429  O   ASP A 273      52.050  41.780  40.590  1.00  0.00           O
ATOM   4430  N   LEU A 274      52.520  39.720  39.590  1.00  0.00           N
ATOM   4431  HN  LEU A 274      52.840  39.300  38.740  1.00  0.00           H
ATOM   4432  CA  LEU A 274      51.550  38.920  40.370  1.00  0.00           C
ATOM   4433  HA  LEU A 274      50.550  39.230  40.140  1.00  0.00           H
ATOM   4434  CB  LEU A 274      51.580  37.430  39.850  1.00  0.00           C
ATOM   4435  HB1 LEU A 274      50.900  36.880  40.540  1.00  0.00           H
ATOM   4436  HB2 LEU A 274      52.610  37.040  40.030  1.00  0.00           H
ATOM   4437  CG  LEU A 274      51.220  37.230  38.340  1.00  0.00           C
ATOM   4438  HG  LEU A 274      51.870  37.760  37.620  1.00  0.00           H
ATOM   4439  CD1 LEU A 274      51.340  35.750  38.040  1.00  0.00           C
ATOM   4440 HD11 LEU A 274      52.420  35.520  38.180  1.00  0.00           H
ATOM   4441 HD12 LEU A 274      50.930  35.520  37.040  1.00  0.00           H
ATOM   4442 HD13 LEU A 274      50.910  35.150  38.870  1.00  0.00           H
ATOM   4443  CD2 LEU A 274      49.810  37.730  37.890  1.00  0.00           C
ATOM   4444 HD21 LEU A 274      49.860  38.840  37.990  1.00  0.00           H
ATOM   4445 HD22 LEU A 274      48.950  37.170  38.290  1.00  0.00           H
ATOM   4446 HD23 LEU A 274      49.750  37.670  36.780  1.00  0.00           H
ATOM   4447  C   LEU A 274      51.810  38.880  41.930  1.00  0.00           C
ATOM   4448  O   LEU A 274      50.860  39.080  42.700  1.00  0.00           O
ATOM   4449  N   ALA A 275      53.120  38.700  42.270  1.00  0.00           N
ATOM   4450  HN  ALA A 275      53.820  38.560  41.580  1.00  0.00           H
ATOM   4451  CA  ALA A 275      53.650  38.830  43.630  1.00  0.00           C
ATOM   4452  HA  ALA A 275      53.150  38.100  44.260  1.00  0.00           H
ATOM   4453  CB  ALA A 275      55.120  38.520  43.610  1.00  0.00           C
ATOM   4454  HB1 ALA A 275      55.550  38.420  44.630  1.00  0.00           H
ATOM   4455  HB2 ALA A 275      55.630  39.310  43.020  1.00  0.00           H
ATOM   4456  HB3 ALA A 275      55.230  37.570  43.050  1.00  0.00           H
ATOM   4457  C   ALA A 275      53.430  40.240  44.360  1.00  0.00           C
ATOM   4458  O   ALA A 275      53.090  40.310  45.570  1.00  0.00           O
ATOM   4459  N   PHE A 276      53.510  41.340  43.620  1.00  0.00           N
ATOM   4460  HN  PHE A 276      53.650  41.210  42.640  1.00  0.00           H
ATOM   4461  CA  PHE A 276      53.380  42.700  44.310  1.00  0.00           C
ATOM   4462  HA  PHE A 276      54.160  42.790  45.060  1.00  0.00           H
ATOM   4463  CB  PHE A 276      53.770  43.980  43.470  1.00  0.00           C
ATOM   4464  HB1 PHE A 276      52.930  44.320  42.830  1.00  0.00           H
ATOM   4465  HB2 PHE A 276      54.660  43.780  42.820  1.00  0.00           H
ATOM   4466  CG  PHE A 276      54.120  45.110  44.460  1.00  0.00           C
ATOM   4467  CD1 PHE A 276      55.400  45.300  44.870  1.00  0.00           C
ATOM   4468  HD1 PHE A 276      56.160  44.670  44.430  1.00  0.00           H
ATOM   4469  CE1 PHE A 276      55.750  46.180  45.910  1.00  0.00           C
ATOM   4470  HE1 PHE A 276      56.750  46.350  46.280  1.00  0.00           H
ATOM   4471  CZ  PHE A 276      54.720  47.000  46.500  1.00  0.00           C
ATOM   4472  HZ  PHE A 276      54.950  47.680  47.310  1.00  0.00           H
ATOM   4473  CD2 PHE A 276      53.140  45.910  45.050  1.00  0.00           C
ATOM   4474  HD2 PHE A 276      52.150  45.690  44.680  1.00  0.00           H
ATOM   4475  CE2 PHE A 276      53.440  46.880  45.980  1.00  0.00           C
ATOM   4476  HE2 PHE A 276      52.630  47.450  46.390  1.00  0.00           H
ATOM   4477  C   PHE A 276      51.990  42.910  45.040  1.00  0.00           C
ATOM   4478  O   PHE A 276      51.950  43.290  46.190  1.00  0.00           O
ATOM   4479  N   PHE A 277      50.860  42.630  44.350  1.00  0.00           N
ATOM   4480  HN  PHE A 277      50.770  42.350  43.400  1.00  0.00           H
ATOM   4481  CA  PHE A 277      49.480  42.770  44.890  1.00  0.00           C
ATOM   4482  HA  PHE A 277      49.370  43.790  45.230  1.00  0.00           H
ATOM   4483  CB  PHE A 277      48.460  42.440  43.750  1.00  0.00           C
ATOM   4484  HB1 PHE A 277      47.470  42.620  44.200  1.00  0.00           H
ATOM   4485  HB2 PHE A 277      48.560  41.370  43.480  1.00  0.00           H
ATOM   4486  CG  PHE A 277      48.640  43.310  42.550  1.00  0.00           C
ATOM   4487  CD1 PHE A 277      49.020  42.750  41.320  1.00  0.00           C
ATOM   4488  HD1 PHE A 277      49.200  41.680  41.320  1.00  0.00           H
ATOM   4489  CE1 PHE A 277      49.190  43.510  40.160  1.00  0.00           C
ATOM   4490  HE1 PHE A 277      49.500  43.080  39.220  1.00  0.00           H
ATOM   4491  CZ  PHE A 277      48.830  44.910  40.200  1.00  0.00           C
ATOM   4492  HZ  PHE A 277      49.120  45.440  39.310  1.00  0.00           H
ATOM   4493  CD2 PHE A 277      48.190  44.620  42.530  1.00  0.00           C
ATOM   4494  HD2 PHE A 277      47.740  45.140  43.360  1.00  0.00           H
ATOM   4495  CE2 PHE A 277      48.340  45.450  41.380  1.00  0.00           C
ATOM   4496  HE2 PHE A 277      48.080  46.500  41.440  1.00  0.00           H
ATOM   4497  C   PHE A 277      49.090  41.870  46.050  1.00  0.00           C
ATOM   4498  O   PHE A 277      48.550  42.330  47.030  1.00  0.00           O
ATOM   4499  N   ILE A 278      49.390  40.580  46.000  1.00  0.00           N
ATOM   4500  HN  ILE A 278      49.750  40.180  45.160  1.00  0.00           H
ATOM   4501  CA  ILE A 278      49.310  39.580  47.150  1.00  0.00           C
ATOM   4502  HA  ILE A 278      48.310  39.630  47.560  1.00  0.00           H
ATOM   4503  CB  ILE A 278      49.710  38.220  46.550  1.00  0.00           C
ATOM   4504  HB  ILE A 278      50.530  38.370  45.820  1.00  0.00           H
ATOM   4505  CG2 ILE A 278      49.910  37.290  47.780  1.00  0.00           C
ATOM   4506 HG21 ILE A 278      50.750  37.380  48.500  1.00  0.00           H
ATOM   4507 HG22 ILE A 278      50.110  36.270  47.400  1.00  0.00           H
ATOM   4508 HG23 ILE A 278      48.950  37.170  48.320  1.00  0.00           H
ATOM   4509  CG1 ILE A 278      48.570  37.730  45.510  1.00  0.00           C
ATOM   4510 HG11 ILE A 278      48.380  38.510  44.750  1.00  0.00           H
ATOM   4511 HG12 ILE A 278      47.590  37.800  46.030  1.00  0.00           H
ATOM   4512  CD  ILE A 278      48.850  36.350  44.960  1.00  0.00           C
ATOM   4513  HD1 ILE A 278      48.420  35.580  45.640  1.00  0.00           H
ATOM   4514  HD2 ILE A 278      49.960  36.270  45.020  1.00  0.00           H
ATOM   4515  HD3 ILE A 278      48.570  36.090  43.910  1.00  0.00           H
ATOM   4516  C   ILE A 278      50.260  40.090  48.270  1.00  0.00           C
ATOM   4517  O   ILE A 278      49.770  40.220  49.390  1.00  0.00           O
ATOM   4518  N   THR A 279      51.560  40.400  48.020  1.00  0.00           N
ATOM   4519  HN  THR A 279      52.070  40.380  47.170  1.00  0.00           H
ATOM   4520  CA  THR A 279      52.440  40.890  49.190  1.00  0.00           C
ATOM   4521  HA  THR A 279      52.280  40.110  49.920  1.00  0.00           H
ATOM   4522  CB  THR A 279      53.910  40.940  48.880  1.00  0.00           C
ATOM   4523  HB  THR A 279      54.510  41.100  49.790  1.00  0.00           H
ATOM   4524  OG1 THR A 279      54.200  41.880  47.870  1.00  0.00           O
ATOM   4525  HG1 THR A 279      53.800  41.510  47.090  1.00  0.00           H
ATOM   4526  CG2 THR A 279      54.450  39.620  48.370  1.00  0.00           C
ATOM   4527 HG21 THR A 279      54.340  39.480  47.280  1.00  0.00           H
ATOM   4528 HG22 THR A 279      53.970  38.800  48.930  1.00  0.00           H
ATOM   4529 HG23 THR A 279      55.520  39.400  48.540  1.00  0.00           H
ATOM   4530  C   THR A 279      52.010  42.210  49.760  1.00  0.00           C
ATOM   4531  O   THR A 279      52.050  42.430  51.000  1.00  0.00           O
ATOM   4532  N   LEU A 280      51.530  43.250  48.910  1.00  0.00           N
ATOM   4533  HN  LEU A 280      51.450  43.180  47.920  1.00  0.00           H
ATOM   4534  CA  LEU A 280      51.060  44.580  49.490  1.00  0.00           C
ATOM   4535  HA  LEU A 280      51.880  44.900  50.100  1.00  0.00           H
ATOM   4536  CB  LEU A 280      50.720  45.670  48.440  1.00  0.00           C
ATOM   4537  HB1 LEU A 280      50.000  45.140  47.790  1.00  0.00           H
ATOM   4538  HB2 LEU A 280      51.630  45.980  47.860  1.00  0.00           H
ATOM   4539  CG  LEU A 280      50.240  47.020  48.960  1.00  0.00           C
ATOM   4540  HG  LEU A 280      49.300  46.910  49.560  1.00  0.00           H
ATOM   4541  CD1 LEU A 280      51.210  47.690  49.910  1.00  0.00           C
ATOM   4542 HD11 LEU A 280      52.260  47.550  49.560  1.00  0.00           H
ATOM   4543 HD12 LEU A 280      51.010  47.270  50.920  1.00  0.00           H
ATOM   4544 HD13 LEU A 280      51.000  48.770  49.900  1.00  0.00           H
ATOM   4545  CD2 LEU A 280      49.900  47.860  47.760  1.00  0.00           C
ATOM   4546 HD21 LEU A 280      50.860  48.110  47.270  1.00  0.00           H
ATOM   4547 HD22 LEU A 280      49.330  48.730  48.170  1.00  0.00           H
ATOM   4548 HD23 LEU A 280      49.110  47.440  47.100  1.00  0.00           H
ATOM   4549  C   LEU A 280      49.810  44.300  50.320  1.00  0.00           C
ATOM   4550  O   LEU A 280      49.660  44.940  51.330  1.00  0.00           O
ATOM   4551  N   SER A 281      49.000  43.230  50.000  1.00  0.00           N
ATOM   4552  HN  SER A 281      49.170  42.670  49.190  1.00  0.00           H
ATOM   4553  CA  SER A 281      47.840  42.930  50.880  1.00  0.00           C
ATOM   4554  HA  SER A 281      47.400  43.850  51.240  1.00  0.00           H
ATOM   4555  CB  SER A 281      46.760  41.950  50.250  1.00  0.00           C
ATOM   4556  HB1 SER A 281      46.450  42.520  49.350  1.00  0.00           H
ATOM   4557  HB2 SER A 281      45.840  41.860  50.860  1.00  0.00           H
ATOM   4558  OG  SER A 281      47.270  40.640  49.920  1.00  0.00           O
ATOM   4559  HG1 SER A 281      48.220  40.650  49.830  1.00  0.00           H
ATOM   4560  C   SER A 281      48.210  42.310  52.200  1.00  0.00           C
ATOM   4561  O   SER A 281      47.380  42.110  53.080  1.00  0.00           O
ATOM   4562  N   PHE A 282      49.480  41.940  52.400  1.00  0.00           N
ATOM   4563  HN  PHE A 282      50.220  42.140  51.760  1.00  0.00           H
ATOM   4564  CA  PHE A 282      49.970  41.300  53.620  1.00  0.00           C
ATOM   4565  HA  PHE A 282      49.150  40.740  54.040  1.00  0.00           H
ATOM   4566  CB  PHE A 282      51.260  40.360  53.540  1.00  0.00           C
ATOM   4567  HB1 PHE A 282      51.470  40.000  54.570  1.00  0.00           H
ATOM   4568  HB2 PHE A 282      52.060  41.050  53.200  1.00  0.00           H
ATOM   4569  CG  PHE A 282      51.040  39.210  52.560  1.00  0.00           C
ATOM   4570  CD1 PHE A 282      49.830  38.750  52.090  1.00  0.00           C
ATOM   4571  HD1 PHE A 282      48.900  39.230  52.360  1.00  0.00           H
ATOM   4572  CE1 PHE A 282      49.740  37.580  51.280  1.00  0.00           C
ATOM   4573  HE1 PHE A 282      48.740  37.300  50.930  1.00  0.00           H
ATOM   4574  CZ  PHE A 282      50.910  36.840  50.910  1.00  0.00           C
ATOM   4575  HZ  PHE A 282      50.710  35.910  50.390  1.00  0.00           H
ATOM   4576  CD2 PHE A 282      52.190  38.490  52.300  1.00  0.00           C
ATOM   4577  HD2 PHE A 282      53.160  38.780  52.680  1.00  0.00           H
ATOM   4578  CE2 PHE A 282      52.150  37.320  51.470  1.00  0.00           C
ATOM   4579  HE2 PHE A 282      53.090  36.860  51.160  1.00  0.00           H
ATOM   4580  C   PHE A 282      50.200  42.360  54.730  1.00  0.00           C
ATOM   4581  O   PHE A 282      50.080  42.250  55.910  1.00  0.00           O
ATOM   4582  N   THR A 283      50.280  43.630  54.200  1.00  0.00           N
ATOM   4583  HN  THR A 283      50.320  43.790  53.220  1.00  0.00           H
ATOM   4584  CA  THR A 283      50.500  44.740  55.050  1.00  0.00           C
ATOM   4585  HA  THR A 283      51.240  44.450  55.780  1.00  0.00           H
ATOM   4586  CB  THR A 283      51.070  45.980  54.400  1.00  0.00           C
ATOM   4587  HB  THR A 283      51.370  46.610  55.260  1.00  0.00           H
ATOM   4588  OG1 THR A 283      50.210  46.630  53.470  1.00  0.00           O
ATOM   4589  HG1 THR A 283      49.880  45.990  52.840  1.00  0.00           H
ATOM   4590  CG2 THR A 283      52.370  45.710  53.570  1.00  0.00           C
ATOM   4591 HG21 THR A 283      52.300  44.910  52.810  1.00  0.00           H
ATOM   4592 HG22 THR A 283      53.180  45.410  54.260  1.00  0.00           H
ATOM   4593 HG23 THR A 283      52.690  46.630  53.060  1.00  0.00           H
ATOM   4594  C   THR A 283      49.250  45.030  55.870  1.00  0.00           C
ATOM   4595  O   THR A 283      49.390  45.540  57.010  1.00  0.00           O
ATOM   4596  N   TYR A 284      48.050  44.730  55.380  1.00  0.00           N
ATOM   4597  HN  TYR A 284      48.060  44.200  54.530  1.00  0.00           H
ATOM   4598  CA  TYR A 284      46.730  44.760  56.030  1.00  0.00           C
ATOM   4599  HA  TYR A 284      46.700  45.740  56.470  1.00  0.00           H
ATOM   4600  CB  TYR A 284      45.600  44.500  55.030  1.00  0.00           C
ATOM   4601  HB1 TYR A 284      44.700  44.860  55.570  1.00  0.00           H
ATOM   4602  HB2 TYR A 284      45.390  43.420  54.880  1.00  0.00           H
ATOM   4603  CG  TYR A 284      45.730  45.280  53.720  1.00  0.00           C
ATOM   4604  CD1 TYR A 284      46.290  46.630  53.670  1.00  0.00           C
ATOM   4605  HD1 TYR A 284      46.690  47.060  54.580  1.00  0.00           H
ATOM   4606  CE1 TYR A 284      46.450  47.330  52.460  1.00  0.00           C
ATOM   4607  HE1 TYR A 284      46.960  48.280  52.480  1.00  0.00           H
ATOM   4608  CZ  TYR A 284      46.000  46.730  51.310  1.00  0.00           C
ATOM   4609  OH  TYR A 284      46.330  47.280  50.060  1.00  0.00           O
ATOM   4610  HH  TYR A 284      46.430  48.230  50.180  1.00  0.00           H
ATOM   4611  CD2 TYR A 284      45.230  44.800  52.510  1.00  0.00           C
ATOM   4612  HD2 TYR A 284      44.740  43.830  52.550  1.00  0.00           H
ATOM   4613  CE2 TYR A 284      45.270  45.530  51.290  1.00  0.00           C
ATOM   4614  HE2 TYR A 284      44.880  45.180  50.340  1.00  0.00           H
ATOM   4615  C   TYR A 284      46.500  43.820  57.290  1.00  0.00           C
ATOM   4616  O   TYR A 284      45.560  43.830  58.080  1.00  0.00           O
ATOM   4617  N   MET A 285      47.590  43.070  57.570  1.00  0.00           N
ATOM   4618  HN  MET A 285      48.340  43.040  56.910  1.00  0.00           H
ATOM   4619  CA  MET A 285      47.710  42.360  58.770  1.00  0.00           C
ATOM   4620  HA  MET A 285      46.780  41.850  58.950  1.00  0.00           H
ATOM   4621  CB  MET A 285      48.820  41.280  58.680  1.00  0.00           C
ATOM   4622  HB1 MET A 285      48.940  40.750  59.650  1.00  0.00           H
ATOM   4623  HB2 MET A 285      49.710  41.820  58.270  1.00  0.00           H
ATOM   4624  CG  MET A 285      48.620  40.090  57.700  1.00  0.00           C
ATOM   4625  HG1 MET A 285      49.600  39.620  57.510  1.00  0.00           H
ATOM   4626  HG2 MET A 285      48.240  40.570  56.780  1.00  0.00           H
ATOM   4627  SD  MET A 285      47.300  38.950  58.180  1.00  0.00           S
ATOM   4628  CE  MET A 285      47.850  37.700  56.940  1.00  0.00           C
ATOM   4629  HE1 MET A 285      48.960  37.570  56.980  1.00  0.00           H
ATOM   4630  HE2 MET A 285      47.620  37.950  55.880  1.00  0.00           H
ATOM   4631  HE3 MET A 285      47.460  36.720  57.260  1.00  0.00           H
ATOM   4632  C   MET A 285      47.990  43.340  59.960  1.00  0.00           C
ATOM   4633  O   MET A 285      47.800  43.000  61.090  1.00  0.00           O
ATOM   4634  N   ASN A 286      48.430  44.580  59.740  1.00  0.00           N
ATOM   4635  HN  ASN A 286      48.730  44.760  58.810  1.00  0.00           H
ATOM   4636  CA  ASN A 286      48.560  45.710  60.700  1.00  0.00           C
ATOM   4637  HA  ASN A 286      48.990  45.330  61.610  1.00  0.00           H
ATOM   4638  CB  ASN A 286      49.550  46.600  60.050  1.00  0.00           C
ATOM   4639  HB1 ASN A 286      49.150  47.060  59.120  1.00  0.00           H
ATOM   4640  HB2 ASN A 286      50.410  46.020  59.640  1.00  0.00           H
ATOM   4641  CG  ASN A 286      50.050  47.690  61.010  1.00  0.00           C
ATOM   4642  OD1 ASN A 286      49.760  48.860  60.930  1.00  0.00           O
ATOM   4643  ND2 ASN A 286      50.940  47.170  61.920  1.00  0.00           N
ATOM   4644 HD21 ASN A 286      51.200  46.210  61.820  1.00  0.00           H
ATOM   4645 HD22 ASN A 286      51.510  47.790  62.450  1.00  0.00           H
ATOM   4646  C   ASN A 286      47.210  46.300  61.140  1.00  0.00           C
ATOM   4647  O   ASN A 286      46.960  46.710  62.300  1.00  0.00           O
ATOM   4648  N   SER A 287      46.280  46.210  60.240  1.00  0.00           N
ATOM   4649  HN  SER A 287      46.440  45.860  59.310  1.00  0.00           H
ATOM   4650  CA  SER A 287      44.890  46.620  60.480  1.00  0.00           C
ATOM   4651  HA  SER A 287      44.920  47.520  61.100  1.00  0.00           H
ATOM   4652  CB  SER A 287      44.080  46.970  59.210  1.00  0.00           C
ATOM   4653  HB1 SER A 287      43.020  46.990  59.550  1.00  0.00           H
ATOM   4654  HB2 SER A 287      44.190  46.210  58.400  1.00  0.00           H
ATOM   4655  OG  SER A 287      44.460  48.260  58.740  1.00  0.00           O
ATOM   4656  HG1 SER A 287      45.290  48.090  58.260  1.00  0.00           H
ATOM   4657  C   SER A 287      44.190  45.660  61.400  1.00  0.00           C
ATOM   4658  O   SER A 287      43.350  46.050  62.220  1.00  0.00           O
ATOM   4659  N   MET A 288      44.580  44.420  61.330  1.00  0.00           N
ATOM   4660  HN  MET A 288      45.160  44.190  60.550  1.00  0.00           H
ATOM   4661  CA  MET A 288      44.300  43.350  62.360  1.00  0.00           C
ATOM   4662  HA  MET A 288      43.250  43.370  62.610  1.00  0.00           H
ATOM   4663  CB  MET A 288      44.590  41.920  61.850  1.00  0.00           C
ATOM   4664  HB1 MET A 288      44.390  41.180  62.670  1.00  0.00           H
ATOM   4665  HB2 MET A 288      45.620  41.910  61.450  1.00  0.00           H
ATOM   4666  CG  MET A 288      43.720  41.500  60.590  1.00  0.00           C
ATOM   4667  HG1 MET A 288      43.840  42.340  59.880  1.00  0.00           H
ATOM   4668  HG2 MET A 288      42.630  41.410  60.780  1.00  0.00           H
ATOM   4669  SD  MET A 288      44.330  39.980  59.680  1.00  0.00           S
ATOM   4670  CE  MET A 288      44.320  38.670  60.950  1.00  0.00           C
ATOM   4671  HE1 MET A 288      44.910  38.900  61.870  1.00  0.00           H
ATOM   4672  HE2 MET A 288      44.470  37.660  60.530  1.00  0.00           H
ATOM   4673  HE3 MET A 288      43.250  38.660  61.250  1.00  0.00           H
ATOM   4674  C   MET A 288      45.100  43.510  63.730  1.00  0.00           C
ATOM   4675  O   MET A 288      44.500  43.450  64.810  1.00  0.00           O
ATOM   4676  N   LEU A 289      46.410  43.750  63.630  1.00  0.00           N
ATOM   4677  HN  LEU A 289      46.920  43.850  62.780  1.00  0.00           H
ATOM   4678  CA  LEU A 289      47.330  43.810  64.810  1.00  0.00           C
ATOM   4679  HA  LEU A 289      47.330  42.910  65.390  1.00  0.00           H
ATOM   4680  CB  LEU A 289      48.780  43.860  64.400  1.00  0.00           C
ATOM   4681  HB1 LEU A 289      48.970  44.690  63.690  1.00  0.00           H
ATOM   4682  HB2 LEU A 289      48.940  42.900  63.870  1.00  0.00           H
ATOM   4683  CG  LEU A 289      49.890  43.980  65.440  1.00  0.00           C
ATOM   4684  HG  LEU A 289      49.450  43.530  66.360  1.00  0.00           H
ATOM   4685  CD1 LEU A 289      51.080  43.080  65.060  1.00  0.00           C
ATOM   4686 HD11 LEU A 289      51.950  43.220  65.750  1.00  0.00           H
ATOM   4687 HD12 LEU A 289      51.420  43.570  64.120  1.00  0.00           H
ATOM   4688 HD13 LEU A 289      50.860  42.000  64.910  1.00  0.00           H
ATOM   4689  CD2 LEU A 289      50.400  45.410  65.680  1.00  0.00           C
ATOM   4690 HD21 LEU A 289      49.550  46.020  66.080  1.00  0.00           H
ATOM   4691 HD22 LEU A 289      50.920  45.820  64.790  1.00  0.00           H
ATOM   4692 HD23 LEU A 289      51.270  45.530  66.350  1.00  0.00           H
ATOM   4693  C   LEU A 289      46.980  45.050  65.750  1.00  0.00           C
ATOM   4694  O   LEU A 289      47.150  44.980  66.990  1.00  0.00           O
ATOM   4695  N   ASP A 290      46.560  46.170  65.090  1.00  0.00           N
ATOM   4696  HN  ASP A 290      46.420  46.220  64.100  1.00  0.00           H
ATOM   4697  CA  ASP A 290      46.250  47.450  65.780  1.00  0.00           C
ATOM   4698  HA  ASP A 290      47.130  47.670  66.360  1.00  0.00           H
ATOM   4699  CB  ASP A 290      45.870  48.540  64.700  1.00  0.00           C
ATOM   4700  HB1 ASP A 290      45.280  49.340  65.190  1.00  0.00           H
ATOM   4701  HB2 ASP A 290      45.160  48.150  63.930  1.00  0.00           H
ATOM   4702  CG  ASP A 290      47.190  49.170  64.210  1.00  0.00           C
ATOM   4703  OD1 ASP A 290      48.170  49.430  64.890  1.00  0.00           O
ATOM   4704  OD2 ASP A 290      47.110  49.530  62.930  1.00  0.00           O
ATOM   4705  HD2 ASP A 290      47.970  49.800  62.620  1.00  0.00           H
ATOM   4706  C   ASP A 290      45.240  47.390  66.910  1.00  0.00           C
ATOM   4707  O   ASP A 290      45.600  47.820  68.000  1.00  0.00           O
ATOM   4708  N   PRO A 291      44.020  46.880  66.710  1.00  0.00           N
ATOM   4709  CD  PRO A 291      43.370  46.560  65.400  1.00  0.00           C
ATOM   4710  HD1 PRO A 291      44.100  46.020  64.760  1.00  0.00           H
ATOM   4711  HD2 PRO A 291      42.990  47.520  64.980  1.00  0.00           H
ATOM   4712  CA  PRO A 291      43.120  46.720  67.810  1.00  0.00           C
ATOM   4713  HA  PRO A 291      43.070  47.680  68.290  1.00  0.00           H
ATOM   4714  CB  PRO A 291      41.820  46.290  67.100  1.00  0.00           C
ATOM   4715  HB1 PRO A 291      41.200  47.200  66.980  1.00  0.00           H
ATOM   4716  HB2 PRO A 291      41.200  45.510  67.600  1.00  0.00           H
ATOM   4717  CG  PRO A 291      42.230  45.660  65.780  1.00  0.00           C
ATOM   4718  HG1 PRO A 291      42.690  44.680  66.010  1.00  0.00           H
ATOM   4719  HG2 PRO A 291      41.440  45.530  65.000  1.00  0.00           H
ATOM   4720  C   PRO A 291      43.590  45.660  68.840  1.00  0.00           C
ATOM   4721  O   PRO A 291      43.150  45.710  69.990  1.00  0.00           O
ATOM   4722  N   VAL A 292      44.380  44.630  68.510  1.00  0.00           N
ATOM   4723  HN  VAL A 292      44.860  44.550  67.640  1.00  0.00           H
ATOM   4724  CA  VAL A 292      44.860  43.630  69.500  1.00  0.00           C
ATOM   4725  HA  VAL A 292      44.020  43.490  70.160  1.00  0.00           H
ATOM   4726  CB  VAL A 292      45.180  42.340  68.830  1.00  0.00           C
ATOM   4727  HB  VAL A 292      45.900  42.410  67.980  1.00  0.00           H
ATOM   4728  CG1 VAL A 292      45.710  41.300  69.810  1.00  0.00           C
ATOM   4729 HG11 VAL A 292      46.750  41.450  70.160  1.00  0.00           H
ATOM   4730 HG12 VAL A 292      45.660  40.250  69.450  1.00  0.00           H
ATOM   4731 HG13 VAL A 292      44.980  41.200  70.650  1.00  0.00           H
ATOM   4732  CG2 VAL A 292      43.830  41.780  68.270  1.00  0.00           C
ATOM   4733 HG21 VAL A 292      43.960  40.740  67.910  1.00  0.00           H
ATOM   4734 HG22 VAL A 292      43.550  42.350  67.360  1.00  0.00           H
ATOM   4735 HG23 VAL A 292      43.080  41.920  69.080  1.00  0.00           H
ATOM   4736  C   VAL A 292      46.010  44.170  70.290  1.00  0.00           C
ATOM   4737  O   VAL A 292      46.130  43.910  71.450  1.00  0.00           O
ATOM   4738  N   VAL A 293      46.950  44.980  69.740  1.00  0.00           N
ATOM   4739  HN  VAL A 293      46.990  45.140  68.760  1.00  0.00           H
ATOM   4740  CA  VAL A 293      48.130  45.510  70.390  1.00  0.00           C
ATOM   4741  HA  VAL A 293      48.270  44.920  71.270  1.00  0.00           H
ATOM   4742  CB  VAL A 293      49.350  45.220  69.450  1.00  0.00           C
ATOM   4743  HB  VAL A 293      49.170  45.710  68.470  1.00  0.00           H
ATOM   4744  CG1 VAL A 293      50.590  45.930  70.010  1.00  0.00           C
ATOM   4745 HG11 VAL A 293      51.010  45.390  70.890  1.00  0.00           H
ATOM   4746 HG12 VAL A 293      50.490  46.980  70.370  1.00  0.00           H
ATOM   4747 HG13 VAL A 293      51.470  45.870  69.330  1.00  0.00           H
ATOM   4748  CG2 VAL A 293      49.600  43.700  69.310  1.00  0.00           C
ATOM   4749 HG21 VAL A 293      48.730  43.200  68.840  1.00  0.00           H
ATOM   4750 HG22 VAL A 293      49.860  43.320  70.330  1.00  0.00           H
ATOM   4751 HG23 VAL A 293      50.450  43.570  68.610  1.00  0.00           H
ATOM   4752  C   VAL A 293      48.090  46.900  70.890  1.00  0.00           C
ATOM   4753  O   VAL A 293      48.480  47.190  72.000  1.00  0.00           O
ATOM   4754  N   TYR A 294      47.540  47.890  70.110  1.00  0.00           N
ATOM   4755  HN  TYR A 294      47.100  47.720  69.230  1.00  0.00           H
ATOM   4756  CA  TYR A 294      47.760  49.290  70.420  1.00  0.00           C
ATOM   4757  HA  TYR A 294      48.610  49.400  71.090  1.00  0.00           H
ATOM   4758  CB  TYR A 294      48.130  50.140  69.140  1.00  0.00           C
ATOM   4759  HB1 TYR A 294      48.100  51.240  69.300  1.00  0.00           H
ATOM   4760  HB2 TYR A 294      47.400  49.920  68.320  1.00  0.00           H
ATOM   4761  CG  TYR A 294      49.490  49.810  68.650  1.00  0.00           C
ATOM   4762  CD1 TYR A 294      49.650  48.890  67.630  1.00  0.00           C
ATOM   4763  HD1 TYR A 294      48.870  48.270  67.200  1.00  0.00           H
ATOM   4764  CE1 TYR A 294      50.950  48.420  67.320  1.00  0.00           C
ATOM   4765  HE1 TYR A 294      51.050  47.660  66.550  1.00  0.00           H
ATOM   4766  CZ  TYR A 294      52.130  48.990  67.910  1.00  0.00           C
ATOM   4767  OH  TYR A 294      53.270  48.360  67.490  1.00  0.00           O
ATOM   4768  HH  TYR A 294      53.780  48.160  68.280  1.00  0.00           H
ATOM   4769  CD2 TYR A 294      50.630  50.300  69.340  1.00  0.00           C
ATOM   4770  HD2 TYR A 294      50.440  51.180  69.950  1.00  0.00           H
ATOM   4771  CE2 TYR A 294      51.920  49.880  69.010  1.00  0.00           C
ATOM   4772  HE2 TYR A 294      52.820  50.160  69.520  1.00  0.00           H
ATOM   4773  C   TYR A 294      46.650  50.040  71.070  1.00  0.00           C
ATOM   4774  O   TYR A 294      46.890  50.780  72.080  1.00  0.00           O
ATOM   4775  N   TYR A 295      45.370  49.950  70.510  1.00  0.00           N
ATOM   4776  HN  TYR A 295      45.270  49.440  69.670  1.00  0.00           H
ATOM   4777  CA  TYR A 295      44.320  50.860  70.900  1.00  0.00           C
ATOM   4778  HA  TYR A 295      44.660  51.860  70.670  1.00  0.00           H
ATOM   4779  CB  TYR A 295      43.010  50.340  70.300  1.00  0.00           C
ATOM   4780  HB1 TYR A 295      42.130  50.900  70.670  1.00  0.00           H
ATOM   4781  HB2 TYR A 295      42.880  49.260  70.490  1.00  0.00           H
ATOM   4782  CG  TYR A 295      42.850  50.580  68.800  1.00  0.00           C
ATOM   4783  CD1 TYR A 295      41.830  49.930  68.150  1.00  0.00           C
ATOM   4784  HD1 TYR A 295      41.140  49.410  68.790  1.00  0.00           H
ATOM   4785  CE1 TYR A 295      41.730  49.950  66.770  1.00  0.00           C
ATOM   4786  HE1 TYR A 295      40.860  49.430  66.400  1.00  0.00           H
ATOM   4787  CZ  TYR A 295      42.590  50.670  65.970  1.00  0.00           C
ATOM   4788  OH  TYR A 295      42.530  50.840  64.630  1.00  0.00           O
ATOM   4789  HH  TYR A 295      41.830  50.240  64.350  1.00  0.00           H
ATOM   4790  CD2 TYR A 295      43.800  51.210  67.990  1.00  0.00           C
ATOM   4791  HD2 TYR A 295      44.620  51.700  68.480  1.00  0.00           H
ATOM   4792  CE2 TYR A 295      43.620  51.380  66.620  1.00  0.00           C
ATOM   4793  HE2 TYR A 295      44.410  51.830  66.030  1.00  0.00           H
ATOM   4794  C   TYR A 295      43.960  51.050  72.390  1.00  0.00           C
ATOM   4795  O   TYR A 295      43.720  52.190  72.840  1.00  0.00           O
ATOM   4796  N   PHE A 296      44.010  50.000  73.230  1.00  0.00           N
ATOM   4797  HN  PHE A 296      44.210  49.160  72.720  1.00  0.00           H
ATOM   4798  CA  PHE A 296      43.500  50.060  74.630  1.00  0.00           C
ATOM   4799  HA  PHE A 296      43.500  51.090  74.950  1.00  0.00           H
ATOM   4800  CB  PHE A 296      42.070  49.560  74.710  1.00  0.00           C
ATOM   4801  HB1 PHE A 296      41.750  49.820  75.740  1.00  0.00           H
ATOM   4802  HB2 PHE A 296      42.010  48.460  74.580  1.00  0.00           H
ATOM   4803  CG  PHE A 296      41.050  50.210  73.840  1.00  0.00           C
ATOM   4804  CD1 PHE A 296      40.800  51.510  74.120  1.00  0.00           C
ATOM   4805  HD1 PHE A 296      41.250  52.030  74.950  1.00  0.00           H
ATOM   4806  CE1 PHE A 296      39.970  52.280  73.320  1.00  0.00           C
ATOM   4807  HE1 PHE A 296      39.720  53.330  73.420  1.00  0.00           H
ATOM   4808  CZ  PHE A 296      39.370  51.720  72.160  1.00  0.00           C
ATOM   4809  HZ  PHE A 296      38.780  52.370  71.530  1.00  0.00           H
ATOM   4810  CD2 PHE A 296      40.440  49.680  72.710  1.00  0.00           C
ATOM   4811  HD2 PHE A 296      40.700  48.680  72.410  1.00  0.00           H
ATOM   4812  CE2 PHE A 296      39.560  50.340  71.900  1.00  0.00           C
ATOM   4813  HE2 PHE A 296      39.060  49.930  71.040  1.00  0.00           H
ATOM   4814  C   PHE A 296      44.350  49.200  75.540  1.00  0.00           C
ATOM   4815  O   PHE A 296      44.340  49.500  76.740  1.00  0.00           O
ATOM   4816  N   SER A 297      45.170  48.210  74.990  1.00  0.00           N
ATOM   4817  HN  SER A 297      45.190  48.060  74.010  1.00  0.00           H
ATOM   4818  CA  SER A 297      46.000  47.340  75.880  1.00  0.00           C
ATOM   4819  HA  SER A 297      45.450  47.240  76.800  1.00  0.00           H
ATOM   4820  CB  SER A 297      46.310  45.970  75.220  1.00  0.00           C
ATOM   4821  HB1 SER A 297      47.030  45.370  75.820  1.00  0.00           H
ATOM   4822  HB2 SER A 297      46.870  45.990  74.260  1.00  0.00           H
ATOM   4823  OG  SER A 297      45.130  45.270  75.160  1.00  0.00           O
ATOM   4824  HG1 SER A 297      44.940  45.060  76.070  1.00  0.00           H
ATOM   4825  C   SER A 297      47.290  48.010  76.270  1.00  0.00           C
ATOM   4826  O   SER A 297      47.800  48.890  75.590  1.00  0.00           O
ATOM   4827  N   SER A 298      47.930  47.580  77.420  1.00  0.00           N
ATOM   4828  HN  SER A 298      47.370  46.970  77.970  1.00  0.00           H
ATOM   4829  CA  SER A 298      49.240  47.930  77.920  1.00  0.00           C
ATOM   4830  HA  SER A 298      49.350  48.980  78.130  1.00  0.00           H
ATOM   4831  CB  SER A 298      49.500  47.230  79.300  1.00  0.00           C
ATOM   4832  HB1 SER A 298      49.320  46.150  79.170  1.00  0.00           H
ATOM   4833  HB2 SER A 298      48.730  47.610  80.010  1.00  0.00           H
ATOM   4834  OG  SER A 298      50.850  47.520  79.750  1.00  0.00           O
ATOM   4835  HG1 SER A 298      50.870  48.210  80.420  1.00  0.00           H
ATOM   4836  C   SER A 298      50.350  47.530  76.910  1.00  0.00           C
ATOM   4837  O   SER A 298      50.320  46.400  76.490  1.00  0.00           O
ATOM   4838  N   PRO A 299      51.400  48.250  76.560  1.00  0.00           N
ATOM   4839  CD  PRO A 299      51.680  49.530  77.190  1.00  0.00           C
ATOM   4840  HD1 PRO A 299      51.830  49.430  78.280  1.00  0.00           H
ATOM   4841  HD2 PRO A 299      50.910  50.250  76.870  1.00  0.00           H
ATOM   4842  CA  PRO A 299      52.510  47.750  75.790  1.00  0.00           C
ATOM   4843  HA  PRO A 299      52.230  47.110  74.970  1.00  0.00           H
ATOM   4844  CB  PRO A 299      53.250  49.050  75.390  1.00  0.00           C
ATOM   4845  HB1 PRO A 299      52.770  49.540  74.520  1.00  0.00           H
ATOM   4846  HB2 PRO A 299      54.320  48.900  75.140  1.00  0.00           H
ATOM   4847  CG  PRO A 299      53.110  49.980  76.600  1.00  0.00           C
ATOM   4848  HG1 PRO A 299      53.960  49.780  77.270  1.00  0.00           H
ATOM   4849  HG2 PRO A 299      52.900  51.050  76.340  1.00  0.00           H
ATOM   4850  C   PRO A 299      53.440  46.820  76.630  1.00  0.00           C
ATOM   4851  O   PRO A 299      54.630  46.620  76.260  1.00  0.00           O
ATOM   4852  N   SER A 300      53.040  46.420  77.810  1.00  0.00           N
ATOM   4853  HN  SER A 300      52.060  46.500  77.990  1.00  0.00           H
ATOM   4854  CA  SER A 300      53.990  45.800  78.770  1.00  0.00           C
ATOM   4855  HA  SER A 300      54.850  45.420  78.240  1.00  0.00           H
ATOM   4856  CB  SER A 300      54.370  46.700  79.950  1.00  0.00           C
ATOM   4857  HB1 SER A 300      53.630  46.430  80.730  1.00  0.00           H
ATOM   4858  HB2 SER A 300      54.410  47.760  79.600  1.00  0.00           H
ATOM   4859  OG  SER A 300      55.680  46.290  80.340  1.00  0.00           O
ATOM   4860  HG1 SER A 300      55.630  45.750  81.120  1.00  0.00           H
ATOM   4861  C   SER A 300      53.410  44.510  79.100  1.00  0.00           C
ATOM   4862  O   SER A 300      53.460  44.050  80.240  1.00  0.00           O
ATOM   4863  NT  SER A 300      52.870  43.860  78.050  1.00  0.00           N
ATOM   4864  HNT SER A 300      52.960  44.220  77.110  1.00  0.00           H
ATOM   4865  CAT SER A 300      52.300  42.520  78.200  1.00  0.00           C
ATOM   4866  HT1 SER A 300      53.050  41.710  78.300  1.00  0.00           H
ATOM   4867  HT2 SER A 300      51.700  42.240  77.310  1.00  0.00           H
ATOM   4868  HT3 SER A 300      51.570  42.380  79.030  1.00  0.00           H
ATOM   4869  N1  GSK B 301      45.930  47.790  43.740  1.00  0.00           N
ATOM   4870  C1  GSK B 301      46.400  49.140  43.680  1.00  0.00           C
ATOM   4871  O1  GSK B 301      46.530  49.800  42.680  1.00  0.00           O
ATOM   4872  C2  GSK B 301      46.080  47.060  44.940  1.00  0.00           C
ATOM   4873  C3  GSK B 301      46.550  47.680  46.060  1.00  0.00           C
ATOM   4874  C4  GSK B 301      46.160  45.520  46.340  1.00  0.00           C
ATOM   4875  C5  GSK B 301      45.420  47.280  42.460  1.00  0.00           C
ATOM   4876  C6  GSK B 301      44.000  47.700  42.140  1.00  0.00           C
ATOM   4877  C7  GSK B 301      42.960  47.280  43.190  1.00  0.00           C
ATOM   4878  C8  GSK B 301      41.590  47.950  42.950  1.00  0.00           C
ATOM   4879  C9  GSK B 301      40.420  47.600  43.800  1.00  0.00           C
ATOM   4880  C10 GSK B 301      46.790  49.050  46.170  1.00  0.00           C
ATOM   4881  N2  GSK B 301      46.520  46.670  47.040  1.00  0.00           N
ATOM   4882  N3  GSK B 301      45.900  45.730  45.030  1.00  0.00           N
ATOM   4883  N4  GSK B 301      46.680  49.710  44.950  1.00  0.00           N
ATOM   4884  O2  GSK B 301      47.210  49.660  47.140  1.00  0.00           O
ATOM   4885 CL   GSK B 301      45.890  43.920  46.970  1.00  0.00          Cl
ATOM   4886  H1  GSK B 301      45.560  46.170  42.550  1.00  0.00           H
ATOM   4887  H2  GSK B 301      46.260  47.620  41.810  1.00  0.00           H
ATOM   4888  H3  GSK B 301      43.650  47.230  41.200  1.00  0.00           H
ATOM   4889  H4  GSK B 301      43.900  48.810  42.070  1.00  0.00           H
ATOM   4890  H5  GSK B 301      43.310  47.420  44.230  1.00  0.00           H
ATOM   4891  H6  GSK B 301      42.790  46.190  43.210  1.00  0.00           H
ATOM   4892  H7  GSK B 301      41.300  47.710  41.900  1.00  0.00           H
ATOM   4893  H8  GSK B 301      41.510  49.060  42.890  1.00  0.00           H
ATOM   4894  H9  GSK B 301      40.850  47.350  44.810  1.00  0.00           H
ATOM   4895  H10 GSK B 301      39.850  46.720  43.430  1.00  0.00           H
ATOM   4896  H11 GSK B 301      39.570  48.310  43.800  1.00  0.00           H
ATOM   4897  H12 GSK B 301      46.520  46.720  48.050  1.00  0.00           H
ATOM   4898  H13 GSK B 301      47.160  50.600  44.990  1.00  0.00           H
ATOM   4899  LP1 GSK B 301      45.650  42.420  47.560  1.00  0.00            
TER
ENDMDL
