# Supplementary material for: Structural basis of hydroxycarboxylic acid receptor signaling mechanisms through ligand binding
Source: Nat Commun. 2023 Sep 22;14:5899. doi: 10.1038/s41467-023-41650-7 (PMC10516952; doi:10.1038/s41467-023-41650-7)
Supplement: Supplementary file 4 — Source Data [file 41467_2023_41650_MOESM4_ESM.zip › source file/molecular dynamics simulations trajectories/with_gsk_run3/with_gsk_run3_400ns.pdb]

REMARK    GENERATED BY TRJCONV
TITLE     Title t= 400000.00000 step= 200000000
REMARK    THIS IS A SIMULATION BOX
CRYST1   95.694   95.694  112.128  90.00  90.00  90.00 P 1           1
MODEL        1
ATOM      1  CAY HSD A   9      54.020  39.610  30.500  1.00  0.00           C
ATOM      2  HY1 HSD A   9      54.690  38.730  30.530  1.00  0.00           H
ATOM      3  HY2 HSD A   9      53.100  39.470  31.110  1.00  0.00           H
ATOM      4  HY3 HSD A   9      54.640  40.370  31.030  1.00  0.00           H
ATOM      5  CY  HSD A   9      53.650  39.870  29.100  1.00  0.00           C
ATOM      6  OY  HSD A   9      54.050  39.210  28.180  1.00  0.00           O
ATOM      7  N   HSD A   9      52.840  40.960  28.970  1.00  0.00           N
ATOM      8  HN  HSD A   9      52.420  41.400  29.760  1.00  0.00           H
ATOM      9  CA  HSD A   9      52.450  41.620  27.730  1.00  0.00           C
ATOM     10  HA  HSD A   9      52.970  41.170  26.900  1.00  0.00           H
ATOM     11  CB  HSD A   9      50.990  41.420  27.420  1.00  0.00           C
ATOM     12  HB1 HSD A   9      50.790  41.990  26.480  1.00  0.00           H
ATOM     13  HB2 HSD A   9      50.330  41.800  28.230  1.00  0.00           H
ATOM     14  ND1 HSD A   9      51.140  39.540  25.840  1.00  0.00           N
ATOM     15  HD1 HSD A   9      51.790  39.960  25.210  1.00  0.00           H
ATOM     16  CG  HSD A   9      50.710  39.970  27.020  1.00  0.00           C
ATOM     17  CE1 HSD A   9      50.630  38.310  25.660  1.00  0.00           C
ATOM     18  HE1 HSD A   9      50.880  37.770  24.740  1.00  0.00           H
ATOM     19  NE2 HSD A   9      49.870  37.900  26.700  1.00  0.00           N
ATOM     20  CD2 HSD A   9      49.910  39.010  27.500  1.00  0.00           C
ATOM     21  HD2 HSD A   9      49.370  39.040  28.430  1.00  0.00           H
ATOM     22  C   HSD A   9      52.920  43.120  27.720  1.00  0.00           C
ATOM     23  O   HSD A   9      52.750  43.810  28.710  1.00  0.00           O
ATOM     24  N   PHE A  10      53.520  43.620  26.600  1.00  0.00           N
ATOM     25  HN  PHE A  10      53.600  43.050  25.790  1.00  0.00           H
ATOM     26  CA  PHE A  10      53.870  45.050  26.520  1.00  0.00           C
ATOM     27  HA  PHE A  10      54.600  45.270  27.270  1.00  0.00           H
ATOM     28  CB  PHE A  10      54.700  45.120  25.160  1.00  0.00           C
ATOM     29  HB1 PHE A  10      54.160  44.630  24.320  1.00  0.00           H
ATOM     30  HB2 PHE A  10      55.610  44.490  25.220  1.00  0.00           H
ATOM     31  CG  PHE A  10      54.990  46.490  24.700  1.00  0.00           C
ATOM     32  CD1 PHE A  10      55.880  47.360  25.410  1.00  0.00           C
ATOM     33  HD1 PHE A  10      56.290  47.030  26.350  1.00  0.00           H
ATOM     34  CE1 PHE A  10      56.250  48.600  24.890  1.00  0.00           C
ATOM     35  HE1 PHE A  10      56.850  49.280  25.470  1.00  0.00           H
ATOM     36  CZ  PHE A  10      55.630  49.100  23.700  1.00  0.00           C
ATOM     37  HZ  PHE A  10      55.810  50.050  23.210  1.00  0.00           H
ATOM     38  CD2 PHE A  10      54.400  46.980  23.520  1.00  0.00           C
ATOM     39  HD2 PHE A  10      53.750  46.350  22.930  1.00  0.00           H
ATOM     40  CE2 PHE A  10      54.650  48.360  23.020  1.00  0.00           C
ATOM     41  HE2 PHE A  10      54.380  48.750  22.050  1.00  0.00           H
ATOM     42  C   PHE A  10      52.710  46.060  26.620  1.00  0.00           C
ATOM     43  O   PHE A  10      51.670  45.860  26.080  1.00  0.00           O
ATOM     44  N   LEU A  11      52.990  47.230  27.290  1.00  0.00           N
ATOM     45  HN  LEU A  11      53.880  47.440  27.660  1.00  0.00           H
ATOM     46  CA  LEU A  11      52.040  48.300  27.360  1.00  0.00           C
ATOM     47  HA  LEU A  11      51.410  48.290  26.480  1.00  0.00           H
ATOM     48  CB  LEU A  11      51.210  48.120  28.730  1.00  0.00           C
ATOM     49  HB1 LEU A  11      52.020  47.780  29.420  1.00  0.00           H
ATOM     50  HB2 LEU A  11      50.510  47.270  28.600  1.00  0.00           H
ATOM     51  CG  LEU A  11      50.510  49.220  29.410  1.00  0.00           C
ATOM     52  HG  LEU A  11      51.150  50.140  29.370  1.00  0.00           H
ATOM     53  CD1 LEU A  11      49.210  49.610  28.650  1.00  0.00           C
ATOM     54 HD11 LEU A  11      48.350  48.940  28.870  1.00  0.00           H
ATOM     55 HD12 LEU A  11      49.360  49.710  27.550  1.00  0.00           H
ATOM     56 HD13 LEU A  11      48.890  50.620  28.990  1.00  0.00           H
ATOM     57  CD2 LEU A  11      50.240  48.870  30.860  1.00  0.00           C
ATOM     58 HD21 LEU A  11      51.110  48.970  31.550  1.00  0.00           H
ATOM     59 HD22 LEU A  11      49.910  47.820  30.930  1.00  0.00           H
ATOM     60 HD23 LEU A  11      49.370  49.460  31.230  1.00  0.00           H
ATOM     61  C   LEU A  11      52.680  49.690  27.230  1.00  0.00           C
ATOM     62  O   LEU A  11      53.930  49.750  27.370  1.00  0.00           O
ATOM     63  N   GLU A  12      51.930  50.820  26.910  1.00  0.00           N
ATOM     64  HN  GLU A  12      50.990  50.780  26.590  1.00  0.00           H
ATOM     65  CA  GLU A  12      52.420  52.200  27.050  1.00  0.00           C
ATOM     66  HA  GLU A  12      53.320  52.160  27.670  1.00  0.00           H
ATOM     67  CB  GLU A  12      52.530  52.970  25.650  1.00  0.00           C
ATOM     68  HB1 GLU A  12      52.790  54.040  25.800  1.00  0.00           H
ATOM     69  HB2 GLU A  12      51.500  52.980  25.230  1.00  0.00           H
ATOM     70  CG  GLU A  12      53.430  52.260  24.580  1.00  0.00           C
ATOM     71  HG1 GLU A  12      53.140  51.190  24.460  1.00  0.00           H
ATOM     72  HG2 GLU A  12      54.500  52.160  24.870  1.00  0.00           H
ATOM     73  CD  GLU A  12      53.300  52.900  23.210  1.00  0.00           C
ATOM     74  OE1 GLU A  12      52.260  52.840  22.560  1.00  0.00           O
ATOM     75  OE2 GLU A  12      54.330  53.460  22.780  1.00  0.00           O
ATOM     76  C   GLU A  12      51.450  53.130  27.820  1.00  0.00           C
ATOM     77  O   GLU A  12      50.250  53.020  27.680  1.00  0.00           O
ATOM     78  N   ILE A  13      52.000  54.010  28.720  1.00  0.00           N
ATOM     79  HN  ILE A  13      52.970  54.140  28.900  1.00  0.00           H
ATOM     80  CA  ILE A  13      51.210  54.950  29.430  1.00  0.00           C
ATOM     81  HA  ILE A  13      50.200  55.020  29.060  1.00  0.00           H
ATOM     82  CB  ILE A  13      50.980  54.460  30.890  1.00  0.00           C
ATOM     83  HB  ILE A  13      51.990  54.260  31.300  1.00  0.00           H
ATOM     84  CG2 ILE A  13      50.240  55.570  31.740  1.00  0.00           C
ATOM     85 HG21 ILE A  13      50.180  55.080  32.740  1.00  0.00           H
ATOM     86 HG22 ILE A  13      49.280  55.830  31.260  1.00  0.00           H
ATOM     87 HG23 ILE A  13      50.930  56.440  31.850  1.00  0.00           H
ATOM     88  CG1 ILE A  13      50.270  53.030  30.800  1.00  0.00           C
ATOM     89 HG11 ILE A  13      50.890  52.170  30.460  1.00  0.00           H
ATOM     90 HG12 ILE A  13      49.420  53.110  30.100  1.00  0.00           H
ATOM     91  CD  ILE A  13      49.790  52.570  32.190  1.00  0.00           C
ATOM     92  HD1 ILE A  13      49.430  51.510  32.240  1.00  0.00           H
ATOM     93  HD2 ILE A  13      48.960  53.190  32.580  1.00  0.00           H
ATOM     94  HD3 ILE A  13      50.560  52.720  32.970  1.00  0.00           H
ATOM     95  C   ILE A  13      51.830  56.300  29.270  1.00  0.00           C
ATOM     96  O   ILE A  13      52.950  56.460  29.630  1.00  0.00           O
ATOM     97  N   ASP A  14      51.080  57.300  28.720  1.00  0.00           N
ATOM     98  HN  ASP A  14      50.140  57.010  28.590  1.00  0.00           H
ATOM     99  CA  ASP A  14      51.520  58.650  28.310  1.00  0.00           C
ATOM    100  HA  ASP A  14      50.720  59.000  27.690  1.00  0.00           H
ATOM    101  CB  ASP A  14      51.570  59.560  29.580  1.00  0.00           C
ATOM    102  HB1 ASP A  14      51.910  60.530  29.150  1.00  0.00           H
ATOM    103  HB2 ASP A  14      52.310  59.210  30.330  1.00  0.00           H
ATOM    104  CG  ASP A  14      50.190  59.740  30.060  1.00  0.00           C
ATOM    105  OD1 ASP A  14      49.270  59.900  29.170  1.00  0.00           O
ATOM    106  OD2 ASP A  14      49.890  59.740  31.300  1.00  0.00           O
ATOM    107  C   ASP A  14      52.710  58.640  27.370  1.00  0.00           C
ATOM    108  O   ASP A  14      53.660  59.400  27.470  1.00  0.00           O
ATOM    109  N   LYS A  15      52.830  57.580  26.660  1.00  0.00           N
ATOM    110  HN  LYS A  15      51.980  57.070  26.550  1.00  0.00           H
ATOM    111  CA  LYS A  15      53.930  57.240  25.790  1.00  0.00           C
ATOM    112  HA  LYS A  15      53.640  56.330  25.300  1.00  0.00           H
ATOM    113  CB  LYS A  15      54.190  58.250  24.660  1.00  0.00           C
ATOM    114  HB1 LYS A  15      55.180  58.130  24.180  1.00  0.00           H
ATOM    115  HB2 LYS A  15      54.120  59.290  25.050  1.00  0.00           H
ATOM    116  CG  LYS A  15      53.160  58.090  23.420  1.00  0.00           C
ATOM    117  HG1 LYS A  15      52.970  59.070  22.940  1.00  0.00           H
ATOM    118  HG2 LYS A  15      52.270  57.850  24.020  1.00  0.00           H
ATOM    119  CD  LYS A  15      53.440  56.880  22.470  1.00  0.00           C
ATOM    120  HD1 LYS A  15      53.890  56.060  23.060  1.00  0.00           H
ATOM    121  HD2 LYS A  15      54.280  57.130  21.780  1.00  0.00           H
ATOM    122  CE  LYS A  15      52.250  56.510  21.620  1.00  0.00           C
ATOM    123  HE1 LYS A  15      52.160  57.280  20.820  1.00  0.00           H
ATOM    124  HE2 LYS A  15      51.370  56.490  22.290  1.00  0.00           H
ATOM    125  NZ  LYS A  15      52.300  55.100  21.070  1.00  0.00           N
ATOM    126  HZ1 LYS A  15      51.360  54.740  20.820  1.00  0.00           H
ATOM    127  HZ2 LYS A  15      52.530  54.450  21.840  1.00  0.00           H
ATOM    128  HZ3 LYS A  15      53.020  55.030  20.330  1.00  0.00           H
ATOM    129  C   LYS A  15      55.230  56.780  26.410  1.00  0.00           C
ATOM    130  O   LYS A  15      56.310  56.620  25.820  1.00  0.00           O
ATOM    131  N   LYS A  16      55.220  56.490  27.730  1.00  0.00           N
ATOM    132  HN  LYS A  16      54.300  56.600  28.110  1.00  0.00           H
ATOM    133  CA  LYS A  16      56.200  55.760  28.450  1.00  0.00           C
ATOM    134  HA  LYS A  16      57.180  55.970  28.030  1.00  0.00           H
ATOM    135  CB  LYS A  16      56.210  56.060  29.930  1.00  0.00           C
ATOM    136  HB1 LYS A  16      56.900  55.360  30.450  1.00  0.00           H
ATOM    137  HB2 LYS A  16      55.210  55.820  30.360  1.00  0.00           H
ATOM    138  CG  LYS A  16      56.710  57.470  30.290  1.00  0.00           C
ATOM    139  HG1 LYS A  16      55.790  58.100  30.130  1.00  0.00           H
ATOM    140  HG2 LYS A  16      57.520  57.900  29.670  1.00  0.00           H
ATOM    141  CD  LYS A  16      57.080  57.460  31.750  1.00  0.00           C
ATOM    142  HD1 LYS A  16      57.610  56.510  31.980  1.00  0.00           H
ATOM    143  HD2 LYS A  16      56.160  57.440  32.390  1.00  0.00           H
ATOM    144  CE  LYS A  16      58.010  58.620  32.300  1.00  0.00           C
ATOM    145  HE1 LYS A  16      58.900  58.800  31.650  1.00  0.00           H
ATOM    146  HE2 LYS A  16      58.280  58.310  33.330  1.00  0.00           H
ATOM    147  NZ  LYS A  16      57.370  59.910  32.410  1.00  0.00           N
ATOM    148  HZ1 LYS A  16      57.420  60.370  33.350  1.00  0.00           H
ATOM    149  HZ2 LYS A  16      56.350  59.920  32.230  1.00  0.00           H
ATOM    150  HZ3 LYS A  16      57.650  60.570  31.670  1.00  0.00           H
ATOM    151  C   LYS A  16      55.840  54.260  28.420  1.00  0.00           C
ATOM    152  O   LYS A  16      54.690  53.840  28.490  1.00  0.00           O
ATOM    153  N   ASN A  17      56.870  53.380  28.460  1.00  0.00           N
ATOM    154  HN  ASN A  17      57.770  53.740  28.710  1.00  0.00           H
ATOM    155  CA  ASN A  17      56.660  51.990  28.180  1.00  0.00           C
ATOM    156  HA  ASN A  17      55.790  51.750  27.580  1.00  0.00           H
ATOM    157  CB  ASN A  17      57.850  51.300  27.430  1.00  0.00           C
ATOM    158  HB1 ASN A  17      57.550  50.250  27.230  1.00  0.00           H
ATOM    159  HB2 ASN A  17      58.740  51.310  28.090  1.00  0.00           H
ATOM    160  CG  ASN A  17      58.160  51.990  26.110  1.00  0.00           C
ATOM    161  OD1 ASN A  17      59.260  51.940  25.570  1.00  0.00           O
ATOM    162  ND2 ASN A  17      57.130  52.630  25.500  1.00  0.00           N
ATOM    163 HD21 ASN A  17      56.180  52.520  25.780  1.00  0.00           H
ATOM    164 HD22 ASN A  17      57.280  53.110  24.630  1.00  0.00           H
ATOM    165  C   ASN A  17      56.540  51.230  29.500  1.00  0.00           C
ATOM    166  O   ASN A  17      57.200  51.520  30.460  1.00  0.00           O
ATOM    167  N   CYS A  18      55.710  50.240  29.500  1.00  0.00           N
ATOM    168  HN  CYS A  18      55.220  50.070  28.650  1.00  0.00           H
ATOM    169  CA  CYS A  18      55.340  49.440  30.670  1.00  0.00           C
ATOM    170  HA  CYS A  18      56.210  49.340  31.290  1.00  0.00           H
ATOM    171  CB  CYS A  18      53.980  49.910  31.340  1.00  0.00           C
ATOM    172  HB1 CYS A  18      53.600  49.320  32.210  1.00  0.00           H
ATOM    173  HB2 CYS A  18      53.170  49.870  30.590  1.00  0.00           H
ATOM    174  SG  CYS A  18      54.050  51.680  32.000  1.00  0.00           S
ATOM    175  C   CYS A  18      55.020  48.030  30.260  1.00  0.00           C
ATOM    176  O   CYS A  18      55.170  47.820  29.060  1.00  0.00           O
ATOM    177  N   CYS A  19      54.700  47.070  31.180  1.00  0.00           N
ATOM    178  HN  CYS A  19      54.700  47.300  32.140  1.00  0.00           H
ATOM    179  CA  CYS A  19      54.440  45.630  30.850  1.00  0.00           C
ATOM    180  HA  CYS A  19      54.110  45.520  29.820  1.00  0.00           H
ATOM    181  CB  CYS A  19      55.630  44.700  31.350  1.00  0.00           C
ATOM    182  HB1 CYS A  19      55.200  43.670  31.320  1.00  0.00           H
ATOM    183  HB2 CYS A  19      55.800  44.870  32.440  1.00  0.00           H
ATOM    184  SG  CYS A  19      57.150  44.800  30.370  1.00  0.00           S
ATOM    185  C   CYS A  19      53.320  45.300  31.860  1.00  0.00           C
ATOM    186  O   CYS A  19      53.200  45.830  32.930  1.00  0.00           O
ATOM    187  N   VAL A  20      52.520  44.300  31.560  1.00  0.00           N
ATOM    188  HN  VAL A  20      52.600  43.760  30.730  1.00  0.00           H
ATOM    189  CA  VAL A  20      51.520  43.830  32.460  1.00  0.00           C
ATOM    190  HA  VAL A  20      51.770  43.990  33.490  1.00  0.00           H
ATOM    191  CB  VAL A  20      50.170  44.510  32.440  1.00  0.00           C
ATOM    192  HB  VAL A  20      49.320  43.890  32.780  1.00  0.00           H
ATOM    193  CG1 VAL A  20      50.280  45.820  33.190  1.00  0.00           C
ATOM    194 HG11 VAL A  20      50.850  46.600  32.640  1.00  0.00           H
ATOM    195 HG12 VAL A  20      50.760  45.720  34.190  1.00  0.00           H
ATOM    196 HG13 VAL A  20      49.280  46.200  33.470  1.00  0.00           H
ATOM    197  CG2 VAL A  20      49.790  44.760  30.930  1.00  0.00           C
ATOM    198 HG21 VAL A  20      50.630  45.330  30.490  1.00  0.00           H
ATOM    199 HG22 VAL A  20      48.830  45.320  30.880  1.00  0.00           H
ATOM    200 HG23 VAL A  20      49.620  43.780  30.430  1.00  0.00           H
ATOM    201  C   VAL A  20      51.410  42.280  32.260  1.00  0.00           C
ATOM    202  O   VAL A  20      51.290  41.690  31.170  1.00  0.00           O
ATOM    203  N   PHE A  21      51.440  41.480  33.410  1.00  0.00           N
ATOM    204  HN  PHE A  21      51.480  41.910  34.310  1.00  0.00           H
ATOM    205  CA  PHE A  21      51.210  40.070  33.530  1.00  0.00           C
ATOM    206  HA  PHE A  21      51.320  39.640  32.550  1.00  0.00           H
ATOM    207  CB  PHE A  21      52.340  39.520  34.450  1.00  0.00           C
ATOM    208  HB1 PHE A  21      52.300  39.890  35.490  1.00  0.00           H
ATOM    209  HB2 PHE A  21      53.350  39.810  34.100  1.00  0.00           H
ATOM    210  CG  PHE A  21      52.430  38.010  34.460  1.00  0.00           C
ATOM    211  CD1 PHE A  21      52.740  37.340  33.200  1.00  0.00           C
ATOM    212  HD1 PHE A  21      53.130  37.800  32.290  1.00  0.00           H
ATOM    213  CE1 PHE A  21      52.570  35.950  33.160  1.00  0.00           C
ATOM    214  HE1 PHE A  21      52.960  35.330  32.370  1.00  0.00           H
ATOM    215  CZ  PHE A  21      52.220  35.170  34.320  1.00  0.00           C
ATOM    216  HZ  PHE A  21      52.200  34.100  34.190  1.00  0.00           H
ATOM    217  CD2 PHE A  21      51.950  37.290  35.540  1.00  0.00           C
ATOM    218  HD2 PHE A  21      51.590  37.710  36.460  1.00  0.00           H
ATOM    219  CE2 PHE A  21      51.870  35.860  35.470  1.00  0.00           C
ATOM    220  HE2 PHE A  21      51.530  35.320  36.340  1.00  0.00           H
ATOM    221  C   PHE A  21      49.810  39.670  34.170  1.00  0.00           C
ATOM    222  O   PHE A  21      49.350  40.430  35.010  1.00  0.00           O
ATOM    223  N   ARG A  22      49.170  38.540  33.790  1.00  0.00           N
ATOM    224  HN  ARG A  22      49.600  37.980  33.080  1.00  0.00           H
ATOM    225  CA  ARG A  22      47.910  38.080  34.450  1.00  0.00           C
ATOM    226  HA  ARG A  22      47.880  38.360  35.490  1.00  0.00           H
ATOM    227  CB  ARG A  22      46.650  38.580  33.720  1.00  0.00           C
ATOM    228  HB1 ARG A  22      45.800  38.190  34.300  1.00  0.00           H
ATOM    229  HB2 ARG A  22      46.700  38.020  32.760  1.00  0.00           H
ATOM    230  CG  ARG A  22      46.600  40.120  33.610  1.00  0.00           C
ATOM    231  HG1 ARG A  22      47.490  40.650  33.230  1.00  0.00           H
ATOM    232  HG2 ARG A  22      46.600  40.520  34.650  1.00  0.00           H
ATOM    233  CD  ARG A  22      45.400  40.600  32.810  1.00  0.00           C
ATOM    234  HD1 ARG A  22      44.490  40.120  33.250  1.00  0.00           H
ATOM    235  HD2 ARG A  22      45.500  40.370  31.730  1.00  0.00           H
ATOM    236  NE  ARG A  22      45.380  42.080  33.110  1.00  0.00           N
ATOM    237  HE  ARG A  22      46.130  42.370  33.700  1.00  0.00           H
ATOM    238  CZ  ARG A  22      44.480  43.010  32.680  1.00  0.00           C
ATOM    239  NH1 ARG A  22      43.530  42.700  31.840  1.00  0.00           N
ATOM    240 HH11 ARG A  22      42.940  43.420  31.490  1.00  0.00           H
ATOM    241 HH12 ARG A  22      43.380  41.750  31.580  1.00  0.00           H
ATOM    242  NH2 ARG A  22      44.490  44.260  33.120  1.00  0.00           N
ATOM    243 HH21 ARG A  22      45.000  44.400  33.960  1.00  0.00           H
ATOM    244 HH22 ARG A  22      43.680  44.780  32.810  1.00  0.00           H
ATOM    245  C   ARG A  22      47.940  36.580  34.480  1.00  0.00           C
ATOM    246  O   ARG A  22      48.660  35.980  33.690  1.00  0.00           O
ATOM    247  N   ASP A  23      47.300  35.890  35.430  1.00  0.00           N
ATOM    248  HN  ASP A  23      46.660  36.400  36.000  1.00  0.00           H
ATOM    249  CA  ASP A  23      47.300  34.440  35.520  1.00  0.00           C
ATOM    250  HA  ASP A  23      47.040  34.040  34.550  1.00  0.00           H
ATOM    251  CB  ASP A  23      48.710  33.910  36.040  1.00  0.00           C
ATOM    252  HB1 ASP A  23      48.860  33.990  37.130  1.00  0.00           H
ATOM    253  HB2 ASP A  23      49.500  34.550  35.580  1.00  0.00           H
ATOM    254  CG  ASP A  23      49.180  32.460  35.740  1.00  0.00           C
ATOM    255  OD1 ASP A  23      50.360  32.170  35.700  1.00  0.00           O
ATOM    256  OD2 ASP A  23      48.300  31.560  35.520  1.00  0.00           O
ATOM    257  C   ASP A  23      46.230  34.010  36.480  1.00  0.00           C
ATOM    258  O   ASP A  23      45.670  34.840  37.150  1.00  0.00           O
ATOM    259  N   ASP A  24      45.860  32.740  36.540  1.00  0.00           N
ATOM    260  HN  ASP A  24      46.530  32.150  36.110  1.00  0.00           H
ATOM    261  CA  ASP A  24      44.710  32.250  37.300  1.00  0.00           C
ATOM    262  HA  ASP A  24      43.870  32.890  37.080  1.00  0.00           H
ATOM    263  CB  ASP A  24      44.410  30.780  36.800  1.00  0.00           C
ATOM    264  HB1 ASP A  24      43.780  30.230  37.540  1.00  0.00           H
ATOM    265  HB2 ASP A  24      45.340  30.190  36.690  1.00  0.00           H
ATOM    266  CG  ASP A  24      43.750  30.750  35.480  1.00  0.00           C
ATOM    267  OD1 ASP A  24      42.910  31.710  35.200  1.00  0.00           O
ATOM    268  OD2 ASP A  24      43.910  29.720  34.730  1.00  0.00           O
ATOM    269  C   ASP A  24      45.080  32.230  38.750  1.00  0.00           C
ATOM    270  O   ASP A  24      44.140  32.410  39.560  1.00  0.00           O
ATOM    271  N   PHE A  25      46.360  32.010  39.180  1.00  0.00           N
ATOM    272  HN  PHE A  25      46.990  31.540  38.570  1.00  0.00           H
ATOM    273  CA  PHE A  25      46.730  31.820  40.630  1.00  0.00           C
ATOM    274  HA  PHE A  25      46.320  30.880  40.990  1.00  0.00           H
ATOM    275  CB  PHE A  25      48.280  31.660  40.600  1.00  0.00           C
ATOM    276  HB1 PHE A  25      48.710  32.550  40.090  1.00  0.00           H
ATOM    277  HB2 PHE A  25      48.620  30.770  40.020  1.00  0.00           H
ATOM    278  CG  PHE A  25      48.830  31.440  42.000  1.00  0.00           C
ATOM    279  CD1 PHE A  25      48.660  30.240  42.660  1.00  0.00           C
ATOM    280  HD1 PHE A  25      48.030  29.560  42.110  1.00  0.00           H
ATOM    281  CE1 PHE A  25      49.410  29.870  43.770  1.00  0.00           C
ATOM    282  HE1 PHE A  25      49.350  28.930  44.300  1.00  0.00           H
ATOM    283  CZ  PHE A  25      50.330  30.780  44.330  1.00  0.00           C
ATOM    284  HZ  PHE A  25      50.840  30.620  45.260  1.00  0.00           H
ATOM    285  CD2 PHE A  25      49.740  32.330  42.560  1.00  0.00           C
ATOM    286  HD2 PHE A  25      49.870  33.290  42.060  1.00  0.00           H
ATOM    287  CE2 PHE A  25      50.440  32.050  43.740  1.00  0.00           C
ATOM    288  HE2 PHE A  25      51.020  32.850  44.160  1.00  0.00           H
ATOM    289  C   PHE A  25      46.310  32.900  41.560  1.00  0.00           C
ATOM    290  O   PHE A  25      45.820  32.590  42.680  1.00  0.00           O
ATOM    291  N   ILE A  26      46.440  34.150  41.180  1.00  0.00           N
ATOM    292  HN  ILE A  26      47.080  34.380  40.450  1.00  0.00           H
ATOM    293  CA  ILE A  26      46.070  35.320  41.970  1.00  0.00           C
ATOM    294  HA  ILE A  26      46.770  35.320  42.800  1.00  0.00           H
ATOM    295  CB  ILE A  26      46.610  36.670  41.340  1.00  0.00           C
ATOM    296  HB  ILE A  26      47.720  36.570  41.290  1.00  0.00           H
ATOM    297  CG2 ILE A  26      46.220  36.850  39.890  1.00  0.00           C
ATOM    298 HG21 ILE A  26      45.120  36.990  39.810  1.00  0.00           H
ATOM    299 HG22 ILE A  26      46.410  35.920  39.310  1.00  0.00           H
ATOM    300 HG23 ILE A  26      46.650  37.790  39.510  1.00  0.00           H
ATOM    301  CG1 ILE A  26      46.380  37.910  42.220  1.00  0.00           C
ATOM    302 HG11 ILE A  26      46.530  37.490  43.230  1.00  0.00           H
ATOM    303 HG12 ILE A  26      45.400  38.420  42.120  1.00  0.00           H
ATOM    304  CD  ILE A  26      47.510  38.980  42.050  1.00  0.00           C
ATOM    305  HD1 ILE A  26      47.130  39.450  41.120  1.00  0.00           H
ATOM    306  HD2 ILE A  26      48.550  38.610  41.970  1.00  0.00           H
ATOM    307  HD3 ILE A  26      47.460  39.700  42.890  1.00  0.00           H
ATOM    308  C   ILE A  26      44.620  35.510  42.360  1.00  0.00           C
ATOM    309  O   ILE A  26      44.300  35.990  43.450  1.00  0.00           O
ATOM    310  N   VAL A  27      43.780  35.080  41.390  1.00  0.00           N
ATOM    311  HN  VAL A  27      44.070  34.790  40.480  1.00  0.00           H
ATOM    312  CA  VAL A  27      42.340  35.100  41.480  1.00  0.00           C
ATOM    313  HA  VAL A  27      41.960  36.010  41.920  1.00  0.00           H
ATOM    314  CB  VAL A  27      41.720  34.820  40.100  1.00  0.00           C
ATOM    315  HB  VAL A  27      41.760  33.770  39.730  1.00  0.00           H
ATOM    316  CG1 VAL A  27      40.210  35.250  40.060  1.00  0.00           C
ATOM    317 HG11 VAL A  27      40.090  36.210  40.600  1.00  0.00           H
ATOM    318 HG12 VAL A  27      39.530  34.450  40.460  1.00  0.00           H
ATOM    319 HG13 VAL A  27      39.900  35.390  39.000  1.00  0.00           H
ATOM    320  CG2 VAL A  27      42.590  35.680  39.100  1.00  0.00           C
ATOM    321 HG21 VAL A  27      42.630  36.710  39.520  1.00  0.00           H
ATOM    322 HG22 VAL A  27      42.090  35.620  38.110  1.00  0.00           H
ATOM    323 HG23 VAL A  27      43.610  35.300  38.890  1.00  0.00           H
ATOM    324  C   VAL A  27      41.900  34.050  42.490  1.00  0.00           C
ATOM    325  O   VAL A  27      40.880  34.210  43.150  1.00  0.00           O
ATOM    326  N   LYS A  28      42.580  32.890  42.590  1.00  0.00           N
ATOM    327  HN  LYS A  28      43.460  32.750  42.140  1.00  0.00           H
ATOM    328  CA  LYS A  28      42.050  31.870  43.490  1.00  0.00           C
ATOM    329  HA  LYS A  28      40.970  31.900  43.520  1.00  0.00           H
ATOM    330  CB  LYS A  28      42.730  30.500  43.080  1.00  0.00           C
ATOM    331  HB1 LYS A  28      42.500  29.650  43.770  1.00  0.00           H
ATOM    332  HB2 LYS A  28      43.840  30.530  43.040  1.00  0.00           H
ATOM    333  CG  LYS A  28      42.430  30.110  41.690  1.00  0.00           C
ATOM    334  HG1 LYS A  28      42.930  29.120  41.610  1.00  0.00           H
ATOM    335  HG2 LYS A  28      42.950  30.750  40.930  1.00  0.00           H
ATOM    336  CD  LYS A  28      40.930  29.920  41.350  1.00  0.00           C
ATOM    337  HD1 LYS A  28      40.360  30.790  41.730  1.00  0.00           H
ATOM    338  HD2 LYS A  28      40.440  29.060  41.840  1.00  0.00           H
ATOM    339  CE  LYS A  28      40.700  29.790  39.830  1.00  0.00           C
ATOM    340  HE1 LYS A  28      41.430  29.070  39.420  1.00  0.00           H
ATOM    341  HE2 LYS A  28      40.880  30.750  39.290  1.00  0.00           H
ATOM    342  NZ  LYS A  28      39.340  29.440  39.460  1.00  0.00           N
ATOM    343  HZ1 LYS A  28      38.950  28.760  40.160  1.00  0.00           H
ATOM    344  HZ2 LYS A  28      39.220  29.090  38.490  1.00  0.00           H
ATOM    345  HZ3 LYS A  28      38.830  30.320  39.640  1.00  0.00           H
ATOM    346  C   LYS A  28      42.640  32.270  44.910  1.00  0.00           C
ATOM    347  O   LYS A  28      41.880  32.210  45.870  1.00  0.00           O
ATOM    348  N   VAL A  29      43.910  32.700  45.020  1.00  0.00           N
ATOM    349  HN  VAL A  29      44.350  32.730  44.130  1.00  0.00           H
ATOM    350  CA  VAL A  29      44.650  33.080  46.230  1.00  0.00           C
ATOM    351  HA  VAL A  29      44.570  32.180  46.820  1.00  0.00           H
ATOM    352  CB  VAL A  29      46.140  33.180  45.980  1.00  0.00           C
ATOM    353  HB  VAL A  29      46.340  33.730  45.040  1.00  0.00           H
ATOM    354  CG1 VAL A  29      46.950  33.760  47.160  1.00  0.00           C
ATOM    355 HG11 VAL A  29      47.040  34.860  47.220  1.00  0.00           H
ATOM    356 HG12 VAL A  29      47.980  33.310  47.130  1.00  0.00           H
ATOM    357 HG13 VAL A  29      46.490  33.460  48.120  1.00  0.00           H
ATOM    358  CG2 VAL A  29      46.590  31.740  45.670  1.00  0.00           C
ATOM    359 HG21 VAL A  29      46.410  30.990  46.480  1.00  0.00           H
ATOM    360 HG22 VAL A  29      47.690  31.690  45.580  1.00  0.00           H
ATOM    361 HG23 VAL A  29      46.130  31.380  44.730  1.00  0.00           H
ATOM    362  C   VAL A  29      44.130  34.290  46.950  1.00  0.00           C
ATOM    363  O   VAL A  29      43.820  34.200  48.160  1.00  0.00           O
ATOM    364  N   LEU A  30      44.150  35.440  46.330  1.00  0.00           N
ATOM    365  HN  LEU A  30      44.490  35.470  45.400  1.00  0.00           H
ATOM    366  CA  LEU A  30      43.810  36.680  47.060  1.00  0.00           C
ATOM    367  HA  LEU A  30      44.370  36.670  47.990  1.00  0.00           H
ATOM    368  CB  LEU A  30      44.380  37.940  46.340  1.00  0.00           C
ATOM    369  HB1 LEU A  30      44.060  38.870  46.860  1.00  0.00           H
ATOM    370  HB2 LEU A  30      44.070  38.000  45.280  1.00  0.00           H
ATOM    371  CG  LEU A  30      45.920  37.950  46.440  1.00  0.00           C
ATOM    372  HG  LEU A  30      46.300  37.020  45.990  1.00  0.00           H
ATOM    373  CD1 LEU A  30      46.460  39.130  45.660  1.00  0.00           C
ATOM    374 HD11 LEU A  30      47.560  39.080  45.710  1.00  0.00           H
ATOM    375 HD12 LEU A  30      46.000  40.060  46.060  1.00  0.00           H
ATOM    376 HD13 LEU A  30      46.140  39.020  44.600  1.00  0.00           H
ATOM    377  CD2 LEU A  30      46.480  38.030  47.880  1.00  0.00           C
ATOM    378 HD21 LEU A  30      46.470  37.040  48.350  1.00  0.00           H
ATOM    379 HD22 LEU A  30      46.000  38.830  48.470  1.00  0.00           H
ATOM    380 HD23 LEU A  30      47.570  38.250  47.920  1.00  0.00           H
ATOM    381  C   LEU A  30      42.360  36.850  47.560  1.00  0.00           C
ATOM    382  O   LEU A  30      42.220  37.410  48.630  1.00  0.00           O
ATOM    383  N   PRO A  31      41.220  36.500  46.980  1.00  0.00           N
ATOM    384  CD  PRO A  31      41.080  36.040  45.580  1.00  0.00           C
ATOM    385  HD1 PRO A  31      41.360  34.980  45.400  1.00  0.00           H
ATOM    386  HD2 PRO A  31      41.690  36.670  44.880  1.00  0.00           H
ATOM    387  CA  PRO A  31      39.880  36.800  47.630  1.00  0.00           C
ATOM    388  HA  PRO A  31      39.840  37.860  47.820  1.00  0.00           H
ATOM    389  CB  PRO A  31      38.850  36.440  46.520  1.00  0.00           C
ATOM    390  HB1 PRO A  31      38.090  37.250  46.570  1.00  0.00           H
ATOM    391  HB2 PRO A  31      38.480  35.400  46.650  1.00  0.00           H
ATOM    392  CG  PRO A  31      39.640  36.360  45.150  1.00  0.00           C
ATOM    393  HG1 PRO A  31      39.210  35.520  44.550  1.00  0.00           H
ATOM    394  HG2 PRO A  31      39.540  37.340  44.640  1.00  0.00           H
ATOM    395  C   PRO A  31      39.710  36.090  49.000  1.00  0.00           C
ATOM    396  O   PRO A  31      39.040  36.760  49.760  1.00  0.00           O
ATOM    397  N   PRO A  32      40.150  34.890  49.310  1.00  0.00           N
ATOM    398  CD  PRO A  32      40.310  33.780  48.330  1.00  0.00           C
ATOM    399  HD1 PRO A  32      41.120  33.980  47.610  1.00  0.00           H
ATOM    400  HD2 PRO A  32      39.300  33.530  47.930  1.00  0.00           H
ATOM    401  CA  PRO A  32      39.770  34.410  50.700  1.00  0.00           C
ATOM    402  HA  PRO A  32      38.740  34.670  50.880  1.00  0.00           H
ATOM    403  CB  PRO A  32      39.980  32.890  50.600  1.00  0.00           C
ATOM    404  HB1 PRO A  32      38.970  32.440  50.720  1.00  0.00           H
ATOM    405  HB2 PRO A  32      40.520  32.440  51.460  1.00  0.00           H
ATOM    406  CG  PRO A  32      40.770  32.600  49.320  1.00  0.00           C
ATOM    407  HG1 PRO A  32      41.860  32.770  49.380  1.00  0.00           H
ATOM    408  HG2 PRO A  32      40.480  31.600  48.940  1.00  0.00           H
ATOM    409  C   PRO A  32      40.770  35.030  51.750  1.00  0.00           C
ATOM    410  O   PRO A  32      40.400  35.330  52.900  1.00  0.00           O
ATOM    411  N   VAL A  33      42.020  35.320  51.290  1.00  0.00           N
ATOM    412  HN  VAL A  33      42.320  35.130  50.360  1.00  0.00           H
ATOM    413  CA  VAL A  33      42.980  36.050  52.040  1.00  0.00           C
ATOM    414  HA  VAL A  33      43.100  35.520  52.960  1.00  0.00           H
ATOM    415  CB  VAL A  33      44.310  35.970  51.280  1.00  0.00           C
ATOM    416  HB  VAL A  33      44.120  36.280  50.230  1.00  0.00           H
ATOM    417  CG1 VAL A  33      45.460  36.920  51.890  1.00  0.00           C
ATOM    418 HG11 VAL A  33      46.430  36.670  51.400  1.00  0.00           H
ATOM    419 HG12 VAL A  33      45.790  36.560  52.890  1.00  0.00           H
ATOM    420 HG13 VAL A  33      45.280  38.010  51.800  1.00  0.00           H
ATOM    421  CG2 VAL A  33      44.910  34.550  51.220  1.00  0.00           C
ATOM    422 HG21 VAL A  33      45.960  34.460  50.870  1.00  0.00           H
ATOM    423 HG22 VAL A  33      44.310  33.760  50.710  1.00  0.00           H
ATOM    424 HG23 VAL A  33      44.850  34.130  52.250  1.00  0.00           H
ATOM    425  C   VAL A  33      42.500  37.480  52.420  1.00  0.00           C
ATOM    426  O   VAL A  33      42.590  38.040  53.510  1.00  0.00           O
ATOM    427  N   LEU A  34      41.990  38.100  51.370  1.00  0.00           N
ATOM    428  HN  LEU A  34      42.000  37.810  50.420  1.00  0.00           H
ATOM    429  CA  LEU A  34      41.370  39.370  51.510  1.00  0.00           C
ATOM    430  HA  LEU A  34      42.020  40.100  51.970  1.00  0.00           H
ATOM    431  CB  LEU A  34      40.880  39.950  50.200  1.00  0.00           C
ATOM    432  HB1 LEU A  34      40.310  40.900  50.380  1.00  0.00           H
ATOM    433  HB2 LEU A  34      40.390  39.180  49.580  1.00  0.00           H
ATOM    434  CG  LEU A  34      42.100  40.500  49.380  1.00  0.00           C
ATOM    435  HG  LEU A  34      42.760  39.610  49.280  1.00  0.00           H
ATOM    436  CD1 LEU A  34      41.520  40.930  48.010  1.00  0.00           C
ATOM    437 HD11 LEU A  34      41.120  40.030  47.470  1.00  0.00           H
ATOM    438 HD12 LEU A  34      42.320  41.330  47.360  1.00  0.00           H
ATOM    439 HD13 LEU A  34      40.700  41.670  48.030  1.00  0.00           H
ATOM    440  CD2 LEU A  34      42.850  41.630  50.010  1.00  0.00           C
ATOM    441 HD21 LEU A  34      43.170  41.300  51.020  1.00  0.00           H
ATOM    442 HD22 LEU A  34      42.230  42.550  50.040  1.00  0.00           H
ATOM    443 HD23 LEU A  34      43.760  41.900  49.420  1.00  0.00           H
ATOM    444  C   LEU A  34      40.040  39.340  52.360  1.00  0.00           C
ATOM    445  O   LEU A  34      39.750  40.270  53.090  1.00  0.00           O
ATOM    446  N   GLY A  35      39.310  38.260  52.250  1.00  0.00           N
ATOM    447  HN  GLY A  35      39.530  37.440  51.740  1.00  0.00           H
ATOM    448  CA  GLY A  35      38.010  38.310  52.880  1.00  0.00           C
ATOM    449  HA1 GLY A  35      37.410  37.630  52.290  1.00  0.00           H
ATOM    450  HA2 GLY A  35      37.610  39.310  52.890  1.00  0.00           H
ATOM    451  C   GLY A  35      37.950  37.960  54.360  1.00  0.00           C
ATOM    452  O   GLY A  35      37.040  38.380  55.140  1.00  0.00           O
ATOM    453  N   LEU A  36      38.940  37.100  54.820  1.00  0.00           N
ATOM    454  HN  LEU A  36      39.570  36.800  54.110  1.00  0.00           H
ATOM    455  CA  LEU A  36      39.300  36.990  56.160  1.00  0.00           C
ATOM    456  HA  LEU A  36      38.500  36.780  56.860  1.00  0.00           H
ATOM    457  CB  LEU A  36      40.420  36.020  56.380  1.00  0.00           C
ATOM    458  HB1 LEU A  36      40.910  35.970  57.380  1.00  0.00           H
ATOM    459  HB2 LEU A  36      41.320  36.140  55.750  1.00  0.00           H
ATOM    460  CG  LEU A  36      39.930  34.530  56.130  1.00  0.00           C
ATOM    461  HG  LEU A  36      39.500  34.600  55.100  1.00  0.00           H
ATOM    462  CD1 LEU A  36      41.040  33.430  56.120  1.00  0.00           C
ATOM    463 HD11 LEU A  36      41.970  33.840  55.700  1.00  0.00           H
ATOM    464 HD12 LEU A  36      40.770  32.600  55.420  1.00  0.00           H
ATOM    465 HD13 LEU A  36      41.160  33.050  57.150  1.00  0.00           H
ATOM    466  CD2 LEU A  36      38.800  34.080  57.000  1.00  0.00           C
ATOM    467 HD21 LEU A  36      38.580  33.000  56.880  1.00  0.00           H
ATOM    468 HD22 LEU A  36      37.880  34.600  56.670  1.00  0.00           H
ATOM    469 HD23 LEU A  36      38.910  34.480  58.040  1.00  0.00           H
ATOM    470  C   LEU A  36      39.890  38.370  56.690  1.00  0.00           C
ATOM    471  O   LEU A  36      39.480  38.770  57.800  1.00  0.00           O
ATOM    472  N   GLU A  37      40.810  39.060  55.970  1.00  0.00           N
ATOM    473  HN  GLU A  37      41.340  38.600  55.250  1.00  0.00           H
ATOM    474  CA  GLU A  37      41.280  40.370  56.260  1.00  0.00           C
ATOM    475  HA  GLU A  37      41.710  40.290  57.250  1.00  0.00           H
ATOM    476  CB  GLU A  37      42.260  40.850  55.160  1.00  0.00           C
ATOM    477  HB1 GLU A  37      42.510  41.930  55.200  1.00  0.00           H
ATOM    478  HB2 GLU A  37      41.830  40.680  54.150  1.00  0.00           H
ATOM    479  CG  GLU A  37      43.650  40.200  55.350  1.00  0.00           C
ATOM    480  HG1 GLU A  37      43.630  39.110  55.500  1.00  0.00           H
ATOM    481  HG2 GLU A  37      44.230  40.560  56.230  1.00  0.00           H
ATOM    482  CD  GLU A  37      44.490  40.520  54.140  1.00  0.00           C
ATOM    483  OE1 GLU A  37      44.270  41.330  53.220  1.00  0.00           O
ATOM    484  OE2 GLU A  37      45.710  39.910  54.230  1.00  0.00           O
ATOM    485  HE2 GLU A  37      46.280  40.290  53.560  1.00  0.00           H
ATOM    486  C   GLU A  37      40.150  41.390  56.400  1.00  0.00           C
ATOM    487  O   GLU A  37      40.140  42.170  57.330  1.00  0.00           O
ATOM    488  N   PHE A  38      39.140  41.280  55.550  1.00  0.00           N
ATOM    489  HN  PHE A  38      39.310  40.600  54.850  1.00  0.00           H
ATOM    490  CA  PHE A  38      38.040  42.160  55.640  1.00  0.00           C
ATOM    491  HA  PHE A  38      38.430  43.170  55.630  1.00  0.00           H
ATOM    492  CB  PHE A  38      37.210  42.130  54.390  1.00  0.00           C
ATOM    493  HB1 PHE A  38      36.820  41.140  54.070  1.00  0.00           H
ATOM    494  HB2 PHE A  38      37.920  42.290  53.550  1.00  0.00           H
ATOM    495  CG  PHE A  38      35.970  42.980  54.260  1.00  0.00           C
ATOM    496  CD1 PHE A  38      35.970  44.300  54.710  1.00  0.00           C
ATOM    497  HD1 PHE A  38      36.860  44.690  55.190  1.00  0.00           H
ATOM    498  CE1 PHE A  38      34.810  45.050  54.630  1.00  0.00           C
ATOM    499  HE1 PHE A  38      34.860  46.070  54.990  1.00  0.00           H
ATOM    500  CZ  PHE A  38      33.610  44.520  54.140  1.00  0.00           C
ATOM    501  HZ  PHE A  38      32.710  45.100  54.010  1.00  0.00           H
ATOM    502  CD2 PHE A  38      34.770  42.490  53.650  1.00  0.00           C
ATOM    503  HD2 PHE A  38      34.750  41.460  53.330  1.00  0.00           H
ATOM    504  CE2 PHE A  38      33.590  43.240  53.700  1.00  0.00           C
ATOM    505  HE2 PHE A  38      32.660  42.870  53.300  1.00  0.00           H
ATOM    506  C   PHE A  38      37.110  42.070  56.810  1.00  0.00           C
ATOM    507  O   PHE A  38      36.860  43.030  57.570  1.00  0.00           O
ATOM    508  N   ILE A  39      36.610  40.800  57.110  1.00  0.00           N
ATOM    509  HN  ILE A  39      36.800  40.040  56.490  1.00  0.00           H
ATOM    510  CA  ILE A  39      35.840  40.630  58.270  1.00  0.00           C
ATOM    511  HA  ILE A  39      34.970  41.260  58.180  1.00  0.00           H
ATOM    512  CB  ILE A  39      35.200  39.210  58.420  1.00  0.00           C
ATOM    513  HB  ILE A  39      34.530  38.970  57.560  1.00  0.00           H
ATOM    514  CG2 ILE A  39      36.260  38.140  58.420  1.00  0.00           C
ATOM    515 HG21 ILE A  39      36.920  38.160  59.330  1.00  0.00           H
ATOM    516 HG22 ILE A  39      36.910  38.110  57.510  1.00  0.00           H
ATOM    517 HG23 ILE A  39      35.770  37.160  58.530  1.00  0.00           H
ATOM    518  CG1 ILE A  39      34.320  39.200  59.700  1.00  0.00           C
ATOM    519 HG11 ILE A  39      33.790  40.180  59.800  1.00  0.00           H
ATOM    520 HG12 ILE A  39      34.980  39.080  60.580  1.00  0.00           H
ATOM    521  CD  ILE A  39      33.280  38.150  59.790  1.00  0.00           C
ATOM    522  HD1 ILE A  39      32.890  38.230  60.830  1.00  0.00           H
ATOM    523  HD2 ILE A  39      33.590  37.100  59.670  1.00  0.00           H
ATOM    524  HD3 ILE A  39      32.420  38.400  59.130  1.00  0.00           H
ATOM    525  C   ILE A  39      36.550  40.980  59.540  1.00  0.00           C
ATOM    526  O   ILE A  39      36.060  41.800  60.280  1.00  0.00           O
ATOM    527  N   PHE A  40      37.750  40.510  59.770  1.00  0.00           N
ATOM    528  HN  PHE A  40      38.100  39.850  59.100  1.00  0.00           H
ATOM    529  CA  PHE A  40      38.460  40.630  61.050  1.00  0.00           C
ATOM    530  HA  PHE A  40      37.730  40.260  61.760  1.00  0.00           H
ATOM    531  CB  PHE A  40      39.660  39.580  61.100  1.00  0.00           C
ATOM    532  HB1 PHE A  40      40.350  39.720  61.960  1.00  0.00           H
ATOM    533  HB2 PHE A  40      40.300  39.800  60.210  1.00  0.00           H
ATOM    534  CG  PHE A  40      39.160  38.150  61.010  1.00  0.00           C
ATOM    535  CD1 PHE A  40      40.040  37.150  60.460  1.00  0.00           C
ATOM    536  HD1 PHE A  40      40.970  37.420  60.000  1.00  0.00           H
ATOM    537  CE1 PHE A  40      39.630  35.760  60.560  1.00  0.00           C
ATOM    538  HE1 PHE A  40      40.280  35.040  60.070  1.00  0.00           H
ATOM    539  CZ  PHE A  40      38.420  35.390  60.990  1.00  0.00           C
ATOM    540  HZ  PHE A  40      38.120  34.350  60.940  1.00  0.00           H
ATOM    541  CD2 PHE A  40      37.940  37.700  61.590  1.00  0.00           C
ATOM    542  HD2 PHE A  40      37.310  38.340  62.190  1.00  0.00           H
ATOM    543  CE2 PHE A  40      37.570  36.360  61.520  1.00  0.00           C
ATOM    544  HE2 PHE A  40      36.560  36.140  61.810  1.00  0.00           H
ATOM    545  C   PHE A  40      38.890  42.050  61.450  1.00  0.00           C
ATOM    546  O   PHE A  40      38.830  42.390  62.620  1.00  0.00           O
ATOM    547  N   GLY A  41      39.320  42.720  60.430  1.00  0.00           N
ATOM    548  HN  GLY A  41      39.460  42.380  59.510  1.00  0.00           H
ATOM    549  CA  GLY A  41      39.740  44.150  60.540  1.00  0.00           C
ATOM    550  HA1 GLY A  41      40.340  44.440  59.680  1.00  0.00           H
ATOM    551  HA2 GLY A  41      40.250  44.310  61.480  1.00  0.00           H
ATOM    552  C   GLY A  41      38.590  45.060  60.730  1.00  0.00           C
ATOM    553  O   GLY A  41      38.590  45.960  61.540  1.00  0.00           O
ATOM    554  N   LEU A  42      37.480  44.800  59.990  1.00  0.00           N
ATOM    555  HN  LEU A  42      37.350  44.240  59.180  1.00  0.00           H
ATOM    556  CA  LEU A  42      36.210  45.510  60.230  1.00  0.00           C
ATOM    557  HA  LEU A  42      36.410  46.560  60.070  1.00  0.00           H
ATOM    558  CB  LEU A  42      35.150  45.120  59.140  1.00  0.00           C
ATOM    559  HB1 LEU A  42      35.010  44.020  59.110  1.00  0.00           H
ATOM    560  HB2 LEU A  42      35.710  45.300  58.200  1.00  0.00           H
ATOM    561  CG  LEU A  42      33.790  45.860  59.160  1.00  0.00           C
ATOM    562  HG  LEU A  42      33.100  45.770  60.020  1.00  0.00           H
ATOM    563  CD1 LEU A  42      34.110  47.390  59.040  1.00  0.00           C
ATOM    564 HD11 LEU A  42      34.890  47.370  58.240  1.00  0.00           H
ATOM    565 HD12 LEU A  42      34.530  47.860  59.950  1.00  0.00           H
ATOM    566 HD13 LEU A  42      33.180  47.910  58.740  1.00  0.00           H
ATOM    567  CD2 LEU A  42      33.030  45.440  57.930  1.00  0.00           C
ATOM    568 HD21 LEU A  42      32.040  45.920  57.870  1.00  0.00           H
ATOM    569 HD22 LEU A  42      32.870  44.340  58.010  1.00  0.00           H
ATOM    570 HD23 LEU A  42      33.620  45.460  56.990  1.00  0.00           H
ATOM    571  C   LEU A  42      35.580  45.260  61.600  1.00  0.00           C
ATOM    572  O   LEU A  42      35.310  46.240  62.320  1.00  0.00           O
ATOM    573  N   LEU A  43      35.360  44.050  62.130  1.00  0.00           N
ATOM    574  HN  LEU A  43      35.560  43.270  61.540  1.00  0.00           H
ATOM    575  CA  LEU A  43      34.930  43.840  63.520  1.00  0.00           C
ATOM    576  HA  LEU A  43      34.020  44.360  63.740  1.00  0.00           H
ATOM    577  CB  LEU A  43      34.900  42.310  63.670  1.00  0.00           C
ATOM    578  HB1 LEU A  43      34.820  42.050  64.740  1.00  0.00           H
ATOM    579  HB2 LEU A  43      35.920  41.990  63.340  1.00  0.00           H
ATOM    580  CG  LEU A  43      33.820  41.490  62.820  1.00  0.00           C
ATOM    581  HG  LEU A  43      34.190  41.180  61.820  1.00  0.00           H
ATOM    582  CD1 LEU A  43      33.610  40.210  63.520  1.00  0.00           C
ATOM    583 HD11 LEU A  43      34.350  39.440  63.220  1.00  0.00           H
ATOM    584 HD12 LEU A  43      32.680  39.740  63.140  1.00  0.00           H
ATOM    585 HD13 LEU A  43      33.390  40.250  64.610  1.00  0.00           H
ATOM    586  CD2 LEU A  43      32.470  42.310  62.650  1.00  0.00           C
ATOM    587 HD21 LEU A  43      32.600  43.220  62.010  1.00  0.00           H
ATOM    588 HD22 LEU A  43      32.190  42.720  63.640  1.00  0.00           H
ATOM    589 HD23 LEU A  43      31.740  41.630  62.190  1.00  0.00           H
ATOM    590  C   LEU A  43      35.760  44.510  64.610  1.00  0.00           C
ATOM    591  O   LEU A  43      35.240  44.980  65.620  1.00  0.00           O
ATOM    592  N   GLY A  44      37.130  44.590  64.390  1.00  0.00           N
ATOM    593  HN  GLY A  44      37.590  44.370  63.530  1.00  0.00           H
ATOM    594  CA  GLY A  44      38.010  45.110  65.420  1.00  0.00           C
ATOM    595  HA1 GLY A  44      39.040  45.000  65.110  1.00  0.00           H
ATOM    596  HA2 GLY A  44      37.720  44.690  66.370  1.00  0.00           H
ATOM    597  C   GLY A  44      38.020  46.630  65.590  1.00  0.00           C
ATOM    598  O   GLY A  44      37.880  47.240  66.690  1.00  0.00           O
ATOM    599  N   ASN A  45      38.110  47.320  64.480  1.00  0.00           N
ATOM    600  HN  ASN A  45      38.170  46.710  63.700  1.00  0.00           H
ATOM    601  CA  ASN A  45      38.010  48.800  64.410  1.00  0.00           C
ATOM    602  HA  ASN A  45      38.380  49.140  65.370  1.00  0.00           H
ATOM    603  CB  ASN A  45      38.710  49.420  63.210  1.00  0.00           C
ATOM    604  HB1 ASN A  45      38.610  50.510  63.040  1.00  0.00           H
ATOM    605  HB2 ASN A  45      38.260  48.910  62.330  1.00  0.00           H
ATOM    606  CG  ASN A  45      40.220  49.020  63.180  1.00  0.00           C
ATOM    607  OD1 ASN A  45      41.100  49.660  63.810  1.00  0.00           O
ATOM    608  ND2 ASN A  45      40.560  47.850  62.630  1.00  0.00           N
ATOM    609 HD21 ASN A  45      41.400  47.400  62.930  1.00  0.00           H
ATOM    610 HD22 ASN A  45      39.910  47.310  62.090  1.00  0.00           H
ATOM    611  C   ASN A  45      36.580  49.200  64.420  1.00  0.00           C
ATOM    612  O   ASN A  45      36.270  50.290  64.740  1.00  0.00           O
ATOM    613  N   GLY A  46      35.590  48.340  63.970  1.00  0.00           N
ATOM    614  HN  GLY A  46      35.830  47.380  63.880  1.00  0.00           H
ATOM    615  CA  GLY A  46      34.190  48.670  64.180  1.00  0.00           C
ATOM    616  HA1 GLY A  46      33.510  48.000  63.670  1.00  0.00           H
ATOM    617  HA2 GLY A  46      34.030  49.720  63.970  1.00  0.00           H
ATOM    618  C   GLY A  46      33.780  48.670  65.650  1.00  0.00           C
ATOM    619  O   GLY A  46      33.060  49.560  66.200  1.00  0.00           O
ATOM    620  N   LEU A  47      34.260  47.610  66.390  1.00  0.00           N
ATOM    621  HN  LEU A  47      34.650  46.790  65.950  1.00  0.00           H
ATOM    622  CA  LEU A  47      34.070  47.620  67.850  1.00  0.00           C
ATOM    623  HA  LEU A  47      33.030  47.810  68.020  1.00  0.00           H
ATOM    624  CB  LEU A  47      34.510  46.260  68.400  1.00  0.00           C
ATOM    625  HB1 LEU A  47      35.560  46.060  68.100  1.00  0.00           H
ATOM    626  HB2 LEU A  47      33.950  45.460  67.870  1.00  0.00           H
ATOM    627  CG  LEU A  47      34.560  46.070  69.970  1.00  0.00           C
ATOM    628  HG  LEU A  47      35.130  46.910  70.410  1.00  0.00           H
ATOM    629  CD1 LEU A  47      33.190  46.270  70.660  1.00  0.00           C
ATOM    630 HD11 LEU A  47      32.560  47.030  70.180  1.00  0.00           H
ATOM    631 HD12 LEU A  47      33.380  46.440  71.750  1.00  0.00           H
ATOM    632 HD13 LEU A  47      32.820  45.250  70.430  1.00  0.00           H
ATOM    633  CD2 LEU A  47      35.160  44.770  70.500  1.00  0.00           C
ATOM    634 HD21 LEU A  47      35.330  44.760  71.600  1.00  0.00           H
ATOM    635 HD22 LEU A  47      36.190  44.640  70.100  1.00  0.00           H
ATOM    636 HD23 LEU A  47      34.650  43.800  70.340  1.00  0.00           H
ATOM    637  C   LEU A  47      34.720  48.810  68.590  1.00  0.00           C
ATOM    638  O   LEU A  47      34.180  49.620  69.370  1.00  0.00           O
ATOM    639  N   ALA A  48      36.010  49.090  68.270  1.00  0.00           N
ATOM    640  HN  ALA A  48      36.530  48.490  67.660  1.00  0.00           H
ATOM    641  CA  ALA A  48      36.690  50.250  68.680  1.00  0.00           C
ATOM    642  HA  ALA A  48      36.780  50.240  69.760  1.00  0.00           H
ATOM    643  CB  ALA A  48      38.110  50.230  68.200  1.00  0.00           C
ATOM    644  HB1 ALA A  48      38.300  50.610  67.180  1.00  0.00           H
ATOM    645  HB2 ALA A  48      38.510  49.190  68.250  1.00  0.00           H
ATOM    646  HB3 ALA A  48      38.750  50.890  68.830  1.00  0.00           H
ATOM    647  C   ALA A  48      36.060  51.620  68.250  1.00  0.00           C
ATOM    648  O   ALA A  48      35.900  52.490  69.090  1.00  0.00           O
ATOM    649  N   LEU A  49      35.580  51.760  67.010  1.00  0.00           N
ATOM    650  HN  LEU A  49      35.640  51.120  66.250  1.00  0.00           H
ATOM    651  CA  LEU A  49      34.740  52.910  66.630  1.00  0.00           C
ATOM    652  HA  LEU A  49      35.300  53.770  66.990  1.00  0.00           H
ATOM    653  CB  LEU A  49      34.560  53.060  65.090  1.00  0.00           C
ATOM    654  HB1 LEU A  49      33.760  53.800  64.870  1.00  0.00           H
ATOM    655  HB2 LEU A  49      34.200  52.060  64.770  1.00  0.00           H
ATOM    656  CG  LEU A  49      35.740  53.530  64.220  1.00  0.00           C
ATOM    657  HG  LEU A  49      36.450  52.680  64.290  1.00  0.00           H
ATOM    658  CD1 LEU A  49      35.270  53.570  62.740  1.00  0.00           C
ATOM    659 HD11 LEU A  49      34.390  54.220  62.580  1.00  0.00           H
ATOM    660 HD12 LEU A  49      35.160  52.540  62.360  1.00  0.00           H
ATOM    661 HD13 LEU A  49      36.080  54.130  62.220  1.00  0.00           H
ATOM    662  CD2 LEU A  49      36.460  54.860  64.590  1.00  0.00           C
ATOM    663 HD21 LEU A  49      36.220  55.050  65.660  1.00  0.00           H
ATOM    664 HD22 LEU A  49      36.010  55.760  64.100  1.00  0.00           H
ATOM    665 HD23 LEU A  49      37.540  54.750  64.410  1.00  0.00           H
ATOM    666  C   LEU A  49      33.440  53.050  67.410  1.00  0.00           C
ATOM    667  O   LEU A  49      32.980  54.130  67.750  1.00  0.00           O
ATOM    668  N   TRP A  50      32.790  51.950  67.730  1.00  0.00           N
ATOM    669  HN  TRP A  50      33.010  51.040  67.390  1.00  0.00           H
ATOM    670  CA  TRP A  50      31.590  51.910  68.540  1.00  0.00           C
ATOM    671  HA  TRP A  50      30.840  52.620  68.210  1.00  0.00           H
ATOM    672  CB  TRP A  50      30.980  50.470  68.680  1.00  0.00           C
ATOM    673  HB1 TRP A  50      31.850  49.860  69.030  1.00  0.00           H
ATOM    674  HB2 TRP A  50      30.740  50.050  67.680  1.00  0.00           H
ATOM    675  CG  TRP A  50      29.780  50.260  69.620  1.00  0.00           C
ATOM    676  CD1 TRP A  50      29.840  50.140  70.980  1.00  0.00           C
ATOM    677  HD1 TRP A  50      30.690  50.280  71.620  1.00  0.00           H
ATOM    678  NE1 TRP A  50      28.620  49.910  71.470  1.00  0.00           N
ATOM    679  HE1 TRP A  50      28.310  49.860  72.390  1.00  0.00           H
ATOM    680  CE2 TRP A  50      27.790  49.600  70.410  1.00  0.00           C
ATOM    681  CD2 TRP A  50      28.460  49.940  69.220  1.00  0.00           C
ATOM    682  CE3 TRP A  50      27.780  49.770  67.990  1.00  0.00           C
ATOM    683  HE3 TRP A  50      28.390  49.940  67.120  1.00  0.00           H
ATOM    684  CZ3 TRP A  50      26.440  49.470  68.000  1.00  0.00           C
ATOM    685  HZ3 TRP A  50      25.860  49.650  67.110  1.00  0.00           H
ATOM    686  CZ2 TRP A  50      26.440  49.350  70.390  1.00  0.00           C
ATOM    687  HZ2 TRP A  50      25.890  49.400  71.330  1.00  0.00           H
ATOM    688  CH2 TRP A  50      25.750  49.270  69.190  1.00  0.00           C
ATOM    689  HH2 TRP A  50      24.690  49.020  69.140  1.00  0.00           H
ATOM    690  C   TRP A  50      31.870  52.440  69.940  1.00  0.00           C
ATOM    691  O   TRP A  50      31.190  53.290  70.520  1.00  0.00           O
ATOM    692  N   ILE A  51      33.000  51.950  70.570  1.00  0.00           N
ATOM    693  HN  ILE A  51      33.610  51.360  70.050  1.00  0.00           H
ATOM    694  CA  ILE A  51      33.520  52.430  71.770  1.00  0.00           C
ATOM    695  HA  ILE A  51      32.740  52.290  72.500  1.00  0.00           H
ATOM    696  CB  ILE A  51      34.590  51.490  72.320  1.00  0.00           C
ATOM    697  HB  ILE A  51      35.280  51.250  71.480  1.00  0.00           H
ATOM    698  CG2 ILE A  51      35.450  52.060  73.490  1.00  0.00           C
ATOM    699 HG21 ILE A  51      34.750  52.310  74.330  1.00  0.00           H
ATOM    700 HG22 ILE A  51      36.060  52.970  73.330  1.00  0.00           H
ATOM    701 HG23 ILE A  51      36.110  51.320  74.010  1.00  0.00           H
ATOM    702  CG1 ILE A  51      34.050  50.110  72.650  1.00  0.00           C
ATOM    703 HG11 ILE A  51      33.240  49.850  71.920  1.00  0.00           H
ATOM    704 HG12 ILE A  51      33.550  50.220  73.630  1.00  0.00           H
ATOM    705  CD  ILE A  51      35.180  49.040  72.610  1.00  0.00           C
ATOM    706  HD1 ILE A  51      35.500  48.860  71.560  1.00  0.00           H
ATOM    707  HD2 ILE A  51      34.960  48.040  73.030  1.00  0.00           H
ATOM    708  HD3 ILE A  51      36.060  49.310  73.240  1.00  0.00           H
ATOM    709  C   ILE A  51      33.950  53.940  71.800  1.00  0.00           C
ATOM    710  O   ILE A  51      33.550  54.640  72.750  1.00  0.00           O
ATOM    711  N   PHE A  52      34.600  54.510  70.800  1.00  0.00           N
ATOM    712  HN  PHE A  52      35.030  53.980  70.070  1.00  0.00           H
ATOM    713  CA  PHE A  52      34.800  55.940  70.630  1.00  0.00           C
ATOM    714  HA  PHE A  52      35.140  56.390  71.550  1.00  0.00           H
ATOM    715  CB  PHE A  52      35.980  56.200  69.580  1.00  0.00           C
ATOM    716  HB1 PHE A  52      36.280  57.270  69.650  1.00  0.00           H
ATOM    717  HB2 PHE A  52      35.640  56.030  68.530  1.00  0.00           H
ATOM    718  CG  PHE A  52      37.310  55.540  69.860  1.00  0.00           C
ATOM    719  CD1 PHE A  52      38.060  54.600  69.080  1.00  0.00           C
ATOM    720  HD1 PHE A  52      37.660  54.190  68.160  1.00  0.00           H
ATOM    721  CE1 PHE A  52      39.350  54.310  69.510  1.00  0.00           C
ATOM    722  HE1 PHE A  52      39.980  53.620  68.960  1.00  0.00           H
ATOM    723  CZ  PHE A  52      39.810  54.730  70.790  1.00  0.00           C
ATOM    724  HZ  PHE A  52      40.750  54.340  71.130  1.00  0.00           H
ATOM    725  CD2 PHE A  52      37.810  55.990  71.040  1.00  0.00           C
ATOM    726  HD2 PHE A  52      37.290  56.810  71.540  1.00  0.00           H
ATOM    727  CE2 PHE A  52      39.030  55.580  71.570  1.00  0.00           C
ATOM    728  HE2 PHE A  52      39.300  55.700  72.610  1.00  0.00           H
ATOM    729  C   PHE A  52      33.570  56.790  70.150  1.00  0.00           C
ATOM    730  O   PHE A  52      33.380  57.860  70.630  1.00  0.00           O
ATOM    731  N   CYS A  53      32.770  56.280  69.280  1.00  0.00           N
ATOM    732  HN  CYS A  53      33.030  55.390  68.910  1.00  0.00           H
ATOM    733  CA  CYS A  53      31.470  56.910  68.950  1.00  0.00           C
ATOM    734  HA  CYS A  53      31.600  57.960  68.710  1.00  0.00           H
ATOM    735  CB  CYS A  53      30.830  56.470  67.640  1.00  0.00           C
ATOM    736  HB1 CYS A  53      29.920  57.060  67.430  1.00  0.00           H
ATOM    737  HB2 CYS A  53      30.540  55.400  67.610  1.00  0.00           H
ATOM    738  SG  CYS A  53      31.890  56.900  66.220  1.00  0.00           S
ATOM    739  HG1 CYS A  53      32.830  55.990  66.450  1.00  0.00           H
ATOM    740  C   CYS A  53      30.490  56.850  70.190  1.00  0.00           C
ATOM    741  O   CYS A  53      29.930  57.810  70.640  1.00  0.00           O
ATOM    742  N   PHE A  54      30.260  55.710  70.850  1.00  0.00           N
ATOM    743  HN  PHE A  54      30.800  54.910  70.610  1.00  0.00           H
ATOM    744  CA  PHE A  54      29.080  55.580  71.670  1.00  0.00           C
ATOM    745  HA  PHE A  54      28.530  56.500  71.570  1.00  0.00           H
ATOM    746  CB  PHE A  54      28.240  54.360  71.220  1.00  0.00           C
ATOM    747  HB1 PHE A  54      27.330  54.260  71.860  1.00  0.00           H
ATOM    748  HB2 PHE A  54      28.860  53.460  71.480  1.00  0.00           H
ATOM    749  CG  PHE A  54      27.820  54.560  69.810  1.00  0.00           C
ATOM    750  CD1 PHE A  54      28.250  53.680  68.830  1.00  0.00           C
ATOM    751  HD1 PHE A  54      28.860  52.800  68.980  1.00  0.00           H
ATOM    752  CE1 PHE A  54      28.110  53.960  67.420  1.00  0.00           C
ATOM    753  HE1 PHE A  54      28.450  53.290  66.660  1.00  0.00           H
ATOM    754  CZ  PHE A  54      27.480  55.150  67.030  1.00  0.00           C
ATOM    755  HZ  PHE A  54      27.190  55.300  65.990  1.00  0.00           H
ATOM    756  CD2 PHE A  54      26.930  55.550  69.360  1.00  0.00           C
ATOM    757  HD2 PHE A  54      26.500  56.270  70.050  1.00  0.00           H
ATOM    758  CE2 PHE A  54      26.800  55.910  67.990  1.00  0.00           C
ATOM    759  HE2 PHE A  54      26.130  56.700  67.690  1.00  0.00           H
ATOM    760  C   PHE A  54      29.440  55.510  73.170  1.00  0.00           C
ATOM    761  O   PHE A  54      28.700  55.970  74.060  1.00  0.00           O
ATOM    762  N   HSD A  55      30.640  55.030  73.630  1.00  0.00           N
ATOM    763  HN  HSD A  55      31.430  54.790  73.080  1.00  0.00           H
ATOM    764  CA  HSD A  55      30.860  54.980  75.020  1.00  0.00           C
ATOM    765  HA  HSD A  55      29.990  55.060  75.640  1.00  0.00           H
ATOM    766  CB  HSD A  55      31.540  53.600  75.430  1.00  0.00           C
ATOM    767  HB1 HSD A  55      31.840  53.580  76.500  1.00  0.00           H
ATOM    768  HB2 HSD A  55      32.480  53.450  74.880  1.00  0.00           H
ATOM    769  ND1 HSD A  55      29.240  52.590  75.690  1.00  0.00           N
ATOM    770  HD1 HSD A  55      28.970  53.360  76.280  1.00  0.00           H
ATOM    771  CG  HSD A  55      30.540  52.510  75.180  1.00  0.00           C
ATOM    772  CE1 HSD A  55      28.440  51.660  75.100  1.00  0.00           C
ATOM    773  HE1 HSD A  55      27.360  51.640  75.280  1.00  0.00           H
ATOM    774  NE2 HSD A  55      29.150  50.900  74.330  1.00  0.00           N
ATOM    775  CD2 HSD A  55      30.460  51.440  74.360  1.00  0.00           C
ATOM    776  HD2 HSD A  55      31.210  50.920  73.780  1.00  0.00           H
ATOM    777  C   HSD A  55      31.620  56.150  75.630  1.00  0.00           C
ATOM    778  O   HSD A  55      31.140  56.930  76.470  1.00  0.00           O
ATOM    779  N   LEU A  56      32.930  56.210  75.240  1.00  0.00           N
ATOM    780  HN  LEU A  56      33.240  55.650  74.470  1.00  0.00           H
ATOM    781  CA  LEU A  56      33.940  57.120  75.770  1.00  0.00           C
ATOM    782  HA  LEU A  56      33.840  57.100  76.840  1.00  0.00           H
ATOM    783  CB  LEU A  56      35.330  56.660  75.270  1.00  0.00           C
ATOM    784  HB1 LEU A  56      36.150  57.230  75.740  1.00  0.00           H
ATOM    785  HB2 LEU A  56      35.470  56.750  74.170  1.00  0.00           H
ATOM    786  CG  LEU A  56      35.700  55.190  75.650  1.00  0.00           C
ATOM    787  HG  LEU A  56      35.160  54.570  74.900  1.00  0.00           H
ATOM    788  CD1 LEU A  56      37.220  55.000  75.560  1.00  0.00           C
ATOM    789 HD11 LEU A  56      37.740  55.670  76.280  1.00  0.00           H
ATOM    790 HD12 LEU A  56      37.620  55.070  74.530  1.00  0.00           H
ATOM    791 HD13 LEU A  56      37.460  53.960  75.870  1.00  0.00           H
ATOM    792  CD2 LEU A  56      35.320  54.740  77.120  1.00  0.00           C
ATOM    793 HD21 LEU A  56      35.340  53.640  77.260  1.00  0.00           H
ATOM    794 HD22 LEU A  56      34.290  55.130  77.280  1.00  0.00           H
ATOM    795 HD23 LEU A  56      35.970  55.220  77.880  1.00  0.00           H
ATOM    796  C   LEU A  56      33.790  58.590  75.380  1.00  0.00           C
ATOM    797  O   LEU A  56      33.740  59.020  74.240  1.00  0.00           O
ATOM    798  N   LYS A  57      33.550  59.430  76.410  1.00  0.00           N
ATOM    799  HN  LYS A  57      33.320  59.060  77.310  1.00  0.00           H
ATOM    800  CA  LYS A  57      33.360  60.800  76.390  1.00  0.00           C
ATOM    801  HA  LYS A  57      33.670  61.140  75.420  1.00  0.00           H
ATOM    802  CB  LYS A  57      31.970  61.190  76.850  1.00  0.00           C
ATOM    803  HB1 LYS A  57      31.950  62.310  76.920  1.00  0.00           H
ATOM    804  HB2 LYS A  57      31.960  60.740  77.860  1.00  0.00           H
ATOM    805  CG  LYS A  57      30.750  60.750  76.060  1.00  0.00           C
ATOM    806  HG1 LYS A  57      29.790  60.980  76.580  1.00  0.00           H
ATOM    807  HG2 LYS A  57      30.850  59.650  76.030  1.00  0.00           H
ATOM    808  CD  LYS A  57      30.660  61.350  74.690  1.00  0.00           C
ATOM    809  HD1 LYS A  57      31.600  61.250  74.100  1.00  0.00           H
ATOM    810  HD2 LYS A  57      30.570  62.440  74.910  1.00  0.00           H
ATOM    811  CE  LYS A  57      29.410  60.920  73.940  1.00  0.00           C
ATOM    812  HE1 LYS A  57      29.350  61.370  72.940  1.00  0.00           H
ATOM    813  HE2 LYS A  57      28.450  61.110  74.460  1.00  0.00           H
ATOM    814  NZ  LYS A  57      29.350  59.500  73.690  1.00  0.00           N
ATOM    815  HZ1 LYS A  57      30.230  59.130  73.260  1.00  0.00           H
ATOM    816  HZ2 LYS A  57      28.560  59.310  73.040  1.00  0.00           H
ATOM    817  HZ3 LYS A  57      29.100  59.020  74.580  1.00  0.00           H
ATOM    818  C   LYS A  57      34.430  61.450  77.250  1.00  0.00           C
ATOM    819  O   LYS A  57      34.280  62.560  77.720  1.00  0.00           O
ATOM    820  N   SER A  58      35.520  60.740  77.600  1.00  0.00           N
ATOM    821  HN  SER A  58      35.710  59.810  77.310  1.00  0.00           H
ATOM    822  CA  SER A  58      36.600  61.290  78.340  1.00  0.00           C
ATOM    823  HA  SER A  58      36.530  62.370  78.330  1.00  0.00           H
ATOM    824  CB  SER A  58      36.850  60.700  79.760  1.00  0.00           C
ATOM    825  HB1 SER A  58      36.740  59.600  79.650  1.00  0.00           H
ATOM    826  HB2 SER A  58      36.140  61.050  80.540  1.00  0.00           H
ATOM    827  OG  SER A  58      38.120  61.000  80.220  1.00  0.00           O
ATOM    828  HG1 SER A  58      38.040  60.780  81.150  1.00  0.00           H
ATOM    829  C   SER A  58      37.830  60.900  77.460  1.00  0.00           C
ATOM    830  O   SER A  58      38.070  59.700  77.270  1.00  0.00           O
ATOM    831  N   TRP A  59      38.520  61.900  76.920  1.00  0.00           N
ATOM    832  HN  TRP A  59      38.380  62.890  77.030  1.00  0.00           H
ATOM    833  CA  TRP A  59      39.500  61.750  75.930  1.00  0.00           C
ATOM    834  HA  TRP A  59      39.640  60.690  75.780  1.00  0.00           H
ATOM    835  CB  TRP A  59      39.010  62.520  74.660  1.00  0.00           C
ATOM    836  HB1 TRP A  59      39.780  62.530  73.860  1.00  0.00           H
ATOM    837  HB2 TRP A  59      38.800  63.540  75.030  1.00  0.00           H
ATOM    838  CG  TRP A  59      37.820  61.890  73.990  1.00  0.00           C
ATOM    839  CD1 TRP A  59      36.540  61.820  74.410  1.00  0.00           C
ATOM    840  HD1 TRP A  59      36.130  62.350  75.250  1.00  0.00           H
ATOM    841  NE1 TRP A  59      35.730  61.130  73.540  1.00  0.00           N
ATOM    842  HE1 TRP A  59      34.810  60.810  73.660  1.00  0.00           H
ATOM    843  CE2 TRP A  59      36.570  60.790  72.450  1.00  0.00           C
ATOM    844  CD2 TRP A  59      37.880  61.190  72.720  1.00  0.00           C
ATOM    845  CE3 TRP A  59      38.940  60.880  71.820  1.00  0.00           C
ATOM    846  HE3 TRP A  59      39.960  61.200  71.940  1.00  0.00           H
ATOM    847  CZ3 TRP A  59      38.560  60.280  70.600  1.00  0.00           C
ATOM    848  HZ3 TRP A  59      39.340  60.040  69.880  1.00  0.00           H
ATOM    849  CZ2 TRP A  59      36.230  60.100  71.260  1.00  0.00           C
ATOM    850  HZ2 TRP A  59      35.220  59.760  71.090  1.00  0.00           H
ATOM    851  CH2 TRP A  59      37.240  59.940  70.330  1.00  0.00           C
ATOM    852  HH2 TRP A  59      37.040  59.370  69.430  1.00  0.00           H
ATOM    853  C   TRP A  59      40.800  62.290  76.370  1.00  0.00           C
ATOM    854  O   TRP A  59      40.850  63.180  77.250  1.00  0.00           O
ATOM    855  N   LYS A  60      41.850  61.720  75.780  1.00  0.00           N
ATOM    856  HN  LYS A  60      41.810  61.060  75.040  1.00  0.00           H
ATOM    857  CA  LYS A  60      43.220  62.090  76.150  1.00  0.00           C
ATOM    858  HA  LYS A  60      43.290  63.110  76.500  1.00  0.00           H
ATOM    859  CB  LYS A  60      43.710  61.220  77.360  1.00  0.00           C
ATOM    860  HB1 LYS A  60      43.910  60.190  77.000  1.00  0.00           H
ATOM    861  HB2 LYS A  60      42.900  61.260  78.110  1.00  0.00           H
ATOM    862  CG  LYS A  60      44.900  61.780  78.050  1.00  0.00           C
ATOM    863  HG1 LYS A  60      45.780  61.730  77.370  1.00  0.00           H
ATOM    864  HG2 LYS A  60      45.080  60.990  78.800  1.00  0.00           H
ATOM    865  CD  LYS A  60      44.660  63.160  78.830  1.00  0.00           C
ATOM    866  HD1 LYS A  60      43.850  62.950  79.550  1.00  0.00           H
ATOM    867  HD2 LYS A  60      44.360  64.050  78.240  1.00  0.00           H
ATOM    868  CE  LYS A  60      45.860  63.600  79.780  1.00  0.00           C
ATOM    869  HE1 LYS A  60      46.790  63.710  79.180  1.00  0.00           H
ATOM    870  HE2 LYS A  60      45.980  62.730  80.470  1.00  0.00           H
ATOM    871  NZ  LYS A  60      45.500  64.810  80.580  1.00  0.00           N
ATOM    872  HZ1 LYS A  60      44.520  64.660  80.890  1.00  0.00           H
ATOM    873  HZ2 LYS A  60      45.520  65.620  79.930  1.00  0.00           H
ATOM    874  HZ3 LYS A  60      46.060  65.050  81.430  1.00  0.00           H
ATOM    875  C   LYS A  60      44.000  61.970  74.930  1.00  0.00           C
ATOM    876  O   LYS A  60      43.530  61.270  74.020  1.00  0.00           O
ATOM    877  N   SER A  61      45.260  62.540  74.710  1.00  0.00           N
ATOM    878  HN  SER A  61      45.700  63.050  75.440  1.00  0.00           H
ATOM    879  CA  SER A  61      45.950  62.560  73.370  1.00  0.00           C
ATOM    880  HA  SER A  61      45.360  63.150  72.700  1.00  0.00           H
ATOM    881  CB  SER A  61      47.360  63.240  73.470  1.00  0.00           C
ATOM    882  HB1 SER A  61      47.150  64.280  73.810  1.00  0.00           H
ATOM    883  HB2 SER A  61      47.880  63.330  72.500  1.00  0.00           H
ATOM    884  OG  SER A  61      48.240  62.570  74.430  1.00  0.00           O
ATOM    885  HG1 SER A  61      48.810  61.960  73.980  1.00  0.00           H
ATOM    886  C   SER A  61      46.210  61.150  72.790  1.00  0.00           C
ATOM    887  O   SER A  61      45.950  60.950  71.590  1.00  0.00           O
ATOM    888  N   SER A  62      46.560  60.100  73.600  1.00  0.00           N
ATOM    889  HN  SER A  62      46.890  60.350  74.500  1.00  0.00           H
ATOM    890  CA  SER A  62      46.470  58.740  73.140  1.00  0.00           C
ATOM    891  HA  SER A  62      47.160  58.720  72.320  1.00  0.00           H
ATOM    892  CB  SER A  62      46.900  57.810  74.340  1.00  0.00           C
ATOM    893  HB1 SER A  62      47.980  57.960  74.550  1.00  0.00           H
ATOM    894  HB2 SER A  62      46.910  56.750  74.010  1.00  0.00           H
ATOM    895  OG  SER A  62      46.120  58.030  75.470  1.00  0.00           O
ATOM    896  HG1 SER A  62      46.500  57.520  76.190  1.00  0.00           H
ATOM    897  C   SER A  62      45.180  58.220  72.590  1.00  0.00           C
ATOM    898  O   SER A  62      45.280  57.460  71.600  1.00  0.00           O
ATOM    899  N   ARG A  63      44.080  58.530  73.210  1.00  0.00           N
ATOM    900  HN  ARG A  63      44.120  59.210  73.930  1.00  0.00           H
ATOM    901  CA  ARG A  63      42.790  57.990  72.800  1.00  0.00           C
ATOM    902  HA  ARG A  63      42.830  56.920  72.630  1.00  0.00           H
ATOM    903  CB  ARG A  63      41.660  58.510  73.820  1.00  0.00           C
ATOM    904  HB1 ARG A  63      40.660  58.160  73.470  1.00  0.00           H
ATOM    905  HB2 ARG A  63      41.650  59.620  73.700  1.00  0.00           H
ATOM    906  CG  ARG A  63      41.700  58.150  75.300  1.00  0.00           C
ATOM    907  HG1 ARG A  63      40.870  58.660  75.850  1.00  0.00           H
ATOM    908  HG2 ARG A  63      42.560  58.670  75.770  1.00  0.00           H
ATOM    909  CD  ARG A  63      41.810  56.680  75.480  1.00  0.00           C
ATOM    910  HD1 ARG A  63      42.730  56.220  75.070  1.00  0.00           H
ATOM    911  HD2 ARG A  63      40.940  56.240  74.940  1.00  0.00           H
ATOM    912  NE  ARG A  63      41.720  56.390  76.980  1.00  0.00           N
ATOM    913  HE  ARG A  63      42.110  56.980  77.690  1.00  0.00           H
ATOM    914  CZ  ARG A  63      40.950  55.370  77.490  1.00  0.00           C
ATOM    915  NH1 ARG A  63      40.260  54.490  76.770  1.00  0.00           N
ATOM    916 HH11 ARG A  63      39.900  53.640  77.140  1.00  0.00           H
ATOM    917 HH12 ARG A  63      40.330  54.660  75.790  1.00  0.00           H
ATOM    918  NH2 ARG A  63      40.910  55.150  78.800  1.00  0.00           N
ATOM    919 HH21 ARG A  63      41.230  55.900  79.370  1.00  0.00           H
ATOM    920 HH22 ARG A  63      40.330  54.420  79.150  1.00  0.00           H
ATOM    921  C   ARG A  63      42.410  58.650  71.440  1.00  0.00           C
ATOM    922  O   ARG A  63      41.820  57.950  70.610  1.00  0.00           O
ATOM    923  N   ILE A  64      42.850  59.940  71.230  1.00  0.00           N
ATOM    924  HN  ILE A  64      43.390  60.410  71.920  1.00  0.00           H
ATOM    925  CA  ILE A  64      42.730  60.610  69.870  1.00  0.00           C
ATOM    926  HA  ILE A  64      41.790  60.420  69.350  1.00  0.00           H
ATOM    927  CB  ILE A  64      42.800  62.170  70.040  1.00  0.00           C
ATOM    928  HB  ILE A  64      43.790  62.450  70.460  1.00  0.00           H
ATOM    929  CG2 ILE A  64      42.650  62.960  68.720  1.00  0.00           C
ATOM    930 HG21 ILE A  64      42.880  64.010  69.020  1.00  0.00           H
ATOM    931 HG22 ILE A  64      41.600  62.970  68.390  1.00  0.00           H
ATOM    932 HG23 ILE A  64      43.300  62.600  67.900  1.00  0.00           H
ATOM    933  CG1 ILE A  64      41.840  62.770  71.040  1.00  0.00           C
ATOM    934 HG11 ILE A  64      41.620  62.090  71.890  1.00  0.00           H
ATOM    935 HG12 ILE A  64      40.870  62.970  70.540  1.00  0.00           H
ATOM    936  CD  ILE A  64      42.180  64.170  71.650  1.00  0.00           C
ATOM    937  HD1 ILE A  64      43.070  64.580  71.130  1.00  0.00           H
ATOM    938  HD2 ILE A  64      42.390  64.070  72.740  1.00  0.00           H
ATOM    939  HD3 ILE A  64      41.310  64.840  71.480  1.00  0.00           H
ATOM    940  C   ILE A  64      43.590  59.970  68.810  1.00  0.00           C
ATOM    941  O   ILE A  64      43.220  59.790  67.680  1.00  0.00           O
ATOM    942  N   PHE A  65      44.880  59.700  69.170  1.00  0.00           N
ATOM    943  HN  PHE A  65      45.310  60.160  69.940  1.00  0.00           H
ATOM    944  CA  PHE A  65      45.790  59.020  68.210  1.00  0.00           C
ATOM    945  HA  PHE A  65      45.580  59.370  67.210  1.00  0.00           H
ATOM    946  CB  PHE A  65      47.210  59.240  68.730  1.00  0.00           C
ATOM    947  HB1 PHE A  65      47.870  58.720  68.000  1.00  0.00           H
ATOM    948  HB2 PHE A  65      47.300  58.730  69.700  1.00  0.00           H
ATOM    949  CG  PHE A  65      47.610  60.650  68.840  1.00  0.00           C
ATOM    950  CD1 PHE A  65      47.320  61.530  67.790  1.00  0.00           C
ATOM    951  HD1 PHE A  65      46.780  61.200  66.920  1.00  0.00           H
ATOM    952  CE1 PHE A  65      47.770  62.900  67.890  1.00  0.00           C
ATOM    953  HE1 PHE A  65      47.530  63.640  67.150  1.00  0.00           H
ATOM    954  CZ  PHE A  65      48.540  63.230  69.020  1.00  0.00           C
ATOM    955  HZ  PHE A  65      48.970  64.220  69.020  1.00  0.00           H
ATOM    956  CD2 PHE A  65      48.370  61.040  69.950  1.00  0.00           C
ATOM    957  HD2 PHE A  65      48.640  60.310  70.690  1.00  0.00           H
ATOM    958  CE2 PHE A  65      48.910  62.310  70.050  1.00  0.00           C
ATOM    959  HE2 PHE A  65      49.580  62.600  70.840  1.00  0.00           H
ATOM    960  C   PHE A  65      45.390  57.630  67.970  1.00  0.00           C
ATOM    961  O   PHE A  65      45.330  57.240  66.830  1.00  0.00           O
ATOM    962  N   LEU A  66      44.970  56.810  69.000  1.00  0.00           N
ATOM    963  HN  LEU A  66      44.960  57.100  69.950  1.00  0.00           H
ATOM    964  CA  LEU A  66      44.300  55.500  68.850  1.00  0.00           C
ATOM    965  HA  LEU A  66      44.980  54.830  68.330  1.00  0.00           H
ATOM    966  CB  LEU A  66      43.980  54.740  70.190  1.00  0.00           C
ATOM    967  HB1 LEU A  66      43.280  53.910  69.990  1.00  0.00           H
ATOM    968  HB2 LEU A  66      43.490  55.450  70.870  1.00  0.00           H
ATOM    969  CG  LEU A  66      45.250  54.180  70.930  1.00  0.00           C
ATOM    970  HG  LEU A  66      45.920  55.020  71.220  1.00  0.00           H
ATOM    971  CD1 LEU A  66      44.740  53.640  72.320  1.00  0.00           C
ATOM    972 HD11 LEU A  66      44.140  54.380  72.880  1.00  0.00           H
ATOM    973 HD12 LEU A  66      45.640  53.310  72.870  1.00  0.00           H
ATOM    974 HD13 LEU A  66      44.080  52.760  72.150  1.00  0.00           H
ATOM    975  CD2 LEU A  66      46.020  53.130  70.160  1.00  0.00           C
ATOM    976 HD21 LEU A  66      46.300  53.420  69.120  1.00  0.00           H
ATOM    977 HD22 LEU A  66      45.460  52.160  70.090  1.00  0.00           H
ATOM    978 HD23 LEU A  66      46.940  52.810  70.690  1.00  0.00           H
ATOM    979  C   LEU A  66      43.050  55.670  67.920  1.00  0.00           C
ATOM    980  O   LEU A  66      42.710  54.760  67.110  1.00  0.00           O
ATOM    981  N   PHE A  67      42.220  56.720  68.140  1.00  0.00           N
ATOM    982  HN  PHE A  67      42.410  57.350  68.900  1.00  0.00           H
ATOM    983  CA  PHE A  67      41.090  56.910  67.290  1.00  0.00           C
ATOM    984  HA  PHE A  67      40.520  55.990  67.330  1.00  0.00           H
ATOM    985  CB  PHE A  67      40.240  58.100  67.900  1.00  0.00           C
ATOM    986  HB1 PHE A  67      40.920  58.970  68.020  1.00  0.00           H
ATOM    987  HB2 PHE A  67      39.800  57.890  68.890  1.00  0.00           H
ATOM    988  CG  PHE A  67      39.150  58.700  67.020  1.00  0.00           C
ATOM    989  CD1 PHE A  67      37.850  58.110  66.970  1.00  0.00           C
ATOM    990  HD1 PHE A  67      37.680  57.310  67.690  1.00  0.00           H
ATOM    991  CE1 PHE A  67      36.820  58.620  66.180  1.00  0.00           C
ATOM    992  HE1 PHE A  67      35.810  58.230  66.240  1.00  0.00           H
ATOM    993  CZ  PHE A  67      37.110  59.800  65.470  1.00  0.00           C
ATOM    994  HZ  PHE A  67      36.340  60.330  64.940  1.00  0.00           H
ATOM    995  CD2 PHE A  67      39.420  59.790  66.150  1.00  0.00           C
ATOM    996  HD2 PHE A  67      40.380  60.260  66.320  1.00  0.00           H
ATOM    997  CE2 PHE A  67      38.410  60.320  65.400  1.00  0.00           C
ATOM    998  HE2 PHE A  67      38.570  61.270  64.910  1.00  0.00           H
ATOM    999  C   PHE A  67      41.410  57.240  65.870  1.00  0.00           C
ATOM   1000  O   PHE A  67      40.750  56.820  64.930  1.00  0.00           O
ATOM   1001  N   ASN A  68      42.490  57.880  65.560  1.00  0.00           N
ATOM   1002  HN  ASN A  68      43.070  58.200  66.300  1.00  0.00           H
ATOM   1003  CA  ASN A  68      42.870  58.090  64.140  1.00  0.00           C
ATOM   1004  HA  ASN A  68      41.960  58.420  63.640  1.00  0.00           H
ATOM   1005  CB  ASN A  68      43.850  59.200  63.980  1.00  0.00           C
ATOM   1006  HB1 ASN A  68      44.460  59.150  63.060  1.00  0.00           H
ATOM   1007  HB2 ASN A  68      44.610  59.020  64.770  1.00  0.00           H
ATOM   1008  CG  ASN A  68      43.210  60.590  64.070  1.00  0.00           C
ATOM   1009  OD1 ASN A  68      43.090  61.360  63.120  1.00  0.00           O
ATOM   1010  ND2 ASN A  68      42.890  61.060  65.270  1.00  0.00           N
ATOM   1011 HD21 ASN A  68      43.210  60.600  66.080  1.00  0.00           H
ATOM   1012 HD22 ASN A  68      42.700  62.040  65.320  1.00  0.00           H
ATOM   1013  C   ASN A  68      43.270  56.870  63.460  1.00  0.00           C
ATOM   1014  O   ASN A  68      42.970  56.560  62.340  1.00  0.00           O
ATOM   1015  N   LEU A  69      43.940  56.000  64.210  1.00  0.00           N
ATOM   1016  HN  LEU A  69      44.080  56.340  65.130  1.00  0.00           H
ATOM   1017  CA  LEU A  69      44.280  54.680  63.730  1.00  0.00           C
ATOM   1018  HA  LEU A  69      44.700  54.840  62.750  1.00  0.00           H
ATOM   1019  CB  LEU A  69      45.200  54.120  64.820  1.00  0.00           C
ATOM   1020  HB1 LEU A  69      44.570  53.780  65.650  1.00  0.00           H
ATOM   1021  HB2 LEU A  69      45.880  54.940  65.140  1.00  0.00           H
ATOM   1022  CG  LEU A  69      46.020  52.840  64.450  1.00  0.00           C
ATOM   1023  HG  LEU A  69      45.260  52.100  64.090  1.00  0.00           H
ATOM   1024  CD1 LEU A  69      47.050  53.100  63.300  1.00  0.00           C
ATOM   1025 HD11 LEU A  69      47.530  52.110  63.160  1.00  0.00           H
ATOM   1026 HD12 LEU A  69      47.810  53.860  63.580  1.00  0.00           H
ATOM   1027 HD13 LEU A  69      46.400  53.480  62.480  1.00  0.00           H
ATOM   1028  CD2 LEU A  69      46.630  52.360  65.810  1.00  0.00           C
ATOM   1029 HD21 LEU A  69      47.280  51.480  65.640  1.00  0.00           H
ATOM   1030 HD22 LEU A  69      45.790  51.990  66.440  1.00  0.00           H
ATOM   1031 HD23 LEU A  69      47.260  53.170  66.240  1.00  0.00           H
ATOM   1032  C   LEU A  69      43.100  53.710  63.490  1.00  0.00           C
ATOM   1033  O   LEU A  69      43.110  52.990  62.510  1.00  0.00           O
ATOM   1034  N   ALA A  70      42.040  53.750  64.400  1.00  0.00           N
ATOM   1035  HN  ALA A  70      42.100  54.000  65.360  1.00  0.00           H
ATOM   1036  CA  ALA A  70      40.780  53.200  64.110  1.00  0.00           C
ATOM   1037  HA  ALA A  70      41.000  52.150  63.940  1.00  0.00           H
ATOM   1038  CB  ALA A  70      39.790  53.260  65.370  1.00  0.00           C
ATOM   1039  HB1 ALA A  70      40.430  52.740  66.120  1.00  0.00           H
ATOM   1040  HB2 ALA A  70      38.920  52.600  65.150  1.00  0.00           H
ATOM   1041  HB3 ALA A  70      39.430  54.290  65.540  1.00  0.00           H
ATOM   1042  C   ALA A  70      40.130  53.770  62.900  1.00  0.00           C
ATOM   1043  O   ALA A  70      39.740  53.030  62.050  1.00  0.00           O
ATOM   1044  N   VAL A  71      40.050  55.090  62.670  1.00  0.00           N
ATOM   1045  HN  VAL A  71      40.240  55.740  63.400  1.00  0.00           H
ATOM   1046  CA  VAL A  71      39.550  55.600  61.360  1.00  0.00           C
ATOM   1047  HA  VAL A  71      38.530  55.260  61.330  1.00  0.00           H
ATOM   1048  CB  VAL A  71      39.470  57.110  61.320  1.00  0.00           C
ATOM   1049  HB  VAL A  71      40.460  57.580  61.490  1.00  0.00           H
ATOM   1050  CG1 VAL A  71      39.130  57.680  59.980  1.00  0.00           C
ATOM   1051 HG11 VAL A  71      38.460  58.560  60.070  1.00  0.00           H
ATOM   1052 HG12 VAL A  71      38.500  56.930  59.430  1.00  0.00           H
ATOM   1053 HG13 VAL A  71      40.010  57.880  59.340  1.00  0.00           H
ATOM   1054  CG2 VAL A  71      38.360  57.390  62.380  1.00  0.00           C
ATOM   1055 HG21 VAL A  71      38.690  57.140  63.410  1.00  0.00           H
ATOM   1056 HG22 VAL A  71      37.370  56.960  62.130  1.00  0.00           H
ATOM   1057 HG23 VAL A  71      38.340  58.480  62.200  1.00  0.00           H
ATOM   1058  C   VAL A  71      40.380  55.100  60.190  1.00  0.00           C
ATOM   1059  O   VAL A  71      39.850  54.550  59.220  1.00  0.00           O
ATOM   1060  N   ALA A  72      41.730  55.130  60.280  1.00  0.00           N
ATOM   1061  HN  ALA A  72      42.180  55.400  61.120  1.00  0.00           H
ATOM   1062  CA  ALA A  72      42.580  54.780  59.170  1.00  0.00           C
ATOM   1063  HA  ALA A  72      42.200  55.400  58.370  1.00  0.00           H
ATOM   1064  CB  ALA A  72      44.070  55.000  59.680  1.00  0.00           C
ATOM   1065  HB1 ALA A  72      44.200  55.990  60.170  1.00  0.00           H
ATOM   1066  HB2 ALA A  72      44.790  54.890  58.840  1.00  0.00           H
ATOM   1067  HB3 ALA A  72      44.270  54.250  60.470  1.00  0.00           H
ATOM   1068  C   ALA A  72      42.330  53.320  58.720  1.00  0.00           C
ATOM   1069  O   ALA A  72      42.080  52.890  57.590  1.00  0.00           O
ATOM   1070  N   ASP A  73      42.350  52.470  59.720  1.00  0.00           N
ATOM   1071  HN  ASP A  73      42.540  52.900  60.600  1.00  0.00           H
ATOM   1072  CA  ASP A  73      42.180  51.050  59.500  1.00  0.00           C
ATOM   1073  HA  ASP A  73      42.920  50.770  58.770  1.00  0.00           H
ATOM   1074  CB  ASP A  73      42.490  50.170  60.700  1.00  0.00           C
ATOM   1075  HB1 ASP A  73      42.280  49.090  60.610  1.00  0.00           H
ATOM   1076  HB2 ASP A  73      41.960  50.700  61.520  1.00  0.00           H
ATOM   1077  CG  ASP A  73      43.980  50.300  61.040  1.00  0.00           C
ATOM   1078  OD1 ASP A  73      44.900  50.710  60.330  1.00  0.00           O
ATOM   1079  OD2 ASP A  73      44.330  49.890  62.280  1.00  0.00           O
ATOM   1080  HD2 ASP A  73      45.280  50.010  62.430  1.00  0.00           H
ATOM   1081  C   ASP A  73      40.770  50.700  58.940  1.00  0.00           C
ATOM   1082  O   ASP A  73      40.580  49.890  58.050  1.00  0.00           O
ATOM   1083  N   PHE A  74      39.710  51.300  59.500  1.00  0.00           N
ATOM   1084  HN  PHE A  74      39.920  51.960  60.200  1.00  0.00           H
ATOM   1085  CA  PHE A  74      38.350  51.140  59.080  1.00  0.00           C
ATOM   1086  HA  PHE A  74      38.170  50.070  59.080  1.00  0.00           H
ATOM   1087  CB  PHE A  74      37.420  51.780  60.140  1.00  0.00           C
ATOM   1088  HB1 PHE A  74      37.790  52.800  60.340  1.00  0.00           H
ATOM   1089  HB2 PHE A  74      37.500  51.150  61.050  1.00  0.00           H
ATOM   1090  CG  PHE A  74      35.870  51.860  59.770  1.00  0.00           C
ATOM   1091  CD1 PHE A  74      35.480  53.080  59.210  1.00  0.00           C
ATOM   1092  HD1 PHE A  74      36.220  53.850  59.070  1.00  0.00           H
ATOM   1093  CE1 PHE A  74      34.230  53.270  58.620  1.00  0.00           C
ATOM   1094  HE1 PHE A  74      33.930  54.170  58.110  1.00  0.00           H
ATOM   1095  CZ  PHE A  74      33.230  52.270  58.860  1.00  0.00           C
ATOM   1096  HZ  PHE A  74      32.250  52.460  58.460  1.00  0.00           H
ATOM   1097  CD2 PHE A  74      34.910  50.860  59.930  1.00  0.00           C
ATOM   1098  HD2 PHE A  74      35.260  49.860  60.160  1.00  0.00           H
ATOM   1099  CE2 PHE A  74      33.620  51.110  59.450  1.00  0.00           C
ATOM   1100  HE2 PHE A  74      32.920  50.280  59.480  1.00  0.00           H
ATOM   1101  C   PHE A  74      38.050  51.620  57.710  1.00  0.00           C
ATOM   1102  O   PHE A  74      37.330  50.970  56.910  1.00  0.00           O
ATOM   1103  N   LEU A  75      38.510  52.810  57.260  1.00  0.00           N
ATOM   1104  HN  LEU A  75      39.010  53.360  57.930  1.00  0.00           H
ATOM   1105  CA  LEU A  75      38.360  53.280  55.910  1.00  0.00           C
ATOM   1106  HA  LEU A  75      37.300  53.180  55.740  1.00  0.00           H
ATOM   1107  CB  LEU A  75      38.740  54.790  55.810  1.00  0.00           C
ATOM   1108  HB1 LEU A  75      38.900  55.100  54.750  1.00  0.00           H
ATOM   1109  HB2 LEU A  75      39.690  55.000  56.350  1.00  0.00           H
ATOM   1110  CG  LEU A  75      37.760  55.660  56.490  1.00  0.00           C
ATOM   1111  HG  LEU A  75      37.710  55.380  57.560  1.00  0.00           H
ATOM   1112  CD1 LEU A  75      38.220  57.130  56.420  1.00  0.00           C
ATOM   1113 HD11 LEU A  75      37.460  57.810  56.880  1.00  0.00           H
ATOM   1114 HD12 LEU A  75      38.340  57.450  55.360  1.00  0.00           H
ATOM   1115 HD13 LEU A  75      39.250  57.140  56.850  1.00  0.00           H
ATOM   1116  CD2 LEU A  75      36.270  55.450  55.960  1.00  0.00           C
ATOM   1117 HD21 LEU A  75      36.300  55.450  54.850  1.00  0.00           H
ATOM   1118 HD22 LEU A  75      35.710  56.340  56.300  1.00  0.00           H
ATOM   1119 HD23 LEU A  75      35.760  54.510  56.250  1.00  0.00           H
ATOM   1120  C   LEU A  75      39.130  52.450  54.840  1.00  0.00           C
ATOM   1121  O   LEU A  75      38.590  52.120  53.810  1.00  0.00           O
ATOM   1122  N   LEU A  76      40.370  52.060  55.100  1.00  0.00           N
ATOM   1123  HN  LEU A  76      40.760  52.530  55.890  1.00  0.00           H
ATOM   1124  CA  LEU A  76      41.120  51.080  54.350  1.00  0.00           C
ATOM   1125  HA  LEU A  76      41.230  51.430  53.340  1.00  0.00           H
ATOM   1126  CB  LEU A  76      42.530  50.890  55.030  1.00  0.00           C
ATOM   1127  HB1 LEU A  76      42.400  50.530  56.070  1.00  0.00           H
ATOM   1128  HB2 LEU A  76      43.050  51.870  55.040  1.00  0.00           H
ATOM   1129  CG  LEU A  76      43.490  49.970  54.190  1.00  0.00           C
ATOM   1130  HG  LEU A  76      42.930  49.060  53.900  1.00  0.00           H
ATOM   1131  CD1 LEU A  76      43.780  50.750  52.860  1.00  0.00           C
ATOM   1132 HD11 LEU A  76      44.410  50.120  52.210  1.00  0.00           H
ATOM   1133 HD12 LEU A  76      44.350  51.660  53.160  1.00  0.00           H
ATOM   1134 HD13 LEU A  76      42.840  51.060  52.360  1.00  0.00           H
ATOM   1135  CD2 LEU A  76      44.770  49.610  54.930  1.00  0.00           C
ATOM   1136 HD21 LEU A  76      45.670  49.220  54.430  1.00  0.00           H
ATOM   1137 HD22 LEU A  76      44.540  48.920  55.770  1.00  0.00           H
ATOM   1138 HD23 LEU A  76      45.140  50.540  55.400  1.00  0.00           H
ATOM   1139  C   LEU A  76      40.470  49.750  54.200  1.00  0.00           C
ATOM   1140  O   LEU A  76      40.320  49.280  53.110  1.00  0.00           O
ATOM   1141  N   ILE A  77      39.880  49.140  55.290  1.00  0.00           N
ATOM   1142  HN  ILE A  77      40.060  49.500  56.210  1.00  0.00           H
ATOM   1143  CA  ILE A  77      39.460  47.750  55.320  1.00  0.00           C
ATOM   1144  HA  ILE A  77      40.280  47.220  54.870  1.00  0.00           H
ATOM   1145  CB  ILE A  77      39.350  47.220  56.750  1.00  0.00           C
ATOM   1146  HB  ILE A  77      40.190  47.700  57.300  1.00  0.00           H
ATOM   1147  CG2 ILE A  77      37.980  47.600  57.410  1.00  0.00           C
ATOM   1148 HG21 ILE A  77      38.130  47.420  58.500  1.00  0.00           H
ATOM   1149 HG22 ILE A  77      37.260  46.810  57.110  1.00  0.00           H
ATOM   1150 HG23 ILE A  77      37.510  48.570  57.130  1.00  0.00           H
ATOM   1151  CG1 ILE A  77      39.680  45.720  56.760  1.00  0.00           C
ATOM   1152 HG11 ILE A  77      39.190  45.250  55.880  1.00  0.00           H
ATOM   1153 HG12 ILE A  77      39.320  45.280  57.720  1.00  0.00           H
ATOM   1154  CD  ILE A  77      41.210  45.600  56.660  1.00  0.00           C
ATOM   1155  HD1 ILE A  77      41.600  46.190  55.810  1.00  0.00           H
ATOM   1156  HD2 ILE A  77      41.570  44.560  56.600  1.00  0.00           H
ATOM   1157  HD3 ILE A  77      41.510  45.990  57.660  1.00  0.00           H
ATOM   1158  C   ILE A  77      38.220  47.580  54.490  1.00  0.00           C
ATOM   1159  O   ILE A  77      38.060  46.490  53.880  1.00  0.00           O
ATOM   1160  N   ILE A  78      37.410  48.630  54.380  1.00  0.00           N
ATOM   1161  HN  ILE A  78      37.680  49.490  54.810  1.00  0.00           H
ATOM   1162  CA  ILE A  78      36.230  48.580  53.540  1.00  0.00           C
ATOM   1163  HA  ILE A  78      35.750  47.600  53.620  1.00  0.00           H
ATOM   1164  CB  ILE A  78      35.220  49.650  54.030  1.00  0.00           C
ATOM   1165  HB  ILE A  78      34.320  49.600  53.370  1.00  0.00           H
ATOM   1166  CG2 ILE A  78      34.720  49.370  55.440  1.00  0.00           C
ATOM   1167 HG21 ILE A  78      35.590  49.420  56.110  1.00  0.00           H
ATOM   1168 HG22 ILE A  78      34.390  48.310  55.440  1.00  0.00           H
ATOM   1169 HG23 ILE A  78      33.870  50.010  55.750  1.00  0.00           H
ATOM   1170  CG1 ILE A  78      35.810  51.120  53.810  1.00  0.00           C
ATOM   1171 HG11 ILE A  78      36.460  51.180  52.930  1.00  0.00           H
ATOM   1172 HG12 ILE A  78      36.340  51.390  54.750  1.00  0.00           H
ATOM   1173  CD  ILE A  78      34.690  52.180  53.670  1.00  0.00           C
ATOM   1174  HD1 ILE A  78      34.250  52.050  52.670  1.00  0.00           H
ATOM   1175  HD2 ILE A  78      35.200  53.160  53.690  1.00  0.00           H
ATOM   1176  HD3 ILE A  78      33.860  52.170  54.400  1.00  0.00           H
ATOM   1177  C   ILE A  78      36.530  48.830  52.010  1.00  0.00           C
ATOM   1178  O   ILE A  78      35.620  48.820  51.150  1.00  0.00           O
ATOM   1179  N   CYS A  79      37.780  49.030  51.560  1.00  0.00           N
ATOM   1180  HN  CYS A  79      38.530  49.140  52.210  1.00  0.00           H
ATOM   1181  CA  CYS A  79      38.210  49.140  50.170  1.00  0.00           C
ATOM   1182  HA  CYS A  79      37.410  49.670  49.680  1.00  0.00           H
ATOM   1183  CB  CYS A  79      39.510  50.010  49.990  1.00  0.00           C
ATOM   1184  HB1 CYS A  79      39.830  49.960  48.930  1.00  0.00           H
ATOM   1185  HB2 CYS A  79      40.360  49.610  50.570  1.00  0.00           H
ATOM   1186  SG  CYS A  79      39.210  51.800  50.560  1.00  0.00           S
ATOM   1187  HG1 CYS A  79      38.910  51.480  51.800  1.00  0.00           H
ATOM   1188  C   CYS A  79      38.600  47.800  49.570  1.00  0.00           C
ATOM   1189  O   CYS A  79      38.740  47.530  48.360  1.00  0.00           O
ATOM   1190  N   LEU A  80      38.940  46.850  50.500  1.00  0.00           N
ATOM   1191  HN  LEU A  80      38.870  47.190  51.430  1.00  0.00           H
ATOM   1192  CA  LEU A  80      39.210  45.450  50.130  1.00  0.00           C
ATOM   1193  HA  LEU A  80      40.030  45.570  49.430  1.00  0.00           H
ATOM   1194  CB  LEU A  80      39.680  44.620  51.300  1.00  0.00           C
ATOM   1195  HB1 LEU A  80      40.110  43.670  50.930  1.00  0.00           H
ATOM   1196  HB2 LEU A  80      38.810  44.380  51.940  1.00  0.00           H
ATOM   1197  CG  LEU A  80      40.800  45.270  52.220  1.00  0.00           C
ATOM   1198  HG  LEU A  80      40.190  46.060  52.700  1.00  0.00           H
ATOM   1199  CD1 LEU A  80      41.100  44.170  53.250  1.00  0.00           C
ATOM   1200 HD11 LEU A  80      41.760  44.590  54.040  1.00  0.00           H
ATOM   1201 HD12 LEU A  80      41.650  43.280  52.870  1.00  0.00           H
ATOM   1202 HD13 LEU A  80      40.120  43.820  53.620  1.00  0.00           H
ATOM   1203  CD2 LEU A  80      42.020  45.790  51.450  1.00  0.00           C
ATOM   1204 HD21 LEU A  80      42.740  46.170  52.220  1.00  0.00           H
ATOM   1205 HD22 LEU A  80      41.740  46.600  50.740  1.00  0.00           H
ATOM   1206 HD23 LEU A  80      42.510  44.920  50.970  1.00  0.00           H
ATOM   1207  C   LEU A  80      38.120  44.690  49.290  1.00  0.00           C
ATOM   1208  O   LEU A  80      38.500  44.000  48.320  1.00  0.00           O
ATOM   1209  N   PRO A  81      36.840  44.780  49.560  1.00  0.00           N
ATOM   1210  CD  PRO A  81      36.320  45.310  50.760  1.00  0.00           C
ATOM   1211  HD1 PRO A  81      36.250  46.420  50.670  1.00  0.00           H
ATOM   1212  HD2 PRO A  81      36.970  45.110  51.630  1.00  0.00           H
ATOM   1213  CA  PRO A  81      35.840  44.150  48.750  1.00  0.00           C
ATOM   1214  HA  PRO A  81      36.020  43.090  48.780  1.00  0.00           H
ATOM   1215  CB  PRO A  81      34.510  44.450  49.500  1.00  0.00           C
ATOM   1216  HB1 PRO A  81      33.860  43.550  49.460  1.00  0.00           H
ATOM   1217  HB2 PRO A  81      34.090  45.410  49.130  1.00  0.00           H
ATOM   1218  CG  PRO A  81      34.970  44.720  50.900  1.00  0.00           C
ATOM   1219  HG1 PRO A  81      34.300  45.290  51.590  1.00  0.00           H
ATOM   1220  HG2 PRO A  81      35.120  43.790  51.480  1.00  0.00           H
ATOM   1221  C   PRO A  81      35.840  44.630  47.320  1.00  0.00           C
ATOM   1222  O   PRO A  81      35.320  43.880  46.490  1.00  0.00           O
ATOM   1223  N   PHE A  82      36.370  45.780  46.990  1.00  0.00           N
ATOM   1224  HN  PHE A  82      36.740  46.340  47.730  1.00  0.00           H
ATOM   1225  CA  PHE A  82      36.520  46.150  45.570  1.00  0.00           C
ATOM   1226  HA  PHE A  82      35.740  45.760  44.910  1.00  0.00           H
ATOM   1227  CB  PHE A  82      36.480  47.740  45.380  1.00  0.00           C
ATOM   1228  HB1 PHE A  82      36.740  48.060  44.350  1.00  0.00           H
ATOM   1229  HB2 PHE A  82      37.200  48.200  46.100  1.00  0.00           H
ATOM   1230  CG  PHE A  82      35.150  48.260  45.760  1.00  0.00           C
ATOM   1231  CD1 PHE A  82      35.010  48.710  47.100  1.00  0.00           C
ATOM   1232  HD1 PHE A  82      35.830  48.530  47.780  1.00  0.00           H
ATOM   1233  CE1 PHE A  82      33.850  49.300  47.630  1.00  0.00           C
ATOM   1234  HE1 PHE A  82      33.770  49.690  48.650  1.00  0.00           H
ATOM   1235  CZ  PHE A  82      32.800  49.530  46.620  1.00  0.00           C
ATOM   1236  HZ  PHE A  82      31.850  49.880  46.990  1.00  0.00           H
ATOM   1237  CD2 PHE A  82      34.130  48.500  44.840  1.00  0.00           C
ATOM   1238  HD2 PHE A  82      34.300  48.340  43.790  1.00  0.00           H
ATOM   1239  CE2 PHE A  82      32.870  49.060  45.280  1.00  0.00           C
ATOM   1240  HE2 PHE A  82      32.040  49.050  44.580  1.00  0.00           H
ATOM   1241  C   PHE A  82      37.820  45.630  44.920  1.00  0.00           C
ATOM   1242  O   PHE A  82      37.940  45.540  43.710  1.00  0.00           O
ATOM   1243  N   LEU A  83      38.910  45.310  45.680  1.00  0.00           N
ATOM   1244  HN  LEU A  83      39.070  45.760  46.560  1.00  0.00           H
ATOM   1245  CA  LEU A  83      39.960  44.450  45.200  1.00  0.00           C
ATOM   1246  HA  LEU A  83      40.320  44.930  44.300  1.00  0.00           H
ATOM   1247  CB  LEU A  83      41.090  44.360  46.160  1.00  0.00           C
ATOM   1248  HB1 LEU A  83      41.830  43.650  45.770  1.00  0.00           H
ATOM   1249  HB2 LEU A  83      40.690  44.170  47.180  1.00  0.00           H
ATOM   1250  CG  LEU A  83      41.920  45.710  46.240  1.00  0.00           C
ATOM   1251  HG  LEU A  83      41.150  46.400  46.660  1.00  0.00           H
ATOM   1252  CD1 LEU A  83      42.890  45.710  47.470  1.00  0.00           C
ATOM   1253 HD11 LEU A  83      42.290  45.480  48.380  1.00  0.00           H
ATOM   1254 HD12 LEU A  83      43.280  46.750  47.590  1.00  0.00           H
ATOM   1255 HD13 LEU A  83      43.670  44.940  47.330  1.00  0.00           H
ATOM   1256  CD2 LEU A  83      42.440  46.160  44.900  1.00  0.00           C
ATOM   1257 HD21 LEU A  83      42.810  47.200  45.090  1.00  0.00           H
ATOM   1258 HD22 LEU A  83      41.800  46.200  43.990  1.00  0.00           H
ATOM   1259 HD23 LEU A  83      43.290  45.490  44.660  1.00  0.00           H
ATOM   1260  C   LEU A  83      39.500  43.080  44.850  1.00  0.00           C
ATOM   1261  O   LEU A  83      39.710  42.620  43.760  1.00  0.00           O
ATOM   1262  N   MET A  84      38.690  42.480  45.690  1.00  0.00           N
ATOM   1263  HN  MET A  84      38.470  42.940  46.550  1.00  0.00           H
ATOM   1264  CA  MET A  84      38.030  41.210  45.470  1.00  0.00           C
ATOM   1265  HA  MET A  84      38.870  40.570  45.250  1.00  0.00           H
ATOM   1266  CB  MET A  84      37.250  40.840  46.710  1.00  0.00           C
ATOM   1267  HB1 MET A  84      36.760  39.860  46.520  1.00  0.00           H
ATOM   1268  HB2 MET A  84      36.510  41.600  47.030  1.00  0.00           H
ATOM   1269  CG  MET A  84      38.090  40.560  47.970  1.00  0.00           C
ATOM   1270  HG1 MET A  84      38.450  41.530  48.390  1.00  0.00           H
ATOM   1271  HG2 MET A  84      39.060  40.040  47.790  1.00  0.00           H
ATOM   1272  SD  MET A  84      37.310  39.530  49.250  1.00  0.00           S
ATOM   1273  CE  MET A  84      36.670  40.740  50.440  1.00  0.00           C
ATOM   1274  HE1 MET A  84      36.060  40.230  51.220  1.00  0.00           H
ATOM   1275  HE2 MET A  84      36.040  41.610  50.140  1.00  0.00           H
ATOM   1276  HE3 MET A  84      37.570  41.130  50.980  1.00  0.00           H
ATOM   1277  C   MET A  84      37.060  41.180  44.300  1.00  0.00           C
ATOM   1278  O   MET A  84      37.040  40.200  43.570  1.00  0.00           O
ATOM   1279  N   ASP A  85      36.250  42.280  44.090  1.00  0.00           N
ATOM   1280  HN  ASP A  85      36.120  43.010  44.750  1.00  0.00           H
ATOM   1281  CA  ASP A  85      35.360  42.320  42.960  1.00  0.00           C
ATOM   1282  HA  ASP A  85      34.810  41.400  43.120  1.00  0.00           H
ATOM   1283  CB  ASP A  85      34.430  43.580  43.030  1.00  0.00           C
ATOM   1284  HB1 ASP A  85      35.070  44.500  42.980  1.00  0.00           H
ATOM   1285  HB2 ASP A  85      33.780  43.580  43.940  1.00  0.00           H
ATOM   1286  CG  ASP A  85      33.380  43.570  41.920  1.00  0.00           C
ATOM   1287  OD1 ASP A  85      33.300  44.560  41.200  1.00  0.00           O
ATOM   1288  OD2 ASP A  85      32.600  42.570  41.750  1.00  0.00           O
ATOM   1289  C   ASP A  85      36.100  42.260  41.660  1.00  0.00           C
ATOM   1290  O   ASP A  85      35.740  41.620  40.640  1.00  0.00           O
ATOM   1291  N   ASN A  86      37.250  42.920  41.620  1.00  0.00           N
ATOM   1292  HN  ASN A  86      37.350  43.510  42.410  1.00  0.00           H
ATOM   1293  CA  ASN A  86      38.050  43.130  40.380  1.00  0.00           C
ATOM   1294  HA  ASN A  86      37.530  43.560  39.540  1.00  0.00           H
ATOM   1295  CB  ASN A  86      39.190  44.080  40.820  1.00  0.00           C
ATOM   1296  HB1 ASN A  86      39.890  43.610  41.550  1.00  0.00           H
ATOM   1297  HB2 ASN A  86      38.710  44.910  41.390  1.00  0.00           H
ATOM   1298  CG  ASN A  86      40.010  44.680  39.670  1.00  0.00           C
ATOM   1299  OD1 ASN A  86      39.550  45.220  38.680  1.00  0.00           O
ATOM   1300  ND2 ASN A  86      41.320  44.770  39.770  1.00  0.00           N
ATOM   1301 HD21 ASN A  86      41.720  45.170  38.940  1.00  0.00           H
ATOM   1302 HD22 ASN A  86      41.800  44.310  40.510  1.00  0.00           H
ATOM   1303  C   ASN A  86      38.680  41.860  40.010  1.00  0.00           C
ATOM   1304  O   ASN A  86      38.770  41.520  38.820  1.00  0.00           O
ATOM   1305  N   TYR A  87      39.180  41.010  40.980  1.00  0.00           N
ATOM   1306  HN  TYR A  87      39.150  41.350  41.910  1.00  0.00           H
ATOM   1307  CA  TYR A  87      39.730  39.710  40.760  1.00  0.00           C
ATOM   1308  HA  TYR A  87      40.510  39.880  40.030  1.00  0.00           H
ATOM   1309  CB  TYR A  87      40.370  39.170  42.040  1.00  0.00           C
ATOM   1310  HB1 TYR A  87      40.760  38.130  41.940  1.00  0.00           H
ATOM   1311  HB2 TYR A  87      39.530  39.190  42.770  1.00  0.00           H
ATOM   1312  CG  TYR A  87      41.560  39.940  42.610  1.00  0.00           C
ATOM   1313  CD1 TYR A  87      42.630  40.360  41.740  1.00  0.00           C
ATOM   1314  HD1 TYR A  87      42.580  40.160  40.680  1.00  0.00           H
ATOM   1315  CE1 TYR A  87      43.700  41.080  42.220  1.00  0.00           C
ATOM   1316  HE1 TYR A  87      44.440  41.350  41.480  1.00  0.00           H
ATOM   1317  CZ  TYR A  87      43.860  41.170  43.640  1.00  0.00           C
ATOM   1318  OH  TYR A  87      44.980  41.730  44.250  1.00  0.00           O
ATOM   1319  HH  TYR A  87      45.440  42.320  43.640  1.00  0.00           H
ATOM   1320  CD2 TYR A  87      41.720  40.070  44.000  1.00  0.00           C
ATOM   1321  HD2 TYR A  87      40.990  39.660  44.690  1.00  0.00           H
ATOM   1322  CE2 TYR A  87      42.890  40.640  44.520  1.00  0.00           C
ATOM   1323  HE2 TYR A  87      42.980  40.860  45.570  1.00  0.00           H
ATOM   1324  C   TYR A  87      38.840  38.690  40.110  1.00  0.00           C
ATOM   1325  O   TYR A  87      39.210  38.100  39.160  1.00  0.00           O
ATOM   1326  N   VAL A  88      37.520  38.560  40.500  1.00  0.00           N
ATOM   1327  HN  VAL A  88      37.180  39.150  41.230  1.00  0.00           H
ATOM   1328  CA  VAL A  88      36.540  37.640  39.910  1.00  0.00           C
ATOM   1329  HA  VAL A  88      37.000  36.700  39.650  1.00  0.00           H
ATOM   1330  CB  VAL A  88      35.560  37.440  40.960  1.00  0.00           C
ATOM   1331  HB  VAL A  88      34.980  38.350  41.240  1.00  0.00           H
ATOM   1332  CG1 VAL A  88      34.440  36.430  40.550  1.00  0.00           C
ATOM   1333 HG11 VAL A  88      33.800  36.180  41.430  1.00  0.00           H
ATOM   1334 HG12 VAL A  88      34.870  35.430  40.320  1.00  0.00           H
ATOM   1335 HG13 VAL A  88      33.740  36.720  39.730  1.00  0.00           H
ATOM   1336  CG2 VAL A  88      36.260  37.050  42.280  1.00  0.00           C
ATOM   1337 HG21 VAL A  88      36.730  37.930  42.780  1.00  0.00           H
ATOM   1338 HG22 VAL A  88      36.850  36.140  42.090  1.00  0.00           H
ATOM   1339 HG23 VAL A  88      35.440  36.710  42.940  1.00  0.00           H
ATOM   1340  C   VAL A  88      35.950  38.210  38.660  1.00  0.00           C
ATOM   1341  O   VAL A  88      35.520  37.420  37.840  1.00  0.00           O
ATOM   1342  N   ARG A  89      36.060  39.530  38.330  1.00  0.00           N
ATOM   1343  HN  ARG A  89      36.290  40.180  39.050  1.00  0.00           H
ATOM   1344  CA  ARG A  89      35.720  40.080  37.010  1.00  0.00           C
ATOM   1345  HA  ARG A  89      34.850  39.530  36.680  1.00  0.00           H
ATOM   1346  CB  ARG A  89      35.470  41.610  37.110  1.00  0.00           C
ATOM   1347  HB1 ARG A  89      35.390  41.980  36.070  1.00  0.00           H
ATOM   1348  HB2 ARG A  89      36.270  42.150  37.650  1.00  0.00           H
ATOM   1349  CG  ARG A  89      34.110  41.890  37.780  1.00  0.00           C
ATOM   1350  HG1 ARG A  89      34.160  41.540  38.840  1.00  0.00           H
ATOM   1351  HG2 ARG A  89      33.330  41.230  37.350  1.00  0.00           H
ATOM   1352  CD  ARG A  89      33.720  43.370  37.570  1.00  0.00           C
ATOM   1353  HD1 ARG A  89      33.330  43.530  36.550  1.00  0.00           H
ATOM   1354  HD2 ARG A  89      34.580  44.050  37.730  1.00  0.00           H
ATOM   1355  NE  ARG A  89      32.710  43.570  38.650  1.00  0.00           N
ATOM   1356  HE  ARG A  89      33.080  43.950  39.510  1.00  0.00           H
ATOM   1357  CZ  ARG A  89      31.410  43.600  38.610  1.00  0.00           C
ATOM   1358  NH1 ARG A  89      30.640  43.210  37.600  1.00  0.00           N
ATOM   1359 HH11 ARG A  89      31.110  42.750  36.840  1.00  0.00           H
ATOM   1360 HH12 ARG A  89      29.670  43.030  37.750  1.00  0.00           H
ATOM   1361  NH2 ARG A  89      30.880  43.850  39.820  1.00  0.00           N
ATOM   1362 HH21 ARG A  89      29.920  43.890  40.080  1.00  0.00           H
ATOM   1363 HH22 ARG A  89      31.530  43.980  40.560  1.00  0.00           H
ATOM   1364  C   ARG A  89      36.770  39.840  35.880  1.00  0.00           C
ATOM   1365  O   ARG A  89      36.470  39.980  34.700  1.00  0.00           O
ATOM   1366  N   ARG A  90      38.010  39.590  36.390  1.00  0.00           N
ATOM   1367  HN  ARG A  90      38.180  39.410  37.350  1.00  0.00           H
ATOM   1368  CA  ARG A  90      39.170  39.460  35.540  1.00  0.00           C
ATOM   1369  HA  ARG A  90      39.970  39.080  36.160  1.00  0.00           H
ATOM   1370  CB  ARG A  90      39.080  38.460  34.420  1.00  0.00           C
ATOM   1371  HB1 ARG A  90      39.930  38.630  33.730  1.00  0.00           H
ATOM   1372  HB2 ARG A  90      38.170  38.530  33.780  1.00  0.00           H
ATOM   1373  CG  ARG A  90      39.290  37.040  34.890  1.00  0.00           C
ATOM   1374  HG1 ARG A  90      40.360  36.990  35.170  1.00  0.00           H
ATOM   1375  HG2 ARG A  90      39.090  36.350  34.030  1.00  0.00           H
ATOM   1376  CD  ARG A  90      38.500  36.440  36.060  1.00  0.00           C
ATOM   1377  HD1 ARG A  90      37.430  36.540  35.820  1.00  0.00           H
ATOM   1378  HD2 ARG A  90      38.610  37.060  36.980  1.00  0.00           H
ATOM   1379  NE  ARG A  90      38.970  35.020  36.310  1.00  0.00           N
ATOM   1380  HE  ARG A  90      39.800  34.610  35.940  1.00  0.00           H
ATOM   1381  CZ  ARG A  90      38.220  34.270  37.180  1.00  0.00           C
ATOM   1382  NH1 ARG A  90      37.100  34.750  37.720  1.00  0.00           N
ATOM   1383 HH11 ARG A  90      36.720  34.300  38.520  1.00  0.00           H
ATOM   1384 HH12 ARG A  90      36.880  35.710  37.510  1.00  0.00           H
ATOM   1385  NH2 ARG A  90      38.660  33.130  37.650  1.00  0.00           N
ATOM   1386 HH21 ARG A  90      39.470  32.770  37.190  1.00  0.00           H
ATOM   1387 HH22 ARG A  90      38.200  32.690  38.410  1.00  0.00           H
ATOM   1388  C   ARG A  90      39.600  40.810  35.120  1.00  0.00           C
ATOM   1389  O   ARG A  90      39.870  41.140  33.960  1.00  0.00           O
ATOM   1390  N   TRP A  91      39.670  41.790  36.090  1.00  0.00           N
ATOM   1391  HN  TRP A  91      39.540  41.430  37.020  1.00  0.00           H
ATOM   1392  CA  TRP A  91      40.300  43.120  36.030  1.00  0.00           C
ATOM   1393  HA  TRP A  91      40.230  43.490  37.030  1.00  0.00           H
ATOM   1394  CB  TRP A  91      41.790  43.100  35.660  1.00  0.00           C
ATOM   1395  HB1 TRP A  91      42.210  44.130  35.770  1.00  0.00           H
ATOM   1396  HB2 TRP A  91      41.830  42.880  34.580  1.00  0.00           H
ATOM   1397  CG  TRP A  91      42.660  42.170  36.460  1.00  0.00           C
ATOM   1398  CD1 TRP A  91      43.300  42.530  37.670  1.00  0.00           C
ATOM   1399  HD1 TRP A  91      43.320  43.530  38.060  1.00  0.00           H
ATOM   1400  NE1 TRP A  91      43.940  41.460  38.230  1.00  0.00           N
ATOM   1401  HE1 TRP A  91      44.640  41.420  38.900  1.00  0.00           H
ATOM   1402  CE2 TRP A  91      43.660  40.380  37.430  1.00  0.00           C
ATOM   1403  CD2 TRP A  91      42.960  40.840  36.270  1.00  0.00           C
ATOM   1404  CE3 TRP A  91      42.610  39.910  35.270  1.00  0.00           C
ATOM   1405  HE3 TRP A  91      42.140  40.330  34.400  1.00  0.00           H
ATOM   1406  CZ3 TRP A  91      42.940  38.560  35.480  1.00  0.00           C
ATOM   1407  HZ3 TRP A  91      42.680  37.820  34.740  1.00  0.00           H
ATOM   1408  CZ2 TRP A  91      44.000  39.030  37.590  1.00  0.00           C
ATOM   1409  HZ2 TRP A  91      44.520  38.650  38.460  1.00  0.00           H
ATOM   1410  CH2 TRP A  91      43.500  38.080  36.680  1.00  0.00           C
ATOM   1411  HH2 TRP A  91      43.790  37.080  36.950  1.00  0.00           H
ATOM   1412  C   TRP A  91      39.420  44.020  35.140  1.00  0.00           C
ATOM   1413  O   TRP A  91      40.000  44.980  34.520  1.00  0.00           O
ATOM   1414  N   ASP A  92      38.130  43.740  34.920  1.00  0.00           N
ATOM   1415  HN  ASP A  92      37.850  42.820  35.210  1.00  0.00           H
ATOM   1416  CA  ASP A  92      37.250  44.620  34.210  1.00  0.00           C
ATOM   1417  HA  ASP A  92      37.930  45.170  33.590  1.00  0.00           H
ATOM   1418  CB  ASP A  92      36.330  43.850  33.280  1.00  0.00           C
ATOM   1419  HB1 ASP A  92      35.680  43.150  33.860  1.00  0.00           H
ATOM   1420  HB2 ASP A  92      36.970  43.170  32.670  1.00  0.00           H
ATOM   1421  CG  ASP A  92      35.500  44.710  32.310  1.00  0.00           C
ATOM   1422  OD1 ASP A  92      34.400  44.360  31.860  1.00  0.00           O
ATOM   1423  OD2 ASP A  92      36.080  45.760  31.960  1.00  0.00           O
ATOM   1424  C   ASP A  92      36.490  45.430  35.260  1.00  0.00           C
ATOM   1425  O   ASP A  92      35.360  45.190  35.690  1.00  0.00           O
ATOM   1426  N   TRP A  93      37.170  46.570  35.600  1.00  0.00           N
ATOM   1427  HN  TRP A  93      38.050  46.860  35.240  1.00  0.00           H
ATOM   1428  CA  TRP A  93      36.480  47.670  36.270  1.00  0.00           C
ATOM   1429  HA  TRP A  93      36.200  47.260  37.230  1.00  0.00           H
ATOM   1430  CB  TRP A  93      37.650  48.690  36.570  1.00  0.00           C
ATOM   1431  HB1 TRP A  93      38.040  48.880  35.550  1.00  0.00           H
ATOM   1432  HB2 TRP A  93      38.420  48.190  37.200  1.00  0.00           H
ATOM   1433  CG  TRP A  93      37.300  49.930  37.320  1.00  0.00           C
ATOM   1434  CD1 TRP A  93      36.990  51.160  36.780  1.00  0.00           C
ATOM   1435  HD1 TRP A  93      36.770  51.360  35.750  1.00  0.00           H
ATOM   1436  NE1 TRP A  93      36.810  52.080  37.850  1.00  0.00           N
ATOM   1437  HE1 TRP A  93      36.650  53.040  37.750  1.00  0.00           H
ATOM   1438  CE2 TRP A  93      36.950  51.430  39.010  1.00  0.00           C
ATOM   1439  CD2 TRP A  93      37.220  50.100  38.730  1.00  0.00           C
ATOM   1440  CE3 TRP A  93      37.440  49.200  39.780  1.00  0.00           C
ATOM   1441  HE3 TRP A  93      37.330  48.170  39.520  1.00  0.00           H
ATOM   1442  CZ3 TRP A  93      37.240  49.640  41.090  1.00  0.00           C
ATOM   1443  HZ3 TRP A  93      37.120  48.900  41.880  1.00  0.00           H
ATOM   1444  CZ2 TRP A  93      36.850  51.940  40.290  1.00  0.00           C
ATOM   1445  HZ2 TRP A  93      36.690  53.000  40.380  1.00  0.00           H
ATOM   1446  CH2 TRP A  93      36.960  50.980  41.330  1.00  0.00           C
ATOM   1447  HH2 TRP A  93      36.750  51.220  42.370  1.00  0.00           H
ATOM   1448  C   TRP A  93      35.260  48.310  35.570  1.00  0.00           C
ATOM   1449  O   TRP A  93      35.250  48.430  34.350  1.00  0.00           O
ATOM   1450  N   LYS A  94      34.220  48.680  36.360  1.00  0.00           N
ATOM   1451  HN  LYS A  94      34.340  48.570  37.350  1.00  0.00           H
ATOM   1452  CA  LYS A  94      32.920  48.990  35.850  1.00  0.00           C
ATOM   1453  HA  LYS A  94      32.950  49.050  34.780  1.00  0.00           H
ATOM   1454  CB  LYS A  94      31.900  47.960  36.460  1.00  0.00           C
ATOM   1455  HB1 LYS A  94      30.850  48.240  36.260  1.00  0.00           H
ATOM   1456  HB2 LYS A  94      31.860  48.120  37.560  1.00  0.00           H
ATOM   1457  CG  LYS A  94      32.060  46.500  35.960  1.00  0.00           C
ATOM   1458  HG1 LYS A  94      31.130  45.990  36.270  1.00  0.00           H
ATOM   1459  HG2 LYS A  94      32.970  46.070  36.450  1.00  0.00           H
ATOM   1460  CD  LYS A  94      32.220  46.370  34.410  1.00  0.00           C
ATOM   1461  HD1 LYS A  94      33.250  46.620  34.080  1.00  0.00           H
ATOM   1462  HD2 LYS A  94      31.510  47.060  33.910  1.00  0.00           H
ATOM   1463  CE  LYS A  94      31.810  44.940  34.000  1.00  0.00           C
ATOM   1464  HE1 LYS A  94      30.830  44.560  34.330  1.00  0.00           H
ATOM   1465  HE2 LYS A  94      32.560  44.220  34.410  1.00  0.00           H
ATOM   1466  NZ  LYS A  94      31.910  44.770  32.540  1.00  0.00           N
ATOM   1467  HZ1 LYS A  94      32.830  44.470  32.170  1.00  0.00           H
ATOM   1468  HZ2 LYS A  94      31.590  45.630  32.050  1.00  0.00           H
ATOM   1469  HZ3 LYS A  94      31.230  44.060  32.190  1.00  0.00           H
ATOM   1470  C   LYS A  94      32.540  50.460  36.040  1.00  0.00           C
ATOM   1471  O   LYS A  94      31.440  50.910  35.630  1.00  0.00           O
ATOM   1472  N   PHE A  95      33.390  51.240  36.770  1.00  0.00           N
ATOM   1473  HN  PHE A  95      34.230  50.810  37.110  1.00  0.00           H
ATOM   1474  CA  PHE A  95      33.140  52.620  37.060  1.00  0.00           C
ATOM   1475  HA  PHE A  95      32.150  52.860  36.680  1.00  0.00           H
ATOM   1476  CB  PHE A  95      33.350  52.950  38.590  1.00  0.00           C
ATOM   1477  HB1 PHE A  95      33.140  54.010  38.890  1.00  0.00           H
ATOM   1478  HB2 PHE A  95      34.430  52.900  38.860  1.00  0.00           H
ATOM   1479  CG  PHE A  95      32.600  52.000  39.490  1.00  0.00           C
ATOM   1480  CD1 PHE A  95      31.280  51.530  39.280  1.00  0.00           C
ATOM   1481  HD1 PHE A  95      30.870  51.730  38.300  1.00  0.00           H
ATOM   1482  CE1 PHE A  95      30.700  50.550  40.120  1.00  0.00           C
ATOM   1483  HE1 PHE A  95      29.770  50.180  39.740  1.00  0.00           H
ATOM   1484  CZ  PHE A  95      31.280  50.200  41.300  1.00  0.00           C
ATOM   1485  HZ  PHE A  95      30.880  49.410  41.910  1.00  0.00           H
ATOM   1486  CD2 PHE A  95      33.140  51.680  40.740  1.00  0.00           C
ATOM   1487  HD2 PHE A  95      34.140  52.010  40.970  1.00  0.00           H
ATOM   1488  CE2 PHE A  95      32.550  50.710  41.610  1.00  0.00           C
ATOM   1489  HE2 PHE A  95      33.120  50.500  42.510  1.00  0.00           H
ATOM   1490  C   PHE A  95      34.070  53.470  36.220  1.00  0.00           C
ATOM   1491  O   PHE A  95      34.950  52.990  35.540  1.00  0.00           O
ATOM   1492  N   GLY A  96      33.720  54.760  36.080  1.00  0.00           N
ATOM   1493  HN  GLY A  96      32.810  55.070  36.370  1.00  0.00           H
ATOM   1494  CA  GLY A  96      34.600  55.570  35.250  1.00  0.00           C
ATOM   1495  HA1 GLY A  96      34.120  56.530  35.080  1.00  0.00           H
ATOM   1496  HA2 GLY A  96      34.890  55.040  34.360  1.00  0.00           H
ATOM   1497  C   GLY A  96      35.990  55.810  35.880  1.00  0.00           C
ATOM   1498  O   GLY A  96      36.460  55.240  36.860  1.00  0.00           O
ATOM   1499  N   ASP A  97      36.730  56.710  35.200  1.00  0.00           N
ATOM   1500  HN  ASP A  97      36.370  57.040  34.320  1.00  0.00           H
ATOM   1501  CA  ASP A  97      37.990  57.340  35.470  1.00  0.00           C
ATOM   1502  HA  ASP A  97      38.710  56.550  35.310  1.00  0.00           H
ATOM   1503  CB  ASP A  97      38.180  58.490  34.360  1.00  0.00           C
ATOM   1504  HB1 ASP A  97      37.360  59.230  34.340  1.00  0.00           H
ATOM   1505  HB2 ASP A  97      38.080  57.990  33.370  1.00  0.00           H
ATOM   1506  CG  ASP A  97      39.610  59.170  34.340  1.00  0.00           C
ATOM   1507  OD1 ASP A  97      40.460  58.750  35.120  1.00  0.00           O
ATOM   1508  OD2 ASP A  97      39.750  60.210  33.610  1.00  0.00           O
ATOM   1509  C   ASP A  97      38.070  57.870  36.980  1.00  0.00           C
ATOM   1510  O   ASP A  97      38.770  57.320  37.800  1.00  0.00           O
ATOM   1511  N   ILE A  98      37.330  58.920  37.390  1.00  0.00           N
ATOM   1512  HN  ILE A  98      36.780  59.370  36.690  1.00  0.00           H
ATOM   1513  CA  ILE A  98      37.400  59.550  38.720  1.00  0.00           C
ATOM   1514  HA  ILE A  98      38.420  59.860  38.880  1.00  0.00           H
ATOM   1515  CB  ILE A  98      36.540  60.810  38.840  1.00  0.00           C
ATOM   1516  HB  ILE A  98      35.510  60.450  38.600  1.00  0.00           H
ATOM   1517  CG2 ILE A  98      36.540  61.520  40.190  1.00  0.00           C
ATOM   1518 HG21 ILE A  98      36.130  62.550  40.120  1.00  0.00           H
ATOM   1519 HG22 ILE A  98      37.600  61.450  40.550  1.00  0.00           H
ATOM   1520 HG23 ILE A  98      35.860  60.940  40.860  1.00  0.00           H
ATOM   1521  CG1 ILE A  98      37.010  61.910  37.790  1.00  0.00           C
ATOM   1522 HG11 ILE A  98      36.270  62.720  37.920  1.00  0.00           H
ATOM   1523 HG12 ILE A  98      36.940  61.440  36.790  1.00  0.00           H
ATOM   1524  CD  ILE A  98      38.420  62.430  37.880  1.00  0.00           C
ATOM   1525  HD1 ILE A  98      38.500  63.300  37.190  1.00  0.00           H
ATOM   1526  HD2 ILE A  98      39.150  61.680  37.490  1.00  0.00           H
ATOM   1527  HD3 ILE A  98      38.760  62.890  38.830  1.00  0.00           H
ATOM   1528  C   ILE A  98      37.090  58.590  39.910  1.00  0.00           C
ATOM   1529  O   ILE A  98      37.870  58.590  40.810  1.00  0.00           O
ATOM   1530  N   PRO A  99      36.060  57.650  39.970  1.00  0.00           N
ATOM   1531  CD  PRO A  99      34.760  57.870  39.420  1.00  0.00           C
ATOM   1532  HD1 PRO A  99      34.770  58.060  38.320  1.00  0.00           H
ATOM   1533  HD2 PRO A  99      34.370  58.810  39.860  1.00  0.00           H
ATOM   1534  CA  PRO A  99      36.010  56.460  40.840  1.00  0.00           C
ATOM   1535  HA  PRO A  99      35.860  56.790  41.860  1.00  0.00           H
ATOM   1536  CB  PRO A  99      34.860  55.660  40.250  1.00  0.00           C
ATOM   1537  HB1 PRO A  99      34.470  54.930  40.990  1.00  0.00           H
ATOM   1538  HB2 PRO A  99      35.290  55.190  39.350  1.00  0.00           H
ATOM   1539  CG  PRO A  99      33.870  56.710  39.750  1.00  0.00           C
ATOM   1540  HG1 PRO A  99      33.410  56.450  38.770  1.00  0.00           H
ATOM   1541  HG2 PRO A  99      33.030  57.000  40.410  1.00  0.00           H
ATOM   1542  C   PRO A  99      37.250  55.650  40.920  1.00  0.00           C
ATOM   1543  O   PRO A  99      37.640  55.270  41.990  1.00  0.00           O
ATOM   1544  N   CYS A 100      37.920  55.210  39.820  1.00  0.00           N
ATOM   1545  HN  CYS A 100      37.590  55.570  38.950  1.00  0.00           H
ATOM   1546  CA  CYS A 100      39.230  54.540  39.850  1.00  0.00           C
ATOM   1547  HA  CYS A 100      39.090  53.640  40.420  1.00  0.00           H
ATOM   1548  CB  CYS A 100      39.790  54.160  38.470  1.00  0.00           C
ATOM   1549  HB1 CYS A 100      39.980  55.090  37.900  1.00  0.00           H
ATOM   1550  HB2 CYS A 100      39.090  53.490  37.940  1.00  0.00           H
ATOM   1551  SG  CYS A 100      41.420  53.350  38.560  1.00  0.00           S
ATOM   1552  C   CYS A 100      40.200  55.410  40.580  1.00  0.00           C
ATOM   1553  O   CYS A 100      40.850  54.920  41.470  1.00  0.00           O
ATOM   1554  N   ARG A 101      40.230  56.770  40.370  1.00  0.00           N
ATOM   1555  HN  ARG A 101      39.780  57.290  39.660  1.00  0.00           H
ATOM   1556  CA  ARG A 101      41.200  57.670  41.040  1.00  0.00           C
ATOM   1557  HA  ARG A 101      42.130  57.120  40.890  1.00  0.00           H
ATOM   1558  CB  ARG A 101      41.290  59.120  40.450  1.00  0.00           C
ATOM   1559  HB1 ARG A 101      42.000  59.730  41.060  1.00  0.00           H
ATOM   1560  HB2 ARG A 101      40.310  59.640  40.550  1.00  0.00           H
ATOM   1561  CG  ARG A 101      41.760  59.020  38.980  1.00  0.00           C
ATOM   1562  HG1 ARG A 101      40.860  58.730  38.390  1.00  0.00           H
ATOM   1563  HG2 ARG A 101      42.500  58.200  38.840  1.00  0.00           H
ATOM   1564  CD  ARG A 101      42.300  60.410  38.400  1.00  0.00           C
ATOM   1565  HD1 ARG A 101      43.410  60.540  38.380  1.00  0.00           H
ATOM   1566  HD2 ARG A 101      41.790  61.280  38.870  1.00  0.00           H
ATOM   1567  NE  ARG A 101      41.890  60.420  36.990  1.00  0.00           N
ATOM   1568  HE  ARG A 101      41.400  59.690  36.520  1.00  0.00           H
ATOM   1569  CZ  ARG A 101      42.270  61.380  36.130  1.00  0.00           C
ATOM   1570  NH1 ARG A 101      42.960  62.430  36.570  1.00  0.00           N
ATOM   1571 HH11 ARG A 101      43.330  62.550  37.490  1.00  0.00           H
ATOM   1572 HH12 ARG A 101      43.310  63.110  35.920  1.00  0.00           H
ATOM   1573  NH2 ARG A 101      41.940  61.300  34.800  1.00  0.00           N
ATOM   1574 HH21 ARG A 101      42.080  62.110  34.240  1.00  0.00           H
ATOM   1575 HH22 ARG A 101      41.300  60.660  34.380  1.00  0.00           H
ATOM   1576  C   ARG A 101      40.980  57.670  42.520  1.00  0.00           C
ATOM   1577  O   ARG A 101      41.920  57.440  43.270  1.00  0.00           O
ATOM   1578  N   LEU A 102      39.710  57.910  42.960  1.00  0.00           N
ATOM   1579  HN  LEU A 102      39.060  58.120  42.230  1.00  0.00           H
ATOM   1580  CA  LEU A 102      39.280  57.920  44.340  1.00  0.00           C
ATOM   1581  HA  LEU A 102      39.830  58.670  44.880  1.00  0.00           H
ATOM   1582  CB  LEU A 102      37.720  58.280  44.250  1.00  0.00           C
ATOM   1583  HB1 LEU A 102      37.120  57.750  43.480  1.00  0.00           H
ATOM   1584  HB2 LEU A 102      37.590  59.360  44.050  1.00  0.00           H
ATOM   1585  CG  LEU A 102      36.910  58.160  45.610  1.00  0.00           C
ATOM   1586  HG  LEU A 102      37.040  57.110  45.910  1.00  0.00           H
ATOM   1587  CD1 LEU A 102      37.580  59.100  46.610  1.00  0.00           C
ATOM   1588 HD11 LEU A 102      38.590  58.750  46.890  1.00  0.00           H
ATOM   1589 HD12 LEU A 102      36.960  59.240  47.520  1.00  0.00           H
ATOM   1590 HD13 LEU A 102      37.690  60.150  46.250  1.00  0.00           H
ATOM   1591  CD2 LEU A 102      35.450  58.470  45.510  1.00  0.00           C
ATOM   1592 HD21 LEU A 102      34.930  57.730  44.850  1.00  0.00           H
ATOM   1593 HD22 LEU A 102      35.240  59.530  45.230  1.00  0.00           H
ATOM   1594 HD23 LEU A 102      34.980  58.330  46.500  1.00  0.00           H
ATOM   1595  C   LEU A 102      39.470  56.560  45.020  1.00  0.00           C
ATOM   1596  O   LEU A 102      40.010  56.490  46.110  1.00  0.00           O
ATOM   1597  N   MET A 103      39.170  55.440  44.360  1.00  0.00           N
ATOM   1598  HN  MET A 103      38.760  55.560  43.460  1.00  0.00           H
ATOM   1599  CA  MET A 103      39.460  54.120  44.820  1.00  0.00           C
ATOM   1600  HA  MET A 103      39.000  53.960  45.780  1.00  0.00           H
ATOM   1601  CB  MET A 103      38.920  52.970  43.890  1.00  0.00           C
ATOM   1602  HB1 MET A 103      39.270  53.170  42.860  1.00  0.00           H
ATOM   1603  HB2 MET A 103      37.840  52.780  43.780  1.00  0.00           H
ATOM   1604  CG  MET A 103      39.410  51.520  44.270  1.00  0.00           C
ATOM   1605  HG1 MET A 103      40.510  51.510  44.140  1.00  0.00           H
ATOM   1606  HG2 MET A 103      38.980  50.830  43.510  1.00  0.00           H
ATOM   1607  SD  MET A 103      39.010  50.850  45.960  1.00  0.00           S
ATOM   1608  CE  MET A 103      37.260  51.340  46.080  1.00  0.00           C
ATOM   1609  HE1 MET A 103      36.760  50.880  45.210  1.00  0.00           H
ATOM   1610  HE2 MET A 103      37.140  52.450  46.060  1.00  0.00           H
ATOM   1611  HE3 MET A 103      36.790  51.000  47.030  1.00  0.00           H
ATOM   1612  C   MET A 103      40.990  54.000  45.150  1.00  0.00           C
ATOM   1613  O   MET A 103      41.370  53.670  46.280  1.00  0.00           O
ATOM   1614  N   LEU A 104      41.870  54.260  44.200  1.00  0.00           N
ATOM   1615  HN  LEU A 104      41.540  54.520  43.290  1.00  0.00           H
ATOM   1616  CA  LEU A 104      43.280  54.130  44.480  1.00  0.00           C
ATOM   1617  HA  LEU A 104      43.470  53.110  44.790  1.00  0.00           H
ATOM   1618  CB  LEU A 104      44.080  54.220  43.170  1.00  0.00           C
ATOM   1619  HB1 LEU A 104      45.170  54.090  43.330  1.00  0.00           H
ATOM   1620  HB2 LEU A 104      43.870  55.240  42.780  1.00  0.00           H
ATOM   1621  CG  LEU A 104      43.640  53.200  42.130  1.00  0.00           C
ATOM   1622  HG  LEU A 104      42.550  53.130  41.940  1.00  0.00           H
ATOM   1623  CD1 LEU A 104      44.320  53.540  40.730  1.00  0.00           C
ATOM   1624 HD11 LEU A 104      43.760  54.410  40.330  1.00  0.00           H
ATOM   1625 HD12 LEU A 104      44.240  52.740  39.970  1.00  0.00           H
ATOM   1626 HD13 LEU A 104      45.370  53.900  40.810  1.00  0.00           H
ATOM   1627  CD2 LEU A 104      44.060  51.780  42.580  1.00  0.00           C
ATOM   1628 HD21 LEU A 104      43.870  51.130  41.700  1.00  0.00           H
ATOM   1629 HD22 LEU A 104      43.410  51.350  43.370  1.00  0.00           H
ATOM   1630 HD23 LEU A 104      45.130  51.640  42.830  1.00  0.00           H
ATOM   1631  C   LEU A 104      43.780  55.040  45.510  1.00  0.00           C
ATOM   1632  O   LEU A 104      44.500  54.610  46.390  1.00  0.00           O
ATOM   1633  N   PHE A 105      43.420  56.320  45.420  1.00  0.00           N
ATOM   1634  HN  PHE A 105      42.800  56.510  44.660  1.00  0.00           H
ATOM   1635  CA  PHE A 105      43.620  57.350  46.490  1.00  0.00           C
ATOM   1636  HA  PHE A 105      44.660  57.600  46.370  1.00  0.00           H
ATOM   1637  CB  PHE A 105      42.610  58.530  46.200  1.00  0.00           C
ATOM   1638  HB1 PHE A 105      41.550  58.280  46.420  1.00  0.00           H
ATOM   1639  HB2 PHE A 105      42.750  58.850  45.150  1.00  0.00           H
ATOM   1640  CG  PHE A 105      42.910  59.710  47.110  1.00  0.00           C
ATOM   1641  CD1 PHE A 105      44.010  60.480  46.730  1.00  0.00           C
ATOM   1642  HD1 PHE A 105      44.780  60.310  46.000  1.00  0.00           H
ATOM   1643  CE1 PHE A 105      44.280  61.630  47.550  1.00  0.00           C
ATOM   1644  HE1 PHE A 105      45.090  62.330  47.370  1.00  0.00           H
ATOM   1645  CZ  PHE A 105      43.360  61.980  48.620  1.00  0.00           C
ATOM   1646  HZ  PHE A 105      43.640  62.820  49.240  1.00  0.00           H
ATOM   1647  CD2 PHE A 105      42.030  60.010  48.200  1.00  0.00           C
ATOM   1648  HD2 PHE A 105      41.110  59.490  48.430  1.00  0.00           H
ATOM   1649  CE2 PHE A 105      42.310  61.120  48.980  1.00  0.00           C
ATOM   1650  HE2 PHE A 105      41.640  61.330  49.800  1.00  0.00           H
ATOM   1651  C   PHE A 105      43.450  56.830  47.900  1.00  0.00           C
ATOM   1652  O   PHE A 105      44.360  56.840  48.740  1.00  0.00           O
ATOM   1653  N   MET A 106      42.210  56.360  48.280  1.00  0.00           N
ATOM   1654  HN  MET A 106      41.440  56.270  47.670  1.00  0.00           H
ATOM   1655  CA  MET A 106      41.870  55.910  49.640  1.00  0.00           C
ATOM   1656  HA  MET A 106      42.210  56.680  50.330  1.00  0.00           H
ATOM   1657  CB  MET A 106      40.380  55.720  49.820  1.00  0.00           C
ATOM   1658  HB1 MET A 106      40.180  55.150  50.740  1.00  0.00           H
ATOM   1659  HB2 MET A 106      40.100  54.980  49.040  1.00  0.00           H
ATOM   1660  CG  MET A 106      39.440  56.970  49.820  1.00  0.00           C
ATOM   1661  HG1 MET A 106      38.410  56.780  49.450  1.00  0.00           H
ATOM   1662  HG2 MET A 106      39.830  57.510  48.920  1.00  0.00           H
ATOM   1663  SD  MET A 106      39.570  58.110  51.230  1.00  0.00           S
ATOM   1664  CE  MET A 106      38.080  59.090  50.740  1.00  0.00           C
ATOM   1665  HE1 MET A 106      37.890  59.980  51.380  1.00  0.00           H
ATOM   1666  HE2 MET A 106      37.090  58.590  50.720  1.00  0.00           H
ATOM   1667  HE3 MET A 106      38.210  59.510  49.720  1.00  0.00           H
ATOM   1668  C   MET A 106      42.650  54.680  50.190  1.00  0.00           C
ATOM   1669  O   MET A 106      43.200  54.670  51.300  1.00  0.00           O
ATOM   1670  N   LEU A 107      42.850  53.660  49.310  1.00  0.00           N
ATOM   1671  HN  LEU A 107      42.470  53.720  48.390  1.00  0.00           H
ATOM   1672  CA  LEU A 107      43.760  52.510  49.450  1.00  0.00           C
ATOM   1673  HA  LEU A 107      43.320  51.950  50.260  1.00  0.00           H
ATOM   1674  CB  LEU A 107      43.800  51.570  48.150  1.00  0.00           C
ATOM   1675  HB1 LEU A 107      44.810  51.150  47.930  1.00  0.00           H
ATOM   1676  HB2 LEU A 107      43.620  52.360  47.410  1.00  0.00           H
ATOM   1677  CG  LEU A 107      42.700  50.450  48.030  1.00  0.00           C
ATOM   1678  HG  LEU A 107      41.750  50.930  48.350  1.00  0.00           H
ATOM   1679  CD1 LEU A 107      42.530  49.930  46.590  1.00  0.00           C
ATOM   1680 HD11 LEU A 107      41.670  49.230  46.560  1.00  0.00           H
ATOM   1681 HD12 LEU A 107      43.500  49.450  46.340  1.00  0.00           H
ATOM   1682 HD13 LEU A 107      42.360  50.690  45.790  1.00  0.00           H
ATOM   1683  CD2 LEU A 107      42.920  49.260  49.030  1.00  0.00           C
ATOM   1684 HD21 LEU A 107      43.160  49.590  50.060  1.00  0.00           H
ATOM   1685 HD22 LEU A 107      43.780  48.660  48.660  1.00  0.00           H
ATOM   1686 HD23 LEU A 107      42.010  48.620  48.940  1.00  0.00           H
ATOM   1687  C   LEU A 107      45.180  52.880  49.790  1.00  0.00           C
ATOM   1688  O   LEU A 107      45.810  52.300  50.600  1.00  0.00           O
ATOM   1689  N   ALA A 108      45.660  53.990  49.160  1.00  0.00           N
ATOM   1690  HN  ALA A 108      45.070  54.410  48.480  1.00  0.00           H
ATOM   1691  CA  ALA A 108      47.000  54.480  49.410  1.00  0.00           C
ATOM   1692  HA  ALA A 108      47.670  53.690  49.710  1.00  0.00           H
ATOM   1693  CB  ALA A 108      47.460  55.110  48.170  1.00  0.00           C
ATOM   1694  HB1 ALA A 108      47.370  54.430  47.290  1.00  0.00           H
ATOM   1695  HB2 ALA A 108      48.560  55.270  48.280  1.00  0.00           H
ATOM   1696  HB3 ALA A 108      46.900  55.990  47.820  1.00  0.00           H
ATOM   1697  C   ALA A 108      47.130  55.570  50.530  1.00  0.00           C
ATOM   1698  O   ALA A 108      48.110  55.740  51.290  1.00  0.00           O
ATOM   1699  N   MET A 109      46.080  56.440  50.770  1.00  0.00           N
ATOM   1700  HN  MET A 109      45.370  56.510  50.090  1.00  0.00           H
ATOM   1701  CA  MET A 109      46.030  57.430  51.840  1.00  0.00           C
ATOM   1702  HA  MET A 109      46.990  57.930  51.840  1.00  0.00           H
ATOM   1703  CB  MET A 109      44.840  58.480  51.730  1.00  0.00           C
ATOM   1704  HB1 MET A 109      44.020  57.830  51.370  1.00  0.00           H
ATOM   1705  HB2 MET A 109      45.110  59.190  50.930  1.00  0.00           H
ATOM   1706  CG  MET A 109      44.270  59.160  53.040  1.00  0.00           C
ATOM   1707  HG1 MET A 109      44.950  59.970  53.380  1.00  0.00           H
ATOM   1708  HG2 MET A 109      44.120  58.500  53.930  1.00  0.00           H
ATOM   1709  SD  MET A 109      42.740  60.080  52.590  1.00  0.00           S
ATOM   1710  CE  MET A 109      42.320  60.400  54.380  1.00  0.00           C
ATOM   1711  HE1 MET A 109      43.220  60.830  54.870  1.00  0.00           H
ATOM   1712  HE2 MET A 109      42.150  59.440  54.910  1.00  0.00           H
ATOM   1713  HE3 MET A 109      41.400  61.010  54.520  1.00  0.00           H
ATOM   1714  C   MET A 109      46.010  56.700  53.130  1.00  0.00           C
ATOM   1715  O   MET A 109      46.740  57.030  54.040  1.00  0.00           O
ATOM   1716  N   ASN A 110      45.120  55.750  53.330  1.00  0.00           N
ATOM   1717  HN  ASN A 110      44.570  55.420  52.550  1.00  0.00           H
ATOM   1718  CA  ASN A 110      44.930  55.210  54.610  1.00  0.00           C
ATOM   1719  HA  ASN A 110      45.010  55.970  55.360  1.00  0.00           H
ATOM   1720  CB  ASN A 110      43.530  54.590  54.730  1.00  0.00           C
ATOM   1721  HB1 ASN A 110      43.360  54.250  55.780  1.00  0.00           H
ATOM   1722  HB2 ASN A 110      43.300  53.710  54.100  1.00  0.00           H
ATOM   1723  CG  ASN A 110      42.440  55.650  54.500  1.00  0.00           C
ATOM   1724  OD1 ASN A 110      42.540  56.810  54.960  1.00  0.00           O
ATOM   1725  ND2 ASN A 110      41.510  55.300  53.560  1.00  0.00           N
ATOM   1726 HD21 ASN A 110      41.690  54.440  53.080  1.00  0.00           H
ATOM   1727 HD22 ASN A 110      40.850  55.980  53.210  1.00  0.00           H
ATOM   1728  C   ASN A 110      46.010  54.180  54.840  1.00  0.00           C
ATOM   1729  O   ASN A 110      46.360  53.980  55.980  1.00  0.00           O
ATOM   1730  N   ARG A 111      46.630  53.650  53.810  1.00  0.00           N
ATOM   1731  HN  ARG A 111      46.300  53.890  52.900  1.00  0.00           H
ATOM   1732  CA  ARG A 111      47.730  52.710  54.110  1.00  0.00           C
ATOM   1733  HA  ARG A 111      47.420  52.010  54.880  1.00  0.00           H
ATOM   1734  CB  ARG A 111      48.150  51.930  52.880  1.00  0.00           C
ATOM   1735  HB1 ARG A 111      48.100  52.680  52.050  1.00  0.00           H
ATOM   1736  HB2 ARG A 111      47.350  51.200  52.620  1.00  0.00           H
ATOM   1737  CG  ARG A 111      49.520  51.250  53.010  1.00  0.00           C
ATOM   1738  HG1 ARG A 111      49.490  50.660  53.950  1.00  0.00           H
ATOM   1739  HG2 ARG A 111      50.330  52.000  53.120  1.00  0.00           H
ATOM   1740  CD  ARG A 111      49.860  50.270  51.880  1.00  0.00           C
ATOM   1741  HD1 ARG A 111      49.130  49.430  51.770  1.00  0.00           H
ATOM   1742  HD2 ARG A 111      50.790  49.730  52.130  1.00  0.00           H
ATOM   1743  NE  ARG A 111      49.910  51.080  50.630  1.00  0.00           N
ATOM   1744  HE  ARG A 111      49.260  50.910  49.900  1.00  0.00           H
ATOM   1745  CZ  ARG A 111      50.770  52.060  50.280  1.00  0.00           C
ATOM   1746  NH1 ARG A 111      51.820  52.360  51.030  1.00  0.00           N
ATOM   1747 HH11 ARG A 111      52.430  53.040  50.620  1.00  0.00           H
ATOM   1748 HH12 ARG A 111      52.010  51.890  51.900  1.00  0.00           H
ATOM   1749  NH2 ARG A 111      50.690  52.580  49.080  1.00  0.00           N
ATOM   1750 HH21 ARG A 111      49.850  52.350  48.570  1.00  0.00           H
ATOM   1751 HH22 ARG A 111      51.340  53.260  48.750  1.00  0.00           H
ATOM   1752  C   ARG A 111      48.950  53.500  54.740  1.00  0.00           C
ATOM   1753  O   ARG A 111      49.520  53.210  55.790  1.00  0.00           O
ATOM   1754  N   GLN A 112      49.210  54.690  54.200  1.00  0.00           N
ATOM   1755  HN  GLN A 112      48.660  54.870  53.380  1.00  0.00           H
ATOM   1756  CA  GLN A 112      50.160  55.690  54.720  1.00  0.00           C
ATOM   1757  HA  GLN A 112      51.090  55.190  54.930  1.00  0.00           H
ATOM   1758  CB  GLN A 112      50.390  56.750  53.620  1.00  0.00           C
ATOM   1759  HB1 GLN A 112      50.890  57.620  54.100  1.00  0.00           H
ATOM   1760  HB2 GLN A 112      49.380  56.980  53.220  1.00  0.00           H
ATOM   1761  CG  GLN A 112      51.250  56.240  52.450  1.00  0.00           C
ATOM   1762  HG1 GLN A 112      50.880  55.330  51.930  1.00  0.00           H
ATOM   1763  HG2 GLN A 112      52.270  55.940  52.760  1.00  0.00           H
ATOM   1764  CD  GLN A 112      51.360  57.410  51.360  1.00  0.00           C
ATOM   1765  OE1 GLN A 112      52.400  58.080  51.280  1.00  0.00           O
ATOM   1766  NE2 GLN A 112      50.300  57.580  50.550  1.00  0.00           N
ATOM   1767 HE21 GLN A 112      50.450  58.370  49.960  1.00  0.00           H
ATOM   1768 HE22 GLN A 112      49.470  57.030  50.730  1.00  0.00           H
ATOM   1769  C   GLN A 112      49.760  56.160  56.080  1.00  0.00           C
ATOM   1770  O   GLN A 112      50.600  56.220  57.020  1.00  0.00           O
ATOM   1771  N   GLY A 113      48.410  56.340  56.320  1.00  0.00           N
ATOM   1772  HN  GLY A 113      47.740  56.340  55.580  1.00  0.00           H
ATOM   1773  CA  GLY A 113      47.920  56.870  57.660  1.00  0.00           C
ATOM   1774  HA1 GLY A 113      46.950  57.360  57.580  1.00  0.00           H
ATOM   1775  HA2 GLY A 113      48.650  57.610  57.960  1.00  0.00           H
ATOM   1776  C   GLY A 113      47.740  55.820  58.710  1.00  0.00           C
ATOM   1777  O   GLY A 113      47.830  56.140  59.910  1.00  0.00           O
ATOM   1778  N   SER A 114      47.550  54.520  58.400  1.00  0.00           N
ATOM   1779  HN  SER A 114      47.390  54.240  57.460  1.00  0.00           H
ATOM   1780  CA  SER A 114      47.640  53.410  59.250  1.00  0.00           C
ATOM   1781  HA  SER A 114      46.860  53.470  60.000  1.00  0.00           H
ATOM   1782  CB  SER A 114      47.460  52.080  58.490  1.00  0.00           C
ATOM   1783  HB1 SER A 114      48.180  52.040  57.630  1.00  0.00           H
ATOM   1784  HB2 SER A 114      46.490  52.200  57.960  1.00  0.00           H
ATOM   1785  OG  SER A 114      47.430  50.880  59.200  1.00  0.00           O
ATOM   1786  HG1 SER A 114      46.530  50.790  59.520  1.00  0.00           H
ATOM   1787  C   SER A 114      48.960  53.280  59.910  1.00  0.00           C
ATOM   1788  O   SER A 114      49.130  52.930  61.070  1.00  0.00           O
ATOM   1789  N   ILE A 115      50.050  53.490  59.110  1.00  0.00           N
ATOM   1790  HN  ILE A 115      49.930  53.620  58.130  1.00  0.00           H
ATOM   1791  CA  ILE A 115      51.440  53.520  59.580  1.00  0.00           C
ATOM   1792  HA  ILE A 115      51.570  52.700  60.290  1.00  0.00           H
ATOM   1793  CB  ILE A 115      52.330  53.450  58.310  1.00  0.00           C
ATOM   1794  HB  ILE A 115      51.950  54.060  57.460  1.00  0.00           H
ATOM   1795  CG2 ILE A 115      53.780  53.960  58.610  1.00  0.00           C
ATOM   1796 HG21 ILE A 115      54.420  53.770  57.730  1.00  0.00           H
ATOM   1797 HG22 ILE A 115      54.250  53.390  59.440  1.00  0.00           H
ATOM   1798 HG23 ILE A 115      53.840  55.020  58.930  1.00  0.00           H
ATOM   1799  CG1 ILE A 115      52.460  52.040  57.650  1.00  0.00           C
ATOM   1800 HG11 ILE A 115      53.290  52.000  56.900  1.00  0.00           H
ATOM   1801 HG12 ILE A 115      51.520  51.810  57.120  1.00  0.00           H
ATOM   1802  CD  ILE A 115      52.570  50.870  58.630  1.00  0.00           C
ATOM   1803  HD1 ILE A 115      52.210  49.920  58.160  1.00  0.00           H
ATOM   1804  HD2 ILE A 115      51.980  50.990  59.560  1.00  0.00           H
ATOM   1805  HD3 ILE A 115      53.600  50.610  58.940  1.00  0.00           H
ATOM   1806  C   ILE A 115      51.830  54.710  60.330  1.00  0.00           C
ATOM   1807  O   ILE A 115      52.520  54.690  61.360  1.00  0.00           O
ATOM   1808  N   ILE A 116      51.340  55.920  59.870  1.00  0.00           N
ATOM   1809  HN  ILE A 116      50.750  55.920  59.070  1.00  0.00           H
ATOM   1810  CA  ILE A 116      51.660  57.230  60.410  1.00  0.00           C
ATOM   1811  HA  ILE A 116      52.690  57.320  60.730  1.00  0.00           H
ATOM   1812  CB  ILE A 116      51.390  58.340  59.420  1.00  0.00           C
ATOM   1813  HB  ILE A 116      50.370  58.080  59.080  1.00  0.00           H
ATOM   1814  CG2 ILE A 116      51.340  59.780  60.000  1.00  0.00           C
ATOM   1815 HG21 ILE A 116      52.310  59.970  60.520  1.00  0.00           H
ATOM   1816 HG22 ILE A 116      50.650  59.770  60.860  1.00  0.00           H
ATOM   1817 HG23 ILE A 116      51.080  60.610  59.310  1.00  0.00           H
ATOM   1818  CG1 ILE A 116      52.520  58.270  58.380  1.00  0.00           C
ATOM   1819 HG11 ILE A 116      52.690  57.190  58.270  1.00  0.00           H
ATOM   1820 HG12 ILE A 116      53.430  58.610  58.920  1.00  0.00           H
ATOM   1821  CD  ILE A 116      52.240  59.040  57.130  1.00  0.00           C
ATOM   1822  HD1 ILE A 116      51.240  58.770  56.720  1.00  0.00           H
ATOM   1823  HD2 ILE A 116      53.010  58.770  56.370  1.00  0.00           H
ATOM   1824  HD3 ILE A 116      52.300  60.140  57.180  1.00  0.00           H
ATOM   1825  C   ILE A 116      51.060  57.480  61.760  1.00  0.00           C
ATOM   1826  O   ILE A 116      51.750  58.010  62.630  1.00  0.00           O
ATOM   1827  N   PHE A 117      49.840  56.980  62.020  1.00  0.00           N
ATOM   1828  HN  PHE A 117      49.190  56.620  61.350  1.00  0.00           H
ATOM   1829  CA  PHE A 117      49.280  57.130  63.340  1.00  0.00           C
ATOM   1830  HA  PHE A 117      49.620  58.020  63.830  1.00  0.00           H
ATOM   1831  CB  PHE A 117      47.670  57.250  63.310  1.00  0.00           C
ATOM   1832  HB1 PHE A 117      47.330  57.060  64.360  1.00  0.00           H
ATOM   1833  HB2 PHE A 117      47.260  56.450  62.660  1.00  0.00           H
ATOM   1834  CG  PHE A 117      47.200  58.590  62.860  1.00  0.00           C
ATOM   1835  CD1 PHE A 117      47.510  59.790  63.540  1.00  0.00           C
ATOM   1836  HD1 PHE A 117      47.860  59.680  64.540  1.00  0.00           H
ATOM   1837  CE1 PHE A 117      47.200  61.020  63.040  1.00  0.00           C
ATOM   1838  HE1 PHE A 117      47.390  61.860  63.700  1.00  0.00           H
ATOM   1839  CZ  PHE A 117      46.510  61.180  61.830  1.00  0.00           C
ATOM   1840  HZ  PHE A 117      46.160  62.160  61.550  1.00  0.00           H
ATOM   1841  CD2 PHE A 117      46.670  58.760  61.600  1.00  0.00           C
ATOM   1842  HD2 PHE A 117      46.470  57.930  60.940  1.00  0.00           H
ATOM   1843  CE2 PHE A 117      46.280  60.000  61.080  1.00  0.00           C
ATOM   1844  HE2 PHE A 117      45.900  60.050  60.060  1.00  0.00           H
ATOM   1845  C   PHE A 117      49.650  55.970  64.240  1.00  0.00           C
ATOM   1846  O   PHE A 117      49.800  56.170  65.450  1.00  0.00           O
ATOM   1847  N   LEU A 118      50.030  54.810  63.700  1.00  0.00           N
ATOM   1848  HN  LEU A 118      50.060  54.560  62.740  1.00  0.00           H
ATOM   1849  CA  LEU A 118      50.820  53.840  64.480  1.00  0.00           C
ATOM   1850  HA  LEU A 118      50.240  53.450  65.300  1.00  0.00           H
ATOM   1851  CB  LEU A 118      51.160  52.610  63.540  1.00  0.00           C
ATOM   1852  HB1 LEU A 118      51.700  52.990  62.650  1.00  0.00           H
ATOM   1853  HB2 LEU A 118      50.230  52.170  63.140  1.00  0.00           H
ATOM   1854  CG  LEU A 118      52.050  51.490  64.090  1.00  0.00           C
ATOM   1855  HG  LEU A 118      52.890  51.870  64.710  1.00  0.00           H
ATOM   1856  CD1 LEU A 118      51.190  50.510  64.960  1.00  0.00           C
ATOM   1857 HD11 LEU A 118      50.280  50.330  64.350  1.00  0.00           H
ATOM   1858 HD12 LEU A 118      50.730  50.960  65.870  1.00  0.00           H
ATOM   1859 HD13 LEU A 118      51.720  49.540  65.120  1.00  0.00           H
ATOM   1860  CD2 LEU A 118      52.660  50.720  62.980  1.00  0.00           C
ATOM   1861 HD21 LEU A 118      53.410  51.260  62.350  1.00  0.00           H
ATOM   1862 HD22 LEU A 118      51.940  50.370  62.210  1.00  0.00           H
ATOM   1863 HD23 LEU A 118      53.220  49.830  63.300  1.00  0.00           H
ATOM   1864  C   LEU A 118      52.120  54.210  65.020  1.00  0.00           C
ATOM   1865  O   LEU A 118      52.500  53.920  66.150  1.00  0.00           O
ATOM   1866  N   THR A 119      52.810  55.030  64.230  1.00  0.00           N
ATOM   1867  HN  THR A 119      52.440  55.170  63.320  1.00  0.00           H
ATOM   1868  CA  THR A 119      54.080  55.620  64.540  1.00  0.00           C
ATOM   1869  HA  THR A 119      54.750  54.850  64.890  1.00  0.00           H
ATOM   1870  CB  THR A 119      54.740  56.390  63.350  1.00  0.00           C
ATOM   1871  HB  THR A 119      54.130  57.320  63.280  1.00  0.00           H
ATOM   1872  OG1 THR A 119      54.850  55.570  62.190  1.00  0.00           O
ATOM   1873  HG1 THR A 119      53.970  55.430  61.860  1.00  0.00           H
ATOM   1874  CG2 THR A 119      56.240  56.690  63.670  1.00  0.00           C
ATOM   1875 HG21 THR A 119      56.770  57.230  62.870  1.00  0.00           H
ATOM   1876 HG22 THR A 119      56.770  55.730  63.820  1.00  0.00           H
ATOM   1877 HG23 THR A 119      56.280  57.370  64.560  1.00  0.00           H
ATOM   1878  C   THR A 119      54.090  56.500  65.760  1.00  0.00           C
ATOM   1879  O   THR A 119      54.880  56.340  66.710  1.00  0.00           O
ATOM   1880  N   VAL A 120      53.040  57.360  65.870  1.00  0.00           N
ATOM   1881  HN  VAL A 120      52.380  57.500  65.140  1.00  0.00           H
ATOM   1882  CA  VAL A 120      52.830  58.250  66.930  1.00  0.00           C
ATOM   1883  HA  VAL A 120      53.800  58.660  67.200  1.00  0.00           H
ATOM   1884  CB  VAL A 120      52.010  59.470  66.750  1.00  0.00           C
ATOM   1885  HB  VAL A 120      52.340  60.220  67.500  1.00  0.00           H
ATOM   1886  CG1 VAL A 120      52.370  60.020  65.360  1.00  0.00           C
ATOM   1887 HG11 VAL A 120      52.150  59.330  64.520  1.00  0.00           H
ATOM   1888 HG12 VAL A 120      53.470  60.210  65.320  1.00  0.00           H
ATOM   1889 HG13 VAL A 120      51.680  60.860  65.210  1.00  0.00           H
ATOM   1890  CG2 VAL A 120      50.490  59.260  66.880  1.00  0.00           C
ATOM   1891 HG21 VAL A 120      50.010  58.570  66.150  1.00  0.00           H
ATOM   1892 HG22 VAL A 120      49.850  60.160  66.720  1.00  0.00           H
ATOM   1893 HG23 VAL A 120      50.250  58.950  67.920  1.00  0.00           H
ATOM   1894  C   VAL A 120      52.480  57.540  68.230  1.00  0.00           C
ATOM   1895  O   VAL A 120      52.820  57.920  69.370  1.00  0.00           O
ATOM   1896  N   VAL A 121      51.610  56.520  68.090  1.00  0.00           N
ATOM   1897  HN  VAL A 121      51.160  56.460  67.200  1.00  0.00           H
ATOM   1898  CA  VAL A 121      51.310  55.480  69.170  1.00  0.00           C
ATOM   1899  HA  VAL A 121      50.970  55.920  70.100  1.00  0.00           H
ATOM   1900  CB  VAL A 121      50.240  54.500  68.640  1.00  0.00           C
ATOM   1901  HB  VAL A 121      50.510  54.260  67.590  1.00  0.00           H
ATOM   1902  CG1 VAL A 121      50.000  53.210  69.390  1.00  0.00           C
ATOM   1903 HG11 VAL A 121      49.190  52.640  68.890  1.00  0.00           H
ATOM   1904 HG12 VAL A 121      49.750  53.410  70.450  1.00  0.00           H
ATOM   1905 HG13 VAL A 121      50.980  52.700  69.310  1.00  0.00           H
ATOM   1906  CG2 VAL A 121      48.960  55.340  68.660  1.00  0.00           C
ATOM   1907 HG21 VAL A 121      48.790  55.690  69.700  1.00  0.00           H
ATOM   1908 HG22 VAL A 121      48.040  54.820  68.280  1.00  0.00           H
ATOM   1909 HG23 VAL A 121      48.990  56.230  68.000  1.00  0.00           H
ATOM   1910  C   VAL A 121      52.510  54.710  69.690  1.00  0.00           C
ATOM   1911  O   VAL A 121      52.740  54.590  70.900  1.00  0.00           O
ATOM   1912  N   ALA A 122      53.380  54.230  68.760  1.00  0.00           N
ATOM   1913  HN  ALA A 122      53.110  54.200  67.810  1.00  0.00           H
ATOM   1914  CA  ALA A 122      54.620  53.490  69.120  1.00  0.00           C
ATOM   1915  HA  ALA A 122      54.460  52.620  69.750  1.00  0.00           H
ATOM   1916  CB  ALA A 122      55.430  53.260  67.870  1.00  0.00           C
ATOM   1917  HB1 ALA A 122      55.930  54.140  67.400  1.00  0.00           H
ATOM   1918  HB2 ALA A 122      54.830  52.800  67.060  1.00  0.00           H
ATOM   1919  HB3 ALA A 122      56.230  52.500  68.010  1.00  0.00           H
ATOM   1920  C   ALA A 122      55.580  54.360  69.930  1.00  0.00           C
ATOM   1921  O   ALA A 122      56.190  53.860  70.910  1.00  0.00           O
ATOM   1922  N   VAL A 123      55.790  55.660  69.550  1.00  0.00           N
ATOM   1923  HN  VAL A 123      55.310  55.980  68.740  1.00  0.00           H
ATOM   1924  CA  VAL A 123      56.710  56.660  70.160  1.00  0.00           C
ATOM   1925  HA  VAL A 123      57.680  56.250  70.400  1.00  0.00           H
ATOM   1926  CB  VAL A 123      56.690  57.870  69.270  1.00  0.00           C
ATOM   1927  HB  VAL A 123      55.650  58.090  68.910  1.00  0.00           H
ATOM   1928  CG1 VAL A 123      57.220  59.140  69.960  1.00  0.00           C
ATOM   1929 HG11 VAL A 123      56.540  59.490  70.770  1.00  0.00           H
ATOM   1930 HG12 VAL A 123      57.430  59.880  69.160  1.00  0.00           H
ATOM   1931 HG13 VAL A 123      58.200  59.080  70.480  1.00  0.00           H
ATOM   1932  CG2 VAL A 123      57.630  57.640  68.090  1.00  0.00           C
ATOM   1933 HG21 VAL A 123      58.650  57.620  68.520  1.00  0.00           H
ATOM   1934 HG22 VAL A 123      57.620  58.450  67.340  1.00  0.00           H
ATOM   1935 HG23 VAL A 123      57.550  56.620  67.650  1.00  0.00           H
ATOM   1936  C   VAL A 123      56.150  57.060  71.480  1.00  0.00           C
ATOM   1937  O   VAL A 123      56.860  57.120  72.480  1.00  0.00           O
ATOM   1938  N   ASP A 124      54.810  57.320  71.530  1.00  0.00           N
ATOM   1939  HN  ASP A 124      54.130  57.170  70.830  1.00  0.00           H
ATOM   1940  CA  ASP A 124      54.240  57.700  72.730  1.00  0.00           C
ATOM   1941  HA  ASP A 124      54.640  58.630  73.100  1.00  0.00           H
ATOM   1942  CB  ASP A 124      52.800  57.900  72.400  1.00  0.00           C
ATOM   1943  HB1 ASP A 124      52.390  57.050  71.800  1.00  0.00           H
ATOM   1944  HB2 ASP A 124      52.780  58.760  71.710  1.00  0.00           H
ATOM   1945  CG  ASP A 124      51.900  58.220  73.580  1.00  0.00           C
ATOM   1946  OD1 ASP A 124      51.710  59.430  73.930  1.00  0.00           O
ATOM   1947  OD2 ASP A 124      51.280  57.260  74.150  1.00  0.00           O
ATOM   1948  C   ASP A 124      54.360  56.640  73.780  1.00  0.00           C
ATOM   1949  O   ASP A 124      54.580  56.990  74.940  1.00  0.00           O
ATOM   1950  N   ARG A 125      54.250  55.370  73.390  1.00  0.00           N
ATOM   1951  HN  ARG A 125      53.880  55.190  72.480  1.00  0.00           H
ATOM   1952  CA  ARG A 125      54.290  54.180  74.220  1.00  0.00           C
ATOM   1953  HA  ARG A 125      53.660  54.270  75.100  1.00  0.00           H
ATOM   1954  CB  ARG A 125      53.730  52.990  73.490  1.00  0.00           C
ATOM   1955  HB1 ARG A 125      54.210  52.040  73.800  1.00  0.00           H
ATOM   1956  HB2 ARG A 125      53.950  53.070  72.390  1.00  0.00           H
ATOM   1957  CG  ARG A 125      52.220  52.800  73.660  1.00  0.00           C
ATOM   1958  HG1 ARG A 125      52.400  52.480  74.700  1.00  0.00           H
ATOM   1959  HG2 ARG A 125      51.770  52.050  72.970  1.00  0.00           H
ATOM   1960  CD  ARG A 125      51.290  54.050  73.520  1.00  0.00           C
ATOM   1961  HD1 ARG A 125      51.100  54.540  72.530  1.00  0.00           H
ATOM   1962  HD2 ARG A 125      51.640  54.840  74.210  1.00  0.00           H
ATOM   1963  NE  ARG A 125      49.920  53.710  73.970  1.00  0.00           N
ATOM   1964  HE  ARG A 125      49.630  52.770  73.830  1.00  0.00           H
ATOM   1965  CZ  ARG A 125      49.100  54.370  74.850  1.00  0.00           C
ATOM   1966  NH1 ARG A 125      49.390  55.520  75.390  1.00  0.00           N
ATOM   1967 HH11 ARG A 125      50.130  56.030  74.960  1.00  0.00           H
ATOM   1968 HH12 ARG A 125      48.820  55.920  76.110  1.00  0.00           H
ATOM   1969  NH2 ARG A 125      47.910  53.840  75.300  1.00  0.00           N
ATOM   1970 HH21 ARG A 125      47.430  53.040  74.950  1.00  0.00           H
ATOM   1971 HH22 ARG A 125      47.520  54.340  76.070  1.00  0.00           H
ATOM   1972  C   ARG A 125      55.640  53.890  74.970  1.00  0.00           C
ATOM   1973  O   ARG A 125      55.680  53.380  76.070  1.00  0.00           O
ATOM   1974  N   TYR A 126      56.770  54.280  74.350  1.00  0.00           N
ATOM   1975  HN  TYR A 126      56.700  54.820  73.510  1.00  0.00           H
ATOM   1976  CA  TYR A 126      58.100  54.410  74.980  1.00  0.00           C
ATOM   1977  HA  TYR A 126      58.220  53.430  75.420  1.00  0.00           H
ATOM   1978  CB  TYR A 126      59.210  54.600  73.890  1.00  0.00           C
ATOM   1979  HB1 TYR A 126      58.960  55.470  73.240  1.00  0.00           H
ATOM   1980  HB2 TYR A 126      59.390  53.780  73.160  1.00  0.00           H
ATOM   1981  CG  TYR A 126      60.540  54.880  74.540  1.00  0.00           C
ATOM   1982  CD1 TYR A 126      61.030  54.070  75.590  1.00  0.00           C
ATOM   1983  HD1 TYR A 126      60.380  53.320  76.030  1.00  0.00           H
ATOM   1984  CE1 TYR A 126      62.330  54.230  76.040  1.00  0.00           C
ATOM   1985  HE1 TYR A 126      62.670  53.580  76.830  1.00  0.00           H
ATOM   1986  CZ  TYR A 126      63.170  55.240  75.560  1.00  0.00           C
ATOM   1987  OH  TYR A 126      64.420  55.450  76.140  1.00  0.00           O
ATOM   1988  HH  TYR A 126      64.670  56.350  75.910  1.00  0.00           H
ATOM   1989  CD2 TYR A 126      61.390  55.900  73.950  1.00  0.00           C
ATOM   1990  HD2 TYR A 126      60.990  56.540  73.180  1.00  0.00           H
ATOM   1991  CE2 TYR A 126      62.730  56.040  74.450  1.00  0.00           C
ATOM   1992  HE2 TYR A 126      63.310  56.880  74.110  1.00  0.00           H
ATOM   1993  C   TYR A 126      58.120  55.340  76.140  1.00  0.00           C
ATOM   1994  O   TYR A 126      58.630  54.940  77.200  1.00  0.00           O
ATOM   1995  N   PHE A 127      57.580  56.570  75.930  1.00  0.00           N
ATOM   1996  HN  PHE A 127      57.340  56.930  75.030  1.00  0.00           H
ATOM   1997  CA  PHE A 127      57.640  57.580  77.010  1.00  0.00           C
ATOM   1998  HA  PHE A 127      58.610  57.790  77.410  1.00  0.00           H
ATOM   1999  CB  PHE A 127      57.000  58.880  76.530  1.00  0.00           C
ATOM   2000  HB1 PHE A 127      56.990  59.610  77.350  1.00  0.00           H
ATOM   2001  HB2 PHE A 127      55.970  58.740  76.120  1.00  0.00           H
ATOM   2002  CG  PHE A 127      57.760  59.530  75.330  1.00  0.00           C
ATOM   2003  CD1 PHE A 127      59.090  59.490  75.300  1.00  0.00           C
ATOM   2004  HD1 PHE A 127      59.740  58.940  75.940  1.00  0.00           H
ATOM   2005  CE1 PHE A 127      59.770  60.090  74.140  1.00  0.00           C
ATOM   2006  HE1 PHE A 127      60.850  60.050  74.150  1.00  0.00           H
ATOM   2007  CZ  PHE A 127      59.070  60.800  73.230  1.00  0.00           C
ATOM   2008  HZ  PHE A 127      59.450  61.200  72.300  1.00  0.00           H
ATOM   2009  CD2 PHE A 127      56.990  60.060  74.290  1.00  0.00           C
ATOM   2010  HD2 PHE A 127      55.920  60.110  74.190  1.00  0.00           H
ATOM   2011  CE2 PHE A 127      57.690  60.720  73.270  1.00  0.00           C
ATOM   2012  HE2 PHE A 127      57.230  61.140  72.390  1.00  0.00           H
ATOM   2013  C   PHE A 127      56.770  57.160  78.270  1.00  0.00           C
ATOM   2014  O   PHE A 127      57.200  57.410  79.420  1.00  0.00           O
ATOM   2015  N   ARG A 128      55.590  56.570  78.060  1.00  0.00           N
ATOM   2016  HN  ARG A 128      55.210  56.720  77.150  1.00  0.00           H
ATOM   2017  CA  ARG A 128      54.730  56.020  79.090  1.00  0.00           C
ATOM   2018  HA  ARG A 128      54.320  56.850  79.640  1.00  0.00           H
ATOM   2019  CB  ARG A 128      53.510  55.260  78.590  1.00  0.00           C
ATOM   2020  HB1 ARG A 128      52.720  55.020  79.340  1.00  0.00           H
ATOM   2021  HB2 ARG A 128      53.790  54.270  78.150  1.00  0.00           H
ATOM   2022  CG  ARG A 128      52.690  56.050  77.510  1.00  0.00           C
ATOM   2023  HG1 ARG A 128      51.920  55.300  77.220  1.00  0.00           H
ATOM   2024  HG2 ARG A 128      53.260  56.260  76.580  1.00  0.00           H
ATOM   2025  CD  ARG A 128      51.950  57.250  78.040  1.00  0.00           C
ATOM   2026  HD1 ARG A 128      52.710  57.940  78.450  1.00  0.00           H
ATOM   2027  HD2 ARG A 128      51.180  57.020  78.820  1.00  0.00           H
ATOM   2028  NE  ARG A 128      51.380  57.970  76.900  1.00  0.00           N
ATOM   2029  HE  ARG A 128      51.510  57.570  75.990  1.00  0.00           H
ATOM   2030  CZ  ARG A 128      50.490  58.900  77.050  1.00  0.00           C
ATOM   2031  NH1 ARG A 128      50.040  59.260  78.210  1.00  0.00           N
ATOM   2032 HH11 ARG A 128      50.280  58.750  79.050  1.00  0.00           H
ATOM   2033 HH12 ARG A 128      49.270  59.860  78.420  1.00  0.00           H
ATOM   2034  NH2 ARG A 128      50.060  59.620  76.020  1.00  0.00           N
ATOM   2035 HH21 ARG A 128      50.510  59.530  75.130  1.00  0.00           H
ATOM   2036 HH22 ARG A 128      49.170  60.050  76.160  1.00  0.00           H
ATOM   2037  C   ARG A 128      55.380  55.070  80.110  1.00  0.00           C
ATOM   2038  O   ARG A 128      55.180  55.320  81.320  1.00  0.00           O
ATOM   2039  N   VAL A 129      56.160  54.050  79.720  1.00  0.00           N
ATOM   2040  HN  VAL A 129      56.270  53.990  78.730  1.00  0.00           H
ATOM   2041  CA  VAL A 129      56.960  53.190  80.630  1.00  0.00           C
ATOM   2042  HA  VAL A 129      56.320  53.170  81.490  1.00  0.00           H
ATOM   2043  CB  VAL A 129      57.320  51.820  80.030  1.00  0.00           C
ATOM   2044  HB  VAL A 129      56.400  51.260  79.770  1.00  0.00           H
ATOM   2045  CG1 VAL A 129      58.250  52.060  78.830  1.00  0.00           C
ATOM   2046 HG11 VAL A 129      58.630  51.130  78.370  1.00  0.00           H
ATOM   2047 HG12 VAL A 129      59.230  52.530  79.090  1.00  0.00           H
ATOM   2048 HG13 VAL A 129      57.740  52.620  78.010  1.00  0.00           H
ATOM   2049  CG2 VAL A 129      57.950  50.880  81.140  1.00  0.00           C
ATOM   2050 HG21 VAL A 129      58.020  49.860  80.680  1.00  0.00           H
ATOM   2051 HG22 VAL A 129      57.320  50.940  82.060  1.00  0.00           H
ATOM   2052 HG23 VAL A 129      58.980  51.110  81.460  1.00  0.00           H
ATOM   2053  C   VAL A 129      58.170  53.940  81.230  1.00  0.00           C
ATOM   2054  O   VAL A 129      58.390  53.930  82.410  1.00  0.00           O
ATOM   2055  N   VAL A 130      58.860  54.830  80.540  1.00  0.00           N
ATOM   2056  HN  VAL A 130      58.740  55.110  79.580  1.00  0.00           H
ATOM   2057  CA  VAL A 130      59.990  55.480  81.200  1.00  0.00           C
ATOM   2058  HA  VAL A 130      60.640  54.730  81.630  1.00  0.00           H
ATOM   2059  CB  VAL A 130      60.880  56.240  80.230  1.00  0.00           C
ATOM   2060  HB  VAL A 130      60.200  56.790  79.550  1.00  0.00           H
ATOM   2061  CG1 VAL A 130      61.920  57.120  80.950  1.00  0.00           C
ATOM   2062 HG11 VAL A 130      62.490  57.690  80.200  1.00  0.00           H
ATOM   2063 HG12 VAL A 130      62.690  56.480  81.450  1.00  0.00           H
ATOM   2064 HG13 VAL A 130      61.400  57.800  81.650  1.00  0.00           H
ATOM   2065  CG2 VAL A 130      61.600  55.270  79.320  1.00  0.00           C
ATOM   2066 HG21 VAL A 130      62.440  55.760  78.800  1.00  0.00           H
ATOM   2067 HG22 VAL A 130      61.010  54.860  78.470  1.00  0.00           H
ATOM   2068 HG23 VAL A 130      62.080  54.450  79.890  1.00  0.00           H
ATOM   2069  C   VAL A 130      59.460  56.450  82.300  1.00  0.00           C
ATOM   2070  O   VAL A 130      60.040  56.520  83.430  1.00  0.00           O
ATOM   2071  N   HSD A 131      58.370  57.260  81.960  1.00  0.00           N
ATOM   2072  HN  HSD A 131      57.880  57.110  81.100  1.00  0.00           H
ATOM   2073  CA  HSD A 131      58.010  58.520  82.700  1.00  0.00           C
ATOM   2074  HA  HSD A 131      57.650  58.290  83.710  1.00  0.00           H
ATOM   2075  CB  HSD A 131      59.220  59.470  82.860  1.00  0.00           C
ATOM   2076  HB1 HSD A 131      59.640  59.610  81.850  1.00  0.00           H
ATOM   2077  HB2 HSD A 131      59.990  58.950  83.480  1.00  0.00           H
ATOM   2078  ND1 HSD A 131      58.290  61.350  84.480  1.00  0.00           N
ATOM   2079  HD1 HSD A 131      57.760  60.740  85.070  1.00  0.00           H
ATOM   2080  CG  HSD A 131      58.930  60.900  83.370  1.00  0.00           C
ATOM   2081  CE1 HSD A 131      58.220  62.750  84.360  1.00  0.00           C
ATOM   2082  HE1 HSD A 131      57.750  63.360  85.140  1.00  0.00           H
ATOM   2083  NE2 HSD A 131      58.770  63.140  83.200  1.00  0.00           N
ATOM   2084  CD2 HSD A 131      59.080  61.960  82.590  1.00  0.00           C
ATOM   2085  HD2 HSD A 131      59.660  61.980  81.670  1.00  0.00           H
ATOM   2086  C   HSD A 131      56.790  59.200  82.030  1.00  0.00           C
ATOM   2087  O   HSD A 131      57.040  60.040  81.150  1.00  0.00           O
ATOM   2088  N   PRO A 132      55.550  59.010  82.450  1.00  0.00           N
ATOM   2089  CD  PRO A 132      55.080  58.180  83.550  1.00  0.00           C
ATOM   2090  HD1 PRO A 132      55.550  58.430  84.520  1.00  0.00           H
ATOM   2091  HD2 PRO A 132      55.270  57.120  83.260  1.00  0.00           H
ATOM   2092  CA  PRO A 132      54.370  59.480  81.590  1.00  0.00           C
ATOM   2093  HA  PRO A 132      54.520  59.230  80.550  1.00  0.00           H
ATOM   2094  CB  PRO A 132      53.240  58.630  82.190  1.00  0.00           C
ATOM   2095  HB1 PRO A 132      53.160  57.650  81.680  1.00  0.00           H
ATOM   2096  HB2 PRO A 132      52.250  59.120  82.080  1.00  0.00           H
ATOM   2097  CG  PRO A 132      53.590  58.480  83.700  1.00  0.00           C
ATOM   2098  HG1 PRO A 132      53.340  59.390  84.280  1.00  0.00           H
ATOM   2099  HG2 PRO A 132      53.100  57.610  84.200  1.00  0.00           H
ATOM   2100  C   PRO A 132      54.120  60.970  81.780  1.00  0.00           C
ATOM   2101  O   PRO A 132      52.980  61.370  81.600  1.00  0.00           O
ATOM   2102  N   HSD A 133      55.120  61.800  82.030  1.00  0.00           N
ATOM   2103  HN  HSD A 133      56.040  61.480  82.250  1.00  0.00           H
ATOM   2104  CA  HSD A 133      54.940  63.250  82.060  1.00  0.00           C
ATOM   2105  HA  HSD A 133      54.040  63.520  81.510  1.00  0.00           H
ATOM   2106  CB  HSD A 133      54.910  63.760  83.560  1.00  0.00           C
ATOM   2107  HB1 HSD A 133      54.690  64.860  83.650  1.00  0.00           H
ATOM   2108  HB2 HSD A 133      55.860  63.440  84.040  1.00  0.00           H
ATOM   2109  ND1 HSD A 133      54.140  62.390  85.610  1.00  0.00           N
ATOM   2110  HD1 HSD A 133      54.970  62.340  86.160  1.00  0.00           H
ATOM   2111  CG  HSD A 133      53.950  63.100  84.460  1.00  0.00           C
ATOM   2112  CE1 HSD A 133      52.920  62.040  86.040  1.00  0.00           C
ATOM   2113  HE1 HSD A 133      52.830  61.500  86.980  1.00  0.00           H
ATOM   2114  NE2 HSD A 133      51.920  62.470  85.300  1.00  0.00           N
ATOM   2115  CD2 HSD A 133      52.560  63.210  84.320  1.00  0.00           C
ATOM   2116  HD2 HSD A 133      52.060  63.580  83.430  1.00  0.00           H
ATOM   2117  C   HSD A 133      56.000  63.920  81.230  1.00  0.00           C
ATOM   2118  O   HSD A 133      56.260  65.170  81.270  1.00  0.00           O
ATOM   2119  N   HSD A 134      56.670  63.100  80.400  1.00  0.00           N
ATOM   2120  HN  HSD A 134      56.370  62.150  80.460  1.00  0.00           H
ATOM   2121  CA  HSD A 134      57.320  63.690  79.160  1.00  0.00           C
ATOM   2122  HA  HSD A 134      58.140  64.310  79.520  1.00  0.00           H
ATOM   2123  CB  HSD A 134      57.960  62.610  78.200  1.00  0.00           C
ATOM   2124  HB1 HSD A 134      58.570  63.150  77.450  1.00  0.00           H
ATOM   2125  HB2 HSD A 134      57.140  61.990  77.780  1.00  0.00           H
ATOM   2126  ND1 HSD A 134      58.900  60.540  79.390  1.00  0.00           N
ATOM   2127  HD1 HSD A 134      58.060  60.330  79.890  1.00  0.00           H
ATOM   2128  CG  HSD A 134      59.080  61.780  78.720  1.00  0.00           C
ATOM   2129  CE1 HSD A 134      60.130  59.950  79.600  1.00  0.00           C
ATOM   2130  HE1 HSD A 134      60.220  58.900  79.900  1.00  0.00           H
ATOM   2131  NE2 HSD A 134      61.100  60.680  79.040  1.00  0.00           N
ATOM   2132  CD2 HSD A 134      60.440  61.820  78.500  1.00  0.00           C
ATOM   2133  HD2 HSD A 134      60.920  62.480  77.800  1.00  0.00           H
ATOM   2134  C   HSD A 134      56.480  64.590  78.270  1.00  0.00           C
ATOM   2135  O   HSD A 134      55.260  64.650  78.370  1.00  0.00           O
ATOM   2136  N   ALA A 135      57.130  65.480  77.370  1.00  0.00           N
ATOM   2137  HN  ALA A 135      58.120  65.340  77.300  1.00  0.00           H
ATOM   2138  CA  ALA A 135      56.390  66.560  76.650  1.00  0.00           C
ATOM   2139  HA  ALA A 135      56.020  67.310  77.340  1.00  0.00           H
ATOM   2140  CB  ALA A 135      57.380  67.270  75.660  1.00  0.00           C
ATOM   2141  HB1 ALA A 135      57.750  66.530  74.910  1.00  0.00           H
ATOM   2142  HB2 ALA A 135      58.230  67.720  76.230  1.00  0.00           H
ATOM   2143  HB3 ALA A 135      56.940  68.130  75.110  1.00  0.00           H
ATOM   2144  C   ALA A 135      55.170  66.060  75.780  1.00  0.00           C
ATOM   2145  O   ALA A 135      54.070  66.630  75.850  1.00  0.00           O
ATOM   2146  N   LEU A 136      55.290  64.920  75.090  1.00  0.00           N
ATOM   2147  HN  LEU A 136      56.200  64.480  75.090  1.00  0.00           H
ATOM   2148  CA  LEU A 136      54.320  64.210  74.290  1.00  0.00           C
ATOM   2149  HA  LEU A 136      53.820  64.860  73.600  1.00  0.00           H
ATOM   2150  CB  LEU A 136      55.010  63.200  73.280  1.00  0.00           C
ATOM   2151  HB1 LEU A 136      55.520  62.440  73.930  1.00  0.00           H
ATOM   2152  HB2 LEU A 136      55.760  63.680  72.630  1.00  0.00           H
ATOM   2153  CG  LEU A 136      54.020  62.540  72.290  1.00  0.00           C
ATOM   2154  HG  LEU A 136      53.320  61.910  72.900  1.00  0.00           H
ATOM   2155  CD1 LEU A 136      53.110  63.480  71.450  1.00  0.00           C
ATOM   2156 HD11 LEU A 136      53.660  63.920  70.590  1.00  0.00           H
ATOM   2157 HD12 LEU A 136      52.700  64.200  72.180  1.00  0.00           H
ATOM   2158 HD13 LEU A 136      52.380  62.760  71.040  1.00  0.00           H
ATOM   2159  CD2 LEU A 136      54.690  61.470  71.420  1.00  0.00           C
ATOM   2160 HD21 LEU A 136      53.860  61.060  70.800  1.00  0.00           H
ATOM   2161 HD22 LEU A 136      55.070  60.610  72.000  1.00  0.00           H
ATOM   2162 HD23 LEU A 136      55.340  61.870  70.620  1.00  0.00           H
ATOM   2163  C   LEU A 136      53.180  63.670  75.060  1.00  0.00           C
ATOM   2164  O   LEU A 136      52.050  63.450  74.630  1.00  0.00           O
ATOM   2165  N   ASN A 137      53.370  63.440  76.370  1.00  0.00           N
ATOM   2166  HN  ASN A 137      54.270  63.670  76.750  1.00  0.00           H
ATOM   2167  CA  ASN A 137      52.350  63.050  77.280  1.00  0.00           C
ATOM   2168  HA  ASN A 137      51.540  62.610  76.730  1.00  0.00           H
ATOM   2169  CB  ASN A 137      52.940  62.020  78.360  1.00  0.00           C
ATOM   2170  HB1 ASN A 137      52.150  61.550  78.970  1.00  0.00           H
ATOM   2171  HB2 ASN A 137      53.610  62.570  79.050  1.00  0.00           H
ATOM   2172  CG  ASN A 137      53.790  60.880  77.800  1.00  0.00           C
ATOM   2173  OD1 ASN A 137      54.780  60.480  78.450  1.00  0.00           O
ATOM   2174  ND2 ASN A 137      53.550  60.510  76.530  1.00  0.00           N
ATOM   2175 HD21 ASN A 137      54.210  60.040  75.940  1.00  0.00           H
ATOM   2176 HD22 ASN A 137      52.770  60.890  76.050  1.00  0.00           H
ATOM   2177  C   ASN A 137      51.720  64.180  77.970  1.00  0.00           C
ATOM   2178  O   ASN A 137      50.850  64.000  78.840  1.00  0.00           O
ATOM   2179  N   LYS A 138      52.060  65.400  77.480  1.00  0.00           N
ATOM   2180  HN  LYS A 138      52.900  65.480  76.950  1.00  0.00           H
ATOM   2181  CA  LYS A 138      51.440  66.550  78.110  1.00  0.00           C
ATOM   2182  HA  LYS A 138      50.640  66.340  78.790  1.00  0.00           H
ATOM   2183  CB  LYS A 138      52.380  67.490  78.940  1.00  0.00           C
ATOM   2184  HB1 LYS A 138      51.810  68.410  79.180  1.00  0.00           H
ATOM   2185  HB2 LYS A 138      53.250  67.800  78.310  1.00  0.00           H
ATOM   2186  CG  LYS A 138      53.120  66.870  80.110  1.00  0.00           C
ATOM   2187  HG1 LYS A 138      53.840  67.620  80.530  1.00  0.00           H
ATOM   2188  HG2 LYS A 138      53.810  66.060  79.800  1.00  0.00           H
ATOM   2189  CD  LYS A 138      52.120  66.370  81.210  1.00  0.00           C
ATOM   2190  HD1 LYS A 138      52.670  66.060  82.130  1.00  0.00           H
ATOM   2191  HD2 LYS A 138      51.600  65.470  80.830  1.00  0.00           H
ATOM   2192  CE  LYS A 138      51.200  67.520  81.770  1.00  0.00           C
ATOM   2193  HE1 LYS A 138      50.450  67.810  81.000  1.00  0.00           H
ATOM   2194  HE2 LYS A 138      51.870  68.390  81.930  1.00  0.00           H
ATOM   2195  NZ  LYS A 138      50.440  67.220  82.960  1.00  0.00           N
ATOM   2196  HZ1 LYS A 138      49.830  66.380  82.820  1.00  0.00           H
ATOM   2197  HZ2 LYS A 138      49.730  67.940  83.170  1.00  0.00           H
ATOM   2198  HZ3 LYS A 138      51.040  67.020  83.780  1.00  0.00           H
ATOM   2199  C   LYS A 138      50.750  67.350  77.040  1.00  0.00           C
ATOM   2200  O   LYS A 138      50.150  68.410  77.350  1.00  0.00           O
ATOM   2201  N   ILE A 139      50.640  66.870  75.740  1.00  0.00           N
ATOM   2202  HN  ILE A 139      50.960  66.020  75.340  1.00  0.00           H
ATOM   2203  CA  ILE A 139      50.000  67.720  74.780  1.00  0.00           C
ATOM   2204  HA  ILE A 139      50.290  68.760  74.890  1.00  0.00           H
ATOM   2205  CB  ILE A 139      50.360  67.320  73.350  1.00  0.00           C
ATOM   2206  HB  ILE A 139      49.690  67.890  72.670  1.00  0.00           H
ATOM   2207  CG2 ILE A 139      51.760  67.870  73.080  1.00  0.00           C
ATOM   2208 HG21 ILE A 139      51.910  68.070  72.000  1.00  0.00           H
ATOM   2209 HG22 ILE A 139      52.610  67.320  73.530  1.00  0.00           H
ATOM   2210 HG23 ILE A 139      51.850  68.860  73.570  1.00  0.00           H
ATOM   2211  CG1 ILE A 139      50.070  65.880  72.960  1.00  0.00           C
ATOM   2212 HG11 ILE A 139      49.220  65.330  73.410  1.00  0.00           H
ATOM   2213 HG12 ILE A 139      50.950  65.400  73.430  1.00  0.00           H
ATOM   2214  CD  ILE A 139      49.980  65.730  71.420  1.00  0.00           C
ATOM   2215  HD1 ILE A 139      49.800  64.640  71.220  1.00  0.00           H
ATOM   2216  HD2 ILE A 139      50.890  66.100  70.880  1.00  0.00           H
ATOM   2217  HD3 ILE A 139      49.110  66.260  71.000  1.00  0.00           H
ATOM   2218  C   ILE A 139      48.460  67.740  74.930  1.00  0.00           C
ATOM   2219  O   ILE A 139      47.840  66.860  75.480  1.00  0.00           O
ATOM   2220  N   SER A 140      47.820  68.780  74.450  1.00  0.00           N
ATOM   2221  HN  SER A 140      48.280  69.580  74.070  1.00  0.00           H
ATOM   2222  CA  SER A 140      46.400  69.010  74.620  1.00  0.00           C
ATOM   2223  HA  SER A 140      46.060  68.660  75.590  1.00  0.00           H
ATOM   2224  CB  SER A 140      45.980  70.480  74.530  1.00  0.00           C
ATOM   2225  HB1 SER A 140      46.170  71.100  75.430  1.00  0.00           H
ATOM   2226  HB2 SER A 140      44.920  70.690  74.270  1.00  0.00           H
ATOM   2227  OG  SER A 140      46.630  71.150  73.380  1.00  0.00           O
ATOM   2228  HG1 SER A 140      47.510  71.320  73.720  1.00  0.00           H
ATOM   2229  C   SER A 140      45.620  68.230  73.570  1.00  0.00           C
ATOM   2230  O   SER A 140      46.080  68.020  72.490  1.00  0.00           O
ATOM   2231  N   ASN A 141      44.290  67.840  73.910  1.00  0.00           N
ATOM   2232  HN  ASN A 141      43.990  68.250  74.770  1.00  0.00           H
ATOM   2233  CA  ASN A 141      43.440  67.040  73.040  1.00  0.00           C
ATOM   2234  HA  ASN A 141      43.990  66.150  72.780  1.00  0.00           H
ATOM   2235  CB  ASN A 141      42.010  66.750  73.840  1.00  0.00           C
ATOM   2236  HB1 ASN A 141      41.290  66.350  73.090  1.00  0.00           H
ATOM   2237  HB2 ASN A 141      41.670  67.720  74.240  1.00  0.00           H
ATOM   2238  CG  ASN A 141      42.070  65.770  74.990  1.00  0.00           C
ATOM   2239  OD1 ASN A 141      43.160  65.180  75.040  1.00  0.00           O
ATOM   2240  ND2 ASN A 141      40.970  65.520  75.720  1.00  0.00           N
ATOM   2241 HD21 ASN A 141      40.990  64.810  76.410  1.00  0.00           H
ATOM   2242 HD22 ASN A 141      40.140  66.040  75.520  1.00  0.00           H
ATOM   2243  C   ASN A 141      43.260  67.830  71.730  1.00  0.00           C
ATOM   2244  O   ASN A 141      43.290  67.250  70.670  1.00  0.00           O
ATOM   2245  N   ARG A 142      43.120  69.160  71.760  1.00  0.00           N
ATOM   2246  HN  ARG A 142      43.190  69.500  72.700  1.00  0.00           H
ATOM   2247  CA  ARG A 142      43.110  70.100  70.600  1.00  0.00           C
ATOM   2248  HA  ARG A 142      42.390  69.820  69.840  1.00  0.00           H
ATOM   2249  CB  ARG A 142      42.670  71.470  70.990  1.00  0.00           C
ATOM   2250  HB1 ARG A 142      41.670  71.250  71.410  1.00  0.00           H
ATOM   2251  HB2 ARG A 142      42.600  71.990  70.010  1.00  0.00           H
ATOM   2252  CG  ARG A 142      43.570  72.270  71.900  1.00  0.00           C
ATOM   2253  HG1 ARG A 142      44.580  72.350  71.420  1.00  0.00           H
ATOM   2254  HG2 ARG A 142      43.630  71.740  72.890  1.00  0.00           H
ATOM   2255  CD  ARG A 142      42.940  73.710  72.090  1.00  0.00           C
ATOM   2256  HD1 ARG A 142      42.870  74.330  71.180  1.00  0.00           H
ATOM   2257  HD2 ARG A 142      43.500  74.210  72.910  1.00  0.00           H
ATOM   2258  NE  ARG A 142      41.560  73.460  72.660  1.00  0.00           N
ATOM   2259  HE  ARG A 142      41.440  72.490  72.910  1.00  0.00           H
ATOM   2260  CZ  ARG A 142      40.720  74.390  73.150  1.00  0.00           C
ATOM   2261  NH1 ARG A 142      40.910  75.670  72.700  1.00  0.00           N
ATOM   2262 HH11 ARG A 142      41.760  75.910  72.250  1.00  0.00           H
ATOM   2263 HH12 ARG A 142      40.270  76.430  72.850  1.00  0.00           H
ATOM   2264  NH2 ARG A 142      39.620  74.090  73.800  1.00  0.00           N
ATOM   2265 HH21 ARG A 142      39.500  73.140  74.080  1.00  0.00           H
ATOM   2266 HH22 ARG A 142      39.320  74.870  74.360  1.00  0.00           H
ATOM   2267  C   ARG A 142      44.420  70.110  69.800  1.00  0.00           C
ATOM   2268  O   ARG A 142      44.260  69.880  68.620  1.00  0.00           O
ATOM   2269  N   THR A 143      45.630  70.190  70.440  1.00  0.00           N
ATOM   2270  HN  THR A 143      45.590  70.270  71.440  1.00  0.00           H
ATOM   2271  CA  THR A 143      46.960  69.970  69.800  1.00  0.00           C
ATOM   2272  HA  THR A 143      47.110  70.700  69.020  1.00  0.00           H
ATOM   2273  CB  THR A 143      48.120  70.390  70.890  1.00  0.00           C
ATOM   2274  HB  THR A 143      47.950  69.810  71.820  1.00  0.00           H
ATOM   2275  OG1 THR A 143      48.150  71.800  71.110  1.00  0.00           O
ATOM   2276  HG1 THR A 143      48.780  71.910  71.830  1.00  0.00           H
ATOM   2277  CG2 THR A 143      49.430  69.940  70.380  1.00  0.00           C
ATOM   2278 HG21 THR A 143      49.630  68.850  70.320  1.00  0.00           H
ATOM   2279 HG22 THR A 143      50.270  70.280  71.010  1.00  0.00           H
ATOM   2280 HG23 THR A 143      49.560  70.410  69.380  1.00  0.00           H
ATOM   2281  C   THR A 143      47.200  68.620  69.180  1.00  0.00           C
ATOM   2282  O   THR A 143      47.800  68.440  68.110  1.00  0.00           O
ATOM   2283  N   ALA A 144      46.730  67.620  69.840  1.00  0.00           N
ATOM   2284  HN  ALA A 144      46.330  67.650  70.750  1.00  0.00           H
ATOM   2285  CA  ALA A 144      46.630  66.260  69.200  1.00  0.00           C
ATOM   2286  HA  ALA A 144      47.630  65.920  68.990  1.00  0.00           H
ATOM   2287  CB  ALA A 144      45.990  65.170  70.220  1.00  0.00           C
ATOM   2288  HB1 ALA A 144      45.170  65.670  70.780  1.00  0.00           H
ATOM   2289  HB2 ALA A 144      46.790  64.950  70.960  1.00  0.00           H
ATOM   2290  HB3 ALA A 144      45.650  64.220  69.770  1.00  0.00           H
ATOM   2291  C   ALA A 144      45.790  66.260  67.940  1.00  0.00           C
ATOM   2292  O   ALA A 144      46.160  65.740  66.890  1.00  0.00           O
ATOM   2293  N   ALA A 145      44.590  66.870  67.960  1.00  0.00           N
ATOM   2294  HN  ALA A 145      44.190  67.320  68.750  1.00  0.00           H
ATOM   2295  CA  ALA A 145      43.780  66.920  66.720  1.00  0.00           C
ATOM   2296  HA  ALA A 145      43.820  65.910  66.340  1.00  0.00           H
ATOM   2297  CB  ALA A 145      42.390  67.400  67.040  1.00  0.00           C
ATOM   2298  HB1 ALA A 145      42.040  66.720  67.860  1.00  0.00           H
ATOM   2299  HB2 ALA A 145      41.670  67.300  66.210  1.00  0.00           H
ATOM   2300  HB3 ALA A 145      42.340  68.450  67.410  1.00  0.00           H
ATOM   2301  C   ALA A 145      44.390  67.870  65.680  1.00  0.00           C
ATOM   2302  O   ALA A 145      44.280  67.480  64.530  1.00  0.00           O
ATOM   2303  N   ILE A 146      45.010  68.970  65.970  1.00  0.00           N
ATOM   2304  HN  ILE A 146      45.020  69.290  66.920  1.00  0.00           H
ATOM   2305  CA  ILE A 146      45.770  69.820  65.120  1.00  0.00           C
ATOM   2306  HA  ILE A 146      45.140  70.050  64.280  1.00  0.00           H
ATOM   2307  CB  ILE A 146      46.050  71.000  65.940  1.00  0.00           C
ATOM   2308  HB  ILE A 146      46.410  70.680  66.950  1.00  0.00           H
ATOM   2309  CG2 ILE A 146      47.120  71.820  65.270  1.00  0.00           C
ATOM   2310 HG21 ILE A 146      47.410  72.770  65.790  1.00  0.00           H
ATOM   2311 HG22 ILE A 146      46.640  72.250  64.360  1.00  0.00           H
ATOM   2312 HG23 ILE A 146      48.080  71.340  64.970  1.00  0.00           H
ATOM   2313  CG1 ILE A 146      44.780  71.870  66.220  1.00  0.00           C
ATOM   2314 HG11 ILE A 146      43.940  71.220  66.570  1.00  0.00           H
ATOM   2315 HG12 ILE A 146      44.280  72.260  65.300  1.00  0.00           H
ATOM   2316  CD  ILE A 146      44.960  73.020  67.250  1.00  0.00           C
ATOM   2317  HD1 ILE A 146      45.370  72.720  68.240  1.00  0.00           H
ATOM   2318  HD2 ILE A 146      44.020  73.590  67.410  1.00  0.00           H
ATOM   2319  HD3 ILE A 146      45.670  73.800  66.870  1.00  0.00           H
ATOM   2320  C   ILE A 146      47.000  69.060  64.500  1.00  0.00           C
ATOM   2321  O   ILE A 146      47.250  69.140  63.300  1.00  0.00           O
ATOM   2322  N   ILE A 147      47.830  68.280  65.300  1.00  0.00           N
ATOM   2323  HN  ILE A 147      47.670  68.300  66.290  1.00  0.00           H
ATOM   2324  CA  ILE A 147      48.870  67.380  64.760  1.00  0.00           C
ATOM   2325  HA  ILE A 147      49.550  68.020  64.220  1.00  0.00           H
ATOM   2326  CB  ILE A 147      49.670  66.700  65.870  1.00  0.00           C
ATOM   2327  HB  ILE A 147      49.110  66.400  66.780  1.00  0.00           H
ATOM   2328  CG2 ILE A 147      50.460  65.540  65.360  1.00  0.00           C
ATOM   2329 HG21 ILE A 147      49.860  64.720  64.890  1.00  0.00           H
ATOM   2330 HG22 ILE A 147      51.070  65.050  66.150  1.00  0.00           H
ATOM   2331 HG23 ILE A 147      51.020  65.980  64.520  1.00  0.00           H
ATOM   2332  CG1 ILE A 147      50.610  67.800  66.520  1.00  0.00           C
ATOM   2333 HG11 ILE A 147      49.930  68.550  66.950  1.00  0.00           H
ATOM   2334 HG12 ILE A 147      51.180  68.190  65.650  1.00  0.00           H
ATOM   2335  CD  ILE A 147      51.610  67.320  67.560  1.00  0.00           C
ATOM   2336  HD1 ILE A 147      52.260  66.470  67.260  1.00  0.00           H
ATOM   2337  HD2 ILE A 147      51.030  66.950  68.430  1.00  0.00           H
ATOM   2338  HD3 ILE A 147      52.140  68.230  67.900  1.00  0.00           H
ATOM   2339  C   ILE A 147      48.220  66.370  63.860  1.00  0.00           C
ATOM   2340  O   ILE A 147      48.810  66.020  62.850  1.00  0.00           O
ATOM   2341  N   SER A 148      46.960  65.950  64.070  1.00  0.00           N
ATOM   2342  HN  SER A 148      46.450  66.370  64.810  1.00  0.00           H
ATOM   2343  CA  SER A 148      46.400  64.900  63.230  1.00  0.00           C
ATOM   2344  HA  SER A 148      47.090  64.080  63.150  1.00  0.00           H
ATOM   2345  CB  SER A 148      45.170  64.340  63.920  1.00  0.00           C
ATOM   2346  HB1 SER A 148      44.790  63.410  63.450  1.00  0.00           H
ATOM   2347  HB2 SER A 148      44.280  64.990  63.850  1.00  0.00           H
ATOM   2348  OG  SER A 148      45.490  63.850  65.210  1.00  0.00           O
ATOM   2349  HG1 SER A 148      45.750  64.570  65.790  1.00  0.00           H
ATOM   2350  C   SER A 148      45.890  65.450  61.870  1.00  0.00           C
ATOM   2351  O   SER A 148      46.010  64.810  60.840  1.00  0.00           O
ATOM   2352  N   CYS A 149      45.350  66.670  61.940  1.00  0.00           N
ATOM   2353  HN  CYS A 149      45.270  67.060  62.870  1.00  0.00           H
ATOM   2354  CA  CYS A 149      44.840  67.560  60.890  1.00  0.00           C
ATOM   2355  HA  CYS A 149      44.150  67.040  60.230  1.00  0.00           H
ATOM   2356  CB  CYS A 149      44.140  68.760  61.470  1.00  0.00           C
ATOM   2357  HB1 CYS A 149      44.890  69.330  62.070  1.00  0.00           H
ATOM   2358  HB2 CYS A 149      43.290  68.490  62.140  1.00  0.00           H
ATOM   2359  SG  CYS A 149      43.550  69.800  60.140  1.00  0.00           S
ATOM   2360  HG1 CYS A 149      42.420  69.180  59.870  1.00  0.00           H
ATOM   2361  C   CYS A 149      45.970  67.860  59.900  1.00  0.00           C
ATOM   2362  O   CYS A 149      45.870  67.690  58.690  1.00  0.00           O
ATOM   2363  N   LEU A 150      47.140  68.230  60.450  1.00  0.00           N
ATOM   2364  HN  LEU A 150      47.170  68.490  61.410  1.00  0.00           H
ATOM   2365  CA  LEU A 150      48.430  68.350  59.700  1.00  0.00           C
ATOM   2366  HA  LEU A 150      48.180  68.940  58.850  1.00  0.00           H
ATOM   2367  CB  LEU A 150      49.350  69.060  60.600  1.00  0.00           C
ATOM   2368  HB1 LEU A 150      49.390  68.510  61.560  1.00  0.00           H
ATOM   2369  HB2 LEU A 150      48.820  70.000  60.860  1.00  0.00           H
ATOM   2370  CG  LEU A 150      50.690  69.630  60.160  1.00  0.00           C
ATOM   2371  HG  LEU A 150      51.410  68.790  60.060  1.00  0.00           H
ATOM   2372  CD1 LEU A 150      50.510  70.280  58.770  1.00  0.00           C
ATOM   2373 HD11 LEU A 150      50.210  69.520  58.020  1.00  0.00           H
ATOM   2374 HD12 LEU A 150      51.480  70.740  58.480  1.00  0.00           H
ATOM   2375 HD13 LEU A 150      49.810  71.130  58.730  1.00  0.00           H
ATOM   2376  CD2 LEU A 150      51.410  70.610  61.080  1.00  0.00           C
ATOM   2377 HD21 LEU A 150      52.280  71.070  60.550  1.00  0.00           H
ATOM   2378 HD22 LEU A 150      51.610  70.100  62.040  1.00  0.00           H
ATOM   2379 HD23 LEU A 150      50.800  71.530  61.260  1.00  0.00           H
ATOM   2380  C   LEU A 150      48.890  66.970  59.230  1.00  0.00           C
ATOM   2381  O   LEU A 150      49.270  66.800  58.110  1.00  0.00           O
ATOM   2382  N   LEU A 151      48.790  65.880  60.040  1.00  0.00           N
ATOM   2383  HN  LEU A 151      48.510  66.050  60.990  1.00  0.00           H
ATOM   2384  CA  LEU A 151      49.280  64.540  59.610  1.00  0.00           C
ATOM   2385  HA  LEU A 151      50.250  64.740  59.170  1.00  0.00           H
ATOM   2386  CB  LEU A 151      49.390  63.350  60.710  1.00  0.00           C
ATOM   2387  HB1 LEU A 151      49.610  62.420  60.150  1.00  0.00           H
ATOM   2388  HB2 LEU A 151      48.470  63.070  61.280  1.00  0.00           H
ATOM   2389  CG  LEU A 151      50.600  63.500  61.760  1.00  0.00           C
ATOM   2390  HG  LEU A 151      50.630  64.500  62.240  1.00  0.00           H
ATOM   2391  CD1 LEU A 151      50.410  62.540  62.880  1.00  0.00           C
ATOM   2392 HD11 LEU A 151      50.450  61.520  62.450  1.00  0.00           H
ATOM   2393 HD12 LEU A 151      49.440  62.590  63.410  1.00  0.00           H
ATOM   2394 HD13 LEU A 151      51.250  62.540  63.610  1.00  0.00           H
ATOM   2395  CD2 LEU A 151      52.030  63.350  61.100  1.00  0.00           C
ATOM   2396 HD21 LEU A 151      52.220  64.000  60.220  1.00  0.00           H
ATOM   2397 HD22 LEU A 151      52.310  62.310  60.810  1.00  0.00           H
ATOM   2398 HD23 LEU A 151      52.800  63.750  61.800  1.00  0.00           H
ATOM   2399  C   LEU A 151      48.540  64.000  58.400  1.00  0.00           C
ATOM   2400  O   LEU A 151      49.160  63.480  57.500  1.00  0.00           O
ATOM   2401  N   TRP A 152      47.230  64.130  58.430  1.00  0.00           N
ATOM   2402  HN  TRP A 152      46.720  64.460  59.210  1.00  0.00           H
ATOM   2403  CA  TRP A 152      46.300  63.830  57.360  1.00  0.00           C
ATOM   2404  HA  TRP A 152      46.500  62.800  57.110  1.00  0.00           H
ATOM   2405  CB  TRP A 152      44.820  63.890  57.830  1.00  0.00           C
ATOM   2406  HB1 TRP A 152      44.150  63.970  56.960  1.00  0.00           H
ATOM   2407  HB2 TRP A 152      44.740  64.890  58.320  1.00  0.00           H
ATOM   2408  CG  TRP A 152      44.280  62.750  58.720  1.00  0.00           C
ATOM   2409  CD1 TRP A 152      43.650  62.860  59.890  1.00  0.00           C
ATOM   2410  HD1 TRP A 152      43.710  63.700  60.560  1.00  0.00           H
ATOM   2411  NE1 TRP A 152      42.980  61.690  60.260  1.00  0.00           N
ATOM   2412  HE1 TRP A 152      42.830  61.320  61.150  1.00  0.00           H
ATOM   2413  CE2 TRP A 152      43.190  60.750  59.290  1.00  0.00           C
ATOM   2414  CD2 TRP A 152      44.040  61.360  58.310  1.00  0.00           C
ATOM   2415  CE3 TRP A 152      44.420  60.670  57.220  1.00  0.00           C
ATOM   2416  HE3 TRP A 152      45.020  61.170  56.480  1.00  0.00           H
ATOM   2417  CZ3 TRP A 152      44.130  59.260  57.160  1.00  0.00           C
ATOM   2418  HZ3 TRP A 152      44.480  58.750  56.280  1.00  0.00           H
ATOM   2419  CZ2 TRP A 152      42.930  59.390  59.220  1.00  0.00           C
ATOM   2420  HZ2 TRP A 152      42.320  59.010  60.030  1.00  0.00           H
ATOM   2421  CH2 TRP A 152      43.410  58.650  58.150  1.00  0.00           C
ATOM   2422  HH2 TRP A 152      43.160  57.590  58.100  1.00  0.00           H
ATOM   2423  C   TRP A 152      46.500  64.820  56.150  1.00  0.00           C
ATOM   2424  O   TRP A 152      46.710  64.430  55.050  1.00  0.00           O
ATOM   2425  N   GLY A 153      46.620  66.130  56.430  1.00  0.00           N
ATOM   2426  HN  GLY A 153      46.420  66.540  57.320  1.00  0.00           H
ATOM   2427  CA  GLY A 153      47.090  67.060  55.400  1.00  0.00           C
ATOM   2428  HA1 GLY A 153      47.260  67.950  56.000  1.00  0.00           H
ATOM   2429  HA2 GLY A 153      46.370  67.160  54.590  1.00  0.00           H
ATOM   2430  C   GLY A 153      48.430  66.720  54.720  1.00  0.00           C
ATOM   2431  O   GLY A 153      48.450  66.770  53.520  1.00  0.00           O
ATOM   2432  N   ILE A 154      49.550  66.370  55.410  1.00  0.00           N
ATOM   2433  HN  ILE A 154      49.470  66.270  56.390  1.00  0.00           H
ATOM   2434  CA  ILE A 154      50.740  65.850  54.760  1.00  0.00           C
ATOM   2435  HA  ILE A 154      50.980  66.470  53.910  1.00  0.00           H
ATOM   2436  CB  ILE A 154      51.870  65.890  55.770  1.00  0.00           C
ATOM   2437  HB  ILE A 154      51.560  65.370  56.710  1.00  0.00           H
ATOM   2438  CG2 ILE A 154      53.140  65.080  55.300  1.00  0.00           C
ATOM   2439 HG21 ILE A 154      54.010  65.200  55.980  1.00  0.00           H
ATOM   2440 HG22 ILE A 154      53.560  65.400  54.310  1.00  0.00           H
ATOM   2441 HG23 ILE A 154      52.770  64.040  55.260  1.00  0.00           H
ATOM   2442  CG1 ILE A 154      52.140  67.370  56.270  1.00  0.00           C
ATOM   2443 HG11 ILE A 154      51.150  67.860  56.200  1.00  0.00           H
ATOM   2444 HG12 ILE A 154      52.750  67.890  55.490  1.00  0.00           H
ATOM   2445  CD  ILE A 154      52.710  67.490  57.770  1.00  0.00           C
ATOM   2446  HD1 ILE A 154      52.600  68.490  58.220  1.00  0.00           H
ATOM   2447  HD2 ILE A 154      53.760  67.140  57.770  1.00  0.00           H
ATOM   2448  HD3 ILE A 154      52.140  66.770  58.390  1.00  0.00           H
ATOM   2449  C   ILE A 154      50.430  64.490  54.070  1.00  0.00           C
ATOM   2450  O   ILE A 154      50.970  64.190  52.990  1.00  0.00           O
ATOM   2451  N   THR A 155      49.660  63.570  54.660  1.00  0.00           N
ATOM   2452  HN  THR A 155      49.200  63.820  55.500  1.00  0.00           H
ATOM   2453  CA  THR A 155      49.360  62.270  54.090  1.00  0.00           C
ATOM   2454  HA  THR A 155      50.250  61.780  53.740  1.00  0.00           H
ATOM   2455  CB  THR A 155      48.640  61.320  55.080  1.00  0.00           C
ATOM   2456  HB  THR A 155      47.700  61.770  55.470  1.00  0.00           H
ATOM   2457  OG1 THR A 155      49.430  60.940  56.130  1.00  0.00           O
ATOM   2458  HG1 THR A 155      49.250  61.620  56.790  1.00  0.00           H
ATOM   2459  CG2 THR A 155      48.240  60.000  54.510  1.00  0.00           C
ATOM   2460 HG21 THR A 155      47.610  59.480  55.260  1.00  0.00           H
ATOM   2461 HG22 THR A 155      49.130  59.440  54.150  1.00  0.00           H
ATOM   2462 HG23 THR A 155      47.530  60.000  53.660  1.00  0.00           H
ATOM   2463  C   THR A 155      48.580  62.440  52.730  1.00  0.00           C
ATOM   2464  O   THR A 155      48.910  61.840  51.730  1.00  0.00           O
ATOM   2465  N   ILE A 156      47.640  63.410  52.620  1.00  0.00           N
ATOM   2466  HN  ILE A 156      47.290  63.880  53.420  1.00  0.00           H
ATOM   2467  CA  ILE A 156      46.920  63.750  51.450  1.00  0.00           C
ATOM   2468  HA  ILE A 156      46.410  62.870  51.090  1.00  0.00           H
ATOM   2469  CB  ILE A 156      45.820  64.880  51.610  1.00  0.00           C
ATOM   2470  HB  ILE A 156      46.360  65.670  52.180  1.00  0.00           H
ATOM   2471  CG2 ILE A 156      45.390  65.460  50.210  1.00  0.00           C
ATOM   2472 HG21 ILE A 156      46.220  66.110  49.850  1.00  0.00           H
ATOM   2473 HG22 ILE A 156      44.570  66.180  50.430  1.00  0.00           H
ATOM   2474 HG23 ILE A 156      45.090  64.610  49.550  1.00  0.00           H
ATOM   2475  CG1 ILE A 156      44.630  64.450  52.510  1.00  0.00           C
ATOM   2476 HG11 ILE A 156      43.890  65.270  52.380  1.00  0.00           H
ATOM   2477 HG12 ILE A 156      44.890  64.310  53.580  1.00  0.00           H
ATOM   2478  CD  ILE A 156      43.920  63.200  51.910  1.00  0.00           C
ATOM   2479  HD1 ILE A 156      43.180  62.890  52.670  1.00  0.00           H
ATOM   2480  HD2 ILE A 156      44.640  62.350  51.790  1.00  0.00           H
ATOM   2481  HD3 ILE A 156      43.450  63.540  50.960  1.00  0.00           H
ATOM   2482  C   ILE A 156      47.910  64.240  50.370  1.00  0.00           C
ATOM   2483  O   ILE A 156      47.930  63.680  49.290  1.00  0.00           O
ATOM   2484  N   GLY A 157      48.800  65.200  50.670  1.00  0.00           N
ATOM   2485  HN  GLY A 157      48.780  65.540  51.610  1.00  0.00           H
ATOM   2486  CA  GLY A 157      50.020  65.570  49.990  1.00  0.00           C
ATOM   2487  HA1 GLY A 157      50.670  66.100  50.670  1.00  0.00           H
ATOM   2488  HA2 GLY A 157      49.570  66.100  49.170  1.00  0.00           H
ATOM   2489  C   GLY A 157      50.730  64.400  49.390  1.00  0.00           C
ATOM   2490  O   GLY A 157      51.120  64.340  48.210  1.00  0.00           O
ATOM   2491  N   LEU A 158      50.890  63.300  50.190  1.00  0.00           N
ATOM   2492  HN  LEU A 158      50.550  63.380  51.120  1.00  0.00           H
ATOM   2493  CA  LEU A 158      51.580  62.090  49.680  1.00  0.00           C
ATOM   2494  HA  LEU A 158      52.340  62.440  49.000  1.00  0.00           H
ATOM   2495  CB  LEU A 158      52.190  61.330  50.910  1.00  0.00           C
ATOM   2496  HB1 LEU A 158      52.700  60.430  50.530  1.00  0.00           H
ATOM   2497  HB2 LEU A 158      51.440  61.010  51.650  1.00  0.00           H
ATOM   2498  CG  LEU A 158      53.240  62.120  51.690  1.00  0.00           C
ATOM   2499  HG  LEU A 158      52.880  63.160  51.850  1.00  0.00           H
ATOM   2500  CD1 LEU A 158      53.470  61.630  53.170  1.00  0.00           C
ATOM   2501 HD11 LEU A 158      53.760  60.560  53.230  1.00  0.00           H
ATOM   2502 HD12 LEU A 158      52.620  61.920  53.820  1.00  0.00           H
ATOM   2503 HD13 LEU A 158      54.410  62.040  53.610  1.00  0.00           H
ATOM   2504  CD2 LEU A 158      54.540  61.990  50.820  1.00  0.00           C
ATOM   2505 HD21 LEU A 158      55.420  62.570  51.170  1.00  0.00           H
ATOM   2506 HD22 LEU A 158      54.360  62.060  49.730  1.00  0.00           H
ATOM   2507 HD23 LEU A 158      54.910  60.960  50.940  1.00  0.00           H
ATOM   2508  C   LEU A 158      50.700  61.080  49.090  1.00  0.00           C
ATOM   2509  O   LEU A 158      51.090  59.940  48.820  1.00  0.00           O
ATOM   2510  N   THR A 159      49.500  61.440  48.730  1.00  0.00           N
ATOM   2511  HN  THR A 159      49.140  62.340  48.940  1.00  0.00           H
ATOM   2512  CA  THR A 159      48.560  60.580  48.020  1.00  0.00           C
ATOM   2513  HA  THR A 159      49.090  59.680  47.740  1.00  0.00           H
ATOM   2514  CB  THR A 159      47.340  60.170  48.900  1.00  0.00           C
ATOM   2515  HB  THR A 159      46.560  60.950  48.810  1.00  0.00           H
ATOM   2516  OG1 THR A 159      47.690  59.930  50.280  1.00  0.00           O
ATOM   2517  HG1 THR A 159      48.440  60.470  50.560  1.00  0.00           H
ATOM   2518  CG2 THR A 159      46.790  58.840  48.380  1.00  0.00           C
ATOM   2519 HG21 THR A 159      47.610  58.150  48.150  1.00  0.00           H
ATOM   2520 HG22 THR A 159      46.170  58.980  47.460  1.00  0.00           H
ATOM   2521 HG23 THR A 159      46.050  58.450  49.130  1.00  0.00           H
ATOM   2522  C   THR A 159      47.960  61.220  46.700  1.00  0.00           C
ATOM   2523  O   THR A 159      47.110  60.600  46.010  1.00  0.00           O
ATOM   2524  N   VAL A 160      48.370  62.490  46.410  1.00  0.00           N
ATOM   2525  HN  VAL A 160      49.110  62.920  46.920  1.00  0.00           H
ATOM   2526  CA  VAL A 160      47.870  63.230  45.180  1.00  0.00           C
ATOM   2527  HA  VAL A 160      46.860  62.860  45.130  1.00  0.00           H
ATOM   2528  CB  VAL A 160      47.940  64.680  45.210  1.00  0.00           C
ATOM   2529  HB  VAL A 160      47.790  65.150  44.210  1.00  0.00           H
ATOM   2530  CG1 VAL A 160      46.840  65.100  46.280  1.00  0.00           C
ATOM   2531 HG11 VAL A 160      46.780  66.210  46.230  1.00  0.00           H
ATOM   2532 HG12 VAL A 160      47.070  64.740  47.310  1.00  0.00           H
ATOM   2533 HG13 VAL A 160      45.850  64.700  45.990  1.00  0.00           H
ATOM   2534  CG2 VAL A 160      49.330  65.150  45.620  1.00  0.00           C
ATOM   2535 HG21 VAL A 160      49.370  66.260  45.600  1.00  0.00           H
ATOM   2536 HG22 VAL A 160      50.200  64.790  45.040  1.00  0.00           H
ATOM   2537 HG23 VAL A 160      49.460  64.840  46.680  1.00  0.00           H
ATOM   2538  C   VAL A 160      48.430  62.770  43.870  1.00  0.00           C
ATOM   2539  O   VAL A 160      47.810  63.030  42.830  1.00  0.00           O
ATOM   2540  N   HSD A 161      49.580  62.090  43.810  1.00  0.00           N
ATOM   2541  HN  HSD A 161      50.000  62.000  44.700  1.00  0.00           H
ATOM   2542  CA  HSD A 161      50.130  61.500  42.580  1.00  0.00           C
ATOM   2543  HA  HSD A 161      50.410  62.290  41.920  1.00  0.00           H
ATOM   2544  CB  HSD A 161      51.350  60.740  42.880  1.00  0.00           C
ATOM   2545  HB1 HSD A 161      52.170  61.450  43.150  1.00  0.00           H
ATOM   2546  HB2 HSD A 161      51.700  60.220  41.960  1.00  0.00           H
ATOM   2547  ND1 HSD A 161      51.100  60.030  45.450  1.00  0.00           N
ATOM   2548  HD1 HSD A 161      51.170  60.960  45.840  1.00  0.00           H
ATOM   2549  CG  HSD A 161      51.220  59.720  44.040  1.00  0.00           C
ATOM   2550  CE1 HSD A 161      51.200  58.880  46.070  1.00  0.00           C
ATOM   2551  HE1 HSD A 161      51.190  58.700  47.140  1.00  0.00           H
ATOM   2552  NE2 HSD A 161      51.300  57.840  45.220  1.00  0.00           N
ATOM   2553  CD2 HSD A 161      51.360  58.390  43.960  1.00  0.00           C
ATOM   2554  HD2 HSD A 161      51.470  57.770  43.080  1.00  0.00           H
ATOM   2555  C   HSD A 161      49.100  60.520  41.900  1.00  0.00           C
ATOM   2556  O   HSD A 161      49.040  60.360  40.690  1.00  0.00           O
ATOM   2557  N   LEU A 162      48.240  59.790  42.700  1.00  0.00           N
ATOM   2558  HN  LEU A 162      48.360  59.790  43.690  1.00  0.00           H
ATOM   2559  CA  LEU A 162      47.170  58.940  42.160  1.00  0.00           C
ATOM   2560  HA  LEU A 162      47.580  58.300  41.390  1.00  0.00           H
ATOM   2561  CB  LEU A 162      46.670  58.030  43.250  1.00  0.00           C
ATOM   2562  HB1 LEU A 162      45.820  57.420  42.880  1.00  0.00           H
ATOM   2563  HB2 LEU A 162      46.200  58.560  44.100  1.00  0.00           H
ATOM   2564  CG  LEU A 162      47.700  57.080  43.870  1.00  0.00           C
ATOM   2565  HG  LEU A 162      48.410  57.720  44.430  1.00  0.00           H
ATOM   2566  CD1 LEU A 162      47.160  56.140  44.950  1.00  0.00           C
ATOM   2567 HD11 LEU A 162      47.990  55.780  45.590  1.00  0.00           H
ATOM   2568 HD12 LEU A 162      46.700  55.330  44.340  1.00  0.00           H
ATOM   2569 HD13 LEU A 162      46.520  56.820  45.560  1.00  0.00           H
ATOM   2570  CD2 LEU A 162      48.610  56.260  42.850  1.00  0.00           C
ATOM   2571 HD21 LEU A 162      49.120  55.530  43.510  1.00  0.00           H
ATOM   2572 HD22 LEU A 162      49.360  56.940  42.390  1.00  0.00           H
ATOM   2573 HD23 LEU A 162      47.990  55.730  42.090  1.00  0.00           H
ATOM   2574  C   LEU A 162      46.040  59.700  41.470  1.00  0.00           C
ATOM   2575  O   LEU A 162      45.260  59.160  40.670  1.00  0.00           O
ATOM   2576  N   LEU A 163      45.890  61.020  41.740  1.00  0.00           N
ATOM   2577  HN  LEU A 163      46.470  61.580  42.350  1.00  0.00           H
ATOM   2578  CA  LEU A 163      44.760  61.740  41.310  1.00  0.00           C
ATOM   2579  HA  LEU A 163      43.870  61.140  41.180  1.00  0.00           H
ATOM   2580  CB  LEU A 163      44.500  62.920  42.240  1.00  0.00           C
ATOM   2581  HB1 LEU A 163      43.820  63.630  41.730  1.00  0.00           H
ATOM   2582  HB2 LEU A 163      45.450  63.490  42.340  1.00  0.00           H
ATOM   2583  CG  LEU A 163      43.740  62.640  43.570  1.00  0.00           C
ATOM   2584  HG  LEU A 163      44.480  62.190  44.260  1.00  0.00           H
ATOM   2585  CD1 LEU A 163      43.490  63.870  44.260  1.00  0.00           C
ATOM   2586 HD11 LEU A 163      42.880  63.760  45.180  1.00  0.00           H
ATOM   2587 HD12 LEU A 163      42.840  64.510  43.620  1.00  0.00           H
ATOM   2588 HD13 LEU A 163      44.420  64.470  44.400  1.00  0.00           H
ATOM   2589  CD2 LEU A 163      42.510  61.810  43.400  1.00  0.00           C
ATOM   2590 HD21 LEU A 163      41.920  62.350  42.620  1.00  0.00           H
ATOM   2591 HD22 LEU A 163      41.930  61.820  44.350  1.00  0.00           H
ATOM   2592 HD23 LEU A 163      42.660  60.760  43.080  1.00  0.00           H
ATOM   2593  C   LEU A 163      45.020  62.330  39.910  1.00  0.00           C
ATOM   2594  O   LEU A 163      44.080  62.690  39.250  1.00  0.00           O
ATOM   2595  N   LYS A 164      46.310  62.370  39.530  1.00  0.00           N
ATOM   2596  HN  LYS A 164      47.030  62.070  40.150  1.00  0.00           H
ATOM   2597  CA  LYS A 164      46.790  63.110  38.430  1.00  0.00           C
ATOM   2598  HA  LYS A 164      46.130  63.950  38.340  1.00  0.00           H
ATOM   2599  CB  LYS A 164      48.320  63.510  38.620  1.00  0.00           C
ATOM   2600  HB1 LYS A 164      48.870  63.810  37.700  1.00  0.00           H
ATOM   2601  HB2 LYS A 164      48.950  62.670  39.010  1.00  0.00           H
ATOM   2602  CG  LYS A 164      48.520  64.660  39.640  1.00  0.00           C
ATOM   2603  HG1 LYS A 164      48.130  64.200  40.560  1.00  0.00           H
ATOM   2604  HG2 LYS A 164      47.850  65.480  39.290  1.00  0.00           H
ATOM   2605  CD  LYS A 164      49.940  65.140  39.820  1.00  0.00           C
ATOM   2606  HD1 LYS A 164      50.420  64.330  40.400  1.00  0.00           H
ATOM   2607  HD2 LYS A 164      49.980  66.030  40.480  1.00  0.00           H
ATOM   2608  CE  LYS A 164      50.820  65.520  38.620  1.00  0.00           C
ATOM   2609  HE1 LYS A 164      50.880  64.580  38.030  1.00  0.00           H
ATOM   2610  HE2 LYS A 164      51.830  65.950  38.820  1.00  0.00           H
ATOM   2611  NZ  LYS A 164      50.060  66.530  37.780  1.00  0.00           N
ATOM   2612  HZ1 LYS A 164      49.960  67.300  38.470  1.00  0.00           H
ATOM   2613  HZ2 LYS A 164      49.130  66.320  37.390  1.00  0.00           H
ATOM   2614  HZ3 LYS A 164      50.650  66.930  37.010  1.00  0.00           H
ATOM   2615  C   LYS A 164      46.810  62.350  37.100  1.00  0.00           C
ATOM   2616  O   LYS A 164      46.840  62.900  36.000  1.00  0.00           O
ATOM   2617  N   LYS A 165      46.570  60.990  37.140  1.00  0.00           N
ATOM   2618  HN  LYS A 165      46.090  60.520  37.890  1.00  0.00           H
ATOM   2619  CA  LYS A 165      46.870  60.120  36.010  1.00  0.00           C
ATOM   2620  HA  LYS A 165      47.420  60.750  35.310  1.00  0.00           H
ATOM   2621  CB  LYS A 165      47.760  58.950  36.400  1.00  0.00           C
ATOM   2622  HB1 LYS A 165      47.970  58.370  35.470  1.00  0.00           H
ATOM   2623  HB2 LYS A 165      47.290  58.300  37.160  1.00  0.00           H
ATOM   2624  CG  LYS A 165      49.130  59.560  36.890  1.00  0.00           C
ATOM   2625  HG1 LYS A 165      49.810  58.720  37.130  1.00  0.00           H
ATOM   2626  HG2 LYS A 165      48.970  60.100  37.840  1.00  0.00           H
ATOM   2627  CD  LYS A 165      49.820  60.450  35.840  1.00  0.00           C
ATOM   2628  HD1 LYS A 165      49.250  61.400  35.930  1.00  0.00           H
ATOM   2629  HD2 LYS A 165      49.610  60.000  34.830  1.00  0.00           H
ATOM   2630  CE  LYS A 165      51.250  60.870  36.070  1.00  0.00           C
ATOM   2631  HE1 LYS A 165      51.900  59.980  36.240  1.00  0.00           H
ATOM   2632  HE2 LYS A 165      51.390  61.480  36.980  1.00  0.00           H
ATOM   2633  NZ  LYS A 165      51.820  61.580  34.910  1.00  0.00           N
ATOM   2634  HZ1 LYS A 165      51.320  62.460  34.720  1.00  0.00           H
ATOM   2635  HZ2 LYS A 165      51.770  60.930  34.100  1.00  0.00           H
ATOM   2636  HZ3 LYS A 165      52.850  61.770  34.900  1.00  0.00           H
ATOM   2637  C   LYS A 165      45.580  59.630  35.350  1.00  0.00           C
ATOM   2638  O   LYS A 165      44.570  59.330  36.030  1.00  0.00           O
ATOM   2639  N   LYS A 166      45.620  59.470  34.010  1.00  0.00           N
ATOM   2640  HN  LYS A 166      46.450  59.660  33.470  1.00  0.00           H
ATOM   2641  CA  LYS A 166      44.480  59.030  33.250  1.00  0.00           C
ATOM   2642  HA  LYS A 166      43.600  59.550  33.580  1.00  0.00           H
ATOM   2643  CB  LYS A 166      44.590  59.480  31.810  1.00  0.00           C
ATOM   2644  HB1 LYS A 166      43.670  59.180  31.260  1.00  0.00           H
ATOM   2645  HB2 LYS A 166      45.360  58.990  31.180  1.00  0.00           H
ATOM   2646  CG  LYS A 166      44.640  61.000  31.640  1.00  0.00           C
ATOM   2647  HG1 LYS A 166      45.580  61.400  32.070  1.00  0.00           H
ATOM   2648  HG2 LYS A 166      43.790  61.450  32.200  1.00  0.00           H
ATOM   2649  CD  LYS A 166      44.670  61.480  30.150  1.00  0.00           C
ATOM   2650  HD1 LYS A 166      44.670  62.590  30.200  1.00  0.00           H
ATOM   2651  HD2 LYS A 166      43.670  61.190  29.750  1.00  0.00           H
ATOM   2652  CE  LYS A 166      45.810  60.930  29.260  1.00  0.00           C
ATOM   2653  HE1 LYS A 166      45.900  61.540  28.330  1.00  0.00           H
ATOM   2654  HE2 LYS A 166      45.630  59.840  29.110  1.00  0.00           H
ATOM   2655  NZ  LYS A 166      47.040  61.080  30.070  1.00  0.00           N
ATOM   2656  HZ1 LYS A 166      47.870  60.650  29.640  1.00  0.00           H
ATOM   2657  HZ2 LYS A 166      46.810  60.590  30.970  1.00  0.00           H
ATOM   2658  HZ3 LYS A 166      47.220  62.080  30.270  1.00  0.00           H
ATOM   2659  C   LYS A 166      44.010  57.570  33.260  1.00  0.00           C
ATOM   2660  O   LYS A 166      44.450  56.730  32.460  1.00  0.00           O
ATOM   2661  N   MET A 167      43.070  57.240  34.150  1.00  0.00           N
ATOM   2662  HN  MET A 167      42.650  57.990  34.650  1.00  0.00           H
ATOM   2663  CA  MET A 167      42.870  55.890  34.500  1.00  0.00           C
ATOM   2664  HA  MET A 167      43.860  55.480  34.570  1.00  0.00           H
ATOM   2665  CB  MET A 167      42.160  55.880  35.910  1.00  0.00           C
ATOM   2666  HB1 MET A 167      41.750  54.860  36.070  1.00  0.00           H
ATOM   2667  HB2 MET A 167      41.320  56.610  35.950  1.00  0.00           H
ATOM   2668  CG  MET A 167      43.140  56.210  37.010  1.00  0.00           C
ATOM   2669  HG1 MET A 167      42.480  56.340  37.900  1.00  0.00           H
ATOM   2670  HG2 MET A 167      43.550  57.210  36.740  1.00  0.00           H
ATOM   2671  SD  MET A 167      44.490  55.130  37.350  1.00  0.00           S
ATOM   2672  CE  MET A 167      45.320  56.320  38.470  1.00  0.00           C
ATOM   2673  HE1 MET A 167      45.550  57.220  37.850  1.00  0.00           H
ATOM   2674  HE2 MET A 167      46.280  55.960  38.900  1.00  0.00           H
ATOM   2675  HE3 MET A 167      44.650  56.660  39.300  1.00  0.00           H
ATOM   2676  C   MET A 167      42.150  54.930  33.550  1.00  0.00           C
ATOM   2677  O   MET A 167      42.400  53.730  33.610  1.00  0.00           O
ATOM   2678  N   PRO A 168      41.240  55.320  32.610  1.00  0.00           N
ATOM   2679  CD  PRO A 168      40.580  56.640  32.450  1.00  0.00           C
ATOM   2680  HD1 PRO A 168      41.260  57.520  32.470  1.00  0.00           H
ATOM   2681  HD2 PRO A 168      39.850  56.680  33.290  1.00  0.00           H
ATOM   2682  CA  PRO A 168      40.610  54.300  31.730  1.00  0.00           C
ATOM   2683  HA  PRO A 168      40.350  53.470  32.350  1.00  0.00           H
ATOM   2684  CB  PRO A 168      39.380  55.030  31.050  1.00  0.00           C
ATOM   2685  HB1 PRO A 168      38.490  54.880  31.690  1.00  0.00           H
ATOM   2686  HB2 PRO A 168      39.190  54.760  29.990  1.00  0.00           H
ATOM   2687  CG  PRO A 168      39.860  56.490  31.080  1.00  0.00           C
ATOM   2688  HG1 PRO A 168      40.610  56.860  30.360  1.00  0.00           H
ATOM   2689  HG2 PRO A 168      38.990  57.170  31.000  1.00  0.00           H
ATOM   2690  C   PRO A 168      41.620  53.730  30.740  1.00  0.00           C
ATOM   2691  O   PRO A 168      42.160  54.390  29.880  1.00  0.00           O
ATOM   2692  N   ILE A 169      41.830  52.370  30.800  1.00  0.00           N
ATOM   2693  HN  ILE A 169      41.420  51.800  31.500  1.00  0.00           H
ATOM   2694  CA  ILE A 169      42.830  51.740  29.950  1.00  0.00           C
ATOM   2695  HA  ILE A 169      43.080  52.350  29.090  1.00  0.00           H
ATOM   2696  CB  ILE A 169      44.120  51.390  30.760  1.00  0.00           C
ATOM   2697  HB  ILE A 169      43.820  50.900  31.710  1.00  0.00           H
ATOM   2698  CG2 ILE A 169      45.140  50.520  30.060  1.00  0.00           C
ATOM   2699 HG21 ILE A 169      45.950  50.230  30.760  1.00  0.00           H
ATOM   2700 HG22 ILE A 169      45.630  51.090  29.240  1.00  0.00           H
ATOM   2701 HG23 ILE A 169      44.740  49.590  29.610  1.00  0.00           H
ATOM   2702  CG1 ILE A 169      44.870  52.690  31.300  1.00  0.00           C
ATOM   2703 HG11 ILE A 169      44.240  53.490  31.730  1.00  0.00           H
ATOM   2704 HG12 ILE A 169      45.260  53.140  30.360  1.00  0.00           H
ATOM   2705  CD  ILE A 169      45.930  52.410  32.370  1.00  0.00           C
ATOM   2706  HD1 ILE A 169      46.100  53.380  32.890  1.00  0.00           H
ATOM   2707  HD2 ILE A 169      46.890  52.200  31.840  1.00  0.00           H
ATOM   2708  HD3 ILE A 169      45.740  51.630  33.140  1.00  0.00           H
ATOM   2709  C   ILE A 169      42.230  50.360  29.480  1.00  0.00           C
ATOM   2710  O   ILE A 169      41.720  49.610  30.250  1.00  0.00           O
ATOM   2711  N   GLN A 170      42.160  50.140  28.160  1.00  0.00           N
ATOM   2712  HN  GLN A 170      42.410  50.850  27.510  1.00  0.00           H
ATOM   2713  CA  GLN A 170      41.630  48.870  27.540  1.00  0.00           C
ATOM   2714  HA  GLN A 170      40.920  48.460  28.250  1.00  0.00           H
ATOM   2715  CB  GLN A 170      41.020  49.090  26.130  1.00  0.00           C
ATOM   2716  HB1 GLN A 170      41.110  48.220  25.430  1.00  0.00           H
ATOM   2717  HB2 GLN A 170      41.640  49.800  25.560  1.00  0.00           H
ATOM   2718  CG  GLN A 170      39.530  49.410  26.290  1.00  0.00           C
ATOM   2719  HG1 GLN A 170      39.050  49.700  25.330  1.00  0.00           H
ATOM   2720  HG2 GLN A 170      39.430  50.340  26.890  1.00  0.00           H
ATOM   2721  CD  GLN A 170      38.610  48.380  27.040  1.00  0.00           C
ATOM   2722  OE1 GLN A 170      38.360  47.330  26.540  1.00  0.00           O
ATOM   2723  NE2 GLN A 170      38.010  48.750  28.140  1.00  0.00           N
ATOM   2724 HE21 GLN A 170      37.390  48.180  28.670  1.00  0.00           H
ATOM   2725 HE22 GLN A 170      38.380  49.610  28.490  1.00  0.00           H
ATOM   2726  C   GLN A 170      42.730  47.830  27.370  1.00  0.00           C
ATOM   2727  O   GLN A 170      43.740  48.070  26.680  1.00  0.00           O
ATOM   2728  N   ASN A 171      42.660  46.780  28.160  1.00  0.00           N
ATOM   2729  HN  ASN A 171      41.850  46.700  28.740  1.00  0.00           H
ATOM   2730  CA  ASN A 171      43.750  45.890  28.280  1.00  0.00           C
ATOM   2731  HA  ASN A 171      44.110  45.640  27.290  1.00  0.00           H
ATOM   2732  CB  ASN A 171      44.840  46.300  29.290  1.00  0.00           C
ATOM   2733  HB1 ASN A 171      44.510  46.530  30.320  1.00  0.00           H
ATOM   2734  HB2 ASN A 171      45.210  47.300  29.020  1.00  0.00           H
ATOM   2735  CG  ASN A 171      46.030  45.330  29.240  1.00  0.00           C
ATOM   2736  OD1 ASN A 171      46.100  44.360  29.980  1.00  0.00           O
ATOM   2737  ND2 ASN A 171      47.160  45.780  28.610  1.00  0.00           N
ATOM   2738 HD21 ASN A 171      47.940  45.220  28.330  1.00  0.00           H
ATOM   2739 HD22 ASN A 171      47.010  46.540  27.970  1.00  0.00           H
ATOM   2740  C   ASN A 171      43.190  44.520  28.660  1.00  0.00           C
ATOM   2741  O   ASN A 171      42.470  44.300  29.680  1.00  0.00           O
ATOM   2742  N   GLY A 172      43.570  43.460  27.900  1.00  0.00           N
ATOM   2743  HN  GLY A 172      44.220  43.630  27.150  1.00  0.00           H
ATOM   2744  CA  GLY A 172      42.930  42.140  27.890  1.00  0.00           C
ATOM   2745  HA1 GLY A 172      43.240  41.620  28.780  1.00  0.00           H
ATOM   2746  HA2 GLY A 172      43.390  41.600  27.060  1.00  0.00           H
ATOM   2747  C   GLY A 172      41.480  42.120  27.720  1.00  0.00           C
ATOM   2748  O   GLY A 172      40.860  41.180  28.250  1.00  0.00           O
ATOM   2749  N   GLY A 173      40.920  43.120  26.990  1.00  0.00           N
ATOM   2750  HN  GLY A 173      41.570  43.650  26.470  1.00  0.00           H
ATOM   2751  CA  GLY A 173      39.480  43.190  26.700  1.00  0.00           C
ATOM   2752  HA1 GLY A 173      39.120  42.180  26.550  1.00  0.00           H
ATOM   2753  HA2 GLY A 173      39.280  43.840  25.860  1.00  0.00           H
ATOM   2754  C   GLY A 173      38.830  43.820  27.810  1.00  0.00           C
ATOM   2755  O   GLY A 173      37.570  43.940  27.900  1.00  0.00           O
ATOM   2756  N   ALA A 174      39.560  44.420  28.760  1.00  0.00           N
ATOM   2757  HN  ALA A 174      40.540  44.540  28.640  1.00  0.00           H
ATOM   2758  CA  ALA A 174      39.100  44.720  30.030  1.00  0.00           C
ATOM   2759  HA  ALA A 174      38.040  44.730  30.120  1.00  0.00           H
ATOM   2760  CB  ALA A 174      39.620  43.590  30.960  1.00  0.00           C
ATOM   2761  HB1 ALA A 174      40.630  43.250  30.650  1.00  0.00           H
ATOM   2762  HB2 ALA A 174      39.010  42.670  30.860  1.00  0.00           H
ATOM   2763  HB3 ALA A 174      39.580  44.000  31.990  1.00  0.00           H
ATOM   2764  C   ALA A 174      39.600  46.050  30.520  1.00  0.00           C
ATOM   2765  O   ALA A 174      40.740  46.390  30.300  1.00  0.00           O
ATOM   2766  N   ASN A 175      38.760  46.710  31.310  1.00  0.00           N
ATOM   2767  HN  ASN A 175      37.890  46.290  31.520  1.00  0.00           H
ATOM   2768  CA  ASN A 175      39.150  48.050  31.730  1.00  0.00           C
ATOM   2769  HA  ASN A 175      39.660  48.540  30.920  1.00  0.00           H
ATOM   2770  CB  ASN A 175      37.780  48.830  32.040  1.00  0.00           C
ATOM   2771  HB1 ASN A 175      37.330  48.320  32.910  1.00  0.00           H
ATOM   2772  HB2 ASN A 175      37.030  48.620  31.240  1.00  0.00           H
ATOM   2773  CG  ASN A 175      37.980  50.330  32.150  1.00  0.00           C
ATOM   2774  OD1 ASN A 175      38.670  51.000  31.330  1.00  0.00           O
ATOM   2775  ND2 ASN A 175      37.500  50.800  33.330  1.00  0.00           N
ATOM   2776 HD21 ASN A 175      37.590  51.790  33.470  1.00  0.00           H
ATOM   2777 HD22 ASN A 175      37.030  50.110  33.870  1.00  0.00           H
ATOM   2778  C   ASN A 175      40.050  48.140  33.000  1.00  0.00           C
ATOM   2779  O   ASN A 175      39.670  47.910  34.180  1.00  0.00           O
ATOM   2780  N   LEU A 176      41.350  48.410  32.790  1.00  0.00           N
ATOM   2781  HN  LEU A 176      41.600  48.830  31.920  1.00  0.00           H
ATOM   2782  CA  LEU A 176      42.350  48.320  33.860  1.00  0.00           C
ATOM   2783  HA  LEU A 176      42.340  47.410  34.440  1.00  0.00           H
ATOM   2784  CB  LEU A 176      43.700  48.180  33.150  1.00  0.00           C
ATOM   2785  HB1 LEU A 176      43.780  49.020  32.420  1.00  0.00           H
ATOM   2786  HB2 LEU A 176      43.580  47.250  32.560  1.00  0.00           H
ATOM   2787  CG  LEU A 176      44.970  48.150  34.000  1.00  0.00           C
ATOM   2788  HG  LEU A 176      45.170  49.150  34.420  1.00  0.00           H
ATOM   2789  CD1 LEU A 176      44.920  47.330  35.270  1.00  0.00           C
ATOM   2790 HD11 LEU A 176      43.930  47.430  35.760  1.00  0.00           H
ATOM   2791 HD12 LEU A 176      45.590  47.640  36.100  1.00  0.00           H
ATOM   2792 HD13 LEU A 176      45.080  46.250  35.040  1.00  0.00           H
ATOM   2793  CD2 LEU A 176      46.150  47.630  33.150  1.00  0.00           C
ATOM   2794 HD21 LEU A 176      46.090  46.530  33.000  1.00  0.00           H
ATOM   2795 HD22 LEU A 176      47.120  47.800  33.660  1.00  0.00           H
ATOM   2796 HD23 LEU A 176      46.310  48.170  32.180  1.00  0.00           H
ATOM   2797  C   LEU A 176      42.380  49.530  34.910  1.00  0.00           C
ATOM   2798  O   LEU A 176      42.490  50.660  34.480  1.00  0.00           O
ATOM   2799  N   CYS A 177      42.270  49.260  36.230  1.00  0.00           N
ATOM   2800  HN  CYS A 177      41.980  48.330  36.430  1.00  0.00           H
ATOM   2801  CA  CYS A 177      42.410  50.180  37.260  1.00  0.00           C
ATOM   2802  HA  CYS A 177      42.720  51.130  36.860  1.00  0.00           H
ATOM   2803  CB  CYS A 177      41.100  50.410  38.090  1.00  0.00           C
ATOM   2804  HB1 CYS A 177      40.750  49.460  38.550  1.00  0.00           H
ATOM   2805  HB2 CYS A 177      40.270  50.780  37.440  1.00  0.00           H
ATOM   2806  SG  CYS A 177      41.190  51.530  39.530  1.00  0.00           S
ATOM   2807  C   CYS A 177      43.580  49.660  38.150  1.00  0.00           C
ATOM   2808  O   CYS A 177      43.450  48.700  38.810  1.00  0.00           O
ATOM   2809  N   SER A 178      44.780  50.340  38.160  1.00  0.00           N
ATOM   2810  HN  SER A 178      44.890  51.220  37.680  1.00  0.00           H
ATOM   2811  CA  SER A 178      45.800  49.960  38.990  1.00  0.00           C
ATOM   2812  HA  SER A 178      45.340  49.670  39.930  1.00  0.00           H
ATOM   2813  CB  SER A 178      46.690  48.820  38.470  1.00  0.00           C
ATOM   2814  HB1 SER A 178      47.150  49.120  37.510  1.00  0.00           H
ATOM   2815  HB2 SER A 178      46.060  47.930  38.220  1.00  0.00           H
ATOM   2816  OG  SER A 178      47.690  48.470  39.350  1.00  0.00           O
ATOM   2817  HG1 SER A 178      48.140  47.730  38.920  1.00  0.00           H
ATOM   2818  C   SER A 178      46.610  51.220  39.310  1.00  0.00           C
ATOM   2819  O   SER A 178      46.670  52.140  38.560  1.00  0.00           O
ATOM   2820  N   SER A 179      47.180  51.250  40.470  1.00  0.00           N
ATOM   2821  HN  SER A 179      47.030  50.510  41.120  1.00  0.00           H
ATOM   2822  CA  SER A 179      48.190  52.200  40.870  1.00  0.00           C
ATOM   2823  HA  SER A 179      48.070  53.090  40.250  1.00  0.00           H
ATOM   2824  CB  SER A 179      47.950  52.940  42.260  1.00  0.00           C
ATOM   2825  HB1 SER A 179      47.000  53.530  42.180  1.00  0.00           H
ATOM   2826  HB2 SER A 179      48.790  53.660  42.340  1.00  0.00           H
ATOM   2827  OG  SER A 179      47.940  51.960  43.330  1.00  0.00           O
ATOM   2828  HG1 SER A 179      47.390  51.250  42.980  1.00  0.00           H
ATOM   2829  C   SER A 179      49.660  51.820  40.800  1.00  0.00           C
ATOM   2830  O   SER A 179      50.540  52.600  41.210  1.00  0.00           O
ATOM   2831  N   PHE A 180      50.000  50.570  40.290  1.00  0.00           N
ATOM   2832  HN  PHE A 180      49.240  50.060  39.890  1.00  0.00           H
ATOM   2833  CA  PHE A 180      51.260  49.790  40.450  1.00  0.00           C
ATOM   2834  HA  PHE A 180      52.080  50.390  40.830  1.00  0.00           H
ATOM   2835  CB  PHE A 180      51.060  48.760  41.640  1.00  0.00           C
ATOM   2836  HB1 PHE A 180      51.840  47.980  41.660  1.00  0.00           H
ATOM   2837  HB2 PHE A 180      50.090  48.270  41.430  1.00  0.00           H
ATOM   2838  CG  PHE A 180      51.090  49.490  42.990  1.00  0.00           C
ATOM   2839  CD1 PHE A 180      50.010  49.490  43.780  1.00  0.00           C
ATOM   2840  HD1 PHE A 180      49.030  49.260  43.400  1.00  0.00           H
ATOM   2841  CE1 PHE A 180      50.130  49.940  45.100  1.00  0.00           C
ATOM   2842  HE1 PHE A 180      49.230  50.060  45.700  1.00  0.00           H
ATOM   2843  CZ  PHE A 180      51.340  50.430  45.640  1.00  0.00           C
ATOM   2844  HZ  PHE A 180      51.430  50.830  46.640  1.00  0.00           H
ATOM   2845  CD2 PHE A 180      52.350  50.000  43.440  1.00  0.00           C
ATOM   2846  HD2 PHE A 180      53.250  49.870  42.850  1.00  0.00           H
ATOM   2847  CE2 PHE A 180      52.480  50.430  44.780  1.00  0.00           C
ATOM   2848  HE2 PHE A 180      53.460  50.680  45.170  1.00  0.00           H
ATOM   2849  C   PHE A 180      51.770  49.180  39.200  1.00  0.00           C
ATOM   2850  O   PHE A 180      52.630  48.290  39.300  1.00  0.00           O
ATOM   2851  N   SER A 181      51.200  49.400  37.990  1.00  0.00           N
ATOM   2852  HN  SER A 181      50.450  50.040  37.880  1.00  0.00           H
ATOM   2853  CA  SER A 181      51.660  48.720  36.720  1.00  0.00           C
ATOM   2854  HA  SER A 181      51.610  47.660  36.910  1.00  0.00           H
ATOM   2855  CB  SER A 181      50.780  49.030  35.490  1.00  0.00           C
ATOM   2856  HB1 SER A 181      51.050  48.350  34.650  1.00  0.00           H
ATOM   2857  HB2 SER A 181      51.060  50.070  35.200  1.00  0.00           H
ATOM   2858  OG  SER A 181      49.400  48.880  35.840  1.00  0.00           O
ATOM   2859  HG1 SER A 181      49.110  49.730  36.190  1.00  0.00           H
ATOM   2860  C   SER A 181      53.150  48.940  36.430  1.00  0.00           C
ATOM   2861  O   SER A 181      53.760  50.020  36.570  1.00  0.00           O
ATOM   2862  N   ILE A 182      53.850  47.900  36.080  1.00  0.00           N
ATOM   2863  HN  ILE A 182      53.390  47.020  36.070  1.00  0.00           H
ATOM   2864  CA  ILE A 182      55.330  47.830  35.930  1.00  0.00           C
ATOM   2865  HA  ILE A 182      55.710  48.400  36.770  1.00  0.00           H
ATOM   2866  CB  ILE A 182      55.950  46.430  36.040  1.00  0.00           C
ATOM   2867  HB  ILE A 182      55.560  45.740  35.260  1.00  0.00           H
ATOM   2868  CG2 ILE A 182      57.450  46.530  35.800  1.00  0.00           C
ATOM   2869 HG21 ILE A 182      57.920  47.080  36.640  1.00  0.00           H
ATOM   2870 HG22 ILE A 182      57.680  47.000  34.810  1.00  0.00           H
ATOM   2871 HG23 ILE A 182      57.860  45.500  35.720  1.00  0.00           H
ATOM   2872  CG1 ILE A 182      55.760  45.790  37.470  1.00  0.00           C
ATOM   2873 HG11 ILE A 182      54.680  45.880  37.710  1.00  0.00           H
ATOM   2874 HG12 ILE A 182      56.290  46.290  38.320  1.00  0.00           H
ATOM   2875  CD  ILE A 182      56.260  44.370  37.520  1.00  0.00           C
ATOM   2876  HD1 ILE A 182      56.100  43.970  38.550  1.00  0.00           H
ATOM   2877  HD2 ILE A 182      57.310  44.230  37.170  1.00  0.00           H
ATOM   2878  HD3 ILE A 182      55.620  43.710  36.910  1.00  0.00           H
ATOM   2879  C   ILE A 182      55.830  48.670  34.680  1.00  0.00           C
ATOM   2880  O   ILE A 182      55.610  48.380  33.500  1.00  0.00           O
ATOM   2881  N   CYS A 183      56.600  49.820  34.990  1.00  0.00           N
ATOM   2882  HN  CYS A 183      56.910  49.880  35.930  1.00  0.00           H
ATOM   2883  CA  CYS A 183      56.870  50.860  34.030  1.00  0.00           C
ATOM   2884  HA  CYS A 183      56.870  50.440  33.050  1.00  0.00           H
ATOM   2885  CB  CYS A 183      55.970  52.080  34.180  1.00  0.00           C
ATOM   2886  HB1 CYS A 183      56.220  52.840  33.420  1.00  0.00           H
ATOM   2887  HB2 CYS A 183      56.050  52.590  35.160  1.00  0.00           H
ATOM   2888  SG  CYS A 183      54.220  51.660  33.980  1.00  0.00           S
ATOM   2889  C   CYS A 183      58.210  51.450  34.120  1.00  0.00           C
ATOM   2890  O   CYS A 183      58.790  51.420  35.220  1.00  0.00           O
ATOM   2891  N   HSD A 184      58.720  51.960  32.960  1.00  0.00           N
ATOM   2892  HN  HSD A 184      58.170  51.660  32.180  1.00  0.00           H
ATOM   2893  CA  HSD A 184      59.810  52.960  32.750  1.00  0.00           C
ATOM   2894  HA  HSD A 184      60.690  52.500  33.170  1.00  0.00           H
ATOM   2895  CB  HSD A 184      60.020  53.240  31.330  1.00  0.00           C
ATOM   2896  HB1 HSD A 184      59.170  53.030  30.640  1.00  0.00           H
ATOM   2897  HB2 HSD A 184      60.760  52.450  31.050  1.00  0.00           H
ATOM   2898  ND1 HSD A 184      62.170  54.720  31.090  1.00  0.00           N
ATOM   2899  HD1 HSD A 184      62.820  53.970  31.010  1.00  0.00           H
ATOM   2900  CG  HSD A 184      60.770  54.530  31.110  1.00  0.00           C
ATOM   2901  CE1 HSD A 184      62.350  56.000  30.770  1.00  0.00           C
ATOM   2902  HE1 HSD A 184      63.350  56.380  30.540  1.00  0.00           H
ATOM   2903  NE2 HSD A 184      61.230  56.660  30.580  1.00  0.00           N
ATOM   2904  CD2 HSD A 184      60.230  55.720  30.820  1.00  0.00           C
ATOM   2905  HD2 HSD A 184      59.180  55.900  30.640  1.00  0.00           H
ATOM   2906  C   HSD A 184      59.700  54.190  33.710  1.00  0.00           C
ATOM   2907  O   HSD A 184      58.650  54.780  33.890  1.00  0.00           O
ATOM   2908  N   THR A 185      60.850  54.640  34.320  1.00  0.00           N
ATOM   2909  HN  THR A 185      61.650  54.070  34.160  1.00  0.00           H
ATOM   2910  CA  THR A 185      61.070  55.670  35.340  1.00  0.00           C
ATOM   2911  HA  THR A 185      62.120  55.930  35.320  1.00  0.00           H
ATOM   2912  CB  THR A 185      60.440  57.080  35.040  1.00  0.00           C
ATOM   2913  HB  THR A 185      59.360  56.900  34.830  1.00  0.00           H
ATOM   2914  OG1 THR A 185      61.060  57.490  33.840  1.00  0.00           O
ATOM   2915  HG1 THR A 185      61.010  56.720  33.260  1.00  0.00           H
ATOM   2916  CG2 THR A 185      60.820  58.040  36.130  1.00  0.00           C
ATOM   2917 HG21 THR A 185      61.930  58.090  36.050  1.00  0.00           H
ATOM   2918 HG22 THR A 185      60.490  57.760  37.160  1.00  0.00           H
ATOM   2919 HG23 THR A 185      60.420  59.060  35.930  1.00  0.00           H
ATOM   2920  C   THR A 185      60.800  55.240  36.770  1.00  0.00           C
ATOM   2921  O   THR A 185      59.650  54.830  37.130  1.00  0.00           O
ATOM   2922  N   PHE A 186      61.800  55.270  37.620  1.00  0.00           N
ATOM   2923  HN  PHE A 186      62.730  55.420  37.310  1.00  0.00           H
ATOM   2924  CA  PHE A 186      61.600  55.100  39.110  1.00  0.00           C
ATOM   2925  HA  PHE A 186      60.780  54.410  39.240  1.00  0.00           H
ATOM   2926  CB  PHE A 186      62.740  54.480  39.870  1.00  0.00           C
ATOM   2927  HB1 PHE A 186      63.650  55.100  39.950  1.00  0.00           H
ATOM   2928  HB2 PHE A 186      62.880  53.460  39.430  1.00  0.00           H
ATOM   2929  CG  PHE A 186      62.380  54.070  41.270  1.00  0.00           C
ATOM   2930  CD1 PHE A 186      62.030  52.770  41.620  1.00  0.00           C
ATOM   2931  HD1 PHE A 186      62.060  51.960  40.910  1.00  0.00           H
ATOM   2932  CE1 PHE A 186      61.910  52.390  42.970  1.00  0.00           C
ATOM   2933  HE1 PHE A 186      61.740  51.360  43.250  1.00  0.00           H
ATOM   2934  CZ  PHE A 186      62.020  53.350  44.030  1.00  0.00           C
ATOM   2935  HZ  PHE A 186      61.970  53.070  45.070  1.00  0.00           H
ATOM   2936  CD2 PHE A 186      62.540  55.010  42.300  1.00  0.00           C
ATOM   2937  HD2 PHE A 186      62.950  56.000  42.170  1.00  0.00           H
ATOM   2938  CE2 PHE A 186      62.310  54.690  43.650  1.00  0.00           C
ATOM   2939  HE2 PHE A 186      62.520  55.420  44.420  1.00  0.00           H
ATOM   2940  C   PHE A 186      61.170  56.450  39.750  1.00  0.00           C
ATOM   2941  O   PHE A 186      61.820  57.510  39.640  1.00  0.00           O
ATOM   2942  N   GLN A 187      60.020  56.500  40.460  1.00  0.00           N
ATOM   2943  HN  GLN A 187      59.570  55.620  40.610  1.00  0.00           H
ATOM   2944  CA  GLN A 187      59.390  57.780  40.740  1.00  0.00           C
ATOM   2945  HA  GLN A 187      59.770  58.540  40.070  1.00  0.00           H
ATOM   2946  CB  GLN A 187      57.830  57.650  40.440  1.00  0.00           C
ATOM   2947  HB1 GLN A 187      57.250  58.500  40.880  1.00  0.00           H
ATOM   2948  HB2 GLN A 187      57.490  56.680  40.880  1.00  0.00           H
ATOM   2949  CG  GLN A 187      57.540  57.660  39.020  1.00  0.00           C
ATOM   2950  HG1 GLN A 187      57.940  56.790  38.460  1.00  0.00           H
ATOM   2951  HG2 GLN A 187      58.040  58.460  38.430  1.00  0.00           H
ATOM   2952  CD  GLN A 187      56.030  57.800  38.670  1.00  0.00           C
ATOM   2953  OE1 GLN A 187      55.540  58.870  38.290  1.00  0.00           O
ATOM   2954  NE2 GLN A 187      55.290  56.630  38.630  1.00  0.00           N
ATOM   2955 HE21 GLN A 187      55.790  55.780  38.720  1.00  0.00           H
ATOM   2956 HE22 GLN A 187      54.340  56.780  38.370  1.00  0.00           H
ATOM   2957  C   GLN A 187      59.520  58.300  42.170  1.00  0.00           C
ATOM   2958  O   GLN A 187      59.670  57.590  43.160  1.00  0.00           O
ATOM   2959  N   TRP A 188      59.250  59.560  42.380  1.00  0.00           N
ATOM   2960  HN  TRP A 188      59.050  60.200  41.640  1.00  0.00           H
ATOM   2961  CA  TRP A 188      59.180  60.300  43.590  1.00  0.00           C
ATOM   2962  HA  TRP A 188      60.190  60.260  43.990  1.00  0.00           H
ATOM   2963  CB  TRP A 188      58.730  61.810  43.300  1.00  0.00           C
ATOM   2964  HB1 TRP A 188      57.810  61.670  42.690  1.00  0.00           H
ATOM   2965  HB2 TRP A 188      59.370  62.290  42.530  1.00  0.00           H
ATOM   2966  CG  TRP A 188      58.510  62.680  44.500  1.00  0.00           C
ATOM   2967  CD1 TRP A 188      57.310  62.650  45.190  1.00  0.00           C
ATOM   2968  HD1 TRP A 188      56.450  62.070  44.890  1.00  0.00           H
ATOM   2969  NE1 TRP A 188      57.390  63.470  46.280  1.00  0.00           N
ATOM   2970  HE1 TRP A 188      56.680  63.500  46.960  1.00  0.00           H
ATOM   2971  CE2 TRP A 188      58.550  64.080  46.380  1.00  0.00           C
ATOM   2972  CD2 TRP A 188      59.340  63.670  45.280  1.00  0.00           C
ATOM   2973  CE3 TRP A 188      60.630  64.130  45.060  1.00  0.00           C
ATOM   2974  HE3 TRP A 188      61.200  63.980  44.150  1.00  0.00           H
ATOM   2975  CZ3 TRP A 188      61.170  64.840  46.120  1.00  0.00           C
ATOM   2976  HZ3 TRP A 188      62.180  65.160  45.950  1.00  0.00           H
ATOM   2977  CZ2 TRP A 188      59.180  64.850  47.360  1.00  0.00           C
ATOM   2978  HZ2 TRP A 188      58.640  65.070  48.270  1.00  0.00           H
ATOM   2979  CH2 TRP A 188      60.530  65.200  47.250  1.00  0.00           C
ATOM   2980  HH2 TRP A 188      60.940  65.810  48.050  1.00  0.00           H
ATOM   2981  C   TRP A 188      58.270  59.680  44.700  1.00  0.00           C
ATOM   2982  O   TRP A 188      58.720  59.330  45.790  1.00  0.00           O
ATOM   2983  N   HSE A 189      56.970  59.310  44.410  1.00  0.00           N
ATOM   2984  HN  HSE A 189      56.600  59.560  43.520  1.00  0.00           H
ATOM   2985  CA  HSE A 189      56.080  58.500  45.310  1.00  0.00           C
ATOM   2986  HA  HSE A 189      56.050  59.090  46.220  1.00  0.00           H
ATOM   2987  CB  HSE A 189      54.570  58.270  44.790  1.00  0.00           C
ATOM   2988  HB1 HSE A 189      54.050  59.250  44.800  1.00  0.00           H
ATOM   2989  HB2 HSE A 189      53.940  57.650  45.470  1.00  0.00           H
ATOM   2990  ND1 HSE A 189      54.530  58.660  42.440  1.00  0.00           N
ATOM   2991  CG  HSE A 189      54.540  57.760  43.420  1.00  0.00           C
ATOM   2992  CE1 HSE A 189      54.330  57.940  41.350  1.00  0.00           C
ATOM   2993  HE1 HSE A 189      54.350  58.330  40.330  1.00  0.00           H
ATOM   2994  NE2 HSE A 189      54.160  56.630  41.600  1.00  0.00           N
ATOM   2995  HE2 HSE A 189      53.990  55.820  41.030  1.00  0.00           H
ATOM   2996  CD2 HSE A 189      54.410  56.500  42.950  1.00  0.00           C
ATOM   2997  HD2 HSE A 189      54.230  55.520  43.380  1.00  0.00           H
ATOM   2998  C   HSE A 189      56.620  57.140  45.660  1.00  0.00           C
ATOM   2999  O   HSE A 189      56.540  56.770  46.840  1.00  0.00           O
ATOM   3000  N   GLU A 190      57.290  56.490  44.740  1.00  0.00           N
ATOM   3001  HN  GLU A 190      57.360  56.810  43.790  1.00  0.00           H
ATOM   3002  CA  GLU A 190      58.000  55.300  45.050  1.00  0.00           C
ATOM   3003  HA  GLU A 190      57.380  54.580  45.560  1.00  0.00           H
ATOM   3004  CB  GLU A 190      58.520  54.740  43.730  1.00  0.00           C
ATOM   3005  HB1 GLU A 190      59.140  53.870  44.020  1.00  0.00           H
ATOM   3006  HB2 GLU A 190      59.220  55.450  43.230  1.00  0.00           H
ATOM   3007  CG  GLU A 190      57.370  54.290  42.790  1.00  0.00           C
ATOM   3008  HG1 GLU A 190      57.000  55.280  42.450  1.00  0.00           H
ATOM   3009  HG2 GLU A 190      56.570  53.810  43.390  1.00  0.00           H
ATOM   3010  CD  GLU A 190      57.910  53.450  41.680  1.00  0.00           C
ATOM   3011  OE1 GLU A 190      58.730  53.960  40.870  1.00  0.00           O
ATOM   3012  OE2 GLU A 190      57.430  52.300  41.470  1.00  0.00           O
ATOM   3013  C   GLU A 190      59.240  55.570  45.920  1.00  0.00           C
ATOM   3014  O   GLU A 190      59.590  54.810  46.860  1.00  0.00           O
ATOM   3015  N   ALA A 191      60.030  56.700  45.760  1.00  0.00           N
ATOM   3016  HN  ALA A 191      59.810  57.370  45.070  1.00  0.00           H
ATOM   3017  CA  ALA A 191      61.110  57.040  46.680  1.00  0.00           C
ATOM   3018  HA  ALA A 191      61.800  56.220  46.690  1.00  0.00           H
ATOM   3019  CB  ALA A 191      61.950  58.200  46.160  1.00  0.00           C
ATOM   3020  HB1 ALA A 191      62.550  57.820  45.300  1.00  0.00           H
ATOM   3021  HB2 ALA A 191      62.700  58.610  46.870  1.00  0.00           H
ATOM   3022  HB3 ALA A 191      61.320  59.050  45.800  1.00  0.00           H
ATOM   3023  C   ALA A 191      60.680  57.410  48.110  1.00  0.00           C
ATOM   3024  O   ALA A 191      61.340  57.050  49.150  1.00  0.00           O
ATOM   3025  N   MET A 192      59.510  58.010  48.200  1.00  0.00           N
ATOM   3026  HN  MET A 192      59.050  58.260  47.350  1.00  0.00           H
ATOM   3027  CA  MET A 192      58.730  58.140  49.390  1.00  0.00           C
ATOM   3028  HA  MET A 192      59.340  58.730  50.070  1.00  0.00           H
ATOM   3029  CB  MET A 192      57.470  59.100  49.120  1.00  0.00           C
ATOM   3030  HB1 MET A 192      56.980  59.150  50.120  1.00  0.00           H
ATOM   3031  HB2 MET A 192      56.680  58.630  48.500  1.00  0.00           H
ATOM   3032  CG  MET A 192      57.810  60.530  48.680  1.00  0.00           C
ATOM   3033  HG1 MET A 192      56.840  61.040  48.520  1.00  0.00           H
ATOM   3034  HG2 MET A 192      58.480  60.510  47.790  1.00  0.00           H
ATOM   3035  SD  MET A 192      58.680  61.540  49.920  1.00  0.00           S
ATOM   3036  CE  MET A 192      60.160  62.020  48.980  1.00  0.00           C
ATOM   3037  HE1 MET A 192      60.940  61.240  48.930  1.00  0.00           H
ATOM   3038  HE2 MET A 192      60.750  62.880  49.370  1.00  0.00           H
ATOM   3039  HE3 MET A 192      59.880  62.280  47.940  1.00  0.00           H
ATOM   3040  C   MET A 192      58.380  56.850  50.090  1.00  0.00           C
ATOM   3041  O   MET A 192      58.340  56.640  51.280  1.00  0.00           O
ATOM   3042  N   PHE A 193      58.110  55.800  49.220  1.00  0.00           N
ATOM   3043  HN  PHE A 193      58.010  56.040  48.260  1.00  0.00           H
ATOM   3044  CA  PHE A 193      57.740  54.530  49.750  1.00  0.00           C
ATOM   3045  HA  PHE A 193      57.130  54.710  50.610  1.00  0.00           H
ATOM   3046  CB  PHE A 193      56.900  53.650  48.740  1.00  0.00           C
ATOM   3047  HB1 PHE A 193      57.470  53.880  47.820  1.00  0.00           H
ATOM   3048  HB2 PHE A 193      55.870  54.050  48.570  1.00  0.00           H
ATOM   3049  CG  PHE A 193      56.870  52.190  48.980  1.00  0.00           C
ATOM   3050  CD1 PHE A 193      55.700  51.510  49.220  1.00  0.00           C
ATOM   3051  HD1 PHE A 193      54.770  52.030  49.400  1.00  0.00           H
ATOM   3052  CE1 PHE A 193      55.760  50.080  49.360  1.00  0.00           C
ATOM   3053  HE1 PHE A 193      54.800  49.650  49.600  1.00  0.00           H
ATOM   3054  CZ  PHE A 193      56.940  49.330  49.110  1.00  0.00           C
ATOM   3055  HZ  PHE A 193      56.810  48.270  49.120  1.00  0.00           H
ATOM   3056  CD2 PHE A 193      58.040  51.420  48.720  1.00  0.00           C
ATOM   3057  HD2 PHE A 193      58.930  51.970  48.420  1.00  0.00           H
ATOM   3058  CE2 PHE A 193      58.110  50.020  48.830  1.00  0.00           C
ATOM   3059  HE2 PHE A 193      58.970  49.440  48.520  1.00  0.00           H
ATOM   3060  C   PHE A 193      58.920  53.870  50.370  1.00  0.00           C
ATOM   3061  O   PHE A 193      58.910  53.160  51.340  1.00  0.00           O
ATOM   3062  N   LEU A 194      60.120  54.100  49.880  1.00  0.00           N
ATOM   3063  HN  LEU A 194      60.220  54.370  48.930  1.00  0.00           H
ATOM   3064  CA  LEU A 194      61.300  53.640  50.580  1.00  0.00           C
ATOM   3065  HA  LEU A 194      61.120  52.590  50.770  1.00  0.00           H
ATOM   3066  CB  LEU A 194      62.470  53.740  49.680  1.00  0.00           C
ATOM   3067  HB1 LEU A 194      63.420  53.630  50.240  1.00  0.00           H
ATOM   3068  HB2 LEU A 194      62.500  54.690  49.100  1.00  0.00           H
ATOM   3069  CG  LEU A 194      62.630  52.660  48.610  1.00  0.00           C
ATOM   3070  HG  LEU A 194      61.710  52.690  47.980  1.00  0.00           H
ATOM   3071  CD1 LEU A 194      63.690  53.070  47.600  1.00  0.00           C
ATOM   3072 HD11 LEU A 194      63.830  52.350  46.760  1.00  0.00           H
ATOM   3073 HD12 LEU A 194      64.660  53.170  48.120  1.00  0.00           H
ATOM   3074 HD13 LEU A 194      63.420  53.990  47.050  1.00  0.00           H
ATOM   3075  CD2 LEU A 194      63.020  51.310  49.060  1.00  0.00           C
ATOM   3076 HD21 LEU A 194      64.060  51.300  49.440  1.00  0.00           H
ATOM   3077 HD22 LEU A 194      62.920  50.650  48.160  1.00  0.00           H
ATOM   3078 HD23 LEU A 194      62.310  50.840  49.780  1.00  0.00           H
ATOM   3079  C   LEU A 194      61.600  54.320  51.850  1.00  0.00           C
ATOM   3080  O   LEU A 194      61.910  53.710  52.870  1.00  0.00           O
ATOM   3081  N   LEU A 195      61.490  55.640  51.850  1.00  0.00           N
ATOM   3082  HN  LEU A 195      61.300  56.060  50.960  1.00  0.00           H
ATOM   3083  CA  LEU A 195      61.590  56.570  53.000  1.00  0.00           C
ATOM   3084  HA  LEU A 195      62.480  56.400  53.600  1.00  0.00           H
ATOM   3085  CB  LEU A 195      61.650  58.040  52.490  1.00  0.00           C
ATOM   3086  HB1 LEU A 195      60.840  58.160  51.730  1.00  0.00           H
ATOM   3087  HB2 LEU A 195      62.620  58.170  51.980  1.00  0.00           H
ATOM   3088  CG  LEU A 195      61.460  59.150  53.520  1.00  0.00           C
ATOM   3089  HG  LEU A 195      61.850  58.760  54.490  1.00  0.00           H
ATOM   3090  CD1 LEU A 195      62.230  60.410  53.110  1.00  0.00           C
ATOM   3091 HD11 LEU A 195      63.300  60.270  53.340  1.00  0.00           H
ATOM   3092 HD12 LEU A 195      61.840  61.290  53.670  1.00  0.00           H
ATOM   3093 HD13 LEU A 195      62.070  60.570  52.020  1.00  0.00           H
ATOM   3094  CD2 LEU A 195      60.020  59.530  53.770  1.00  0.00           C
ATOM   3095 HD21 LEU A 195      59.660  59.960  52.800  1.00  0.00           H
ATOM   3096 HD22 LEU A 195      60.010  60.240  54.620  1.00  0.00           H
ATOM   3097 HD23 LEU A 195      59.280  58.720  53.980  1.00  0.00           H
ATOM   3098  C   LEU A 195      60.510  56.250  54.060  1.00  0.00           C
ATOM   3099  O   LEU A 195      60.840  56.240  55.210  1.00  0.00           O
ATOM   3100  N   GLU A 196      59.270  55.930  53.670  1.00  0.00           N
ATOM   3101  HN  GLU A 196      59.090  55.940  52.690  1.00  0.00           H
ATOM   3102  CA  GLU A 196      58.080  55.660  54.500  1.00  0.00           C
ATOM   3103  HA  GLU A 196      58.180  56.150  55.450  1.00  0.00           H
ATOM   3104  CB  GLU A 196      56.750  56.030  53.850  1.00  0.00           C
ATOM   3105  HB1 GLU A 196      55.910  55.510  54.340  1.00  0.00           H
ATOM   3106  HB2 GLU A 196      56.720  55.570  52.840  1.00  0.00           H
ATOM   3107  CG  GLU A 196      56.570  57.540  53.700  1.00  0.00           C
ATOM   3108  HG1 GLU A 196      57.420  57.990  53.150  1.00  0.00           H
ATOM   3109  HG2 GLU A 196      56.660  58.080  54.660  1.00  0.00           H
ATOM   3110  CD  GLU A 196      55.220  58.130  53.160  1.00  0.00           C
ATOM   3111  OE1 GLU A 196      54.220  58.250  53.860  1.00  0.00           O
ATOM   3112  OE2 GLU A 196      55.140  58.320  51.790  1.00  0.00           O
ATOM   3113  HE2 GLU A 196      54.190  58.360  51.700  1.00  0.00           H
ATOM   3114  C   GLU A 196      58.030  54.180  54.720  1.00  0.00           C
ATOM   3115  O   GLU A 196      57.080  53.540  55.200  1.00  0.00           O
ATOM   3116  N   PHE A 197      59.150  53.410  54.460  1.00  0.00           N
ATOM   3117  HN  PHE A 197      59.770  53.790  53.780  1.00  0.00           H
ATOM   3118  CA  PHE A 197      59.500  52.090  55.060  1.00  0.00           C
ATOM   3119  HA  PHE A 197      58.580  51.670  55.440  1.00  0.00           H
ATOM   3120  CB  PHE A 197      59.840  51.070  54.010  1.00  0.00           C
ATOM   3121  HB1 PHE A 197      60.700  51.530  53.460  1.00  0.00           H
ATOM   3122  HB2 PHE A 197      59.190  50.860  53.140  1.00  0.00           H
ATOM   3123  CG  PHE A 197      60.320  49.790  54.570  1.00  0.00           C
ATOM   3124  CD1 PHE A 197      59.410  48.970  55.330  1.00  0.00           C
ATOM   3125  HD1 PHE A 197      58.410  49.350  55.390  1.00  0.00           H
ATOM   3126  CE1 PHE A 197      59.870  47.850  56.010  1.00  0.00           C
ATOM   3127  HE1 PHE A 197      59.140  47.420  56.690  1.00  0.00           H
ATOM   3128  CZ  PHE A 197      61.170  47.440  55.990  1.00  0.00           C
ATOM   3129  HZ  PHE A 197      61.450  46.590  56.590  1.00  0.00           H
ATOM   3130  CD2 PHE A 197      61.680  49.300  54.570  1.00  0.00           C
ATOM   3131  HD2 PHE A 197      62.440  49.930  54.120  1.00  0.00           H
ATOM   3132  CE2 PHE A 197      62.080  48.130  55.210  1.00  0.00           C
ATOM   3133  HE2 PHE A 197      63.120  47.860  55.120  1.00  0.00           H
ATOM   3134  C   PHE A 197      60.500  52.270  56.180  1.00  0.00           C
ATOM   3135  O   PHE A 197      60.350  51.990  57.350  1.00  0.00           O
ATOM   3136  N   PHE A 198      61.720  52.680  55.720  1.00  0.00           N
ATOM   3137  HN  PHE A 198      61.870  52.840  54.750  1.00  0.00           H
ATOM   3138  CA  PHE A 198      62.850  52.890  56.630  1.00  0.00           C
ATOM   3139  HA  PHE A 198      63.040  51.880  56.970  1.00  0.00           H
ATOM   3140  CB  PHE A 198      64.180  53.210  55.840  1.00  0.00           C
ATOM   3141  HB1 PHE A 198      65.040  53.380  56.520  1.00  0.00           H
ATOM   3142  HB2 PHE A 198      63.930  54.220  55.450  1.00  0.00           H
ATOM   3143  CG  PHE A 198      64.550  52.070  54.870  1.00  0.00           C
ATOM   3144  CD1 PHE A 198      65.000  50.840  55.390  1.00  0.00           C
ATOM   3145  HD1 PHE A 198      65.030  50.680  56.460  1.00  0.00           H
ATOM   3146  CE1 PHE A 198      65.360  49.780  54.490  1.00  0.00           C
ATOM   3147  HE1 PHE A 198      65.710  48.830  54.880  1.00  0.00           H
ATOM   3148  CZ  PHE A 198      65.360  50.060  53.120  1.00  0.00           C
ATOM   3149  HZ  PHE A 198      65.630  49.290  52.410  1.00  0.00           H
ATOM   3150  CD2 PHE A 198      64.630  52.290  53.490  1.00  0.00           C
ATOM   3151  HD2 PHE A 198      64.290  53.260  53.190  1.00  0.00           H
ATOM   3152  CE2 PHE A 198      65.100  51.340  52.600  1.00  0.00           C
ATOM   3153  HE2 PHE A 198      65.120  51.610  51.560  1.00  0.00           H
ATOM   3154  C   PHE A 198      62.750  53.840  57.790  1.00  0.00           C
ATOM   3155  O   PHE A 198      63.050  53.420  58.900  1.00  0.00           O
ATOM   3156  N   LEU A 199      62.310  55.090  57.590  1.00  0.00           N
ATOM   3157  HN  LEU A 199      61.950  55.250  56.670  1.00  0.00           H
ATOM   3158  CA  LEU A 199      61.960  56.050  58.580  1.00  0.00           C
ATOM   3159  HA  LEU A 199      62.870  56.040  59.160  1.00  0.00           H
ATOM   3160  CB  LEU A 199      61.810  57.450  57.990  1.00  0.00           C
ATOM   3161  HB1 LEU A 199      60.910  57.450  57.330  1.00  0.00           H
ATOM   3162  HB2 LEU A 199      62.550  57.570  57.180  1.00  0.00           H
ATOM   3163  CG  LEU A 199      61.730  58.620  58.950  1.00  0.00           C
ATOM   3164  HG  LEU A 199      60.950  58.460  59.730  1.00  0.00           H
ATOM   3165  CD1 LEU A 199      63.110  58.780  59.630  1.00  0.00           C
ATOM   3166 HD11 LEU A 199      63.190  59.620  60.350  1.00  0.00           H
ATOM   3167 HD12 LEU A 199      63.990  58.880  58.970  1.00  0.00           H
ATOM   3168 HD13 LEU A 199      63.340  57.820  60.150  1.00  0.00           H
ATOM   3169  CD2 LEU A 199      61.390  59.800  58.090  1.00  0.00           C
ATOM   3170 HD21 LEU A 199      61.500  60.740  58.670  1.00  0.00           H
ATOM   3171 HD22 LEU A 199      60.350  59.790  57.710  1.00  0.00           H
ATOM   3172 HD23 LEU A 199      62.030  59.950  57.200  1.00  0.00           H
ATOM   3173  C   LEU A 199      60.890  55.650  59.600  1.00  0.00           C
ATOM   3174  O   LEU A 199      61.160  55.760  60.780  1.00  0.00           O
ATOM   3175  N   PRO A 200      59.730  55.210  59.280  1.00  0.00           N
ATOM   3176  CD  PRO A 200      58.980  55.510  58.030  1.00  0.00           C
ATOM   3177  HD1 PRO A 200      59.560  55.200  57.140  1.00  0.00           H
ATOM   3178  HD2 PRO A 200      58.990  56.620  57.970  1.00  0.00           H
ATOM   3179  CA  PRO A 200      58.710  54.830  60.280  1.00  0.00           C
ATOM   3180  HA  PRO A 200      58.720  55.530  61.110  1.00  0.00           H
ATOM   3181  CB  PRO A 200      57.230  54.950  59.570  1.00  0.00           C
ATOM   3182  HB1 PRO A 200      56.860  55.980  59.720  1.00  0.00           H
ATOM   3183  HB2 PRO A 200      56.490  54.250  59.990  1.00  0.00           H
ATOM   3184  CG  PRO A 200      57.600  54.850  58.140  1.00  0.00           C
ATOM   3185  HG1 PRO A 200      57.710  53.770  57.870  1.00  0.00           H
ATOM   3186  HG2 PRO A 200      56.910  55.370  57.450  1.00  0.00           H
ATOM   3187  C   PRO A 200      59.000  53.500  60.880  1.00  0.00           C
ATOM   3188  O   PRO A 200      59.070  53.490  62.110  1.00  0.00           O
ATOM   3189  N   LEU A 201      59.500  52.470  60.190  1.00  0.00           N
ATOM   3190  HN  LEU A 201      59.640  52.440  59.210  1.00  0.00           H
ATOM   3191  CA  LEU A 201      60.000  51.250  60.870  1.00  0.00           C
ATOM   3192  HA  LEU A 201      59.220  50.960  61.550  1.00  0.00           H
ATOM   3193  CB  LEU A 201      60.520  50.190  59.860  1.00  0.00           C
ATOM   3194  HB1 LEU A 201      61.370  50.550  59.240  1.00  0.00           H
ATOM   3195  HB2 LEU A 201      59.610  49.950  59.260  1.00  0.00           H
ATOM   3196  CG  LEU A 201      61.060  48.810  60.460  1.00  0.00           C
ATOM   3197  HG  LEU A 201      61.970  49.060  61.060  1.00  0.00           H
ATOM   3198  CD1 LEU A 201      59.920  48.060  61.190  1.00  0.00           C
ATOM   3199 HD11 LEU A 201      60.320  47.040  61.390  1.00  0.00           H
ATOM   3200 HD12 LEU A 201      59.080  47.920  60.480  1.00  0.00           H
ATOM   3201 HD13 LEU A 201      59.480  48.630  62.040  1.00  0.00           H
ATOM   3202  CD2 LEU A 201      61.500  47.830  59.370  1.00  0.00           C
ATOM   3203 HD21 LEU A 201      62.250  48.250  58.660  1.00  0.00           H
ATOM   3204 HD22 LEU A 201      60.600  47.530  58.820  1.00  0.00           H
ATOM   3205 HD23 LEU A 201      62.080  46.940  59.710  1.00  0.00           H
ATOM   3206  C   LEU A 201      61.170  51.570  61.740  1.00  0.00           C
ATOM   3207  O   LEU A 201      61.180  51.040  62.820  1.00  0.00           O
ATOM   3208  N   GLY A 202      62.150  52.450  61.310  1.00  0.00           N
ATOM   3209  HN  GLY A 202      62.140  52.630  60.330  1.00  0.00           H
ATOM   3210  CA  GLY A 202      63.290  52.830  62.080  1.00  0.00           C
ATOM   3211  HA1 GLY A 202      63.790  53.560  61.450  1.00  0.00           H
ATOM   3212  HA2 GLY A 202      63.900  51.970  62.300  1.00  0.00           H
ATOM   3213  C   GLY A 202      62.940  53.540  63.430  1.00  0.00           C
ATOM   3214  O   GLY A 202      63.570  53.320  64.440  1.00  0.00           O
ATOM   3215  N   ILE A 203      61.880  54.310  63.400  1.00  0.00           N
ATOM   3216  HN  ILE A 203      61.380  54.430  62.550  1.00  0.00           H
ATOM   3217  CA  ILE A 203      61.400  54.970  64.580  1.00  0.00           C
ATOM   3218  HA  ILE A 203      62.240  55.340  65.170  1.00  0.00           H
ATOM   3219  CB  ILE A 203      60.630  56.190  64.320  1.00  0.00           C
ATOM   3220  HB  ILE A 203      59.890  55.930  63.530  1.00  0.00           H
ATOM   3221  CG2 ILE A 203      59.810  56.850  65.480  1.00  0.00           C
ATOM   3222 HG21 ILE A 203      59.380  57.790  65.080  1.00  0.00           H
ATOM   3223 HG22 ILE A 203      60.280  57.000  66.470  1.00  0.00           H
ATOM   3224 HG23 ILE A 203      58.920  56.200  65.560  1.00  0.00           H
ATOM   3225  CG1 ILE A 203      61.560  57.240  63.640  1.00  0.00           C
ATOM   3226 HG11 ILE A 203      62.020  56.780  62.750  1.00  0.00           H
ATOM   3227 HG12 ILE A 203      62.400  57.360  64.380  1.00  0.00           H
ATOM   3228  CD  ILE A 203      60.910  58.530  63.200  1.00  0.00           C
ATOM   3229  HD1 ILE A 203      59.950  58.230  62.720  1.00  0.00           H
ATOM   3230  HD2 ILE A 203      61.450  59.160  62.470  1.00  0.00           H
ATOM   3231  HD3 ILE A 203      60.780  59.230  64.050  1.00  0.00           H
ATOM   3232  C   ILE A 203      60.630  54.010  65.470  1.00  0.00           C
ATOM   3233  O   ILE A 203      60.950  53.910  66.660  1.00  0.00           O
ATOM   3234  N   ILE A 204      59.660  53.350  64.860  1.00  0.00           N
ATOM   3235  HN  ILE A 204      59.490  53.420  63.880  1.00  0.00           H
ATOM   3236  CA  ILE A 204      58.860  52.380  65.520  1.00  0.00           C
ATOM   3237  HA  ILE A 204      58.400  52.940  66.320  1.00  0.00           H
ATOM   3238  CB  ILE A 204      57.870  51.750  64.530  1.00  0.00           C
ATOM   3239  HB  ILE A 204      58.460  51.510  63.630  1.00  0.00           H
ATOM   3240  CG2 ILE A 204      57.310  50.470  65.220  1.00  0.00           C
ATOM   3241 HG21 ILE A 204      58.080  49.670  65.310  1.00  0.00           H
ATOM   3242 HG22 ILE A 204      56.490  50.040  64.610  1.00  0.00           H
ATOM   3243 HG23 ILE A 204      56.900  50.640  66.240  1.00  0.00           H
ATOM   3244  CG1 ILE A 204      56.830  52.730  64.060  1.00  0.00           C
ATOM   3245 HG11 ILE A 204      57.360  53.650  63.760  1.00  0.00           H
ATOM   3246 HG12 ILE A 204      56.130  52.850  64.920  1.00  0.00           H
ATOM   3247  CD  ILE A 204      56.020  52.330  62.800  1.00  0.00           C
ATOM   3248  HD1 ILE A 204      55.670  53.190  62.190  1.00  0.00           H
ATOM   3249  HD2 ILE A 204      55.300  51.490  62.940  1.00  0.00           H
ATOM   3250  HD3 ILE A 204      56.770  51.970  62.070  1.00  0.00           H
ATOM   3251  C   ILE A 204      59.800  51.320  66.240  1.00  0.00           C
ATOM   3252  O   ILE A 204      59.570  50.970  67.460  1.00  0.00           O
ATOM   3253  N   LEU A 205      60.790  50.690  65.590  1.00  0.00           N
ATOM   3254  HN  LEU A 205      60.860  50.860  64.610  1.00  0.00           H
ATOM   3255  CA  LEU A 205      61.780  49.810  66.110  1.00  0.00           C
ATOM   3256  HA  LEU A 205      61.170  49.050  66.570  1.00  0.00           H
ATOM   3257  CB  LEU A 205      62.670  49.240  64.940  1.00  0.00           C
ATOM   3258  HB1 LEU A 205      63.490  48.640  65.370  1.00  0.00           H
ATOM   3259  HB2 LEU A 205      63.110  50.010  64.250  1.00  0.00           H
ATOM   3260  CG  LEU A 205      61.970  48.220  64.000  1.00  0.00           C
ATOM   3261  HG  LEU A 205      61.280  48.680  63.250  1.00  0.00           H
ATOM   3262  CD1 LEU A 205      63.040  47.450  63.180  1.00  0.00           C
ATOM   3263 HD11 LEU A 205      63.710  48.190  62.680  1.00  0.00           H
ATOM   3264 HD12 LEU A 205      62.690  46.780  62.350  1.00  0.00           H
ATOM   3265 HD13 LEU A 205      63.680  46.790  63.780  1.00  0.00           H
ATOM   3266  CD2 LEU A 205      61.220  47.210  64.830  1.00  0.00           C
ATOM   3267 HD21 LEU A 205      61.050  46.300  64.200  1.00  0.00           H
ATOM   3268 HD22 LEU A 205      60.400  47.670  65.410  1.00  0.00           H
ATOM   3269 HD23 LEU A 205      61.970  46.800  65.530  1.00  0.00           H
ATOM   3270  C   LEU A 205      62.660  50.360  67.150  1.00  0.00           C
ATOM   3271  O   LEU A 205      62.920  49.710  68.100  1.00  0.00           O
ATOM   3272  N   PHE A 206      63.240  51.560  66.910  1.00  0.00           N
ATOM   3273  HN  PHE A 206      63.110  52.170  66.130  1.00  0.00           H
ATOM   3274  CA  PHE A 206      64.170  52.160  67.880  1.00  0.00           C
ATOM   3275  HA  PHE A 206      64.910  51.380  68.020  1.00  0.00           H
ATOM   3276  CB  PHE A 206      64.850  53.480  67.260  1.00  0.00           C
ATOM   3277  HB1 PHE A 206      64.020  54.130  66.920  1.00  0.00           H
ATOM   3278  HB2 PHE A 206      65.410  53.210  66.350  1.00  0.00           H
ATOM   3279  CG  PHE A 206      65.730  54.180  68.220  1.00  0.00           C
ATOM   3280  CD1 PHE A 206      66.980  53.690  68.490  1.00  0.00           C
ATOM   3281  HD1 PHE A 206      67.370  52.870  67.910  1.00  0.00           H
ATOM   3282  CE1 PHE A 206      67.800  54.330  69.520  1.00  0.00           C
ATOM   3283  HE1 PHE A 206      68.790  53.950  69.660  1.00  0.00           H
ATOM   3284  CZ  PHE A 206      67.360  55.410  70.220  1.00  0.00           C
ATOM   3285  HZ  PHE A 206      68.100  55.840  70.890  1.00  0.00           H
ATOM   3286  CD2 PHE A 206      65.290  55.280  69.000  1.00  0.00           C
ATOM   3287  HD2 PHE A 206      64.270  55.600  68.930  1.00  0.00           H
ATOM   3288  CE2 PHE A 206      66.090  55.950  69.980  1.00  0.00           C
ATOM   3289  HE2 PHE A 206      65.700  56.710  70.640  1.00  0.00           H
ATOM   3290  C   PHE A 206      63.540  52.500  69.200  1.00  0.00           C
ATOM   3291  O   PHE A 206      63.970  52.080  70.270  1.00  0.00           O
ATOM   3292  N   CYS A 207      62.270  53.000  69.080  1.00  0.00           N
ATOM   3293  HN  CYS A 207      61.860  53.200  68.200  1.00  0.00           H
ATOM   3294  CA  CYS A 207      61.370  52.870  70.200  1.00  0.00           C
ATOM   3295  HA  CYS A 207      61.610  53.520  71.020  1.00  0.00           H
ATOM   3296  CB  CYS A 207      59.860  53.330  69.740  1.00  0.00           C
ATOM   3297  HB1 CYS A 207      59.180  53.260  70.620  1.00  0.00           H
ATOM   3298  HB2 CYS A 207      59.380  52.730  68.940  1.00  0.00           H
ATOM   3299  SG  CYS A 207      59.970  55.120  69.490  1.00  0.00           S
ATOM   3300  HG1 CYS A 207      59.120  54.930  68.490  1.00  0.00           H
ATOM   3301  C   CYS A 207      61.030  51.500  70.730  1.00  0.00           C
ATOM   3302  O   CYS A 207      61.080  51.360  71.950  1.00  0.00           O
ATOM   3303  N   SER A 208      60.650  50.430  69.980  1.00  0.00           N
ATOM   3304  HN  SER A 208      60.520  50.540  69.000  1.00  0.00           H
ATOM   3305  CA  SER A 208      60.500  49.090  70.500  1.00  0.00           C
ATOM   3306  HA  SER A 208      59.680  49.210  71.190  1.00  0.00           H
ATOM   3307  CB  SER A 208      60.270  47.980  69.430  1.00  0.00           C
ATOM   3308  HB1 SER A 208      60.250  46.990  69.930  1.00  0.00           H
ATOM   3309  HB2 SER A 208      61.150  48.100  68.760  1.00  0.00           H
ATOM   3310  OG  SER A 208      59.050  48.250  68.660  1.00  0.00           O
ATOM   3311  HG1 SER A 208      59.030  49.200  68.500  1.00  0.00           H
ATOM   3312  C   SER A 208      61.820  48.660  71.290  1.00  0.00           C
ATOM   3313  O   SER A 208      61.670  48.240  72.390  1.00  0.00           O
ATOM   3314  N   ALA A 209      63.040  48.790  70.680  1.00  0.00           N
ATOM   3315  HN  ALA A 209      63.060  49.090  69.740  1.00  0.00           H
ATOM   3316  CA  ALA A 209      64.300  48.540  71.240  1.00  0.00           C
ATOM   3317  HA  ALA A 209      64.410  47.490  71.510  1.00  0.00           H
ATOM   3318  CB  ALA A 209      65.380  48.840  70.180  1.00  0.00           C
ATOM   3319  HB1 ALA A 209      65.050  48.350  69.230  1.00  0.00           H
ATOM   3320  HB2 ALA A 209      66.360  48.450  70.490  1.00  0.00           H
ATOM   3321  HB3 ALA A 209      65.430  49.940  70.010  1.00  0.00           H
ATOM   3322  C   ALA A 209      64.780  49.370  72.410  1.00  0.00           C
ATOM   3323  O   ALA A 209      65.440  48.850  73.360  1.00  0.00           O
ATOM   3324  N   ARG A 210      64.530  50.660  72.530  1.00  0.00           N
ATOM   3325  HN  ARG A 210      64.090  51.130  71.770  1.00  0.00           H
ATOM   3326  CA  ARG A 210      64.590  51.360  73.790  1.00  0.00           C
ATOM   3327  HA  ARG A 210      65.570  51.140  74.210  1.00  0.00           H
ATOM   3328  CB  ARG A 210      64.310  52.860  73.520  1.00  0.00           C
ATOM   3329  HB1 ARG A 210      64.160  53.290  74.540  1.00  0.00           H
ATOM   3330  HB2 ARG A 210      63.370  52.880  72.940  1.00  0.00           H
ATOM   3331  CG  ARG A 210      65.260  53.710  72.650  1.00  0.00           C
ATOM   3332  HG1 ARG A 210      64.670  54.570  72.270  1.00  0.00           H
ATOM   3333  HG2 ARG A 210      65.690  53.190  71.760  1.00  0.00           H
ATOM   3334  CD  ARG A 210      66.460  54.220  73.490  1.00  0.00           C
ATOM   3335  HD1 ARG A 210      66.260  54.490  74.550  1.00  0.00           H
ATOM   3336  HD2 ARG A 210      66.870  55.130  73.010  1.00  0.00           H
ATOM   3337  NE  ARG A 210      67.460  53.120  73.540  1.00  0.00           N
ATOM   3338  HE  ARG A 210      67.340  52.250  73.050  1.00  0.00           H
ATOM   3339  CZ  ARG A 210      68.700  53.320  73.960  1.00  0.00           C
ATOM   3340  NH1 ARG A 210      69.110  54.380  74.620  1.00  0.00           N
ATOM   3341 HH11 ARG A 210      68.630  55.220  74.830  1.00  0.00           H
ATOM   3342 HH12 ARG A 210      70.060  54.350  74.950  1.00  0.00           H
ATOM   3343  NH2 ARG A 210      69.670  52.400  73.790  1.00  0.00           N
ATOM   3344 HH21 ARG A 210      69.250  51.610  73.340  1.00  0.00           H
ATOM   3345 HH22 ARG A 210      70.470  52.430  74.380  1.00  0.00           H
ATOM   3346  C   ARG A 210      63.750  50.830  74.890  1.00  0.00           C
ATOM   3347  O   ARG A 210      64.200  50.800  76.020  1.00  0.00           O
ATOM   3348  N   ILE A 211      62.490  50.380  74.690  1.00  0.00           N
ATOM   3349  HN  ILE A 211      62.170  50.280  73.750  1.00  0.00           H
ATOM   3350  CA  ILE A 211      61.650  49.790  75.750  1.00  0.00           C
ATOM   3351  HA  ILE A 211      61.550  50.480  76.570  1.00  0.00           H
ATOM   3352  CB  ILE A 211      60.240  49.480  75.250  1.00  0.00           C
ATOM   3353  HB  ILE A 211      60.250  48.820  74.350  1.00  0.00           H
ATOM   3354  CG2 ILE A 211      59.430  48.860  76.410  1.00  0.00           C
ATOM   3355 HG21 ILE A 211      59.460  49.500  77.320  1.00  0.00           H
ATOM   3356 HG22 ILE A 211      59.800  47.860  76.730  1.00  0.00           H
ATOM   3357 HG23 ILE A 211      58.380  48.830  76.050  1.00  0.00           H
ATOM   3358  CG1 ILE A 211      59.570  50.890  74.830  1.00  0.00           C
ATOM   3359 HG11 ILE A 211      60.300  51.450  74.210  1.00  0.00           H
ATOM   3360 HG12 ILE A 211      59.410  51.500  75.740  1.00  0.00           H
ATOM   3361  CD  ILE A 211      58.280  50.720  74.020  1.00  0.00           C
ATOM   3362  HD1 ILE A 211      58.400  49.980  73.210  1.00  0.00           H
ATOM   3363  HD2 ILE A 211      57.950  51.730  73.680  1.00  0.00           H
ATOM   3364  HD3 ILE A 211      57.460  50.280  74.620  1.00  0.00           H
ATOM   3365  C   ILE A 211      62.300  48.560  76.320  1.00  0.00           C
ATOM   3366  O   ILE A 211      62.400  48.390  77.510  1.00  0.00           O
ATOM   3367  N   ILE A 212      62.740  47.550  75.490  1.00  0.00           N
ATOM   3368  HN  ILE A 212      62.650  47.540  74.490  1.00  0.00           H
ATOM   3369  CA  ILE A 212      63.480  46.300  75.940  1.00  0.00           C
ATOM   3370  HA  ILE A 212      62.980  45.730  76.690  1.00  0.00           H
ATOM   3371  CB  ILE A 212      63.950  45.510  74.740  1.00  0.00           C
ATOM   3372  HB  ILE A 212      64.840  45.940  74.250  1.00  0.00           H
ATOM   3373  CG2 ILE A 212      64.540  44.150  75.310  1.00  0.00           C
ATOM   3374 HG21 ILE A 212      63.860  43.660  76.040  1.00  0.00           H
ATOM   3375 HG22 ILE A 212      65.540  44.270  75.750  1.00  0.00           H
ATOM   3376 HG23 ILE A 212      64.840  43.420  74.530  1.00  0.00           H
ATOM   3377  CG1 ILE A 212      62.840  45.140  73.640  1.00  0.00           C
ATOM   3378 HG11 ILE A 212      63.280  44.640  72.750  1.00  0.00           H
ATOM   3379 HG12 ILE A 212      62.400  46.130  73.410  1.00  0.00           H
ATOM   3380  CD  ILE A 212      61.670  44.300  74.350  1.00  0.00           C
ATOM   3381  HD1 ILE A 212      62.100  43.380  74.790  1.00  0.00           H
ATOM   3382  HD2 ILE A 212      60.960  43.920  73.590  1.00  0.00           H
ATOM   3383  HD3 ILE A 212      61.130  44.900  75.110  1.00  0.00           H
ATOM   3384  C   ILE A 212      64.800  46.750  76.650  1.00  0.00           C
ATOM   3385  O   ILE A 212      65.120  46.280  77.720  1.00  0.00           O
ATOM   3386  N   TRP A 213      65.440  47.780  75.990  1.00  0.00           N
ATOM   3387  HN  TRP A 213      65.180  48.240  75.150  1.00  0.00           H
ATOM   3388  CA  TRP A 213      66.670  48.320  76.610  1.00  0.00           C
ATOM   3389  HA  TRP A 213      67.320  47.500  76.870  1.00  0.00           H
ATOM   3390  CB  TRP A 213      67.520  49.320  75.700  1.00  0.00           C
ATOM   3391  HB1 TRP A 213      66.760  50.080  75.450  1.00  0.00           H
ATOM   3392  HB2 TRP A 213      67.910  48.800  74.800  1.00  0.00           H
ATOM   3393  CG  TRP A 213      68.670  50.040  76.400  1.00  0.00           C
ATOM   3394  CD1 TRP A 213      69.950  49.700  76.290  1.00  0.00           C
ATOM   3395  HD1 TRP A 213      70.380  48.990  75.590  1.00  0.00           H
ATOM   3396  NE1 TRP A 213      70.720  50.450  77.210  1.00  0.00           N
ATOM   3397  HE1 TRP A 213      71.670  50.470  77.370  1.00  0.00           H
ATOM   3398  CE2 TRP A 213      69.880  51.330  77.880  1.00  0.00           C
ATOM   3399  CD2 TRP A 213      68.600  51.150  77.330  1.00  0.00           C
ATOM   3400  CE3 TRP A 213      67.660  52.060  77.670  1.00  0.00           C
ATOM   3401  HE3 TRP A 213      66.740  52.030  77.100  1.00  0.00           H
ATOM   3402  CZ3 TRP A 213      67.890  52.980  78.660  1.00  0.00           C
ATOM   3403  HZ3 TRP A 213      67.110  53.680  78.930  1.00  0.00           H
ATOM   3404  CZ2 TRP A 213      70.140  52.250  78.880  1.00  0.00           C
ATOM   3405  HZ2 TRP A 213      71.170  52.310  79.180  1.00  0.00           H
ATOM   3406  CH2 TRP A 213      69.110  53.110  79.280  1.00  0.00           C
ATOM   3407  HH2 TRP A 213      69.320  53.870  80.020  1.00  0.00           H
ATOM   3408  C   TRP A 213      66.440  48.910  78.060  1.00  0.00           C
ATOM   3409  O   TRP A 213      67.240  48.700  78.970  1.00  0.00           O
ATOM   3410  N   SER A 214      65.360  49.700  78.100  1.00  0.00           N
ATOM   3411  HN  SER A 214      64.820  49.670  77.260  1.00  0.00           H
ATOM   3412  CA  SER A 214      64.860  50.370  79.260  1.00  0.00           C
ATOM   3413  HA  SER A 214      65.650  51.060  79.460  1.00  0.00           H
ATOM   3414  CB  SER A 214      63.560  51.250  78.960  1.00  0.00           C
ATOM   3415  HB1 SER A 214      62.790  50.620  78.470  1.00  0.00           H
ATOM   3416  HB2 SER A 214      63.850  52.060  78.260  1.00  0.00           H
ATOM   3417  OG  SER A 214      62.940  51.740  80.140  1.00  0.00           O
ATOM   3418  HG1 SER A 214      63.530  52.500  80.290  1.00  0.00           H
ATOM   3419  C   SER A 214      64.590  49.390  80.370  1.00  0.00           C
ATOM   3420  O   SER A 214      65.010  49.500  81.540  1.00  0.00           O
ATOM   3421  N   LEU A 215      63.860  48.280  80.060  1.00  0.00           N
ATOM   3422  HN  LEU A 215      63.580  48.300  79.090  1.00  0.00           H
ATOM   3423  CA  LEU A 215      63.600  47.190  80.940  1.00  0.00           C
ATOM   3424  HA  LEU A 215      63.190  47.520  81.880  1.00  0.00           H
ATOM   3425  CB  LEU A 215      62.670  46.220  80.210  1.00  0.00           C
ATOM   3426  HB1 LEU A 215      62.560  45.220  80.680  1.00  0.00           H
ATOM   3427  HB2 LEU A 215      63.190  45.960  79.260  1.00  0.00           H
ATOM   3428  CG  LEU A 215      61.270  46.830  79.980  1.00  0.00           C
ATOM   3429  HG  LEU A 215      61.270  47.720  79.320  1.00  0.00           H
ATOM   3430  CD1 LEU A 215      60.280  45.850  79.310  1.00  0.00           C
ATOM   3431 HD11 LEU A 215      59.320  46.370  79.100  1.00  0.00           H
ATOM   3432 HD12 LEU A 215      60.030  45.050  80.050  1.00  0.00           H
ATOM   3433 HD13 LEU A 215      60.590  45.530  78.300  1.00  0.00           H
ATOM   3434  CD2 LEU A 215      60.690  47.230  81.300  1.00  0.00           C
ATOM   3435 HD21 LEU A 215      61.310  48.020  81.770  1.00  0.00           H
ATOM   3436 HD22 LEU A 215      60.700  46.430  82.070  1.00  0.00           H
ATOM   3437 HD23 LEU A 215      59.620  47.540  81.230  1.00  0.00           H
ATOM   3438  C   LEU A 215      64.770  46.420  81.420  1.00  0.00           C
ATOM   3439  O   LEU A 215      64.830  46.040  82.600  1.00  0.00           O
ATOM   3440  N   ARG A 216      65.770  46.170  80.610  1.00  0.00           N
ATOM   3441  HN  ARG A 216      65.750  46.550  79.700  1.00  0.00           H
ATOM   3442  CA  ARG A 216      66.900  45.280  80.950  1.00  0.00           C
ATOM   3443  HA  ARG A 216      66.550  44.300  81.270  1.00  0.00           H
ATOM   3444  CB  ARG A 216      67.910  45.050  79.860  1.00  0.00           C
ATOM   3445  HB1 ARG A 216      68.830  44.560  80.240  1.00  0.00           H
ATOM   3446  HB2 ARG A 216      68.030  45.960  79.240  1.00  0.00           H
ATOM   3447  CG  ARG A 216      67.470  44.010  78.860  1.00  0.00           C
ATOM   3448  HG1 ARG A 216      68.170  43.930  77.980  1.00  0.00           H
ATOM   3449  HG2 ARG A 216      66.470  44.300  78.460  1.00  0.00           H
ATOM   3450  CD  ARG A 216      67.260  42.670  79.420  1.00  0.00           C
ATOM   3451  HD1 ARG A 216      66.420  42.630  80.150  1.00  0.00           H
ATOM   3452  HD2 ARG A 216      68.180  42.210  79.820  1.00  0.00           H
ATOM   3453  NE  ARG A 216      66.760  41.800  78.300  1.00  0.00           N
ATOM   3454  HE  ARG A 216      66.980  42.140  77.380  1.00  0.00           H
ATOM   3455  CZ  ARG A 216      66.380  40.510  78.490  1.00  0.00           C
ATOM   3456  NH1 ARG A 216      66.320  40.020  79.680  1.00  0.00           N
ATOM   3457 HH11 ARG A 216      66.360  40.650  80.460  1.00  0.00           H
ATOM   3458 HH12 ARG A 216      65.830  39.180  79.900  1.00  0.00           H
ATOM   3459  NH2 ARG A 216      66.230  39.810  77.370  1.00  0.00           N
ATOM   3460 HH21 ARG A 216      66.300  40.300  76.510  1.00  0.00           H
ATOM   3461 HH22 ARG A 216      66.050  38.830  77.430  1.00  0.00           H
ATOM   3462  C   ARG A 216      67.710  45.830  82.080  1.00  0.00           C
ATOM   3463  O   ARG A 216      68.430  45.140  82.780  1.00  0.00           O
ATOM   3464  N   GLN A 217      67.630  47.110  82.330  1.00  0.00           N
ATOM   3465  HN  GLN A 217      66.980  47.740  81.910  1.00  0.00           H
ATOM   3466  CA  GLN A 217      68.420  47.700  83.440  1.00  0.00           C
ATOM   3467  HA  GLN A 217      69.370  47.180  83.490  1.00  0.00           H
ATOM   3468  CB  GLN A 217      68.700  49.160  83.180  1.00  0.00           C
ATOM   3469  HB1 GLN A 217      69.440  49.450  83.950  1.00  0.00           H
ATOM   3470  HB2 GLN A 217      67.820  49.800  83.380  1.00  0.00           H
ATOM   3471  CG  GLN A 217      69.160  49.430  81.700  1.00  0.00           C
ATOM   3472  HG1 GLN A 217      69.590  50.450  81.600  1.00  0.00           H
ATOM   3473  HG2 GLN A 217      68.270  49.380  81.030  1.00  0.00           H
ATOM   3474  CD  GLN A 217      70.160  48.450  81.060  1.00  0.00           C
ATOM   3475  OE1 GLN A 217      71.000  47.810  81.660  1.00  0.00           O
ATOM   3476  NE2 GLN A 217      70.010  48.320  79.710  1.00  0.00           N
ATOM   3477 HE21 GLN A 217      70.530  47.660  79.200  1.00  0.00           H
ATOM   3478 HE22 GLN A 217      69.180  48.760  79.350  1.00  0.00           H
ATOM   3479  C   GLN A 217      67.580  47.660  84.750  1.00  0.00           C
ATOM   3480  O   GLN A 217      68.090  47.900  85.910  1.00  0.00           O
ATOM   3481  N   ARG A 218      66.300  47.380  84.690  1.00  0.00           N
ATOM   3482  HN  ARG A 218      65.900  47.110  83.810  1.00  0.00           H
ATOM   3483  CA  ARG A 218      65.490  47.100  85.840  1.00  0.00           C
ATOM   3484  HA  ARG A 218      65.700  47.770  86.670  1.00  0.00           H
ATOM   3485  CB  ARG A 218      63.900  47.160  85.630  1.00  0.00           C
ATOM   3486  HB1 ARG A 218      63.450  47.010  86.640  1.00  0.00           H
ATOM   3487  HB2 ARG A 218      63.560  46.310  85.020  1.00  0.00           H
ATOM   3488  CG  ARG A 218      63.360  48.420  84.850  1.00  0.00           C
ATOM   3489  HG1 ARG A 218      62.270  48.300  84.680  1.00  0.00           H
ATOM   3490  HG2 ARG A 218      63.980  48.520  83.940  1.00  0.00           H
ATOM   3491  CD  ARG A 218      63.410  49.690  85.700  1.00  0.00           C
ATOM   3492  HD1 ARG A 218      64.420  50.140  85.850  1.00  0.00           H
ATOM   3493  HD2 ARG A 218      63.030  49.580  86.730  1.00  0.00           H
ATOM   3494  NE  ARG A 218      62.500  50.730  85.100  1.00  0.00           N
ATOM   3495  HE  ARG A 218      62.030  50.490  84.250  1.00  0.00           H
ATOM   3496  CZ  ARG A 218      62.400  51.980  85.480  1.00  0.00           C
ATOM   3497  NH1 ARG A 218      62.970  52.260  86.620  1.00  0.00           N
ATOM   3498 HH11 ARG A 218      63.210  51.500  87.220  1.00  0.00           H
ATOM   3499 HH12 ARG A 218      62.710  53.150  87.020  1.00  0.00           H
ATOM   3500  NH2 ARG A 218      61.970  52.950  84.720  1.00  0.00           N
ATOM   3501 HH21 ARG A 218      61.650  52.650  83.820  1.00  0.00           H
ATOM   3502 HH22 ARG A 218      61.610  53.740  85.230  1.00  0.00           H
ATOM   3503  C   ARG A 218      65.870  45.700  86.340  1.00  0.00           C
ATOM   3504  O   ARG A 218      66.400  44.860  85.650  1.00  0.00           O
ATOM   3505  N   GLN A 219      65.570  45.460  87.670  1.00  0.00           N
ATOM   3506  HN  GLN A 219      64.980  46.150  88.060  1.00  0.00           H
ATOM   3507  CA  GLN A 219      65.420  44.120  88.200  1.00  0.00           C
ATOM   3508  HA  GLN A 219      66.400  43.710  88.000  1.00  0.00           H
ATOM   3509  CB  GLN A 219      65.170  44.100  89.770  1.00  0.00           C
ATOM   3510  HB1 GLN A 219      64.700  43.140  90.090  1.00  0.00           H
ATOM   3511  HB2 GLN A 219      64.330  44.810  89.950  1.00  0.00           H
ATOM   3512  CG  GLN A 219      66.430  44.580  90.600  1.00  0.00           C
ATOM   3513  HG1 GLN A 219      66.270  44.520  91.690  1.00  0.00           H
ATOM   3514  HG2 GLN A 219      66.520  45.620  90.220  1.00  0.00           H
ATOM   3515  CD  GLN A 219      67.820  44.030  90.350  1.00  0.00           C
ATOM   3516  OE1 GLN A 219      68.730  44.870  90.340  1.00  0.00           O
ATOM   3517  NE2 GLN A 219      67.980  42.690  90.170  1.00  0.00           N
ATOM   3518 HE21 GLN A 219      68.900  42.350  90.330  1.00  0.00           H
ATOM   3519 HE22 GLN A 219      67.180  42.240  90.570  1.00  0.00           H
ATOM   3520  C   GLN A 219      64.310  43.310  87.560  1.00  0.00           C
ATOM   3521  O   GLN A 219      63.140  43.690  87.420  1.00  0.00           O
ATOM   3522  N   MET A 220      64.580  42.030  87.320  1.00  0.00           N
ATOM   3523  HN  MET A 220      65.540  41.740  87.370  1.00  0.00           H
ATOM   3524  CA  MET A 220      63.570  41.050  86.970  1.00  0.00           C
ATOM   3525  HA  MET A 220      62.840  41.490  86.310  1.00  0.00           H
ATOM   3526  CB  MET A 220      64.200  39.850  86.180  1.00  0.00           C
ATOM   3527  HB1 MET A 220      63.370  39.140  85.960  1.00  0.00           H
ATOM   3528  HB2 MET A 220      64.810  39.310  86.920  1.00  0.00           H
ATOM   3529  CG  MET A 220      64.920  40.210  84.900  1.00  0.00           C
ATOM   3530  HG1 MET A 220      65.780  40.890  85.110  1.00  0.00           H
ATOM   3531  HG2 MET A 220      64.180  40.800  84.320  1.00  0.00           H
ATOM   3532  SD  MET A 220      65.470  38.910  83.910  1.00  0.00           S
ATOM   3533  CE  MET A 220      63.920  38.790  82.970  1.00  0.00           C
ATOM   3534  HE1 MET A 220      63.180  38.180  83.530  1.00  0.00           H
ATOM   3535  HE2 MET A 220      64.010  38.140  82.070  1.00  0.00           H
ATOM   3536  HE3 MET A 220      63.370  39.700  82.650  1.00  0.00           H
ATOM   3537  C   MET A 220      62.920  40.540  88.240  1.00  0.00           C
ATOM   3538  O   MET A 220      63.470  40.810  89.310  1.00  0.00           O
ATOM   3539  N   ASP A 221      61.800  39.870  88.120  1.00  0.00           N
ATOM   3540  HN  ASP A 221      61.440  39.800  87.190  1.00  0.00           H
ATOM   3541  CA  ASP A 221      61.230  39.000  89.090  1.00  0.00           C
ATOM   3542  HA  ASP A 221      60.360  38.650  88.570  1.00  0.00           H
ATOM   3543  CB  ASP A 221      62.050  37.720  89.360  1.00  0.00           C
ATOM   3544  HB1 ASP A 221      63.000  38.100  89.790  1.00  0.00           H
ATOM   3545  HB2 ASP A 221      62.290  37.210  88.410  1.00  0.00           H
ATOM   3546  CG  ASP A 221      61.440  36.670  90.330  1.00  0.00           C
ATOM   3547  OD1 ASP A 221      60.270  36.420  90.370  1.00  0.00           O
ATOM   3548  OD2 ASP A 221      62.310  36.040  91.030  1.00  0.00           O
ATOM   3549  C   ASP A 221      60.530  39.670  90.280  1.00  0.00           C
ATOM   3550  O   ASP A 221      60.820  39.460  91.460  1.00  0.00           O
ATOM   3551  N   ARG A 222      59.560  40.550  90.000  1.00  0.00           N
ATOM   3552  HN  ARG A 222      59.390  40.780  89.040  1.00  0.00           H
ATOM   3553  CA  ARG A 222      58.720  41.210  90.930  1.00  0.00           C
ATOM   3554  HA  ARG A 222      58.470  40.460  91.670  1.00  0.00           H
ATOM   3555  CB  ARG A 222      59.370  42.380  91.620  1.00  0.00           C
ATOM   3556  HB1 ARG A 222      59.920  42.020  92.510  1.00  0.00           H
ATOM   3557  HB2 ARG A 222      58.560  42.940  92.140  1.00  0.00           H
ATOM   3558  CG  ARG A 222      60.230  43.240  90.650  1.00  0.00           C
ATOM   3559  HG1 ARG A 222      59.700  43.670  89.780  1.00  0.00           H
ATOM   3560  HG2 ARG A 222      60.990  42.540  90.240  1.00  0.00           H
ATOM   3561  CD  ARG A 222      60.900  44.400  91.360  1.00  0.00           C
ATOM   3562  HD1 ARG A 222      60.210  45.090  91.880  1.00  0.00           H
ATOM   3563  HD2 ARG A 222      61.440  45.030  90.620  1.00  0.00           H
ATOM   3564  NE  ARG A 222      61.940  43.990  92.280  1.00  0.00           N
ATOM   3565  HE  ARG A 222      62.240  43.050  92.240  1.00  0.00           H
ATOM   3566  CZ  ARG A 222      62.500  44.720  93.300  1.00  0.00           C
ATOM   3567  NH1 ARG A 222      62.490  46.000  93.460  1.00  0.00           N
ATOM   3568 HH11 ARG A 222      62.020  46.560  92.780  1.00  0.00           H
ATOM   3569 HH12 ARG A 222      62.860  46.370  94.320  1.00  0.00           H
ATOM   3570  NH2 ARG A 222      63.420  44.030  93.970  1.00  0.00           N
ATOM   3571 HH21 ARG A 222      63.520  43.050  93.820  1.00  0.00           H
ATOM   3572 HH22 ARG A 222      64.090  44.580  94.470  1.00  0.00           H
ATOM   3573  C   ARG A 222      57.430  41.460  90.350  1.00  0.00           C
ATOM   3574  O   ARG A 222      56.960  40.910  89.390  1.00  0.00           O
ATOM   3575  N   HSD A 223      56.540  42.240  91.030  1.00  0.00           N
ATOM   3576  HN  HSD A 223      56.690  42.680  91.910  1.00  0.00           H
ATOM   3577  CA  HSD A 223      55.140  42.400  90.670  1.00  0.00           C
ATOM   3578  HA  HSD A 223      54.560  41.500  90.800  1.00  0.00           H
ATOM   3579  CB  HSD A 223      54.570  43.500  91.600  1.00  0.00           C
ATOM   3580  HB1 HSD A 223      54.990  44.510  91.450  1.00  0.00           H
ATOM   3581  HB2 HSD A 223      54.970  43.130  92.570  1.00  0.00           H
ATOM   3582  ND1 HSD A 223      52.390  42.380  92.180  1.00  0.00           N
ATOM   3583  HD1 HSD A 223      52.810  41.570  92.610  1.00  0.00           H
ATOM   3584  CG  HSD A 223      53.070  43.440  91.700  1.00  0.00           C
ATOM   3585  CE1 HSD A 223      51.050  42.690  92.180  1.00  0.00           C
ATOM   3586  HE1 HSD A 223      50.260  41.960  92.340  1.00  0.00           H
ATOM   3587  NE2 HSD A 223      50.920  43.930  91.740  1.00  0.00           N
ATOM   3588  CD2 HSD A 223      52.180  44.440  91.370  1.00  0.00           C
ATOM   3589  HD2 HSD A 223      52.370  45.470  91.100  1.00  0.00           H
ATOM   3590  C   HSD A 223      54.950  42.920  89.230  1.00  0.00           C
ATOM   3591  O   HSD A 223      54.140  42.280  88.500  1.00  0.00           O
ATOM   3592  N   ALA A 224      55.700  43.910  88.710  1.00  0.00           N
ATOM   3593  HN  ALA A 224      56.360  44.420  89.270  1.00  0.00           H
ATOM   3594  CA  ALA A 224      55.770  44.170  87.270  1.00  0.00           C
ATOM   3595  HA  ALA A 224      54.740  44.250  86.950  1.00  0.00           H
ATOM   3596  CB  ALA A 224      56.510  45.450  86.850  1.00  0.00           C
ATOM   3597  HB1 ALA A 224      56.350  45.750  85.800  1.00  0.00           H
ATOM   3598  HB2 ALA A 224      57.600  45.210  86.920  1.00  0.00           H
ATOM   3599  HB3 ALA A 224      56.190  46.290  87.500  1.00  0.00           H
ATOM   3600  C   ALA A 224      56.240  43.020  86.410  1.00  0.00           C
ATOM   3601  O   ALA A 224      57.370  42.550  86.590  1.00  0.00           O
ATOM   3602  N   LYS A 225      55.420  42.500  85.440  1.00  0.00           N
ATOM   3603  HN  LYS A 225      54.550  42.950  85.280  1.00  0.00           H
ATOM   3604  CA  LYS A 225      55.810  41.400  84.670  1.00  0.00           C
ATOM   3605  HA  LYS A 225      56.330  40.640  85.230  1.00  0.00           H
ATOM   3606  CB  LYS A 225      54.640  40.610  84.080  1.00  0.00           C
ATOM   3607  HB1 LYS A 225      54.980  39.650  83.640  1.00  0.00           H
ATOM   3608  HB2 LYS A 225      54.180  41.250  83.300  1.00  0.00           H
ATOM   3609  CG  LYS A 225      53.740  40.350  85.220  1.00  0.00           C
ATOM   3610  HG1 LYS A 225      52.880  39.730  84.890  1.00  0.00           H
ATOM   3611  HG2 LYS A 225      53.240  41.210  85.710  1.00  0.00           H
ATOM   3612  CD  LYS A 225      54.410  39.510  86.320  1.00  0.00           C
ATOM   3613  HD1 LYS A 225      55.160  40.140  86.860  1.00  0.00           H
ATOM   3614  HD2 LYS A 225      54.970  38.690  85.810  1.00  0.00           H
ATOM   3615  CE  LYS A 225      53.410  38.880  87.260  1.00  0.00           C
ATOM   3616  HE1 LYS A 225      54.070  38.070  87.650  1.00  0.00           H
ATOM   3617  HE2 LYS A 225      52.530  38.480  86.700  1.00  0.00           H
ATOM   3618  NZ  LYS A 225      53.010  39.780  88.400  1.00  0.00           N
ATOM   3619  HZ1 LYS A 225      53.920  39.890  88.880  1.00  0.00           H
ATOM   3620  HZ2 LYS A 225      52.350  39.360  89.100  1.00  0.00           H
ATOM   3621  HZ3 LYS A 225      52.730  40.740  88.080  1.00  0.00           H
ATOM   3622  C   LYS A 225      56.850  41.870  83.610  1.00  0.00           C
ATOM   3623  O   LYS A 225      56.470  42.240  82.540  1.00  0.00           O
ATOM   3624  N   ILE A 226      58.080  41.980  83.900  1.00  0.00           N
ATOM   3625  HN  ILE A 226      58.330  41.810  84.850  1.00  0.00           H
ATOM   3626  CA  ILE A 226      59.100  42.430  83.000  1.00  0.00           C
ATOM   3627  HA  ILE A 226      58.760  43.330  82.490  1.00  0.00           H
ATOM   3628  CB  ILE A 226      60.450  42.670  83.740  1.00  0.00           C
ATOM   3629  HB  ILE A 226      60.890  41.660  83.870  1.00  0.00           H
ATOM   3630  CG2 ILE A 226      61.430  43.560  82.930  1.00  0.00           C
ATOM   3631 HG21 ILE A 226      61.720  43.010  82.020  1.00  0.00           H
ATOM   3632 HG22 ILE A 226      62.130  44.120  83.580  1.00  0.00           H
ATOM   3633 HG23 ILE A 226      60.710  44.300  82.510  1.00  0.00           H
ATOM   3634  CG1 ILE A 226      60.410  43.310  85.150  1.00  0.00           C
ATOM   3635 HG11 ILE A 226      61.420  43.510  85.550  1.00  0.00           H
ATOM   3636 HG12 ILE A 226      59.900  42.590  85.840  1.00  0.00           H
ATOM   3637  CD  ILE A 226      59.710  44.640  85.130  1.00  0.00           C
ATOM   3638  HD1 ILE A 226      59.600  45.040  86.160  1.00  0.00           H
ATOM   3639  HD2 ILE A 226      58.640  44.560  84.870  1.00  0.00           H
ATOM   3640  HD3 ILE A 226      60.320  45.270  84.440  1.00  0.00           H
ATOM   3641  C   ILE A 226      59.360  41.550  81.880  1.00  0.00           C
ATOM   3642  O   ILE A 226      59.330  41.960  80.710  1.00  0.00           O
ATOM   3643  N   LYS A 227      59.570  40.270  82.060  1.00  0.00           N
ATOM   3644  HN  LYS A 227      59.270  39.960  82.970  1.00  0.00           H
ATOM   3645  CA  LYS A 227      59.950  39.270  81.130  1.00  0.00           C
ATOM   3646  HA  LYS A 227      60.670  39.770  80.480  1.00  0.00           H
ATOM   3647  CB  LYS A 227      60.420  38.040  81.850  1.00  0.00           C
ATOM   3648  HB1 LYS A 227      59.760  37.960  82.740  1.00  0.00           H
ATOM   3649  HB2 LYS A 227      61.430  38.250  82.230  1.00  0.00           H
ATOM   3650  CG  LYS A 227      60.500  36.700  81.040  1.00  0.00           C
ATOM   3651  HG1 LYS A 227      59.490  36.490  80.650  1.00  0.00           H
ATOM   3652  HG2 LYS A 227      60.820  35.900  81.730  1.00  0.00           H
ATOM   3653  CD  LYS A 227      61.540  36.790  79.950  1.00  0.00           C
ATOM   3654  HD1 LYS A 227      62.540  36.640  80.400  1.00  0.00           H
ATOM   3655  HD2 LYS A 227      61.560  37.740  79.380  1.00  0.00           H
ATOM   3656  CE  LYS A 227      61.480  35.620  78.850  1.00  0.00           C
ATOM   3657  HE1 LYS A 227      62.190  35.760  78.010  1.00  0.00           H
ATOM   3658  HE2 LYS A 227      60.440  35.670  78.440  1.00  0.00           H
ATOM   3659  NZ  LYS A 227      61.630  34.240  79.350  1.00  0.00           N
ATOM   3660  HZ1 LYS A 227      60.730  33.820  79.660  1.00  0.00           H
ATOM   3661  HZ2 LYS A 227      62.330  34.110  80.100  1.00  0.00           H
ATOM   3662  HZ3 LYS A 227      61.760  33.720  78.460  1.00  0.00           H
ATOM   3663  C   LYS A 227      58.840  38.970  80.130  1.00  0.00           C
ATOM   3664  O   LYS A 227      58.980  38.820  78.910  1.00  0.00           O
ATOM   3665  N   ARG A 228      57.560  38.980  80.640  1.00  0.00           N
ATOM   3666  HN  ARG A 228      57.350  38.800  81.590  1.00  0.00           H
ATOM   3667  CA  ARG A 228      56.350  39.020  79.800  1.00  0.00           C
ATOM   3668  HA  ARG A 228      56.420  38.190  79.110  1.00  0.00           H
ATOM   3669  CB  ARG A 228      55.070  38.860  80.600  1.00  0.00           C
ATOM   3670  HB1 ARG A 228      54.200  39.250  80.030  1.00  0.00           H
ATOM   3671  HB2 ARG A 228      55.060  39.550  81.470  1.00  0.00           H
ATOM   3672  CG  ARG A 228      54.730  37.410  80.990  1.00  0.00           C
ATOM   3673  HG1 ARG A 228      55.510  37.090  81.700  1.00  0.00           H
ATOM   3674  HG2 ARG A 228      54.760  36.820  80.050  1.00  0.00           H
ATOM   3675  CD  ARG A 228      53.330  37.270  81.650  1.00  0.00           C
ATOM   3676  HD1 ARG A 228      52.540  37.510  80.910  1.00  0.00           H
ATOM   3677  HD2 ARG A 228      53.300  37.820  82.610  1.00  0.00           H
ATOM   3678  NE  ARG A 228      53.140  35.840  81.910  1.00  0.00           N
ATOM   3679  HE  ARG A 228      53.800  35.180  81.570  1.00  0.00           H
ATOM   3680  CZ  ARG A 228      52.260  35.320  82.700  1.00  0.00           C
ATOM   3681  NH1 ARG A 228      51.390  36.070  83.370  1.00  0.00           N
ATOM   3682 HH11 ARG A 228      51.420  37.050  83.170  1.00  0.00           H
ATOM   3683 HH12 ARG A 228      50.640  35.610  83.820  1.00  0.00           H
ATOM   3684  NH2 ARG A 228      52.080  34.030  82.780  1.00  0.00           N
ATOM   3685 HH21 ARG A 228      52.820  33.470  82.410  1.00  0.00           H
ATOM   3686 HH22 ARG A 228      51.390  33.640  83.410  1.00  0.00           H
ATOM   3687  C   ARG A 228      56.250  40.200  78.860  1.00  0.00           C
ATOM   3688  O   ARG A 228      55.770  40.110  77.720  1.00  0.00           O
ATOM   3689  N   ALA A 229      56.620  41.380  79.420  1.00  0.00           N
ATOM   3690  HN  ALA A 229      57.070  41.460  80.310  1.00  0.00           H
ATOM   3691  CA  ALA A 229      56.690  42.690  78.650  1.00  0.00           C
ATOM   3692  HA  ALA A 229      55.750  42.860  78.150  1.00  0.00           H
ATOM   3693  CB  ALA A 229      56.900  43.910  79.690  1.00  0.00           C
ATOM   3694  HB1 ALA A 229      56.080  43.900  80.440  1.00  0.00           H
ATOM   3695  HB2 ALA A 229      56.790  44.840  79.090  1.00  0.00           H
ATOM   3696  HB3 ALA A 229      57.880  43.810  80.210  1.00  0.00           H
ATOM   3697  C   ALA A 229      57.720  42.620  77.550  1.00  0.00           C
ATOM   3698  O   ALA A 229      57.480  43.050  76.380  1.00  0.00           O
ATOM   3699  N   ILE A 230      58.940  42.120  77.790  1.00  0.00           N
ATOM   3700  HN  ILE A 230      59.200  41.900  78.730  1.00  0.00           H
ATOM   3701  CA  ILE A 230      60.020  41.930  76.760  1.00  0.00           C
ATOM   3702  HA  ILE A 230      60.170  42.840  76.190  1.00  0.00           H
ATOM   3703  CB  ILE A 230      61.310  41.370  77.440  1.00  0.00           C
ATOM   3704  HB  ILE A 230      61.030  40.510  78.090  1.00  0.00           H
ATOM   3705  CG2 ILE A 230      62.360  40.780  76.430  1.00  0.00           C
ATOM   3706 HG21 ILE A 230      62.800  41.520  75.740  1.00  0.00           H
ATOM   3707 HG22 ILE A 230      61.870  39.890  75.980  1.00  0.00           H
ATOM   3708 HG23 ILE A 230      63.160  40.260  77.010  1.00  0.00           H
ATOM   3709  CG1 ILE A 230      61.870  42.470  78.330  1.00  0.00           C
ATOM   3710 HG11 ILE A 230      61.150  42.770  79.130  1.00  0.00           H
ATOM   3711 HG12 ILE A 230      62.070  43.340  77.670  1.00  0.00           H
ATOM   3712  CD  ILE A 230      63.230  42.140  78.960  1.00  0.00           C
ATOM   3713  HD1 ILE A 230      63.990  41.970  78.170  1.00  0.00           H
ATOM   3714  HD2 ILE A 230      63.140  41.260  79.630  1.00  0.00           H
ATOM   3715  HD3 ILE A 230      63.670  42.970  79.540  1.00  0.00           H
ATOM   3716  C   ILE A 230      59.580  41.030  75.560  1.00  0.00           C
ATOM   3717  O   ILE A 230      59.580  41.480  74.400  1.00  0.00           O
ATOM   3718  N   THR A 231      58.990  39.860  75.940  1.00  0.00           N
ATOM   3719  HN  THR A 231      59.020  39.560  76.890  1.00  0.00           H
ATOM   3720  CA  THR A 231      58.300  38.860  75.070  1.00  0.00           C
ATOM   3721  HA  THR A 231      59.050  38.470  74.400  1.00  0.00           H
ATOM   3722  CB  THR A 231      57.800  37.550  75.760  1.00  0.00           C
ATOM   3723  HB  THR A 231      57.010  37.850  76.490  1.00  0.00           H
ATOM   3724  OG1 THR A 231      58.890  37.020  76.490  1.00  0.00           O
ATOM   3725  HG1 THR A 231      58.730  37.410  77.360  1.00  0.00           H
ATOM   3726  CG2 THR A 231      57.310  36.410  74.820  1.00  0.00           C
ATOM   3727 HG21 THR A 231      57.260  35.460  75.400  1.00  0.00           H
ATOM   3728 HG22 THR A 231      58.000  36.340  73.960  1.00  0.00           H
ATOM   3729 HG23 THR A 231      56.270  36.680  74.500  1.00  0.00           H
ATOM   3730  C   THR A 231      57.160  39.390  74.330  1.00  0.00           C
ATOM   3731  O   THR A 231      57.130  39.220  73.160  1.00  0.00           O
ATOM   3732  N   PHE A 232      56.250  40.190  74.940  1.00  0.00           N
ATOM   3733  HN  PHE A 232      56.410  40.340  75.910  1.00  0.00           H
ATOM   3734  CA  PHE A 232      55.200  40.930  74.270  1.00  0.00           C
ATOM   3735  HA  PHE A 232      54.580  40.140  73.860  1.00  0.00           H
ATOM   3736  CB  PHE A 232      54.290  41.520  75.420  1.00  0.00           C
ATOM   3737  HB1 PHE A 232      54.950  42.130  76.070  1.00  0.00           H
ATOM   3738  HB2 PHE A 232      53.960  40.710  76.100  1.00  0.00           H
ATOM   3739  CG  PHE A 232      53.110  42.420  75.080  1.00  0.00           C
ATOM   3740  CD1 PHE A 232      53.450  43.750  74.780  1.00  0.00           C
ATOM   3741  HD1 PHE A 232      54.490  44.050  74.680  1.00  0.00           H
ATOM   3742  CE1 PHE A 232      52.480  44.650  74.380  1.00  0.00           C
ATOM   3743  HE1 PHE A 232      52.770  45.620  74.020  1.00  0.00           H
ATOM   3744  CZ  PHE A 232      51.110  44.300  74.410  1.00  0.00           C
ATOM   3745  HZ  PHE A 232      50.320  44.980  74.130  1.00  0.00           H
ATOM   3746  CD2 PHE A 232      51.720  42.070  75.220  1.00  0.00           C
ATOM   3747  HD2 PHE A 232      51.540  41.150  75.750  1.00  0.00           H
ATOM   3748  CE2 PHE A 232      50.750  43.010  74.880  1.00  0.00           C
ATOM   3749  HE2 PHE A 232      49.690  42.820  75.000  1.00  0.00           H
ATOM   3750  C   PHE A 232      55.620  41.840  73.100  1.00  0.00           C
ATOM   3751  O   PHE A 232      55.170  41.700  71.980  1.00  0.00           O
ATOM   3752  N   ILE A 233      56.530  42.800  73.480  1.00  0.00           N
ATOM   3753  HN  ILE A 233      56.720  42.870  74.460  1.00  0.00           H
ATOM   3754  CA  ILE A 233      57.220  43.680  72.530  1.00  0.00           C
ATOM   3755  HA  ILE A 233      56.450  44.280  72.050  1.00  0.00           H
ATOM   3756  CB  ILE A 233      58.180  44.600  73.290  1.00  0.00           C
ATOM   3757  HB  ILE A 233      58.890  43.970  73.860  1.00  0.00           H
ATOM   3758  CG2 ILE A 233      58.830  45.540  72.300  1.00  0.00           C
ATOM   3759 HG21 ILE A 233      59.540  45.030  71.610  1.00  0.00           H
ATOM   3760 HG22 ILE A 233      59.440  46.280  72.860  1.00  0.00           H
ATOM   3761 HG23 ILE A 233      58.050  46.060  71.710  1.00  0.00           H
ATOM   3762  CG1 ILE A 233      57.430  45.490  74.280  1.00  0.00           C
ATOM   3763 HG11 ILE A 233      58.240  46.080  74.790  1.00  0.00           H
ATOM   3764 HG12 ILE A 233      57.030  44.920  75.130  1.00  0.00           H
ATOM   3765  CD  ILE A 233      56.430  46.500  73.760  1.00  0.00           C
ATOM   3766  HD1 ILE A 233      55.580  46.000  73.250  1.00  0.00           H
ATOM   3767  HD2 ILE A 233      56.840  47.360  73.180  1.00  0.00           H
ATOM   3768  HD3 ILE A 233      55.950  46.990  74.620  1.00  0.00           H
ATOM   3769  C   ILE A 233      57.980  42.970  71.470  1.00  0.00           C
ATOM   3770  O   ILE A 233      57.900  43.320  70.250  1.00  0.00           O
ATOM   3771  N   MET A 234      58.690  41.880  71.840  1.00  0.00           N
ATOM   3772  HN  MET A 234      58.880  41.640  72.790  1.00  0.00           H
ATOM   3773  CA  MET A 234      59.590  41.100  70.930  1.00  0.00           C
ATOM   3774  HA  MET A 234      60.320  41.800  70.560  1.00  0.00           H
ATOM   3775  CB  MET A 234      60.470  40.220  71.870  1.00  0.00           C
ATOM   3776  HB1 MET A 234      60.740  39.300  71.300  1.00  0.00           H
ATOM   3777  HB2 MET A 234      59.740  39.850  72.630  1.00  0.00           H
ATOM   3778  CG  MET A 234      61.740  40.900  72.500  1.00  0.00           C
ATOM   3779  HG1 MET A 234      61.850  40.290  73.430  1.00  0.00           H
ATOM   3780  HG2 MET A 234      61.590  41.980  72.650  1.00  0.00           H
ATOM   3781  SD  MET A 234      63.300  40.490  71.510  1.00  0.00           S
ATOM   3782  CE  MET A 234      64.290  41.070  72.940  1.00  0.00           C
ATOM   3783  HE1 MET A 234      63.840  42.020  73.320  1.00  0.00           H
ATOM   3784  HE2 MET A 234      65.380  41.030  72.770  1.00  0.00           H
ATOM   3785  HE3 MET A 234      64.100  40.390  73.800  1.00  0.00           H
ATOM   3786  C   MET A 234      58.780  40.310  69.870  1.00  0.00           C
ATOM   3787  O   MET A 234      59.040  40.380  68.680  1.00  0.00           O
ATOM   3788  N   VAL A 235      57.700  39.720  70.310  1.00  0.00           N
ATOM   3789  HN  VAL A 235      57.400  39.700  71.260  1.00  0.00           H
ATOM   3790  CA  VAL A 235      56.850  39.150  69.260  1.00  0.00           C
ATOM   3791  HA  VAL A 235      57.570  38.790  68.560  1.00  0.00           H
ATOM   3792  CB  VAL A 235      55.990  37.940  69.790  1.00  0.00           C
ATOM   3793  HB  VAL A 235      56.550  37.330  70.530  1.00  0.00           H
ATOM   3794  CG1 VAL A 235      54.620  38.280  70.490  1.00  0.00           C
ATOM   3795 HG11 VAL A 235      54.600  38.990  71.350  1.00  0.00           H
ATOM   3796 HG12 VAL A 235      54.340  37.290  70.910  1.00  0.00           H
ATOM   3797 HG13 VAL A 235      53.890  38.570  69.700  1.00  0.00           H
ATOM   3798  CG2 VAL A 235      55.660  37.020  68.560  1.00  0.00           C
ATOM   3799 HG21 VAL A 235      54.980  36.180  68.840  1.00  0.00           H
ATOM   3800 HG22 VAL A 235      56.610  36.620  68.150  1.00  0.00           H
ATOM   3801 HG23 VAL A 235      55.140  37.650  67.800  1.00  0.00           H
ATOM   3802  C   VAL A 235      55.930  40.150  68.480  1.00  0.00           C
ATOM   3803  O   VAL A 235      55.750  40.050  67.280  1.00  0.00           O
ATOM   3804  N   VAL A 236      55.520  41.320  69.090  1.00  0.00           N
ATOM   3805  HN  VAL A 236      55.420  41.440  70.070  1.00  0.00           H
ATOM   3806  CA  VAL A 236      54.990  42.430  68.270  1.00  0.00           C
ATOM   3807  HA  VAL A 236      54.270  41.980  67.630  1.00  0.00           H
ATOM   3808  CB  VAL A 236      54.230  43.590  69.030  1.00  0.00           C
ATOM   3809  HB  VAL A 236      54.930  44.020  69.780  1.00  0.00           H
ATOM   3810  CG1 VAL A 236      53.660  44.710  68.080  1.00  0.00           C
ATOM   3811 HG11 VAL A 236      52.920  45.270  68.700  1.00  0.00           H
ATOM   3812 HG12 VAL A 236      53.130  44.270  67.200  1.00  0.00           H
ATOM   3813 HG13 VAL A 236      54.530  45.350  67.820  1.00  0.00           H
ATOM   3814  CG2 VAL A 236      53.070  42.980  69.720  1.00  0.00           C
ATOM   3815 HG21 VAL A 236      52.540  43.830  70.200  1.00  0.00           H
ATOM   3816 HG22 VAL A 236      53.340  42.220  70.500  1.00  0.00           H
ATOM   3817 HG23 VAL A 236      52.430  42.390  69.020  1.00  0.00           H
ATOM   3818  C   VAL A 236      55.990  43.010  67.250  1.00  0.00           C
ATOM   3819  O   VAL A 236      55.640  43.170  66.070  1.00  0.00           O
ATOM   3820  N   ALA A 237      57.280  43.210  67.630  1.00  0.00           N
ATOM   3821  HN  ALA A 237      57.560  43.060  68.560  1.00  0.00           H
ATOM   3822  CA  ALA A 237      58.330  43.690  66.660  1.00  0.00           C
ATOM   3823  HA  ALA A 237      57.990  44.590  66.180  1.00  0.00           H
ATOM   3824  CB  ALA A 237      59.710  44.000  67.310  1.00  0.00           C
ATOM   3825  HB1 ALA A 237      59.640  44.800  68.090  1.00  0.00           H
ATOM   3826  HB2 ALA A 237      60.540  44.370  66.670  1.00  0.00           H
ATOM   3827  HB3 ALA A 237      60.160  43.070  67.710  1.00  0.00           H
ATOM   3828  C   ALA A 237      58.520  42.640  65.540  1.00  0.00           C
ATOM   3829  O   ALA A 237      58.550  42.980  64.340  1.00  0.00           O
ATOM   3830  N   ILE A 238      58.580  41.300  65.850  1.00  0.00           N
ATOM   3831  HN  ILE A 238      58.420  41.040  66.800  1.00  0.00           H
ATOM   3832  CA  ILE A 238      58.550  40.260  64.830  1.00  0.00           C
ATOM   3833  HA  ILE A 238      59.410  40.280  64.200  1.00  0.00           H
ATOM   3834  CB  ILE A 238      58.720  38.840  65.500  1.00  0.00           C
ATOM   3835  HB  ILE A 238      57.880  38.880  66.230  1.00  0.00           H
ATOM   3836  CG2 ILE A 238      58.400  37.600  64.490  1.00  0.00           C
ATOM   3837 HG21 ILE A 238      58.480  36.650  65.040  1.00  0.00           H
ATOM   3838 HG22 ILE A 238      59.200  37.490  63.720  1.00  0.00           H
ATOM   3839 HG23 ILE A 238      57.400  37.780  64.030  1.00  0.00           H
ATOM   3840  CG1 ILE A 238      60.070  38.690  66.120  1.00  0.00           C
ATOM   3841 HG11 ILE A 238      60.290  39.550  66.800  1.00  0.00           H
ATOM   3842 HG12 ILE A 238      60.870  38.790  65.350  1.00  0.00           H
ATOM   3843  CD  ILE A 238      60.220  37.370  66.930  1.00  0.00           C
ATOM   3844  HD1 ILE A 238      60.220  36.430  66.330  1.00  0.00           H
ATOM   3845  HD2 ILE A 238      59.410  37.260  67.680  1.00  0.00           H
ATOM   3846  HD3 ILE A 238      61.170  37.440  67.490  1.00  0.00           H
ATOM   3847  C   ILE A 238      57.260  40.270  63.960  1.00  0.00           C
ATOM   3848  O   ILE A 238      57.320  40.390  62.750  1.00  0.00           O
ATOM   3849  N   VAL A 239      56.030  40.310  64.520  1.00  0.00           N
ATOM   3850  HN  VAL A 239      55.940  40.360  65.520  1.00  0.00           H
ATOM   3851  CA  VAL A 239      54.780  40.340  63.810  1.00  0.00           C
ATOM   3852  HA  VAL A 239      54.820  39.450  63.190  1.00  0.00           H
ATOM   3853  CB  VAL A 239      53.480  40.210  64.660  1.00  0.00           C
ATOM   3854  HB  VAL A 239      53.380  40.980  65.450  1.00  0.00           H
ATOM   3855  CG1 VAL A 239      52.180  40.270  63.840  1.00  0.00           C
ATOM   3856 HG11 VAL A 239      52.020  41.290  63.480  1.00  0.00           H
ATOM   3857 HG12 VAL A 239      51.360  40.010  64.540  1.00  0.00           H
ATOM   3858 HG13 VAL A 239      52.090  39.610  62.940  1.00  0.00           H
ATOM   3859  CG2 VAL A 239      53.600  38.720  65.110  1.00  0.00           C
ATOM   3860 HG21 VAL A 239      52.810  38.510  65.870  1.00  0.00           H
ATOM   3861 HG22 VAL A 239      54.530  38.390  65.630  1.00  0.00           H
ATOM   3862 HG23 VAL A 239      53.540  38.100  64.190  1.00  0.00           H
ATOM   3863  C   VAL A 239      54.730  41.530  62.900  1.00  0.00           C
ATOM   3864  O   VAL A 239      54.250  41.480  61.760  1.00  0.00           O
ATOM   3865  N   PHE A 240      55.080  42.710  63.400  1.00  0.00           N
ATOM   3866  HN  PHE A 240      55.530  42.780  64.280  1.00  0.00           H
ATOM   3867  CA  PHE A 240      55.110  43.900  62.570  1.00  0.00           C
ATOM   3868  HA  PHE A 240      54.230  43.930  61.950  1.00  0.00           H
ATOM   3869  CB  PHE A 240      55.160  45.150  63.370  1.00  0.00           C
ATOM   3870  HB1 PHE A 240      56.060  45.140  64.040  1.00  0.00           H
ATOM   3871  HB2 PHE A 240      54.200  45.220  63.910  1.00  0.00           H
ATOM   3872  CG  PHE A 240      55.210  46.480  62.630  1.00  0.00           C
ATOM   3873  CD1 PHE A 240      54.080  46.740  61.820  1.00  0.00           C
ATOM   3874  HD1 PHE A 240      53.280  46.010  61.840  1.00  0.00           H
ATOM   3875  CE1 PHE A 240      53.940  47.930  61.110  1.00  0.00           C
ATOM   3876  HE1 PHE A 240      53.010  48.210  60.640  1.00  0.00           H
ATOM   3877  CZ  PHE A 240      55.010  48.800  61.060  1.00  0.00           C
ATOM   3878  HZ  PHE A 240      54.880  49.760  60.580  1.00  0.00           H
ATOM   3879  CD2 PHE A 240      56.330  47.350  62.570  1.00  0.00           C
ATOM   3880  HD2 PHE A 240      57.140  47.000  63.180  1.00  0.00           H
ATOM   3881  CE2 PHE A 240      56.220  48.530  61.850  1.00  0.00           C
ATOM   3882  HE2 PHE A 240      57.030  49.260  61.800  1.00  0.00           H
ATOM   3883  C   PHE A 240      56.200  43.950  61.500  1.00  0.00           C
ATOM   3884  O   PHE A 240      55.980  44.410  60.380  1.00  0.00           O
ATOM   3885  N   VAL A 241      57.420  43.440  61.780  1.00  0.00           N
ATOM   3886  HN  VAL A 241      57.560  43.140  62.720  1.00  0.00           H
ATOM   3887  CA  VAL A 241      58.380  43.130  60.700  1.00  0.00           C
ATOM   3888  HA  VAL A 241      58.640  43.990  60.120  1.00  0.00           H
ATOM   3889  CB  VAL A 241      59.710  42.740  61.260  1.00  0.00           C
ATOM   3890  HB  VAL A 241      59.450  42.040  62.090  1.00  0.00           H
ATOM   3891  CG1 VAL A 241      60.590  42.010  60.300  1.00  0.00           C
ATOM   3892 HG11 VAL A 241      60.780  42.500  59.330  1.00  0.00           H
ATOM   3893 HG12 VAL A 241      60.200  40.980  60.190  1.00  0.00           H
ATOM   3894 HG13 VAL A 241      61.570  41.780  60.770  1.00  0.00           H
ATOM   3895  CG2 VAL A 241      60.380  43.900  61.740  1.00  0.00           C
ATOM   3896 HG21 VAL A 241      59.720  44.310  62.520  1.00  0.00           H
ATOM   3897 HG22 VAL A 241      60.410  44.610  60.880  1.00  0.00           H
ATOM   3898 HG23 VAL A 241      61.340  43.820  62.320  1.00  0.00           H
ATOM   3899  C   VAL A 241      57.870  42.170  59.600  1.00  0.00           C
ATOM   3900  O   VAL A 241      57.870  42.450  58.430  1.00  0.00           O
ATOM   3901  N   ILE A 242      57.260  41.040  59.990  1.00  0.00           N
ATOM   3902  HN  ILE A 242      57.170  40.770  60.950  1.00  0.00           H
ATOM   3903  CA  ILE A 242      56.760  40.040  58.980  1.00  0.00           C
ATOM   3904  HA  ILE A 242      57.610  39.770  58.390  1.00  0.00           H
ATOM   3905  CB  ILE A 242      56.410  38.650  59.510  1.00  0.00           C
ATOM   3906  HB  ILE A 242      56.230  37.980  58.640  1.00  0.00           H
ATOM   3907  CG2 ILE A 242      57.740  37.980  60.010  1.00  0.00           C
ATOM   3908 HG21 ILE A 242      57.980  38.350  61.030  1.00  0.00           H
ATOM   3909 HG22 ILE A 242      58.490  38.110  59.200  1.00  0.00           H
ATOM   3910 HG23 ILE A 242      57.540  36.890  59.980  1.00  0.00           H
ATOM   3911  CG1 ILE A 242      55.360  38.640  60.650  1.00  0.00           C
ATOM   3912 HG11 ILE A 242      54.550  39.300  60.280  1.00  0.00           H
ATOM   3913 HG12 ILE A 242      55.720  39.200  61.540  1.00  0.00           H
ATOM   3914  CD  ILE A 242      54.950  37.170  60.930  1.00  0.00           C
ATOM   3915  HD1 ILE A 242      53.880  37.220  61.270  1.00  0.00           H
ATOM   3916  HD2 ILE A 242      55.610  36.730  61.700  1.00  0.00           H
ATOM   3917  HD3 ILE A 242      54.920  36.620  59.970  1.00  0.00           H
ATOM   3918  C   ILE A 242      55.630  40.580  58.110  1.00  0.00           C
ATOM   3919  O   ILE A 242      55.640  40.200  56.960  1.00  0.00           O
ATOM   3920  N   CYS A 243      54.670  41.390  58.610  1.00  0.00           N
ATOM   3921  HN  CYS A 243      54.760  41.450  59.610  1.00  0.00           H
ATOM   3922  CA  CYS A 243      53.680  42.080  57.790  1.00  0.00           C
ATOM   3923  HA  CYS A 243      53.250  41.370  57.090  1.00  0.00           H
ATOM   3924  CB  CYS A 243      52.490  42.800  58.590  1.00  0.00           C
ATOM   3925  HB1 CYS A 243      51.630  42.950  57.900  1.00  0.00           H
ATOM   3926  HB2 CYS A 243      52.710  43.840  58.890  1.00  0.00           H
ATOM   3927  SG  CYS A 243      51.880  41.760  59.890  1.00  0.00           S
ATOM   3928  HG1 CYS A 243      52.970  41.760  60.650  1.00  0.00           H
ATOM   3929  C   CYS A 243      54.220  43.100  56.840  1.00  0.00           C
ATOM   3930  O   CYS A 243      53.860  43.120  55.660  1.00  0.00           O
ATOM   3931  N   PHE A 244      55.160  43.970  57.280  1.00  0.00           N
ATOM   3932  HN  PHE A 244      55.520  43.930  58.210  1.00  0.00           H
ATOM   3933  CA  PHE A 244      55.520  45.200  56.510  1.00  0.00           C
ATOM   3934  HA  PHE A 244      54.760  45.350  55.760  1.00  0.00           H
ATOM   3935  CB  PHE A 244      55.710  46.410  57.560  1.00  0.00           C
ATOM   3936  HB1 PHE A 244      56.550  46.090  58.210  1.00  0.00           H
ATOM   3937  HB2 PHE A 244      54.810  46.450  58.200  1.00  0.00           H
ATOM   3938  CG  PHE A 244      55.880  47.810  57.050  1.00  0.00           C
ATOM   3939  CD1 PHE A 244      54.880  48.230  56.130  1.00  0.00           C
ATOM   3940  HD1 PHE A 244      54.230  47.510  55.670  1.00  0.00           H
ATOM   3941  CE1 PHE A 244      54.830  49.580  55.740  1.00  0.00           C
ATOM   3942  HE1 PHE A 244      54.050  49.850  55.060  1.00  0.00           H
ATOM   3943  CZ  PHE A 244      55.630  50.540  56.400  1.00  0.00           C
ATOM   3944  HZ  PHE A 244      55.650  51.560  56.060  1.00  0.00           H
ATOM   3945  CD2 PHE A 244      56.710  48.800  57.630  1.00  0.00           C
ATOM   3946  HD2 PHE A 244      57.290  48.500  58.490  1.00  0.00           H
ATOM   3947  CE2 PHE A 244      56.620  50.150  57.290  1.00  0.00           C
ATOM   3948  HE2 PHE A 244      57.260  50.870  57.780  1.00  0.00           H
ATOM   3949  C   PHE A 244      56.730  45.000  55.710  1.00  0.00           C
ATOM   3950  O   PHE A 244      56.940  45.710  54.770  1.00  0.00           O
ATOM   3951  N   LEU A 245      57.540  44.010  55.910  1.00  0.00           N
ATOM   3952  HN  LEU A 245      57.450  43.440  56.710  1.00  0.00           H
ATOM   3953  CA  LEU A 245      58.790  43.790  55.210  1.00  0.00           C
ATOM   3954  HA  LEU A 245      59.310  44.740  55.240  1.00  0.00           H
ATOM   3955  CB  LEU A 245      59.820  42.920  56.040  1.00  0.00           C
ATOM   3956  HB1 LEU A 245      59.310  41.980  56.350  1.00  0.00           H
ATOM   3957  HB2 LEU A 245      60.120  43.410  56.990  1.00  0.00           H
ATOM   3958  CG  LEU A 245      61.150  42.410  55.460  1.00  0.00           C
ATOM   3959  HG  LEU A 245      60.910  41.900  54.500  1.00  0.00           H
ATOM   3960  CD1 LEU A 245      62.070  43.540  55.120  1.00  0.00           C
ATOM   3961 HD11 LEU A 245      62.560  43.840  56.070  1.00  0.00           H
ATOM   3962 HD12 LEU A 245      61.550  44.380  54.610  1.00  0.00           H
ATOM   3963 HD13 LEU A 245      62.970  43.330  54.510  1.00  0.00           H
ATOM   3964  CD2 LEU A 245      61.840  41.370  56.360  1.00  0.00           C
ATOM   3965 HD21 LEU A 245      62.890  41.130  56.020  1.00  0.00           H
ATOM   3966 HD22 LEU A 245      61.380  40.380  56.530  1.00  0.00           H
ATOM   3967 HD23 LEU A 245      61.780  41.850  57.350  1.00  0.00           H
ATOM   3968  C   LEU A 245      58.730  43.310  53.790  1.00  0.00           C
ATOM   3969  O   LEU A 245      59.530  43.710  53.010  1.00  0.00           O
ATOM   3970  N   PRO A 246      57.870  42.350  53.340  1.00  0.00           N
ATOM   3971  CD  PRO A 246      57.020  41.570  54.220  1.00  0.00           C
ATOM   3972  HD1 PRO A 246      56.400  42.210  54.870  1.00  0.00           H
ATOM   3973  HD2 PRO A 246      57.690  40.940  54.850  1.00  0.00           H
ATOM   3974  CA  PRO A 246      58.100  41.690  52.030  1.00  0.00           C
ATOM   3975  HA  PRO A 246      59.100  41.290  52.050  1.00  0.00           H
ATOM   3976  CB  PRO A 246      57.140  40.510  52.060  1.00  0.00           C
ATOM   3977  HB1 PRO A 246      57.700  39.570  52.260  1.00  0.00           H
ATOM   3978  HB2 PRO A 246      56.490  40.350  51.160  1.00  0.00           H
ATOM   3979  CG  PRO A 246      56.240  40.630  53.320  1.00  0.00           C
ATOM   3980  HG1 PRO A 246      55.250  41.050  53.050  1.00  0.00           H
ATOM   3981  HG2 PRO A 246      56.120  39.580  53.660  1.00  0.00           H
ATOM   3982  C   PRO A 246      57.910  42.630  50.820  1.00  0.00           C
ATOM   3983  O   PRO A 246      58.810  42.650  49.960  1.00  0.00           O
ATOM   3984  N   SER A 247      56.800  43.350  50.710  1.00  0.00           N
ATOM   3985  HN  SER A 247      56.100  43.360  51.420  1.00  0.00           H
ATOM   3986  CA  SER A 247      56.450  44.260  49.580  1.00  0.00           C
ATOM   3987  HA  SER A 247      56.360  43.630  48.700  1.00  0.00           H
ATOM   3988  CB  SER A 247      55.080  44.960  49.960  1.00  0.00           C
ATOM   3989  HB1 SER A 247      54.280  44.180  49.860  1.00  0.00           H
ATOM   3990  HB2 SER A 247      54.870  45.780  49.260  1.00  0.00           H
ATOM   3991  OG  SER A 247      55.050  45.310  51.400  1.00  0.00           O
ATOM   3992  HG1 SER A 247      54.660  44.580  51.870  1.00  0.00           H
ATOM   3993  C   SER A 247      57.570  45.260  49.330  1.00  0.00           C
ATOM   3994  O   SER A 247      57.970  45.470  48.210  1.00  0.00           O
ATOM   3995  N   VAL A 248      58.170  45.840  50.390  1.00  0.00           N
ATOM   3996  HN  VAL A 248      57.770  45.630  51.280  1.00  0.00           H
ATOM   3997  CA  VAL A 248      59.400  46.640  50.180  1.00  0.00           C
ATOM   3998  HA  VAL A 248      59.060  47.370  49.470  1.00  0.00           H
ATOM   3999  CB  VAL A 248      59.910  47.460  51.340  1.00  0.00           C
ATOM   4000  HB  VAL A 248      59.120  48.210  51.520  1.00  0.00           H
ATOM   4001  CG1 VAL A 248      59.950  46.520  52.490  1.00  0.00           C
ATOM   4002 HG11 VAL A 248      58.960  46.060  52.660  1.00  0.00           H
ATOM   4003 HG12 VAL A 248      60.190  47.200  53.330  1.00  0.00           H
ATOM   4004 HG13 VAL A 248      60.740  45.750  52.470  1.00  0.00           H
ATOM   4005  CG2 VAL A 248      61.260  48.210  51.070  1.00  0.00           C
ATOM   4006 HG21 VAL A 248      62.100  47.470  51.000  1.00  0.00           H
ATOM   4007 HG22 VAL A 248      61.400  48.960  51.870  1.00  0.00           H
ATOM   4008 HG23 VAL A 248      61.160  48.630  50.040  1.00  0.00           H
ATOM   4009  C   VAL A 248      60.530  45.890  49.410  1.00  0.00           C
ATOM   4010  O   VAL A 248      61.040  46.420  48.510  1.00  0.00           O
ATOM   4011  N   VAL A 249      60.900  44.660  49.790  1.00  0.00           N
ATOM   4012  HN  VAL A 249      60.270  44.170  50.400  1.00  0.00           H
ATOM   4013  CA  VAL A 249      62.000  43.980  49.150  1.00  0.00           C
ATOM   4014  HA  VAL A 249      62.890  44.600  49.070  1.00  0.00           H
ATOM   4015  CB  VAL A 249      62.440  42.710  49.980  1.00  0.00           C
ATOM   4016  HB  VAL A 249      61.560  42.070  50.180  1.00  0.00           H
ATOM   4017  CG1 VAL A 249      63.400  41.890  49.080  1.00  0.00           C
ATOM   4018 HG11 VAL A 249      62.940  41.440  48.170  1.00  0.00           H
ATOM   4019 HG12 VAL A 249      63.890  41.140  49.730  1.00  0.00           H
ATOM   4020 HG13 VAL A 249      64.180  42.560  48.640  1.00  0.00           H
ATOM   4021  CG2 VAL A 249      63.110  43.210  51.230  1.00  0.00           C
ATOM   4022 HG21 VAL A 249      63.980  43.850  50.940  1.00  0.00           H
ATOM   4023 HG22 VAL A 249      63.530  42.310  51.710  1.00  0.00           H
ATOM   4024 HG23 VAL A 249      62.430  43.620  52.010  1.00  0.00           H
ATOM   4025  C   VAL A 249      61.580  43.680  47.700  1.00  0.00           C
ATOM   4026  O   VAL A 249      62.460  43.780  46.810  1.00  0.00           O
ATOM   4027  N   VAL A 250      60.300  43.210  47.450  1.00  0.00           N
ATOM   4028  HN  VAL A 250      59.610  43.070  48.150  1.00  0.00           H
ATOM   4029  CA  VAL A 250      59.790  42.900  46.170  1.00  0.00           C
ATOM   4030  HA  VAL A 250      60.430  42.230  45.620  1.00  0.00           H
ATOM   4031  CB  VAL A 250      58.410  42.260  46.080  1.00  0.00           C
ATOM   4032  HB  VAL A 250      57.750  42.850  46.760  1.00  0.00           H
ATOM   4033  CG1 VAL A 250      57.810  42.290  44.670  1.00  0.00           C
ATOM   4034 HG11 VAL A 250      57.680  43.360  44.380  1.00  0.00           H
ATOM   4035 HG12 VAL A 250      56.770  41.920  44.620  1.00  0.00           H
ATOM   4036 HG13 VAL A 250      58.460  41.970  43.820  1.00  0.00           H
ATOM   4037  CG2 VAL A 250      58.540  40.840  46.690  1.00  0.00           C
ATOM   4038 HG21 VAL A 250      58.870  41.030  47.740  1.00  0.00           H
ATOM   4039 HG22 VAL A 250      59.160  40.230  46.000  1.00  0.00           H
ATOM   4040 HG23 VAL A 250      57.520  40.420  46.740  1.00  0.00           H
ATOM   4041  C   VAL A 250      59.940  44.140  45.180  1.00  0.00           C
ATOM   4042  O   VAL A 250      60.370  44.050  44.040  1.00  0.00           O
ATOM   4043  N   ARG A 251      59.730  45.310  45.710  1.00  0.00           N
ATOM   4044  HN  ARG A 251      59.650  45.330  46.700  1.00  0.00           H
ATOM   4045  CA  ARG A 251      59.860  46.560  45.110  1.00  0.00           C
ATOM   4046  HA  ARG A 251      59.320  46.570  44.170  1.00  0.00           H
ATOM   4047  CB  ARG A 251      59.020  47.690  45.810  1.00  0.00           C
ATOM   4048  HB1 ARG A 251      59.260  47.740  46.900  1.00  0.00           H
ATOM   4049  HB2 ARG A 251      57.940  47.410  45.760  1.00  0.00           H
ATOM   4050  CG  ARG A 251      59.210  49.110  45.290  1.00  0.00           C
ATOM   4051  HG1 ARG A 251      60.270  49.460  45.410  1.00  0.00           H
ATOM   4052  HG2 ARG A 251      58.660  49.810  45.960  1.00  0.00           H
ATOM   4053  CD  ARG A 251      58.730  49.390  43.880  1.00  0.00           C
ATOM   4054  HD1 ARG A 251      59.310  48.610  43.340  1.00  0.00           H
ATOM   4055  HD2 ARG A 251      59.030  50.430  43.610  1.00  0.00           H
ATOM   4056  NE  ARG A 251      57.320  49.120  43.780  1.00  0.00           N
ATOM   4057  HE  ARG A 251      56.720  49.490  44.490  1.00  0.00           H
ATOM   4058  CZ  ARG A 251      56.640  48.490  42.830  1.00  0.00           C
ATOM   4059  NH1 ARG A 251      57.110  48.430  41.680  1.00  0.00           N
ATOM   4060 HH11 ARG A 251      58.000  48.870  41.540  1.00  0.00           H
ATOM   4061 HH12 ARG A 251      56.540  48.230  40.890  1.00  0.00           H
ATOM   4062  NH2 ARG A 251      55.360  48.230  43.150  1.00  0.00           N
ATOM   4063 HH21 ARG A 251      54.990  48.150  44.070  1.00  0.00           H
ATOM   4064 HH22 ARG A 251      54.910  47.930  42.310  1.00  0.00           H
ATOM   4065  C   ARG A 251      61.280  46.880  44.730  1.00  0.00           C
ATOM   4066  O   ARG A 251      61.510  47.360  43.630  1.00  0.00           O
ATOM   4067  N   ILE A 252      62.220  46.620  45.590  1.00  0.00           N
ATOM   4068  HN  ILE A 252      62.020  46.220  46.490  1.00  0.00           H
ATOM   4069  CA  ILE A 252      63.680  46.690  45.280  1.00  0.00           C
ATOM   4070  HA  ILE A 252      63.890  47.710  44.950  1.00  0.00           H
ATOM   4071  CB  ILE A 252      64.630  46.370  46.450  1.00  0.00           C
ATOM   4072  HB  ILE A 252      64.360  45.420  46.960  1.00  0.00           H
ATOM   4073  CG2 ILE A 252      66.110  46.390  45.960  1.00  0.00           C
ATOM   4074 HG21 ILE A 252      66.410  47.310  45.420  1.00  0.00           H
ATOM   4075 HG22 ILE A 252      66.370  45.530  45.320  1.00  0.00           H
ATOM   4076 HG23 ILE A 252      66.790  46.430  46.840  1.00  0.00           H
ATOM   4077  CG1 ILE A 252      64.430  47.330  47.620  1.00  0.00           C
ATOM   4078 HG11 ILE A 252      65.120  46.930  48.400  1.00  0.00           H
ATOM   4079 HG12 ILE A 252      63.390  47.440  48.010  1.00  0.00           H
ATOM   4080  CD  ILE A 252      64.840  48.770  47.350  1.00  0.00           C
ATOM   4081  HD1 ILE A 252      63.990  49.090  46.710  1.00  0.00           H
ATOM   4082  HD2 ILE A 252      65.850  48.780  46.890  1.00  0.00           H
ATOM   4083  HD3 ILE A 252      65.020  49.340  48.290  1.00  0.00           H
ATOM   4084  C   ILE A 252      64.020  45.800  44.120  1.00  0.00           C
ATOM   4085  O   ILE A 252      64.650  46.230  43.180  1.00  0.00           O
ATOM   4086  N   ARG A 253      63.510  44.530  44.090  1.00  0.00           N
ATOM   4087  HN  ARG A 253      63.110  44.300  44.970  1.00  0.00           H
ATOM   4088  CA  ARG A 253      63.720  43.570  43.020  1.00  0.00           C
ATOM   4089  HA  ARG A 253      64.790  43.520  42.910  1.00  0.00           H
ATOM   4090  CB  ARG A 253      63.250  42.110  43.400  1.00  0.00           C
ATOM   4091  HB1 ARG A 253      62.150  42.090  43.590  1.00  0.00           H
ATOM   4092  HB2 ARG A 253      63.660  41.810  44.380  1.00  0.00           H
ATOM   4093  CG  ARG A 253      63.540  40.940  42.410  1.00  0.00           C
ATOM   4094  HG1 ARG A 253      63.060  41.090  41.420  1.00  0.00           H
ATOM   4095  HG2 ARG A 253      63.090  39.990  42.770  1.00  0.00           H
ATOM   4096  CD  ARG A 253      65.030  40.630  42.170  1.00  0.00           C
ATOM   4097  HD1 ARG A 253      65.450  40.230  43.120  1.00  0.00           H
ATOM   4098  HD2 ARG A 253      65.570  41.500  41.750  1.00  0.00           H
ATOM   4099  NE  ARG A 253      65.010  39.490  41.200  1.00  0.00           N
ATOM   4100  HE  ARG A 253      64.120  39.090  40.940  1.00  0.00           H
ATOM   4101  CZ  ARG A 253      66.110  39.100  40.530  1.00  0.00           C
ATOM   4102  NH1 ARG A 253      67.290  39.520  40.860  1.00  0.00           N
ATOM   4103 HH11 ARG A 253      67.530  40.130  41.620  1.00  0.00           H
ATOM   4104 HH12 ARG A 253      68.010  39.210  40.250  1.00  0.00           H
ATOM   4105  NH2 ARG A 253      66.040  38.190  39.650  1.00  0.00           N
ATOM   4106 HH21 ARG A 253      65.190  37.680  39.700  1.00  0.00           H
ATOM   4107 HH22 ARG A 253      66.770  37.610  39.310  1.00  0.00           H
ATOM   4108  C   ARG A 253      63.190  44.000  41.650  1.00  0.00           C
ATOM   4109  O   ARG A 253      63.760  43.810  40.600  1.00  0.00           O
ATOM   4110  N   ILE A 254      61.980  44.550  41.590  1.00  0.00           N
ATOM   4111  HN  ILE A 254      61.520  44.630  42.480  1.00  0.00           H
ATOM   4112  CA  ILE A 254      61.310  45.130  40.450  1.00  0.00           C
ATOM   4113  HA  ILE A 254      61.380  44.350  39.700  1.00  0.00           H
ATOM   4114  CB  ILE A 254      59.900  45.570  40.680  1.00  0.00           C
ATOM   4115  HB  ILE A 254      59.880  46.120  41.640  1.00  0.00           H
ATOM   4116  CG2 ILE A 254      59.360  46.500  39.540  1.00  0.00           C
ATOM   4117 HG21 ILE A 254      58.260  46.440  39.470  1.00  0.00           H
ATOM   4118 HG22 ILE A 254      59.770  46.170  38.550  1.00  0.00           H
ATOM   4119 HG23 ILE A 254      59.630  47.560  39.730  1.00  0.00           H
ATOM   4120  CG1 ILE A 254      59.020  44.330  40.870  1.00  0.00           C
ATOM   4121 HG11 ILE A 254      59.600  43.770  41.630  1.00  0.00           H
ATOM   4122 HG12 ILE A 254      58.890  43.870  39.870  1.00  0.00           H
ATOM   4123  CD  ILE A 254      57.720  44.560  41.560  1.00  0.00           C
ATOM   4124  HD1 ILE A 254      57.040  43.680  41.580  1.00  0.00           H
ATOM   4125  HD2 ILE A 254      57.130  45.380  41.100  1.00  0.00           H
ATOM   4126  HD3 ILE A 254      57.880  44.860  42.620  1.00  0.00           H
ATOM   4127  C   ILE A 254      62.100  46.380  39.870  1.00  0.00           C
ATOM   4128  O   ILE A 254      62.360  46.580  38.670  1.00  0.00           O
ATOM   4129  N   PHE A 255      62.570  47.210  40.690  1.00  0.00           N
ATOM   4130  HN  PHE A 255      62.260  47.120  41.640  1.00  0.00           H
ATOM   4131  CA  PHE A 255      63.440  48.360  40.290  1.00  0.00           C
ATOM   4132  HA  PHE A 255      62.900  48.940  39.560  1.00  0.00           H
ATOM   4133  CB  PHE A 255      63.700  49.200  41.650  1.00  0.00           C
ATOM   4134  HB1 PHE A 255      63.840  48.470  42.470  1.00  0.00           H
ATOM   4135  HB2 PHE A 255      62.710  49.670  41.860  1.00  0.00           H
ATOM   4136  CG  PHE A 255      64.810  50.330  41.650  1.00  0.00           C
ATOM   4137  CD1 PHE A 255      65.390  50.940  40.470  1.00  0.00           C
ATOM   4138  HD1 PHE A 255      64.970  50.700  39.500  1.00  0.00           H
ATOM   4139  CE1 PHE A 255      66.500  51.820  40.540  1.00  0.00           C
ATOM   4140  HE1 PHE A 255      66.800  52.260  39.600  1.00  0.00           H
ATOM   4141  CZ  PHE A 255      66.980  52.230  41.750  1.00  0.00           C
ATOM   4142  HZ  PHE A 255      67.720  53.000  41.890  1.00  0.00           H
ATOM   4143  CD2 PHE A 255      65.330  50.750  42.850  1.00  0.00           C
ATOM   4144  HD2 PHE A 255      64.900  50.230  43.700  1.00  0.00           H
ATOM   4145  CE2 PHE A 255      66.280  51.780  42.930  1.00  0.00           C
ATOM   4146  HE2 PHE A 255      66.580  52.180  43.880  1.00  0.00           H
ATOM   4147  C   PHE A 255      64.740  47.910  39.690  1.00  0.00           C
ATOM   4148  O   PHE A 255      65.200  48.380  38.650  1.00  0.00           O
ATOM   4149  N   TRP A 256      65.350  46.870  40.310  1.00  0.00           N
ATOM   4150  HN  TRP A 256      64.980  46.430  41.120  1.00  0.00           H
ATOM   4151  CA  TRP A 256      66.540  46.140  39.770  1.00  0.00           C
ATOM   4152  HA  TRP A 256      67.200  46.960  39.500  1.00  0.00           H
ATOM   4153  CB  TRP A 256      67.110  45.180  40.910  1.00  0.00           C
ATOM   4154  HB1 TRP A 256      66.250  44.570  41.270  1.00  0.00           H
ATOM   4155  HB2 TRP A 256      67.440  45.860  41.730  1.00  0.00           H
ATOM   4156  CG  TRP A 256      68.280  44.340  40.630  1.00  0.00           C
ATOM   4157  CD1 TRP A 256      68.310  43.040  40.220  1.00  0.00           C
ATOM   4158  HD1 TRP A 256      67.370  42.540  40.080  1.00  0.00           H
ATOM   4159  NE1 TRP A 256      69.580  42.700  39.890  1.00  0.00           N
ATOM   4160  HE1 TRP A 256      69.870  41.940  39.350  1.00  0.00           H
ATOM   4161  CE2 TRP A 256      70.420  43.740  39.910  1.00  0.00           C
ATOM   4162  CD2 TRP A 256      69.620  44.840  40.410  1.00  0.00           C
ATOM   4163  CE3 TRP A 256      70.170  46.070  40.510  1.00  0.00           C
ATOM   4164  HE3 TRP A 256      69.610  46.910  40.880  1.00  0.00           H
ATOM   4165  CZ3 TRP A 256      71.480  46.230  40.010  1.00  0.00           C
ATOM   4166  HZ3 TRP A 256      71.810  47.260  39.910  1.00  0.00           H
ATOM   4167  CZ2 TRP A 256      71.790  43.860  39.580  1.00  0.00           C
ATOM   4168  HZ2 TRP A 256      72.280  43.010  39.140  1.00  0.00           H
ATOM   4169  CH2 TRP A 256      72.310  45.140  39.590  1.00  0.00           C
ATOM   4170  HH2 TRP A 256      73.350  45.320  39.380  1.00  0.00           H
ATOM   4171  C   TRP A 256      66.360  45.420  38.490  1.00  0.00           C
ATOM   4172  O   TRP A 256      67.170  45.580  37.600  1.00  0.00           O
ATOM   4173  N   LEU A 257      65.230  44.670  38.390  1.00  0.00           N
ATOM   4174  HN  LEU A 257      64.530  44.600  39.100  1.00  0.00           H
ATOM   4175  CA  LEU A 257      64.910  44.120  37.080  1.00  0.00           C
ATOM   4176  HA  LEU A 257      65.670  43.460  36.670  1.00  0.00           H
ATOM   4177  CB  LEU A 257      63.660  43.260  37.120  1.00  0.00           C
ATOM   4178  HB1 LEU A 257      63.260  42.960  36.130  1.00  0.00           H
ATOM   4179  HB2 LEU A 257      62.940  43.820  37.740  1.00  0.00           H
ATOM   4180  CG  LEU A 257      63.800  41.890  37.880  1.00  0.00           C
ATOM   4181  HG  LEU A 257      64.280  42.200  38.840  1.00  0.00           H
ATOM   4182  CD1 LEU A 257      62.430  41.330  38.370  1.00  0.00           C
ATOM   4183 HD11 LEU A 257      62.690  40.470  39.020  1.00  0.00           H
ATOM   4184 HD12 LEU A 257      61.820  40.920  37.540  1.00  0.00           H
ATOM   4185 HD13 LEU A 257      61.910  42.090  38.990  1.00  0.00           H
ATOM   4186  CD2 LEU A 257      64.630  40.910  37.040  1.00  0.00           C
ATOM   4187 HD21 LEU A 257      64.870  40.030  37.670  1.00  0.00           H
ATOM   4188 HD22 LEU A 257      65.520  41.360  36.570  1.00  0.00           H
ATOM   4189 HD23 LEU A 257      64.020  40.600  36.160  1.00  0.00           H
ATOM   4190  C   LEU A 257      64.660  45.230  36.040  1.00  0.00           C
ATOM   4191  O   LEU A 257      65.220  45.100  34.970  1.00  0.00           O
ATOM   4192  N   LEU A 258      63.920  46.350  36.330  1.00  0.00           N
ATOM   4193  HN  LEU A 258      63.360  46.280  37.160  1.00  0.00           H
ATOM   4194  CA  LEU A 258      63.710  47.470  35.510  1.00  0.00           C
ATOM   4195  HA  LEU A 258      63.120  47.260  34.640  1.00  0.00           H
ATOM   4196  CB  LEU A 258      62.970  48.550  36.320  1.00  0.00           C
ATOM   4197  HB1 LEU A 258      63.550  48.870  37.200  1.00  0.00           H
ATOM   4198  HB2 LEU A 258      62.060  48.040  36.690  1.00  0.00           H
ATOM   4199  CG  LEU A 258      62.480  49.830  35.620  1.00  0.00           C
ATOM   4200  HG  LEU A 258      63.450  50.250  35.310  1.00  0.00           H
ATOM   4201  CD1 LEU A 258      61.680  49.580  34.330  1.00  0.00           C
ATOM   4202 HD11 LEU A 258      62.270  49.050  33.550  1.00  0.00           H
ATOM   4203 HD12 LEU A 258      61.300  50.500  33.840  1.00  0.00           H
ATOM   4204 HD13 LEU A 258      60.790  48.990  34.640  1.00  0.00           H
ATOM   4205  CD2 LEU A 258      61.750  50.770  36.570  1.00  0.00           C
ATOM   4206 HD21 LEU A 258      61.540  51.740  36.070  1.00  0.00           H
ATOM   4207 HD22 LEU A 258      62.330  51.000  37.490  1.00  0.00           H
ATOM   4208 HD23 LEU A 258      60.800  50.370  36.990  1.00  0.00           H
ATOM   4209  C   LEU A 258      65.040  48.140  35.110  1.00  0.00           C
ATOM   4210  O   LEU A 258      65.430  48.380  33.900  1.00  0.00           O
ATOM   4211  N   HSD A 259      65.940  48.420  36.070  1.00  0.00           N
ATOM   4212  HN  HSD A 259      65.700  48.350  37.030  1.00  0.00           H
ATOM   4213  CA  HSD A 259      67.290  48.840  35.790  1.00  0.00           C
ATOM   4214  HA  HSD A 259      67.160  49.780  35.280  1.00  0.00           H
ATOM   4215  CB  HSD A 259      68.200  48.930  37.100  1.00  0.00           C
ATOM   4216  HB1 HSD A 259      68.010  47.910  37.490  1.00  0.00           H
ATOM   4217  HB2 HSD A 259      67.750  49.670  37.800  1.00  0.00           H
ATOM   4218  ND1 HSD A 259      70.320  50.050  36.140  1.00  0.00           N
ATOM   4219  HD1 HSD A 259      69.850  50.610  35.470  1.00  0.00           H
ATOM   4220  CG  HSD A 259      69.680  49.140  36.910  1.00  0.00           C
ATOM   4221  CE1 HSD A 259      71.660  49.850  36.360  1.00  0.00           C
ATOM   4222  HE1 HSD A 259      72.420  50.550  36.000  1.00  0.00           H
ATOM   4223  NE2 HSD A 259      71.840  48.920  37.290  1.00  0.00           N
ATOM   4224  CD2 HSD A 259      70.670  48.460  37.600  1.00  0.00           C
ATOM   4225  HD2 HSD A 259      70.540  47.520  38.140  1.00  0.00           H
ATOM   4226  C   HSD A 259      68.130  48.050  34.760  1.00  0.00           C
ATOM   4227  O   HSD A 259      68.710  48.600  33.860  1.00  0.00           O
ATOM   4228  N   THR A 260      68.160  46.790  34.760  1.00  0.00           N
ATOM   4229  HN  THR A 260      67.540  46.200  35.260  1.00  0.00           H
ATOM   4230  CA  THR A 260      69.000  45.940  33.860  1.00  0.00           C
ATOM   4231  HA  THR A 260      69.860  46.540  33.610  1.00  0.00           H
ATOM   4232  CB  THR A 260      69.670  44.870  34.790  1.00  0.00           C
ATOM   4233  HB  THR A 260      70.370  44.410  34.060  1.00  0.00           H
ATOM   4234  OG1 THR A 260      68.790  43.820  35.300  1.00  0.00           O
ATOM   4235  HG1 THR A 260      68.590  44.260  36.130  1.00  0.00           H
ATOM   4236  CG2 THR A 260      70.460  45.500  35.900  1.00  0.00           C
ATOM   4237 HG21 THR A 260      71.140  46.250  35.460  1.00  0.00           H
ATOM   4238 HG22 THR A 260      71.030  44.690  36.420  1.00  0.00           H
ATOM   4239 HG23 THR A 260      69.840  46.010  36.670  1.00  0.00           H
ATOM   4240  C   THR A 260      68.310  45.360  32.590  1.00  0.00           C
ATOM   4241  O   THR A 260      68.940  44.720  31.690  1.00  0.00           O
ATOM   4242  N   SER A 261      67.000  45.530  32.400  1.00  0.00           N
ATOM   4243  HN  SER A 261      66.460  45.920  33.140  1.00  0.00           H
ATOM   4244  CA  SER A 261      66.370  44.960  31.230  1.00  0.00           C
ATOM   4245  HA  SER A 261      67.060  44.700  30.450  1.00  0.00           H
ATOM   4246  CB  SER A 261      65.720  43.600  31.610  1.00  0.00           C
ATOM   4247  HB1 SER A 261      64.810  43.770  32.210  1.00  0.00           H
ATOM   4248  HB2 SER A 261      66.500  43.170  32.290  1.00  0.00           H
ATOM   4249  OG  SER A 261      65.570  42.840  30.400  1.00  0.00           O
ATOM   4250  HG1 SER A 261      64.870  43.270  29.910  1.00  0.00           H
ATOM   4251  C   SER A 261      65.320  45.880  30.680  1.00  0.00           C
ATOM   4252  O   SER A 261      65.100  45.790  29.510  1.00  0.00           O
ATOM   4253  N   GLY A 262      64.720  46.890  31.370  1.00  0.00           N
ATOM   4254  HN  GLY A 262      65.160  47.190  32.210  1.00  0.00           H
ATOM   4255  CA  GLY A 262      63.620  47.630  30.890  1.00  0.00           C
ATOM   4256  HA1 GLY A 262      63.930  48.090  29.960  1.00  0.00           H
ATOM   4257  HA2 GLY A 262      63.440  48.420  31.610  1.00  0.00           H
ATOM   4258  C   GLY A 262      62.330  46.940  30.580  1.00  0.00           C
ATOM   4259  O   GLY A 262      61.930  45.970  31.240  1.00  0.00           O
ATOM   4260  N   THR A 263      61.680  47.420  29.520  1.00  0.00           N
ATOM   4261  HN  THR A 263      62.120  48.140  28.990  1.00  0.00           H
ATOM   4262  CA  THR A 263      60.470  46.880  28.880  1.00  0.00           C
ATOM   4263  HA  THR A 263      60.040  46.080  29.470  1.00  0.00           H
ATOM   4264  CB  THR A 263      59.440  47.930  28.610  1.00  0.00           C
ATOM   4265  HB  THR A 263      58.660  47.410  28.010  1.00  0.00           H
ATOM   4266  OG1 THR A 263      60.030  49.110  27.900  1.00  0.00           O
ATOM   4267  HG1 THR A 263      60.150  48.890  26.960  1.00  0.00           H
ATOM   4268  CG2 THR A 263      58.900  48.340  29.980  1.00  0.00           C
ATOM   4269 HG21 THR A 263      59.790  48.500  30.640  1.00  0.00           H
ATOM   4270 HG22 THR A 263      58.160  47.670  30.470  1.00  0.00           H
ATOM   4271 HG23 THR A 263      58.430  49.340  29.900  1.00  0.00           H
ATOM   4272  C   THR A 263      60.940  46.170  27.590  1.00  0.00           C
ATOM   4273  O   THR A 263      60.200  45.870  26.680  1.00  0.00           O
ATOM   4274  N   GLN A 264      62.250  45.700  27.520  1.00  0.00           N
ATOM   4275  HN  GLN A 264      62.970  46.050  28.110  1.00  0.00           H
ATOM   4276  CA  GLN A 264      62.730  44.970  26.390  1.00  0.00           C
ATOM   4277  HA  GLN A 264      62.470  45.460  25.470  1.00  0.00           H
ATOM   4278  CB  GLN A 264      64.210  44.930  26.440  1.00  0.00           C
ATOM   4279  HB1 GLN A 264      64.710  44.360  25.630  1.00  0.00           H
ATOM   4280  HB2 GLN A 264      64.510  44.520  27.420  1.00  0.00           H
ATOM   4281  CG  GLN A 264      65.000  46.300  26.370  1.00  0.00           C
ATOM   4282  HG1 GLN A 264      66.110  46.190  26.240  1.00  0.00           H
ATOM   4283  HG2 GLN A 264      64.840  46.990  27.220  1.00  0.00           H
ATOM   4284  CD  GLN A 264      64.550  47.120  25.150  1.00  0.00           C
ATOM   4285  OE1 GLN A 264      64.990  46.980  23.980  1.00  0.00           O
ATOM   4286  NE2 GLN A 264      63.680  48.060  25.410  1.00  0.00           N
ATOM   4287 HE21 GLN A 264      63.200  48.580  24.690  1.00  0.00           H
ATOM   4288 HE22 GLN A 264      63.510  48.220  26.390  1.00  0.00           H
ATOM   4289  C   GLN A 264      62.070  43.570  26.300  1.00  0.00           C
ATOM   4290  O   GLN A 264      61.550  43.280  25.200  1.00  0.00           O
ATOM   4291  N   ASN A 265      62.070  42.780  27.440  1.00  0.00           N
ATOM   4292  HN  ASN A 265      62.620  43.020  28.240  1.00  0.00           H
ATOM   4293  CA  ASN A 265      61.330  41.540  27.520  1.00  0.00           C
ATOM   4294  HA  ASN A 265      60.750  41.400  26.610  1.00  0.00           H
ATOM   4295  CB  ASN A 265      62.210  40.220  27.740  1.00  0.00           C
ATOM   4296  HB1 ASN A 265      62.840  40.290  28.650  1.00  0.00           H
ATOM   4297  HB2 ASN A 265      62.830  40.220  26.830  1.00  0.00           H
ATOM   4298  CG  ASN A 265      61.410  38.970  27.840  1.00  0.00           C
ATOM   4299  OD1 ASN A 265      60.160  38.890  27.790  1.00  0.00           O
ATOM   4300  ND2 ASN A 265      62.010  37.820  27.960  1.00  0.00           N
ATOM   4301 HD21 ASN A 265      61.410  37.030  27.960  1.00  0.00           H
ATOM   4302 HD22 ASN A 265      62.990  37.710  28.130  1.00  0.00           H
ATOM   4303  C   ASN A 265      60.480  41.670  28.740  1.00  0.00           C
ATOM   4304  O   ASN A 265      60.970  42.010  29.840  1.00  0.00           O
ATOM   4305  N   CYS A 266      59.130  41.580  28.640  1.00  0.00           N
ATOM   4306  HN  CYS A 266      58.650  41.450  27.760  1.00  0.00           H
ATOM   4307  CA  CYS A 266      58.220  41.730  29.780  1.00  0.00           C
ATOM   4308  HA  CYS A 266      58.600  42.520  30.400  1.00  0.00           H
ATOM   4309  CB  CYS A 266      56.870  42.160  29.220  1.00  0.00           C
ATOM   4310  HB1 CYS A 266      55.910  42.080  29.780  1.00  0.00           H
ATOM   4311  HB2 CYS A 266      56.630  41.570  28.310  1.00  0.00           H
ATOM   4312  SG  CYS A 266      56.710  43.850  28.630  1.00  0.00           S
ATOM   4313  C   CYS A 266      58.080  40.440  30.570  1.00  0.00           C
ATOM   4314  O   CYS A 266      57.520  40.480  31.690  1.00  0.00           O
ATOM   4315  N   GLU A 267      58.500  39.300  30.000  1.00  0.00           N
ATOM   4316  HN  GLU A 267      58.840  39.290  29.070  1.00  0.00           H
ATOM   4317  CA  GLU A 267      58.340  38.040  30.650  1.00  0.00           C
ATOM   4318  HA  GLU A 267      57.410  38.070  31.190  1.00  0.00           H
ATOM   4319  CB  GLU A 267      58.250  36.910  29.620  1.00  0.00           C
ATOM   4320  HB1 GLU A 267      58.270  35.890  30.030  1.00  0.00           H
ATOM   4321  HB2 GLU A 267      59.150  36.980  28.960  1.00  0.00           H
ATOM   4322  CG  GLU A 267      56.960  37.140  28.780  1.00  0.00           C
ATOM   4323  HG1 GLU A 267      57.030  38.010  28.100  1.00  0.00           H
ATOM   4324  HG2 GLU A 267      56.100  37.330  29.460  1.00  0.00           H
ATOM   4325  CD  GLU A 267      56.720  35.940  27.950  1.00  0.00           C
ATOM   4326  OE1 GLU A 267      56.670  34.820  28.420  1.00  0.00           O
ATOM   4327  OE2 GLU A 267      56.350  36.180  26.770  1.00  0.00           O
ATOM   4328  C   GLU A 267      59.380  37.850  31.760  1.00  0.00           C
ATOM   4329  O   GLU A 267      59.460  36.750  32.290  1.00  0.00           O
ATOM   4330  N   VAL A 268      60.110  38.890  32.170  1.00  0.00           N
ATOM   4331  HN  VAL A 268      60.090  39.730  31.640  1.00  0.00           H
ATOM   4332  CA  VAL A 268      61.020  38.790  33.270  1.00  0.00           C
ATOM   4333  HA  VAL A 268      61.280  37.760  33.500  1.00  0.00           H
ATOM   4334  CB  VAL A 268      62.380  39.440  32.970  1.00  0.00           C
ATOM   4335  HB  VAL A 268      62.950  39.360  33.920  1.00  0.00           H
ATOM   4336  CG1 VAL A 268      63.050  38.620  31.960  1.00  0.00           C
ATOM   4337 HG11 VAL A 268      63.040  37.550  32.250  1.00  0.00           H
ATOM   4338 HG12 VAL A 268      64.130  38.870  32.010  1.00  0.00           H
ATOM   4339 HG13 VAL A 268      62.580  38.680  30.960  1.00  0.00           H
ATOM   4340  CG2 VAL A 268      62.280  40.950  32.660  1.00  0.00           C
ATOM   4341 HG21 VAL A 268      63.280  41.440  32.790  1.00  0.00           H
ATOM   4342 HG22 VAL A 268      61.550  41.470  33.310  1.00  0.00           H
ATOM   4343 HG23 VAL A 268      61.930  41.100  31.610  1.00  0.00           H
ATOM   4344  C   VAL A 268      60.260  39.460  34.510  1.00  0.00           C
ATOM   4345  O   VAL A 268      60.850  39.560  35.600  1.00  0.00           O
ATOM   4346  N   TYR A 269      58.950  39.800  34.410  1.00  0.00           N
ATOM   4347  HN  TYR A 269      58.450  39.630  33.560  1.00  0.00           H
ATOM   4348  CA  TYR A 269      58.140  40.360  35.470  1.00  0.00           C
ATOM   4349  HA  TYR A 269      58.760  40.490  36.340  1.00  0.00           H
ATOM   4350  CB  TYR A 269      57.460  41.690  35.000  1.00  0.00           C
ATOM   4351  HB1 TYR A 269      56.810  42.090  35.800  1.00  0.00           H
ATOM   4352  HB2 TYR A 269      56.850  41.600  34.070  1.00  0.00           H
ATOM   4353  CG  TYR A 269      58.440  42.800  34.630  1.00  0.00           C
ATOM   4354  CD1 TYR A 269      59.310  43.230  35.640  1.00  0.00           C
ATOM   4355  HD1 TYR A 269      59.210  42.870  36.650  1.00  0.00           H
ATOM   4356  CE1 TYR A 269      60.400  44.020  35.340  1.00  0.00           C
ATOM   4357  HE1 TYR A 269      61.060  44.440  36.070  1.00  0.00           H
ATOM   4358  CZ  TYR A 269      60.720  44.460  34.080  1.00  0.00           C
ATOM   4359  OH  TYR A 269      61.890  45.100  33.780  1.00  0.00           O
ATOM   4360  HH  TYR A 269      61.960  45.540  32.920  1.00  0.00           H
ATOM   4361  CD2 TYR A 269      58.750  43.260  33.260  1.00  0.00           C
ATOM   4362  HD2 TYR A 269      58.100  43.040  32.420  1.00  0.00           H
ATOM   4363  CE2 TYR A 269      59.900  44.070  32.980  1.00  0.00           C
ATOM   4364  HE2 TYR A 269      60.220  44.510  32.050  1.00  0.00           H
ATOM   4365  C   TYR A 269      57.100  39.380  35.920  1.00  0.00           C
ATOM   4366  O   TYR A 269      56.340  39.750  36.830  1.00  0.00           O
ATOM   4367  N   ARG A 270      57.050  38.210  35.390  1.00  0.00           N
ATOM   4368  HN  ARG A 270      57.700  37.830  34.730  1.00  0.00           H
ATOM   4369  CA  ARG A 270      55.990  37.350  35.680  1.00  0.00           C
ATOM   4370  HA  ARG A 270      55.100  37.940  35.480  1.00  0.00           H
ATOM   4371  CB  ARG A 270      55.910  36.070  34.800  1.00  0.00           C
ATOM   4372  HB1 ARG A 270      55.670  36.420  33.770  1.00  0.00           H
ATOM   4373  HB2 ARG A 270      55.080  35.370  35.020  1.00  0.00           H
ATOM   4374  CG  ARG A 270      57.290  35.370  34.690  1.00  0.00           C
ATOM   4375  HG1 ARG A 270      57.730  35.110  35.670  1.00  0.00           H
ATOM   4376  HG2 ARG A 270      57.970  36.130  34.260  1.00  0.00           H
ATOM   4377  CD  ARG A 270      57.200  34.200  33.680  1.00  0.00           C
ATOM   4378  HD1 ARG A 270      58.180  33.740  33.480  1.00  0.00           H
ATOM   4379  HD2 ARG A 270      56.700  34.520  32.740  1.00  0.00           H
ATOM   4380  NE  ARG A 270      56.380  33.230  34.390  1.00  0.00           N
ATOM   4381  HE  ARG A 270      56.530  33.030  35.350  1.00  0.00           H
ATOM   4382  CZ  ARG A 270      55.200  32.690  34.040  1.00  0.00           C
ATOM   4383  NH1 ARG A 270      54.700  32.790  32.810  1.00  0.00           N
ATOM   4384 HH11 ARG A 270      55.210  33.100  32.020  1.00  0.00           H
ATOM   4385 HH12 ARG A 270      53.770  32.480  32.600  1.00  0.00           H
ATOM   4386  NH2 ARG A 270      54.460  32.070  34.940  1.00  0.00           N
ATOM   4387 HH21 ARG A 270      53.610  31.640  34.640  1.00  0.00           H
ATOM   4388 HH22 ARG A 270      54.810  31.960  35.870  1.00  0.00           H
ATOM   4389  C   ARG A 270      55.720  36.950  37.150  1.00  0.00           C
ATOM   4390  O   ARG A 270      54.600  36.960  37.630  1.00  0.00           O
ATOM   4391  N   SER A 271      56.820  36.720  37.860  1.00  0.00           N
ATOM   4392  HN  SER A 271      57.740  36.950  37.560  1.00  0.00           H
ATOM   4393  CA  SER A 271      56.640  36.320  39.240  1.00  0.00           C
ATOM   4394  HA  SER A 271      55.760  35.740  39.460  1.00  0.00           H
ATOM   4395  CB  SER A 271      57.850  35.540  39.710  1.00  0.00           C
ATOM   4396  HB1 SER A 271      58.760  36.170  39.800  1.00  0.00           H
ATOM   4397  HB2 SER A 271      57.990  34.820  38.870  1.00  0.00           H
ATOM   4398  OG  SER A 271      57.520  34.930  40.930  1.00  0.00           O
ATOM   4399  HG1 SER A 271      57.020  34.130  40.720  1.00  0.00           H
ATOM   4400  C   SER A 271      56.440  37.580  40.140  1.00  0.00           C
ATOM   4401  O   SER A 271      55.530  37.670  40.950  1.00  0.00           O
ATOM   4402  N   VAL A 272      57.250  38.670  40.000  1.00  0.00           N
ATOM   4403  HN  VAL A 272      57.940  38.720  39.280  1.00  0.00           H
ATOM   4404  CA  VAL A 272      57.230  39.870  40.790  1.00  0.00           C
ATOM   4405  HA  VAL A 272      57.330  39.610  41.830  1.00  0.00           H
ATOM   4406  CB  VAL A 272      58.480  40.770  40.560  1.00  0.00           C
ATOM   4407  HB  VAL A 272      58.240  41.650  41.190  1.00  0.00           H
ATOM   4408  CG1 VAL A 272      59.770  40.140  41.140  1.00  0.00           C
ATOM   4409 HG11 VAL A 272      59.760  40.110  42.260  1.00  0.00           H
ATOM   4410 HG12 VAL A 272      60.720  40.680  40.940  1.00  0.00           H
ATOM   4411 HG13 VAL A 272      59.860  39.130  40.680  1.00  0.00           H
ATOM   4412  CG2 VAL A 272      58.610  41.080  39.030  1.00  0.00           C
ATOM   4413 HG21 VAL A 272      59.070  40.160  38.600  1.00  0.00           H
ATOM   4414 HG22 VAL A 272      59.210  41.990  38.890  1.00  0.00           H
ATOM   4415 HG23 VAL A 272      57.650  41.270  38.510  1.00  0.00           H
ATOM   4416  C   VAL A 272      55.890  40.670  40.570  1.00  0.00           C
ATOM   4417  O   VAL A 272      55.470  41.340  41.520  1.00  0.00           O
ATOM   4418  N   ASP A 273      55.230  40.690  39.390  1.00  0.00           N
ATOM   4419  HN  ASP A 273      55.570  40.280  38.550  1.00  0.00           H
ATOM   4420  CA  ASP A 273      53.980  41.440  39.220  1.00  0.00           C
ATOM   4421  HA  ASP A 273      54.280  42.420  39.580  1.00  0.00           H
ATOM   4422  CB  ASP A 273      53.660  41.570  37.760  1.00  0.00           C
ATOM   4423  HB1 ASP A 273      53.540  40.500  37.490  1.00  0.00           H
ATOM   4424  HB2 ASP A 273      54.510  41.940  37.140  1.00  0.00           H
ATOM   4425  CG  ASP A 273      52.270  42.070  37.220  1.00  0.00           C
ATOM   4426  OD1 ASP A 273      52.290  42.380  36.000  1.00  0.00           O
ATOM   4427  OD2 ASP A 273      51.200  41.940  37.850  1.00  0.00           O
ATOM   4428  C   ASP A 273      52.860  40.930  40.140  1.00  0.00           C
ATOM   4429  O   ASP A 273      52.180  41.690  40.760  1.00  0.00           O
ATOM   4430  N   LEU A 274      52.670  39.600  40.260  1.00  0.00           N
ATOM   4431  HN  LEU A 274      53.220  39.030  39.660  1.00  0.00           H
ATOM   4432  CA  LEU A 274      51.850  38.800  41.150  1.00  0.00           C
ATOM   4433  HA  LEU A 274      50.860  39.230  41.170  1.00  0.00           H
ATOM   4434  CB  LEU A 274      51.810  37.220  40.750  1.00  0.00           C
ATOM   4435  HB1 LEU A 274      51.160  36.710  41.490  1.00  0.00           H
ATOM   4436  HB2 LEU A 274      52.910  37.050  40.750  1.00  0.00           H
ATOM   4437  CG  LEU A 274      51.290  36.880  39.410  1.00  0.00           C
ATOM   4438  HG  LEU A 274      52.150  36.950  38.710  1.00  0.00           H
ATOM   4439  CD1 LEU A 274      50.710  35.480  39.400  1.00  0.00           C
ATOM   4440 HD11 LEU A 274      50.470  35.240  38.340  1.00  0.00           H
ATOM   4441 HD12 LEU A 274      49.730  35.410  39.920  1.00  0.00           H
ATOM   4442 HD13 LEU A 274      51.430  34.680  39.700  1.00  0.00           H
ATOM   4443  CD2 LEU A 274      50.340  38.010  38.850  1.00  0.00           C
ATOM   4444 HD21 LEU A 274      49.960  37.640  37.870  1.00  0.00           H
ATOM   4445 HD22 LEU A 274      50.810  39.020  38.780  1.00  0.00           H
ATOM   4446 HD23 LEU A 274      49.430  38.210  39.440  1.00  0.00           H
ATOM   4447  C   LEU A 274      52.360  38.910  42.570  1.00  0.00           C
ATOM   4448  O   LEU A 274      51.650  39.020  43.600  1.00  0.00           O
ATOM   4449  N   ALA A 275      53.720  38.810  42.740  1.00  0.00           N
ATOM   4450  HN  ALA A 275      54.260  38.640  41.920  1.00  0.00           H
ATOM   4451  CA  ALA A 275      54.420  38.910  44.000  1.00  0.00           C
ATOM   4452  HA  ALA A 275      53.810  38.330  44.660  1.00  0.00           H
ATOM   4453  CB  ALA A 275      55.910  38.550  44.130  1.00  0.00           C
ATOM   4454  HB1 ALA A 275      55.980  37.480  43.820  1.00  0.00           H
ATOM   4455  HB2 ALA A 275      56.350  38.670  45.140  1.00  0.00           H
ATOM   4456  HB3 ALA A 275      56.470  39.170  43.400  1.00  0.00           H
ATOM   4457  C   ALA A 275      54.130  40.200  44.750  1.00  0.00           C
ATOM   4458  O   ALA A 275      53.840  40.230  45.910  1.00  0.00           O
ATOM   4459  N   PHE A 276      54.210  41.320  44.040  1.00  0.00           N
ATOM   4460  HN  PHE A 276      54.300  41.450  43.060  1.00  0.00           H
ATOM   4461  CA  PHE A 276      53.980  42.600  44.690  1.00  0.00           C
ATOM   4462  HA  PHE A 276      54.500  42.600  45.630  1.00  0.00           H
ATOM   4463  CB  PHE A 276      54.560  43.790  43.780  1.00  0.00           C
ATOM   4464  HB1 PHE A 276      53.970  43.860  42.840  1.00  0.00           H
ATOM   4465  HB2 PHE A 276      55.630  43.580  43.610  1.00  0.00           H
ATOM   4466  CG  PHE A 276      54.360  45.180  44.430  1.00  0.00           C
ATOM   4467  CD1 PHE A 276      55.390  45.520  45.360  1.00  0.00           C
ATOM   4468  HD1 PHE A 276      56.250  44.880  45.340  1.00  0.00           H
ATOM   4469  CE1 PHE A 276      55.190  46.550  46.230  1.00  0.00           C
ATOM   4470  HE1 PHE A 276      55.910  46.690  47.010  1.00  0.00           H
ATOM   4471  CZ  PHE A 276      54.050  47.350  46.100  1.00  0.00           C
ATOM   4472  HZ  PHE A 276      53.970  48.210  46.760  1.00  0.00           H
ATOM   4473  CD2 PHE A 276      53.270  46.020  44.320  1.00  0.00           C
ATOM   4474  HD2 PHE A 276      52.580  45.810  43.530  1.00  0.00           H
ATOM   4475  CE2 PHE A 276      53.080  47.040  45.160  1.00  0.00           C
ATOM   4476  HE2 PHE A 276      52.160  47.600  45.140  1.00  0.00           H
ATOM   4477  C   PHE A 276      52.520  42.780  45.200  1.00  0.00           C
ATOM   4478  O   PHE A 276      52.300  43.270  46.290  1.00  0.00           O
ATOM   4479  N   PHE A 277      51.470  42.350  44.440  1.00  0.00           N
ATOM   4480  HN  PHE A 277      51.650  41.950  43.540  1.00  0.00           H
ATOM   4481  CA  PHE A 277      50.090  42.310  44.960  1.00  0.00           C
ATOM   4482  HA  PHE A 277      49.970  43.310  45.350  1.00  0.00           H
ATOM   4483  CB  PHE A 277      49.010  42.030  43.940  1.00  0.00           C
ATOM   4484  HB1 PHE A 277      48.020  42.120  44.440  1.00  0.00           H
ATOM   4485  HB2 PHE A 277      49.180  41.010  43.530  1.00  0.00           H
ATOM   4486  CG  PHE A 277      49.010  43.100  42.880  1.00  0.00           C
ATOM   4487  CD1 PHE A 277      49.030  42.710  41.470  1.00  0.00           C
ATOM   4488  HD1 PHE A 277      49.040  41.660  41.210  1.00  0.00           H
ATOM   4489  CE1 PHE A 277      49.010  43.720  40.490  1.00  0.00           C
ATOM   4490  HE1 PHE A 277      49.070  43.450  39.440  1.00  0.00           H
ATOM   4491  CZ  PHE A 277      48.990  45.030  40.900  1.00  0.00           C
ATOM   4492  HZ  PHE A 277      48.930  45.900  40.270  1.00  0.00           H
ATOM   4493  CD2 PHE A 277      49.060  44.450  43.260  1.00  0.00           C
ATOM   4494  HD2 PHE A 277      48.970  44.740  44.300  1.00  0.00           H
ATOM   4495  CE2 PHE A 277      48.930  45.400  42.280  1.00  0.00           C
ATOM   4496  HE2 PHE A 277      48.910  46.440  42.540  1.00  0.00           H
ATOM   4497  C   PHE A 277      50.000  41.290  46.100  1.00  0.00           C
ATOM   4498  O   PHE A 277      49.470  41.660  47.140  1.00  0.00           O
ATOM   4499  N   ILE A 278      50.520  40.000  45.890  1.00  0.00           N
ATOM   4500  HN  ILE A 278      50.840  39.730  44.990  1.00  0.00           H
ATOM   4501  CA  ILE A 278      50.400  38.950  46.910  1.00  0.00           C
ATOM   4502  HA  ILE A 278      49.380  38.820  47.250  1.00  0.00           H
ATOM   4503  CB  ILE A 278      50.700  37.540  46.260  1.00  0.00           C
ATOM   4504  HB  ILE A 278      51.660  37.530  45.690  1.00  0.00           H
ATOM   4505  CG2 ILE A 278      51.040  36.400  47.280  1.00  0.00           C
ATOM   4506 HG21 ILE A 278      52.080  36.550  47.650  1.00  0.00           H
ATOM   4507 HG22 ILE A 278      51.050  35.350  46.900  1.00  0.00           H
ATOM   4508 HG23 ILE A 278      50.450  36.520  48.210  1.00  0.00           H
ATOM   4509  CG1 ILE A 278      49.560  37.150  45.310  1.00  0.00           C
ATOM   4510 HG11 ILE A 278      49.040  38.040  44.900  1.00  0.00           H
ATOM   4511 HG12 ILE A 278      48.780  36.630  45.900  1.00  0.00           H
ATOM   4512  CD  ILE A 278      49.960  36.260  44.170  1.00  0.00           C
ATOM   4513  HD1 ILE A 278      51.000  35.900  44.280  1.00  0.00           H
ATOM   4514  HD2 ILE A 278      49.910  36.730  43.160  1.00  0.00           H
ATOM   4515  HD3 ILE A 278      49.300  35.370  44.150  1.00  0.00           H
ATOM   4516  C   ILE A 278      51.190  39.270  48.220  1.00  0.00           C
ATOM   4517  O   ILE A 278      50.580  39.070  49.310  1.00  0.00           O
ATOM   4518  N   THR A 279      52.370  39.940  48.140  1.00  0.00           N
ATOM   4519  HN  THR A 279      52.810  40.030  47.250  1.00  0.00           H
ATOM   4520  CA  THR A 279      53.120  40.630  49.220  1.00  0.00           C
ATOM   4521  HA  THR A 279      53.180  40.020  50.110  1.00  0.00           H
ATOM   4522  CB  THR A 279      54.580  41.030  48.980  1.00  0.00           C
ATOM   4523  HB  THR A 279      54.930  41.570  49.890  1.00  0.00           H
ATOM   4524  OG1 THR A 279      54.870  41.770  47.800  1.00  0.00           O
ATOM   4525  HG1 THR A 279      54.690  41.210  47.040  1.00  0.00           H
ATOM   4526  CG2 THR A 279      55.480  39.740  48.870  1.00  0.00           C
ATOM   4527 HG21 THR A 279      55.350  39.060  49.730  1.00  0.00           H
ATOM   4528 HG22 THR A 279      56.500  40.160  48.690  1.00  0.00           H
ATOM   4529 HG23 THR A 279      55.200  39.070  48.040  1.00  0.00           H
ATOM   4530  C   THR A 279      52.340  41.860  49.790  1.00  0.00           C
ATOM   4531  O   THR A 279      52.400  42.110  50.990  1.00  0.00           O
ATOM   4532  N   LEU A 280      51.760  42.700  48.950  1.00  0.00           N
ATOM   4533  HN  LEU A 280      51.810  42.570  47.960  1.00  0.00           H
ATOM   4534  CA  LEU A 280      51.150  43.930  49.360  1.00  0.00           C
ATOM   4535  HA  LEU A 280      51.890  44.420  49.970  1.00  0.00           H
ATOM   4536  CB  LEU A 280      50.820  44.920  48.190  1.00  0.00           C
ATOM   4537  HB1 LEU A 280      50.110  44.440  47.480  1.00  0.00           H
ATOM   4538  HB2 LEU A 280      51.800  45.200  47.720  1.00  0.00           H
ATOM   4539  CG  LEU A 280      50.190  46.300  48.530  1.00  0.00           C
ATOM   4540  HG  LEU A 280      49.210  46.150  49.030  1.00  0.00           H
ATOM   4541  CD1 LEU A 280      51.150  47.010  49.460  1.00  0.00           C
ATOM   4542 HD11 LEU A 280      52.150  46.950  48.950  1.00  0.00           H
ATOM   4543 HD12 LEU A 280      51.270  46.480  50.420  1.00  0.00           H
ATOM   4544 HD13 LEU A 280      50.850  48.070  49.600  1.00  0.00           H
ATOM   4545  CD2 LEU A 280      49.830  47.120  47.330  1.00  0.00           C
ATOM   4546 HD21 LEU A 280      49.120  47.960  47.530  1.00  0.00           H
ATOM   4547 HD22 LEU A 280      49.560  46.410  46.520  1.00  0.00           H
ATOM   4548 HD23 LEU A 280      50.750  47.570  46.900  1.00  0.00           H
ATOM   4549  C   LEU A 280      49.910  43.690  50.260  1.00  0.00           C
ATOM   4550  O   LEU A 280      49.620  44.380  51.190  1.00  0.00           O
ATOM   4551  N   SER A 281      49.240  42.600  50.000  1.00  0.00           N
ATOM   4552  HN  SER A 281      49.460  41.950  49.280  1.00  0.00           H
ATOM   4553  CA  SER A 281      48.040  42.240  50.750  1.00  0.00           C
ATOM   4554  HA  SER A 281      47.330  43.060  50.740  1.00  0.00           H
ATOM   4555  CB  SER A 281      47.370  41.040  50.030  1.00  0.00           C
ATOM   4556  HB1 SER A 281      46.580  40.690  50.720  1.00  0.00           H
ATOM   4557  HB2 SER A 281      48.130  40.230  49.960  1.00  0.00           H
ATOM   4558  OG  SER A 281      46.940  41.360  48.690  1.00  0.00           O
ATOM   4559  HG1 SER A 281      47.690  41.660  48.170  1.00  0.00           H
ATOM   4560  C   SER A 281      48.350  41.670  52.170  1.00  0.00           C
ATOM   4561  O   SER A 281      47.380  41.430  52.880  1.00  0.00           O
ATOM   4562  N   PHE A 282      49.620  41.430  52.550  1.00  0.00           N
ATOM   4563  HN  PHE A 282      50.300  41.850  51.970  1.00  0.00           H
ATOM   4564  CA  PHE A 282      49.890  41.210  54.010  1.00  0.00           C
ATOM   4565  HA  PHE A 282      49.060  40.660  54.450  1.00  0.00           H
ATOM   4566  CB  PHE A 282      51.150  40.380  54.270  1.00  0.00           C
ATOM   4567  HB1 PHE A 282      51.460  40.290  55.330  1.00  0.00           H
ATOM   4568  HB2 PHE A 282      52.020  40.820  53.750  1.00  0.00           H
ATOM   4569  CG  PHE A 282      50.980  38.870  53.780  1.00  0.00           C
ATOM   4570  CD1 PHE A 282      51.450  38.500  52.490  1.00  0.00           C
ATOM   4571  HD1 PHE A 282      52.040  39.190  51.910  1.00  0.00           H
ATOM   4572  CE1 PHE A 282      51.150  37.250  51.950  1.00  0.00           C
ATOM   4573  HE1 PHE A 282      51.670  37.030  51.030  1.00  0.00           H
ATOM   4574  CZ  PHE A 282      50.340  36.410  52.640  1.00  0.00           C
ATOM   4575  HZ  PHE A 282      49.980  35.490  52.210  1.00  0.00           H
ATOM   4576  CD2 PHE A 282      50.130  37.990  54.430  1.00  0.00           C
ATOM   4577  HD2 PHE A 282      49.630  38.250  55.360  1.00  0.00           H
ATOM   4578  CE2 PHE A 282      49.750  36.740  53.860  1.00  0.00           C
ATOM   4579  HE2 PHE A 282      49.020  36.140  54.400  1.00  0.00           H
ATOM   4580  C   PHE A 282      49.870  42.460  54.810  1.00  0.00           C
ATOM   4581  O   PHE A 282      49.750  42.450  56.010  1.00  0.00           O
ATOM   4582  N   THR A 283      49.930  43.710  54.220  1.00  0.00           N
ATOM   4583  HN  THR A 283      50.020  43.710  53.230  1.00  0.00           H
ATOM   4584  CA  THR A 283      49.730  45.000  54.960  1.00  0.00           C
ATOM   4585  HA  THR A 283      50.450  44.930  55.770  1.00  0.00           H
ATOM   4586  CB  THR A 283      49.960  46.270  54.090  1.00  0.00           C
ATOM   4587  HB  THR A 283      49.890  47.200  54.700  1.00  0.00           H
ATOM   4588  OG1 THR A 283      48.940  46.370  53.140  1.00  0.00           O
ATOM   4589  HG1 THR A 283      49.160  45.750  52.440  1.00  0.00           H
ATOM   4590  CG2 THR A 283      51.310  46.160  53.360  1.00  0.00           C
ATOM   4591 HG21 THR A 283      51.390  45.460  52.500  1.00  0.00           H
ATOM   4592 HG22 THR A 283      52.220  46.150  54.010  1.00  0.00           H
ATOM   4593 HG23 THR A 283      51.490  47.080  52.760  1.00  0.00           H
ATOM   4594  C   THR A 283      48.440  45.190  55.670  1.00  0.00           C
ATOM   4595  O   THR A 283      48.310  45.830  56.700  1.00  0.00           O
ATOM   4596  N   TYR A 284      47.430  44.640  55.090  1.00  0.00           N
ATOM   4597  HN  TYR A 284      47.550  44.280  54.170  1.00  0.00           H
ATOM   4598  CA  TYR A 284      46.080  44.640  55.590  1.00  0.00           C
ATOM   4599  HA  TYR A 284      45.720  45.640  55.790  1.00  0.00           H
ATOM   4600  CB  TYR A 284      45.100  44.190  54.410  1.00  0.00           C
ATOM   4601  HB1 TYR A 284      44.030  44.290  54.690  1.00  0.00           H
ATOM   4602  HB2 TYR A 284      45.400  43.150  54.140  1.00  0.00           H
ATOM   4603  CG  TYR A 284      45.300  44.930  53.130  1.00  0.00           C
ATOM   4604  CD1 TYR A 284      45.430  46.340  53.220  1.00  0.00           C
ATOM   4605  HD1 TYR A 284      45.420  46.870  54.170  1.00  0.00           H
ATOM   4606  CE1 TYR A 284      45.570  47.120  52.040  1.00  0.00           C
ATOM   4607  HE1 TYR A 284      45.690  48.180  52.240  1.00  0.00           H
ATOM   4608  CZ  TYR A 284      45.730  46.500  50.830  1.00  0.00           C
ATOM   4609  OH  TYR A 284      46.070  47.260  49.730  1.00  0.00           O
ATOM   4610  HH  TYR A 284      46.460  48.040  50.120  1.00  0.00           H
ATOM   4611  CD2 TYR A 284      45.380  44.330  51.860  1.00  0.00           C
ATOM   4612  HD2 TYR A 284      45.300  43.260  51.800  1.00  0.00           H
ATOM   4613  CE2 TYR A 284      45.520  45.130  50.690  1.00  0.00           C
ATOM   4614  HE2 TYR A 284      45.680  44.680  49.720  1.00  0.00           H
ATOM   4615  C   TYR A 284      45.970  43.790  56.890  1.00  0.00           C
ATOM   4616  O   TYR A 284      45.000  43.960  57.570  1.00  0.00           O
ATOM   4617  N   MET A 285      46.940  42.950  57.190  1.00  0.00           N
ATOM   4618  HN  MET A 285      47.790  42.930  56.670  1.00  0.00           H
ATOM   4619  CA  MET A 285      46.890  42.130  58.400  1.00  0.00           C
ATOM   4620  HA  MET A 285      45.900  41.690  58.430  1.00  0.00           H
ATOM   4621  CB  MET A 285      48.010  40.940  58.390  1.00  0.00           C
ATOM   4622  HB1 MET A 285      47.870  40.450  59.380  1.00  0.00           H
ATOM   4623  HB2 MET A 285      48.990  41.440  58.410  1.00  0.00           H
ATOM   4624  CG  MET A 285      47.940  39.960  57.200  1.00  0.00           C
ATOM   4625  HG1 MET A 285      48.900  39.470  56.980  1.00  0.00           H
ATOM   4626  HG2 MET A 285      47.750  40.650  56.350  1.00  0.00           H
ATOM   4627  SD  MET A 285      46.520  38.760  57.340  1.00  0.00           S
ATOM   4628  CE  MET A 285      47.180  37.650  58.600  1.00  0.00           C
ATOM   4629  HE1 MET A 285      48.290  37.570  58.610  1.00  0.00           H
ATOM   4630  HE2 MET A 285      46.840  36.600  58.510  1.00  0.00           H
ATOM   4631  HE3 MET A 285      46.970  37.870  59.680  1.00  0.00           H
ATOM   4632  C   MET A 285      47.070  43.070  59.580  1.00  0.00           C
ATOM   4633  O   MET A 285      46.490  42.820  60.600  1.00  0.00           O
ATOM   4634  N   ASN A 286      47.870  44.140  59.440  1.00  0.00           N
ATOM   4635  HN  ASN A 286      48.270  44.410  58.560  1.00  0.00           H
ATOM   4636  CA  ASN A 286      48.030  45.110  60.510  1.00  0.00           C
ATOM   4637  HA  ASN A 286      48.470  44.680  61.390  1.00  0.00           H
ATOM   4638  CB  ASN A 286      48.980  46.300  60.120  1.00  0.00           C
ATOM   4639  HB1 ASN A 286      48.910  47.030  60.970  1.00  0.00           H
ATOM   4640  HB2 ASN A 286      48.760  46.690  59.110  1.00  0.00           H
ATOM   4641  CG  ASN A 286      50.470  45.780  60.070  1.00  0.00           C
ATOM   4642  OD1 ASN A 286      51.160  45.890  59.100  1.00  0.00           O
ATOM   4643  ND2 ASN A 286      50.920  45.120  61.190  1.00  0.00           N
ATOM   4644 HD21 ASN A 286      50.490  45.330  62.070  1.00  0.00           H
ATOM   4645 HD22 ASN A 286      51.670  44.490  61.040  1.00  0.00           H
ATOM   4646  C   ASN A 286      46.710  45.730  61.040  1.00  0.00           C
ATOM   4647  O   ASN A 286      46.550  45.920  62.240  1.00  0.00           O
ATOM   4648  N   SER A 287      45.730  45.960  60.150  1.00  0.00           N
ATOM   4649  HN  SER A 287      45.910  45.840  59.180  1.00  0.00           H
ATOM   4650  CA  SER A 287      44.390  46.330  60.600  1.00  0.00           C
ATOM   4651  HA  SER A 287      44.520  47.210  61.200  1.00  0.00           H
ATOM   4652  CB  SER A 287      43.470  46.610  59.420  1.00  0.00           C
ATOM   4653  HB1 SER A 287      42.400  46.640  59.720  1.00  0.00           H
ATOM   4654  HB2 SER A 287      43.610  45.840  58.630  1.00  0.00           H
ATOM   4655  OG  SER A 287      43.850  47.820  58.830  1.00  0.00           O
ATOM   4656  HG1 SER A 287      44.630  47.690  58.300  1.00  0.00           H
ATOM   4657  C   SER A 287      43.700  45.370  61.520  1.00  0.00           C
ATOM   4658  O   SER A 287      43.010  45.750  62.430  1.00  0.00           O
ATOM   4659  N   MET A 288      43.860  44.040  61.380  1.00  0.00           N
ATOM   4660  HN  MET A 288      44.460  43.670  60.670  1.00  0.00           H
ATOM   4661  CA  MET A 288      43.270  43.070  62.290  1.00  0.00           C
ATOM   4662  HA  MET A 288      42.340  43.440  62.690  1.00  0.00           H
ATOM   4663  CB  MET A 288      42.860  41.810  61.530  1.00  0.00           C
ATOM   4664  HB1 MET A 288      41.860  42.010  61.090  1.00  0.00           H
ATOM   4665  HB2 MET A 288      42.750  40.970  62.260  1.00  0.00           H
ATOM   4666  CG  MET A 288      43.840  41.410  60.460  1.00  0.00           C
ATOM   4667  HG1 MET A 288      44.830  41.380  60.960  1.00  0.00           H
ATOM   4668  HG2 MET A 288      43.680  42.170  59.670  1.00  0.00           H
ATOM   4669  SD  MET A 288      43.630  39.830  59.670  1.00  0.00           S
ATOM   4670  CE  MET A 288      43.810  38.630  61.070  1.00  0.00           C
ATOM   4671  HE1 MET A 288      44.810  38.640  61.530  1.00  0.00           H
ATOM   4672  HE2 MET A 288      43.580  37.590  60.730  1.00  0.00           H
ATOM   4673  HE3 MET A 288      43.030  38.970  61.790  1.00  0.00           H
ATOM   4674  C   MET A 288      44.130  42.830  63.590  1.00  0.00           C
ATOM   4675  O   MET A 288      43.640  42.320  64.590  1.00  0.00           O
ATOM   4676  N   LEU A 289      45.420  43.230  63.530  1.00  0.00           N
ATOM   4677  HN  LEU A 289      45.820  43.490  62.660  1.00  0.00           H
ATOM   4678  CA  LEU A 289      46.390  43.070  64.600  1.00  0.00           C
ATOM   4679  HA  LEU A 289      46.250  42.190  65.220  1.00  0.00           H
ATOM   4680  CB  LEU A 289      47.790  42.850  64.060  1.00  0.00           C
ATOM   4681  HB1 LEU A 289      48.470  42.770  64.930  1.00  0.00           H
ATOM   4682  HB2 LEU A 289      48.010  43.740  63.440  1.00  0.00           H
ATOM   4683  CG  LEU A 289      47.950  41.570  63.280  1.00  0.00           C
ATOM   4684  HG  LEU A 289      47.130  41.470  62.550  1.00  0.00           H
ATOM   4685  CD1 LEU A 289      49.310  41.690  62.430  1.00  0.00           C
ATOM   4686 HD11 LEU A 289      49.060  42.270  61.520  1.00  0.00           H
ATOM   4687 HD12 LEU A 289      49.670  40.660  62.200  1.00  0.00           H
ATOM   4688 HD13 LEU A 289      50.010  42.290  63.050  1.00  0.00           H
ATOM   4689  CD2 LEU A 289      47.810  40.250  64.100  1.00  0.00           C
ATOM   4690 HD21 LEU A 289      48.610  39.480  64.090  1.00  0.00           H
ATOM   4691 HD22 LEU A 289      46.870  39.720  63.800  1.00  0.00           H
ATOM   4692 HD23 LEU A 289      47.770  40.510  65.180  1.00  0.00           H
ATOM   4693  C   LEU A 289      46.560  44.240  65.520  1.00  0.00           C
ATOM   4694  O   LEU A 289      46.920  44.090  66.680  1.00  0.00           O
ATOM   4695  N   ASP A 290      46.340  45.480  65.070  1.00  0.00           N
ATOM   4696  HN  ASP A 290      46.180  45.600  64.090  1.00  0.00           H
ATOM   4697  CA  ASP A 290      46.280  46.690  65.860  1.00  0.00           C
ATOM   4698  HA  ASP A 290      47.190  46.840  66.420  1.00  0.00           H
ATOM   4699  CB  ASP A 290      46.060  47.950  65.070  1.00  0.00           C
ATOM   4700  HB1 ASP A 290      46.040  48.930  65.600  1.00  0.00           H
ATOM   4701  HB2 ASP A 290      45.200  47.920  64.370  1.00  0.00           H
ATOM   4702  CG  ASP A 290      47.310  48.150  64.230  1.00  0.00           C
ATOM   4703  OD1 ASP A 290      48.400  47.630  64.280  1.00  0.00           O
ATOM   4704  OD2 ASP A 290      47.070  49.170  63.290  1.00  0.00           O
ATOM   4705  HD2 ASP A 290      47.810  49.210  62.690  1.00  0.00           H
ATOM   4706  C   ASP A 290      45.190  46.670  66.960  1.00  0.00           C
ATOM   4707  O   ASP A 290      45.460  47.140  68.030  1.00  0.00           O
ATOM   4708  N   PRO A 291      43.960  46.080  66.810  1.00  0.00           N
ATOM   4709  CD  PRO A 291      43.310  45.990  65.480  1.00  0.00           C
ATOM   4710  HD1 PRO A 291      43.540  44.950  65.150  1.00  0.00           H
ATOM   4711  HD2 PRO A 291      43.720  46.560  64.620  1.00  0.00           H
ATOM   4712  CA  PRO A 291      42.940  46.070  67.880  1.00  0.00           C
ATOM   4713  HA  PRO A 291      42.930  47.060  68.320  1.00  0.00           H
ATOM   4714  CB  PRO A 291      41.690  45.500  67.160  1.00  0.00           C
ATOM   4715  HB1 PRO A 291      40.760  45.900  67.640  1.00  0.00           H
ATOM   4716  HB2 PRO A 291      41.680  44.390  67.120  1.00  0.00           H
ATOM   4717  CG  PRO A 291      41.820  46.110  65.740  1.00  0.00           C
ATOM   4718  HG1 PRO A 291      41.180  45.540  65.030  1.00  0.00           H
ATOM   4719  HG2 PRO A 291      41.570  47.190  65.850  1.00  0.00           H
ATOM   4720  C   PRO A 291      43.360  45.140  68.920  1.00  0.00           C
ATOM   4721  O   PRO A 291      43.110  45.370  70.110  1.00  0.00           O
ATOM   4722  N   VAL A 292      44.070  44.020  68.510  1.00  0.00           N
ATOM   4723  HN  VAL A 292      44.150  43.880  67.530  1.00  0.00           H
ATOM   4724  CA  VAL A 292      44.610  43.060  69.460  1.00  0.00           C
ATOM   4725  HA  VAL A 292      43.820  42.810  70.160  1.00  0.00           H
ATOM   4726  CB  VAL A 292      45.120  41.730  68.760  1.00  0.00           C
ATOM   4727  HB  VAL A 292      45.830  41.940  67.940  1.00  0.00           H
ATOM   4728  CG1 VAL A 292      45.750  40.770  69.750  1.00  0.00           C
ATOM   4729 HG11 VAL A 292      46.690  41.200  70.140  1.00  0.00           H
ATOM   4730 HG12 VAL A 292      45.830  39.790  69.220  1.00  0.00           H
ATOM   4731 HG13 VAL A 292      45.150  40.530  70.650  1.00  0.00           H
ATOM   4732  CG2 VAL A 292      43.920  40.970  68.070  1.00  0.00           C
ATOM   4733 HG21 VAL A 292      44.220  40.010  67.570  1.00  0.00           H
ATOM   4734 HG22 VAL A 292      43.350  41.490  67.260  1.00  0.00           H
ATOM   4735 HG23 VAL A 292      43.140  40.760  68.840  1.00  0.00           H
ATOM   4736  C   VAL A 292      45.700  43.630  70.400  1.00  0.00           C
ATOM   4737  O   VAL A 292      45.600  43.410  71.640  1.00  0.00           O
ATOM   4738  N   VAL A 293      46.740  44.390  69.930  1.00  0.00           N
ATOM   4739  HN  VAL A 293      46.730  44.480  68.950  1.00  0.00           H
ATOM   4740  CA  VAL A 293      47.690  44.980  70.800  1.00  0.00           C
ATOM   4741  HA  VAL A 293      47.900  44.200  71.520  1.00  0.00           H
ATOM   4742  CB  VAL A 293      48.970  45.270  69.950  1.00  0.00           C
ATOM   4743  HB  VAL A 293      48.590  46.040  69.250  1.00  0.00           H
ATOM   4744  CG1 VAL A 293      50.100  45.750  70.810  1.00  0.00           C
ATOM   4745 HG11 VAL A 293      49.780  46.690  71.330  1.00  0.00           H
ATOM   4746 HG12 VAL A 293      51.020  45.890  70.200  1.00  0.00           H
ATOM   4747 HG13 VAL A 293      50.160  44.980  71.610  1.00  0.00           H
ATOM   4748  CG2 VAL A 293      49.440  44.110  69.040  1.00  0.00           C
ATOM   4749 HG21 VAL A 293      48.690  43.820  68.270  1.00  0.00           H
ATOM   4750 HG22 VAL A 293      49.840  43.310  69.690  1.00  0.00           H
ATOM   4751 HG23 VAL A 293      50.380  44.390  68.510  1.00  0.00           H
ATOM   4752  C   VAL A 293      47.320  46.270  71.490  1.00  0.00           C
ATOM   4753  O   VAL A 293      47.660  46.440  72.670  1.00  0.00           O
ATOM   4754  N   TYR A 294      46.630  47.190  70.830  1.00  0.00           N
ATOM   4755  HN  TYR A 294      46.330  47.210  69.880  1.00  0.00           H
ATOM   4756  CA  TYR A 294      46.640  48.540  71.400  1.00  0.00           C
ATOM   4757  HA  TYR A 294      47.510  48.640  72.030  1.00  0.00           H
ATOM   4758  CB  TYR A 294      47.110  49.650  70.400  1.00  0.00           C
ATOM   4759  HB1 TYR A 294      47.290  50.650  70.860  1.00  0.00           H
ATOM   4760  HB2 TYR A 294      46.390  49.770  69.560  1.00  0.00           H
ATOM   4761  CG  TYR A 294      48.430  49.430  69.660  1.00  0.00           C
ATOM   4762  CD1 TYR A 294      48.410  49.030  68.280  1.00  0.00           C
ATOM   4763  HD1 TYR A 294      47.540  48.810  67.650  1.00  0.00           H
ATOM   4764  CE1 TYR A 294      49.640  48.750  67.720  1.00  0.00           C
ATOM   4765  HE1 TYR A 294      49.670  48.270  66.750  1.00  0.00           H
ATOM   4766  CZ  TYR A 294      50.860  48.980  68.340  1.00  0.00           C
ATOM   4767  OH  TYR A 294      52.140  48.570  67.780  1.00  0.00           O
ATOM   4768  HH  TYR A 294      52.620  48.200  68.520  1.00  0.00           H
ATOM   4769  CD2 TYR A 294      49.600  49.790  70.260  1.00  0.00           C
ATOM   4770  HD2 TYR A 294      49.600  50.120  71.300  1.00  0.00           H
ATOM   4771  CE2 TYR A 294      50.850  49.440  69.630  1.00  0.00           C
ATOM   4772  HE2 TYR A 294      51.780  49.550  70.150  1.00  0.00           H
ATOM   4773  C   TYR A 294      45.390  49.090  72.180  1.00  0.00           C
ATOM   4774  O   TYR A 294      45.540  49.860  73.150  1.00  0.00           O
ATOM   4775  N   TYR A 295      44.160  48.540  71.850  1.00  0.00           N
ATOM   4776  HN  TYR A 295      44.060  47.850  71.140  1.00  0.00           H
ATOM   4777  CA  TYR A 295      42.960  49.210  72.230  1.00  0.00           C
ATOM   4778  HA  TYR A 295      43.170  50.270  72.320  1.00  0.00           H
ATOM   4779  CB  TYR A 295      41.860  48.990  71.110  1.00  0.00           C
ATOM   4780  HB1 TYR A 295      40.900  49.480  71.410  1.00  0.00           H
ATOM   4781  HB2 TYR A 295      41.600  47.910  71.180  1.00  0.00           H
ATOM   4782  CG  TYR A 295      42.040  49.340  69.660  1.00  0.00           C
ATOM   4783  CD1 TYR A 295      41.230  48.850  68.620  1.00  0.00           C
ATOM   4784  HD1 TYR A 295      40.470  48.110  68.840  1.00  0.00           H
ATOM   4785  CE1 TYR A 295      41.400  49.370  67.330  1.00  0.00           C
ATOM   4786  HE1 TYR A 295      40.820  49.070  66.460  1.00  0.00           H
ATOM   4787  CZ  TYR A 295      42.460  50.340  67.090  1.00  0.00           C
ATOM   4788  OH  TYR A 295      42.820  50.720  65.760  1.00  0.00           O
ATOM   4789  HH  TYR A 295      42.300  50.270  65.080  1.00  0.00           H
ATOM   4790  CD2 TYR A 295      42.980  50.300  69.430  1.00  0.00           C
ATOM   4791  HD2 TYR A 295      43.450  50.860  70.210  1.00  0.00           H
ATOM   4792  CE2 TYR A 295      43.210  50.820  68.140  1.00  0.00           C
ATOM   4793  HE2 TYR A 295      44.040  51.430  67.830  1.00  0.00           H
ATOM   4794  C   TYR A 295      42.550  48.870  73.620  1.00  0.00           C
ATOM   4795  O   TYR A 295      42.020  49.700  74.330  1.00  0.00           O
ATOM   4796  N   PHE A 296      42.640  47.570  74.080  1.00  0.00           N
ATOM   4797  HN  PHE A 296      43.090  46.950  73.450  1.00  0.00           H
ATOM   4798  CA  PHE A 296      42.030  47.030  75.290  1.00  0.00           C
ATOM   4799  HA  PHE A 296      41.250  47.710  75.620  1.00  0.00           H
ATOM   4800  CB  PHE A 296      41.190  45.730  75.060  1.00  0.00           C
ATOM   4801  HB1 PHE A 296      40.700  45.400  76.000  1.00  0.00           H
ATOM   4802  HB2 PHE A 296      41.770  44.830  74.780  1.00  0.00           H
ATOM   4803  CG  PHE A 296      40.110  45.890  74.030  1.00  0.00           C
ATOM   4804  CD1 PHE A 296      38.920  46.270  74.470  1.00  0.00           C
ATOM   4805  HD1 PHE A 296      38.770  46.370  75.530  1.00  0.00           H
ATOM   4806  CE1 PHE A 296      37.890  46.490  73.520  1.00  0.00           C
ATOM   4807  HE1 PHE A 296      36.950  46.900  73.860  1.00  0.00           H
ATOM   4808  CZ  PHE A 296      38.110  46.380  72.180  1.00  0.00           C
ATOM   4809  HZ  PHE A 296      37.260  46.510  71.540  1.00  0.00           H
ATOM   4810  CD2 PHE A 296      40.360  45.680  72.700  1.00  0.00           C
ATOM   4811  HD2 PHE A 296      41.320  45.350  72.330  1.00  0.00           H
ATOM   4812  CE2 PHE A 296      39.340  45.960  71.690  1.00  0.00           C
ATOM   4813  HE2 PHE A 296      39.500  45.940  70.630  1.00  0.00           H
ATOM   4814  C   PHE A 296      43.070  46.970  76.340  1.00  0.00           C
ATOM   4815  O   PHE A 296      42.740  46.710  77.500  1.00  0.00           O
ATOM   4816  N   SER A 297      44.400  47.150  76.020  1.00  0.00           N
ATOM   4817  HN  SER A 297      44.610  47.240  75.040  1.00  0.00           H
ATOM   4818  CA  SER A 297      45.570  46.880  76.840  1.00  0.00           C
ATOM   4819  HA  SER A 297      45.260  46.550  77.810  1.00  0.00           H
ATOM   4820  CB  SER A 297      46.530  45.830  76.250  1.00  0.00           C
ATOM   4821  HB1 SER A 297      47.390  45.650  76.930  1.00  0.00           H
ATOM   4822  HB2 SER A 297      46.880  46.080  75.230  1.00  0.00           H
ATOM   4823  OG  SER A 297      45.840  44.590  76.110  1.00  0.00           O
ATOM   4824  HG1 SER A 297      45.550  44.310  76.980  1.00  0.00           H
ATOM   4825  C   SER A 297      46.350  48.160  77.000  1.00  0.00           C
ATOM   4826  O   SER A 297      46.950  48.760  76.030  1.00  0.00           O
ATOM   4827  N   SER A 298      46.610  48.540  78.280  1.00  0.00           N
ATOM   4828  HN  SER A 298      46.380  47.900  79.010  1.00  0.00           H
ATOM   4829  CA  SER A 298      47.460  49.660  78.780  1.00  0.00           C
ATOM   4830  HA  SER A 298      47.010  50.480  78.240  1.00  0.00           H
ATOM   4831  CB  SER A 298      47.470  49.630  80.300  1.00  0.00           C
ATOM   4832  HB1 SER A 298      48.150  50.410  80.710  1.00  0.00           H
ATOM   4833  HB2 SER A 298      47.720  48.590  80.610  1.00  0.00           H
ATOM   4834  OG  SER A 298      46.150  49.880  80.830  1.00  0.00           O
ATOM   4835  HG1 SER A 298      45.800  50.590  80.270  1.00  0.00           H
ATOM   4836  C   SER A 298      48.920  49.530  78.440  1.00  0.00           C
ATOM   4837  O   SER A 298      49.290  48.410  78.290  1.00  0.00           O
ATOM   4838  N   PRO A 299      49.820  50.530  78.300  1.00  0.00           N
ATOM   4839  CD  PRO A 299      49.440  51.930  78.270  1.00  0.00           C
ATOM   4840  HD1 PRO A 299      48.970  52.290  79.190  1.00  0.00           H
ATOM   4841  HD2 PRO A 299      48.690  52.060  77.470  1.00  0.00           H
ATOM   4842  CA  PRO A 299      51.300  50.400  78.070  1.00  0.00           C
ATOM   4843  HA  PRO A 299      51.400  50.200  77.000  1.00  0.00           H
ATOM   4844  CB  PRO A 299      51.860  51.740  78.460  1.00  0.00           C
ATOM   4845  HB1 PRO A 299      52.800  52.040  77.960  1.00  0.00           H
ATOM   4846  HB2 PRO A 299      52.050  51.820  79.550  1.00  0.00           H
ATOM   4847  CG  PRO A 299      50.720  52.700  77.960  1.00  0.00           C
ATOM   4848  HG1 PRO A 299      50.720  53.650  78.530  1.00  0.00           H
ATOM   4849  HG2 PRO A 299      50.690  52.850  76.860  1.00  0.00           H
ATOM   4850  C   PRO A 299      51.900  49.220  78.760  1.00  0.00           C
ATOM   4851  O   PRO A 299      52.170  49.310  79.960  1.00  0.00           O
ATOM   4852  N   SER A 300      52.270  48.140  78.080  1.00  0.00           N
ATOM   4853  HN  SER A 300      52.110  47.940  77.120  1.00  0.00           H
ATOM   4854  CA  SER A 300      53.040  47.110  78.720  1.00  0.00           C
ATOM   4855  HA  SER A 300      52.970  47.010  79.800  1.00  0.00           H
ATOM   4856  CB  SER A 300      52.630  45.660  78.170  1.00  0.00           C
ATOM   4857  HB1 SER A 300      53.100  45.400  77.190  1.00  0.00           H
ATOM   4858  HB2 SER A 300      51.540  45.540  78.010  1.00  0.00           H
ATOM   4859  OG  SER A 300      53.170  44.670  79.080  1.00  0.00           O
ATOM   4860  HG1 SER A 300      52.410  44.250  79.500  1.00  0.00           H
ATOM   4861  C   SER A 300      54.500  47.390  78.430  1.00  0.00           C
ATOM   4862  O   SER A 300      54.930  47.880  77.380  1.00  0.00           O
ATOM   4863  NT  SER A 300      55.230  47.110  79.480  1.00  0.00           N
ATOM   4864  HNT SER A 300      54.810  46.490  80.150  1.00  0.00           H
ATOM   4865  CAT SER A 300      56.660  47.370  79.600  1.00  0.00           C
ATOM   4866  HT1 SER A 300      56.950  47.150  80.650  1.00  0.00           H
ATOM   4867  HT2 SER A 300      56.830  48.440  79.370  1.00  0.00           H
ATOM   4868  HT3 SER A 300      57.240  46.710  78.920  1.00  0.00           H
ATOM   4869  N1  GSK B 301      46.100  47.640  43.560  1.00  0.00           N
ATOM   4870  C1  GSK B 301      46.440  48.960  43.730  1.00  0.00           C
ATOM   4871  O1  GSK B 301      46.750  49.650  42.720  1.00  0.00           O
ATOM   4872  C2  GSK B 301      46.130  46.820  44.730  1.00  0.00           C
ATOM   4873  C3  GSK B 301      46.290  47.300  46.010  1.00  0.00           C
ATOM   4874  C4  GSK B 301      46.030  45.180  46.050  1.00  0.00           C
ATOM   4875  C5  GSK B 301      45.830  47.100  42.170  1.00  0.00           C
ATOM   4876  C6  GSK B 301      44.350  46.950  41.920  1.00  0.00           C
ATOM   4877  C7  GSK B 301      43.620  48.200  42.090  1.00  0.00           C
ATOM   4878  C8  GSK B 301      42.160  48.140  41.770  1.00  0.00           C
ATOM   4879  C9  GSK B 301      41.200  49.190  42.400  1.00  0.00           C
ATOM   4880  C10 GSK B 301      46.430  48.720  46.240  1.00  0.00           C
ATOM   4881  N2  GSK B 301      46.150  46.250  46.860  1.00  0.00           N
ATOM   4882  N3  GSK B 301      46.060  45.440  44.790  1.00  0.00           N
ATOM   4883  N4  GSK B 301      46.590  49.430  45.030  1.00  0.00           N
ATOM   4884  O2  GSK B 301      46.690  49.250  47.360  1.00  0.00           O
ATOM   4885 CL   GSK B 301      46.220  43.550  46.610  1.00  0.00          Cl
ATOM   4886  H1  GSK B 301      46.420  46.170  42.120  1.00  0.00           H
ATOM   4887  H2  GSK B 301      46.230  47.850  41.460  1.00  0.00           H
ATOM   4888  H3  GSK B 301      43.880  46.140  42.510  1.00  0.00           H
ATOM   4889  H4  GSK B 301      44.250  46.700  40.850  1.00  0.00           H
ATOM   4890  H5  GSK B 301      44.210  49.010  41.620  1.00  0.00           H
ATOM   4891  H6  GSK B 301      43.630  48.410  43.180  1.00  0.00           H
ATOM   4892  H7  GSK B 301      41.830  47.140  42.120  1.00  0.00           H
ATOM   4893  H8  GSK B 301      42.050  48.170  40.660  1.00  0.00           H
ATOM   4894  H9  GSK B 301      41.110  48.980  43.490  1.00  0.00           H
ATOM   4895  H10 GSK B 301      40.240  49.020  41.870  1.00  0.00           H
ATOM   4896  H11 GSK B 301      41.530  50.190  42.070  1.00  0.00           H
ATOM   4897  H12 GSK B 301      46.170  46.340  47.870  1.00  0.00           H
ATOM   4898  H13 GSK B 301      46.790  50.410  45.160  1.00  0.00           H
ATOM   4899  LP1 GSK B 301      46.410  42.020  47.150  1.00  0.00            
TER
ENDMDL
